# Supplementary material for: SyNDI: synchronous network data integration framework
Source: BMC Bioinformatics. 2018 Nov 6;19:403. doi: 10.1186/s12859-018-2426-5 (PMC6219086; doi:10.1186/s12859-018-2426-5)
Supplement: Supplementary file 1 — List of pathways in WikiPathways with at least 4 DE genes in both human and mouse upons S. aureus infection. (*) Gene expression showed regulation among human and mouse burns, trauma, bacterial infections (sepsis), and mouse Candida infection [30]. (**) Common pathway in murine (sepsis mice infected by S. aureus) and human (patients diagnosed with sepsis) responses to infection [31]. The pathways highlighted in yellow were selected for visualization. (XLS 8 kb) [file 12859_2018_2426_MOESM1_ESM.xls]

## Sheet: Sheet1
Pathway name	DE genes in human	DE genes in mouse
GPCRs, Class A Rhodopsin-like	18	30
Spinal Cord Injury	14	32
Focal Adhesion (*)	13	21
Complement and Coagulation Cascades (*)	12	12
Adipogenesis	8	15
MAPK Signaling Pathway (*)	8	15
Peptide GPCRs	6	16
Regulation of Actin Cytoskeleton (*,**)	8	14
Apoptosis (*,**)	5	14
Myometrial Relaxation and Contraction Pathways	8	11
Metapathway biotransformation	8	10
Integrin-mediated Cell Adhesion	8	9
Matrix Metalloproteinases	5	12
Calcium Regulation in the Cardiac Cell	7	9
Insulin Signaling (*)	8	8
Glycolysis and Gluconeogenesis	4	10
GPCRs, Other	7	7
Striated Muscle Contraction (*)	5	8
Primary Focal Segmental Glomerulosclerosis FSGS	5	6
SIDS Susceptibility Pathways	7	4
Wnt Signaling Pathway and Pluripotency (*,**)	7	4
Blood Clotting Cascade	4	6
Selenium Micronutrient Network	4	6
G1 to S cell cycle control	5	4
Oxidative Stress	4	4
