# Supplementary material for: SyNDI: synchronous network data integration framework
Source: BMC Bioinformatics. 2018 Nov 6;19:403. doi: 10.1186/s12859-018-2426-5 (PMC6219086; doi:10.1186/s12859-018-2426-5)
Supplement: Supplementary file 3 — Source code and data files of the example presented in Additional file 2. This additional file is a zip package that contains all source code data files used in Additional file 2. Detailed descriptions of each of these files are presented in a README file included in this zip package (ZIP 16.2 MB) [file 12859_2018_2426_MOESM3_ESM.zip]

Archive with 36 entries (35 files):
- Additional_file_3/
- Additional_file_3/Mouse_Insulin_Signaling_style.xml
- Additional_file_3/AllWikiPathwaysGeneIdsRetrieval.jar
- Additional_file_3/README.txt
- Additional_file_3/Human_Complement_and_Coagulation_Cascades_style.xml
- Additional_file_3/Human_Wnt_Signaling_Pathway_and_Pluripotency_style.xml
- Additional_file_3/Human_Insulin_Signaling_style.xml
- Additional_file_3/Mm_Wnt_Signaling_Pathway_and_Pluripotency_WP723_80030_modif.gpml
- Additional_file_3/Mouse_Complement_and_Coagulation_Cascades_style.xml
- Additional_file_3/wikipathways_Mus_musculus_Curation-AnalysisCollection__gpml.zip
- Additional_file_3/Non_equiv_human_wps.txt
- Additional_file_3/multinetvisapp-1.0.0-SNAPSHOT.jar
- Additional_file_3/Mouse_Wnt_Signaling_Pathway_and_Pluripotency_style.xml
- Additional_file_3/Complement_and_Coagulation_Cascades_human_mouse.cys
- Additional_file_3/Human_wikipathways_ids.txt
- Additional_file_3/HumanNoas.txt
- Additional_file_3/Mm_Complement_and_Coagulation_Cascades_WP449_71733_modif.gpml
- Additional_file_3/Hs_Insulin_Signaling_WP481_82731_modif.gpml
- Additional_file_3/Wnt_Signaling_Pathway_and_Pluripotency_human_mouse.cys
- Additional_file_3/Mouse_wikipathways_ids.txt
- Additional_file_3/FindWpsWithAtLeast4DeGenes.R
- Additional_file_3/Hs_Complement_and_Coagulation_Cascades_WP558_79680_modif.gpml
- Additional_file_3/Mouse_wikipathways.txt
- Additional_file_3/Hs_Wnt_Signaling_Pathway_and_Pluripotency_WP399_79474_modif.gpml
- Additional_file_3/wikipathways_Homo_sapiens_Curation-AnalysisCollection__gpml.zip
- Additional_file_3/CreateHumanNoas.R
- Additional_file_3/Mm_Insulin_Signaling_WP65_82885.gpml
- Additional_file_3/Insulin_Signaling_human_mouse.cys
- Additional_file_3/Human_wikipathways.txt
- Additional_file_3/Equiv_wps_ext.txt
- Additional_file_3/Human_mouse_at_least_4_de_genes.txt
- Additional_file_3/Manual_matches_wps.txt
- Additional_file_3/WikiPathwaysGeneIdConverter.jar
- Additional_file_3/MouseNoas.txt
- Additional_file_3/Non_equiv_mouse_wps.txt
- Additional_file_3/FindEquivWps.R
