# Supplementary material for: SyNDI: synchronous network data integration framework
Source: BMC Bioinformatics. 2018 Nov 6;19:403. doi: 10.1186/s12859-018-2426-5 (PMC6219086; doi:10.1186/s12859-018-2426-5)
Supplement: Supplementary file 3 — Source code and data files of the example presented in Additional file 2. This additional file is a zip package that contains all source code data files used in Additional file 2. Detailed descriptions of each of these files are presented in a README file included in this zip package (ZIP 16.2 MB) [file 12859_2018_2426_MOESM3_ESM.zip › Additional_file_3/README.txt]

In this package we present the source code data files used in Additional file 2.
Next we will briefly describe the content of each file.

wikipathways_Homo_sapiens_Curation-AnalysisCollection__gpml.zip and wikipathways_Mus_musculus_Curation-AnalysisCollection__gpml.zip
Zip packages that contain WikiPathways for human and mouse downloaded from wikipahtways web site on December 1, 2015.

AllWikiPathwaysGeneIdsRetrieval.jar
A stand-alone java application for retrieving all gene identifiers from wikipathways.

WikiPathwaysGeneIdConverter.jar
A stand-alone java application for modifying the gene identifiers of WikiPathways, so that they have both entrez and ensembl gene ids.

Human_wikipathways.txt and Mouse_wikipathways.txt
Wikipathways files obtained as ouputs of AllWikiPathwaysGeneIdsRetrieval.jar and used as inputs of WikiPathwaysGeneIdConverter.jar.

Human_wikipathways_ids.txt and Mouse_wikipathways_ids.txt
Wikipathways files obtained as ouputs of WikiPathwaysGeneIdConverter.jar and as inputs of FindEquivWps.R and FindWpsWithAtLeast4DeGenes.R.

CreateHumanNoas.R and CreateMouseNoas.R
R scripts that create files containing node attributes to be imported in Cytoscape.

HumanNoas.txt and MouseNoas.txt
Node attribute files obtained as ouputs of CreateHumanNoas.R and CreateMouseNoas.R, respectively.

FindEquivWps.R
An R script that creates a file that contains equivalent WikiPathways between human and mouse by using an exact match (i.e. considered pathways to be same only if the have exactly same name).
In addtion this script creates files that contain WikiPathways that are not equivalent between human and mouse.s
The results will be stored locally on user's computer.

Equiv_wps.txt, Non_equiv_human_wps.txt and Non_equiv_mouse_wps.txt
The outputs of FindEquivWps.R

Manual_matches_wps.txt
A list of equivalent WikiPathways between human and mouse obtained by manually browsing Non_equiv_human_wps.txt and Non_equiv_mouse_wps.txt.

Equiv_wps_ext.txt
A completed list of equivalent WikiPathways between human and mouse obtained by appending Manual_matches_wps.txt to Equiv_wps.txt.
This file is used as an input of FindWpsWithAtLeast4DeGenes.R.

FindWpsWithAtLeast4DeGenes.R
An R script that creates columns for Additional file 1 for the main manuscript text.
This table will be stored locally on user's computer.

Human_mouse_at_least_4_de_genes.txt
A file obtained as outptu of FindWpsWithAtLeast4DeGenes.R.
Columns from this file are copy-paste to Additional file 1.

Hs_Complement_and_Coagulation_Cascades_WP558_79680_modif.gpml
Mm_Complement_and_Coagulation_Cascades_WP449_71733_modif.gpml
Hs_Wnt_Signaling_Pathway_and_Pluripotency_WP399_79474_modif.gpml
Mm_Wnt_Signaling_Pathway_and_Pluripotency_WP723_80030_modif.gpml
Hs_Insulin_Signaling_WP481_82731_modif.gpml
GPMl files that were obatainded by modfying original GPML files by using PathVisio (http://www.pathvisio.org/ in order to clean the visualization.

Mm_Insulin_Signaling_WP65_82885.gpml
An GPML file for the Insulin Signaling from mouse in its original format.
This was not needed to be modified since it was clean enough.

Human_Complement_and_Coagulation_Cascades_style.xml
Mouse_Complement_and_Coagulation_Cascades_style.xml
Human_Wnt_Signaling_Pathway_and_Pluripotency_style.xml
Mouse_Wnt_Signaling_Pathway_and_Pluripotency_style.xml
Human_Insulin_Signaling_style.xml
Mouse_Insulin_Signaling_style.xml
XML files for importing styles for visualization.

Complement_and_Coagulation_Cascades_human_mouse.cys
Wnt_Signaling_Pathway_and_Pluripotency_human_mouse.cys
Insulin_Signaling_human_mouse.cys
Cytoscpae session files in which human and mouse pathways are visualized synchronously.

multinetvisapp-1.0.0-SNAPSHOT.jar
A jar file used for installing SyNDI in Cytoscape.
