# Supplementary material for: SyNDI: synchronous network data integration framework
Source: BMC Bioinformatics. 2018 Nov 6;19:403. doi: 10.1186/s12859-018-2426-5 (PMC6219086; doi:10.1186/s12859-018-2426-5)
Supplement: Supplementary file 3 — Source code and data files of the example presented in Additional file 2. This additional file is a zip package that contains all source code data files used in Additional file 2. Detailed descriptions of each of these files are presented in a README file included in this zip package (ZIP 16.2 MB) [file 12859_2018_2426_MOESM3_ESM.zip › Additional_file_3/Mouse_Complement_and_Coagulation_Cascades_style.xml]

<?xml version="1.0" encoding="UTF-8" standalone="yes"?>
<vizmap documentVersion="3.0" id="VizMap-2016_09_09-12_07">
    <visualStyle name="Mouse_Complement_and_Coagulation_Cascades_style">
        <network>
            <visualProperty name="NETWORK_CENTER_Y_LOCATION" default="0.0"/>
            <visualProperty name="NETWORK_SCALE_FACTOR" default="1.0"/>
            <visualProperty name="NETWORK_BACKGROUND_PAINT" default="#FFFFFF"/>
            <visualProperty name="NETWORK_HEIGHT" default="400.0"/>
            <visualProperty name="NETWORK_NODE_SELECTION" default="true"/>
            <visualProperty name="NETWORK_SIZE" default="550.0"/>
            <visualProperty name="NETWORK_CENTER_Z_LOCATION" default="0.0"/>
            <visualProperty name="NETWORK_WIDTH" default="550.0"/>
            <visualProperty name="NETWORK_EDGE_SELECTION" default="true"/>
            <visualProperty name="NETWORK_CENTER_X_LOCATION" default="0.0"/>
            <visualProperty name="NETWORK_TITLE" default=""/>
            <visualProperty name="NETWORK_DEPTH" default="0.0"/>
        </network>
        <node>
            <dependency name="nodeCustomGraphicsSizeSync" value="true"/>
            <dependency name="nodeSizeLocked" value="false"/>
            <visualProperty name="NODE_LABEL_COLOR" default="#000000">
                <continuousMapping attributeType="float" attributeName="log2.Fc">
                    <continuousMappingPoint lesserValue="#000000" greaterValue="#FFFF00" equalValue="#FFFF00" attrValue="-4.303"/>
                    <continuousMappingPoint lesserValue="#0000FF" greaterValue="#000000" equalValue="#0000FF" attrValue="4.303"/>
                </continuousMapping>
            </visualProperty>
            <visualProperty name="NODE_CUSTOMGRAPHICS_SIZE_4" default="50.0"/>
            <visualProperty name="NODE_CUSTOMGRAPHICS_SIZE_5" default="50.0"/>
            <visualProperty name="NODE_NESTED_NETWORK_IMAGE_VISIBLE" default="true"/>
            <visualProperty name="NODE_LABEL_FONT_FACE" default="SansSerif.plain,plain,12">
                <passthroughMapping attributeType="string" attributeName="LabelFont"/>
            </visualProperty>
            <visualProperty name="NODE_CUSTOMPAINT_5" default="DefaultVisualizableVisualProperty(id=NODE_CUSTOMPAINT_5, name=Node Custom Paint 5)"/>
            <visualProperty name="NODE_CUSTOMGRAPHICS_POSITION_8" default="C,C,c,0.00,0.00"/>
            <visualProperty name="NODE_CUSTOMGRAPHICS_6" default="org.cytoscape.ding.customgraphics.NullCustomGraphics,0,[ Remove Graphics ],"/>
            <visualProperty name="NODE_CUSTOMPAINT_2" default="DefaultVisualizableVisualProperty(id=NODE_CUSTOMPAINT_2, name=Node Custom Paint 2)"/>
            <visualProperty name="NODE_CUSTOMGRAPHICS_POSITION_3" default="C,C,c,0.00,0.00"/>
            <visualProperty name="NODE_CUSTOMGRAPHICS_8" default="org.cytoscape.ding.customgraphics.NullCustomGraphics,0,[ Remove Graphics ],"/>
            <visualProperty name="NODE_BORDER_STROKE" default="SOLID">
                <discreteMapping attributeType="string" attributeName="BorderStyle">
                    <discreteMappingEntry value="LONG_DASH" attributeValue="Dashed"/>
                    <discreteMappingEntry value="DOT" attributeValue="Dots"/>
                    <discreteMappingEntry value="PARALLEL_LINES" attributeValue="Double"/>
                    <discreteMappingEntry value="SOLID" attributeValue="Solid"/>
                </discreteMapping>
            </visualProperty>
            <visualProperty name="NODE_LABEL_POSITION" default="C,C,c,0.00,0.00"/>
            <visualProperty name="NODE_CUSTOMPAINT_8" default="DefaultVisualizableVisualProperty(id=NODE_CUSTOMPAINT_8, name=Node Custom Paint 8)"/>
            <visualProperty name="NODE_CUSTOMGRAPHICS_4" default="org.cytoscape.ding.customgraphics.NullCustomGraphics,0,[ Remove Graphics ],"/>
            <visualProperty name="NODE_LABEL_WIDTH" default="200.0"/>
            <visualProperty name="NODE_CUSTOMGRAPHICS_3" default="org.cytoscape.ding.customgraphics.NullCustomGraphics,0,[ Remove Graphics ],"/>
            <visualProperty name="COMPOUND_NODE_PADDING" default="10.0"/>
            <visualProperty name="NODE_CUSTOMGRAPHICS_SIZE_7" default="50.0"/>
            <visualProperty name="NODE_VISIBLE" default="true"/>
            <visualProperty name="NODE_TRANSPARENCY" default="255">
                <discreteMapping attributeType="string" attributeName="Transparent">
                    <discreteMappingEntry value="0" attributeValue="true"/>
                    <discreteMappingEntry value="255" attributeValue="false"/>
                </discreteMapping>
            </visualProperty>
            <visualProperty name="NODE_BORDER_WIDTH" default="1.0">
                <discreteMapping attributeType="integer" attributeName="is.sign">
                    <discreteMappingEntry value="3.0" attributeValue="0"/>
                    <discreteMappingEntry value="8.0" attributeValue="1"/>
                </discreteMapping>
            </visualProperty>
            <visualProperty name="NODE_TOOLTIP" default="">
                <passthroughMapping attributeType="string" attributeName="shared name"/>
            </visualProperty>
            <visualProperty name="NODE_CUSTOMGRAPHICS_9" default="org.cytoscape.ding.customgraphics.NullCustomGraphics,0,[ Remove Graphics ],"/>
            <visualProperty name="NODE_BORDER_TRANSPARENCY" default="255"/>
            <visualProperty name="NODE_CUSTOMGRAPHICS_SIZE_6" default="50.0"/>
            <visualProperty name="NODE_CUSTOMGRAPHICS_SIZE_1" default="50.0"/>
            <visualProperty name="NODE_SIZE" default="35.0"/>
            <visualProperty name="NODE_CUSTOMGRAPHICS_SIZE_9" default="50.0"/>
            <visualProperty name="NODE_SELECTED_PAINT" default="#FFFF00"/>
            <visualProperty name="NODE_LABEL_TRANSPARENCY" default="255"/>
            <visualProperty name="NODE_SELECTED" default="false"/>
            <visualProperty name="NODE_LABEL_FONT_SIZE" default="12">
                <passthroughMapping attributeType="float" attributeName="LabelSize"/>
            </visualProperty>
            <visualProperty name="NODE_CUSTOMGRAPHICS_7" default="org.cytoscape.ding.customgraphics.NullCustomGraphics,0,[ Remove Graphics ],"/>
            <visualProperty name="NODE_CUSTOMGRAPHICS_SIZE_8" default="50.0"/>
            <visualProperty name="NODE_Z_LOCATION" default="0.0"/>
            <visualProperty name="NODE_FILL_COLOR" default="#FFFFFF">
                <continuousMapping attributeType="float" attributeName="log2.Fc">
                    <continuousMappingPoint lesserValue="#FFFFFF" greaterValue="#0000FF" equalValue="#0000FF" attrValue="-4.303"/>
                    <continuousMappingPoint lesserValue="#FFFFFF" greaterValue="#FFFFFF" equalValue="#FFFFFF" attrValue="0.0"/>
                    <continuousMappingPoint lesserValue="#FF0000" greaterValue="#FFFFFF" equalValue="#FF0000" attrValue="4.303"/>
                </continuousMapping>
            </visualProperty>
            <visualProperty name="NODE_CUSTOMGRAPHICS_5" default="org.cytoscape.ding.customgraphics.NullCustomGraphics,0,[ Remove Graphics ],"/>
            <visualProperty name="NODE_WIDTH" default="75.0">
                <passthroughMapping attributeType="float" attributeName="Width"/>
            </visualProperty>
            <visualProperty name="NODE_DEPTH" default="0.0"/>
            <visualProperty name="COMPOUND_NODE_SHAPE" default="ROUND_RECTANGLE"/>
            <visualProperty name="NODE_CUSTOMPAINT_4" default="DefaultVisualizableVisualProperty(id=NODE_CUSTOMPAINT_4, name=Node Custom Paint 4)"/>
            <visualProperty name="NODE_CUSTOMGRAPHICS_POSITION_4" default="C,C,c,0.00,0.00"/>
            <visualProperty name="NODE_PAINT" default="#1E90FF"/>
            <visualProperty name="NODE_CUSTOMGRAPHICS_SIZE_2" default="50.0"/>
            <visualProperty name="NODE_CUSTOMGRAPHICS_POSITION_7" default="C,C,c,0.00,0.00"/>
            <visualProperty name="NODE_BORDER_PAINT" default="#CCCCCC">
                <discreteMapping attributeType="integer" attributeName="is.sign">
                    <discreteMappingEntry value="#00FF00" attributeValue="1"/>
                </discreteMapping>
            </visualProperty>
            <visualProperty name="NODE_CUSTOMPAINT_3" default="DefaultVisualizableVisualProperty(id=NODE_CUSTOMPAINT_3, name=Node Custom Paint 3)"/>
            <visualProperty name="NODE_X_LOCATION" default="0.0"/>
            <visualProperty name="NODE_HEIGHT" default="35.0">
                <passthroughMapping attributeType="float" attributeName="Height"/>
            </visualProperty>
            <visualProperty name="NODE_LABEL" default="">
                <passthroughMapping attributeType="string" attributeName="name"/>
            </visualProperty>
            <visualProperty name="NODE_CUSTOMGRAPHICS_SIZE_3" default="50.0"/>
            <visualProperty name="NODE_CUSTOMPAINT_1" default="DefaultVisualizableVisualProperty(id=NODE_CUSTOMPAINT_1, name=Node Custom Paint 1)"/>
            <visualProperty name="NODE_CUSTOMGRAPHICS_POSITION_9" default="C,C,c,0.00,0.00"/>
            <visualProperty name="NODE_SHAPE" default="ROUND_RECTANGLE">
                <discreteMapping attributeType="string" attributeName="Shape">
                    <discreteMappingEntry value="HEXAGON" attributeValue="Hexagon"/>
                    <discreteMappingEntry value="ELLIPSE" attributeValue="Oval"/>
                    <discreteMappingEntry value="RECTANGLE" attributeValue="Rectangle"/>
                    <discreteMappingEntry value="TRIANGLE" attributeValue="Triangle"/>
                    <discreteMappingEntry value="OCTAGON" attributeValue="Octagon"/>
                    <discreteMappingEntry value="ROUND_RECTANGLE" attributeValue="RoundedRectangle"/>
                </discreteMapping>
            </visualProperty>
            <visualProperty name="NODE_CUSTOMPAINT_6" default="DefaultVisualizableVisualProperty(id=NODE_CUSTOMPAINT_6, name=Node Custom Paint 6)"/>
            <visualProperty name="NODE_CUSTOMPAINT_9" default="DefaultVisualizableVisualProperty(id=NODE_CUSTOMPAINT_9, name=Node Custom Paint 9)"/>
            <visualProperty name="NODE_Y_LOCATION" default="0.0"/>
            <visualProperty name="NODE_CUSTOMGRAPHICS_2" default="org.cytoscape.ding.customgraphics.NullCustomGraphics,0,[ Remove Graphics ],"/>
            <visualProperty name="NODE_CUSTOMPAINT_7" default="DefaultVisualizableVisualProperty(id=NODE_CUSTOMPAINT_7, name=Node Custom Paint 7)"/>
            <visualProperty name="NODE_CUSTOMGRAPHICS_POSITION_6" default="C,C,c,0.00,0.00"/>
            <visualProperty name="NODE_CUSTOMGRAPHICS_POSITION_1" default="C,C,c,0.00,0.00"/>
            <visualProperty name="NODE_CUSTOMGRAPHICS_POSITION_5" default="C,C,c,0.00,0.00"/>
            <visualProperty name="NODE_CUSTOMGRAPHICS_1" default="org.cytoscape.ding.customgraphics.NullCustomGraphics,0,[ Remove Graphics ],"/>
            <visualProperty name="NODE_CUSTOMGRAPHICS_POSITION_2" default="C,C,c,0.00,0.00"/>
        </node>
        <edge>
            <dependency name="arrowColorMatchesEdge" value="true"/>
            <visualProperty name="EDGE_UNSELECTED_PAINT" default="#404040">
                <passthroughMapping attributeType="string" attributeName="Color"/>
            </visualProperty>
            <visualProperty name="EDGE_TARGET_ARROW_SHAPE" default="NONE">
                <discreteMapping attributeType="string" attributeName="EndArrow">
                    <discreteMappingEntry value="DELTA" attributeValue="Arrow"/>
                    <discreteMappingEntry value="T" attributeValue="mim-covalent-bond"/>
                    <discreteMappingEntry value="CIRCLE" attributeValue="mim-catalysis"/>
                    <discreteMappingEntry value="T" attributeValue="mim-inhibition"/>
                    <discreteMappingEntry value="T" attributeValue="TBar"/>
                    <discreteMappingEntry value="ARROW" attributeValue="mim-modification"/>
                    <discreteMappingEntry value="ARROW" attributeValue="mim-binding"/>
                    <discreteMappingEntry value="ARROW" attributeValue="mim-conversion"/>
                </discreteMapping>
            </visualProperty>
            <visualProperty name="EDGE_SOURCE_ARROW_UNSELECTED_PAINT" default="#000000"/>
            <visualProperty name="EDGE_LABEL_FONT_SIZE" default="10"/>
            <visualProperty name="EDGE_LABEL" default=""/>
            <visualProperty name="EDGE_LABEL_COLOR" default="#000000"/>
            <visualProperty name="EDGE_PAINT" default="#323232"/>
            <visualProperty name="EDGE_TARGET_ARROW_SELECTED_PAINT" default="#FFFF00"/>
            <visualProperty name="EDGE_SOURCE_ARROW_SELECTED_PAINT" default="#FFFF00"/>
            <visualProperty name="EDGE_SELECTED_PAINT" default="#FF0000"/>
            <visualProperty name="EDGE_STROKE_SELECTED_PAINT" default="#FF0000"/>
            <visualProperty name="EDGE_CURVED" default="true"/>
            <visualProperty name="EDGE_STROKE_UNSELECTED_PAINT" default="#848484"/>
            <visualProperty name="EDGE_LABEL_TRANSPARENCY" default="255"/>
            <visualProperty name="EDGE_SELECTED" default="false"/>
            <visualProperty name="EDGE_TRANSPARENCY" default="255"/>
            <visualProperty name="EDGE_TOOLTIP" default=""/>
            <visualProperty name="EDGE_LABEL_FONT_FACE" default="Dialog.plain,plain,10"/>
            <visualProperty name="EDGE_LINE_TYPE" default="SOLID">
                <discreteMapping attributeType="string" attributeName="LineStyle">
                    <discreteMappingEntry value="LONG_DASH" attributeValue="Dashed"/>
                    <discreteMappingEntry value="DOT" attributeValue="Dots"/>
                    <discreteMappingEntry value="PARALLEL_LINES" attributeValue="Double"/>
                    <discreteMappingEntry value="SOLID" attributeValue="Solid"/>
                </discreteMapping>
            </visualProperty>
            <visualProperty name="EDGE_LABEL_WIDTH" default="200.0"/>
            <visualProperty name="EDGE_SOURCE_ARROW_SHAPE" default="NONE">
                <discreteMapping attributeType="string" attributeName="StartArrow">
                    <discreteMappingEntry value="DELTA" attributeValue="Arrow"/>
                    <discreteMappingEntry value="T" attributeValue="mim-covalent-bond"/>
                    <discreteMappingEntry value="CIRCLE" attributeValue="mim-catalysis"/>
                    <discreteMappingEntry value="T" attributeValue="mim-inhibition"/>
                    <discreteMappingEntry value="T" attributeValue="TBar"/>
                    <discreteMappingEntry value="ARROW" attributeValue="mim-modification"/>
                    <discreteMappingEntry value="ARROW" attributeValue="mim-binding"/>
                    <discreteMappingEntry value="ARROW" attributeValue="mim-conversion"/>
                </discreteMapping>
            </visualProperty>
            <visualProperty name="EDGE_TARGET_ARROW_UNSELECTED_PAINT" default="#000000"/>
            <visualProperty name="EDGE_WIDTH" default="2.0">
                <passthroughMapping attributeType="float" attributeName="LineThickness"/>
            </visualProperty>
            <visualProperty name="EDGE_BEND" default=""/>
            <visualProperty name="EDGE_VISIBLE" default="true"/>
        </edge>
    </visualStyle>
</vizmap>
