# Supplementary material for: SyNDI: synchronous network data integration framework
Source: BMC Bioinformatics. 2018 Nov 6;19:403. doi: 10.1186/s12859-018-2426-5 (PMC6219086; doi:10.1186/s12859-018-2426-5)
Supplement: Supplementary file 3 — Source code and data files of the example presented in Additional file 2. This additional file is a zip package that contains all source code data files used in Additional file 2. Detailed descriptions of each of these files are presented in a README file included in this zip package (ZIP 16.2 MB) [file 12859_2018_2426_MOESM3_ESM.zip › Additional_file_3/Non_equiv_human_wps.txt]

Synaptic_Vesicle_Pathway
Polyol_Pathway
Cell_Cycle
Globo_Sphingolipid_Metabolism
Glucose_Homeostasis
Cell_Differentiation_-_Index
Structural_Pathway_of_Interleukin_1_(IL-1)
NA
Bladder_Cancer
Butyrate-induced_histone_acetylation
B_Cell_Receptor_Signaling_Pathway
Selenium_Metabolism_and_Selenoproteins
One_carbon_donor
Oncostatin_M_Signaling_Pathway
Oxytocin_signaling
SREBP_signalling
Codeine_and_Morphine_Metabolism
Physiological_and_Pathological_Hypertrophy_of_the_Heart
Sulindac_Metabolic_Pathway
Dual_hijack_model_of_Vif_in_HIV_infection
Vitamin_D_Metabolism
DDX1_as_a_regulatory_component_of_the_Drosha_microprocessor
miRNA_Regulation_of_DNA_Damage_Response
Methylation_Pathways
Initiation_of_transcription_and_translation_elongation_at_the_HIV-1_LTR
NAD_Biosynthesis_II_(from_tryptophan)
Apoptosis_Modulation_and_Signaling
RANKL-RANK_Signaling_Pathway
Amyotrophic_lateral_sclerosis_(ALS)
Integrated_Cancer_Pathway
TWEAK_Signaling_Pathway
Apoptosis-related_network_due_to_altered_Notch3_in_ovarian_cancer
Amino_acid_conjugation
Androgen_receptor_signaling_pathway
Estrogen_signaling_pathway
IL1_and_megakaryotyces_in_obesity
Deregulation_of_Rab_and_Rab_Effector_Genes_in_Bladder_Cancer
Wnt_Signaling_Pathway_Netpath
Arachidonate_Epoxygenase_-_Epoxide_Hydrolase
mRNA_Processing
SRF_and_miRs_in_Smooth_Muscle_Differentiation_and_Proliferation
Liver_X_Receptor_Pathway
Hair_Follicle_Development-_Induction_(Part_1_of_3)
Trans-sulfuration_and_one_carbon_metabolism
Alpha_6_Beta_4_signaling_pathway
miRs_in_Muscle_Cell_Differentiation
Nicotine_Activity_on_Chromaffin_Cells
Overview_of_nanoparticle_effects
Lidocaine_metabolism
EV_release_from_cardiac_cells_and_their_functional_effects
TFs_Regulate_miRNAs_related_to_cardiac_hypertrophy
Vitamin_B12_Metabolism
EGF-EGFR_Signaling_Pathway
PDGF_Pathway
Felbamate_Metabolism
Phase_I_biotransformations,_non_P450
Serotonin_Receptor_2_and_ELK-SRF-GATA4_signaling
TGF-beta_Signaling_Pathway
Thyroxine_(Thyroid_Hormone)_Production
Mesodermal_Commitment_Pathway
Benzo(a)pyrene_metabolism
Secretion_of_Hydrochloric_Acid_in_Parietal_Cells
Angiogenesis
Parkinsons_Disease_Pathway
Iron_metabolism_in_placenta
BMP_Signalling_and_Regulation
TCA_Cycle_and_PDHc
Integrated_Breast_Cancer_Pathway
Influenza_A_virus_infection
Parkin-Ubiquitin_Proteasomal_System_pathway
Copper_homeostasis
Nicotine_Metabolism
Peroxisomal_beta-oxidation_of_tetracosanoyl-CoA
Nanoparticle-mediated_activation_of_receptor_signaling
Serotonin_Receptor_2_and_STAT3_Signaling
Type_II_diabetes_mellitus
BDNF_signaling_pathway
IL-4_Signaling_Pathway
Metastatic_brain_tumor
Gastric_Cancer_Network_1
Cardiac_Progenitor_Differentiation
Signaling_Pathways_in_Glioblastoma
NOTCH1_regulation_of_human_endothelial_cell_calcification
Complement_Activation
Toll-like_Receptor_Signaling_Pathway
TCA_Cycle_Nutrient_Utilization_and_Invasiveness_of_Ovarian_Cancer
Regulation_of_toll-like_receptor_signaling_pathway
NRF2_pathway
Neural_Crest_Differentiation
TCR_Signaling_Pathway
mir34a_and_TGIF2_in_osteoclastogenesis
Sulfation_Biotransformation_Reaction
Glycerophospholipid_Biosynthetic_Pathway
HIF1A_and_PPARG_regulation_of_glycolysis
Osteoclast_Signaling
eIF5A_regulation_in_response_to_inhibition_of_the_nuclear_export_system
miRNA_targets_in_ECM_and_membrane_receptors
MAPK_Signaling_Pathway
Corticotropin-releasing_hormone
Transcriptional_activation_by_NRF2
MicroRNAs_in_cardiomyocyte_hypertrophy
Phospholipid_biosynthesis
TNF_alpha_Signaling_Pathway
Nuclear_Receptors_in_Lipid_Metabolism_and_Toxicity
Aryl_Hydrocarbon_Receptor
Quercetin_and_Nf-kB-_AP-1_Induced_Cell_Apoptosis
Senescence_and_Autophagy_in_Cancer
Histone_Modifications
Cardiac_Hypertrophic_Response
Differentiation_of_white_and_brown_adipocyte
Serotonin_Receptor_4-6-7_and_NR3C_Signaling
Dopamine_metabolism
Nicotine_Activity_on_Dopaminergic_Neurons
DNA_Damage_Response
PCSK9-mediated_LDLR_degradation
Cytokines_and_Inflammatory_Response
Constitutive_Androstane_Receptor_Pathway
Pilocytic_astrocytoma
IL-1_signaling_pathway
Fluoropyrimidine_Activity
FSH_signaling_pathway
Arylamine_metabolism
Monoamine_Transport
TSH_signaling_pathway
Pathogenic_Escherichia_coli_infection
Interferon_type_I_signaling_pathways
Diclofenac_Metabolic_Pathway
Catalytic_cycle_of_mammalian_FMOs
Gene_regulatory_network_modelling_somitogenesis
Imatinib_Resistance_in_Chronic_Myeloid_Leukemia
Effects_of_Nitric_Oxide
ErbB_Signaling_Pathway
AMPK_Signaling
Aryl_Hydrocarbon_Receptor_Pathway
Interactome_of_polycomb_repressive_complex_2_(PRC2)
RalA_downstream_regulated_genes
Arrhythmogenic_Right_Ventricular_Cardiomyopathy
IL17_signaling_pathway
Ganglio_Sphingolipid_Metabolism
TSLP_Signaling_Pathway
IL-6_signaling_pathway
IL-2_Signaling_Pathway
miRNA_Biogenesis
Urea_cycle_and_metabolism_of_amino_groups
Glial_Cell_Differentiation
Retinoblastoma_(RB)_in_Cancer
Sphingolipid_Metabolism
Osteoblast_Signaling
Osteopontin_Signaling
T-Cell_Receptor_and_Co-stimulatory_Signaling
AGE-RAGE_pathway
Trans-sulfuration_pathway
Vitamin_A_and_Carotenoid_Metabolism
DNA_Damage_Response_(only_ATM_dependent)
Evolocumab_Mechanism
Preimplantation_Embryo
Integrated_Pancreatic_Cancer_Pathway
MFAP5-mediated_ovarian_cancer_cell_motility_and_invasiveness
miRNAs_involved_in_DNA_damage_response
TarBasePathway
Hypoxia-mediated_EMT_and_Stemness
Gastric_acid_production
Colchicine_Metabolic_Pathway
Endothelin_Pathways
RNA_interference
Farnesoid_X_Receptor_Pathway
Drug_Induction_of_Bile_Acid_Pathway
TOR_Signaling
ATM_Signaling_Pathway
Leptin_signaling_pathway
Ectoderm_Differentiation
Gastric_cancer_network_2
TGF-beta_Receptor_Signaling
FTO_Obesity_Variant_Mechanism
Endoderm_Differentiation
TP53_Network
Kit_receptor_signaling_pathway
PPAR_Alpha_Pathway
Differentiation_Pathway
Serotonin_Transporter_Activity
Folate-Alcohol_and_Cancer_Pathway
ID_signaling_pathway
Extracellular_vesicle-mediated_signaling_in_recipient_cells
Cori_Cycle
Allograft_Rejection
Melatonin_metabolism_and_effects
Interleukin-11_Signaling_Pathway
Rac1-Pak1-p38-MMP-2_pathway
Folate_Metabolism
NOD_pathway
Adipogenesis
Type_III_interferon_signaling
Estrogen_Receptor_Pathway
Tamoxifen_metabolism
