# Supplementary material for: SyNDI: synchronous network data integration framework
Source: BMC Bioinformatics. 2018 Nov 6;19:403. doi: 10.1186/s12859-018-2426-5 (PMC6219086; doi:10.1186/s12859-018-2426-5)
Supplement: Supplementary file 3 — Source code and data files of the example presented in Additional file 2. This additional file is a zip package that contains all source code data files used in Additional file 2. Detailed descriptions of each of these files are presented in a README file included in this zip package (ZIP 16.2 MB) [file 12859_2018_2426_MOESM3_ESM.zip › Additional_file_3/Human_wikipathways_ids.txt]

Wikipathway file name	Pathway name	Organisms	Last-Modified	WikiPathways-category	RefSeq	Pfam	Wikipedia	PubChem-compound	KEGG Orthology	KEGG Genes	miRBase Sequence	Kegg ortholog	KEGG ortholog	HGNC	UniGene	Enzyme Nomenclature	Ensembl	Wikidata	miRBase mature sequence	Entrez Gene	Uniprot-TrEMBL
Hs_Synaptic_Vesicle_Pathway_WP2267_78595.gpml	Synaptic Vesicle Pathway	Homo sapiens	2/21/2013	Cellular Process	-	-	-	-	-	-	-	-	-	-	-	-	ENSG00000130477;ENSG00000091664;ENSG00000196961;ENSG00000067715;ENSG00000136854;ENSG00000148408;ENSG00000116288;ENSG00000008056;ENSG00000151729;ENSG00000101438;ENSG00000157152;ENSG00000278220;ENSG00000106089;ENSG00000102003;ENSG00000018625;ENSG00000141837;ENSG00000213578;ENSG00000070371;ENSG00000145920;ENSG00000197959;ENSG00000036565;ENSG00000122705;ENSG00000079215;ENSG00000185666;ENSG00000087470…	-	-	22999;8775;477;1213;10815;10814;1211;10497;140679;10059;100500912;6507;112755;8224;160;161;163;57030;1785;5864;8218;11315;6571;6570;6572;6532;2055;2054;23025;291;440279;57084;26052;4905;6809;773;774;6844;1759;6804;6581;594855;246213;1175;1173;81539;6854;6853;6812;6855;6616;6857	-
Hs_GPCRs,_Other_WP117_82985.gpml	GPCRs, Other	Homo sapiens	10/15/2013	Molecular Function	-	-	-	-	-	-	-	-	-	-	-	-	ENSG00000180016;ENSG00000069696;ENSG00000181104;ENSG00000135569;ENSG00000110148;ENSG00000166073;ENSG00000244165;ENSG00000118432;ENSG00000180090;ENSG00000180929;ENSG00000123901;ENSG00000181619;ENSG00000232984;ENSG00000169508;ENSG00000125245;ENSG00000237521;ENSG00000181631;ENSG00000283382;ENSG00000181072;ENSG00000134489;ENSG00000282608;ENSG00000185385;ENSG00000166363;ENSG00000183484;ENSG00000156097…	-	-	26716;9620;30817;6752;3363;54112;56413;2149;83873;23284;3356;3355;8387;5032;57191;53829;9596;8389;1909;1231;390885;2833;2798;887;53831;2837;1901;29929;4992;393046;8390;1880;23266;2692;26537;8392;26492;26494;401428;135;2841;1234;2840;26651;341276;64582;29933;1131;27239;140;1129;10888;79541;146;84059;4994;128674;154;27202;51289;138883;1815;1814;4923;5737;81370;9038;26648;144124;2911;1268;26245;2918…	P47886;P47889;P47892;Q9NZP0;Q9NZP2;Q9NZP3;Q9NZP4;Q9NZP5;Q9UDD7;Q9UDD8;O43884;O95220;O60411;Q9BYT4;Q9H2C7
Hs_Steroid_Biosynthesis_WP496_69016.gpml	Steroid Biosynthesis	Homo sapiens	2/22/2013	Metabolic Process	-	-	-	-	-	-	-	-	-	-	-	4.1.2.30;4.1.2.30	ENSG00000086696;ENSG00000133835;ENSG00000132196;ENSG00000120054;ENSG00000130948;ENSG00000148795;ENSG00000203857;ENSG00000108786;ENSG00000143278;ENSG00000203859	-	-	1369;1586;51478;2165;3284;3295;3283;3294;3293;3292	-
Hs_Polyol_Pathway_WP690_72132.gpml	Polyol Pathway	Homo sapiens	2/21/2013	Metabolic Process	-	-	-	-	-	-	-	-	-	-	-	-	ENSG00000140263;ENSG00000085662;ENSG00000138030;ENSG00000136872	-	-	231;6652;3795;229	-
Hs_Cell_Cycle_WP179_70629.gpml	Cell Cycle	Homo sapiens	2/22/2013	Cellular Process	-	-	-	-	-	-	-	-	-	-	-	-	ENSG00000072501;ENSG00000097007;ENSG00000111877;ENSG00000082701;ENSG00000135446;ENSG00000184182;ENSG00000166913;ENSG00000125885;ENSG00000164611;ENSG00000094804;ENSG00000128245;ENSG00000198176;ENSG00000091651;ENSG00000115947;ENSG00000154473;ENSG00000115942;ENSG00000135336;ENSG00000116478;ENSG00000166483;ENSG00000134480;ENSG00000164109;ENSG00000100297;ENSG00000183765;ENSG00000105810;ENSG00000147099…	-	-	4172;4173;4174;4175;4176;8379;2033;7040;9184;472;4171;990;991;993;85417;994;995;6502;999;10013;5933;10014;9232;4221;1869;25;8556;7465;8555;9088;890;4193;891;375;1876;1875;894;1874;896;1871;26255;898;1111;1870;55869;9759;11200;4085;9133;9134;4088;4089;8841;545;10926;701;8318;8317;4998;4999;1647;9700;4254;1021;10459;1019;1017;51564;10971;5591;5111;7532;219972;7531;7534;7533;84515;10744;1029;1027;10…	-
Hs_Globo_Sphingolipid_Metabolism_WP1424_83526.gpml	Globo Sphingolipid Metabolism	Homo sapiens	10/17/2013	Metabolic Process	-	-	-	-	-	-	-	-	-	-	-	2.4.1.-	ENSG00000175164;ENSG00000111728;ENSG00000070731;ENSG00000172461;ENSG00000128274;ENSG00000160408;ENSG00000136840;ENSG00000174951;ENSG00000176920;ENSG00000008513;ENSG00000117069;ENSG00000157350;ENSG00000187210;ENSG00000281879;ENSG00000073849;ENSG00000184005;ENSG00000184389;ENSG00000144057;ENSG00000143641;ENSG00000183778;ENSG00000070526	-	-	6483;6482;55808;6489;28;10690;81849;2650;2590;127550;6480;2524;2523;10317;84620;256435;27090;30815;53947;10610	O75752;Q8N5D6
Hs_Glucose_Homeostasis_WP661_72077.gpml	Glucose Homeostasis	Homo sapiens	null	Metabolic Process	-	-	-	-	-	-	-	-	-	-	-	-		-	-		-
Hs_Cell_Differentiation_-_Index_WP2029_82903.gpml	Cell Differentiation - Index	Homo sapiens	2/22/2013	Cellular Process	-	-	-	-	-	-	-	-	-	-	-	-	ENSG00000115297;ENSG00000168610;ENSG00000143768;ENSG00000112658;ENSG00000164438;ENSG00000107807;ENSG00000108840;ENSG00000243709	-	-	7044;30012;10637;6774;6722;3196;3195;10014	-
Hs_Structural_Pathway_of_Interleukin_1_(IL-1)_WP2637_80029.gpml	Structural Pathway of Interleukin 1 (IL-1)	Homo sapiens	null		-	-	-	-	-	-	-	-	-	-	-	-	ENSG00000115594;ENSG00000134070;ENSG00000185507;ENSG00000172936;ENSG00000198001;ENSG00000198909;ENSG00000115008;ENSG00000175104;ENSG00000276561;ENSG00000184216;ENSG00000078902	;ENSG00000095015;ENSG00000100324;ENSG00000135341;ENSG00000034152;ENSG00000006062;ENSG00000213341;ENSG00000185386;ENSG00000102882;ENSG00000107968;ENSG00000162889;ENSG00000100784;ENSG00000126767;ENSG00000197971;ENSG00000160633;ENSG00000173039;ENSG00000115008;ENSG00000196083;ENSG00000055208;ENSG00000157625;ENSG00000108984;ENSG00000065559;ENSG00000076984;ENSG00000169032;ENSG00000126934;ENSG0000013656…	;ENSG00000099875;ENSG00000151247	7189;100313781;54472;3554;51135;3552;3654;3665;4215;3656;4615	-	-	P19838;P45983;P25963;P45984;P53779;Q15653;Q66I33
Hs_Oxidation_by_Cytochrome_P450_WP43_79993.gpml	Oxidation by Cytochrome P450	Homo sapiens	2/22/2013	Metabolic Process	-	-	-	-	-	-	-	-	-	-	-	-	ENSG00000155016;ENSG00000233151;ENSG00000137869;ENSG00000134716;ENSG00000186160;ENSG00000138115;ENSG00000119004;ENSG00000065615;ENSG00000197408;ENSG00000167600;ENSG00000186684;ENSG00000036530;ENSG00000127948;ENSG00000166394;ENSG00000206338;ENSG00000231852;ENSG00000186204;ENSG00000103018;ENSG00000179142;ENSG00000235134;ENSG00000186526;ENSG00000140505;ENSG00000198457;ENSG00000197446;ENSG00000197838…	-	-	4051;260293;113612;9420;1583;126410;1582;1581;1580;22952;1579;1577;1576;10858;29785;51167;1573;120227;8529;285440;1594;1593;1592;1591;107987479;107987478;1545;1589;1588;1544;57834;1543;1586;1585;1584;1549;1548;11283;339761;64816;1558;1557;57404;1555;1553;1595;1551;51302;51700;340665;1559;51706;66002;1572;1571;100616270;1565;80777;1562;5447;284541;56603;54905;1727;1528;199974	-
Hs_Peptide_GPCRs_WP24_79999.gpml	Peptide GPCRs	Homo sapiens	null	Molecular Function	-	-	-	-	-	-	-	-	-	-	-	-	ENSG00000126010;ENSG00000128310;ENSG00000180772;ENSG00000110148;ENSG00000116329;ENSG00000176358;ENSG00000171860;ENSG00000174417;ENSG00000112486;ENSG00000138039;ENSG00000115353;ENSG00000185231;ENSG00000226306;ENSG00000082556;ENSG00000121966;ENSG00000182687;ENSG00000126895;ENSG00000278195;ENSG00000121807;ENSG00000112038;ENSG00000197405;ENSG00000170820;ENSG00000135577;ENSG00000100739;ENSG00000121853…	-	-	6870;5021;6751;5540;7201;6753;6752;255061;552;553;554;2587;6865;4886;4887;6869;4888;2826;4889;4923;719;7253;729230;1909;7852;1230;680;2833;2359;2358;2798;2357;643;886;887;6755;6754;8811;10663;728;4157;2693;23620;2492;1910;1237;4829;1236;3579;1235;1234;3577;1233;1232;10396;3973;4985;4986;4987;2925;4988;4161;8484;185;186;4160;1524;10803;2532;623;624;4158;4159	-
Hs_Alanine_and_aspartate_metabolism_WP106_74147.gpml	Alanine and aspartate metabolism	Homo sapiens	null	Metabolic Process	-	-	-	-	-	-	-	-	-	-	-	2.3.1.7;2.6.1.18;6.3.2.11;3.4.13.3;4.1.1.11;4.1.1.12;2.6.1.12;6.1.1.7;5.1.1.1;6.3.4.4;3.5.1.1;3.5.1.38;6.3.1.1;6.3.5.4;4.3.1.1;4.3.2.2;2.6.1.14;3.5.1.3;1.4.3.2;1.4.3.16;1.2.1.18;2.1.3.2;6.3.5.6;6.1.1.22;1.4.3.1;1.4.3.15;3.5.1.7;5.1.1.13	ENSG00000128683;ENSG00000108381;ENSG00000183044;ENSG00000172482;ENSG00000120053;ENSG00000115866;ENSG00000173599;ENSG00000136750;ENSG00000130707;ENSG00000125166;ENSG00000126522;ENSG00000167701	-	-	189;2875;443;445;435;18;2572;2571;5091;2806;2805;1615	-
Hs_Bladder_Cancer_WP2828_79529.gpml	Bladder Cancer	Homo sapiens	null		-	-	-	-	-	-	-	-	-	-	-	-	ENSG00000068028;ENSG00000039068;ENSG00000174775;ENSG00000137801;ENSG00000135446;ENSG00000136997;ENSG00000139687;ENSG00000138798;ENSG00000146648;ENSG00000035664;ENSG00000126934;ENSG00000141736;ENSG00000101412;ENSG00000100784;ENSG00000145675;ENSG00000169429;ENSG00000141510;ENSG00000100030;ENSG00000112715;ENSG00000068078;ENSG00000135679;ENSG00000105647;ENSG00000025708;ENSG00000196730;ENSG00000169032…	-	-	23604;7422;11186;3265;4193;1613;1019;595;1612;673;4609;1950;3576;999;1956;5295;7057;5296;5594;7157;1890;2064;9252;2261;1029;1026;4312;5604;1869;5605;5925	-
Hs_Triacylglyceride_Synthesis_WP325_71223.gpml	Triacylglyceride Synthesis	Homo sapiens	null	Metabolic Process	-	-	-	-	-	-	-	-	-	-	-	-	ENSG00000116906;ENSG00000067113;ENSG00000162407;ENSG00000166391;ENSG00000235758;ENSG00000204310;ENSG00000175445;ENSG00000177666;ENSG00000226467;ENSG00000167588;ENSG00000166035;ENSG00000119927;ENSG00000141934;ENSG00000106384;ENSG00000160216;ENSG00000062282;ENSG00000236873;ENSG00000155189;ENSG00000196475;ENSG00000169692;ENSG00000026652;ENSG00000228892;ENSG00000198814;ENSG00000227642;ENSG00000185000…	-	-	8443;8540;8694;8611;8612;4023;3990;8513;3991;80168;57678;2712;84649;2710;55326;116255;56894;56895;57104;2819;8613;346606;10554;10555	-
Hs_Butyrate-induced_histone_acetylation_WP2366_73980.gpml	Butyrate-induced histone acetylation	Homo sapiens	null	Cellular Process	-	-	Histone deacetylase	-	-	-	-	-	-	-	-	-		-	-		P31749 ;P53396
Hs_Endochondral_Ossification_WP474_80208.gpml	Endochondral Ossification	Homo sapiens	null	Physiological Process	-	-	-	-	-	-	-	-	-	-	-	-	ENSG00000259384;ENSG00000152266;ENSG00000160801;ENSG00000112964;ENSG00000107779;ENSG00000072062;ENSG00000137745;ENSG00000198668;ENSG00000156427;ENSG00000162551;ENSG00000167244;ENSG00000081189;ENSG00000100985;ENSG00000123500;ENSG00000162998;ENSG00000149257;ENSG00000140443;ENSG00000112715;ENSG00000135932;ENSG00000109705;ENSG00000139219;ENSG00000171310;ENSG00000006747;ENSG00000136943;ENSG00000138685…	-	-	51719;5741;4256;7040;3481;3480;7042;871;3479;3157;4921;4208;50515;9510;8100;1473;445341;1028;1300;249;207;9507;801;5744;5745;8817;54407;7067;6696;7422;5167;6772;2690;1280;176;2688;2247;654;655;2487;579;657;9759;85477;11127;1515;6660;7078;11096;6662;4322;2261;2260;3549;55553;860;864;6777;5566;5327;5328;2737;4318;5727	-
Hs_NLR_Proteins_WP288_80026.gpml	NLR Proteins	Homo sapiens	null	Cellular Process	-	-	-	-	-	-	-	-	-	651	-	-	ENSG00000104365;ENSG00000107643;ENSG00000133216;ENSG00000112851;ENSG00000101017;ENSG00000135341;ENSG00000213341;ENSG00000173039;ENSG00000269335	-	-	1147;2048;5970;6885;5599;8517;3551;958;55914	-
Hs_Proteasome_Degradation_WP183_81161.gpml	Proteasome Degradation	Homo sapiens	null	Physiological Process	-	-	-	-	-	-	-	-	-	-	-	-	ENSG00000159377;ENSG00000206452;ENSG00000206298;ENSG00000206450;ENSG00000229698;ENSG00000136930;ENSG00000243594;ENSG00000224320;ENSG00000229215;ENSG00000100902;ENSG00000227715;ENSG00000278463;ENSG00000224608;ENSG00000234487;ENSG00000108344;ENSG00000235220;ENSG00000126067;ENSG00000276051;ENSG00000242711;ENSG00000173692;ENSG00000204264;ENSG00000069869;ENSG00000143106;ENSG00000233841;ENSG00000235346…	-	-	9861;7321;7320;7323;7322;8335;5698;7316;5699;7318;7317;3134;3133;5706;5707;5708;5709;5700;5701;4734;5702;5704;5705;5682;5683;7345;5684;5685;7347;5686;5717;5718;5719;3458;3137;3015;3136;3014;3135;5710;10197;5711;5713;5714;5715;5716;5690;5691;6185;5692;5693;5694;5695;5696;7314;6184;3107;3106;3105;5720;5687;5721;5688;5689	P0CG48
Hs_B_Cell_Receptor_Signaling_Pathway_WP23_79985.gpml	B Cell Receptor Signaling Pathway	Homo sapiens	null	Cellular Process	-	-	-	-	-	-	-	-	-	-	-	-	ENSG00000135605;ENSG00000177885;ENSG00000095585;ENSG00000099942;ENSG00000141968;ENSG00000174775;ENSG00000082701;ENSG00000263001;ENSG00000165025;ENSG00000070831;ENSG00000108984;ENSG00000072736;ENSG00000107643;ENSG00000104814;ENSG00000110651;ENSG00000269335;ENSG00000117322;ENSG00000010671;ENSG00000281877;ENSG00000186111;ENSG00000262418;ENSG00000163932;ENSG00000254087;ENSG00000107242;ENSG00000140992…	-	-	5580;4690;5781;11184;7006;4773;1385;1380;6195;673;4609;25780;5335;998;5336;5777;5579;10892;3635;2308;2549;8462;5594;7410;5596;4067;6885;640;1147;118788;84433;2113;1386;4775;207;604;5788;7409;3725;7462;4790;6452;5880;6850;4792;6654;3265;8394;8395;2889;29760;695;2885;1432;973;653650;1399;3059;974;1398;930;2002;975;5599;933;4149;815;5879;3932;2969;5294;5295;5296;5970;6464;5894;3551;26469;5170;5608;2…	-
Hs_Selenium_Metabolism_and_Selenoproteins_WP28_71888.gpml	Selenium Metabolism and Selenoproteins	Homo sapiens	10/16/2013	Metabolic Process	NP_036380;NP_612482;NP_001893;NM_006164	-	-	-	-	-	-	-	-	-	-	-	ENSG00000176153;ENSG00000186838;ENSG00000109618;ENSG00000180098;ENSG00000113811;ENSG00000211445;ENSG00000211448;ENSG00000132394;ENSG00000138018;ENSG00000177606;ENSG00000132330;ENSG00000198843;ENSG00000198704;ENSG00000167468;ENSG00000172845;ENSG00000162430;ENSG00000143416;ENSG00000179918;ENSG00000156482;ENSG00000163586;ENSG00000233276;ENSG00000211450;ENSG00000281185;ENSG00000211452;ENSG00000198431…	-	-	6670;4790;8991;6156;2353;1734;1733;280636;60678;58515;51540;54952;114112;2168;54938;55829;1735;7296;348303;57190;5970;22928;51091;2878;2877;2876;83642;257202;6414;85465;6415;10587;51734;2879;140606;51714;3725	P49903;Q96T21;Q8IV42;O60613;P49591;Q96T21;Q96T21;P14859;Q03060
Hs_One_carbon_donor_WP2190_74089.gpml	One carbon donor	Homo sapiens	null	Metabolic Process	-	-	-	-	-	-	-	-	-	-	-	-	ENSG00000177000	-	-	4524	-
Hs_Oncostatin_M_Signaling_Pathway_WP2374_73668.gpml	Oncostatin M Signaling Pathway	Homo sapiens	10/17/2013	Cellular Process	-	-	-	-	-	-	-	-	-	-	-	-	ENSG00000177885;ENSG00000099985;ENSG00000133703;ENSG00000174775;ENSG00000105639;ENSG00000171223;ENSG00000134352;ENSG00000111276;ENSG00000168610;ENSG00000126934;ENSG00000160691;ENSG00000102882;ENSG00000105397;ENSG00000162434;ENSG00000112715;ENSG00000107643;ENSG00000130522;ENSG00000115904;ENSG00000197122;ENSG00000169032;ENSG00000170345;ENSG00000276536;ENSG00000137154;ENSG00000164305;ENSG00000163932…	-	-	5580;5581;5583;5781;2353;1385;9180;9021;6194;3716;3717;1017;3718;5578;5579;836;7297;3091;5594;5595;3572;3726;3727;5829;1027;840;2475;207;6714;3845;4790;4792;7422;6772;6654;6774;3265;253260;2885;1432;5599;1958;3977;5295;5970;6464;5894;2185;1051;6777;5601;5008;3667;5604;5605;10401	-
Hs_Statin_Pathway_WP430_82344.gpml	Statin Pathway	Homo sapiens	10/16/2013	Cellular Process	-	-	-	-	-	-	-	-	-	-	-	-	ENSG00000110243;ENSG00000104549;ENSG00000110244;ENSG00000110245;ENSG00000175445;ENSG00000118137;ENSG00000166035;ENSG00000057252;ENSG00000084674;ENSG00000138075;ENSG00000123384;ENSG00000185615;ENSG00000165029;ENSG00000130203;ENSG00000213398;ENSG00000130208;ENSG00000138823;ENSG00000158874;ENSG00000130164;ENSG00000073060;ENSG00000154930;ENSG00000113161;ENSG00000100979;ENSG00000143921;ENSG00000207932…	-	-	5360;407039;8694;4035;1581;64714;335;336;337;2222;338;6646;3931;4547;64241;64240;4023;3990;3156;19;1071;116519;341;3949;344;345;84532;348;6713;949;693120	-
Hs_Mitochondrial_LC-Fatty_Acid_Beta-Oxidation_WP368_79271.gpml	Mitochondrial LC-Fatty Acid Beta-Oxidation	Homo sapiens	10/17/2013	Metabolic Process	-	-	-	-	-	-	-	-	-	-	-	-	ENSG00000068366;ENSG00000115425;ENSG00000138796;ENSG00000178537;ENSG00000113790;ENSG00000084754;ENSG00000115361;ENSG00000151726;ENSG00000117054;ENSG00000157184;ENSG00000110090;ENSG00000116171;ENSG00000123983;ENSG00000167969;ENSG00000072778;ENSG00000122971;ENSG00000167107	-	-	33;2180;34;6342;35;37;1374;3033;3030;2182;2181;80221;1632;1962;1376;788;55825	-
Hs_Oxytocin_signaling_WP2889_79753.gpml	Oxytocin signaling	Homo sapiens	null		-	-	-	-	-	-	-	-	-	-	-	2.7.11.13		-	-		P30559;P50148;P51178;P28907
Hs_SREBP_signalling_WP1982_79943.gpml	SREBP signalling	Homo sapiens	null	Cellular Process	-	-	-	-	-	-	-	-	-	-	-	-	ENSG00000108424;ENSG00000113615;ENSG00000104549;ENSG00000072062;ENSG00000152700;ENSG00000138674;ENSG00000150961;ENSG00000186480;ENSG00000115592;ENSG00000185591;ENSG00000132170;ENSG00000278540;ENSG00000119927;ENSG00000101310;ENSG00000105550;ENSG00000155368;ENSG00000072310;ENSG00000138207;ENSG00000138802;ENSG00000155846;ENSG00000134324;ENSG00000130164;ENSG00000114650;ENSG00000281289;ENSG00000113161…	-	-	47;6396;102466730;1385;22872;2194;51360;3638;3837;2224;2222;3157;6667;51128;4800;102465534;7376;9871;22926;4023;6720;9632;5950;23411;25956;57678;1622;10427;53632;1024;23175;2475;5468;207;6713;6319;11236;7528;133522;5562;22937;5563;5564;5565;4597;4190;51141;51586;1595;51422;6721;31;26291;5571;8720;4047;3156;56681;5290;2931;10802;3949;267;84532;3422;820;5566;10484;10483;949	P01308
Hs_Codeine_and_Morphine_Metabolism_WP1604_74317.gpml	Codeine and Morphine Metabolism	Homo sapiens	null	Metabolic Process	-	-	-	-	-	-	-	-	-	-	-	-	ENSG00000241635;ENSG00000134538;ENSG00000283284;ENSG00000160868;ENSG00000108846;ENSG00000171234;ENSG00000205702;ENSG00000280905;ENSG00000085563;ENSG00000282966;ENSG00000023839;ENSG00000272532;ENSG00000275211;ENSG00000100197	-	-	7364;1576;1565;5243;1244;8714;54658;10599	-
Hs_Physiological_and_Pathological_Hypertrophy_of_the_Heart_WP1528_78581.gpml	Physiological and Pathological Hypertrophy of the Heart	Homo sapiens	null	Cellular Process	-	-	-	-	-	-	-	-	-	-	-	-	ENSG00000067560;ENSG00000100030;ENSG00000107643;ENSG00000138814;ENSG00000107758;ENSG00000150281;ENSG00000171132;ENSG00000136574;ENSG00000177606;ENSG00000198668;ENSG00000134352;ENSG00000135744;ENSG00000170345;ENSG00000136238;ENSG00000113594;ENSG00000112062;ENSG00000145349;ENSG00000100968;ENSG00000168610;ENSG00000034152;ENSG00000078401;ENSG00000185386;ENSG00000166501;ENSG00000104177	-	-	50804;5581;5594;5530;6774;5532;2353;3572;183;387;1489;1432;5599;5600;1906;801;5579;4776;5879;3977;817;5606;3725;2626	-
Hs_Sulindac_Metabolic_Pathway_WP2542_70621.gpml	Sulindac Metabolic Pathway	Homo sapiens	null		-	-	Flavin-containing monooxygenase	-	-	-	-	-	-	-	-	-	ENSG00000175806;ENSG00000138061;ENSG00000140505;ENSG00000148450;ENSG00000174099	-	-	22921;1545;4482;1544;253827	-
Hs_Dual_hijack_model_of_Vif_in_HIV_infection_WP3300_81234.gpml	Dual hijack model of Vif in HIV infection	Homo sapiens	null		-	-	-	-	-	-	-	-	-	-	-	-	ENSG00000103363;ENSG00000166266;ENSG00000170315;ENSG00000154582;ENSG00000239713;ENSG00000067955;ENSG00000159216	-	-	861;60489;100506403;7314;865;6921;6923;8065	-
Hs_Vitamin_D_Metabolism_WP1531_82221.gpml	Vitamin D Metabolism	Homo sapiens	null	Metabolic Process	-	-	-	-	-	-	-	-	-	-	-	-	ENSG00000019186;ENSG00000152266;ENSG00000111424;ENSG00000235712;ENSG00000204231;ENSG00000206289;ENSG00000172893;ENSG00000228333;ENSG00000227322;ENSG00000111012;ENSG00000186350;ENSG00000186104;ENSG00000145321;ENSG00000135929;ENSG00000231321	-	-	6256;7421;5741;6257;1594;1593;1591;1717;120227;2638	P02774
Hs_DDX1_as_a_regulatory_component_of_the_Drosha_microprocessor_WP2942_80337.gpml	DDX1 as a regulatory component of the Drosha microprocessor	Homo sapiens	null		-	-	-	-	-	-	-	-	-	-	-	-	ENSG00000113360;ENSG00000079785;ENSG00000020922;ENSG00000113522;ENSG00000149311;ENSG00000128191;ENSG00000104320	-	-	4361;1653;100302197;4683;100500860;29102;54487;10111;472	-
Hs_Insulin_Signaling_WP481_82731.gpml	Insulin Signaling	Homo sapiens	10/17/2013	Cellular Process	-	-	-	-	-	-	-	-	-	-	-	-	ENSG00000024422;ENSG00000148082;ENSG00000076944;ENSG00000177885;ENSG00000283094;ENSG00000174775;ENSG00000082701;ENSG00000006432;ENSG00000173327;ENSG00000004777;ENSG00000166592;ENSG00000185950;ENSG00000102882;ENSG00000108984;ENSG00000181856;ENSG00000132589;ENSG00000107643;ENSG00000141959;ENSG00000196396;ENSG00000104812;ENSG00000175634;ENSG00000104814;ENSG00000170345;ENSG00000250719;ENSG00000151247…	-	-	4293;6197;8651;4294;6196;8773;6199;5781;4296;6198;11184;11183;6236;3480;8491;6195;9064;252983;10938;3631;2309;2308;1978;3636;2549;1977;25759;8660;5792;6885;115703;6513;4214;3643;4215;4216;6517;4217;2319;5286;9882;5562;5288;5167;5563;5289;6654;3265;375;57761;10110;6009;5294;5295;5296;6300;5211;5213;4641;3551;23433;5290;9252;5291;5170;382;23678;5293;5728;5607;5608;5609;6810;6655;5600;6416;5601;6812…	-
Hs_Eicosanoid_Synthesis_WP167_82702.gpml	Eicosanoid Synthesis	Homo sapiens	10/17/2013	Metabolic Process	-	-	-	-	-	-	-	-	-	PNPLA3	-	1.11.1.7;1.11.1.9;1.1.1.189;1.11.1.9;1.1.1.188;1.1.1.231	ENSG00000132965;ENSG00000073756;ENSG00000213316;ENSG00000107317;ENSG00000161905;ENSG00000095303;ENSG00000108839;ENSG00000111144;ENSG00000012779;ENSG00000184381;ENSG00000135241;ENSG00000188257;ENSG00000059377;ENSG00000148334;ENSG00000179593;ENSG00000148344;ENSG00000100031;ENSG00000015413;ENSG00000275565;ENSG00000124212	-	-	8398;5320;4056;9536;5740;5730;240;241;1800;6916;2678;246;247;50640;239;5742;4048;5743;80142	-
Hs_miRNA_Regulation_of_DNA_Damage_Response_WP1530_79564.gpml	miRNA Regulation of DNA Damage Response	Homo sapiens	null	Cellular Process	-	-	-	-	-	-	-	-	-	-	-	-	ENSG00000072501;ENSG00000198586;ENSG00000097007;ENSG00000099860;ENSG00000152942;ENSG00000113456;ENSG00000139687;ENSG00000135446;ENSG00000158402;ENSG00000111276;ENSG00000172115;ENSG00000175305;ENSG00000164053;ENSG00000120471;ENSG00000087088;ENSG00000015475;ENSG00000048392;ENSG00000012048;ENSG00000116717;ENSG00000175793;ENSG00000064012;ENSG00000113328;ENSG00000113522;ENSG00000110092;ENSG00000051180…	-	-	5981;1385;1021;1020;472;1019;672;595;1017;4609;355;85417;993;84126;995;55367;27244;317;637;5810;836;5591;135458;9874;1027;50484;1026;841;842;6118;54205;1869;4616;8795;25;100422832;5366;5883;5884;2177;4193;891;10912;894;896;898;1111;3014;10111;11200;5371;4361;9133;8243;9134;63970;4683;5893;7157;581;2810;1643;27113;983;545;900;11011;5888;1647;5925	-
Hs_Methylation_Pathways_WP704_79563.gpml	Methylation Pathways	Homo sapiens	2/22/2013	Metabolic Process	-	-	-	-	-	-	-	-	-	-	-	-	ENSG00000093010;ENSG00000166741;ENSG00000137364;ENSG00000241644;ENSG00000168906;ENSG00000038274;ENSG00000141744;ENSG00000150540;ENSG00000151224	-	-	5409;4837;100616414;1312;4143;4144;27430;11185;3176;7172	-
Hs_Initiation_of_transcription_and_translation_elongation_at_the_HIV-1_LTR_WP3414_82252.gpml	Initiation of transcription and translation elongation at the HIV-1 LTR	Homo sapiens	null		-	-	-	-	-	-	-	-	-	-	-	-	ENSG00000101096;ENSG00000213246;ENSG00000068024;ENSG00000138814;ENSG00000107758;ENSG00000147099;ENSG00000171720;ENSG00000188386;ENSG00000100968;ENSG00000185591;ENSG00000204356;ENSG00000120910;ENSG00000206357;ENSG00000061273;ENSG00000048052;ENSG00000188986;ENSG00000101158;ENSG00000108840;ENSG00000072736;ENSG00000100393;ENSG00000196591;ENSG00000136807;ENSG00000196235;ENSG00000206268;ENSG00000229363…	-	-	4790;4792;100422910;4772;4773;2033;3066;3065;100302237;25920;6829;10614;51564;55869;9759;5533;6667;5534;100126332;5535;7936;10014;6827;9734;5530;5970;5532;8841;100616250;1025;1387;51497;4775;7469;4776;904	-
Hs_NAD_Biosynthesis_II_(from_tryptophan)_WP2485_70025.gpml	NAD Biosynthesis II (from tryptophan)	Homo sapiens	null	Metabolic Process	-	-	-	-	-	-	-	-	-	-	-	-	ENSG00000115919;ENSG00000151790;ENSG00000197471;ENSG00000172890;ENSG00000262635;ENSG00000183077;ENSG00000117009;ENSG00000162882;ENSG00000173614;ENSG00000103485	-	-	8564;125061;105369247;8942;23475;6999;23498;55191;64802	-
Hs_Cytoplasmic_Ribosomal_Proteins_WP477_67139.gpml	Cytoplasmic Ribosomal Proteins	Homo sapiens	null	Molecular Function	-	-	-	-	-	-	-	-	-	-	-	-	ENSG00000108107;ENSG00000142937;ENSG00000110700;ENSG00000096150;ENSG00000227794;ENSG00000278229;ENSG00000226225;ENSG00000142541;ENSG00000105193;ENSG00000175634;ENSG00000138326;ENSG00000241343;ENSG00000280831;ENSG00000115268;ENSG00000136942;ENSG00000168028;ENSG00000144713;ENSG00000281877;ENSG00000223367;ENSG00000221983;ENSG00000108298;ENSG00000164587;ENSG00000122026;ENSG00000142534;ENSG00000274950…	-	-	6230;6197;6152;6196;6155;6232;6199;6154;6231;6198;6157;6234;9349;6233;6156;6159;6158;6235;6191;2197;23521;6193;6192;6195;6194;6227;6229;6228;11224;6164;6122;6165;6168;6124;6201;6123;6167;6203;6169;6202;6125;25873;6160;6161;27330;3921;4736;6175;6130;6133;9045;6210;6132;6176;6135;6134;6137;6136;6171;6170;6173;6128;6205;6204;6207;6129;6206;6209;6208;6142;6141;6144;6188;6143;6187;6146;6223;7311;6189;…	-
Hs_Apoptosis_Modulation_and_Signaling_WP1772_80459.gpml	Apoptosis Modulation and Signaling	Homo sapiens	null	Cellular Process	-	-	-	-	-	-	-	-	-	MAPK8;BIRC3;IL1R1;JUN;NFKBIA;DAXX;BIRC5;BCL2A1;APAF1;BOK;IKBKB;BCL2L11;BAX;TOLLIP;TNFRSF11B;IL1R2;MADD;CFLAR;TRADD;FASLG;TRAF6;CASP3;TRADD;MAP3K14;TNFRSF25;MAPK3;MYD88;CASP6;TNFRSF1B;1503;CRADD;SEPT4;CASP9;CDKN2A;BLK;BAG3;BIRC6;BIK;CYCS;MAP3K5;BAD;BCL2L2;JUN;BID;CASP7;MAPK8;TNFRSF1A;HRK;CFLAR;HN1;CAPNS1;TNFRSF1A;IL1R1;MCL1;BMF;TNFRSF25;TNFRSF6B;PTRH2;PTPN13;TNFRSF10A;ENDOG;CASP2;TNFSF10;BAK1;HTRA…	-	-	ENSG00000235941;ENSG00000215328;ENSG00000237724;ENSG00000177595;ENSG00000042286;ENSG00000249437;ENSG00000196954;ENSG00000207790;ENSG00000137752;ENSG00000278613;ENSG00000137275;ENSG00000204389;ENSG00000101966;ENSG00000156709;ENSG00000162734;ENSG00000276068;ENSG00000184304;ENSG00000106144;ENSG00000234475;ENSG00000141510	-	-	8682;4671;7157;5587;9131;331;3303;55367;834;8737;835;84883;837	-
Hs_RANKL-RANK_Signaling_Pathway_WP2018_79959.gpml	RANKL/RANK Signaling Pathway	Homo sapiens	null	Cellular Process	-	-	-	-	-	-	-	-	-	-	-	-	ENSG00000131323;ENSG00000076984;ENSG00000177606;ENSG00000175104;ENSG00000187098;ENSG00000077150;ENSG00000165025;ENSG00000082512;ENSG00000141655;ENSG00000070831;ENSG00000213341;ENSG00000102882;ENSG00000108984;ENSG00000107643;ENSG00000197122;ENSG00000104856;ENSG00000169032;ENSG00000127191;ENSG00000170345;ENSG00000269335;ENSG00000169398;ENSG00000056558;ENSG00000254087;ENSG00000105221;ENSG00000104365…	-	-	4772;2353;2274;9060;5335;998;10454;5594;5595;4067;6885;4982;1147;2475;207;208;5747;6714;3725;7187;7186;4790;7189;8792;7188;4791;6850;4792;6772;7185;1432;5599;6688;5879;5295;5296;4286;8600;5970;5971;3551;23118;5608;5609;8517;867;5601;9846;8878;5604	-
Hs_Amyotrophic_lateral_sclerosis_(ALS)_WP2447_79862.gpml	Amyotrophic lateral sclerosis (ALS)	Homo sapiens	null	Cellular Process	-	-	-	-	-	-	-	-	-	-	-	-	ENSG00000155511;ENSG00000135406;ENSG00000138814;ENSG00000107758;ENSG00000104722;ENSG00000206279;ENSG00000229396;ENSG00000002330;ENSG00000136238;ENSG00000204490;ENSG00000228321;ENSG00000112062;ENSG00000142168;ENSG00000230108;ENSG00000231617;ENSG00000206439;ENSG00000126934;ENSG00000120910;ENSG00000223952;ENSG00000087088;ENSG00000015475;ENSG00000228849;ENSG00000132906;ENSG00000233276;ENSG00000108984…	-	-	7124;2890;572;596;79139;598;1432;4741;5533;317;834;4842;637;6647;4744;836;1616;5879;4747;7132;100506742;5530;7157;5630;9973;5532;581;5608;57679;2876;842;847;4217;5868;5605	P01034;P43004;O96008
Hs_Aflatoxin_B1_metabolism_WP699_70509.gpml	Aflatoxin B1 metabolism	Homo sapiens	2/21/2013	Metabolic Process	-	-	-	-	-	-	-	-	-	-	-	-	ENSG00000162482;ENSG00000160868;ENSG00000197838;ENSG00000053371;ENSG00000134184;ENSG00000140505;ENSG00000184674;ENSG00000143819	-	-	8574;2944;22977;1544;1576;1553;2052	-
Hs_Integrated_Cancer_Pathway_WP1971_82939.gpml	Integrated Cancer Pathway	Homo sapiens	10/16/2013	Cellular Process	-	-	-	-	-	-	-	-	-	-	-	-	ENSG00000164045;ENSG00000166851;ENSG00000143190;ENSG00000105327;ENSG00000197442;ENSG00000156273;ENSG00000147883;ENSG00000123268;ENSG00000101224;ENSG00000136997;ENSG00000111276;ENSG00000124762	-	-	5451;100379661;1030;571;1027;4609;993;1026;27113;994;466;5347;4217	Q13315;O96017;P04637;P38398;P42224;Q01094;P06400;O14757;P54132;P43246;P52701;Q8NBS1;P49959;Q92878;P38398;Q99728;Q13535;P31749;Q00987;P11802;Q15796;P84022;P10415;Q92934;Q07812;Q86UR1;P03956;P06493;P23458;P24941;Q14790;P42574;P60484;P55211
Hs_TWEAK_Signaling_Pathway_WP2036_79948.gpml	TWEAK Signaling Pathway	Homo sapiens	null	Cellular Process	-	-	-	-	-	-	-	-	-	-	-	-	ENSG00000104365;ENSG00000131323;ENSG00000104825;ENSG00000082701;ENSG00000177606;ENSG00000135341;ENSG00000136238;ENSG00000132155;ENSG00000204490;ENSG00000228321;ENSG00000112062;ENSG00000077150;ENSG00000230108;ENSG00000206439;ENSG00000082512;ENSG00000282637;ENSG00000168036;ENSG00000223952;ENSG00000158022;ENSG00000142208;ENSG00000228849;ENSG00000213341;ENSG00000102882;ENSG00000239697;ENSG00000023445…	-	-	7187;8772;7186;4790;4791;7188;4792;4793;7124;3065;7185;9020;330;1499;1432;5599;836;5879;5594;5595;5970;5894;5971;6885;8742;3551;2932;1147;840;84676;51330;841;8737;207;329;208;5601;3725	-
Hs_Apoptosis-related_network_due_to_altered_Notch3_in_ovarian_cancer_WP2864_79278.gpml	Apoptosis-related network due to altered Notch3 in ovarian cancer	Homo sapiens	null		-	-	-	-	-	-	-	-	-	-	-	-	ENSG00000181104;ENSG00000134954;ENSG00000097007;ENSG00000180370;ENSG00000044115;ENSG00000111276;ENSG00000228321;ENSG00000227231;ENSG00000055130;ENSG00000119969;ENSG00000230128;ENSG00000223952;ENSG00000228849;ENSG00000142864;ENSG00000123143;ENSG00000181019;ENSG00000237155;ENSG00000130203;ENSG00000130522;ENSG00000116478;ENSG00000173848;ENSG00000060138;ENSG00000166681;ENSG00000169398;ENSG00000228978…	-	-	8454;8531;6198;7124;5585;79092;9021;4092;3084;351;5062;27242;3315;2149;9616;10451;8767;2081;7057;5594;27018;8065;3329;3727;1027;1026;840;2113;602;207;5747;8795;4790;8870;25;8312;3065;7185;332;26135;3575;10276;2729;3070;7431;1495;2065;2185;348;8878;308;1728;3309	-
Hs_Amino_acid_conjugation_WP715_63154.gpml	Amino acid conjugation	Homo sapiens	null	Metabolic Process	-	-	-	-	-	-	-	-	-	-	-	-		-	-		-
Hs_Androgen_receptor_signaling_pathway_WP138_79958.gpml	Androgen receptor signaling pathway	Homo sapiens	10/17/2013	Cellular Process	-	-	-	-	-	-	-	-	-	-	-	-	ENSG00000124151;ENSG00000134318;ENSG00000107018;ENSG00000283094;ENSG00000166949;ENSG00000244405;ENSG00000082701;ENSG00000177606;ENSG00000171467;ENSG00000171862;ENSG00000139687;ENSG00000078043;ENSG00000116288;ENSG00000140682;ENSG00000231617;ENSG00000185591;ENSG00000168610;ENSG00000143878;ENSG00000117450;ENSG00000114062;ENSG00000100105;ENSG00000070831;ENSG00000012048;ENSG00000067560;ENSG00000127870…	-	-	8850;1385;2033;2274;25942;9063;7041;672;595;1499;998;6667;8648;11143;10499;1616;10498;2308;9475;6047;6049;23411;64800;24149;7050;2119;166;2316;367;1387;11034;207;7329;5747;6714;5901;11315;3725;7341;8431;6013;5883;8554;10273;6774;3065;8031;6093;7182;23028;4193;573;2288;898;51588;811;7337;857;6605;5879;10399;1956;5052;5295;5296;9612;4088;5970;4089;8202;9611;23598;29893;5728;2932;10524;387;860;388;5…	-
Hs_Estrogen_signaling_pathway_WP712_78491.gpml	Estrogen signaling pathway	Homo sapiens	5/16/2012	Cellular Process	-	-	-	-	-	-	-	-	-	-	-	-	ENSG00000104365;ENSG00000100030;ENSG00000050748;ENSG00000171791;ENSG00000118260;ENSG00000169032;ENSG00000072062;ENSG00000177606;ENSG00000170345;ENSG00000157764;ENSG00000269335;ENSG00000112062;ENSG00000127928;ENSG00000164850;ENSG00000185591;ENSG00000121879;ENSG00000091831;ENSG00000078369;ENSG00000109320;ENSG00000142208;ENSG00000126767;ENSG00000213341;ENSG00000087460	-	-	4790;5594;2353;2782;1385;2099;2792;3551;5290;2778;596;673;2852;1147;1432;2002;6667;5566;207;8517;5601;5604;3725	-
Hs_IL1_and_megakaryotyces_in_obesity_WP2865_81650.gpml	IL1 and megakaryotyces in obesity	Homo sapiens	null		-	-	-	-	-	-	-	-	-	-	-	-	ENSG00000183625;ENSG00000146070;ENSG00000181104;ENSG00000180210;ENSG00000111537;ENSG00000179639;ENSG00000174125;ENSG00000150782;ENSG00000115594;ENSG00000172936;ENSG00000163220;ENSG00000137462;ENSG00000035862;ENSG00000113070;ENSG00000125538;ENSG00000143416;ENSG00000100985;ENSG00000121879;ENSG00000109320;ENSG00000162711;ENSG00000108691;ENSG00000184216;ENSG00000090339;ENSG00000102265	-	-	7077;7076;4790;8991;7941;3383;5290;114548;6280;7097;7096;2205;2149;3458;2147;3554;3553;1232;6347;3654;1839;4318;3606;4615	-
Hs_Apoptosis_WP254_80450.gpml	Apoptosis	Homo sapiens	10/17/2013	Cellular Process	-	-	-	-	-	-	-	-	-	-	-	-	ENSG00000104825;ENSG00000172115;ENSG00000138794;ENSG00000276561;ENSG00000126456;ENSG00000180644;ENSG00000223919;ENSG00000171791;ENSG00000171552;ENSG00000176720;ENSG00000196954;ENSG00000137752;ENSG00000073282;ENSG00000269335;ENSG00000141682;ENSG00000169598;ENSG00000117560;ENSG00000121858;ENSG00000120889;ENSG00000056558;ENSG00000100453;ENSG00000102871;ENSG00000109339;ENSG00000215788;ENSG00000026103…	-	-	8772;7124;3002;7161;3481;3480;4170;27242;10018;596;355;4609;3479;598;356;599;834;4049;317;637;835;836;837;56616;839;7132;7133;5551;8743;1029;1147;840;841;842;843;207;8737;4214;329;54205;8738;8739;3725;7187;9169;7186;8795;4790;4792;3660;4793;5366;3661;4794;3662;7185;4193;572;330;331;332;1677;1676;578;8626;3659;5295;3070;5970;7157;3551;581;27113;665;666;3663;3664;8517;3665;6416;5602;8718;8837;8717	-
Hs_Regulation_of_Actin_Cytoskeleton_WP51_79977.gpml	Regulation of Actin Cytoskeleton	Homo sapiens	10/17/2013	Cellular Process	-	-	-	-	-	-	-	-	-	-	-	-	ENSG00000181104;ENSG00000162704;ENSG00000129682;ENSG00000133703;ENSG00000166908;ENSG00000141968;ENSG00000066468;ENSG00000180370;ENSG00000065534;ENSG00000160808;ENSG00000133026;ENSG00000138675;ENSG00000156427;ENSG00000175866;ENSG00000138798;ENSG00000213949;ENSG00000141298;ENSG00000168530;ENSG00000126458;ENSG00000078579;ENSG00000184984;ENSG00000133818;ENSG00000106683;ENSG00000070831;ENSG00000168539…	-	-	10092;27006;2149;2147;998;55845;22800;9475;5154;5155;4342;7454;5156;1073;1072;55970;5829;6237;5305;8817;26281;10787;8936;929;8396;5286;5287;5288;6654;5289;8394;6093;8395;55740;4628;5159;8822;79837;8823;8826;5294;5295;5296;8045;7114;3672;5058;9138;1132;1131;28964;5290;5291;5293;1129;1128;387;81624;2335;23396;5962;6655;4478;4632;4634;5604;5605;4638;5063;4893;2909;57144;5062;26999;10458;673;54434;11…	-
Hs_IL-9_Signaling_Pathway_WP22_79264.gpml	IL-9 Signaling Pathway	Homo sapiens	null	Cellular Process	-	-	-	-	-	-	-	-	-	-	-	-	ENSG00000100030;ENSG00000177885;ENSG00000126561;ENSG00000136807;ENSG00000105647;ENSG00000115415;ENSG00000105639;ENSG00000169032;ENSG00000173757;ENSG00000168610;ENSG00000126934;ENSG00000145839;ENSG00000147168;ENSG00000124334;ENSG00000145675;ENSG00000102882;ENSG00000162434	-	-	5295;5296;5594;5595;6772;6774;3561;3581;3716;3718;2885;3578;1025;6777;6776;5604;5605	-
Hs_GPCRs,_Class_B_Secretin-like_WP334_79716.gpml	GPCRs, Class B Secretin-like	Homo sapiens	null	Molecular Function	-	-	-	-	-	-	-	-	-	-	-	-	ENSG00000215644;ENSG00000106128;ENSG00000160801;ENSG00000112164;ENSG00000064989;ENSG00000117114;ENSG00000127507;ENSG00000144407;ENSG00000123146;ENSG00000080293;ENSG00000150471;ENSG00000106018;ENSG00000276191;ENSG00000263715;ENSG00000114812;ENSG00000162618;ENSG00000004948;ENSG00000173698;ENSG00000282456;ENSG00000065325;ENSG00000072071;ENSG00000010310;ENSG00000174837;ENSG00000278232;ENSG00000078549…	-	-	6344;7433;30817;22859;64123;7434;1395;23266;1394;2692;9340;2642;2015;23284;2696;2740;799;117;976;5745;5746;10149;10203	-
Hs_Deregulation_of_Rab_and_Rab_Effector_Genes_in_Bladder_Cancer_WP2291_68922.gpml	Deregulation of Rab and Rab Effector Genes in Bladder Cancer	Homo sapiens	2/21/2013	Physiological Process	-	-	-	-	-	-	-	-	-	-	-	-	ENSG00000102362;ENSG00000135968;ENSG00000262334;ENSG00000069974;ENSG00000041353;ENSG00000115648;ENSG00000147041;ENSG00000110514;ENSG00000110723;ENSG00000170011;ENSG00000181031;ENSG00000137501;ENSG00000099992;ENSG00000282013;ENSG00000092929;ENSG00000164674;ENSG00000089169;ENSG00000142765	-	-	25924;8567;5873;9501;79083;22895;84958;94122;94121;94120;23086;201294;83874;5874;9648;54843	-
Hs_Wnt_Signaling_Pathway_Netpath_WP363_78571.gpml	Wnt Signaling Pathway Netpath	Homo sapiens	null	Cellular Process	-	-	-	-	-	-	-	-	-	-	-	-	ENSG00000101096;ENSG00000103197;ENSG00000105810;ENSG00000113712;ENSG00000155252;ENSG00000082701;ENSG00000154229;ENSG00000213923;ENSG00000116128;ENSG00000135341;ENSG00000138795;ENSG00000004975;ENSG00000136238;ENSG00000141551;ENSG00000084734;ENSG00000159692;ENSG00000132170;ENSG00000168036;ENSG00000161202;ENSG00000142208;ENSG00000162337;ENSG00000070018;ENSG00000163785;ENSG00000067560;ENSG00000071564…	-	-	5582;8312;7248;4773;1021;55361;8395;1855;2646;595;6929;1499;1454;1453;1452;5599;5578;53944;5579;4920;5879;51701;1857;1856;6925;4040;4041;5594;6885;2932;387;2931;4919;324;1487;51176;2475;6656;6259;207;5468;7249;5601;10023;409;607;6934	-
Hs_Arachidonate_Epoxygenase_-_Epoxide_Hydrolase_WP678_71506.gpml	Arachidonate Epoxygenase / Epoxide Hydrolase	Homo sapiens	null	Metabolic Process	-	-	-	-	-	-	-	-	-	-	-	-	ENSG00000176340;ENSG00000178741;ENSG00000134716;ENSG00000138109;ENSG00000120915;ENSG00000084207;ENSG00000138115	-	-	1558;9377;2950;1573;1351;2053;1559	-
Hs_Signal_Transduction_of_S1P_Receptor_WP26_79950.gpml	Signal Transduction of S1P Receptor	Homo sapiens	null	Cellular Process	-	-	-	-	-	-	-	-	-	-	-	-	ENSG00000104763;ENSG00000065135;ENSG00000069956;ENSG00000137841;ENSG00000135587;ENSG00000170989;ENSG00000142208;ENSG00000063176;ENSG00000275199;ENSG00000161800;ENSG00000182621;ENSG00000102882;ENSG00000176170;ENSG00000100030;ENSG00000213694;ENSG00000282110;ENSG00000149782;ENSG00000141639;ENSG00000133056;ENSG00000267534;ENSG00000114353;ENSG00000188130;ENSG00000117020;ENSG00000166484;ENSG00000127955…	-	-	5287;6610;2771;2770;29127;5330;5594;5331;5595;6300;5596;5597;5598;23236;9294;2773;10000;427;207;8877;208;1903;1901;53637;56848	-
Hs_mRNA_Processing_WP411_79980.gpml	mRNA Processing	Homo sapiens	10/17/2013	Cellular Process	-	-	-	-	-	-	-	-	-	-	-	-	ENSG00000071894;ENSG00000092199;ENSG00000072501;ENSG00000147274;ENSG00000181222;ENSG00000165819;ENSG00000136937;ENSG00000104824;ENSG00000114503;ENSG00000099783;ENSG00000236826;ENSG00000204392;ENSG00000079785;ENSG00000282958;ENSG00000088930;ENSG00000231377;ENSG00000126457;ENSG00000126698;ENSG00000176444;ENSG00000104897;ENSG00000147140;ENSG00000048740;ENSG00000117569;ENSG00000113240;ENSG00000064607…	-	-	9584;9343;6632;22916;10250;58155;10898;84844;51362;10659;10658;23283;4686;4841;10772;6625;8405;6627;6626;6629;6628;22803;5430;10262;1198;1196;24148;1195;10946;23450;23451;6634;6633;6636;8899;6635;6638;10147;6637;10421;5681;9128;9129;10907;4904;140890;1479;1478;1477;10914;10594;10992;10236;9410;8683;6421;11051;10482;3276;3275;11218;10921;11338;29894;57819;8559;5725;23405;9785;6430;10291;6432;8732;…	-
Hs_SRF_and_miRs_in_Smooth_Muscle_Differentiation_and_Proliferation_WP1991_82940.gpml	SRF and miRs in Smooth Muscle Differentiation and Proliferation	Homo sapiens	2/21/2013	Cellular Process	-	-	-	-	-	-	-	-	-	-	-	-	ENSG00000136826;ENSG00000145349;ENSG00000183072;ENSG00000141052;ENSG00000081189;ENSG00000112658;ENSG00000068305;ENSG00000116604;ENSG00000213999;ENSG00000126767;ENSG00000118971	-	-	894;2002;9314;6722;93649;1482;4205;4208;817;4209;100271849	-
Hs_Focal_Adhesion_WP306_80308.gpml	Focal Adhesion	Homo sapiens	null	Cellular Process	-	-	-	-	-	-	-	-	-	-	-	-	ENSG00000206290;ENSG00000148082;ENSG00000177885;ENSG00000180370;ENSG00000082701;ENSG00000143878;ENSG00000164692;ENSG00000275199;ENSG00000070831;ENSG00000108984;ENSG00000067560;ENSG00000107643;ENSG00000075624;ENSG00000197122;ENSG00000072110;ENSG00000171791;ENSG00000169231;ENSG00000091409;ENSG00000116473;ENSG00000101306;ENSG00000137076;ENSG00000186111;ENSG00000102755;ENSG00000233323;ENSG00000081052…	-	-	3082;3480;3913;3914;595;3915;596;29780;3479;3918;284217;2268;998;3910;3911;3912;7450;22801;7057;5154;9475;5155;7059;7058;5156;3371;7294;2316;640;5829;1101;369;2277;7448;85366;10420;8711;6654;4233;3265;7060;63923;6093;3381;894;56034;896;2321;5159;3655;5294;5295;5296;3791;6300;5058;3673;2064;5290;5170;5291;5293;5607;5728;5608;387;388;2335;55359;23396;6414;10000;823;5601;5604;5605;4637;5606;4638;506…	-
Hs_Liver_X_Receptor_Pathway_WP2874_82709.gpml	Liver X Receptor Pathway	Homo sapiens	null		-	-	-	-	-	-	-	-	-	-	-	-	ENSG00000197408;ENSG00000186350;ENSG00000160868;ENSG00000169710;ENSG00000099194;ENSG00000143921;ENSG00000138075;ENSG00000072310;ENSG00000025434;ENSG00000167910	-	-	64241;64240;1555;10062;6256;1576;6720;1581;6319;2194	-
Hs_Hair_Follicle_Development-_Induction_(Part_1_of_3)_WP2804_79882.gpml	Hair Follicle Development: Induction (Part 1 of 3)	Homo sapiens	04/21/2014		-	-	-	-	-	-	-	-	-	-	-	-	ENSG00000104365;ENSG00000262279;ENSG00000107779;ENSG00000214336;ENSG00000135925;ENSG00000066468;ENSG00000135960;ENSG00000104825;ENSG00000082701;ENSG00000138795;ENSG00000136997;ENSG00000138798;ENSG00000146648;ENSG00000121742;ENSG00000140285;ENSG00000169884;ENSG00000183691;ENSG00000164690;ENSG00000168036;ENSG00000204335;ENSG00000078579;ENSG00000162337;ENSG00000163207;ENSG00000073009;ENSG00000213341…	-	-	4790;4793;1462;2252;7480;9241;1855;3858;27121;6608;6929;652;4609;1896;80326;1950;1499;10913;8626;657;4488;6469;1956;3713;4040;8321;4041;344167;102466740;3551;389058;2263;2260;1490;2932;3624;10804;1147;51176;1001;26281;10468;5727	-
Hs_Nucleotide_GPCRs_WP80_68938.gpml	Nucleotide GPCRs	Homo sapiens	null	Molecular Function	-	-	-	-	-	-	-	-	-	-	-	-	ENSG00000282608;ENSG00000170425;ENSG00000163485;ENSG00000175591;ENSG00000128271;ENSG00000169860;ENSG00000139679;ENSG00000213903;ENSG00000147145;ENSG00000186912;ENSG00000171631	-	-	5030;5031;134;135;136;10161;5028;1241;5029;140;2846	-
Hs_Trans-sulfuration_and_one_carbon_metabolism_WP2525_80205.gpml	Trans-sulfuration and one carbon metabolism	Homo sapiens	10/16/2013		-	-	-	-	-	-	-	-	-	-	-	-	ENSG00000163738;ENSG00000177000;ENSG00000176890;ENSG00000142182;ENSG00000135069;ENSG00000038274;ENSG00000158467;ENSG00000065911;ENSG00000116984;ENSG00000176974;ENSG00000168710;ENSG00000116761;ENSG00000023909;ENSG00000001084;ENSG00000100983;ENSG00000145692;ENSG00000120254;ENSG00000092621;ENSG00000145020;ENSG00000119772;ENSG00000178700;ENSG00000151224;ENSG00000100714;ENSG00000274276;ENSG00000228716…	-	-	6472;25902;191;29947;6470;441024;29968;275;23382;875;635;1719;4522;4524;2729;4548;10797;7298;4143;4144;26227;1491;200895;1789;1788;1786;10768;2730;27430;5723;2937	-
Hs_Alpha_6_Beta_4_signaling_pathway_WP244_78506.gpml	Alpha 6 Beta 4 signaling pathway	Homo sapiens	null	Cellular Process	-	-	-	-	-	-	-	-	-	-	-	-	ENSG00000109458;ENSG00000177885;ENSG00000174775;ENSG00000132470;ENSG00000172037;ENSG00000154229;ENSG00000196569;ENSG00000136238;ENSG00000058085;ENSG00000135862;ENSG00000112062;ENSG00000169047;ENSG00000160691;ENSG00000185950;ENSG00000142208;ENSG00000145675;ENSG00000102882;ENSG00000101680;ENSG00000067560;ENSG00000100030;ENSG00000115904;ENSG00000198793;ENSG00000197122;ENSG00000130702;ENSG00000105647…	-	-	5580;5781;6654;3265;3913;3914;3915;2885;1432;284217;3918;5578;3655;5879;1978;3911;2549;3912;5295;5296;8660;5594;3691;5595;6464;387;3908;2475;3909;207;3667;5747;6714	-
Hs_miRs_in_Muscle_Cell_Differentiation_WP2012_82900.gpml	miRs in Muscle Cell Differentiation	Homo sapiens	null	Cellular Process	-	-	-	-	-	-	-	-	-	-	-	-	ENSG00000115738;ENSG00000009709;ENSG00000108946;ENSG00000116604;ENSG00000068305;ENSG00000065675;ENSG00000072062;ENSG00000114302;ENSG00000154229;ENSG00000005249;ENSG00000027075;ENSG00000081189;ENSG00000184304;ENSG00000106462;ENSG00000126583;ENSG00000115825;ENSG00000129152;ENSG00000112658;ENSG00000188191;ENSG00000171132;ENSG00000111049;ENSG00000213999;ENSG00000169393;ENSG00000067606;ENSG00000165059…	-	-	5580;5581;5582;5583;5584;5587;23683;5081;100271849;2146;5577;6722;5578;5579;4205;4208;4209;64100;5573;5575;5576;3398;5590;4617;5566;5588;5567;4654;5568	-
Hs_Nicotine_Activity_on_Chromaffin_Cells_WP1603_78574.gpml	Nicotine Activity on Chromaffin Cells	Homo sapiens	null	Cellular Process	-	-	-	-	-	-	-	-	-	-	-	-	ENSG00000117971;ENSG00000151067;ENSG00000006283;ENSG00000080644	-	-	1136;775;1143;8913	-
Hs_Overview_of_nanoparticle_effects_WP3287_82926.gpml	Overview of nanoparticle effects	Homo sapiens	null		-	PF00131;PF00210;PF00022	-	-	-	-	-	-	-	-	-	-	ENSG00000156886;ENSG00000073756;ENSG00000095303;ENSG00000132693;ENSG00000115414;ENSG00000204490;ENSG00000228321;ENSG00000230108;ENSG00000206439;ENSG00000187498;ENSG00000223952;ENSG00000087088;ENSG00000228849;ENSG00000275199;ENSG00000169429;ENSG00000100292;ENSG00000171791;ENSG00000112576;ENSG00000136244;ENSG00000170322;ENSG00000062038;ENSG00000117020;ENSG00000169398;ENSG00000228978;ENSG00000171608…	-	-	3681;7124;1282;3162;581;5293;3569;596;1401;2335;896;3576;3909;1001;5742;10000;5743;4798;5747	-
Hs_Nuclear_Receptors_WP170_71083.gpml	Nuclear Receptors	Homo sapiens	null	Molecular Function	-	-	-	-	-	-	-	-	-	-	-	-	ENSG00000126351;ENSG00000153234;ENSG00000143171;ENSG00000235712;ENSG00000177463;ENSG00000204231;ENSG00000025434;ENSG00000136931;ENSG00000169083;ENSG00000175745;ENSG00000082175;ENSG00000077092;ENSG00000132170;ENSG00000185551;ENSG00000160113;ENSG00000091831;ENSG00000151090;ENSG00000140009;ENSG00000101076;ENSG00000143257;ENSG00000069667;ENSG00000111424;ENSG00000131759;ENSG00000173153;ENSG00000169297…	-	-	6097;7068;7101;5241;7067;6256;7026;7421;7025;5465;6258;6257;190;2099;2494;3164;7182;6095;5915;5916;4929;2103;2101;2908;5914;7376;9970;9975;10062;2100;2063;3172;367;4919;5467;5468;8856;2516	-
Hs_MAPK_Cascade_WP422_72129.gpml	MAPK Cascade	Homo sapiens	10/17/2013	Cellular Process	-	-	-	-	-	-	-	-	-	-	-	-	ENSG00000109339;ENSG00000133703;ENSG00000076984;ENSG00000213445;ENSG00000197971;ENSG00000174775;ENSG00000139625;ENSG00000177606;ENSG00000132155;ENSG00000065559;ENSG00000112062;ENSG00000078061;ENSG00000126934;ENSG00000034152;ENSG00000213281;ENSG00000126458;ENSG00000102882;ENSG00000108984;ENSG00000169967;ENSG00000095015;ENSG00000100030;ENSG00000149782;ENSG00000078018;ENSG00000280477;ENSG00000169032…	-	-	6494;4155;4133;4893;7786;3265;673;1432;2002;5594;5331;5595;6300;5894;22821;5608;5609;10746;369;6237;4214;4215;6416;5602;5604;3845;5605;5606;3725	-
Hs_Lidocaine_metabolism_WP2646_74430.gpml	Lidocaine metabolism	Homo sapiens	null		-	-	-	-	-	-	-	-	-	-	-	-	ENSG00000160868;ENSG00000140505	-	-	1544;1576	-
Hs_EV_release_from_cardiac_cells_and_their_functional_effects_WP3297_83780.gpml	EV release from cardiac cells and their functional effects	Homo sapiens	null		-	-	-	-	-	-	-	-	-	-	-	-	ENSG00000118513;ENSG00000127528;ENSG00000172179;ENSG00000178568;ENSG00000107562;ENSG00000143333	-	MIMAT0000437	6387;6004;2066;10365;4602;5617	-
Hs_TFs_Regulate_miRNAs_related_to_cardiac_hypertrophy_WP1559_68890.gpml	TFs Regulate miRNAs related to cardiac hypertrophy	Homo sapiens	2/21/2013	Cellular Process	-	-	-	-	-	-	-	-	-	-	-	-	ENSG00000168610;ENSG00000058335;ENSG00000105329;ENSG00000109320;ENSG00000142208;ENSG00000221823;ENSG00000105221;ENSG00000104177	-	-	50804;4790;6774;207;5534;208;7040;5923	-
Hs_Vitamin_B12_Metabolism_WP1533_82707.gpml	Vitamin B12 Metabolism	Homo sapiens	null	Metabolic Process	-	-	Fibrin_degradation_product;Fibrin_degradation_product;Glycated_hemoglobin;Glycated_hemoglobin	439199;439199	-	-	-	-	-	-	-	1.16.1.4;3.1.2.17	ENSG00000107611;ENSG00000206172;ENSG00000180210;ENSG00000177000;ENSG00000132693;ENSG00000228321;ENSG00000171105;ENSG00000116761;ENSG00000077150;ENSG00000005381;ENSG00000057593;ENSG00000223952;ENSG00000228849;ENSG00000273259;ENSG00000124275;ENSG00000148965;ENSG00000106366;ENSG00000165029;ENSG00000130203;ENSG00000244734;ENSG00000130164;ENSG00000254647;ENSG00000274233;ENSG00000274276;ENSG00000125538…	-	-	6472;5340;326625;6352;7124;2155;3043;3039;2147;875;3553;3630;6347;4524;6948;6947;12;4143;6289;8029;6288;19;3569;3643;4790;4791;4594;4353;4552;4036;2694;6290;3383;6291;3458;213;335;338;6647;6649;4548;6648;5054;5970;1491;3949;1401;348;84693;5327;949	-
Hs_EGF-EGFR_Signaling_Pathway_WP437_79266.gpml	EGF/EGFR Signaling Pathway	Homo sapiens	10/17/2013	Cellular Process	-	-	-	-	-	-	-	-	-	-	-	-	ENSG00000124151;ENSG00000177885;ENSG00000283094;ENSG00000110786;ENSG00000099942;ENSG00000133703;ENSG00000151491;ENSG00000097007;ENSG00000141968;ENSG00000196961;ENSG00000174775;ENSG00000153317;ENSG00000138798;ENSG00000081189;ENSG00000127947;ENSG00000141736;ENSG00000089220;ENSG00000070831;ENSG00000162434;ENSG00000144566;ENSG00000107643;ENSG00000197122;ENSG00000104814;ENSG00000069869;ENSG00000170345…	-	-	6197;4690;6196;5781;9101;6198;11184;5782;10928;6195;9185;998;10253;5898;10254;5899;4205;7837;3635;3636;2308;1978;4846;4208;2549;4209;5037;8027;83737;1072;4738;3925;30011;4214;4215;4216;4734;1869;25;5287;6772;6654;6774;3265;253260;6093;29924;84867;815;1759;8826;5295;5296;8440;8202;5058;9138;2185;2064;9252;5170;382;2060;5607;5728;2059;2697;6777;6776;6655;5601;6812;9922;4513;5604;5605;10006;10401;91…	-
Hs_PDGF_Pathway_WP2526_82681.gpml	PDGF Pathway	Homo sapiens	null		-	-	-	-	-	4790;4790	-	-	-	-	-	-	ENSG00000100030;ENSG00000276536;ENSG00000197461;ENSG00000145715;ENSG00000124181;ENSG00000113721;ENSG00000174775;ENSG00000116711;ENSG00000100311;ENSG00000102882;ENSG00000065559	-	-	5154;5594;5155;5595;5321;5159;5335;3265;6416;5921	P42224;P40763;Q06124;P29353;Q07889;P62993;P04049;Q02750;Q13233;P45983;P05412;P42224;P40763;P40763;P42224;P40763;P42224;P23458;P00403;P19419 ;P01100 ;P11831 ;P27986 ;P12931 ;Q13009 ;P52735 ;P63000 ;P61586 ;P53365 ;Q13153 ;P15498 ;P60953 ;O00401 ;O15111 ;P25963
Hs_Felbamate_Metabolism_WP2816_76465.gpml	Felbamate Metabolism	Homo sapiens	null		-	-	-	-	-	-	-	-	-	-	-	1.1.1.1;1.2.1.5	ENSG00000160868;ENSG00000130649	-	-	1576;1571	-
Hs_Mitochondrial_Gene_Expression_WP391_71373.gpml	Mitochondrial Gene Expression	Homo sapiens	10/17/2013	Cellular Process	-	-	-	-	-	-	-	-	-	-	-	-	ENSG00000152495;ENSG00000029639;ENSG00000138814;ENSG00000106459;ENSG00000099821;ENSG00000118260;ENSG00000173153;ENSG00000154727;ENSG00000109819;ENSG00000155846;ENSG00000172534;ENSG00000156469;ENSG00000185591;ENSG00000148840;ENSG00000127989;ENSG00000108064;ENSG00000104064;ENSG00000162851;ENSG00000104177	-	-	50804;133522;5442;5530;64216;2551;1385;3054;23082;51001;2553;2101;7019;6667;10891;51106;7978;814;4899	-
Hs_Phase_I_biotransformations,_non_P450_WP136_80005.gpml	Phase I biotransformations, non P450	Homo sapiens	2/22/2013	Metabolic Process	-	-	-	-	-	-	-	-	-	-	-	-	ENSG00000107798;ENSG00000139684;ENSG00000105852;ENSG00000261972;ENSG00000105854;ENSG00000159398;ENSG00000005421;ENSG00000198848;ENSG00000262243;ENSG00000172831	-	-	5444;5445;8824;1066;5446;2098;221223;3988	-
Hs_Serotonin_Receptor_2_and_ELK-SRF-GATA4_signaling_WP732_80010.gpml	Serotonin Receptor 2 and ELK-SRF/GATA4 signaling	Homo sapiens	null	Cellular Process	-	-	-	-	-	-	-	-	-	MAPK1	-	-	ENSG00000133703;ENSG00000135914;ENSG00000112658;ENSG00000172575;ENSG00000174775;ENSG00000150995;ENSG00000169032;ENSG00000136574;ENSG00000132155;ENSG00000158711;ENSG00000276536;ENSG00000126934;ENSG00000058335;ENSG00000213281;ENSG00000156052;ENSG00000102468;ENSG00000147246;ENSG00000126767;ENSG00000162889;ENSG00000102882	-	-	5595;5894;4893;3265;9261;2776;3358;3708;2005;3357;3356;2002;6722;10125;5923;5604;5605;3845;2626	-
Hs_EBV_LMP1_signaling_WP262_79554.gpml	EBV LMP1 signaling	Homo sapiens	2/22/2013	Cellular Process	-	-	-	-	-	-	-	-	-	-	-	-	ENSG00000104365;ENSG00000175104;ENSG00000135341;ENSG00000204490;ENSG00000228321;ENSG00000196923;ENSG00000080824;ENSG00000077150;ENSG00000230108;ENSG00000171855;ENSG00000206439;ENSG00000282637;ENSG00000223952;ENSG00000228849;ENSG00000073009;ENSG00000213341;ENSG00000169429;ENSG00000100030;ENSG00000107643;ENSG00000115009;ENSG00000173039;ENSG00000100906;ENSG00000198909;ENSG00000006062;ENSG00000161570…	-	-	4790;6364;7189;100313781;4791;5594;4792;5970;7124;6885;3320;3551;9260;7185;9020;1147;3456;3576;5599;3654;4215;8717	-
Hs_TGF-beta_Signaling_Pathway_WP366_83869.gpml	TGF-beta Signaling Pathway	Homo sapiens	null	Cellular Process	-	-	-	-	-	-	-	-	-	-	-	-	ENSG00000176396;ENSG00000177885;ENSG00000157077;ENSG00000180370;ENSG00000198742;ENSG00000175104;ENSG00000164171;ENSG00000023734;ENSG00000078043;ENSG00000081189;ENSG00000164692;ENSG00000272886;ENSG00000070831;ENSG00000108984;ENSG00000067560;ENSG00000107643;ENSG00000198176;ENSG00000106799;ENSG00000108854;ENSG00000197122;ENSG00000104814;ENSG00000115306;ENSG00000005339;ENSG00000170345;ENSG00000116478…	-	-	7046;7048;11184;7049;2033;7040;9063;23327;351;7041;595;4609;998;10131;4205;9978;5933;8928;5934;4208;10413;7057;6885;7050;83737;8021;3371;4739;51377;7329;7341;5163;7189;6498;6497;8312;6654;4233;8554;9765;64219;6093;1875;1874;8945;54778;50855;5295;11171;9133;5296;4087;4088;4089;5576;3673;163126;7071;9372;5608;387;2335;5601;6416;6935;11059;5604;5605;5606;9146;8454;64750;2353;4092;25942;5062;6667;558…	-
Hs_Thyroxine_(Thyroid_Hormone)_Production_WP1981_70955.gpml	Thyroxine (Thyroid Hormone) Production	Homo sapiens	null	Metabolic Process	-	-	-	-	-	-	-	-	-	-	-	-	ENSG00000105641;ENSG00000277603;ENSG00000115705;ENSG00000165409;ENSG00000170893;ENSG00000135346;ENSG00000042832	-	-	7253;7200;7038;6528;1081;7173	-
Hs_Homologous_recombination_WP186_68935.gpml	Homologous recombination	Homo sapiens	2/21/2013	Cellular Process	-	-	-	-	-	-	-	-	-	-	-	-	ENSG00000175482;ENSG00000283460;ENSG00000197275;ENSG00000077514;ENSG00000139618;ENSG00000132383;ENSG00000106628;ENSG00000113522;ENSG00000020922;ENSG00000002016;ENSG00000051180;ENSG00000062822;ENSG00000149311;ENSG00000104320	-	-	4361;5893;4683;25788;472;10714;675;6117;5424;5425;5888;10111;57804	-
Hs_Amino_acid_conjugation_of_benzoic_acid_WP521_63156.gpml	Amino acid conjugation of benzoic acid	Homo sapiens	2/22/2013	Metabolic Process	-	-	-	-	-	-	-	-	-	-	-	-	ENSG00000166840;ENSG00000149124;ENSG00000131069;ENSG00000156689	-	-	10249;219970;55902;92292;100287413	-
Hs_Mesodermal_Commitment_Pathway_WP2857_80151.gpml	Mesodermal Commitment Pathway	Homo sapiens	null		-	-	-	-	-	-	-	-	-	-	-	-	ENSG00000107831;ENSG00000229094;ENSG00000206454;ENSG00000131023;ENSG00000275555;ENSG00000174804;ENSG00000116044;ENSG00000198719;ENSG00000204531;ENSG00000233911;ENSG00000185155;ENSG00000164736;ENSG00000177283;ENSG00000243709;ENSG00000111704;ENSG00000179111;ENSG00000199102;ENSG00000137834;ENSG00000143768;ENSG00000163251;ENSG00000230336;ENSG00000237582;ENSG00000149922;ENSG00000181449;ENSG00000168646…	-	-	9113;7044;8322;5460;4780;8325;64321;100616500;8313;28514;2253;4091;442895;10637;84667;7855;79923;6911;6657;83881	AHDC1;BCORL1;CRTC1;DIP2A;ELK4;NLK;PBX3;PIAS1;ZFHX4;PLCH1;WDFY2;C2orf44;RARG;PARP8;WDFY2;GRHL2;SESN1;RGS10;KLF5;ZIC2;CSRP2;CUL4B;DDAH1;SESN1;TRIM28;ATP8B2;CCND1;PAX6;ASCC3;ZNF462;NABP2;MEIS1;CEP250;C11orf30;PBX1;ARID5B;CCDC6;ELP4;ASCC3;SCHIP1;HNF4A;ADAM19;PLCH1;C9orf72;PARP8;GATA6;TRIM5;FOXC1;CEP250;PHF6;ZNF462;CCDC88A;HPRT1;ARL4A;MBTD1;PBX1;FOXA1;TCF4;FOXA2;TOX3;CSRP2;SLC2A12;ARL4A;PITX2;ACACA;C1…
Hs_Benzo(a)pyrene_metabolism_WP696_72081.gpml	Benzo(a)pyrene metabolism	Homo sapiens	2/22/2013	Metabolic Process	-	-	-	-	-	-	-	-	-	-	-	-	ENSG00000160868;ENSG00000138061;ENSG00000187134;ENSG00000198610;ENSG00000143819;ENSG00000117448;ENSG00000196139;ENSG00000151632;ENSG00000140465	-	-	10327;1646;1645;1545;1543;1576;8644;2052;1109	-
Hs_Secretion_of_Hydrochloric_Acid_in_Parietal_Cells_WP2597_78485.gpml	Secretion of Hydrochloric Acid in Parietal Cells	Homo sapiens	null		-	-	-	-	-	-	-	-	-	-	-	-	ENSG00000105675;ENSG00000113749;ENSG00000110148;ENSG00000168539	-	-	495;1128;887;3274	P01350
Hs_Electron_Transport_Chain_WP111_82216.gpml	Electron Transport Chain	Homo sapiens	10/16/2013	Metabolic Process	-	-	-	-	-	-	-	-	-	-	-	-	ENSG00000183648;ENSG00000133028;ENSG00000127540;ENSG00000004779;ENSG00000167283;ENSG00000109390;ENSG00000168653;ENSG00000165264;ENSG00000169100;ENSG00000145494;ENSG00000184983;ENSG00000272765;ENSG00000178741;ENSG00000198695;ENSG00000241468;ENSG00000228253;ENSG00000115944;ENSG00000154518;ENSG00000119013;ENSG00000151366;ENSG00000131495;ENSG00000023228;ENSG00000140990;ENSG00000125375;ENSG00000109424…	-	-	4694;4695;4696;1340;4728;1337;4729;27089;513;514;515;4720;55967;516;517;4722;518;4723;4724;4725;1339;4726;1351;1350;1349;1347;1346;1345;521;522;29796;4697;4698;4731;93974;9481;27109;4508;4509;498;1355;1353;539;374291;10476;10632;9377;7352;7351;9016;6389;7350;4519;4512;4513;4514;6391;6390;6392;10975;9551;4540;4541;10063;6834;4535;4536;4537;4538;4539;7385;7384;7386;9167;7388;291;292;293;7381;4705;4…	O60397
Hs_Angiogenesis_WP1539_79949.gpml	Angiogenesis	Homo sapiens	null	Physiological Process	-	-	-	-	-	-	-	-	-	-	-	-	ENSG00000100030;ENSG00000197122;ENSG00000124181;ENSG00000128052;ENSG00000066468;ENSG00000170365;ENSG00000138685;ENSG00000005339;ENSG00000112062;ENSG00000035862;ENSG00000143437;ENSG00000100985;ENSG00000100644;ENSG00000121879;ENSG00000102755;ENSG00000164867;ENSG00000142208;ENSG00000100311;ENSG00000100234;ENSG00000120156	-	-	7077;7010;3091;4086;5594;7078;3791;5155;2263;5290;2247;1432;1387;2321;5335;405;207;6714;4318;4846	P15692;Q15389;P16234;P15692;Q15389;Q05397
Hs_Parkinsons_Disease_Pathway_WP2371_79766.gpml	Parkinsons Disease Pathway	Homo sapiens	10/16/2013	Metabolic Process	-	-	-	-	-	-	-	-	-	-	-	-	ENSG00000199075;ENSG00000132437;ENSG00000156587;ENSG00000158828;ENSG00000180176;ENSG00000115317;ENSG00000207562;ENSG00000172115;ENSG00000170775;ENSG00000175305;ENSG00000116288;ENSG00000112062;ENSG00000138794;ENSG00000207789;ENSG00000185651;ENSG00000105173;ENSG00000132906;ENSG00000106144;ENSG00000184787;ENSG00000184702;ENSG00000145335;ENSG00000136628;ENSG00000188906;ENSG00000199121;ENSG00000130985…	-	-	407016;9246;23208;407017;407015;6531;7345;6311;27429;1432;2861;51465;898;6622;5413;317;7318;835;7317;836;839;406971;7054;7332;9134;6300;406953;7314;407041;65018;407042;5071;494324;1644;118424;840;2058;120892;842;9627;7327;7326;5600;574506;54205;5603;11315	-
Hs_Myometrial_Relaxation_and_Contraction_Pathways_WP289_81078.gpml	Myometrial Relaxation and Contraction Pathways	Homo sapiens	null	Physiological Process	-	-	-	-	-	-	-	-	-	-	-	-	ENSG00000096433;ENSG00000107018;ENSG00000150681;ENSG00000121281;ENSG00000169220;ENSG00000072062;ENSG00000172354;ENSG00000138835;ENSG00000198626;ENSG00000171700;ENSG00000143632;ENSG00000148926;ENSG00000159251;ENSG00000138031;ENSG00000166913;ENSG00000160014;ENSG00000123104;ENSG00000184588;ENSG00000128245;ENSG00000198055;ENSG00000126583;ENSG00000075624;ENSG00000174021;ENSG00000173175;ENSG00000198336…	-	-	5020;5142;5021;5144;2551;3486;3485;8490;2792;2791;3484;111;112;2788;2787;113;114;2786;2785;115;2784;2783;51764;4842;8525;4846;94235;6001;6000;8787;8786;6004;55970;488;3489;489;2553;3488;3487;800;85366;801;9628;10266;10268;408;1902;409;805;10267;808;6013;133;57007;10636;815;816;817;818;6263;5570;6262;5331;5573;8601;5333;5575;5576;2980;6261;784;3708;3709;2697;5566;5567;4633;5569;4635;10488;5580;558…	-
Hs_Iron_metabolism_in_placenta_WP2007_69751.gpml	Iron metabolism in placenta	Homo sapiens	null	Metabolic Process	-	-	-	-	-	-	-	-	-	-	-	-	ENSG00000136381;ENSG00000110911;ENSG00000105697;ENSG00000181333;ENSG00000106327;ENSG00000090674;ENSG00000115107;ENSG00000072274;ENSG00000138449;ENSG00000091513;ENSG00000122729	-	-	341208;7037;4891;48;7036;57817;7018;30061;57192;55240;3658	-
Hs_BMP_Signalling_and_Regulation_WP1425_74390.gpml	BMP Signalling and Regulation	Homo sapiens	2/21/2013	Cellular Process	-	-	-	-	-	-	-	-	-	-	-	-	ENSG00000204217;ENSG00000141232;ENSG00000125845;ENSG00000107779;ENSG00000183691;ENSG00000124813;ENSG00000198742;ENSG00000170365;ENSG00000141646;ENSG00000137834;ENSG00000138696;ENSG00000183864	-	-	650;10766;860;4086;4089;10140;657;658;659;57154;4091;9241	-
Hs_TCA_Cycle_and_PDHc_WP2453_80143.gpml	TCA Cycle and PDHc	Homo sapiens	10/16/2013	Metabolic Process	-	-	-	-	-	-	-	-	-	-	-	-	ENSG00000073578;ENSG00000091140;ENSG00000091483;ENSG00000172340;ENSG00000105953;ENSG00000173599;ENSG00000122729;ENSG00000131473;ENSG00000138413;ENSG00000119689;ENSG00000166411;ENSG00000150768;ENSG00000062485;ENSG00000014641;ENSG00000131828;ENSG00000124253	-	-	47;48;6389;5091;4190;2271;5160;3417;1743;1431;5105;8801;1738;1737;4967;3419	-
Hs_Non-homologous_end_joining_WP438_80022.gpml	Non-homologous end joining	Homo sapiens	2/22/2013	Cellular Process	-	-	-	-	-	-	-	-	-	-	-	-	ENSG00000196419;ENSG00000079246;ENSG00000253729;ENSG00000113522;ENSG00000020922;ENSG00000152422;ENSG00000187736	-	-	5591;2547;4361;79840;7520;10111;7518	-
Hs_Integrated_Breast_Cancer_Pathway_WP1984_82941.gpml	Integrated Breast Cancer Pathway	Homo sapiens	null	Cellular Process	-	-	-	-	-	-	-	-	-	-	-	-	ENSG00000124151;ENSG00000152464;ENSG00000107779;ENSG00000163914;ENSG00000137869;ENSG00000133703;ENSG00000115758;ENSG00000174373;ENSG00000097007;ENSG00000167085;ENSG00000135046;ENSG00000177606;ENSG00000173402;ENSG00000185591;ENSG00000100422;ENSG00000087088;ENSG00000126215;ENSG00000070831;ENSG00000112715;ENSG00000175592;ENSG00000125450;ENSG00000116717;ENSG00000139618;ENSG00000064012;ENSG00000170185…	-	-	8772;6790;6794;7248;221002;1022;1385;1263;2033;100302237;196;993;4609;675;2664;25780;57223;1453;998;253959;6667;999;55526;84640;836;7517;2308;5594;8061;5906;26284;1588;841;842;2475;7249;1869;3845;3725;80271;6010;25;7422;5245;2099;3065;10557;3612;657;7035;64781;8202;3156;580;581;55671;2896;301;23077;79902;4953;8438;3667;1605;1647	C9JNK1;Q9H2X6;P04637;Q13535;Q8WVC6;P38398;P29590;O75925;Q96EB6;P24941;P11802;Q01094;P60484;Q13315;Q13535;O96017;P42224;P18846;O14757;Q13547;P54132;P43246;P52701;Q8NBS1;P49959;Q92878;O14867;Q9ULU4;Q9HC16;P61925;P15056;P30304;P10301;Q8TCT0;Q9Y6D0;P21359;C9JNK1;P63000;P11233;Q13686;Q92574;Q15382;P31749;P49840;P24385;Q00987;P04637;Q86UR1;Q92934;Q13153;P10415;P35544;P03956;Q16611;P06400;P30291;Q00987;…
Hs_Influenza_A_virus_infection_WP1438_80038.gpml	Influenza A virus infection	Homo sapiens	null	Cellular Process	-	-	-	-	-	-	-	-	-	-	-	-	ENSG00000171791	-	-	956530;956531;956532;596;956533;956534;956535;956536;956527;956528;956529;3802042	-
Hs_Complement_and_Coagulation_Cascades_WP558_79680.gpml	Complement and Coagulation Cascades	Homo sapiens	2/22/2013	Physiological Process	-	-	-	-	-	-	-	-	-	-	-	-	ENSG00000181104;ENSG00000115718;ENSG00000235696;ENSG00000180210;ENSG00000274619;ENSG00000241534;ENSG00000149131;ENSG00000236625;ENSG00000241253;ENSG00000171860;ENSG00000117335;ENSG00000173369;ENSG00000000971;ENSG00000206372;ENSG00000166278;ENSG00000204359;ENSG00000057593;ENSG00000205403;ENSG00000126218;ENSG00000184500;ENSG00000235017;ENSG00000099937;ENSG00000277377;ENSG00000143278;ENSG00000106366…	-	-	5340;5265;4179;5345;2155;2153;2152;1380;2149;1213;1378;2147;710;712;713;714;715;716;717;3998;718;719;7450;7056;2165;3053;2161;1191;10747;2;2159;2158;721;2157;5104;5624;728;729;5627;1361;1675;3818;730;336;2244;733;735;109821;7035;5054;3075;462;3426;3827;623;5327;5328;5648;629;5329;1604	-
Hs_Parkin-Ubiquitin_Proteasomal_System_pathway_WP2359_72121.gpml	Parkin-Ubiquitin Proteasomal System pathway	Homo sapiens	10/24/2013		-	-	-	-	-	-	-	-	-	-	-	-	ENSG00000185627;ENSG00000204390;ENSG00000156587;ENSG00000215328;ENSG00000243910;ENSG00000137267;ENSG00000115233;ENSG00000095261;ENSG00000170775;ENSG00000113013;ENSG00000099341;ENSG00000055130;ENSG00000170606;ENSG00000225217;ENSG00000188229;ENSG00000127824;ENSG00000226704;ENSG00000109670;ENSG00000232421;ENSG00000034677;ENSG00000184787;ENSG00000184702;ENSG00000197170;ENSG00000108344;ENSG00000145335…	-	-	9861;8454;8573;113457;6478;6477;7280;203068;3313;3312;2861;834;5413;6622;10376;7317;10213;7332;51807;10381;10383;10382;5071;55294;112714;5706;5707;5708;5709;118424;841;7327;9627;7326;7846;5700;5701;5702;5704;84790;5705;9246;10273;84617;51182;5717;5718;5719;51465;898;5710;5711;347733;5713;5714;5715;5716;7277;7278;3310;25897;79861;81027;3306;3305;3304;3303;347688;56604;3309;3308	-
Hs_Spinal_Cord_Injury_WP2431_80343.gpml	Spinal Cord Injury	Homo sapiens	null	Physiological Process	-	-	-	-	-	-	-	-	-	-	-	-	ENSG00000135046;ENSG00000132692;ENSG00000135446;ENSG00000115310;ENSG00000143878;ENSG00000100985;ENSG00000275517;ENSG00000277816;ENSG00000102524;ENSG00000086991;ENSG00000070831;ENSG00000184347;ENSG00000102882;ENSG00000067560;ENSG00000129455;ENSG00000235985;ENSG00000131095;ENSG00000047936;ENSG00000171310;ENSG00000170345;ENSG00000113520;ENSG00000130287;ENSG00000110092;ENSG00000038427;ENSG00000143226…	-	-	102465524;9103;5542;1462;2670;7040;4050;199;595;2668;4609;358;998;6347;7832;4842;4843;6869;2309;9353;9475;729230;2043;361;2280;1464;1463;5786;4974;1869;6098;8398;5320;5322;1241;3383;107987425;1875;6403;11202;5173;6662;3552;383;56963;387;388;301;389;2697;2212;1647;50507;4099;7124;9423;2353;57142;3164;4804;1019;3958;3558;1017;3554;3553;5578;713;11025;836;3952;2902;50515;7099;5594;5595;8741;57556;63…	-
Hs_Blood_Clotting_Cascade_WP272_71361.gpml	Blood Clotting Cascade	Homo sapiens	10/17/2013	Physiological Process	-	-	-	-	-	-	-	-	-	-	-	-	ENSG00000104368;ENSG00000180210;ENSG00000122194;ENSG00000171560;ENSG00000110799;ENSG00000197632;ENSG00000198734;ENSG00000171564;ENSG00000131187;ENSG00000088926;ENSG00000171557;ENSG00000057593;ENSG00000164344;ENSG00000185010;ENSG00000276838;ENSG00000126218;ENSG00000167748;ENSG00000101981;ENSG00000143278;ENSG00000106366;ENSG00000122861;ENSG00000167711;ENSG00000277203	-	-	7450;5054;5340;5055;5345;2155;2243;2165;2153;2161;8263;2160;3816;2159;3818;2158;2147;2157;2244;2266;5327;5328	-
Hs_SIDS_Susceptibility_Pathways_WP706_80056.gpml	SIDS Susceptibility Pathways	Homo sapiens	null	Physiological Process	-	-	-	-	-	-	-	-	-	-	-	-	ENSG00000129167;ENSG00000175344;ENSG00000199038;ENSG00000244207;ENSG00000206454;ENSG00000072062;ENSG00000131482;ENSG00000198626;ENSG00000274542;ENSG00000117971;ENSG00000117298;ENSG00000166598;ENSG00000117054;ENSG00000081189;ENSG00000151090;ENSG00000166913;ENSG00000140009;ENSG00000112715;ENSG00000128245;ENSG00000066230;ENSG00000136944;ENSG00000177098;ENSG00000115306;ENSG00000181072;ENSG00000155846…	-	-	7166;6751;6750;6752;2033;7161;2305;8929;3359;478;116;121278;2784;3356;117;10891;4204;6869;4602;3757;4208;6507;7054;3091;6640;11076;361;30012;23171;367;1103;401;2554;79923;3764;10664;1746;8553;7068;6532;6095;7184;2328;4904;6929;5316;6262;34;5053;406950;5573;5452;4760;5454;5575;5576;2100;1374;3552;3032;3030;1129;4915;1644;2697;3784;5566;5567;100500842;429;6657;10522;1889;3280;6670;5460;4010;6550;71…	-
Hs_Calcium_Regulation_in_the_Cardiac_Cell_WP536_80211.gpml	Calcium Regulation in the Cardiac Cell	Homo sapiens	10/17/2013	Physiological Process	-	-	-	-	-	-	-	-	-	-	-	-	ENSG00000096433;ENSG00000070961;ENSG00000150681;ENSG00000121281;ENSG00000065135;ENSG00000169220;ENSG00000072062;ENSG00000172354;ENSG00000138835;ENSG00000158445;ENSG00000198626;ENSG00000171700;ENSG00000120907;ENSG00000170214;ENSG00000148408;ENSG00000134072;ENSG00000138031;ENSG00000088256;ENSG00000166913;ENSG00000160014;ENSG00000184984;ENSG00000123104;ENSG00000168539;ENSG00000182963;ENSG00000128245…	-	-	3760;8490;2792;2791;2702;111;2701;112;2788;2700;113;2787;114;2786;115;2785;2784;2783;127534;51764;2709;2707;2706;2705;2703;6001;94235;6000;8787;6004;8786;480;481;482;2280;483;55970;486;488;489;3762;9628;801;8536;408;805;409;808;490;491;492;57369;10636;773;774;775;776;777;811;779;814;815;816;817;818;6263;6262;5570;5573;5331;8601;5575;5576;1132;1131;6261;1129;782;1128;784;146;3708;147;10804;3709;14…	-
Hs_Copper_homeostasis_WP3286_82352.gpml	Copper homeostasis	Homo sapiens	null		-	-	-	-	-	-	-	-	-	-	-	-	ENSG00000133028;ENSG00000151694;ENSG00000283094;ENSG00000173163;ENSG00000082701;ENSG00000177606;ENSG00000132530;ENSG00000171862;ENSG00000205362;ENSG00000185591;ENSG00000255986;ENSG00000188786;ENSG00000143033;ENSG00000168615;ENSG00000136868;ENSG00000130489;ENSG00000136867;ENSG00000123191;ENSG00000240216;ENSG00000115107;ENSG00000198417;ENSG00000171867;ENSG00000110092;ENSG00000150907;ENSG00000118689…	-	-	4493;4494;4891;4495;4496;4498;55240;351;4490;595;475;26872;6667;4489;836;2309;6868;84560;2308;9997;10063;79689;324;5621;150684;207;4137;3725;8754;23621;4193;331;261729;1353;4500;6647;538;4501;4502;6649;4504;54739;1318;1317;22823;6341;7157;9973;4520;5290;5728;2932;540;102	-
Hs_Nicotine_Metabolism_WP1600_70113.gpml	Nicotine Metabolism	Homo sapiens	null	Metabolic Process	-	-	-	-	-	-	-	-	-	-	-	-	ENSG00000197408;ENSG00000241119;ENSG00000007933;ENSG00000255974;ENSG00000138356;ENSG00000244474	-	-	2328;1555;54600;316;54657;1548	-
Hs_Peroxisomal_beta-oxidation_of_tetracosanoyl-CoA_WP1941_73548.gpml	Peroxisomal beta-oxidation of tetracosanoyl-CoA	Homo sapiens	10/16/2013	Metabolic Process	-	-	-	-	-	-	-	-	-	-	-	-		-	-		Q15067;P51659;P09110;P22307;P51659
Hs_Nucleotide_Metabolism_WP404_68960.gpml	Nucleotide Metabolism	Homo sapiens	null	Metabolic Process	-	-	-	-	-	-	-	-	-	-	-	-	ENSG00000106348;ENSG00000243678;ENSG00000239900;ENSG00000116649;ENSG00000104904;ENSG00000065911;ENSG00000130066;ENSG00000035687;ENSG00000062822;ENSG00000167325;ENSG00000228716;ENSG00000101868;ENSG00000101911;ENSG00000171848;ENSG00000147224;ENSG00000165704;ENSG00000070501;ENSG00000140521;ENSG00000048392	-	-	6241;6240;5631;5422;3251;3614;158;50484;159;5423;1719;5424;6303;5634;4831;6723;5428;10797;4946	-
Hs_Nanoparticle-mediated_activation_of_receptor_signaling_WP2643_74251.gpml	Nanoparticle-mediated activation of receptor signaling	Homo sapiens	null		-	-	-	-	-	-	-	-	-	-	-	-		-	-		P00533;P01112;P56199;P02751;P02452;P15514;P01111;P01116;P04049;Q02750;P36507;P28482;P45983;P45984;P53779;P53778;O15264;Q16539;Q15759;P05556;Q9Y490;P49023;P12931;Q05397;Q07889;P62993;O00329;Q9Y243
Hs_Selenium_Micronutrient_Network_WP15_82705.gpml	Selenium Micronutrient Network	Homo sapiens	5/16/2012	Metabolic Process	-	-	-	-	-	-	-	-	-	-	-	3.5.1.19	ENSG00000115919;ENSG00000176153;ENSG00000206172;ENSG00000073756;ENSG00000186838;ENSG00000180210;ENSG00000177000;ENSG00000113811;ENSG00000211445;ENSG00000095303;ENSG00000211448;ENSG00000135002;ENSG00000132693;ENSG00000158125;ENSG00000136810;ENSG00000228321;ENSG00000198704;ENSG00000171105;ENSG00000116761;ENSG00000077150;ENSG00000005381;ENSG00000183291;ENSG00000057593;ENSG00000162430;ENSG00000117450…	-	-	5340;7001;7124;2155;3043;55163;25824;1734;1733;58515;3039;2147;10935;875;114112;3553;3630;6347;4524;1735;7296;12;57190;6289;7498;6288;8942;22928;19;80308;240;7295;241;2878;2877;2678;10549;2876;3569;247;257202;5742;5743;3643;847;10587;51734;2879;140606;4790;4791;9403;4353;6290;3383;6291;280636;3458;213;335;338;6647;6649;55829;4548;6648;5052;8564;348303;5054;5970;1491;3949;1401;83642;55312;6414;854…	-
Hs_Heme_Biosynthesis_WP561_72035.gpml	Heme Biosynthesis	Homo sapiens	null	Metabolic Process	-	-	-	-	-	-	-	-	-	-	-	-	ENSG00000080819;ENSG00000066926;ENSG00000126088;ENSG00000023330;ENSG00000281702;ENSG00000256269;ENSG00000148218;ENSG00000158578;ENSG00000188690;ENSG00000143224	-	-	210;211;212;7389;2235;5498;3145;7390;1371	-
Hs_Serotonin_Receptor_2_and_STAT3_Signaling_WP733_74441.gpml	Serotonin Receptor 2 and STAT3 Signaling	Homo sapiens	null	Cellular Process	-	-	-	-	-	-	-	-	-	-	-	-	ENSG00000168610;ENSG00000156052;ENSG00000102468;ENSG00000096968	-	-	3717;2776;3356;6774	-
Hs_Type_II_diabetes_mellitus_WP1584_81779.gpml	Type II diabetes mellitus	Homo sapiens	2/22/2013	Physiological Process	-	-	-	-	-	-	-	-	-	-	-	-	ENSG00000104365;ENSG00000182759;ENSG00000141506;ENSG00000204490;ENSG00000228321;ENSG00000171105;ENSG00000230108;ENSG00000206439;ENSG00000169047;ENSG00000163581;ENSG00000223952;ENSG00000228849;ENSG00000181856;ENSG00000129965;ENSG00000180008;ENSG00000100030;ENSG00000107643;ENSG00000198793;ENSG00000141837;ENSG00000139515;ENSG00000044446;ENSG00000181092;ENSG00000148290;ENSG00000067606;ENSG00000198814…	-	-	5580;5594;122809;7124;5256;3651;3551;9370;23533;389692;5590;723961;773;2710;2475;5599;6834;3643;6514;3667;6517;3767	-
Hs_BDNF_signaling_pathway_WP2380_79953.gpml	BDNF signaling pathway	Homo sapiens	25-NOV-2012	Cellular Process	-	-	-	-	-	-	-	-	-	-	-	-	ENSG00000149294;ENSG00000148082;ENSG00000177885;ENSG00000174775;ENSG00000082701;ENSG00000175104;ENSG00000118432;ENSG00000155974;ENSG00000008056;ENSG00000088538;ENSG00000081189;ENSG00000134072;ENSG00000185950;ENSG00000070831;ENSG00000102882;ENSG00000198053;ENSG00000107643;ENSG00000197122;ENSG00000178188;ENSG00000076555;ENSG00000134001;ENSG00000134243;ENSG00000151247;ENSG00000269335;ENSG00000172757…	-	-	6197;4690;8894;5781;6198;6195;6194;1457;10817;998;4688;399694;1739;4205;2309;6868;1978;4208;1977;25759;8660;5792;2562;10818;1072;140885;4214;8536;7189;5562;5563;3781;6772;6774;1000;3265;23426;4904;4905;4908;814;815;32;5295;8440;5296;5970;3551;2185;9252;5170;4082;7074;4914;5607;4915;653361;4916;57498;25970;6777;1808;6776;5601;5602;3667;10642;5604;5605;5580;6792;8851;1385;1020;391;6272;4804;3717;14…	-
Hs_IL-4_Signaling_Pathway_WP395_79978.gpml	IL-4 Signaling Pathway	Homo sapiens	null	Cellular Process	-	-	-	-	-	-	-	-	-	-	-	-	ENSG00000177885;ENSG00000077238;ENSG00000111679;ENSG00000105639;ENSG00000168610;ENSG00000160691;ENSG00000185950;ENSG00000213341;ENSG00000102882;ENSG00000105397;ENSG00000162434;ENSG00000115904;ENSG00000171150;ENSG00000170345;ENSG00000113520;ENSG00000185386;ENSG00000182511;ENSG00000166888;ENSG00000104365;ENSG00000115415;ENSG00000002330;ENSG00000172216;ENSG00000112062;ENSG00000169047;ENSG00000142208…	-	-	8651;5781;6198;2353;2033;3561;9021;3716;3717;3718;5777;3635;7297;8660;5594;5595;2242;2316;1147;3566;3565;1386;207;4790;9046;4792;6772;6654;6774;572;2885;1432;2002;5295;5296;5970;6464;9655;3551;1051;5290;1050;5293;6777;5600;867;6776;6778;9846;3667	-
Hs_Metastatic_brain_tumor_WP2249_80457.gpml	Metastatic brain tumor	Homo sapiens	null	Cellular Process	-	-	-	-	-	-	-	-	-	-	-	-	ENSG00000105810;ENSG00000112242;ENSG00000070831;ENSG00000136997;ENSG00000141510	-	-	4609;7157;1871;998;1021	P27986
Hs_G1_to_S_cell_cycle_control_WP45_80001.gpml	G1 to S cell cycle control	Homo sapiens	10/17/2013	Cellular Process	-	-	-	-	-	-	-	-	-	-	-	-	ENSG00000073111;ENSG00000020426;ENSG00000007968;ENSG00000112242;ENSG00000135446;ENSG00000139687;ENSG00000111276;ENSG00000133101;ENSG00000133740;ENSG00000175305;ENSG00000060566;ENSG00000146143;ENSG00000177084;ENSG00000107175;ENSG00000198176;ENSG00000080839;ENSG00000091651;ENSG00000112118;ENSG00000198056;ENSG00000116717;ENSG00000115947;ENSG00000164815;ENSG00000132383;ENSG00000282899;ENSG00000104738…	-	-	4172;4173;4174;23649;4175;4176;4331;1022;1385;1021;4171;472;1019;595;1017;993;4609;5933;5111;4661;90993;1032;1031;1030;1029;1028;1027;1026;1388;148327;6117;6119;5426;6118;5427;1869;5000;5001;7465;7027;4193;891;1876;1875;894;1874;896;1871;1870;898;5557;5558;8900;9134;7157;23595;983;23594;84699;8318;7029;901;902;4998;10488;4999;5925;1647	-
Hs_Hypertrophy_Model_WP516_71358.gpml	Hypertrophy Model	Homo sapiens	10/17/2013	Physiological Process	-	-	-	-	-	-	-	-	-	-	-	-	ENSG00000122180;ENSG00000112715;ENSG00000130522;ENSG00000071127;ENSG00000111537;ENSG00000115008;ENSG00000137845;ENSG00000006652;ENSG00000150782;ENSG00000151247;ENSG00000138379;ENSG00000115594;ENSG00000142871;ENSG00000148516;ENSG00000275932;ENSG00000113070;ENSG00000187840;ENSG00000119508;ENSG00000276023;ENSG00000162772;ENSG00000148677	-	-	8013;11072;7422;3552;3475;2660;3491;3727;27063;3458;102;467;3554;1839;4656;6935;9948;1978;3606;1977	-
Hs_Hypothetical_Network_for_Drug_Addiction_WP666_68893.gpml	Hypothetical Network for Drug Addiction	Homo sapiens	null	Physiological Process	-	-	-	-	-	-	-	-	-	-	-	-	ENSG00000149295;ENSG00000155511;ENSG00000069696;ENSG00000072062;ENSG00000152822;ENSG00000155897;ENSG00000010322;ENSG00000273079;ENSG00000143632;ENSG00000276825;ENSG00000126934;ENSG00000120251;ENSG00000183454;ENSG00000168959;ENSG00000058404;ENSG00000164411;ENSG00000102882;ENSG00000184845;ENSG00000152495;ENSG00000100030;ENSG00000178764;ENSG00000176884;ENSG00000161509;ENSG00000118260;ENSG00000171132…	-	-	5581;5464;2892;1385;2891;2890;375519;114;11188;2906;2905;814;2904;1815;2903;816;2902;1813;1812;5594;58;5595;22882;2911;54386;2893;107;5566;889;2915;5604;5605	-
Hs_Gastric_Cancer_Network_1_WP2361_79693.gpml	Gastric Cancer Network 1	Homo sapiens	10/17/2013	Cellular Process	-	-	-	-	-	-	-	-	-	-	-	-	ENSG00000136518;ENSG00000175063;ENSG00000131747;ENSG00000114346;ENSG00000133101;ENSG00000283510;ENSG00000112562;ENSG00000101639;ENSG00000163041;ENSG00000148400;ENSG00000087586;ENSG00000011275;ENSG00000101057;ENSG00000163808;ENSG00000183814;ENSG00000114933;ENSG00000280071;ENSG00000175792;ENSG00000117724;ENSG00000104738;ENSG00000280610;ENSG00000111581;ENSG00000134982;ENSG00000197837;ENSG00000138182…	-	-	6790;4173;352954;11082;9585;11065;1063;57122;286826;3020;22974;144455;54891;56992;1894;54476;55125;8209;8900;64094;4605;8607;7153;6286;64006;324;4851;121504;86	-
Hs_Cardiac_Progenitor_Differentiation_WP2406_73324.gpml	Cardiac Progenitor Differentiation	Homo sapiens	10/17/2013	Cellular Process	-	-	-	-	-	-	-	-	-	-	-	-	ENSG00000149294;ENSG00000016082;ENSG00000229094;ENSG00000118194;ENSG00000206454;ENSG00000082701;ENSG00000136574;ENSG00000197616;ENSG00000183691;ENSG00000159251;ENSG00000167244;ENSG00000233911;ENSG00000081189;ENSG00000187772;ENSG00000185155;ENSG00000121966;ENSG00000148400;ENSG00000131914;ENSG00000089225;ENSG00000164736;ENSG00000164532;ENSG00000164458;ENSG00000111704;ENSG00000198053;ENSG00000156574…	-	-	5460;7040;3481;3084;3479;3630;4920;91807;4208;2626;3170;5156;64321;7852;7137;132625;55897;4851;140885;79923;6910;79727;649;6331;50805;290;389421;1482;5080;9241;3815;652;2247;1432;7139;70;4624;22943;89780;3670;3791;4684;6862;7070;2932;4838;145873;3624;57057;6656;4633;6657;83881	-
Hs_Oxidative_phosphorylation_WP623_79961.gpml	Oxidative phosphorylation	Homo sapiens	2/21/2013	Metabolic Process	-	-	-	-	-	-	-	-	-	-	-	-	ENSG00000183648;ENSG00000004779;ENSG00000099624;ENSG00000167283;ENSG00000198786;ENSG00000281434;ENSG00000169020;ENSG00000198744;ENSG00000154723;ENSG00000276766;ENSG00000109390;ENSG00000168653;ENSG00000165264;ENSG00000145494;ENSG00000185633;ENSG00000184983;ENSG00000272765;ENSG00000164258;ENSG00000198695;ENSG00000241468;ENSG00000154518;ENSG00000198899;ENSG00000151366;ENSG00000131495;ENSG00000023228…	-	-	4695;4696;3002;4728;4729;126328;513;514;515;4720;516;517;4722;518;4723;4724;4725;4726;9551;4540;4541;521;522;4697;4698;4731;4535;4536;4537;56901;4538;4539;27109;4705;4508;4706;4707;498;4708;537;539;4700;374291;4701;10476;4702;10632;10159;4704;4716;4717;4718;4719;4710;506;4711;4712;4713;4714;4715	-
Hs_Signaling_Pathways_in_Glioblastoma_WP2261_81197.gpml	Signaling Pathways in Glioblastoma	Homo sapiens	10/17/2013	Cellular Process	-	-	-	-	-	-	-	-	-	-	-	-	ENSG00000177885;ENSG00000283094;ENSG00000133703;ENSG00000076984;ENSG00000066468;ENSG00000174775;ENSG00000171862;ENSG00000139687;ENSG00000135446;ENSG00000198625;ENSG00000111276;ENSG00000116285;ENSG00000126934;ENSG00000034152;ENSG00000141736;ENSG00000275199;ENSG00000108984;ENSG00000102882;ENSG00000012048;ENSG00000140443;ENSG00000126583;ENSG00000197122;ENSG00000139618;ENSG00000113721;ENSG00000169032…	-	-	5580;5582;5583;5584;7248;4893;2033;1021;100302237;3480;472;1019;672;595;1017;673;675;5335;10253;4763;5578;5336;5579;2309;2308;2549;5594;5595;5156;1031;1030;5590;1029;1027;1026;369;5588;7249;207;208;54206;1869;6714;3845;2956;4194;5286;5287;5288;4233;3265;4193;894;2885;898;5159;4303;1956;5294;5295;5296;7157;5894;2065;2263;2064;5290;5291;2260;5170;5293;5607;5728;5608;5609;10000;867;6416;3667;5604;56…	-
Hs_Primary_Focal_Segmental_Glomerulosclerosis_FSGS_WP2572_79947.gpml	Primary Focal Segmental Glomerulosclerosis FSGS	Homo sapiens	null		-	-	-	-	-	-	-	-	-	-	-	-	ENSG00000184937;ENSG00000151490;ENSG00000209082;ENSG00000149571;ENSG00000125084;ENSG00000135047;ENSG00000172037;ENSG00000282844;ENSG00000075891;ENSG00000111276;ENSG00000173402;ENSG00000152818;ENSG00000138193;ENSG00000109072;ENSG00000100345;ENSG00000148400;ENSG00000126259;ENSG00000058404;ENSG00000256671;ENSG00000035403;ENSG00000136869;ENSG00000177697;ENSG00000136944;ENSG00000130402;ENSG00000138448…	-	-	4690;4010;23607;5420;7402;100616340;2195;7040;3913;950;1499;1378;5335;3675;4643;11346;10971;3911;7099;5076;3690;3691;5111;9076;7094;7490;1028;1027;1026;50485;7448;3685;4851;207;375790;3688;5747;7225;4311;1286;1000;1285;1514;3611;84623;55742;7414;977;84063;816;1759;4868;3856;4627;4040;22943;102465513;4041;7431;4288;64423;182;7471;2534;51196;941;1287;3664;81;5800;5329;3987;1605;7827	-
Hs_Glycogen_Metabolism_WP500_63201.gpml	Glycogen Metabolism	Homo sapiens	null	Metabolic Process	-	-	-	-	-	-	-	-	-	-	-	-	ENSG00000067177;ENSG00000154001;ENSG00000283495;ENSG00000073711;ENSG00000111713;ENSG00000119383;ENSG00000066027;ENSG00000082701;ENSG00000198668;ENSG00000113575;ENSG00000112640;ENSG00000169764;ENSG00000143933;ENSG00000114480;ENSG00000100504;ENSG00000160014;ENSG00000164776;ENSG00000221914;ENSG00000273850;ENSG00000104695;ENSG00000156873;ENSG00000105568;ENSG00000156475;ENSG00000105723;ENSG00000068971…	-	-	5261;808;5520;5521;7360;5260;5519;178;8908;5236;5834;5515;5516;5836;5837;5518;5255;5256;5257;28227;2932;2998;2997;2931;2632;2992;5522;5523;801;5524;5525;5526;805;5527;5528;5529	-
Hs_NOTCH1_regulation_of_human_endothelial_cell_calcification_WP3413_82217.gpml	NOTCH1 regulation of human endothelial cell calcification	Homo sapiens	null		-	-	-	-	-	-	-	-	-	-	-	-	ENSG00000265107;ENSG00000112715;ENSG00000198121;ENSG00000128595;ENSG00000068078;ENSG00000104368;ENSG00000184916;ENSG00000130066;ENSG00000110693;ENSG00000213949;ENSG00000111341;ENSG00000275555;ENSG00000162551;ENSG00000198719;ENSG00000128917;ENSG00000148400;ENSG00000090932;ENSG00000101384	-	-	7422;3672;4256;28514;182;102464826;2261;2702;55553;54567;249;4851;6303;813;10683;5327;1902;3714	-
Hs_Complement_Activation_WP545_82142.gpml	Complement Activation	Homo sapiens	null	Physiological Process	-	-	-	-	-	-	-	-	-	-	-	-	ENSG00000239754;ENSG00000127241;ENSG00000235696;ENSG00000274619;ENSG00000241534;ENSG00000244207;ENSG00000236625;ENSG00000241253;ENSG00000106804;ENSG00000243570;ENSG00000228267;ENSG00000009724;ENSG00000173369;ENSG00000226560;ENSG00000206372;ENSG00000021852;ENSG00000166278;ENSG00000204359;ENSG00000224389;ENSG00000126759;ENSG00000157131;ENSG00000235017;ENSG00000182326;ENSG00000243649;ENSG00000112936…	-	-	5199;10747;730;1675;731;720;732;721;733;712;713;735;714;715;716;727;717;5648;629;1604;718;729	-
Hs_Cholesterol_Biosynthesis_WP197_81059.gpml	Cholesterol Biosynthesis	Homo sapiens	2/22/2013	Metabolic Process	-	-	-	-	-	-	-	-	-	-	-	-	ENSG00000067064;ENSG00000052802;ENSG00000110921;ENSG00000147383;ENSG00000112972;ENSG00000104549;ENSG00000172893;ENSG00000109929;ENSG00000001630;ENSG00000281289;ENSG00000113161;ENSG00000160285;ENSG00000167508;ENSG00000079459;ENSG00000163344;ENSG00000160752	-	-	50814;4597;4047;3156;2224;3422;3157;2222;1595;4598;6713;1717;6307;6309;10654	-
Hs_Irinotecan_Pathway_WP229_68389.gpml	Irinotecan Pathway	Homo sapiens	null	Physiological Process	-	-	-	-	-	-	-	-	-	-	-	-	ENSG00000106258;ENSG00000242515;ENSG00000241635;ENSG00000134538;ENSG00000160868;ENSG00000241119;ENSG00000278183;ENSG00000198848;ENSG00000262243;ENSG00000134982;ENSG00000114200;ENSG00000172831;ENSG00000118777;ENSG00000023839;ENSG00000141458;ENSG00000103222	-	-	4363;1066;590;1577;1576;54600;324;1244;54575;8824;9429;54658;4864;10599	-
Hs_Toll-like_Receptor_Signaling_Pathway_WP75_83867.gpml	Toll-like Receptor Signaling Pathway	Homo sapiens	null	Cellular Process	-	-	-	-	-	-	-	-	-	-	-	-	ENSG00000174130;ENSG00000228083;ENSG00000263528;ENSG00000175104;ENSG00000120235;ENSG00000137462;ENSG00000276561;ENSG00000275199;ENSG00000186803;ENSG00000102882;ENSG00000108984;ENSG00000127666;ENSG00000168811;ENSG00000126456;ENSG00000107643;ENSG00000170345;ENSG00000250719;ENSG00000269335;ENSG00000277943;ENSG00000164342;ENSG00000170458;ENSG00000188130;ENSG00000125538;ENSG00000051382;ENSG00000197919…	-	-	6351;8772;6352;54472;6348;6885;3929;51135;4615;7187;6373;9641;929;7189;114609;7100;6772;3661;148022;3654;5294;5295;5296;6300;5970;3551;5290;5291;5293;5608;5609;51311;941;942;3663;10000;5600;3665;5601;6416;5602;5603;5604;5605;5606;7124;3442;2353;3441;3440;23643;3439;51284;3553;958;10454;10333;7099;7098;5594;5595;353376;3452;3451;23533;7097;7096;3449;3448;29110;3569;3447;1147;3446;3445;841;3444;344…	-
Hs_Pentose_Phosphate_Pathway_WP134_82700.gpml	Pentose Phosphate Pathway	Homo sapiens	null	Metabolic Process	-	-	-	-	-	-	-	-	-	-	-	-	ENSG00000153574;ENSG00000177156;ENSG00000130313;ENSG00000163931;ENSG00000160211;ENSG00000142657;ENSG00000197713	-	-	6120;22934;25796;5226;6888;2539;7086	-
Hs_Prostaglandin_Synthesis_and_Regulation_WP98_72088.gpml	Prostaglandin Synthesis and Regulation	Homo sapiens	null	Metabolic Process	-	-	-	-	-	-	-	-	-	-	-	-	ENSG00000073756;ENSG00000125384;ENSG00000107317;ENSG00000182718;ENSG00000095303;ENSG00000172179;ENSG00000135046;ENSG00000171522;ENSG00000197956;ENSG00000164111;ENSG00000138772;ENSG00000117594;ENSG00000059377;ENSG00000160013;ENSG00000160951;ENSG00000124212;ENSG00000197043;ENSG00000050628;ENSG00000176387;ENSG00000149021;ENSG00000116711;ENSG00000196975;ENSG00000197747;ENSG00000136160;ENSG00000078401…	-	-	6277;5321;5740;1583;1910;5739;5731;5732;5733;5734;5737;5617;3291;3290;7356;1909;5730;6281;6916;5729;244;301;3248;302;5742;5743;306;1906;307;308;309	-
Hs_Wnt_Signaling_Pathway_WP428_79854.gpml	Wnt Signaling Pathway	Homo sapiens	10/17/2013	Cellular Process	-	-	-	-	-	-	-	-	-	-	Hs.371279	-	ENSG00000154001;ENSG00000125084;ENSG00000135925;ENSG00000111432;ENSG00000082701;ENSG00000177606;ENSG00000004975;ENSG00000115596;ENSG00000154764;ENSG00000119402;ENSG00000188064;ENSG00000007168;ENSG00000085741;ENSG00000106483;ENSG00000177283;ENSG00000162552;ENSG00000184304;ENSG00000164930;ENSG00000067560;ENSG00000175592;ENSG00000107404;ENSG00000002745;ENSG00000126583;ENSG00000155760;ENSG00000180340…	-	-	5580;5581;5582;5583;5584;5587;7480;7482;7481;1855;595;4609;83999;80326;1499;1454;6424;5578;5579;4920;26190;1857;1856;8061;54361;5590;324;5588;10023;3725;8312;5048;51384;894;896;7855;7976;5879;7473;8321;4040;7472;89780;4041;7475;7474;7477;8325;7476;8326;8323;8324;7471;2932;81029;2535;387;3949;4919;6259;5601;11211;5602;5328;5527;5529	-
Hs_TCA_Cycle_Nutrient_Utilization_and_Invasiveness_of_Ovarian_Cancer_WP2868_78079.gpml	TCA Cycle Nutrient Utilization and Invasiveness of Ovarian Cancer	Homo sapiens	null		-	-	-	-	-	-	-	-	-	-	-	-	ENSG00000100030;ENSG00000146648;ENSG00000168610;ENSG00000102882;ENSG00000162434	-	-	3716;5594;5595;6774;1956	-
Hs_Regulation_of_toll-like_receptor_signaling_pathway_WP1449_81172.gpml	Regulation of toll-like receptor signaling pathway	Homo sapiens	10/17/2013	Cellular Process	-	-	-	-	-	-	-	-	-	-	-	-	ENSG00000174130;ENSG00000228083;ENSG00000263528;ENSG00000133661;ENSG00000175104;ENSG00000004139;ENSG00000134070;ENSG00000227315;ENSG00000137462;ENSG00000120235;ENSG00000165025;ENSG00000276561;ENSG00000275199;ENSG00000186803;ENSG00000102882;ENSG00000108984;ENSG00000127666;ENSG00000168811;ENSG00000126456;ENSG00000167965;ENSG00000157625;ENSG00000107643;ENSG00000114737;ENSG00000198972;ENSG00000204386…	-	-	6351;8772;102465249;8651;6352;54472;54476;6348;5777;10771;4064;6885;92610;729238;79004;3929;51135;51014;4615;7187;6373;9641;929;7189;114609;7100;6772;10193;3661;10906;148022;59307;246330;3654;3656;5294;5295;5296;6300;64223;5970;7874;55072;3551;5290;55593;5291;5293;5608;5609;51311;941;942;3663;10000;5600;3665;5601;6416;5602;5603;5604;11213;5605;4758;5606;7124;3442;2353;3441;3440;23643;4091;3439;51…	-
Hs_NRF2_pathway_WP2884_83041.gpml	NRF2 pathway	Homo sapiens	null		-	-	-	-	-	-	-	-	-	-	-	-	ENSG00000176153;ENSG00000151012;ENSG00000172070;ENSG00000129682;ENSG00000197496;ENSG00000215328;ENSG00000148482;ENSG00000019991;ENSG00000198743;ENSG00000084207;ENSG00000136810;ENSG00000229058;ENSG00000277656;ENSG00000117450;ENSG00000167165;ENSG00000143198;ENSG00000181856;ENSG00000277377;ENSG00000277897;ENSG00000283263;ENSG00000109667;ENSG00000100170;ENSG00000261972;ENSG00000197241;ENSG00000100292…	-	-	3082;11182;7048;5265;9588;1066;7040;57181;91252;7042;3084;2944;1579;2941;873;2940;874;114112;154091;2949;10257;2948;2947;155184;2946;7296;5155;388662;2042;7295;2953;2678;2952;2950;55334;645;6513;6515;60482;6514;6517;6518;6531;6256;4199;6530;6533;6532;221223;131;200010;221074;6524;8824;54659;6523;54658;6526;54657;2729;6528;6649;6527;6529;5052;728441;6540;144195;28968;55630;125206;55117;3303;2730;1…	-
Hs_Neural_Crest_Differentiation_WP2064_79263.gpml	Neural Crest Differentiation	Homo sapiens	2/22/2013	Physiological Process	-	-	-	-	-	-	-	-	-	-	-	-	ENSG00000016082;ENSG00000106689;ENSG00000206290;ENSG00000163517;ENSG00000125084;ENSG00000009709;ENSG00000066468;ENSG00000139800;ENSG00000082701;ENSG00000223355;ENSG00000143878;ENSG00000128917;ENSG00000184221;ENSG00000148400;ENSG00000261857;ENSG00000105991;ENSG00000205927;ENSG00000107404;ENSG00000152977;ENSG00000131095;ENSG00000138685;ENSG00000197921;ENSG00000116478;ENSG00000113361;ENSG00000163132…	-	-	2670;6591;1855;3516;8929;85416;4609;999;10013;4602;10014;2705;1857;1856;9355;7291;79885;4851;4853;6911;167826;4854;1749;4855;64211;8312;8313;1000;83933;652;655;9759;7976;55869;1638;6925;4086;6660;3670;6663;6662;7478;4487;8841;4762;3397;7471;1005;388;1004;1488;429;4359;9421;3280;116448;127343;83439;1499;51564;4488;10215;5077;3211;388585;1302;54567;23493;2113;3688;2637;7021;4790;4791;9965;4155;7545…	-
Hs_TCR_Signaling_Pathway_WP69_79955.gpml	TCR Signaling Pathway	Homo sapiens	null	Cellular Process	-	-	-	-	-	-	-	-	-	-	-	-	ENSG00000177885;ENSG00000099942;ENSG00000043462;ENSG00000141968;ENSG00000174775;ENSG00000177606;ENSG00000104826;ENSG00000175104;ENSG00000114423;ENSG00000198821;ENSG00000282637;ENSG00000126934;ENSG00000160691;ENSG00000141293;ENSG00000167286;ENSG00000142867;ENSG00000070831;ENSG00000213341;ENSG00000082074;ENSG00000102882;ENSG00000140368;ENSG00000160654;ENSG00000163600;ENSG00000107643;ENSG00000115904…	-	-	5580;4690;5781;11184;4772;4773;1385;2353;9020;10019;998;5335;10451;8767;10892;915;27040;916;917;919;5594;5595;7454;6885;28988;1147;84433;920;1386;5588;207;6955;6957;925;3725;7409;4790;7189;4792;6654;8631;9402;3265;3937;2885;1432;1399;1398;5599;3972;7535;5295;5296;5970;6464;5058;5894;3551;9051;2185;5170;1326;2534;2533;3708;940;29851;867;8517;5601;868;9846;5966;5604;5605;3702;8915	-
Hs_mir34a_and_TGIF2_in_osteoclastogenesis_WP2866_78507.gpml	mir34a and TGIF2 in osteoclastogenesis	Homo sapiens	null		-	-	-	-	-	-	-	-	-	-	-	-	ENSG00000118707	-	-	60436	-
Hs_Signaling_of_Hepatocyte_Growth_Factor_Receptor_WP313_79946.gpml	Signaling of Hepatocyte Growth Factor Receptor	Homo sapiens	null	Cellular Process	-	-	-	-	-	-	-	-	-	-	-	-	ENSG00000109458;ENSG00000177885;ENSG00000283094;ENSG00000105976;ENSG00000099942;ENSG00000019991;ENSG00000174775;ENSG00000177606;ENSG00000150760;ENSG00000171862;ENSG00000132155;ENSG00000213949;ENSG00000168610;ENSG00000126934;ENSG00000145715;ENSG00000120899;ENSG00000102882;ENSG00000100030;ENSG00000107643;ENSG00000115904;ENSG00000150093;ENSG00000197122;ENSG00000104814;ENSG00000169032;ENSG00000167193…	-	-	3082;5781;11184;4233;6654;6774;2353;3265;2889;2885;1399;1398;2002;1793;5599;2549;5594;5595;5058;5894;3672;2185;5290;5728;5829;5906;5908;5921;3688;6714;5747;5604;5605;3725	-
Hs_Sulfation_Biotransformation_Reaction_WP692_69031.gpml	Sulfation Biotransformation Reaction	Homo sapiens	2/22/2013	Metabolic Process	-	-	-	-	-	-	-	-	-	-	-	-	ENSG00000198075;ENSG00000198682;ENSG00000104687;ENSG00000197165;ENSG00000213599;ENSG00000198203;ENSG00000138801;ENSG00000213648;ENSG00000173597;ENSG00000261052;ENSG00000196502;ENSG00000196228;ENSG00000130540;ENSG00000138068;ENSG00000109193;ENSG00000160211;ENSG00000088002;ENSG00000105398	-	-	6783;391365;105369243;9061;100526831;100526830;25830;9060;6817;27284;442038;6819;445329;27233;6799;6820;6822;2936;2539	-
Hs_Glycerophospholipid_Biosynthetic_Pathway_WP2533_83825.gpml	Glycerophospholipid Biosynthetic Pathway	Homo sapiens	null		-	-	-	-	-	-	-	-	-	-	-	2.3.1.-;1.14.99.19;2.6.-.-;2.3.1.105;3.1.3.59;2.1.1.-;3.1.4.3;2.7.1.93;2.3.1.52		-	-		P40471;Q92539;Q92539;Q9Y6K0;P17898;Q9Y6K0;P14555;P14555;P21695;P32189;O80437;Q14693;O95674;Q9Y259;Q9Y259;Q8WUD6;Q9UBM1;O00116;O15228;Q32NB8;Q8WUK0;Q9UJA2;O14735;Q9BTU6;Q99755;Q42338;Q86VF5;Q9Y259;Q99447;Q9Y6K0;P48651
Hs_HIF1A_and_PPARG_regulation_of_glycolysis_WP2456_71255.gpml	HIF1A and PPARG regulation of glycolysis	Homo sapiens	10/16/2013	Metabolic Process	-	-	-	-	K01803;K00134;K00016;K08268;K00006;K13508;K07299;K08530;K08268	-	-	-	-	-	-	-		-	-		-
Hs_Dopaminergic_Neurogenesis_WP2855_79211.gpml	Dopaminergic Neurogenesis	Homo sapiens	2/21/2013	Physiological Process	-	-	-	-	-	-	-	-	-	-	-	-	ENSG00000107831;ENSG00000153234;ENSG00000132437;ENSG00000273707;ENSG00000180176;ENSG00000107859;ENSG00000125084;ENSG00000074047;ENSG00000168610;ENSG00000164690;ENSG00000163064;ENSG00000164778;ENSG00000125820;ENSG00000163623;ENSG00000162992;ENSG00000165588;ENSG00000165646;ENSG00000136944;ENSG00000105329;ENSG00000165092;ENSG00000111087;ENSG00000178403;ENSG00000139352;ENSG00000276996;ENSG00000163132…	-	-	6571;4010;6531;6774;2253;7040;4929;216;6469;4821;4009;5979;4825;3170;7054;4760;4487;5015;63973;2020;7471;2735;2019;1028;1644;429;6657;2736;5309;2637	-
Hs_Fatty_Acid_Biosynthesis_WP357_70641.gpml	Fatty Acid Biosynthesis	Homo sapiens	null	Metabolic Process	-	-	-	-	-	-	-	-	-	-	-	-	ENSG00000197142;ENSG00000093144;ENSG00000104325;ENSG00000068366;ENSG00000076555;ENSG00000104823;ENSG00000282853;ENSG00000134463;ENSG00000173599;ENSG00000115425;ENSG00000138796;ENSG00000131473;ENSG00000131069;ENSG00000116353;ENSG00000169710;ENSG00000164398;ENSG00000099194;ENSG00000151726;ENSG00000278540;ENSG00000123983;ENSG00000275176;ENSG00000167315;ENSG00000121310;ENSG00000127884	-	-	2180;47;1891;3033;5091;2194;2182;2181;23305;1666;10449;79746;51102;1892;55268;55862;55902;55825;6319;31;32;51703	-
Hs_Osteoclast_Signaling_WP12_81176.gpml	Osteoclast Signaling	Homo sapiens	2/21/2013	Cellular Process	-	-	-	-	-	-	-	-	-	-	-	-	ENSG00000107643;ENSG00000090020;ENSG00000106305;ENSG00000136888;ENSG00000118785;ENSG00000171855;ENSG00000142166;ENSG00000164761;ENSG00000119714;ENSG00000120659;ENSG00000259207;ENSG00000100311;ENSG00000102575;ENSG00000274348;ENSG00000141655;ENSG00000143387;ENSG00000127412	-	-	8792;3690;8111;8600;6696;5155;4982;9550;56302;1513;3456;3454;7965;5599;6548;54	-
Hs_eIF5A_regulation_in_response_to_inhibition_of_the_nuclear_export_system_WP3302_81679.gpml	eIF5A regulation in response to inhibition of the nuclear export system	Homo sapiens	null		-	-	-	-	-	-	-	-	-	-	-	-	ENSG00000132953;ENSG00000132507;ENSG00000082898;ENSG00000159217	-	-	1984;7514;64328;10642	-
Hs_DNA_Replication_WP466_79981.gpml	DNA Replication	Homo sapiens	null	Cellular Process	-	-	-	-	-	-	-	-	-	-	-	-	ENSG00000175482;ENSG00000163918;ENSG00000077514;ENSG00000073111;ENSG00000049541;ENSG00000006634;ENSG00000076003;ENSG00000106628;ENSG00000097046;ENSG00000062822;ENSG00000085840;ENSG00000146143;ENSG00000177084;ENSG00000094804;ENSG00000133119;ENSG00000132646;ENSG00000091651;ENSG00000112118;ENSG00000198056;ENSG00000115947;ENSG00000164815;ENSG00000035928;ENSG00000112312;ENSG00000132383;ENSG00000117748…	-	-	4172;4173;4174;23649;5000;4175;5001;4176;5981;5982;5422;5983;4171;55388;990;1017;10714;7316;5557;5558;57804;5111;7311;23595;29935;51053;23594;81620;10926;5984;6117;8318;5985;5424;6119;5425;6118;5426;8317;5427;4998;4999	-
Hs_Notch_Signaling_Pathway_WP268_70096.gpml	Notch Signaling Pathway	Homo sapiens	2/22/2013	Cellular Process	-	-	-	-	-	-	-	-	-	-	-	-	ENSG00000178498;ENSG00000100060;ENSG00000151694;ENSG00000273529;ENSG00000175029;ENSG00000132376;ENSG00000004975;ENSG00000228321;ENSG00000275555;ENSG00000168214;ENSG00000223355;ENSG00000159692;ENSG00000128917;ENSG00000161021;ENSG00000223952;ENSG00000148400;ENSG00000228849;ENSG00000124232;ENSG00000163840;ENSG00000106003;ENSG00000196591;ENSG00000107404;ENSG00000282379;ENSG00000005339;ENSG00000197921…	-	-	3280;113878;8850;101928143;8650;7124;5663;5664;28514;3066;3065;3516;1855;171558;23220;23385;51763;51107;6868;3955;1857;1856;2648;3714;9794;4242;9612;102466740;388585;182;9253;11317;151636;196403;54567;1840;1488;1487;55534;1387;3762;4851;4853;83464;5986;4854;10683;4855	-
Hs_miRNA_targets_in_ECM_and_membrane_receptors_WP2911_83020.gpml	miRNA targets in ECM and membrane receptors	Homo sapiens	null		-	-	-	-	-	-	-	-	-	-	-	-	ENSG00000199153;ENSG00000137809;ENSG00000130635;ENSG00000112769;ENSG00000229353;ENSG00000207962;ENSG00000134871;ENSG00000172037;ENSG00000137801;ENSG00000115414;ENSG00000208034;ENSG00000135862;ENSG00000207582;ENSG00000213949;ENSG00000231608;ENSG00000186340;ENSG00000207607;ENSG00000168477;ENSG00000207704;ENSG00000187498;ENSG00000207547;ENSG00000080573;ENSG00000207688;ENSG00000206258;ENSG00000164692…	-	MIMAT0004673	50509;407014;406984;406983;693124;406985;100505984;7148;407030;554210;407031;1284;1282;1281;407032;407033;100500837;3913;3915;1278;3910;693130;693174;22801;6383;7057;3693;7058;3694;406933;3672;1293;1292;1291;442892;1290;2335;1289;100500863	-
Hs_MAPK_Signaling_Pathway_WP382_79951.gpml	MAPK Signaling Pathway	Homo sapiens	null	Cellular Process	-	-	-	-	-	-	-	-	-	-	-	-	ENSG00000130159;ENSG00000177885;ENSG00000110786;ENSG00000215328;ENSG00000099942;ENSG00000133703;ENSG00000180370;ENSG00000072062;ENSG00000138834;ENSG00000175104;ENSG00000173327;ENSG00000138798;ENSG00000120875;ENSG00000138032;ENSG00000188386;ENSG00000138794;ENSG00000081189;ENSG00000120910;ENSG00000109270;ENSG00000275199;ENSG00000070831;ENSG00000102882;ENSG00000108984;ENSG00000175197;ENSG00000107643…	-	-	9344;6197;7043;7046;4296;7048;11184;130399;7040;8491;7042;9064;355;4609;23162;994;356;91;11221;5533;998;8649;5534;5535;5536;5778;1616;4208;5155;7850;4342;4068;6885;3925;2316;4214;51776;4216;408;4217;409;929;8399;7186;8550;7189;5322;84867;4909;5159;51701;6300;5058;3552;3551;9252;5607;4914;5608;5609;3303;5566;10000;6655;6416;5601;5602;10125;5603;5604;1649;5605;3309;1647;5606;5580;5582;5583;7124;477…	-
Hs_Corticotropin-releasing_hormone_WP2355_79973.gpml	Corticotropin-releasing hormone	Homo sapiens	30-Oct-2012	Cellular Process	-	-	-	-	-	-	-	-	-	-	-	-	ENSG00000233151;ENSG00000082701;ENSG00000172354;ENSG00000117298;ENSG00000206338;ENSG00000088256;ENSG00000102882;ENSG00000067560;ENSG00000107643;ENSG00000175592;ENSG00000198055;ENSG00000171791;ENSG00000198457;ENSG00000282456;ENSG00000170345;ENSG00000196557;ENSG00000278232;ENSG00000127955;ENSG00000164867;ENSG00000163932;ENSG00000123358;ENSG00000203857;ENSG00000120088;ENSG00000203859;ENSG00000127314…	-	-	5580;5584;2353;1583;1385;2870;3320;3164;7040;3284;3283;3558;673;596;157;1499;4929;2784;2783;6667;5335;5578;5336;5579;836;6822;10499;10411;4846;3713;7099;2081;5594;5595;8061;1395;1394;1393;1392;3726;3727;3848;3728;1589;5908;2355;842;2354;1584;5588;207;4217;408;5747;409;3606;4790;6770;4792;5563;5443;2771;2770;7020;2767;1432;3576;2002;5599;10155;815;31;6925;100506742;5970;5894;2782;2781;9095;142;277…	-
Hs_Transcriptional_activation_by_NRF2_WP3_79527.gpml	Transcriptional activation by NRF2	Homo sapiens	5/16/2012	Cellular Process	-	-	-	-	-	-	-	-	-	-	-	-	ENSG00000107643;ENSG00000151012;ENSG00000133216;ENSG00000100292;ENSG00000106305;ENSG00000178573;ENSG00000154229;ENSG00000172216;ENSG00000244067;ENSG00000116044;ENSG00000023909;ENSG00000001084;ENSG00000121879;ENSG00000079999;ENSG00000181019	-	-	4780;5290;1051;3162;4094;23657;2730;2048;7965;5599;5578;2939;1728;2729;9817	-
Hs_MicroRNAs_in_cardiomyocyte_hypertrophy_WP1544_75258.gpml	MicroRNAs in cardiomyocyte hypertrophy	Homo sapiens	null	Cellular Process	-	-	-	-	-	-	-	-	-	-	-	-	ENSG00000134318;ENSG00000076984;ENSG00000263528;ENSG00000150281;ENSG00000066468;ENSG00000136574;ENSG00000082701;ENSG00000065534;ENSG00000198668;ENSG00000134352;ENSG00000228321;ENSG00000138798;ENSG00000168610;ENSG00000282637;ENSG00000126934;ENSG00000034152;ENSG00000223952;ENSG00000228849;ENSG00000213341;ENSG00000102882;ENSG00000108984;ENSG00000140443;ENSG00000067560;ENSG00000107643;ENSG00000107404…	-	-	8893;7124;1022;7040;3084;3480;9020;1855;3479;1499;51564;5579;10454;10014;91807;2626;5592;5594;9475;5595;5596;5598;1154;3572;1147;1025;2475;1906;801;207;4776;208;1827;50804;9641;4790;5320;6774;6093;2247;1950;1432;5599;9759;8503;5879;3976;817;5294;8321;4040;5295;4041;89780;5296;5330;7474;5530;9734;5894;5532;3551;2263;183;5290;5170;5291;5293;5607;2932;5608;5609;387;2535;1489;8517;6416;4878;5604;4879…	-
Hs_Phospholipid_biosynthesis_WP2457_71264.gpml	Phospholipid biosynthesis	Homo sapiens	10/16/2013	Metabolic Process	-	-	-	-	K03097;K00968;K00994	-	-	-	-	-	-	-		-	-		-
Hs_TNF_alpha_Signaling_Pathway_WP231_81070.gpml	TNF alpha Signaling Pathway	Homo sapiens	null	Cellular Process	-	-	-	-	-	-	-	-	-	-	-	-	ENSG00000177885;ENSG00000092871;ENSG00000133703;ENSG00000174775;ENSG00000104825;ENSG00000136810;ENSG00000100504;ENSG00000035681;ENSG00000102882;ENSG00000108984;ENSG00000157625;ENSG00000107643;ENSG00000171552;ENSG00000005339;ENSG00000171435;ENSG00000067606;ENSG00000269335;ENSG00000056558;ENSG00000101266;ENSG00000102871;ENSG00000113558;ENSG00000213402;ENSG00000002330;ENSG00000135821;ENSG00000136238…	-	-	8772;8454;11140;7124;4893;3320;9020;1535;1457;117584;598;10131;10010;317;8844;637;836;10454;56616;7132;5790;7133;5594;5595;5871;6885;7295;5590;23291;5708;29110;1147;840;841;2752;1387;842;8737;207;4214;5347;7128;4215;329;11035;4217;3845;3725;7186;4790;4791;4792;4793;6654;6610;4794;124056;3265;7185;330;572;2885;5599;8945;5515;5879;56957;5836;8567;5894;6500;3551;257397;581;23118;5608;1326;541;5609;5…	-
Hs_Nuclear_Receptors_in_Lipid_Metabolism_and_Toxicity_WP299_78587.gpml	Nuclear Receptors in Lipid Metabolism and Toxicity	Homo sapiens	2/22/2013	Metabolic Process	-	-	-	-	-	-	-	-	-	-	-	-	ENSG00000160868;ENSG00000180432;ENSG00000073734;ENSG00000108846;ENSG00000025434;ENSG00000111012;ENSG00000197408;ENSG00000077092;ENSG00000012504;ENSG00000085563;ENSG00000132170;ENSG00000138075;ENSG00000130649;ENSG00000160179;ENSG00000276582;ENSG00000165029;ENSG00000143257;ENSG00000019186;ENSG00000095596;ENSG00000111424;ENSG00000140505;ENSG00000131759;ENSG00000117528;ENSG00000138109;ENSG00000112033…	-	-	407039;5243;5244;7421;5465;1582;1581;1580;5915;1579;5916;1555;1576;8647;9619;5914;1559;9971;64240;9970;10062;19;1594;1571;1592;1591;1544;225;1244;5467;8714;5468;8856;5825;693120	-
Hs_Integrin-mediated_Cell_Adhesion_WP185_80036.gpml	Integrin-mediated Cell Adhesion	Homo sapiens	10/17/2013	Cellular Process	-	-	-	-	-	-	-	-	-	-	-	-	ENSG00000148082;ENSG00000177885;ENSG00000163914;ENSG00000174775;ENSG00000180370;ENSG00000164171;ENSG00000137225;ENSG00000213949;ENSG00000160255;ENSG00000275199;ENSG00000079308;ENSG00000070831;ENSG00000108984;ENSG00000197122;ENSG00000138448;ENSG00000131375;ENSG00000091409;ENSG00000082781;ENSG00000116473;ENSG00000188130;ENSG00000250722;ENSG00000101306;ENSG00000169750;ENSG00000137076;ENSG00000166484…	-	-	998;22801;9475;5829;369;85366;6010;6654;3265;6093;3655;10753;5296;6300;5058;3672;3673;5170;5607;5608;6414;10000;823;824;825;5602;826;827;5604;5605;5606;5063;3680;3681;3682;3683;3684;5062;673;10451;3674;9815;3675;3676;10298;3678;3679;3690;5594;3691;5596;7410;3693;5597;3694;5598;10580;3695;7094;5906;5908;3685;207;53358;208;3687;726;3688;3689;7408;5747;6714;9564;7145;5880;5881;8874;2889;2885;3611;84…	-
Hs_Diurnally_Regulated_Genes_with_Circadian_Orthologs_WP410_69903.gpml	Diurnally Regulated Genes with Circadian Orthologs	Homo sapiens	null	Physiological Process	-	-	-	-	-	-	-	-	-	-	-	-	ENSG00000151892;ENSG00000157110;ENSG00000084207;ENSG00000101558;ENSG00000155096;ENSG00000139083;ENSG00000184900;ENSG00000104695;ENSG00000133639;ENSG00000008405;ENSG00000041357;ENSG00000133794;ENSG00000134202;ENSG00000119138;ENSG00000174738;ENSG00000183283;ENSG00000116030;ENSG00000118804;ENSG00000119938;ENSG00000243719;ENSG00000239463;ENSG00000086061;ENSG00000051108;ENSG00000175564;ENSG00000243215…	-	-	7341;9444;5187;7122;5685;26059;8031;5281;7360;694;51582;51663;3312;9218;8987;5813;5516;2947;7352;9575;8341;8864;10381;11030;9975;10140;2120;1051;23118;4618;3108;687;10946;2950;1982;3301;2674;3422;50486;6612;406;9802;11335;1408;9709;1407;10787;5507	-
Hs_ACE_Inhibitor_Pathway_WP554_77712.gpml	ACE Inhibitor Pathway	Homo sapiens	null	Physiological Process	-	-	-	-	-	-	-	-	-	-	-	-	ENSG00000130234;ENSG00000130368;ENSG00000180772;ENSG00000113889;ENSG00000105329;ENSG00000151623;ENSG00000159640;ENSG00000143839;ENSG00000135744;ENSG00000100739;ENSG00000100448;ENSG00000168398;ENSG00000182220;ENSG00000164867;ENSG00000092009;ENSG00000179142;ENSG00000144891	-	-	4142;5972;183;7040;59272;185;186;1215;3827;1511;1585;623;624;4306;4846;1636;10159	-
Hs_Aryl_Hydrocarbon_Receptor_WP2586_79995.gpml	Aryl Hydrocarbon Receptor	Homo sapiens	null		-	-	-	-	-	-	-	-	-	-	-	-	ENSG00000111912;ENSG00000108702;ENSG00000073756;ENSG00000180530;ENSG00000133703;ENSG00000174775;ENSG00000139687;ENSG00000111276;ENSG00000228321;ENSG00000063438;ENSG00000116044;ENSG00000143437;ENSG00000223952;ENSG00000228849;ENSG00000105550;ENSG00000181019;ENSG00000112715;ENSG00000135218;ENSG00000197122;ENSG00000140505;ENSG00000169032;ENSG00000196712;ENSG00000276536;ENSG00000228978;ENSG00000067082…	-	-	4790;7422;11140;7124;9049;4893;2099;3320;2033;3265;17494212;196;27306;1316;1017;4609;84722;4763;135112;2729;1956;5979;26291;5594;4780;8204;9612;5970;4023;6346;5894;57491;1545;1027;1544;1543;1026;405;5325;5743;1728;6714;948;1869;5604;3845;5925	P06400
Hs_Quercetin_and_Nf-kB-_AP-1_Induced_Cell_Apoptosis_WP2435_80008.gpml	Quercetin and Nf-kB/ AP-1 Induced Cell Apoptosis	Homo sapiens	10/16/2013	Cellular Process	-	-	-	-	-	-	-	-	-	-	-	3.1.1.4	ENSG00000104365;ENSG00000089250;ENSG00000112715;ENSG00000197063;ENSG00000073756;ENSG00000177606;ENSG00000196611;ENSG00000170345;ENSG00000198804;ENSG00000198517;ENSG00000116044;ENSG00000109320;ENSG00000079999;ENSG00000255974;ENSG00000168306	-	-	4097;4790;4780;7422;2353;3551;4312;7975;5743;4512;4842;8309;9817;3725;1548	P25963;P25963
Hs_Senescence_and_Autophagy_in_Cancer_WP615_81193.gpml	Senescence and Autophagy in Cancer	Homo sapiens	10/17/2013	Cellular Process	-	-	-	-	-	-	-	-	-	-	-	-	ENSG00000283094;ENSG00000170296;ENSG00000174775;ENSG00000152348;ENSG00000204673;ENSG00000082701;ENSG00000175224;ENSG00000134352;ENSG00000144848;ENSG00000123500;ENSG00000276561;ENSG00000167965;ENSG00000126581;ENSG00000197122;ENSG00000171791;ENSG00000110497;ENSG00000281089;ENSG00000197769;ENSG00000157227;ENSG00000165794;ENSG00000254647;ENSG00000125538;ENSG00000168542;ENSG00000026508;ENSG00000135828…	-	-	4297;3486;7040;3480;596;3916;994;3479;26156;3630;6348;4323;11345;8804;8408;10533;7057;9474;55054;3490;3488;84557;7448;648;3920;1869;8678;5289;3265;4193;650;81631;55626;3659;5054;5055;4088;64223;4089;9776;3552;22863;23710;3428;5728;55630;2335;84335;3663;3665;5327;5328;5604;11337;5606;440738;9821;9547;3562;29986;9140;673;29985;3159;3553;5594;5111;3572;3570;6041;1029;3569;27173;1027;960;1026;1300;24…	-
Hs_Mismatch_repair_WP531_69021.gpml	Mismatch repair	Homo sapiens	2/22/2013	Cellular Process	-	-	-	-	-	-	-	-	-	-	-	-	ENSG00000062822;ENSG00000174371;ENSG00000132646;ENSG00000095002;ENSG00000035928;ENSG00000116062;ENSG00000132383;ENSG00000076242;ENSG00000105486	-	-	9156;5111;5981;6117;5424;4436;4292;3978;2956	-
Hs_Histone_Modifications_WP2369_83012.gpml	Histone Modifications	Homo sapiens	null	Cellular Process	-	-	-	-	-	-	-	-	-	-	-	-	ENSG00000055609;ENSG00000158406;ENSG00000274618;ENSG00000206376;ENSG00000110066;ENSG00000274267;ENSG00000197409;ENSG00000099381;ENSG00000168137;ENSG00000115593;ENSG00000276966;ENSG00000278705;ENSG00000275714;ENSG00000163041;ENSG00000278828;ENSG00000183576;ENSG00000277775;ENSG00000183955;ENSG00000105663;ENSG00000181555;ENSG00000278272;ENSG00000152217;ENSG00000236759;ENSG00000152455;ENSG00000198339…	-	-	114826;4297;64754;84444;2146;387893;2145;55209;8726;7799;79813;8968;9739;84193;102465452;64324;126961;6839;26040;79723;9869;121504;29072;8354;8355;8352;8353;8358;8359;8356;8357;23067;54093;333932;3021;100616282;3020;8350;8351;653604;84787;83852;56950;150572;9757;121536;55904;79918;8365;8366;8363;8364;8369;8367;8368;10919;8361;8362;8085;8360;55870;51111;80854;133383;6418;693140;10322;58508;6419	-
Hs_Cardiac_Hypertrophic_Response_WP2795_78544.gpml	Cardiac Hypertrophic Response	Homo sapiens	null		-	-	-	-	-	-	-	-	-	-	-	-	ENSG00000076984;ENSG00000263528;ENSG00000066468;ENSG00000082701;ENSG00000198668;ENSG00000228321;ENSG00000138798;ENSG00000282637;ENSG00000126934;ENSG00000034152;ENSG00000223952;ENSG00000228849;ENSG00000184304;ENSG00000213341;ENSG00000102882;ENSG00000108984;ENSG00000048545;ENSG00000095015;ENSG00000107643;ENSG00000106799;ENSG00000104814;ENSG00000169032;ENSG00000138685;ENSG00000269335;ENSG00000282928…	-	-	7046;11184;7124;5587;4773;1022;7040;3084;9020;3479;51564;5578;4205;10014;7132;5592;5594;5595;6885;5598;1147;1025;2475;801;4214;207;208;9641;4790;5320;1950;2247;1432;5599;9759;5879;817;5530;9734;5894;3551;2263;5170;5607;5608;2932;5609;8517;6416;4878;5604;5605;2978;5606	-
Hs_Differentiation_of_white_and_brown_adipocyte_WP2895_79216.gpml	Differentiation of white and brown adipocyte	Homo sapiens	null		-	-	-	-	-	-	-	-	-	-	-	-	ENSG00000130876;ENSG00000149573;ENSG00000113658;ENSG00000153879;ENSG00000174697;ENSG00000173641;ENSG00000109819;ENSG00000172216;ENSG00000037965;ENSG00000132170;ENSG00000125845;ENSG00000180806;ENSG00000108001;ENSG00000176194;ENSG00000120693;ENSG00000245848;ENSG00000152977;ENSG00000170365;ENSG00000155846;ENSG00000181092;ENSG00000102935;ENSG00000145287;ENSG00000101144;ENSG00000142611;ENSG00000125378	-	-	133522;7545;27129;4090;4093;650;652;655;10891;253738;3952;4086;1054;9370;63976;1051;1050;10205;1149;3225;3224;56301;5468;51316;23090	-
Hs_Serotonin_Receptor_4-6-7_and_NR3C_Signaling_WP734_74438.gpml	Serotonin Receptor 4/6/7 and NR3C Signaling	Homo sapiens	null	Cellular Process	-	-	-	-	-	-	-	-	-	MAPK1	-	-	ENSG00000158748;ENSG00000148680;ENSG00000118260;ENSG00000112658;ENSG00000169032;ENSG00000120738;ENSG00000164270;ENSG00000157764;ENSG00000158711;ENSG00000116473;ENSG00000113580;ENSG00000126934;ENSG00000123268;ENSG00000126767;ENSG00000100784;ENSG00000162889;ENSG00000102882;ENSG00000087460	-	-	5595;1385;3363;3362;9252;3360;9261;2778;5906;673;466;2005;2002;6722;2908;1958;5604;5605	-
Hs_Dopamine_metabolism_WP2436_71387.gpml	Dopamine metabolism	Homo sapiens	10/17/2013	Metabolic Process	-	-	-	-	-	-	-	-	-	-	-	-	ENSG00000104695;ENSG00000093010;ENSG00000132437;ENSG00000069535;ENSG00000180176;ENSG00000072062;ENSG00000077498;ENSG00000113575;ENSG00000142168;ENSG00000189221;ENSG00000165059;ENSG00000142875;ENSG00000181019	-	-	7054;7299;1644;1312;5566;5567;6647;5568;1728;4128;5515;4129;5516	-
Hs_Nicotine_Activity_on_Dopaminergic_Neurons_WP1602_78486.gpml	Nicotine Activity on Dopaminergic Neurons	Homo sapiens	null	Cellular Process	-	-	-	-	-	-	-	-	-	-	-	-	ENSG00000149295;ENSG00000069696;ENSG00000132437;ENSG00000180176;ENSG00000160716;ENSG00000172531;ENSG00000072062;ENSG00000080644;ENSG00000131771;ENSG00000151577;ENSG00000078295;ENSG00000171303;ENSG00000276825;ENSG00000169684;ENSG00000101204;ENSG00000127955;ENSG00000078369;ENSG00000186469;ENSG00000164885;ENSG00000165646;ENSG00000147434;ENSG00000169427	-	-	6571;7054;8973;5499;2782;2770;1141;1020;54331;1138;1644;1137;1136;5566;108;3777;1815;1814;51305;1813;84152	-
Hs_DNA_Damage_Response_WP707_82937.gpml	DNA Damage Response	Homo sapiens	null	Cellular Process	-	-	-	-	-	-	-	-	-	-	-	-	ENSG00000072501;ENSG00000198586;ENSG00000097007;ENSG00000099860;ENSG00000152942;ENSG00000113456;ENSG00000139687;ENSG00000135446;ENSG00000158402;ENSG00000111276;ENSG00000172115;ENSG00000175305;ENSG00000164053;ENSG00000120471;ENSG00000087088;ENSG00000015475;ENSG00000048392;ENSG00000012048;ENSG00000116717;ENSG00000175793;ENSG00000064012;ENSG00000113522;ENSG00000110092;ENSG00000051180;ENSG00000141682…	-	-	5981;1385;1021;1020;472;1019;672;595;1017;4609;355;85417;993;84126;995;55367;27244;317;637;5810;836;5591;135458;9874;1027;50484;1026;841;842;6118;54205;1869;4616;8795;25;100422832;5366;5883;5884;2177;4193;891;10912;894;896;898;1111;3014;10111;11200;5371;4361;9133;8243;9134;63970;4683;5893;7157;581;2810;1643;27113;983;545;11011;5888;1647;5925	-
Hs_SREBF_and_miR33_in_cholesterol_and_lipid_homeostasis_WP2011_75253.gpml	SREBF and miR33 in cholesterol and lipid homeostasis	Homo sapiens	null	Cellular Process	-	-	-	-	-	-	-	-	-	-	-	-	ENSG00000198793;ENSG00000072310;ENSG00000112972;ENSG00000077463;ENSG00000109819;ENSG00000130164;ENSG00000025434;ENSG00000198911;ENSG00000132356;ENSG00000113161;ENSG00000169710;ENSG00000099194;ENSG00000096717;ENSG00000186951;ENSG00000099917;ENSG00000165029	-	-	102465534;5562;10062;6720;5465;19;3156;23411;2194;3949;51586;3157;2475;10891;6721;6319;51548	-
Hs_PCSK9-mediated_LDLR_degradation_WP2846_83009.gpml	PCSK9-mediated LDLR degradation	Homo sapiens	null		-	-	-	-	-	-	-	-	-	-	-	-	ENSG00000169174;ENSG00000130164	-	-	102465534;3949;255738	-
Hs_Cytokines_and_Inflammatory_Response_WP530_79331.gpml	Cytokines and Inflammatory Response	Homo sapiens	null	Physiological Process	-	-	-	-	-	-	-	-	-	-	-	-	ENSG00000228080;ENSG00000236884;ENSG00000229074;ENSG00000163739;ENSG00000111537;ENSG00000196126;ENSG00000226260;ENSG00000227993;ENSG00000136634;ENSG00000204490;ENSG00000228321;ENSG00000228987;ENSG00000230108;ENSG00000171855;ENSG00000230726;ENSG00000164399;ENSG00000206439;ENSG00000109471;ENSG00000223952;ENSG00000108342;ENSG00000228849;ENSG00000164136;ENSG00000081041;ENSG00000104432;ENSG00000095752…	-	-	7124;1440;3123;3562;3122;7040;1437;3438;2920;1435;3558;3458;3456;3553;16187;5154;3552;3574;3596;3593;3569;3589;3600;3567;3565;920;3586;2919;6955;6957	-
Hs_Ovarian_Infertility_Genes_WP34_72115.gpml	Ovarian Infertility Genes	Homo sapiens	10/16/2013	Cellular Process	-	-	-	-	-	-	-	-	-	-	-	-	ENSG00000237333;ENSG00000125384;ENSG00000180530;ENSG00000137869;ENSG00000166949;ENSG00000076242;ENSG00000172216;ENSG00000138696;ENSG00000135446;ENSG00000136931;ENSG00000111276;ENSG00000118971;ENSG00000138039;ENSG00000227314;ENSG00000166311;ENSG00000113494;ENSG00000082175;ENSG00000100206;ENSG00000204410;ENSG00000230961;ENSG00000187513;ENSG00000140009;ENSG00000149311;ENSG00000183733;ENSG00000103310…	-	-	7783;5241;7784;7421;23224;2492;472;4292;5618;6609;1019;2701;894;11144;658;5732;3973;1618;1958;4088;8204;9611;2661;2100;1051;3623;1027;1588;344018;4439;2516	P20226
Hs_Constitutive_Androstane_Receptor_Pathway_WP2875_79890.gpml	Constitutive Androstane Receptor Pathway	Homo sapiens	null		-	-	-	-	-	-	-	-	-	-	-	-	ENSG00000241635;ENSG00000241119;ENSG00000160868;ENSG00000072501;ENSG00000023330;ENSG00000108846;ENSG00000119383;ENSG00000243135;ENSG00000198646;ENSG00000109819;ENSG00000196502;ENSG00000244067;ENSG00000080824;ENSG00000113790;ENSG00000197408;ENSG00000168259;ENSG00000084676;ENSG00000185591;ENSG00000085563;ENSG00000167165;ENSG00000165841;ENSG00000105398;ENSG00000143257;ENSG00000106258;ENSG00000138109…	-	-	7266;6256;5243;3320;1557;1579;211;1577;1555;1576;54578;6667;8648;10891;54659;54658;54657;6822;10499;2308;1559;9970;8243;6817;1962;54600;23054;1244;8714;2939;5524;1548	-
Hs_Pilocytic_astrocytoma_WP2253_74520.gpml	Pilocytic astrocytoma	Homo sapiens	2/22/2013	Cellular Process	-	-	-	-	-	-	-	-	-	-	-	-	ENSG00000177885;ENSG00000115904;ENSG00000179295;ENSG00000196712	-	-	5781;2885;6654;4763	-
Hs_IL-1_signaling_pathway_WP195_79965.gpml	IL-1 signaling pathway	Homo sapiens	null	Cellular Process	-	-	-	-	-	-	-	-	-	-	-	-	ENSG00000196083;ENSG00000130159;ENSG00000090376;ENSG00000076984;ENSG00000104825;ENSG00000177606;ENSG00000175104;ENSG00000244687;ENSG00000177889;ENSG00000115594;ENSG00000134070;ENSG00000282637;ENSG00000126934;ENSG00000034152;ENSG00000213341;ENSG00000102882;ENSG00000108984;ENSG00000157625;ENSG00000095015;ENSG00000107643;ENSG00000169032;ENSG00000197329;ENSG00000067606;ENSG00000269335;ENSG00000125538…	-	-	5781;9261;9020;3316;54472;3556;3554;3553;5335;10454;5594;5595;7334;6885;7335;5590;51295;10746;1147;51135;1386;207;4214;4215;4615;3725;7189;4790;4792;4793;57161;57162;1432;5599;3654;3656;5295;5296;5970;3552;3551;257397;23118;5608;5609;8517;6416;5601;8878;5966;5604;11213;5605;5606	-
Hs_Fluoropyrimidine_Activity_WP1601_82222.gpml	Fluoropyrimidine Activity	Homo sapiens	null	Metabolic Process	-	-	-	-	-	-	-	-	-	-	-	-	ENSG00000104884;ENSG00000158825;ENSG00000177000;ENSG00000176890;ENSG00000108846;ENSG00000137204;ENSG00000136877;ENSG00000137563;ENSG00000198848;ENSG00000172831;ENSG00000007001;ENSG00000167325;ENSG00000118777;ENSG00000188641;ENSG00000126215;ENSG00000100024;ENSG00000183696;ENSG00000167900;ENSG00000128059;ENSG00000141510;ENSG00000143179;ENSG00000112759;ENSG00000025708;ENSG00000262243;ENSG00000114770…	-	-	1066;2030;7083;2068;23583;8824;1719;978;10057;4524;10257;7517;6241;5471;6240;7298;7378;7157;1890;7372;7371;83549;2356;9429;8714;151531;1807;6996;8836;1806;51733;10864;1548	-
Hs_FSH_signaling_pathway_WP2035_78536.gpml	FSH signaling pathway	Homo sapiens	null	Cellular Process	-	-	-	-	-	-	-	-	-	-	-	-	ENSG00000100030;ENSG00000103197;ENSG00000198055;ENSG00000198793;ENSG00000197122;ENSG00000118260;ENSG00000106615;ENSG00000175634;ENSG00000072062;ENSG00000154229;ENSG00000157500;ENSG00000132155;ENSG00000135346;ENSG00000170820;ENSG00000112062;ENSG00000150907;ENSG00000168148;ENSG00000118515;ENSG00000187840;ENSG00000137154;ENSG00000142208;ENSG00000131808;ENSG00000102882;ENSG00000108443	-	-	6199;5594;6198;5595;5894;1385;2870;8290;2492;1081;6194;2488;1432;2475;5566;207;7249;6446;5578;6009;6714;2308;1978;26060	-
Hs_Wnt_Signaling_Pathway_and_Pluripotency_WP399_79474.gpml	Wnt Signaling Pathway and Pluripotency	Homo sapiens	2/21/2013	Cellular Process	-	-	-	-	-	-	-	-	-	-	-	-	ENSG00000154001;ENSG00000073711;ENSG00000177485;ENSG00000125084;ENSG00000206454;ENSG00000082701;ENSG00000138795;ENSG00000154764;ENSG00000119402;ENSG00000174804;ENSG00000162552;ENSG00000273850;ENSG00000067560;ENSG00000158955;ENSG00000175592;ENSG00000107404;ENSG00000002745;ENSG00000126583;ENSG00000105989;ENSG00000005339;ENSG00000130164;ENSG00000112033;ENSG00000111186;ENSG00000134245;ENSG00000067606…	-	-	2033;85409;1855;595;4609;1454;1857;1856;6885;28227;54361;85407;1500;79923;10023;8312;5048;8313;51384;894;29127;896;7855;7976;51701;8321;7473;7472;8322;7475;7474;8325;7477;7476;8326;8323;8324;333926;7471;387;3949;10009;1488;1487;5601;6416;5602;6657;6932;11211;5328;6934;7484;5580;5460;5581;5582;5583;5584;5587;7480;7482;7481;83439;1499;80326;2103;5578;5579;4800;26190;8061;5590;960;51176;324;1387;120…	-
Hs_Acetylcholine_Synthesis_WP528_79855.gpml	Acetylcholine Synthesis	Homo sapiens	null	Metabolic Process	-	-	-	-	-	-	-	-	-	-	-	-	ENSG00000110721;ENSG00000070748;ENSG00000131828;ENSG00000087085;ENSG00000161217;ENSG00000133027;ENSG00000163114	-	-	5130;1103;10400;5160;5161;1119;43	-
Hs_Arylamine_metabolism_WP694_67062.gpml	Arylamine metabolism	Homo sapiens	2/21/2013	Metabolic Process	-	-	-	-	-	-	-	-	-	-	-	-	ENSG00000156006;ENSG00000241119;ENSG00000171428;ENSG00000197165;ENSG00000140505;ENSG00000196502;ENSG00000244474	-	-	6817;1544;54600;6799;9;54657;10	-
Hs_Monoamine_Transport_WP727_79969.gpml	Monoamine Transport	Homo sapiens	null	Cellular Process	-	-	-	-	-	-	-	-	-	-	-	-	ENSG00000151790;ENSG00000103197;ENSG00000262635;ENSG00000180176;ENSG00000128271;ENSG00000156804;ENSG00000198722;ENSG00000135744;ENSG00000204490;ENSG00000158402;ENSG00000228321;ENSG00000112062;ENSG00000115594;ENSG00000140682;ENSG00000230108;ENSG00000139287;ENSG00000008056;ENSG00000206439;ENSG00000223952;ENSG00000103479;ENSG00000259207;ENSG00000228849;ENSG00000087085;ENSG00000106089;ENSG00000104695…	-	-	114907;6531;7124;6530;6532;273;7041;5819;135;995;1432;121278;3554;3553;4842;10497;5934;5516;6804;6529;7054;3690;4982;183;1621;10066;7249;6853;6999;60482;11255;43	-
Hs_TSH_signaling_pathway_WP2032_79960.gpml	TSH signaling pathway	Homo sapiens	29-AUG-11		-	-	-	-	-	-	-	-	-	-	-	-	ENSG00000076864;ENSG00000065135;ENSG00000174775;ENSG00000075651;ENSG00000135446;ENSG00000139687;ENSG00000111276;ENSG00000168610;ENSG00000100823;ENSG00000034152;ENSG00000138031;ENSG00000102882;ENSG00000108984;ENSG00000140443;ENSG00000162434;ENSG00000197122;ENSG00000113448;ENSG00000118680;ENSG00000169032;ENSG00000134200;ENSG00000078295;ENSG00000276536;ENSG00000116473;ENSG00000281877;ENSG00000137154…	-	-	6198;5144;30818;1385;6195;3480;6194;1019;3716;673;1017;3717;5337;5934;7253;7252;5594;5595;5906;1027;5908;5909;2475;207;328;5900;6714;6772;6774;2771;3265;2770;1081;2768;54331;896;1432;898;10672;5295;5296;5894;2782;5290;23236;5170;23513;5608;2778;2776;2775;2773;108;109;5604;103910;5606;5925	-
Hs_Type_II_interferon_signaling_(IFNG)_WP619_71168.gpml	Type II interferon signaling (IFNG)	Homo sapiens	null	Cellular Process	-	-	-	-	-	-	-	-	-	-	-	-	ENSG00000262795;ENSG00000243958;ENSG00000187608;ENSG00000179583;ENSG00000138755;ENSG00000027697;ENSG00000206450;ENSG00000206297;ENSG00000243594;ENSG00000228964;ENSG00000171855;ENSG00000119922;ENSG00000137265;ENSG00000055332;ENSG00000224608;ENSG00000162434;ENSG00000242711;ENSG00000170581;ENSG00000159128;ENSG00000115386;ENSG00000126709;ENSG00000224212;ENSG00000125538;ENSG00000188379;ENSG00000163932…	-	-	8651;5580;6890;5781;6773;6772;3660;3662;3440;3460;9021;3383;8370;1536;3716;3459;3717;3458;3456;3433;3553;5698;5610;6688;9636;4843;10379;3659;4261;4283;3394;2537;4938;3106;2633;5967;3627	-
Hs_Pathogenic_Escherichia_coli_infection_WP2272_78594.gpml	Pathogenic Escherichia coli infection	Homo sapiens	10/17/2013	Cellular Process	-	-	-	-	-	path:hsa04810;path:map02040;path:hsa04520;path:hsa04530;path:hsa04620;path:hsa04210;path:hsa04810	-	-	K12787;K12784;K12790;K12785;K12789;K12785;K12787;K12788;K12786;K12786;K12789;K12789;K12784;K12788;K11006;K12809;K12809;K12810;K11007;K16042;K16041	-	-	-	ENSG00000134318;ENSG00000162704;ENSG00000097007;ENSG00000071051;ENSG00000137267;ENSG00000130429;ENSG00000188229;ENSG00000127824;ENSG00000092820;ENSG00000232421;ENSG00000070831;ENSG00000067560;ENSG00000136869;ENSG00000261456;ENSG00000075624;ENSG00000196230;ENSG00000015285;ENSG00000178462;ENSG00000111229;ENSG00000273814;ENSG00000085733;ENSG00000170458;ENSG00000235067;ENSG00000180353;ENSG00000176014…	-	-	4690;4691;10093;10092;113457;100506658;10095;10094;7280;9181;23643;203068;1499;998;999;5578;10376;3875;10971;7099;51807;9475;10381;7454;7534;10383;10382;9076;112714;10109;7846;8976;60;3688;84790;929;7100;25;653888;6093;84617;3059;81873;10552;71;347733;7277;8440;7430;7278;79861;81027;387;2017;2534;4950;347688;56604	-
Hs_Hedgehog_Signaling_Pathway_WP47_78542.gpml	Hedgehog Signaling Pathway	Homo sapiens	null	Cellular Process	-	-	-	-	-	-	-	-	-	-	-	-	ENSG00000173020;ENSG00000074047;ENSG00000150459;ENSG00000139549;ENSG00000111087;ENSG00000117425;ENSG00000133794;ENSG00000164690;ENSG00000169375;ENSG00000163482;ENSG00000166813;ENSG00000106571;ENSG00000128602;ENSG00000107882;ENSG00000185920;ENSG00000163501	-	-	374654;10284;8643;27148;25942;3549;2735;6608;156;51684;6469;406;2737;50846;5727;2736	-
Hs_Eukaryotic_Transcription_Initiation_WP405_73594.gpml	Eukaryotic Transcription Initiation	Homo sapiens	null	Cellular Process	-	-	-	-	-	-	-	-	-	-	-	-	ENSG00000181222;ENSG00000111358;ENSG00000137947;ENSG00000020426;ENSG00000226384;ENSG00000188342;ENSG00000145736;ENSG00000163882;ENSG00000163161;ENSG00000058600;ENSG00000168495;ENSG00000221974;ENSG00000161980;ENSG00000213780;ENSG00000099817;ENSG00000100142;ENSG00000234370;ENSG00000140307;ENSG00000068654;ENSG00000013503;ENSG00000147669;ENSG00000148835;ENSG00000112592;ENSG00000100413;ENSG00000134480…	-	-	5440;4331;1022;25885;2071;51082;2966;2965;6908;2963;3611;2961;2960;2068;5434;55703;5435;5436;5437;5438;5439;2968;2967;51728;6880;6883;5430;5431;5432;6884;64425;661;171568;6878;6877;902;2959;6879;2958;84172;55718	-
Hs_Apoptosis_Modulation_by_HSP70_WP384_67054.gpml	Apoptosis Modulation by HSP70	Homo sapiens	null	Cellular Process	-	-	-	-	-	-	-	-	-	-	-	-	ENSG00000109339;ENSG00000215328;ENSG00000026103;ENSG00000204490;ENSG00000172115;ENSG00000228321;ENSG00000230108;ENSG00000206439;ENSG00000138794;ENSG00000223952;ENSG00000015475;ENSG00000228849;ENSG00000132906;ENSG00000106144;ENSG00000095015;ENSG00000165806;ENSG00000235941;ENSG00000237724;ENSG00000064012;ENSG00000168040;ENSG00000137275;ENSG00000117560;ENSG00000120868;ENSG00000204389;ENSG00000228978…	-	-	8772;7132;4790;7124;9131;355;840;3303;356;841;842;4214;317;8737;637;835;836;54205;5602;839	-
Hs_Interferon_type_I_signaling_pathways_WP585_80201.gpml	Interferon type I signaling pathways	Homo sapiens	null	Physiological Process	-	-	-	-	-	-	-	-	-	-	-	-	ENSG00000099942;ENSG00000111679;ENSG00000141968;ENSG00000119487;ENSG00000168610;ENSG00000034152;ENSG00000185950;ENSG00000126457;ENSG00000100784;ENSG00000108984;ENSG00000105397;ENSG00000162434;ENSG00000167965;ENSG00000182866;ENSG00000095015;ENSG00000150593;ENSG00000170581;ENSG00000151247;ENSG00000116473;ENSG00000187840;ENSG00000137154;ENSG00000063046;ENSG00000262418;ENSG00000204628;ENSG00000141564…	-	-	8651;5781;6198;1385;9021;6194;3716;1975;1973;5777;1978;10379;1977;7297;8660;8986;5906;27250;2475;4214;5788;7409;6773;6772;8554;6775;6774;2889;1399;1432;3455;57521;1398;3454;7535;5879;3932;10399;5295;5296;64223;3276;9252;5293;5608;2534;867;6776;79109;9846;3667;5966;10401;5606	-
Hs_Diclofenac_Metabolic_Pathway_WP2491_73891.gpml	Diclofenac Metabolic Pathway	Homo sapiens	null	Metabolic Process	-	-	-	-	-	-	-	-	-	-	-	-		-	-		Q6IRV8;P20813;P10632;P33260;P33261;Q6IRV8
Hs_Synthesis_and_Degradation_of_Ketone_Bodies_WP311_68921.gpml	Synthesis and Degradation of Ketone Bodies	Homo sapiens	5/16/2012	Metabolic Process	-	-	-	-	-	-	-	-	-	-	-	-	ENSG00000275544;ENSG00000075239;ENSG00000134240;ENSG00000083720;ENSG00000161267;ENSG00000117305	-	-	38;3158;622;3155;5019	-
Hs_Catalytic_cycle_of_mammalian_FMOs_WP688_79222.gpml	Catalytic cycle of mammalian FMOs	Homo sapiens	2/21/2013	Molecular Function	-	-	-	-	-	-	-	-	-	-	-	-	ENSG00000094963;ENSG00000076258;ENSG00000007933;ENSG00000010932;ENSG00000131781	-	-	2328;2327;2326;2330;2329	-
Hs_Gene_regulatory_network_modelling_somitogenesis_WP2854_79970.gpml	Gene regulatory network modelling somitogenesis	Homo sapiens	null		-	-	-	-	-	-	-	-	-	-	-	-	ENSG00000107831;ENSG00000275555;ENSG00000203877;ENSG00000154342;ENSG00000198719;ENSG00000179111;ENSG00000114315;ENSG00000148400;ENSG00000116106;ENSG00000188095;ENSG00000149922;ENSG00000106003	-	-	3280;89780;145873;134701;84667;4851;28514;2253;2043;6911;3955	-
Hs_Imatinib_Resistance_in_Chronic_Myeloid_Leukemia_WP2946_83779.gpml	Imatinib Resistance in Chronic Myeloid Leukemia	Homo sapiens	null		-	-	-	-	-	-	-	-	-	-	-	-	ENSG00000186716;ENSG00000097007;ENSG00000072062;ENSG00000104903;ENSG00000177721;ENSG00000111276;ENSG00000159217;ENSG00000100228;ENSG00000033867;ENSG00000108984;ENSG00000165349;ENSG00000116717;ENSG00000113721;ENSG00000145604;ENSG00000118689;ENSG00000137193;ENSG00000281877;ENSG00000088888;ENSG00000165671;ENSG00000102755;ENSG00000254087;ENSG00000164104;ENSG00000142655;ENSG00000109458;ENSG00000105810…	-	-	25;5243;11040;2056;1021;389289;6195;57282;8073;84889;3815;1436;4609;54897;896;2321;5159;6502;613;10155;57506;2309;2549;5195;9497;4066;161742;5156;4067;64324;200734;5292;5608;4839;1027;56987;80315;53335;3148;55974;5566;9429;11254;56829;9846;9609;10642;1647	Q96MY1
Hs_G13_Signaling_Pathway_WP524_72112.gpml	G13 Signaling Pathway	Homo sapiens	10/17/2013	Cellular Process	-	-	-	-	-	-	-	-	-	-	-	-	ENSG00000109339;ENSG00000134318;ENSG00000131941;ENSG00000131504;ENSG00000273749;ENSG00000198668;ENSG00000154447;ENSG00000136238;ENSG00000280618;ENSG00000168530;ENSG00000106683;ENSG00000070831;ENSG00000123143;ENSG00000108443;ENSG00000067560;ENSG00000111348;ENSG00000108518;ENSG00000015285;ENSG00000105647;ENSG00000061938;ENSG00000133055;ENSG00000213639;ENSG00000067900;ENSG00000242173;ENSG00000077264…	-	-	5063;6198;5585;6093;397;4608;398;85415;998;5216;10672;5879;8826;5296;9475;6242;7454;9138;5290;1073;5291;1072;5293;23191;10788;387;57630;5500;4632;801;3984;1729;11113;8976;5305;5602;4216;10188	-
Hs_Effects_of_Nitric_Oxide_WP1995_69910.gpml	Effects of Nitric Oxide	Homo sapiens	2/22/2013	Cellular Process	-	-	-	-	-	-	-	-	-	-	-	-	ENSG00000206172;ENSG00000089250;ENSG00000198125;ENSG00000164867;ENSG00000158125;ENSG00000007171;ENSG00000138356;ENSG00000198804	-	-	4151;3039;7498;316;4842;4512;4843;4846	-
Hs_ErbB_Signaling_Pathway_WP673_80202.gpml	ErbB Signaling Pathway	Homo sapiens	null	Cellular Process	-	-	-	-	-	-	-	-	-	-	-	-	ENSG00000177885;ENSG00000133703;ENSG00000076984;ENSG00000097007;ENSG00000174775;ENSG00000082701;ENSG00000177606;ENSG00000111276;ENSG00000138798;ENSG00000174808;ENSG00000141736;ENSG00000275199;ENSG00000185737;ENSG00000107643;ENSG00000115904;ENSG00000197122;ENSG00000169032;ENSG00000152256;ENSG00000110092;ENSG00000150907;ENSG00000276536;ENSG00000169752;ENSG00000187840;ENSG00000169398;ENSG00000070808…	-	-	9542;4690;6198;3084;595;10018;4609;2069;5335;5578;10298;1978;2308;2549;25759;5594;23533;685;1027;1026;369;2475;6714;5747;3845;3725;5163;25;6654;3265;23624;4193;374;572;1950;2885;10718;1398;2002;5599;1839;815;1956;7157;7039;2066;2065;2064;2932;5609;10000;6776;145957;5604	-
Hs_Inflammatory_Response_Pathway_WP453_80206.gpml	Inflammatory Response Pathway	Homo sapiens	null	Physiological Process	-	-	-	-	-	-	-	-	-	-	Hs.448957	-	ENSG00000108821;ENSG00000077238;ENSG00000111537;ENSG00000172037;ENSG00000115414;ENSG00000137801;ENSG00000091181;ENSG00000058085;ENSG00000135862;ENSG00000109471;ENSG00000109072;ENSG00000164692;ENSG00000101017;ENSG00000100385;ENSG00000102245;ENSG00000182866;ENSG00000211890;ENSG00000113525;ENSG00000130702;ENSG00000178562;ENSG00000211895;ENSG00000091136;ENSG00000169231;ENSG00000028137;ENSG00000113520…	-	-	3561;3560;1281;3913;3559;3915;3558;3458;1278;3918;1277;7535;958;3932;959;3911;3912;7132;7057;7133;7059;3568;2335;3567;940;3566;3565;941;942;7448	-
Hs_Monoamine_GPCRs_WP58_80015.gpml	Monoamine GPCRs	Homo sapiens	5/16/2012	Molecular Function	-	-	-	-	-	-	-	-	-	-	-	-	ENSG00000149295;ENSG00000069696;ENSG00000179546;ENSG00000157219;ENSG00000158748;ENSG00000148680;ENSG00000164270;ENSG00000120907;ENSG00000151577;ENSG00000170214;ENSG00000184160;ENSG00000196639;ENSG00000274286;ENSG00000168830;ENSG00000276825;ENSG00000102468;ENSG00000184984;ENSG00000178394;ENSG00000168539;ENSG00000184845;ENSG00000133019;ENSG00000180720;ENSG00000150594;ENSG00000043591;ENSG00000113749…	-	-	3363;3362;3361;150;3360;151;152;153;154;155;3358;3357;3356;3355;1133;1816;1815;1814;1813;1812;645694;3354;1132;1131;3352;3351;3274;3350;1129;1128;146;147;148;3269	-
Hs_AMPK_Signaling_WP1403_79471.gpml	AMPK Signaling	Homo sapiens	null	Cellular Process	-	-	-	-	-	-	-	-	-	-	-	-	ENSG00000111713;ENSG00000174697;ENSG00000064489;ENSG00000133101;ENSG00000120907;ENSG00000205560;ENSG00000170214;ENSG00000006831;ENSG00000171105;ENSG00000170525;ENSG00000115592;ENSG00000278540;ENSG00000129965;ENSG00000181856;ENSG00000101076;ENSG00000125520;ENSG00000135932;ENSG00000110931;ENSG00000076555;ENSG00000104812;ENSG00000072310;ENSG00000175634;ENSG00000155846;ENSG00000116678;ENSG00000250719…	-	-	51719;101930123;6199;6198;6794;7248;29904;2194;56731;126129;1375;1938;3952;3953;4207;1978;6720;92335;3172;51094;2998;2997;1026;53632;2475;79602;7249;207;208;3643;6517;133522;5562;5563;5564;5289;5565;723961;890;891;1994;57521;51422;8503;8900;31;32;5294;5295;5571;5296;7157;3991;1374;3156;9370;5290;23236;5291;5293;200186;10645;147;148;84254;5567;5568;55437;5209	-
Hs_Aryl_Hydrocarbon_Receptor_Pathway_WP2873_79696.gpml	Aryl Hydrocarbon Receptor Pathway	Homo sapiens	null		-	-	-	-	-	-	-	-	-	-	-	-	ENSG00000138119;ENSG00000171223;ENSG00000177606;ENSG00000111276;ENSG00000228321;ENSG00000244122;ENSG00000063438;ENSG00000116044;ENSG00000143437;ENSG00000109471;ENSG00000172828;ENSG00000167165;ENSG00000223952;ENSG00000087088;ENSG00000228849;ENSG00000103257;ENSG00000168811;ENSG00000127743;ENSG00000181019;ENSG00000130522;ENSG00000197122;ENSG00000140505;ENSG00000125538;ENSG00000228978;ENSG00000241635…	-	-	3280;11140;7124;9049;3320;2033;3484;7040;100302237;196;100302213;3558;3458;54578;54577;3553;8648;54659;218;54658;54657;51426;1956;4780;26509;5055;3593;3592;57491;581;8140;3726;3727;1545;1027;1544;23491;1543;54600;10728;4257;405;27190;10486;2939;1728;6714;3725	-
Hs_Interactome_of_polycomb_repressive_complex_2_(PRC2)_WP2916_79908.gpml	Interactome of polycomb repressive complex 2 (PRC2)	Homo sapiens	null		-	-	-	-	-	-	-	-	-	-	-	-	ENSG00000102054;ENSG00000108799;ENSG00000105656;ENSG00000104228;ENSG00000074266;ENSG00000159256;ENSG00000112079;ENSG00000139154;ENSG00000029363;ENSG00000107290;ENSG00000143033;ENSG00000008083;ENSG00000178691;ENSG00000054118;ENSG00000106462;ENSG00000162521	-	-	8178;23515;9774;22823;102465452;23512;5928;11329;23064;23087;2146;2145;8726;3720;5931;9967;121536	-
Hs_RalA_downstream_regulated_genes_WP2290_79988.gpml	RalA downstream regulated genes	Homo sapiens	null	Cellular Process	-	-	-	-	-	-	-	-	-	-	-	-	ENSG00000128340;ENSG00000116903;ENSG00000133703;ENSG00000174775;ENSG00000112685;ENSG00000136238;ENSG00000006451;ENSG00000060138;ENSG00000276536;ENSG00000169750;ENSG00000213281;ENSG00000017797;ENSG00000070831	-	-	8531;55770;149371;5880;5881;4893;998;10928;3265;5898;5879;3845	-
Hs_Arrhythmogenic_Right_Ventricular_Cardiomyopathy_WP2118_71265.gpml	Arrhythmogenic Right Ventricular Cardiomyopathy	Homo sapiens	10/16/2013	Physiological Process	-	-	-	-	-	path:hsa04260;path:hsa04512;path:hsa04540;path:hsa04310	-	-	-	-	-	-	ENSG00000130433;ENSG00000108823;ENSG00000134755;ENSG00000152661;ENSG00000153956;ENSG00000282844;ENSG00000044115;ENSG00000164171;ENSG00000138795;ENSG00000198626;ENSG00000173801;ENSG00000196569;ENSG00000173402;ENSG00000198947;ENSG00000007402;ENSG00000006116;ENSG00000213949;ENSG00000115232;ENSG00000067191;ENSG00000102683;ENSG00000102001;ENSG00000066032;ENSG00000075624;ENSG00000130402;ENSG00000072110…	-	-	88;89;3680;59283;59285;59284;83439;1499;1496;6546;3674;3675;3676;3678;3679;22801;3690;3691;6443;6442;3693;6445;3694;6444;93589;3695;29119;3728;488;51176;3685;27091;1829;60;3688;27092;1824;1000;2010;1756;1832;775;1674;776;778;3696;779;71;3655;5318;6262;9254;4000;3672;3673;1495;781;782;783;784;55799;785;786;2697;3908;8516;81;8515;6932;1605;6934;10369;10368;87	-
Hs_IL17_signaling_pathway_WP2112_63216.gpml	IL17 signaling pathway	Homo sapiens	null	Cellular Process	-	-	-	-	-	-	-	-	-	-	-	-	ENSG00000104365;ENSG00000177663;ENSG00000131323;ENSG00000124391;ENSG00000104825;ENSG00000082701;ENSG00000175104;ENSG00000135341;ENSG00000172216;ENSG00000172458;ENSG00000166090;ENSG00000185591;ENSG00000168610;ENSG00000282637;ENSG00000163701;ENSG00000142208;ENSG00000096968;ENSG00000163702;ENSG00000102882;ENSG00000127743;ENSG00000162434;ENSG00000100030;ENSG00000112116;ENSG00000112115;ENSG00000173039…	-	-	7187;132014;7189;112744;4790;4793;6774;23765;84818;9020;53342;64806;3716;3717;10758;55540;27189;6667;54756;5594;5595;5970;6885;3551;1052;1051;2932;27190;8517;207;3605	-
Hs_Ganglio_Sphingolipid_Metabolism_WP1423_79812.gpml	Ganglio Sphingolipid Metabolism	Homo sapiens	null	Metabolic Process	-	-	-	-	-	-	-	-	-	-	-	-	ENSG00000111728;ENSG00000177511;ENSG00000235863;ENSG00000160408;ENSG00000115525;ENSG00000135454;ENSG00000236802;ENSG00000174951;ENSG00000206285;ENSG00000008513;ENSG00000169359;ENSG00000101638;ENSG00000172318;ENSG00000157350;ENSG00000184389;ENSG00000226936;ENSG00000235155	-	-	6483;6482;29906;6489;2583;9197;127550;2523;51046;8869;30815;8708;8705	-
Hs_TSLP_Signaling_Pathway_WP2203_78549.gpml	TSLP Signaling Pathway	Homo sapiens	10/17/2013		-	-	-	-	-	-	-	-	-	-	-	-	ENSG00000135605;ENSG00000155252;ENSG00000115415;ENSG00000138378;ENSG00000112062;ENSG00000077150;ENSG00000145777;ENSG00000168610;ENSG00000126934;ENSG00000101336;ENSG00000142208;ENSG00000096968;ENSG00000102882;ENSG00000033327;ENSG00000162434;ENSG00000182866;ENSG00000100030;ENSG00000107643;ENSG00000050748;ENSG00000126561;ENSG00000198793;ENSG00000197122;ENSG00000104856;ENSG00000169032;ENSG00000176105…	-	-	4790;5781;4791;4792;6772;6775;7006;6774;55361;6194;3716;3717;695;1432;3575;5599;3932;1978;85480;5594;5595;5970;4067;5971;2242;3055;5290;64109;2534;2475;6777;7525;207;6776;5601;9846;6778;5604;6714;5605	-
Hs_IL-6_signaling_pathway_WP364_83783.gpml	IL-6 signaling pathway	Homo sapiens	null	Cellular Process	-	-	-	-	-	-	-	-	-	-	-	-	ENSG00000109458;ENSG00000177885;ENSG00000141968;ENSG00000115415;ENSG00000132693;ENSG00000082701;ENSG00000171223;ENSG00000134352;ENSG00000002330;ENSG00000135341;ENSG00000135744;ENSG00000136238;ENSG00000065559;ENSG00000084676;ENSG00000168610;ENSG00000126934;ENSG00000160691;ENSG00000160113;ENSG00000101336;ENSG00000125347;ENSG00000142208;ENSG00000096968;ENSG00000057657;ENSG00000145675;ENSG00000102882…	-	ENSG00000175899	5580;6198;5781;6772;6654;6774;3065;9021;572;3716;3717;2885;598;8648;639;5879;51701;2549;3659;7297;5295;7076;5296;5594;5595;6464;7432;6885;3055;3572;3570;2063;183;3726;2932;3569;1401;1387;207;6416;5604;5605;7409	-
Hs_IL-2_Signaling_Pathway_WP49_78543.gpml	IL-2 Signaling Pathway	Homo sapiens	null		-	-	-	-	-	-	-	-	-	-	-	-	ENSG00000177885;ENSG00000099942;ENSG00000115415;ENSG00000174775;ENSG00000105639;ENSG00000132155;ENSG00000277956;ENSG00000168610;ENSG00000165025;ENSG00000109471;ENSG00000126934;ENSG00000160691;ENSG00000120899;ENSG00000142208;ENSG00000100385;ENSG00000186868;ENSG00000145675;ENSG00000102882;ENSG00000033327;ENSG00000162434;ENSG00000108443;ENSG00000182866;ENSG00000100030;ENSG00000126561;ENSG00000114737…	-	-	6199;5781;6198;6850;6772;6654;6774;3265;3561;3560;9021;6194;3716;3559;3558;3718;2885;1399;3932;2309;5295;9111;5594;5595;6464;5894;1154;2185;2534;6777;207;867;4137;6776;9846;5604;5605	-
Hs_miRNA_Biogenesis_WP2338_78504.gpml	miRNA Biogenesis	Homo sapiens	10/16/2013	Molecular Function	-	-	-	-	-	-	-	-	-	-	-	-	ENSG00000113360;ENSG00000124571;ENSG00000100697;ENSG00000132341;ENSG00000128191	-	-	23405;100302197;57510;100500860;29102;54487;5901	Q15633
Hs_Urea_cycle_and_metabolism_of_amino_groups_WP497_72142.gpml	Urea cycle and metabolism of amino groups	Homo sapiens	10/16/2013	Metabolic Process	-	-	-	-	-	-	-	-	-	-	-	2.7.2.8;2.6.1.11;1.2.1.38;2.3.1.35;3.5.1.5;1.2.1.46;1.5.99.1;6.3.4.6;3.5.1.54;3.5.1.59;3.5.2.14;3.5.4.21;3.5.3.3;3.5.2.10;2.7.3.1;2.6.1.69;3.5.1.16	ENSG00000243989;ENSG00000130005;ENSG00000102172;ENSG00000065154;ENSG00000148672;ENSG00000104524;ENSG00000115758;ENSG00000116649;ENSG00000104879;ENSG00000171766;ENSG00000118520;ENSG00000276657;ENSG00000059573;ENSG00000021826;ENSG00000036473;ENSG00000183010;ENSG00000166165;ENSG00000161653;ENSG00000130707;ENSG00000081181;ENSG00000126522	-	-	162417;65263;1373;2593;1152;383;384;2746;1158;445;435;5831;6611;5832;4942;4953;6723;5009;95;2628	-
Hs_Glial_Cell_Differentiation_WP2276_63194.gpml	Glial Cell Differentiation	Homo sapiens	null	Cellular Process	-	-	-	-	-	-	-	-	-	-	-	-	ENSG00000207604;ENSG00000147065;ENSG00000172020;ENSG00000197971;ENSG00000173786;ENSG00000123560;ENSG00000171368;ENSG00000105695	-	-	4099;5354;1267;4155;11076;2596;4478;406989	-
Hs_Retinoblastoma_(RB)_in_Cancer_WP2446_80443.gpml	Retinoblastoma (RB) in Cancer	Homo sapiens	null	Cellular Process	-	-	-	-	-	-	-	-	-	-	-	-	ENSG00000163918;ENSG00000072501;ENSG00000077514;ENSG00000097007;ENSG00000007968;ENSG00000112242;ENSG00000097046;ENSG00000135446;ENSG00000139687;ENSG00000111276;ENSG00000175305;ENSG00000167325;ENSG00000177084;ENSG00000090889;ENSG00000133119;ENSG00000136824;ENSG00000156136;ENSG00000198176;ENSG00000112118;ENSG00000198056;ENSG00000132383;ENSG00000282899;ENSG00000104738;ENSG00000116478;ENSG00000110092…	-	-	4172;4173;6595;4175;4176;6596;5983;5422;1021;24137;25942;1019;10733;595;1017;4609;993;994;2189;6502;5931;5591;6241;6240;7298;5111;6839;3925;8819;1027;1786;1026;54443;6117;5984;5985;6119;5426;6118;5427;1869;5947;2956;25;7465;10592;9126;7027;3065;890;4193;8030;891;1633;10714;896;3015;1871;898;1111;1870;4863;1719;5557;11124;5877;7153;9133;9134;8243;7157;5894;3275;580;7272;5928;79027;983;3148;81620;3…	-
Hs_Sphingolipid_Metabolism_WP1422_79871.gpml	Sphingolipid Metabolism	Homo sapiens	10/17/2013	Metabolic Process	-	-	-	-	-	-	-	-	-	-	-	-	ENSG00000172292;ENSG00000104763;ENSG00000128242;ENSG00000090054;ENSG00000172296;ENSG00000067113;ENSG00000111897;ENSG00000090661;ENSG00000139624;ENSG00000163082;ENSG00000154227;ENSG00000118276;ENSG00000119537;ENSG00000204147;ENSG00000143418;ENSG00000100422;ENSG00000063176;ENSG00000188611;ENSG00000100596;ENSG00000176170	-	-	9331;91012;64781;8611;130367;9514;29956;204219;10558;56624;57515;55304;253782;79603;2531;9517;427;8877;56848	Q8NHU3;Q86VZ5;Q8NHU3;Q86VZ5
Hs_Osteoblast_Signaling_WP322_79496.gpml	Osteoblast Signaling	Homo sapiens	10/16/2013	Cellular Process	-	-	-	-	-	-	-	-	-	-	-	-	ENSG00000152266;ENSG00000160801;ENSG00000108821;ENSG00000112337;ENSG00000113721;ENSG00000138448;ENSG00000134853;ENSG00000242252;ENSG00000029559;ENSG00000118972;ENSG00000164761;ENSG00000120659;ENSG00000259207;ENSG00000100311	-	-	3690;8600;5155;5156;4982;5741;3381;8074;632;1277;5159;3685;5745;10246	-
Hs_Osteopontin_Signaling_WP1434_78545.gpml	Osteopontin Signaling	Homo sapiens	null	Cellular Process	-	-	-	-	-	-	-	-	-	-	-	-	ENSG00000104365;ENSG00000100030;ENSG00000138448;ENSG00000169032;ENSG00000173039;ENSG00000118785;ENSG00000282637;ENSG00000006062;ENSG00000100985;ENSG00000109320;ENSG00000259207;ENSG00000213341;ENSG00000102882;ENSG00000122861	-	-	4790;3690;5594;6696;5595;5970;3551;9020;1147;3685;5328;5604;4318	-
Hs_T-Cell_Receptor_and_Co-stimulatory_Signaling_WP2583_79880.gpml	T-Cell Receptor and Co-stimulatory Signaling	Homo sapiens	null		-	-	-	-	-	-	-	-	-	-	-	2.7.11.10	ENSG00000101096;ENSG00000138814;ENSG00000283094;ENSG00000113712;ENSG00000111679;ENSG00000172575;ENSG00000082701;ENSG00000154229;ENSG00000198668;ENSG00000171862;ENSG00000172116;ENSG00000188389;ENSG00000109471;ENSG00000145715;ENSG00000142208;ENSG00000182866;ENSG00000153563;ENSG00000105723;ENSG00000124181;ENSG00000178562;ENSG00000157540;ENSG00000152256;ENSG00000113263;ENSG00000276977;ENSG00000115085…	-	-	5163;4790;4773;3558;1452;5335;7535;5578;5777;1859;3932;5133;5530;8445;1493;5728;2932;2931;2534;940;207;801;6955;5921;10125;6957;925;926;3702	P25963
Hs_AGE-RAGE_pathway_WP2324_78487.gpml	AGE/RAGE pathway	Homo sapiens	14-OCTOBER-2012	Cellular Process	-	-	-	-	-	-	-	-	-	-	-	-	ENSG00000175387;ENSG00000166949;ENSG00000177606;ENSG00000137745;ENSG00000229058;ENSG00000172115;ENSG00000171105;ENSG00000234729;ENSG00000162551;ENSG00000185591;ENSG00000168610;ENSG00000163083;ENSG00000160691;ENSG00000100985;ENSG00000092820;ENSG00000087245;ENSG00000070831;ENSG00000213341;ENSG00000102882;ENSG00000067560;ENSG00000107643;ENSG00000158517;ENSG00000147065;ENSG00000197122;ENSG00000237405…	-	-	5580;3958;3717;1650;998;6667;3630;4323;5578;5579;836;4843;2308;4846;3091;5594;5595;5590;1147;841;51135;842;1386;249;207;3643;54205;6714;4615;3725;4790;114609;4792;6772;5321;6774;6093;177;1432;5599;4303;6647;5879;1956;4481;4087;7430;4088;5970;6464;5894;4322;3551;3625;387;653361;6777;4478;6776;4313;5601;1729;3667;4316;5604;4318	-
Hs_Glycolysis_and_Gluconeogenesis_WP534_78585.gpml	Glycolysis and Gluconeogenesis	Homo sapiens	2/21/2013	Metabolic Process	-	-	-	-	-	-	-	-	-	-	-	-	ENSG00000091140;ENSG00000074800;ENSG00000111716;ENSG00000105679;ENSG00000111674;ENSG00000131482;ENSG00000168291;ENSG00000146701;ENSG00000060762;ENSG00000166796;ENSG00000142583;ENSG00000165140;ENSG00000125166;ENSG00000181856;ENSG00000143158;ENSG00000262785;ENSG00000109107;ENSG00000106633;ENSG00000141959;ENSG00000111669;ENSG00000282019;ENSG00000171314;ENSG00000149925;ENSG00000171989;ENSG00000143627…	-	-	7167;5223;5224;8050;230;2821;2027;2026;5214;1738;1737;5230;5232;3099;3098;25874;2597;6513;5105;6515;6514;6517;6518;5162;3101;4190;92483;4191;5160;5161;2645;2203;3939;26330;51660;5313;8789;5315;2806;2805;5211;5213;2023;5091;3948;226;229;2538;3945	-
Hs_Alzheimers_Disease_WP2059_82906.gpml	Alzheimers Disease	Homo sapiens	10/17/2013	Physiological Process	-	-	-	-	-	-	-	-	-	-	-	-	ENSG00000096433;ENSG00000151694;ENSG00000172071;ENSG00000267200;ENSG00000198668;ENSG00000082701;ENSG00000226380;ENSG00000162909;ENSG00000172115;ENSG00000228321;ENSG00000188386;ENSG00000166313;ENSG00000277934;ENSG00000120910;ENSG00000223952;ENSG00000160014;ENSG00000183454;ENSG00000123104;ENSG00000015475;ENSG00000178372;ENSG00000228849;ENSG00000123384;ENSG00000102882;ENSG00000102001;ENSG00000145335…	-	-	8772;11261;7124;5663;8851;5664;1020;351;355;3553;5533;317;6622;5534;637;4842;2906;5535;3710;2905;836;2904;6868;2903;2902;7132;2081;406893;5594;51806;5595;22926;4023;407024;322;487;840;488;841;489;2597;842;55851;4137;801;54205;805;808;4035;406921;4311;23621;572;3416;775;776;23385;810;778;779;51107;6263;100506742;8883;5330;5331;5332;5530;7157;5532;23236;9451;2932;63928;102;2776;3028;3708;3709;348;8…	-
Hs_p38_MAPK_Signaling_Pathway_WP400_72084.gpml	p38 MAPK Signaling Pathway	Homo sapiens	null	Cellular Process	-	-	-	-	-	-	-	-	-	-	-	-	ENSG00000177885;ENSG00000116604;ENSG00000115415;ENSG00000206279;ENSG00000229396;ENSG00000174775;ENSG00000135341;ENSG00000006432;ENSG00000136997;ENSG00000136238;ENSG00000065559;ENSG00000205581;ENSG00000112062;ENSG00000231617;ENSG00000160691;ENSG00000100784;ENSG00000089022;ENSG00000070831;ENSG00000108984;ENSG00000092969;ENSG00000175197;ENSG00000095015;ENSG00000106799;ENSG00000197442;ENSG00000118260…	-	-	4293;7186;8550;7046;6772;5321;1385;3265;9261;7042;3315;4609;2885;1432;2002;998;8569;4149;5879;1616;4209;6464;6885;9252;3150;5608;1386;4214;8737;6416;4217;1649;5923;8717	-
Hs_Trans-sulfuration_pathway_WP2333_72015.gpml	Trans-sulfuration pathway	Homo sapiens	10/16/2013	Metabolic Process	-	-	-	-	-	-	-	-	-	-	-	-	ENSG00000116761;ENSG00000274276;ENSG00000023909;ENSG00000128309;ENSG00000120053;ENSG00000160200;ENSG00000130816;ENSG00000101444;ENSG00000038274;ENSG00000139631;ENSG00000116984	-	-	1786;2730;27430;875;191;4357;1491;2805;4548;51380	-
Hs_Vitamin_A_and_Carotenoid_Metabolism_WP716_83589.gpml	Vitamin A and Carotenoid Metabolism	Homo sapiens	10/17/2013	Metabolic Process	-	-	-	-	-	-	-	-	-	-	-	-	ENSG00000143171;ENSG00000235712;ENSG00000139988;ENSG00000204231;ENSG00000175445;ENSG00000116745;ENSG00000196502;ENSG00000128918;ENSG00000077092;ENSG00000162496;ENSG00000121207;ENSG00000138075;ENSG00000130649;ENSG00000140522;ENSG00000187758;ENSG00000147160;ENSG00000100030;ENSG00000197580;ENSG00000135218;ENSG00000198099;ENSG00000095596;ENSG00000135437;ENSG00000131759;ENSG00000206289;ENSG00000165092…	-	-	8694;6256;9249;9227;8854;6258;6257;1382;1381;5959;5915;5916;29881;83875;216;145226;6820;5914;64241;64240;6121;5594;158835;4023;5950;1571;157506;1592;116362;5948;220;6817;124;127;54884;53630;195814;6017;56603;50700;948;949;5947	-
Hs_G_Protein_Signaling_Pathways_WP35_79952.gpml	G Protein Signaling Pathways	Homo sapiens	10/16/2013	Cellular Process	-	-	-	-	-	-	-	-	-	-	-	-	ENSG00000241978;ENSG00000162989;ENSG00000121281;ENSG00000133703;ENSG00000065135;ENSG00000108946;ENSG00000174775;ENSG00000072062;ENSG00000167083;ENSG00000114302;ENSG00000198668;ENSG00000172354;ENSG00000170776;ENSG00000155897;ENSG00000060558;ENSG00000120910;ENSG00000138031;ENSG00000088256;ENSG00000126458;ENSG00000184588;ENSG00000184304;ENSG00000127588;ENSG00000067560;ENSG00000131016;ENSG00000151320…	-	-	5580;9465;5141;5581;5142;5582;5143;5583;5144;5584;3760;4893;5587;8852;2793;23683;2792;2791;2790;111;2788;112;2787;113;2786;114;2785;115;2784;2783;5137;51764;5533;5577;5578;5579;6548;5151;9630;5153;94235;8622;9590;9472;5150;5590;55970;5588;6237;801;10142;3845;196883;10270;2771;2770;3265;2768;2767;10672;2769;8165;5331;5573;5530;5575;9138;5576;5136;2782;2781;27115;9495;2778;11217;387;2776;2775;3708;…	-
Hs_DNA_Damage_Response_(only_ATM_dependent)_WP710_79974.gpml	DNA Damage Response (only ATM dependent)	Homo sapiens	null	Cellular Process	-	-	-	-	-	-	-	-	-	NFKB2;NFKB1;AKT1;AKT2;AKT3;BBC3;RAC3;CDKN2A;BBC3;AKT1;AKT2;AKT3	-	-	ENSG00000154001;ENSG00000177885;ENSG00000283094;ENSG00000133703;ENSG00000097007;ENSG00000125084;ENSG00000174775;ENSG00000082701;ENSG00000131482;ENSG00000138795;ENSG00000154764;ENSG00000141736;ENSG00000070831;ENSG00000162552;ENSG00000067560;ENSG00000107643;ENSG00000175592;ENSG00000107404;ENSG00000002745;ENSG00000100290;ENSG00000171791;ENSG00000105989;ENSG00000130164;ENSG00000111186;ENSG00000250719…	-	-	7040;7161;472;1855;595;10018;596;4609;356;998;638;5934;2309;1857;1856;6885;54361;4214;3643;10023;4216;197259;5163;5286;25;5287;5288;8312;5289;6654;3265;4193;51384;894;896;6648;7473;5294;7472;5295;7475;5296;7474;7477;4088;7476;4089;2064;5290;5291;7471;5293;5728;387;3949;3146;6655;5601;5602;6932;5328;3667;6934;4893;7480;7482;7481;83439;1499;80326;5594;30849;8061;23533;1027;1026;324;51176;5106;604;8…	-
Hs_Evolocumab_Mechanism_WP3408_81714.gpml	Evolocumab Mechanism	Homo sapiens	null		-	-	-	-	-	-	-	-	-	-	-	-	ENSG00000169174;ENSG00000130164	Q15623825	-	102465534;3949;255738	-
Hs_Glucuronidation_WP698_79224.gpml	Glucuronidation	Homo sapiens	2/21/2013	Metabolic Process	-	-	-	-	-	-	-	-	-	-	-	-	ENSG00000241635;ENSG00000241119;ENSG00000240224;ENSG00000275190;ENSG00000109814;ENSG00000243135;ENSG00000196620;ENSG00000242366;ENSG00000135220;ENSG00000135226;ENSG00000244122;ENSG00000169764;ENSG00000271271;ENSG00000167165;ENSG00000277132;ENSG00000013375;ENSG00000242515;ENSG00000154330;ENSG00000213759;ENSG00000173610;ENSG00000171234;ENSG00000197888;ENSG00000156515;ENSG00000244474;ENSG00000109181…	-	-	7363;7365;7364;7367;7366;54490;7360;79799;54578;54577;54576;54575;574537;54659;5236;54658;54657;5238;54579;5239;7358;3098;55276;54600;10941;10720	-
Hs_IL-3_Signaling_Pathway_WP286_78583.gpml	IL-3 Signaling Pathway	Homo sapiens	null	Cellular Process	-	-	-	-	-	-	-	-	-	-	-	-	ENSG00000177885;ENSG00000099942;ENSG00000111679;ENSG00000141968;ENSG00000174775;ENSG00000072062;ENSG00000177606;ENSG00000091181;ENSG00000168610;ENSG00000165025;ENSG00000160691;ENSG00000166913;ENSG00000169429;ENSG00000102882;ENSG00000162434;ENSG00000107643;ENSG00000115904;ENSG00000197122;ENSG00000171791;ENSG00000169032;ENSG00000171552;ENSG00000170345;ENSG00000114013;ENSG00000276536;ENSG00000254087…	-	-	5781;3563;2353;3562;7040;3716;596;3717;598;5777;3635;10971;5594;5595;4067;3055;3568;207;969;7529;6714;7409;3725;6850;6654;5169;6774;3265;572;2889;2885;1399;3576;1232;5599;1439;5295;5296;6464;5894;5293;2534;942;5566;6777;6776;867;9846;5604	-
Hs_Preimplantation_Embryo_WP3527_83782.gpml	Preimplantation Embryo	Homo sapiens	null		-	-	-	-	-	-	-	-	-	-	-	-	ENSG00000180532;ENSG00000179348;ENSG00000197451;ENSG00000137309;ENSG00000229094;ENSG00000142182;ENSG00000206454;ENSG00000204595;ENSG00000133740;ENSG00000137265;ENSG00000178928;ENSG00000233911;ENSG00000185630;ENSG00000164379;ENSG00000175197;ENSG00000111704;ENSG00000136826;ENSG00000159409;ENSG00000172680;ENSG00000176842;ENSG00000176887;ENSG00000280949;ENSG00000138083;ENSG00000165272;ENSG00000088247…	-	-	5460;6597;7004;7080;201516;8570;503834;29947;2625;2624;83439;57504;476;342900;126206;3159;678;2101;999;11189;4603;94234;4342;9314;132625;360;366;2354;8538;30812;79923;326340;10265;1746;7021;6496;5087;3662;2297;3182;1875;1994;360030;55506;7538;284355;503582;1958;55509;4306;6926;4084;6664;353238;359787;1045;6657;100500888;1649	-
Hs_Integrated_Pancreatic_Cancer_Pathway_WP2377_80437.gpml	Integrated Pancreatic Cancer Pathway	Homo sapiens	10/15/2013	Cellular Process	-	-	-	-	-	-	-	-	-	-	-	-	ENSG00000177885;ENSG00000049323;ENSG00000283094;ENSG00000133703;ENSG00000097007;ENSG00000135046;ENSG00000135446;ENSG00000198900;ENSG00000138798;ENSG00000167325;ENSG00000164690;ENSG00000141736;ENSG00000140009;ENSG00000102882;ENSG00000012048;ENSG00000164611;ENSG00000107643;ENSG00000112715;ENSG00000106799;ENSG00000197122;ENSG00000171791;ENSG00000165392;ENSG00000113522;ENSG00000134363;ENSG00000138685…	-	-	102465524;8772;4690;4052;7046;2033;7040;351;472;10811;595;6908;596;355;4609;356;3479;995;2146;6469;637;10411;5933;1616;693199;6240;5273;7057;9232;5154;7298;5156;2287;3375;2281;2280;3925;641;4216;4217;5308;7186;5163;25;6256;5321;6772;5563;8554;6654;84618;4193;890;375;10637;1874;4908;1630;898;55869;6009;10111;815;4087;4089;4485;5058;2100;2064;5290;5728;4914;27113;301;2972;820;701;823;6776;5601;5604…	P25963;O15111;P38936;P01034;P51948;P15531;Q92793;O14757;P24522;P49959;O96017;P10636;P10275;P00533;Q01094;Q6LD43;P30307;O15120;P52657;P35354;P62834;O95602;Q8WUF5;P08183;P19525;P09884;Q13625;P17936
Hs_MFAP5-mediated_ovarian_cancer_cell_motility_and_invasiveness_WP3301_81279.gpml	MFAP5-mediated ovarian cancer cell motility and invasiveness	Homo sapiens	null		-	-	-	-	-	-	-	-	-	-	-	-	ENSG00000198838;ENSG00000096433;ENSG00000100030;ENSG00000169398;ENSG00000124181;ENSG00000146592;ENSG00000065675;ENSG00000114854;ENSG00000138448;ENSG00000177606;ENSG00000259207;ENSG00000197614	-	-	9586;6263;7134;3690;5594;5588;5335;3685;3710;5747;8076;3725	-
Hs_miRNAs_involved_in_DNA_damage_response_WP1545_78559.gpml	miRNAs involved in DNA damage response	Homo sapiens	null	Cellular Process	-	-	-	-	-	-	MI0014181;MI0003823	-	-	-	-	-	ENSG00000199031;ENSG00000198981;ENSG00000199038;ENSG00000198983;ENSG00000097007;ENSG00000208036;ENSG00000207784;ENSG00000208035;ENSG00000207980;ENSG00000111276;ENSG00000207748;ENSG00000207547;ENSG00000207745;ENSG00000207864;ENSG00000207700;ENSG00000199072;ENSG00000199066;ENSG00000199143;ENSG00000207610;ENSG00000199149;ENSG00000207617;ENSG00000202566;ENSG00000110092;ENSG00000207811;ENSG00000207779…	-	-	693122;100126317;407014;693123;25;406986;406886;407018;406900;406888;407019;1385;1021;407050;406881;407010;472;407011;595;4609;993;896;898;3014;442916;442917;442918;664617;406992;407006;406995;100422842;406950;5893;7157;100126302;407007;406955;407041;407042;406892;1027;1026;554213;574505;574506;1869;406949	-
Hs_TarBasePathway_WP1992_78296.gpml	TarBasePathway	Homo sapiens	2/22/2013	Molecular Function	-	-	-	-	-	-	-	-	-	-	-	-	ENSG00000068024;ENSG00000152661;ENSG00000282076;ENSG00000053918;ENSG00000099822;ENSG00000112658;ENSG00000205542;ENSG00000117569;ENSG00000157554;ENSG00000138622;ENSG00000123700;ENSG00000180509;ENSG00000164107;ENSG00000017427	-	-	9464;7114;2078;58155;3759;3479;610;2697;3784;9759;6722;10021;3753	-
Hs_Hypoxia-mediated_EMT_and_Stemness_WP2943_83778.gpml	Hypoxia-mediated EMT and Stemness	Homo sapiens	null		-	-	-	-	-	-	-	-	-	-	-	-	ENSG00000148516;ENSG00000100697	-	-	23405;6935	-
Hs_Gastric_acid_production_WP2596_72724.gpml	Gastric acid production	Homo sapiens	null		-	-	-	-	-	-	-	-	-	-	-	3.4.23.2;3.4.23.3	ENSG00000283350;ENSG00000184956;ENSG00000274473;ENSG00000277518;ENSG00000070031;ENSG00000277281;ENSG00000187094;ENSG00000134443;ENSG00000146469	-	-	2922;6343;7432;885;4588	O95576;P27352;P01350
Hs_Glutathione_metabolism_WP100_74146.gpml	Glutathione metabolism	Homo sapiens	10/16/2013	Metabolic Process	-	-	-	-	-	-	-	-	-	-	-	1.8.1.13;1.8.4.4;1.8.4.1;2.8.1.3;1.8.5.1;1.8.4.3;1.8.3.3;1.11.1.12;1.8.4.7;1.8.4.2;1.5.4.1;1.1.1.43;3.4.11.4;2.3.2.4;2.3.2.4;2.3.1.80;6.3.1.8;3.5.1.78	ENSG00000213366;ENSG00000176153;ENSG00000104687;ENSG00000099984;ENSG00000243955;ENSG00000099998;ENSG00000211445;ENSG00000178814;ENSG00000138413;ENSG00000167468;ENSG00000277656;ENSG00000023909;ENSG00000001084;ENSG00000134184;ENSG00000166825;ENSG00000100983;ENSG00000182793;ENSG00000160211;ENSG00000233276;ENSG00000100031;ENSG00000277897	-	-	290;26873;221357;2878;3417;2944;2877;2678;2876;2953;2952;2687;2730;2729;2938;2937;2936;2539;2946;2879	-
Hs_Translation_Factors_WP107_78489.gpml	Translation Factors	Homo sapiens	null	Cellular Process	-	-	-	-	-	-	-	-	-	-	-	-	ENSG00000172071;ENSG00000114867;ENSG00000114942;ENSG00000156508;ENSG00000120705;ENSG00000172239;ENSG00000055332;ENSG00000100664;ENSG00000086232;ENSG00000106682;ENSG00000070756;ENSG00000254772;ENSG00000147677;ENSG00000198692;ENSG00000132507;ENSG00000134001;ENSG00000173812;ENSG00000156976;ENSG00000151247;ENSG00000187840;ENSG00000125977;ENSG00000063046;ENSG00000167658;ENSG00000175390;ENSG00000104131…	-	-	8893;8894;8891;8892;8890;29904;1975;2107;1974;1973;5610;1938;1937;1936;1979;1978;1977;1933;8662;8663;8661;8666;3692;8667;8664;8665;1984;1983;1981;9669;3646;8672;23708;9086;27102;7458;1917;8668;8669;1915;26986;23277;9451;1965;1964;10209;10605;8637;1968;1967	-
Hs_GPCRs,_Class_C_Metabotropic_glutamate,_pheromone_WP501_79715.gpml	GPCRs, Class C Metabotropic glutamate, pheromone	Homo sapiens	null	Molecular Function	-	-	-	-	-	-	-	-	-	-	-	-	ENSG00000124493;ENSG00000283187;ENSG00000136928;ENSG00000196277;ENSG00000204681;ENSG00000206466;ENSG00000164082;ENSG00000198822;ENSG00000152822;ENSG00000179603;ENSG00000167191;ENSG00000170412;ENSG00000113262;ENSG00000111291;ENSG00000232569;ENSG00000206511;ENSG00000036828;ENSG00000232632;ENSG00000237051;ENSG00000168959;ENSG00000237112;ENSG00000013588	-	-	9568;2550;55890;9052;2911;2918;2917;846;2916;2915;2914;2913;51704;2912;55507	-
Hs_Glucocorticoid_&_Mineralcorticoid_Metabolism_WP237_78497.gpml	Glucocorticoid & Mineralcorticoid Metabolism	Homo sapiens	10/17/2013	Metabolic Process	-	-	-	-	-	-	-	-	-	-	-	-	ENSG00000233151;ENSG00000176387;ENSG00000198457;ENSG00000117594;ENSG00000206338;ENSG00000231852;ENSG00000232414;ENSG00000140459;ENSG00000179142;ENSG00000148795;ENSG00000203857;ENSG00000235134;ENSG00000203859	-	-	3291;3290;1589;1586;1585;1583;3284;3283	3O5B
Hs_Colchicine_Metabolic_Pathway_WP2536_74479.gpml	Colchicine Metabolic Pathway	Homo sapiens	null		-	-	-	-	-	-	-	-	-	-	-	-		-	-		P08684
Hs_Endothelin_Pathways_WP2197_74852.gpml	Endothelin Pathways	Homo sapiens	10/17/2013	Cellular Process	-	-	-	-	-	-	-	-	-	-	-	-	ENSG00000178796;ENSG00000154229;ENSG00000065534;ENSG00000198668;ENSG00000110680;ENSG00000130176;ENSG00000132155;ENSG00000174437;ENSG00000120907;ENSG00000064989;ENSG00000060558;ENSG00000117298;ENSG00000168530;ENSG00000143933;ENSG00000084774;ENSG00000123201;ENSG00000160014;ENSG00000160013;ENSG00000143199;ENSG00000182621;ENSG00000127588;ENSG00000087460;ENSG00000100030;ENSG00000043591;ENSG00000132329…	-	-	1264;2770;790;153;1910;5739;796;51764;5578;4886;4846;2769;5594;5894;1909;23236;2778;2974;488;148;10681;1906;4852;4632;801;4513;55811;284485;10267;5604;805;10203;4638;1889	-
Hs_Oxidative_Stress_WP408_78546.gpml	Oxidative Stress	Homo sapiens	2/22/2013	Physiological Process	-	-	-	-	-	-	-	-	-	-	-	-	ENSG00000109339;ENSG00000104687;ENSG00000099984;ENSG00000211445;ENSG00000171223;ENSG00000158125;ENSG00000187193;ENSG00000112062;ENSG00000142168;ENSG00000116044;ENSG00000185591;ENSG00000001084;ENSG00000008394;ENSG00000100348;ENSG00000167165;ENSG00000086991;ENSG00000109610;ENSG00000233276;ENSG00000181019;ENSG00000277897;ENSG00000140465;ENSG00000100292;ENSG00000198431;ENSG00000170345;ENSG00000189221…	-	-	50507;4790;25828;2353;3162;1535;54578;1432;6667;4501;6647;4128;2729;6649;6648;7296;4780;7498;4784;2878;3726;2876;2953;1543;4257;1728;847;5602;10587;2936	-
Hs_RNA_interference_WP2805_81654.gpml	RNA interference	Homo sapiens	null		-	-	-	-	-	-	-	-	-	-	-	-	ENSG00000113360;ENSG00000124571;ENSG00000104626;ENSG00000100697;ENSG00000128191	-	-	23405;100302197;57510;100500860;29102;54487;90459	-
Hs_Farnesoid_X_Receptor_Pathway_WP2879_79602.gpml	Farnesoid X Receptor Pathway	Homo sapiens	null		-	-	-	-	-	-	-	-	-	-	-	-	ENSG00000160868;ENSG00000180432;ENSG00000073734;ENSG00000131910;ENSG00000109819;ENSG00000096060;ENSG00000136881;ENSG00000083807;ENSG00000005471;ENSG00000186350;ENSG00000276559;ENSG00000012504;ENSG00000137491;ENSG00000185950;ENSG00000156096;ENSG00000276582;ENSG00000100652;ENSG00000162344;ENSG00000161896;ENSG00000167910;ENSG00000105398	-	-	9971;7363;8431;8660;6256;9965;5244;6554;1582;1581;570;10998;1576;11309;2289;10891;6822;8647;117283	-
Hs_Drug_Induction_of_Bile_Acid_Pathway_WP2289_78511.gpml	Drug Induction of Bile Acid Pathway	Homo sapiens	null	Physiological Process	-	-	-	-	-	-	-	-	-	-	-	-	ENSG00000134538;ENSG00000160868;ENSG00000073734;ENSG00000111424;ENSG00000163959;ENSG00000108846;ENSG00000136881;ENSG00000276559;ENSG00000012504;ENSG00000085563;ENSG00000186198;ENSG00000023839;ENSG00000276582;ENSG00000100652;ENSG00000125257;ENSG00000167910;ENSG00000105398;ENSG00000144852;ENSG00000143257	-	-	9971;9970;5243;7421;6554;200931;1581;123264;570;1576;1244;8714;6822;8856;8647;10257;10599	-
Hs_TOR_Signaling_WP1471_82750.gpml	TOR Signaling	Homo sapiens	2/22/2013	Cellular Process	-	-	-	-	-	-	-	-	-	-	-	-	ENSG00000103197;ENSG00000177169;ENSG00000162409;ENSG00000204673;ENSG00000154229;ENSG00000119487;ENSG00000136238;ENSG00000155876;ENSG00000025039;ENSG00000132356;ENSG00000115592;ENSG00000088832;ENSG00000135362;ENSG00000142208;ENSG00000070831;ENSG00000145358;ENSG00000167965;ENSG00000108443;ENSG00000111725;ENSG00000067064;ENSG00000198793;ENSG00000106615;ENSG00000106617;ENSG00000116954;ENSG00000131791…	-	-	102465524;6198;5562;5563;5564;7248;5565;253260;25989;115265;57521;79899;998;51422;5578;10670;6009;5879;8408;1978;5571;64121;64223;3156;2280;54541;84335;53632;3422;2475;7249;79109;207;55615;58528;9706;10325	-
Hs_ATM_Signaling_Pathway_WP2516_81224.gpml	ATM Signaling Pathway	Homo sapiens	null		-	-	-	-	-	-	-	-	-	-	-	-	ENSG00000050748;ENSG00000116717;ENSG00000177595;ENSG00000097007;ENSG00000118260;ENSG00000115966;ENSG00000067369;ENSG00000134057;ENSG00000177606;ENSG00000170312;ENSG00000158402;ENSG00000172613;ENSG00000051180;ENSG00000164045;ENSG00000078900;ENSG00000149311;ENSG00000141510;ENSG00000124762	-	-	25;7158;7157;5883;1385;7161;472;891;993;983;1026;995;1386;55367;5601;5888;1647;3725	O96017;Q9Y6K9;Q14683;Q13367;P16104;Q9UKI8;P25963;Q13546;F6KX26;O14757;P38398;Q9BXW9;O15151;Q00987;P24941;Q14676;P78560;P42575 ;P55957;P49959;O60934;Q92878;P24941;Q00987;Q92878;P49959;O60934
Hs_One_Carbon_Metabolism_WP241_83818.gpml	One Carbon Metabolism	Homo sapiens	null	Metabolic Process	-	-	-	-	-	1.1.99.1	-	-	-	-	-	-	ENSG00000177000;ENSG00000176890;ENSG00000281775;ENSG00000038274;ENSG00000158467;ENSG00000065911;ENSG00000262473;ENSG00000116984;ENSG00000176974;ENSG00000159131;ENSG00000136371;ENSG00000145692;ENSG00000124275;ENSG00000120254;ENSG00000185339;ENSG00000145020;ENSG00000144908;ENSG00000119772;ENSG00000151224;ENSG00000086205;ENSG00000138363;ENSG00000103707;ENSG00000100714;ENSG00000228716;ENSG00000088305…	-	-	6472;25902;4552;123263;191;6470;471;275;2346;23382;635;4522;1719;4524;4548;6948;10797;7298;4143;1789;1788;1786;27430;10840;2618;10841;10588	-
Hs_Notch_Signaling_Pathway_WP61_78592.gpml	Notch Signaling Pathway	Homo sapiens	null	Cellular Process	-	-	-	-	-	-	-	-	-	-	-	-	ENSG00000151694;ENSG00000273529;ENSG00000082701;ENSG00000228520;ENSG00000138433;ENSG00000275555;ENSG00000168214;ENSG00000223355;ENSG00000168610;ENSG00000055130;ENSG00000184384;ENSG00000128917;ENSG00000161021;ENSG00000226788;ENSG00000148400;ENSG00000109670;ENSG00000144485;ENSG00000182866;ENSG00000196591;ENSG00000197122;ENSG00000205155;ENSG00000206287;ENSG00000197921;ENSG00000116478;ENSG00000204227…	-	-	7088;3280;8454;9541;8650;5663;5664;2033;2273;3516;3717;84441;6868;3714;9794;4100;23013;388585;83737;55294;8819;54567;55534;23493;55851;4851;207;4137;4853;83464;4854;4855;6714;4790;22938;6015;6774;28514;3066;3065;55502;23385;51107;3932;5295;5296;9612;6500;9611;182;9253;2932;1840;10683	-
Hs_Leptin_signaling_pathway_WP2034_80016.gpml	Leptin signaling pathway	Homo sapiens	null	Cellular Process	-	-	-	-	-	-	-	-	-	-	-	-	ENSG00000134318;ENSG00000177885;ENSG00000283094;ENSG00000174775;ENSG00000082701;ENSG00000174697;ENSG00000171862;ENSG00000185591;ENSG00000168610;ENSG00000126934;ENSG00000160691;ENSG00000120833;ENSG00000141736;ENSG00000278540;ENSG00000274229;ENSG00000070831;ENSG00000213341;ENSG00000102882;ENSG00000162434;ENSG00000067560;ENSG00000107643;ENSG00000114737;ENSG00000115904;ENSG00000196396;ENSG00000197122…	-	-	5140;5781;6198;1385;9021;6195;6194;10657;3716;3717;5335;8648;6667;998;5336;3952;3953;2308;1978;4846;1977;5594;9475;5595;1154;1073;1147;2475;3840;207;6714;5747;4790;5562;6772;5563;6654;6774;2099;3265;6093;572;2885;1432;2002;5599;5879;31;32;5295;5296;5770;6464;5970;5894;3551;2064;5728;2932;2931;387;2534;25970;8835;6777;8517;30837;3667;5966;5604;5605	-
Hs_Ectoderm_Differentiation_WP2858_83015.gpml	Ectoderm Differentiation	Homo sapiens	null		-	-	-	-	-	-	-	-	-	-	-	-	ENSG00000182836;ENSG00000241973;ENSG00000131725;ENSG00000176678;ENSG00000113532;ENSG00000197977;ENSG00000198947;ENSG00000196208;ENSG00000141376;ENSG00000169744;ENSG00000174804;ENSG00000275713;ENSG00000142185;ENSG00000120833;ENSG00000013297;ENSG00000164976;ENSG00000023171;ENSG00000125844;ENSG00000184302;ENSG00000091656;ENSG00000177283;ENSG00000183337;ENSG00000004848;ENSG00000160932;ENSG00000108018…	-	-	8495;5420;100616500;4772;2274;27324;57462;114822;25987;79731;83439;398;4609;1896;56899;79776;2300;57621;10253;9935;6347;4204;4920;10257;2627;114815;9079;8820;8345;4982;23133;4061;166;54880;57476;152789;54521;5269;6238;54207;5787;3801;7022;101928583;7343;5362;6498;4990;8675;7226;9687;7020;170302;1756;10634;1952;2720;51222;5236;7855;51422;54898;51701;56913;345557;7593;8322;5010;6781;5297;5452;8325;…	-
Hs_Striated_Muscle_Contraction_WP383_80200.gpml	Striated Muscle Contraction	Homo sapiens	null	Physiological Process	-	-	-	-	-	-	-	-	-	-	-	-	ENSG00000101470;ENSG00000130598;ENSG00000175084;ENSG00000118194;ENSG00000198467;ENSG00000167460;ENSG00000248746;ENSG00000134571;ENSG00000133020;ENSG00000026025;ENSG00000282844;ENSG00000160808;ENSG00000155657;ENSG00000198947;ENSG00000130595;ENSG00000197616;ENSG00000183091;ENSG00000143632;ENSG00000159173;ENSG00000168530;ENSG00000159251;ENSG00000101335;ENSG00000107796;ENSG00000184009;ENSG00000283186…	-	-	88;89;7169;7125;8557;7168;7140;1756;4606;4607;1674;70;7139;4621;71;10398;4624;4626;4604;4703;7431;7134;58;7111;7136;59;7135;7138;7137;7170;7171;7273;8736;4632;81;4633;4634;4635	-
Hs_Gastric_cancer_network_2_WP2363_76329.gpml	Gastric cancer network 2	Homo sapiens	10/17/2013	Cellular Process	-	-	-	-	-	-	-	-	-	-	-	-	ENSG00000163918;ENSG00000175063;ENSG00000115816;ENSG00000131747;ENSG00000152942;ENSG00000156802;ENSG00000176853;ENSG00000136997;ENSG00000068308;ENSG00000077152;ENSG00000197956;ENSG00000146648;ENSG00000168036;ENSG00000273173;ENSG00000112280;ENSG00000116161;ENSG00000143815;ENSG00000140525;ENSG00000117091;ENSG00000127586;ENSG00000141510;ENSG00000133119;ENSG00000198972;ENSG00000136982;ENSG00000153207…	-	-	406887;6277;11065;25909;5884;5983;79075;63922;92140;84823;29089;4609;1499;29028;1299;27101;10153;3930;1956;8926;7153;7157;157769;1297;55593;55299;255488;962;55215;5984;54921;51316	-
Hs_IL-7_Signaling_Pathway_WP205_80223.gpml	IL-7 Signaling Pathway	Homo sapiens	null	Cellular Process	-	-	-	-	-	-	-	-	-	-	-	-	ENSG00000104432;ENSG00000100030;ENSG00000126561;ENSG00000105647;ENSG00000115415;ENSG00000105639;ENSG00000169032;ENSG00000082701;ENSG00000002330;ENSG00000173757;ENSG00000168610;ENSG00000168685;ENSG00000126934;ENSG00000120899;ENSG00000147168;ENSG00000142208;ENSG00000010810;ENSG00000145675;ENSG00000102882;ENSG00000162434	-	-	5295;5296;5594;5595;6772;6774;3574;3561;2185;572;2932;3716;2534;3718;3575;6777;6776;207;5604;5605	-
Hs_TGF-beta_Receptor_Signaling_WP560_83868.gpml	TGF-beta Receptor Signaling	Homo sapiens	2/21/2013	Cellular Process	-	-	-	-	-	-	-	-	-	-	-	-	ENSG00000049323;ENSG00000068323;ENSG00000175387;ENSG00000166949;ENSG00000113658;ENSG00000125084;ENSG00000157077;ENSG00000174775;ENSG00000177606;ENSG00000138795;ENSG00000228321;ENSG00000138798;ENSG00000168610;ENSG00000183691;ENSG00000223952;ENSG00000228849;ENSG00000102882;ENSG00000095739;ENSG00000106366;ENSG00000160973;ENSG00000243709;ENSG00000162434;ENSG00000106799;ENSG00000134363;ENSG00000137834…	-	-	7044;4052;7046;7048;7124;7049;2353;2033;4090;7040;4091;4092;4093;3716;1499;8928;407028;7057;5595;3694;7050;2280;51176;1387;10468;23090;3725;4790;25805;6696;6498;6772;6497;6774;3265;9241;10637;652;3458;1950;3976;9839;4086;5054;4087;4088;4089;2022;7471;9372;7030;3624;860;864;5601	-
Hs_FTO_Obesity_Variant_Mechanism_WP3407_81707.gpml	FTO Obesity Variant Mechanism	Homo sapiens	null		-	-	-	-	-	-	-	-	-	-	-	-	ENSG00000140718;ENSG00000150347;ENSG00000184058;ENSG00000177508;ENSG00000109819;ENSG00000176842;ENSG00000109424;ENSG00000142611	-	-	79068;84159;79191;10891;63976;10265;6899;7350	-
Hs_Endoderm_Differentiation_WP2853_83014.gpml	Endoderm Differentiation	Homo sapiens	null		-	-	-	-	-	-	-	-	-	-	-	-	ENSG00000166949;ENSG00000107779;ENSG00000175387;ENSG00000229094;ENSG00000206454;ENSG00000006712;ENSG00000136574;ENSG00000138795;ENSG00000120875;ENSG00000166477;ENSG00000183691;ENSG00000034152;ENSG00000233911;ENSG00000185155;ENSG00000153071;ENSG00000184344;ENSG00000148400;ENSG00000123388;ENSG00000164736;ENSG00000147596;ENSG00000061492;ENSG00000165588;ENSG00000105991;ENSG00000070756;ENSG00000160973…	-	-	102466854;5460;6478;7080;23168;101929777;3087;7040;351;79577;3915;57669;1499;2146;23682;2908;83595;8928;2627;442918;2626;3170;64321;406933;3175;9350;324;51176;3169;123169;4851;79923;3720;5744;6772;9646;2131;9241;5083;6928;1994;655;657;30009;3975;22943;7473;9573;8320;4087;4088;4089;7478;6422;5015;26986;3198;2186;63978;57690;1844;1601;4838;494324;3227;55832;54623;6932;6657;83881;1847;1846;5606	CDYL;SFMBT1;UBR5;SOX21;C1QBP;BTAF1;ZIC3;NME1;RFX7;RARG;TRIM71;FOXN3;MBTD1;NAA15;LRPPRC;MBTD1;CTBP2;CEBPZ;WWC1;DNMT3B;WDHD1;PBX1;KDM4A;SP4;JARID2;TCF7L1;CTBP2;ZNF462;TAF4B;ZFHX4;TAF5;MAD2L2;FOXO1;MTF2;ZIC5;PAX3;AEBP2;FOXN3;NCAPG2;AEBP2;WWC1;ASCC3;AEBP2;ZBTB17;ZNF281;GRHL2;TCEAL2;SP4;RARG;TET1;GLI2;ELK4;DIP2A;PIAS1;CRTC1;AHDC1;PBX3;NLK;BCORL1;ZFHX4;PLCH1;WDFY2;RARG;PARP8;WDFY2;GRHL2;SESN1;RGS10;CUL…
Hs_TP53_Network_WP1742_71700.gpml	TP53 Network	Homo sapiens	null	Cellular Process	-	-	-	-	-	-	-	-	-	-	Hs.146732	-	ENSG00000135679;ENSG00000116717;ENSG00000105327;ENSG00000171791;ENSG00000097007;ENSG00000176720;ENSG00000136997;ENSG00000073282;ENSG00000147889;ENSG00000141682;ENSG00000116030;ENSG00000121858;ENSG00000087088;ENSG00000149311;ENSG00000015475;ENSG00000078900;ENSG00000165588;ENSG00000141510;ENSG00000124762	-	-	7341;25;8743;7157;5366;5015;7161;581;4193;472;1029;596;4609;27113;1026;666;8626;637;1647	O15350;O15350;O15350;Q9H3D4;Q9H3D4;O15350;Q9H3D4;O15350;O15350;O15350;Q9H3D4;Q9H3D4;Q9H3D4
Hs_Kit_receptor_signaling_pathway_WP304_78799.gpml	Kit receptor signaling pathway	Homo sapiens	null	Cellular Process	-	-	-	-	-	-	-	-	-	-	-	-	ENSG00000135605;ENSG00000177885;ENSG00000099942;ENSG00000111679;ENSG00000141968;ENSG00000174775;ENSG00000187098;ENSG00000168610;ENSG00000126934;ENSG00000160691;ENSG00000102882;ENSG00000107643;ENSG00000115904;ENSG00000197122;ENSG00000169032;ENSG00000118689;ENSG00000276536;ENSG00000010671;ENSG00000106070;ENSG00000281877;ENSG00000137154;ENSG00000254087;ENSG00000177189;ENSG00000115415;ENSG00000154229…	-	-	6197;8651;5781;6198;4254;7006;2033;6195;6194;3717;5335;5578;5777;5579;3635;2309;5594;5595;4067;4145;207;4137;9306;6714;7409;6772;6654;6774;3265;572;3815;695;2887;2886;1796;2885;1399;1432;1398;5599;5295;5296;4286;6464;5894;10603;2534;6777;867;6776;9846;5604;5605	-
Hs_PPAR_Alpha_Pathway_WP2878_79689.gpml	PPAR Alpha Pathway	Homo sapiens	null		-	-	-	-	-	-	-	-	-	-	-	-	ENSG00000241119;ENSG00000180432;ENSG00000110243;ENSG00000110245;ENSG00000170312;ENSG00000025434;ENSG00000135446;ENSG00000136997;ENSG00000118137;ENSG00000113790;ENSG00000117054;ENSG00000163586;ENSG00000155368;ENSG00000130304;ENSG00000174562;ENSG00000158874;ENSG00000186350;ENSG00000110092;ENSG00000060971;ENSG00000100979;ENSG00000157184;ENSG00000187048;ENSG00000110090;ENSG00000116171;ENSG00000186951…	-	-	5360;6256;5465;1582;1581;1019;595;1579;4609;335;1376;336;2168;30;34;6342;10062;376497;1374;116519;1622;1962;345;983;54600;55554	-
Hs_Differentiation_Pathway_WP2848_80009.gpml	Differentiation Pathway	Homo sapiens	null	Physiological Process	-	-	-	-	-	-	-	-	-	-	-	-	ENSG00000019991;ENSG00000125084;ENSG00000113578;ENSG00000138798;ENSG00000188064;ENSG00000183691;ENSG00000164690;ENSG00000148400;ENSG00000125965;ENSG00000243709;ENSG00000112715;ENSG00000156574;ENSG00000115705;ENSG00000075388;ENSG00000105989;ENSG00000134363;ENSG00000138685;ENSG00000134245;ENSG00000119699;ENSG00000254647;ENSG00000184371;ENSG00000114251;ENSG00000090554;ENSG00000017427;ENSG00000125378…	-	-	3082;7043;7422;4254;2056;2253;3562;7040;9241;7482;3815;1436;2249;1435;10637;652;3479;4907;2247;1950;2323;2246;3577;4909;238;6469;3630;7018;22943;8200;7472;89780;7474;5154;7477;5155;8600;3570;1270;7471;7173;4838;3624;3569;3589;2255;4851;10468	-
Hs_Serotonin_Transporter_Activity_WP1455_68965.gpml	Serotonin Transporter Activity	Homo sapiens	null	Cellular Process	-	-	-	-	-	-	-	-	-	-	-	-	ENSG00000115594;ENSG00000104695;ENSG00000140682;ENSG00000139287;ENSG00000189221;ENSG00000089250;ENSG00000125538;ENSG00000259207;ENSG00000108576;ENSG00000106089;ENSG00000140497	-	-	3690;121278;3554;6532;3553;10066;4842;4128;5516;7041;6804	-
Hs_Tryptophan_metabolism_WP465_79226.gpml	Tryptophan metabolism	Homo sapiens	10/16/2013	Metabolic Process	-	-	-	-	-	-	-	-	-	-	-	2.6.1.27;1.4.3.2;2.6.1.27;2.6.1.27;1.13.11.17;1.7.3.2;1.14.16.-;3.5.1.49;3.5.1.9;1.13.11.23;1.14.16.3;1.2.1.32;1.14.13.9;4.1.99.1;1.13.99.3;1.10.3.4;1.13.11.-;1.5.1.-;1.13.11.10;1.3.1.18;1.14.99.2;1.13.12.3;4.1.1.43;1.2.3.7;2.1.1.47;1.1.1.110;1.2.1.-;4.2.1.84;3.5.1.4;3.5.5.1;3.2.1.147;1.1.1.190;1.1.1.191;2.1.1.49;3.5.99.5;4.1.1.-	ENSG00000131203;ENSG00000115919;ENSG00000160868;ENSG00000151790;ENSG00000132437;ENSG00000075239;ENSG00000129167;ENSG00000105953;ENSG00000137869;ENSG00000069535;ENSG00000262635;ENSG00000134716;ENSG00000138796;ENSG00000138356;ENSG00000111275;ENSG00000128918;ENSG00000114062;ENSG00000163481;ENSG00000183077;ENSG00000108242;ENSG00000130649;ENSG00000186204;ENSG00000126457;ENSG00000140105;ENSG00000140465…	-	-	125061;7166;9420;26;8854;130013;11185;4193;51166;1576;1553;51366;1573;1892;216;316;217;438;7337;1718;4129;4967;66002;7453;64320;15;38;8942;1572;3276;1571;23498;3033;1644;1545;1544;1588;223;3028;224;1543;3620;1562;6999;847;2639	-
Hs_Matrix_Metalloproteinases_WP129_72054.gpml	Matrix Metalloproteinases	Homo sapiens	null	Molecular Function	-	-	-	-	-	-	-	-	-	-	-	-	ENSG00000172270;ENSG00000154485;ENSG00000156103;ENSG00000008516;ENSG00000137745;ENSG00000280467;ENSG00000281897;ENSG00000204490;ENSG00000118113;ENSG00000228321;ENSG00000167346;ENSG00000230108;ENSG00000035862;ENSG00000206439;ENSG00000166670;ENSG00000157150;ENSG00000125966;ENSG00000100207;ENSG00000100985;ENSG00000223952;ENSG00000276461;ENSG00000087245;ENSG00000228849;ENSG00000123342;ENSG00000102265…	-	-	7124;8510;4323;6942;4324;4325;10893;4326;4327;7077;7076;7079;64386;7078;64066;4320;4321;9313;4322;118856;682;79148;56547;4312;4313;4314;4316;4317;4318;4319	-
Hs_GPCRs,_Class_A_Rhodopsin-like_WP455_81793.gpml	GPCRs, Class A Rhodopsin-like	Homo sapiens	null	Molecular Function	-	-	-	-	-	-	-	-	-	-	-	-	ENSG00000149295;ENSG00000180016;ENSG00000181104;ENSG00000132975;ENSG00000110148;ENSG00000163914;ENSG00000168131;ENSG00000226463;ENSG00000118432;ENSG00000170214;ENSG00000138039;ENSG00000242022;ENSG00000226347;ENSG00000163485;ENSG00000171659;ENSG00000138271;ENSG00000123901;ENSG00000121966;ENSG00000122375;ENSG00000125522;ENSG00000184984;ENSG00000182687;ENSG00000102076;ENSG00000175591;ENSG00000102195…	-	-	5021;7201;390756;56656;5030;5031;5032;53829;729230;1909;1230;94233;5028;5029;6915;53836;6010;4991;4992;4993;26532;1241;2693;1240;56670;442184;26658;442185;442186;26539;26659;26538;1910;1238;1237;134;1236;135;1235;136;1234;1233;26531;1232;4985;4986;4987;4988;5956;1132;1131;26664;140;1129;10888;1128;79541;5729;27198;146;147;148;4994;51554;4995;5724;10886;29909;150;151;152;153;154;5739;155;2587;1133…	Q9UDD9
Hs_Folate-Alcohol_and_Cancer_Pathway_WP1589_82223.gpml	Folate-Alcohol and Cancer Pathway	Homo sapiens	null	Cellular Process	-	-	-	-	-	-	-	-	-	-	-	-	ENSG00000274276;ENSG00000177000;ENSG00000197894;ENSG00000118260;ENSG00000130649;ENSG00000165092;ENSG00000160200;ENSG00000144908;ENSG00000172216	-	-	875;216;128;1385;1571;4524;10840;1051	-
Hs_Estrogen_metabolism_WP697_80025.gpml	Estrogen metabolism	Homo sapiens	2/22/2013	Metabolic Process	-	-	-	-	-	-	-	-	-	-	-	-	ENSG00000241635;ENSG00000160868;ENSG00000093010;ENSG00000241119;ENSG00000140505;ENSG00000243955;ENSG00000243135;ENSG00000006756;ENSG00000171234;ENSG00000157399;ENSG00000196502;ENSG00000138061;ENSG00000134184;ENSG00000101846;ENSG00000109193;ENSG00000167165;ENSG00000181019;ENSG00000140465	-	-	100616414;7364;6783;2944;6817;1545;1544;54600;1312;1543;1576;54578;412;414;54659;415;54658;1728;2938	-
Hs_ID_signaling_pathway_WP53_67360.gpml	ID signaling pathway	Homo sapiens	null	Cellular Process	-	-	-	-	-	-	-	-	-	-	-	-	ENSG00000080839;ENSG00000115738;ENSG00000283060;ENSG00000129152;ENSG00000072310;ENSG00000111145;ENSG00000117318;ENSG00000075891;ENSG00000139687;ENSG00000158711;ENSG00000125618;ENSG00000125968;ENSG00000103479;ENSG00000105173;ENSG00000126767;ENSG00000123374;ENSG00000196092	-	-	5076;5079;6720;3398;3397;1017;2005;2004;3399;2002;898;4654;5933;5934;5925;7849	-
Hs_Biogenic_Amine_Synthesis_WP550_81207.gpml	Biogenic Amine Synthesis	Homo sapiens	null	Metabolic Process	-	-	-	-	-	-	-	-	-	-	-	-	ENSG00000093010;ENSG00000132437;ENSG00000129673;ENSG00000128683;ENSG00000129167;ENSG00000180176;ENSG00000196433;ENSG00000136750;ENSG00000140287;ENSG00000189221;ENSG00000171759;ENSG00000123454;ENSG00000070748;ENSG00000141744;ENSG00000087085	-	-	7054;5053;7166;15;3067;2572;2571;5409;1644;1621;1103;1312;438;4128;43	-
Hs_Extracellular_vesicle-mediated_signaling_in_recipient_cells_WP2870_79555.gpml	Extracellular vesicle-mediated signaling in recipient cells	Homo sapiens	null		-	-	-	-	-	-	-	-	-	-	-	-	ENSG00000154342;ENSG00000175387;ENSG00000166949;ENSG00000105976;ENSG00000133703;ENSG00000141506;ENSG00000019991;ENSG00000174775;ENSG00000132155;ENSG00000146648;ENSG00000007062;ENSG00000168036;ENSG00000141736;ENSG00000213281;ENSG00000142208;ENSG00000140545;ENSG00000092969;ENSG00000127324;ENSG00000106799;ENSG00000198793;ENSG00000105329;ENSG00000069702;ENSG00000134982;ENSG00000119699;ENSG00000276536…	-	-	3082;7043;7046;7103;7048;4233;4893;8312;7049;3265;7040;7042;27121;1499;1956;89780;4240;4087;7474;4088;8842;4089;7039;5894;2064;23533;324;2475;207;3845	-
Hs_Cori_Cycle_WP1946_79691.gpml	Cori Cycle	Homo sapiens	10/16/2013	Metabolic Process	-	-	-	-	-	-	-	-	-	-	-	2.7.1.40;3.1.1.17;5.3.1.6;5.1.3.22;2.2.1.1;4.2.1.11;2.2.1.1	ENSG00000177156;ENSG00000067057;ENSG00000111669;ENSG00000111640;ENSG00000282019;ENSG00000170950;ENSG00000156515;ENSG00000134333;ENSG00000171314;ENSG00000254647;ENSG00000117394;ENSG00000163581;ENSG00000160211;ENSG00000181856;ENSG00000105220;ENSG00000102144;ENSG00000167701	-	-	5230;7167;5232;5223;3098;2821;2875;3939;2597;3630;5214;6513;6514;6888;6517;2539	ALDOA
Hs_Allograft_Rejection_WP2328_78554.gpml	Allograft Rejection	Homo sapiens	2/21/2013	Physiological Process	-	-	-	-	-	path:hsa04514	-	K10784...;K10784...;K06856	-	-	-	-	ENSG00000206292;ENSG00000228080;ENSG00000206291;ENSG00000244207;ENSG00000242386;ENSG00000229295;ENSG00000241296;ENSG00000230726;ENSG00000224608;ENSG00000168811;ENSG00000113525;ENSG00000235744;ENSG00000276051;ENSG00000168384;ENSG00000231939;ENSG00000113520;ENSG00000231823;ENSG00000233209;ENSG00000125538;ENSG00000117560;ENSG00000137077;ENSG00000231389;ENSG00000225824;ENSG00000277263;ENSG00000100453…	-	-	7124;12274;3002;3123;2551;3122;7040;652614;1459;3119;3559;2668;3118;3558;355;3117;356;3115;3113;3553;109828;12279;10376;836;958;959;230558;10578;718;6363;5551;6366;5156;3134;3133;5590;3567;3127;840;720;3126;841;643;3565;3125;842;120892;13136;110382;727;3605;6373;625018;5243;7422;6772;59067;23743;3458;3576;3135;55825;12259;50616;4283;12260;7431;12262;6387;100507436;12263;3112;3552;3596;3035;3111;1…	-
Hs_IL-5_Signaling_Pathway_WP127_78498.gpml	IL-5 Signaling Pathway	Homo sapiens	null	Cellular Process	-	-	-	-	-	-	-	-	-	-	-	-	ENSG00000105851;ENSG00000177885;ENSG00000133703;ENSG00000115415;ENSG00000082701;ENSG00000177606;ENSG00000091181;ENSG00000132155;ENSG00000117676;ENSG00000277956;ENSG00000168610;ENSG00000165025;ENSG00000109471;ENSG00000126934;ENSG00000160691;ENSG00000100368;ENSG00000142208;ENSG00000096968;ENSG00000186868;ENSG00000145675;ENSG00000102882;ENSG00000162434;ENSG00000108443;ENSG00000100030;ENSG00000126561…	-	-	6199;6198;5781;6850;6772;6654;6774;6195;6194;3716;3717;695;3558;2885;2002;2309;1439;5294;5295;5296;5594;5595;161742;4067;6464;5894;2932;2931;3568;6777;6776;207;4137;5604;3845;5605;3725	-
Hs_Melatonin_metabolism_and_effects_WP3298_83822.gpml	Melatonin metabolism and effects	Homo sapiens	null		-	-	-	-	-	-	-	-	-	-	-	-	ENSP00000370639;ENSG00000049246;ENSG00000082701;ENSG00000154229;ENSG00000198668;ENSG00000213923;ENSG00000134852;ENSP00000426983;ENSP00000008527;ENSG00000141551;ENSG00000117298;ENSP00000374357;ENSG00000143933;ENSG00000160014;ENSG00000165841;ENSG00000140465;ENSP00000314420;ENSG00000043591;ENSG00000132326;ENSP00000257068;ENSG00000140505;ENSG00000078018;ENSG00000008405;ENSG00000133794;ENSG00000189221…	-	-	4790;5187;4133;102800317;153;1557;1454;1453;5578;4128;815;2308;9575;102465532;8864;8863;2932;1545;1544;1543;1906;801;406;1408;1407;805;1889;1548	-
Hs_Metapathway_biotransformation_WP702_73516.gpml	Metapathway biotransformation	Homo sapiens	2/21/2013	Metabolic Process	-	-	-	-	-	-	-	-	-	-	-	-	ENSG00000137869;ENSG00000084207;ENSG00000175229;ENSG00000167600;ENSG00000079782;ENSG00000169105;ENSG00000085662;ENSG00000271271;ENSG00000167165;ENSG00000122254;ENSG00000179142;ENSG00000143198;ENSG00000154080;ENSG00000128242;ENSG00000185818;ENSG00000198457;ENSG00000173610;ENSG00000117448;ENSG00000171310;ENSG00000002587;ENSG00000162040;ENSG00000164100;ENSG00000171428;ENSG00000282966;ENSG00000182793…	-	-	4051;9469;9348;8534;1583;64711;23563;1582;1581;1580;90161;231;26151;2944;57106;1577;2941;442038;1576;2940;29785;1573;51126;2949;2948;120227;2947;8529;2946;10;285440;9514;1594;92292;1593;100526831;1592;100526830;1591;7172;107987479;107987478;9196;2954;1589;2953;1588;2950;1586;1585;1584;9;79807;56548;10941;1109;22977;9486;11283;64579;2330;339761;2053;2052;54490;2328;2327;2326;57404;79799;445329;552…	-
Hs_TCA_Cycle_WP78_70014.gpml	TCA Cycle	Homo sapiens	null	Metabolic Process	-	-	-	-	-	-	-	-	-	-	-	-	ENSG00000091140;ENSG00000073578;ENSG00000091483;ENSG00000105953;ENSG00000172340;ENSG00000117118;ENSG00000204370;ENSG00000067829;ENSG00000119689;ENSG00000146701;ENSG00000166411;ENSG00000163541;ENSG00000062485;ENSG00000182054;ENSG00000100412;ENSG00000143252;ENSG00000101365	-	-	6389;3420;6391;2271;4191;6390;6392;1743;1431;3421;8802;8801;50;1738;3419;4967;3418	-
Hs_Fatty_Acid_Beta_Oxidation_WP143_79783.gpml	Fatty Acid Beta Oxidation	Homo sapiens	null	Metabolic Process	-	-	-	-	-	-	-	-	-	-	-	-	ENSG00000091140;ENSG00000095321;ENSG00000075239;ENSG00000104325;ENSG00000068366;ENSG00000175445;ENSG00000177666;ENSG00000115159;ENSG00000138796;ENSG00000205560;ENSG00000131069;ENSG00000178537;ENSG00000084754;ENSG00000166035;ENSG00000164398;ENSG00000151726;ENSG00000117054;ENSG00000123983;ENSG00000100288;ENSG00000167969;ENSG00000072778;ENSG00000122971;ENSG00000127884;ENSG00000197142;ENSG00000111669…	-	-	7167;8513;1120;1384;23305;2820;1632;1376;1375;1892;57104;55902;1738;51703;2180;33;34;35;37;3990;4023;38;3991;1374;3033;3032;3030;2182;2181;2712;1666;2710;788;2639	-
Hs_Interleukin-11_Signaling_Pathway_WP2332_79525.gpml	Interleukin-11 Signaling Pathway	Homo sapiens	10/17/2013	Cellular Process	-	-	-	-	-	-	-	-	-	-	-	-	ENSG00000104365;ENSG00000131788;ENSG00000177885;ENSG00000119383;ENSG00000115415;ENSG00000174775;ENSG00000134352;ENSG00000164171;ENSG00000132155;ENSG00000117676;ENSG00000029559;ENSG00000168610;ENSG00000126934;ENSG00000124813;ENSG00000142208;ENSG00000123268;ENSG00000096968;ENSG00000089685;ENSG00000145675;ENSG00000213341;ENSG00000102882;ENSG00000105397;ENSG00000033800;ENSG00000162434;ENSG00000108443…	-	-	5781;6198;6772;8554;6774;1385;3265;9021;3383;7040;6195;3381;6194;3716;3717;332;596;2885;632;7297;5295;5296;5594;5595;5970;5894;3673;3551;2242;3572;5170;3590;860;2534;3589;466;1147;7525;207;5524;6714;5604;5605;10401	-
Hs_Small_Ligand_GPCRs_WP247_74422.gpml	Small Ligand GPCRs	Homo sapiens	2/22/2013	Molecular Function	-	-	-	-	-	-	-	-	-	-	-	-	ENSG00000102195;ENSG00000198121;ENSG00000213694;ENSG00000125384;ENSG00000050628;ENSG00000006638;ENSG00000134640;ENSG00000171522;ENSG00000267534;ENSG00000118432;ENSG00000169403;ENSG00000170989;ENSG00000168412;ENSG00000188822;ENSG00000160013;ENSG00000125910;ENSG00000160951;ENSG00000168229;ENSG00000122420	-	-	8698;9248;9294;5739;5729;1269;1268;4543;5731;5732;4544;5733;5734;1903;5724;1902;1901;5737;6915	-
Hs_Rac1-Pak1-p38-MMP-2_pathway_WP3303_83781.gpml	Rac1/Pak1/p38/MMP-2 pathway	Homo sapiens	null		-	-	-	-	-	-	-	-	-	-	-	-	ENSG00000177885;ENSG00000133703;ENSG00000174775;ENSG00000168610;ENSG00000141736;ENSG00000087088;ENSG00000120156;ENSG00000102882;ENSG00000213341;ENSG00000107643;ENSG00000089250;ENSG00000115904;ENSG00000197122;ENSG00000269335;ENSG00000051180;ENSG00000150907;ENSG00000188130;ENSG00000276536;ENSG00000187840;ENSG00000116194;ENSG00000169398;ENSG00000185386;ENSG00000050730;ENSG00000104365;ENSG00000154188…	-	-	4690;9068;5781;4893;4609;79931;1499;4842;4843;10413;2308;1978;7010;5594;5595;6247;284;285;3925;5829;840;1147;842;51378;207;3688;5747;6714;3845;4790;9046;4792;6654;6774;3265;79155;572;2888;332;10318;2886;2885;1432;1398;5599;5879;1956;5295;6300;7157;5970;5058;3551;2064;5290;7075;581;2335;100500808;6777;6776;5600;8517;5601;5888;4436;5921;5603	-
Hs_Fatty_Acid_Omega_Oxidation_WP206_68882.gpml	Fatty Acid Omega Oxidation	Homo sapiens	null	Metabolic Process	-	-	-	-	-	-	-	-	-	-	-	-	ENSG00000283284;ENSG00000160868;ENSG00000198099;ENSG00000140505;ENSG00000196344;ENSG00000165092;ENSG00000111275;ENSG00000196616;ENSG00000248144;ENSG00000172955;ENSG00000280905;ENSG00000282966;ENSG00000187048;ENSG00000130649;ENSG00000255974;ENSG00000272532;ENSG00000275211;ENSG00000187758;ENSG00000140465;ENSG00000100197	-	-	1571;130;131;1579;1544;124;1543;1576;1565;125;126;127;216;217;1548	-
Hs_Folate_Metabolism_WP176_82704.gpml	Folate Metabolism	Homo sapiens	null	Metabolic Process	-	-	Fibrinogen;Glycated hemoglobin;Fibrin degradation product;Fibrin degradation product;Fibrinogen	-	-	-	-	-	-	-	-	1.14.13.39	ENSG00000176153;ENSG00000206172;ENSG00000180210;ENSG00000177000;ENSG00000211445;ENSG00000135002;ENSG00000132693;ENSG00000262473;ENSG00000228321;ENSG00000198704;ENSG00000171105;ENSG00000116761;ENSG00000077150;ENSG00000005381;ENSG00000057593;ENSG00000173638;ENSG00000159131;ENSG00000109471;ENSG00000136371;ENSG00000223952;ENSG00000228849;ENSG00000273259;ENSG00000124275;ENSG00000148965;ENSG00000233276…	-	-	6472;5340;7124;2155;2352;191;2350;3043;6470;2348;3558;3039;2147;875;3553;3630;6347;4522;4524;12;4143;6289;6288;390243;19;80308;2878;2877;2876;3569;257202;3565;3643;847;2879;10588;6573;4790;4791;4353;113235;4552;6290;3383;6291;1435;3458;213;335;338;1719;6647;6649;4548;6648;10797;5054;5970;7157;1491;3949;1401;55312;5327;2618;949	-
Hs_NOD_pathway_WP1433_83527.gpml	NOD pathway	Homo sapiens	2/22/2013	Cellular Process	-	-	-	-	-	-	-	-	-	-	-	-	ENSG00000168090;ENSG00000103490;ENSG00000278789;ENSG00000276804;ENSG00000163568;ENSG00000162711;ENSG00000072818;ENSG00000167207;ENSG00000213341;ENSG00000277179;ENSG00000277776;ENSG00000275399;ENSG00000275796;ENSG00000277060;ENSG00000275082;ENSG00000064012;ENSG00000137757;ENSG00000281166;ENSG00000137752;ENSG00000269335;ENSG00000275843;ENSG00000125538;ENSG00000127837;ENSG00000274638;ENSG00000275483…	-	-	50506;4671;9744;4792;10392;9447;4210;3320;29108;114548;10910;331;147945;3553;834;8767;639;5879;838;64170;91662;22900;14;5970;58484;3551;64127;22861;338322;199713;840;1147;55655;841;842;51079;8517;84674;10980;3606;55914	-
Hs_Adipogenesis_WP236_80209.gpml	Adipogenesis	Homo sapiens	null	Physiological Process	-	-	-	-	-	-	-	-	-	-	-	-	ENSG00000259384;ENSG00000180530;ENSG00000125084;ENSG00000134352;ENSG00000175745;ENSG00000164330;ENSG00000113494;ENSG00000132170;ENSG00000081189;ENSG00000185155;ENSG00000185950;ENSG00000100344;ENSG00000163884;ENSG00000181856;ENSG00000185559;ENSG00000175197;ENSG00000107404;ENSG00000170581;ENSG00000197766;ENSG00000112033;ENSG00000111186;ENSG00000254647;ENSG00000186350;ENSG00000221869;ENSG00000107485…	-	-	8651;4692;2034;7040;196;1855;355;2303;10658;3479;2662;10891;8648;3630;55847;4205;5933;10499;4207;5934;10135;4208;2308;4209;3091;8660;8788;1592;7291;123;23175;649;6517;1869;4616;10269;6256;6773;6772;6258;6774;6095;650;6927;651;2688;652;1874;57761;442338;1879;8321;5054;4088;8204;4000;9370;64900;7350;7471;2971;6777;6776;56729;83881;6778;56603;3667;1649;1647;9663;7124;5740;5465;1385;7480;9021;2625;56…	-
Hs_FAS_pathway_and_Stress_induction_of_HSP_regulation_WP314_80438.gpml	FAS pathway and Stress induction of HSP regulation	Homo sapiens	10/17/2013	Cellular Process	-	-	-	-	-	-	-	-	-	-	-	-	ENSG00000197694;ENSG00000180370;ENSG00000177606;ENSG00000139687;ENSG00000003402;ENSG00000172115;ENSG00000228321;ENSG00000003400;ENSG00000143632;ENSG00000231617;ENSG00000143799;ENSG00000138794;ENSG00000223952;ENSG00000228849;ENSG00000095015;ENSG00000107643;ENSG00000075624;ENSG00000111348;ENSG00000114738;ENSG00000171791;ENSG00000064012;ENSG00000113368;ENSG00000227046;ENSG00000169598;ENSG00000117560…	-	-	8772;7124;9261;5062;84823;397;596;1677;355;3315;6709;1676;356;5599;317;11124;8767;71;836;1616;839;5591;58;4000;4001;5058;6885;3552;142;840;841;842;843;4214;6416;60;7867;54205;4799;8837;5925;3725	-
Hs_Type_III_interferon_signaling_WP2113_70107.gpml	Type III interferon signaling	Homo sapiens	null	Cellular Process	-	-	-	-	-	-	-	-	-	-	-	-	ENSG00000197110;ENSG00000182393;ENSG00000170581;ENSG00000183709;ENSG00000243646;ENSG00000115415;ENSG00000213928;ENSG00000185436;ENSG00000105397;ENSG00000162434	-	-	7297;282616;3716;6773;3588;163702;6772;282617;10379;282618	-
Hs_Estrogen_Receptor_Pathway_WP2881_79603.gpml	Estrogen Receptor Pathway	Homo sapiens	null		-	-	-	-	-	-	-	-	-	-	-	-	ENSG00000131910;ENSG00000140505;ENSG00000177606;ENSG00000004799;ENSG00000185591;ENSG00000168610;ENSG00000138061;ENSG00000091831;ENSG00000119927;ENSG00000186951;ENSG00000124253;ENSG00000161533;ENSG00000140465	-	-	8431;5166;5465;6774;2099;57678;1545;1544;1543;6667;5105;51;3725	-
Hs_Heart_Development_WP1591_78590.gpml	Heart Development	Homo sapiens	2/22/2013	Physiological Process	-	-	-	-	-	-	-	-	-	-	-	-	ENSG00000107831;ENSG00000101096;ENSG00000176692;ENSG00000016082;ENSG00000135547;ENSG00000107779;ENSG00000199017;ENSG00000136574;ENSG00000164093;ENSG00000208035;ENSG00000113430;ENSG00000204217;ENSG00000183072;ENSG00000115593;ENSG00000100968;ENSG00000113196;ENSG00000168036;ENSG00000164690;ENSG00000125845;ENSG00000081189;ENSG00000207700;ENSG00000148400;ENSG00000089225;ENSG00000164532;ENSG00000121068…	-	-	9421;8553;50805;9464;5781;7422;4772;7424;4773;7423;2253;1482;27302;2296;650;2303;652;1499;6909;23462;6722;6469;657;150572;659;8928;4208;2627;2626;3170;4086;5594;3670;4089;2065;57057;23493;2255;4851;4775;4776;406904;6910;6899;5308	-
Hs_Tamoxifen_metabolism_WP691_79986.gpml	Tamoxifen metabolism	Homo sapiens	2/22/2013	Metabolic Process	-	-	-	-	-	-	-	-	-	-	-	-	ENSG00000160868;ENSG00000196620;ENSG00000242366;ENSG00000196502;ENSG00000138115;ENSG00000109193;ENSG00000130649;ENSG00000277132;ENSG00000165841;ENSG00000275211;ENSG00000140465;ENSG00000105398;ENSG00000106258;ENSG00000242515;ENSG00000283284;ENSG00000140505;ENSG00000007933;ENSG00000171234;ENSG00000138109;ENSG00000244474;ENSG00000280905;ENSG00000138061;ENSG00000282966;ENSG00000010932;ENSG00000255974…	-	-	7364;6783;7366;1571;107987479;107987478;2328;1558;1557;6817;2326;1545;1577;1544;1565;1543;1576;54576;54575;54657;6822;1559;1548	-
Hs_EPO_Receptor_Signaling_WP581_67199.gpml	EPO Receptor Signaling	Homo sapiens	null	Cellular Process	-	-	-	-	-	-	-	-	-	-	-	-	ENSG00000105851;ENSG00000177885;ENSG00000115415;ENSG00000081237;ENSG00000132155;ENSG00000060656;ENSG00000168610;ENSG00000169047;ENSG00000126934;ENSG00000145715;ENSG00000160691;ENSG00000185950;ENSG00000142208;ENSG00000096968;ENSG00000185338;ENSG00000102882;ENSG00000100030;ENSG00000126561;ENSG00000114737;ENSG00000115904;ENSG00000197122;ENSG00000130427;ENSG00000169032;ENSG00000152256;ENSG00000173757…	-	-	8651;5163;6772;6654;6774;2056;3717;2885;10076;5294;8660;5594;5595;6464;5894;1154;2057;6777;207;6776;5788;5921;3667;6714;5604;5605	-
