# Supplementary material for: SyNDI: synchronous network data integration framework
Source: BMC Bioinformatics. 2018 Nov 6;19:403. doi: 10.1186/s12859-018-2426-5 (PMC6219086; doi:10.1186/s12859-018-2426-5)
Supplement: Supplementary file 3 — Source code and data files of the example presented in Additional file 2. This additional file is a zip package that contains all source code data files used in Additional file 2. Detailed descriptions of each of these files are presented in a README file included in this zip package (ZIP 16.2 MB) [file 12859_2018_2426_MOESM3_ESM.zip › Additional_file_3/HumanNoas.txt]

Entrez.ID	P.val.t.test	P.val.wilcox	Q.val.t.test	log2.Fc	is.sign	hgnc.symbol	Ensembl.ID
23117	0.10567860596999	0.0798196947430964	0.1219599700067	0.122119908166249	0	NPIPB4	ENSG00000185864
2213	0.0701558453150597	0.0305506737884803	0.0908597545223219	-0.160448315114732	0	FCGR2B	ENSG00000072694
54765	0.0474768034217177	0.0413096721610206	0.0675286671379459	-0.173541084891144	0	TRIM44	ENSG00000166326
653895	0.28858396889329	0.322688448365019	0.238706996623056	-0.241065890943773	0
158833	0.441718786828984	0.542871106694456	0.30889822260744	-0.479732639320125	0	AWAT1	ENSG00000204195
387701	0.591566851817501	0.903912801729225	0.368436315063637	0.287607362215374	0
56905	8.18768558673257e-05	0.00020625864313521	0.000302553290447192	0.339097031250672	0	C15orf39	ENSG00000167173
56107	0.355657818264484	0.47858918025439	0.271571437611164	-0.148890357282982	0	PCDHGA9	ENSG00000261934
57559	1.6618218366809e-05	3.47511991187468e-05	7.64109972316049e-05	-0.317978543359268	0	STAMBPL1	ENSG00000138134
246744	0.820995416948687	0.616506160766088	0.441759474526243	0.0372448633545963	0	STH	ENSG00000281139,ENSG00000256762
342979	0.184299576590388	0.0170921521997909	0.17875466447742	-1.70188957518179	0	PALM3	ENSG00000187867
728492	0.000145613060932025	0.000170363856624259	0.000494292214878835	-0.284675474100854	0	SERF1B	ENSG00000278839,ENSG00000277429,ENSG00000205572
7364	0.00678775782118091	0.00153033388701954	0.0137225841328927	-0.530210272768219	0	UGT2B7	ENSG00000171234
160364	0.0817398625076518	0.0603025053470105	0.101626548602066	0.301004243885181	0	CLEC12A	ENSG00000172322
648054	0.978390099899241	0.504973996115852	0.48345001291907	-0.0231384426373299	0
92344	4.9163331941136e-05	3.74996849395224e-05	0.000194822593999164	-0.262748921361612	0	GORAB	ENSG00000120370
64283	0.462724278393963	0.711686773891184	0.318167014013577	-0.0770270181184828	0	ARHGEF28	ENSG00000214944
643426	0.234140113003649	0.0259758485325499	0.208254270101405	-1.17391571490888	0
55791	0.82796968097545	0.774504228594549	0.443910690104692	0.0256499178963786	0	LRIF1	ENSG00000121931
6950	5.7839269465748e-06	1.335639287874e-05	3.03354307733452e-05	-0.273694835939079	0	TCP1	ENSG00000120438
150209	0.700667619704693	0.226509717184877	0.405924989537348	0.0661830406388999	0	AIFM3	ENSG00000183773
79763	0.8203310833492	0.99127539510671	0.441541393035512	0.0374597995511046	0	ISOC2	ENSG00000063241
5830	0.0558809554184821	0.0844392027739591	0.0767189837439211	-0.0983179469089212	0	PEX5	ENSG00000139197
55027	0.0186775102453268	0.025848219700163	0.0321862731448978	-0.15094161048763	0	HEATR3	ENSG00000155393
4998	0.020812456286138	0.0665049265297643	0.0351495638860492	0.797880762115181	0	ORC1	ENSG00000085840
389405	0.771658761455809	0.632913477367792	0.427671394016638	0.08573763876148	0
23161	1.77156480967622e-05	7.61636800228319e-05	8.09578454193958e-05	0.341501069952357	0	SNX13	ENSG00000071189
286053	0.65616983434658	0.798050338340312	0.391388610604954	0.0260576965563129	0	NSMCE2	ENSG00000156831
10844	3.98211311222389e-07	1.48354768592604e-06	3.04968446264533e-06	0.291551576560095	0	TUBGCP2	ENSG00000130640
958	0.0131100634787008	0.0108411822801511	0.0239919731794418	-0.343423047939706	0	CD40	ENSG00000101017
648628	0.348588444368907	0.357783038697892	0.268014333926813	-1.27890719500159	0
274	9.64881252183955e-06	2.18752730790536e-05	4.76327862570211e-05	-0.428120475249475	0	BIN1	ENSG00000136717
84280	8.22481051016809e-06	0.000478464725759198	4.12862547354416e-05	0.23763852422327	0	BTBD10	ENSG00000148925
11258	0.587936725194631	0.731336331609354	0.366922365163671	0.0201919381717995	0	DCTN3	ENSG00000137100
396	0.0376661465318508	0.0264366371874864	0.056517584025566	0.0961723967268566	0	ARHGDIA	ENSG00000141522
4750	0.0181888644629765	0.00851640499294928	0.0315034538938537	-0.271760602948617	0	NEK1	ENSG00000137601
54938	0.522681992228164	0.307113446451012	0.342274148013081	-0.0506945578776889	0	SARS2	ENSG00000283104,ENSG00000104835
650339	0.00144257923650634	0.00113856732689921	0.00364366596933667	-0.644493795505824	0
83450	0.28617648958785	0.41716350824779	0.237373839366768	-0.161838662891502	0	DRC3	ENSG00000171962
648993	0.615696112111551	0.85590979409477	0.37711197736006	-0.105534696610271	0
647543	0.168613029137508	0.419073525078811	0.16847009942654	-0.443829211307488	0
9361	0.00182658999523308	0.00120013710023217	0.00446337235019002	-0.199672398526824	0	LONP1	ENSG00000196365
647083	0.679805428110162	0.424731997573052	0.399416720729912	-0.0660261900161241	0
10569	0.023883167591498	0.0329855181091765	0.0392090008955966	0.153023955028092	0	SLU7	ENSG00000164609
26520	2.5019351368176e-06	5.33897118401249e-06	1.46696719215089e-05	-0.392493614298371	0	TIMM9	ENSG00000100575
23420	0.861663587829026	0.397361421860799	0.453398481263135	0.0136672952175611	0	NOMO1	ENSG00000274779,ENSG00000103512
3782	0.806531866754182	0.39492470760615	0.43765282635878	0.0507264751618436	0	KCNN3	ENSG00000143603
9867	0.204569423947453	0.348144624953062	0.191158055309376	0.0671822512748065	0	PJA2	ENSG00000198961
285189	0.841164588578728	0.893874749582478	0.447666031359058	-0.0226465922801428	0
1820	3.59159782077649e-09	5.56047180644768e-07	5.60967314259123e-08	0.522757114144916	0	ARID3A	ENSG00000116017
116255	0.783877357839795	0.675050627737771	0.431223491163502	-0.15477643303436	0	MOGAT1	ENSG00000124003
55117	0.96505620783634	0.767800695982681	0.48020901570749	0.00649402347974383	0	SLC6A15	ENSG00000072041
6157	3.97227147777703e-05	5.77625717348767e-05	0.000162261741719053	-0.192097196186853	0	RPL27A	ENSG00000166441
133015	0.0327042440437516	0.345222747588806	0.0506042081809239	1.51590817368595	0	PACRGL	ENSG00000163138
400948	0.0238209717608007	0.0156679099485992	0.0391553802874039	0.1953893293715	0
653352	0.648850799466509	0.701932391529369	0.388752595654524	-0.052284253067804	0
9260	7.11536111049973e-13	7.65881233707581e-10	4.56449536082126e-11	0.671110504590824	0	PDLIM7	ENSG00000196923
1474	0.697256636097606	0.863432352308304	0.404954158381339	0.143139293965542	0	CST6	ENSG00000175315
8600	0.948742056664944	0.736233986053722	0.476021762844912	0.0138642437031055	0	TNFSF11	ENSG00000120659
140258	0.632123317598007	0.937237111567138	0.382805546666956	-0.121397720953273	0	KRTAP13-1	ENSG00000198390
79741	0.66629048084207	0.830736696185003	0.394800420910333	-0.569001944400254	0	CCDC7	ENSG00000216937
6049	0.528382929664491	0.60728083311488	0.344438381519101	-0.109702948015669	0	RNF6	ENSG00000127870
7005	0.584240012229987	0.668700036452217	0.365379735578287	-0.146549561329251	0	TEAD3	ENSG00000007866
134353	0.787893738881029	0.935335999894746	0.43221236705516	-0.0680173268159577	0	LSM11	ENSG00000155858
8270	5.42245740770731e-05	9.8796281787891e-06	0.000211992447332018	-0.336280295275228	0	LAGE3	ENSG00000196976
51605	0.964321929563303	0.893874641345425	0.479983758952062	-0.00545226706741927	0	TRMT6	ENSG00000089195
647785	0.530166525689884	0.877018779856242	0.345201733457355	-0.5054738793944	0
581	0.0101513778572834	0.058531375988276	0.0193027875951229	0.220789896572725	0	BAX	ENSG00000087088
7266	0.0252347111018042	0.0615077656090008	0.0409549737443313	0.149053253958211	0	DNAJC7	ENSG00000168259
79668	0.968931274911392	0.880055889620029	0.481242922169352	-0.00250771108130103	0	PARP8	ENSG00000151883
2212	5.77939282357414e-09	1.69127659396491e-06	8.39939152391361e-08	0.617989860879864	0	FCGR2A	ENSG00000143226
89766	0.972713756972523	0.666057436778585	0.482049296930865	-0.0111606410974133	0	UMODL1	ENSG00000177398
647456	0.45078821170574	0.260051077887671	0.312930209384175	0.0945260455353743	0
90933	0.173786054456959	0.190205047532757	0.172016302294972	0.0625712281571748	0	TRIM41	ENSG00000146063
79676	0.0795907435355705	0.08845197531466	0.0996244467377705	0.245433278477971	0	OGFOD2	ENSG00000111325
10659	0.0136375860200611	0.0371467984812692	0.024786290817647	0.123456960927657	0	CELF2	ENSG00000048740
644623	0.010342129201954	0.0242217789461419	0.0196092505553919	-0.662354402221527	0
55314	4.04596896431272e-14	5.59268175933634e-11	4.27221275239265e-12	1.36071250641132	1	TMEM144	ENSG00000164124
134187	0.278245566507706	0.476539815177797	0.232965537889067	0.260860814234028	0	POU5F2	ENSG00000248483
54816	0.314963863500901	0.298900972025808	0.252120628237039	0.0712238000441457	0	ZNF280D	ENSG00000137871
643576	0.787448176316877	0.192364264140415	0.432159625981766	0.208845086634808	0
654103	5.50381337579949e-08	7.62787726414138e-07	5.75051001153351e-07	0.700753998466739	1
10516	5.94266219669983e-05	2.45831086251466e-05	0.000229324432381375	-0.538882027555055	0	FBLN5	ENSG00000140092
29855	1.66534108985212e-08	7.58228616005296e-06	2.0682698136085e-07	0.377295903246273	0	UBN1	ENSG00000118900
54507	4.09810214208356e-09	2.48306037841537e-07	6.25294766851302e-08	0.751249528948337	1	ADAMTSL4	ENSG00000143382
27000	0.155981671500056	0.190192666106038	0.159783537251639	-0.320177381079832	0	DNAJC2	ENSG00000105821
283847	0.636441805521151	0.876140211376507	0.384211755769442	-0.930548281835946	0	TERB1	ENSG00000249961
285195	0.812684014145249	0.890416845063829	0.439128960760767	-0.0154096717365607	0	SLC9A9	ENSG00000181804
643563	0.822002301143152	0.632642907394347	0.442101887130921	-0.19785289934372	0
731283	0.478965205116493	0.350332136296614	0.325125979928176	-0.391999283216848	0
253935	0.0869960415767496	0.00357097229356792	0.106529195932259	-1.1224472213102	0	ANGPTL5	ENSG00000187151
11189	0.268815930369765	0.624592050325721	0.227692628441411	0.957699082140999	0	CELF3	ENSG00000159409
442388	0.452467029730032	0.440900297836135	0.31357268708684	-0.36788126208818	0	SDR16C6P	ENSG00000253542
53842	0.542098024022143	0.903130236268237	0.349583334487463	0.444592472683819	0	CLDN22	ENSG00000177300
50804	0.321375595522428	0.400486266396944	0.25540745207188	0.249328034544451	0	MYEF2	ENSG00000104177
6576	0.627269096961968	0.685784369078801	0.381127137550274	-0.0354391264691888	0	SLC25A1	ENSG00000100075
63874	8.71706164283533e-08	1.1907064843807e-06	8.49762316039616e-07	0.447244819168932	0	ABHD4	ENSG00000100439
92609	0.722092121330478	0.458177151982317	0.412698873765313	-0.23217731917416	0	TIMM50	ENSG00000105197
825	4.37914569034422e-10	1.9182807842405e-07	9.85938161512306e-09	0.60957381441529	0	CAPN3	ENSG00000092529
8852	0.854958820336372	0.866273327004796	0.451623140604046	0.0261048699036493	0	AKAP4	ENSG00000147081
9583	0.912147358729437	0.886961023706444	0.46689623547399	-0.0108938065331482	0	ENTPD4	ENSG00000197217
90864	0.775452245545809	0.880055889620029	0.428793710956951	0.0133440199535948	0	SPSB3	ENSG00000162032
5629	0.343868411601284	0.427728900141164	0.265772483333631	0.85699710900778	0	PROX1	ENSG00000117707
10046	0.0598306801012765	0.379074035703646	0.08082104798932	0.453069447378796	0	MAMLD1	ENSG00000013619
8614	0.122854766703446	0.909420526277652	0.135341886013981	2.28812740632609	0	STC2	ENSG00000113739
219738	0.000242234874481276	8.65193115097672e-05	0.000770135020477978	-0.585110578453887	0	C10orf35	ENSG00000171224
5276	0.832072030634129	0.514557131252452	0.445070208449965	0.084270951048783	0	SERPINI2	ENSG00000114204
653472	0.477498271081887	0.239697227535233	0.324382296003178	-0.18599217957842	0
84514	0.773001701339473	0.638218877849834	0.428077658744966	0.0177842475199649	0	GHDC	ENSG00000167925
389874	0.407910144545871	0.308213632041303	0.294781277889783	0.730422932356975	0	ZCCHC13	ENSG00000187969
22899	0.220311862362918	0.0994127334192983	0.200114220411561	0.249903156542021	0	ARHGEF15	ENSG00000198844
9815	0.0457896434748832	0.0860262717550491	0.0656205134102927	0.116079545008692	0	GIT2	ENSG00000139436
348327	0.0361242618330311	0.0198460912165388	0.0547131568378504	-0.685524513771629	0	ZNF530	ENSG00000183647
144608	0.0237570273975502	0.0293336369075432	0.0390771890305965	-0.551783734693865	0	C12orf60	ENSG00000182993
115557	0.147236670985936	0.1422585926813	0.153352815187504	0.188441586609463	0	ARHGEF25	ENSG00000240771
80349	4.9228282092464e-06	7.73908518859877e-06	2.64112323628349e-05	-0.278927595986813	0	WDR61	ENSG00000140395
649661	0.418797328245169	0.705178494010107	0.299313460090678	0.0566340948123602	0
2833	1.09548212832321e-05	6.43275607511696e-06	5.3042769494499e-05	-0.605873854763009	0	CXCR3	ENSG00000186810
2531	0.00750308309063297	0.0116844528526545	0.0148936723832169	-0.177662105510981	0	KDSR	ENSG00000119537
653468	0.428231748463801	0.518833103120049	0.302962476265425	-0.0923658066185139	0
10568	0.47162656956883	0.873881911438613	0.321804210365292	-0.256738005773559	0	SLC34A2	ENSG00000157765
80003	0.00473173715635724	0.004377789113278	0.0100872799414997	-0.338626722659322	0	PCNX2	ENSG00000135749
10095	4.23875923621273e-08	3.22443217952155e-06	4.60203402335508e-07	0.37475026997061	0	ARPC1B	ENSG00000130429
652286	0.00460980225862978	0.00445212569329462	0.00986496058305535	-1.4761789413914	1
2752	0.088105929005071	0.216600942721187	0.107484713027506	0.302767965488407	0	GLUL	ENSG00000135821
4190	7.63867169548111e-05	0.000164504507699577	0.00028509885094892	-0.235362104079048	0	MDH1	ENSG00000014641
5947	0.04852865305767	0.135878611514086	0.0687122250086452	1.18254527527418	0	RBP1	ENSG00000114115
1876	0.199922179119603	0.137563057687909	0.18855632325769	-0.0656063871752941	0	E2F6	ENSG00000169016
84938	1.17757898343337e-07	2.26123359498115e-07	1.09436732099114e-06	-0.348932499725353	0	ATG4C	ENSG00000125703
400668	0.00449687323916757	0.0144911736843954	0.0096538572250145	0.615417681174569	0	PRSS57	ENSG00000185198
50854	9.25102976917377e-09	4.08627855884783e-09	1.24584818846965e-07	-0.473836039420678	0	C6orf48	ENSG00000234728,ENSG00000204387,ENSG00000229300,ENSG00000226710,ENSG00000206380
55293	0.14357807121071	0.328292494368097	0.150567400967734	0.125651435789472	0	UEVLD	ENSG00000151116
863	0.0427824150831096	0.0333465655451451	0.0623627387490365	0.165649244262039	0	CBFA2T3	ENSG00000129993
391209	0.8813525653053	0.406376846692769	0.458981774571658	-0.0923717718574801	0
338376	0.0223855659675504	0.000541709228884937	0.0372786908736703	-2.03961665903185	0	IFNE	ENSG00000184995
6470	0.297769060802724	0.214978752978641	0.243283476607705	0.0706472499115411	0	SHMT1	ENSG00000176974
6397	0.0359405108965284	0.0698368614833279	0.0544832621003987	0.211363033538441	0	SEC14L1	ENSG00000129657
653319	0.0718874581498582	0.223177770292086	0.0925398974864901	-0.246332385323652	0	KIAA0895L	ENSG00000196123
84620	0.795687737582786	0.795311496046544	0.4342580164623	-0.143293913694904	0	ST6GAL2	ENSG00000144057
651495	0.414287893681308	0.474397430129622	0.297373049243566	-0.572864082366935	0
652115	0.59349263003832	0.669599941505988	0.369173239124413	-0.109505512767237	0
9986	0.021049885129061	0.0127414059239398	0.035470221806142	-0.113723716160419	0	RCE1	ENSG00000173653
650853	0.233407162098856	0.59209398805143	0.207834742787604	-0.1857867057336	0
256369	0.916456218417379	0.998255074283107	0.467814119891709	0.0147688376443304	0		ENSG00000280668
441511	0.394154119326161	0.767813654059442	0.288929232524203	-0.118348648686076	0
6917	2.7283566886241e-06	4.3327693470632e-06	1.58107899323547e-05	-0.39931932360472	0	TCEA1	ENSG00000187735
2354	1.77481833971206e-08	1.41495510191069e-10	2.16532864614184e-07	-0.731257742339607	1	FOSB	ENSG00000125740
151195	0.36865820882204	0.422203452426655	0.277606751782199	0.0524755480426776	0	CCNYL1	ENSG00000163249
643430	0.146447594172611	0.0308721681348723	0.15274429049768	-1.25920760763875	0
339500	0.930428886495318	0.861956060384025	0.471412443649074	-0.0890905315787619	0	ZNF678	ENSG00000181450
56243	0.711730623111789	0.374222565808406	0.409227171604072	0.214679201528429	0	KIAA1217	ENSG00000120549
120863	0.40407453899526	0.120180284127233	0.293181374613414	-0.276027973919687	0	DEPDC4	ENSG00000166153
650268	0.836433168709244	0.905710814722121	0.446422334186145	-0.0454055594161276	0
440055	1.99303102703909e-07	5.56047180644768e-07	1.69136565492788e-06	-0.420485130002968	0
645293	0.0608328553863989	0.00479409910877168	0.0818043670846979	-1.28742869597375	0
9701	0.697946449081317	0.477237203447545	0.405201296365528	0.0295018119912555	0	PPP6R2	ENSG00000100239
1176	0.00405692126719112	0.040876335060882	0.00883494901132491	0.162731880130293	0	AP3S1	ENSG00000177879
140458	0.76251292419441	0.414353111879517	0.424999732401959	-0.135587344224346	0	ASB5	ENSG00000164122
653366	0.769284559311876	0.206669590707767	0.427069685655153	-0.225620097395461	0
641841	0.8157772928816	0.862822414883104	0.439943698665977	-0.0750158445584045	0
57584	8.57380594641062e-07	6.04629246704409e-06	5.88278310128456e-06	0.400353782068265	0	ARHGAP21	ENSG00000107863
8161	0.000589224487649094	0.000879993065529626	0.00166443042679916	-0.191323870753864	0	COIL	ENSG00000121058
84256	0.0576277101149581	0.111857308645814	0.0786105807634513	0.190606814422662	0	FLYWCH1	ENSG00000059122
113457	0.000945792361467108	0.00141911373521885	0.00251842850744763	0.337975687186152	0	TUBA3D	ENSG00000075886
85025	0.532895657594914	0.361794516009573	0.346037847619509	-0.0263751738474093	0	TMEM60	ENSG00000135211
200942	4.27212416356388e-10	5.3173416813357e-09	9.65425381184674e-09	0.905847843808017	1	KLHDC8B	ENSG00000185909
441119	0.140590562321373	0.0506422151292233	0.14841274878813	0.693970942481655	0
11343	1.03354634638105e-05	5.06978103597688e-05	5.05136684623007e-05	0.568374340123504	0	MGLL	ENSG00000074416
83937	5.86388290022335e-07	1.50510396838539e-05	4.21234976611534e-06	0.398037403984112	0	RASSF4	ENSG00000107551
2572	0.320177163586207	0.631175861329338	0.254857541025928	-0.256563094491661	0	GAD2	ENSG00000136750
643431	0.656807846894838	0.297073872897893	0.391651696841752	-0.39574587160206	0
650549	0.54302791101754	0.505297722766047	0.349856493075891	-0.253478252177698	0
81551	0.106823467907781	0.230379751798794	0.122871661598211	1.33170894277325	0	STMN4	ENSG00000015592
653066	0.731469512685612	0.845677117487067	0.4155529442267	0.0371245834751858	0
6019	8.93775309001717e-06	3.50811599140449e-06	4.4565052524034e-05	-0.930172772797311	1	RLN2	ENSG00000107014
91133	0.941135167074105	0.75630571897379	0.473976226782191	-0.0493019709435919	0	L3MBTL4	ENSG00000154655
3772	1.25744297849647e-06	2.76079318093765e-05	8.20320119023749e-06	0.784814029373211	1	KCNJ15	ENSG00000157551
129049	0.00260223790607477	0.00118172530341093	0.00601153585046311	-0.535758666990968	0	SGSM1	ENSG00000167037
10342	0.00255073092714449	0.00386544937594277	0.00590283315156357	-0.121537063241513	0	TFG	ENSG00000114354
54941	2.34487127654991e-08	3.61195499911682e-10	2.75652371384601e-07	-0.679531538382152	0	RNF125	ENSG00000101695
57820	2.28719155239468e-06	2.19368972347005e-06	1.35841156398543e-05	-0.38931729833462	0	CCNB1IP1	ENSG00000100814
116039	0.915345559081103	0.824827456266891	0.467542354018884	-0.0310102990607343	0	OSR2	ENSG00000164920
9633	6.87459517608258e-05	0.000555227857088144	0.000260485310230593	0.828726755429667	1	TESMIN	ENSG00000132749
641455	0.0440341522614025	0.0337109889611715	0.0637857102694396	0.182392289214884	0	POTEM	ENSG00000222036
401409	0.62585968538022	0.372504209115194	0.380576944076473	-0.531769271817026	0	RAB19	ENSG00000146955
5678	9.51655992037285e-05	0.00123745578903805	0.000344405285432724	0.677371614794465	0	PSG9	ENSG00000183668
1201	5.41021542593389e-07	1.32939297909849e-06	3.94825841619274e-06	0.241719665518154	0	CLN3	ENSG00000283220,ENSG00000188603
652624	1.69084074758731e-06	1.72851080799957e-06	1.05683100354855e-05	-0.396348655668547	0
6546	0.000110875422865858	0.00114224137023188	0.000391290124219874	0.809553982515588	1	SLC8A1	ENSG00000183023
56899	0.917333292788263	0.977316303970103	0.467976742671405	-0.0187226351259835	0	ANKS1B	ENSG00000185046
164237	0.857506992639592	0.374224964329608	0.452328381012717	-0.114987943953856	0	WFDC13	ENSG00000168634
642072	0.837587711026532	0.71266836069756	0.446798710658429	0.048407097049357	0
11060	9.88892233972146e-05	4.88348718704912e-05	0.000355616049430601	0.165249569791916	0	WWP2	ENSG00000198373
1656	0.193118588392221	0.371073304524904	0.184320481900555	0.184065804796563	0	DDX6	ENSG00000110367
727851	0.0518742248111053	0.0539064089381671	0.0724349761106777	0.399801834209559	0	RGPD8	ENSG00000169629
651401	0.155825338399064	0.0603113163745639	0.159691554935375	-0.387608123298377	0
6775	3.82034896837552e-12	1.98227154484566e-11	1.80173652401759e-10	-0.639143360007384	0	STAT4	ENSG00000138378
644544	0.0317987626569119	0.00131409965703468	0.0494292503069795	-0.729702342495106	0
170393	0.458185021425708	0.553628960047801	0.315957193970905	-0.215550845613278	0
150142	0.12396589879857	0.0615425138806465	0.13613859723217	-1.01081644933528	0	ZNF295-AS1	ENSG00000237232
6598	0.000177855463785111	0.000101834156078501	0.000587202413092588	-0.259168811476361	0	SMARCB1	ENSG00000099956,ENSG00000275837
390712	0.203084392087656	0.90984911668383	0.190204544647793	1.08893775021405	0
51330	2.69990104506034e-06	7.86182457302216e-06	1.56763441514544e-05	1.06699803739206	1	TNFRSF12A	ENSG00000006327
81027	0.0150417938588767	0.0125854095244738	0.0268677895896307	0.226478680180039	0	TUBB1	ENSG00000101162
374899	0.448747112862174	0.875979054982163	0.311954985026132	0.192627194935742	0	ZNF829	ENSG00000185869
389286	0.0239414221323479	0.0196241549261505	0.0392830176741439	0.200682044435992	0
54892	0.707856177764857	0.402038255313514	0.408061303494733	-0.161602609316351	0	NCAPG2	ENSG00000146918
404664	0.326377516283851	0.422203452426655	0.257815053680042	-0.0524330220091141	0
10267	0.102933359149441	0.127412463084531	0.119718118963993	-0.612581549039163	0	RAMP1	ENSG00000132329
730820	0.264059668019795	0.273230504250541	0.225180637814841	0.104241648520391	0
56270	0.512840455009378	0.880055889620029	0.338528504256245	0.0340468449518921	0	WDR45B	ENSG00000141580
22938	0.0590230128712125	0.0732775709946694	0.0799926545693809	-0.111170714272853	0	SNW1	ENSG00000100603
5557	1.19614375760044e-05	1.56601245308991e-05	5.72952236527314e-05	-0.303233799884749	0	PRIM1	ENSG00000198056
64216	7.86629384405804e-08	2.10755781353261e-07	7.78272394171715e-07	-0.381667527765179	0	TFB2M	ENSG00000162851
644844	0.193554655241467	0.115849244586546	0.184636484974896	-0.228741086931821	0	PHGR1	ENSG00000233041
79782	0.47786363655165	0.332530223843064	0.324575063633618	-0.168430811763281	0	LRRC31	ENSG00000114248
642918	0.159675322803327	0.101589818818044	0.162332613534305	-0.817007504912302	0
285282	0.00510301662486334	0.00175103541556357	0.0107653053023707	-0.28391150029859	0	RABL3	ENSG00000144840
400735	0.977266704721092	0.936179234864821	0.483221836426634	0.00991691814369729	0	PRAMEF4	ENSG00000282584,ENSG00000243073
3827	0.275980263695634	0.395955214906073	0.231654067245461	-0.591808021943315	0	KNG1	ENSG00000113889
389136	0.42697080844897	0.325682202069883	0.302474878559276	0.521561909896008	0	VGLL3	ENSG00000206538
11331	0.483120986731677	0.761140336496765	0.326936263534596	-0.0520512642922391	0	PHB2	ENSG00000215021
7033	0.000121945915052123	2.92499486665316e-05	0.000424582334778511	1.0913139950593	1	TFF3	ENSG00000160180
1945	0.144973585247506	0.171677649151203	0.151644340323944	-0.0647081124666055	0	EFNA4	ENSG00000243364
57113	0.364451948345023	0.0776230657222961	0.275646287191464	-0.887180330426241	0	TRPC7	ENSG00000069018
647910	0.821430859888096	0.67935841534199	0.44185429624114	-0.034350001902481	0
26664	0.376678769365432	0.476456949677927	0.28145060751912	0.852211819254765	0	OR7C1	ENSG00000127530
644836	0.881134494297181	0.717724687716639	0.458947002545229	-0.0357292521856143	0
286256	0.0847329615097337	0.121956524102584	0.104412194168178	-0.59929000942866	0	LCN12	ENSG00000184925
5320	0.324035395620968	0.473618852116296	0.25666928810912	-0.75593956582399	0	PLA2G2A	ENSG00000188257
200576	0.0409486830796372	0.0782895001591858	0.0603352248169378	-0.544354728581527	0	PIKFYVE	ENSG00000115020
25797	3.68155923523038e-06	4.88348718704912e-05	2.04315869908626e-05	0.560448936725634	0	QPCT	ENSG00000115828
647190	0.158807662827045	0.521783395893	0.161775249928789	-1.89995733657773	0
160140	0.451059388765	0.434958357211634	0.312978899435533	-0.0685372907369053	0	C11orf65	ENSG00000166323
652200	0.966429953167941	0.571185838836505	0.480492725942418	0.0635094430057289	0
51816	0.609403318485443	0.490896367171054	0.374829911372341	-0.0286275175414239	0	CECR1	ENSG00000093072
644571	0.0458608134703366	0.0560610656232566	0.0656988337480178	-0.633827279197923	0
9476	0.901788667802034	0.371078212578492	0.46417768032541	-0.0125270985638975	0	NAPSA	ENSG00000131400
51608	0.145767587772553	0.174436621551419	0.152287972205263	0.0806410524362313	0	GET4	ENSG00000239857
3321	0.907677111263179	0.60133862946889	0.465617217122364	0.0594120110033286	0	IGSF3	ENSG00000143061
286301	0.677041067257926	0.631982529114944	0.398498951798538	0.0551521360153575	0
440073	0.551599266312298	0.798050338340312	0.353375281021353	-0.12101741687554	0	IQSEC3	ENSG00000120645,ENSG00000262607
23542	0.376957595191304	0.685784369078801	0.281588831389645	0.141861906914288	0	MAPK8IP2	ENSG00000008735
4522	0.836559295988908	0.905991921733081	0.4464696801116	-0.0266956677693962	0	MTHFD1	ENSG00000100714
27231	0.158134924433621	0.444603724847176	0.161363329239737	-0.554696911496168	0	NMRK2	ENSG00000077009
391347	0.162391834091089	0.0629131151349571	0.164304196824473	-0.694195727181875	0
91409	0.0623837257691197	0.0301017894398663	0.0832984493979937	-0.774921179339148	0	CCDC74B	ENSG00000152076
613	0.390193165093001	0.925078881844245	0.287434678606471	0.133060079755928	0	BCR	ENSG00000186716
439941	0.582762997339799	0.139966235653436	0.364915057206729	0.195934040466349	0	FER1L6-AS1	ENSG00000181171
57126	0.000405181376182703	5.15768356281225e-06	0.00120502850217284	3.37364017297048	1	CD177	ENSG00000204936
132851	0.133513493749739	0.218117090216984	0.143273608782502	0.397140446173481	0	SPATA4	ENSG00000150628
2648	0.000250070450821941	0.000153350031533847	0.000791671495122889	-0.273921189498213	0	KAT2A	ENSG00000108773
728608	0.234088229638667	0.240241677864907	0.208239168529045	-0.180117509883786	0
650107	0.588356540877698	0.930661185602834	0.367119495380205	0.267392694089662	0
6759	0.134003127603901	0.380508327834742	0.143657577595442	-0.169172315936285	0	SSX4,SSX4B	ENSG00000268009,ENSG00000269791
10638	0.0648345605930836	0.127435737766562	0.0856784077050887	0.190016953135859	0	SPHAR	ENSG00000213029
4207	0.501018795055645	0.55780561915587	0.334081488380264	0.111557311487309	0	BORCS8-MEF2B	ENSG00000064489
4326	0.813010306915934	0.554333336271479	0.439242025358426	0.059944574196562	0	MMP17	ENSG00000198598
2203	0.529470176257337	0.897334672326843	0.344883340318814	-0.0576755056460724	0	FBP1	ENSG00000165140
653145	0.339351812265193	0.416989476375412	0.263716561800535	-0.198587277742259	0	ANXA8	ENSG00000265190
387836	0.0877781096108136	0.0904557584758257	0.107208991829623	-1.29148817872018	0	CLEC2A	ENSG00000188393
648763	0.00242636435929432	0.00201199353656267	0.00566446510207112	-1.26884770703971	1
5175	0.00510471864971378	0.0116844528526545	0.0107664895773903	0.216629010208361	0	PECAM1	ENSG00000261371
647839	0.913359854853239	0.391305587794742	0.467159487048982	0.126995691742522	0
2918	0.106436021714123	0.158276552836925	0.122537777056155	-0.84450386588757	0	GRM8	ENSG00000179603
54586	0.898268483218939	0.15841518064449	0.463391758720293	-0.0922843160494727	0	EQTN	ENSG00000120160
5160	0.639131809125136	0.619588415249172	0.385289857270982	-0.0272339443665941	0	PDHA1	ENSG00000131828
6817	0.0911019219588064	0.0739820873168215	0.109954587559228	0.104185077723498	0	SULT1A1	ENSG00000196502
732275	0.108849109731141	0.140247678219889	0.124463266973013	-1.70329838971215	0	LINC00917	ENSG00000168367
643203	0.506002717976274	0.600601974017871	0.335774551015978	-0.560138583495051	0
836	0.389694189010527	0.178636958926727	0.287254163095056	0.0486178627589038	0	CASP3	ENSG00000164305
400499	3.71982286163523e-07	1.0080682578216e-05	2.88773382660321e-06	1.20411283887122	1		ENSG00000188897
197350	0.855399833817423	0.952595500696677	0.451808430735981	0.0441050095308368	0	CASP16P	ENSG00000228146
11112	3.5126720390643e-07	2.01076790273812e-07	2.75778853301372e-06	-0.330317075541682	0	HIBADH	ENSG00000106049
118424	0.629129926932591	0.463788703706465	0.381782879795296	0.0230588551153838	0	UBE2J2	ENSG00000160087
200261	0.96149000092519	0.31152220696725	0.479253924528543	0.0165949117473498	0	LINC00656	ENSG00000233746
23710	0.00578022768117175	0.0413096721610206	0.0119675670015609	0.277837673841105	0	GABARAPL1	ENSG00000139112
727849	0.465755906362309	0.378815094533063	0.31951602341527	-0.289321628893955	0
9879	0.0740498955562668	0.0934686889298465	0.0946090852334634	-0.117495269357589	0	DDX46	ENSG00000145833
26507	0.0562059116256718	0.121013067989024	0.0770739485844863	0.184208557344273	0	CNNM1	ENSG00000119946
7037	0.02352252106985	0.127435737766562	0.0388145247636308	0.193394648828917	0	TFRC	ENSG00000072274
55529	0.176121375834219	0.194682399434349	0.173444915545366	0.108641286951366	0	TMEM55A	ENSG00000155099
649248	0.133087814060579	0.254846602102155	0.142894576622439	-0.637251947699653	0
56895	0.588778275908346	0.223177770292086	0.367293876676161	-0.0509547664378729	0	AGPAT4	ENSG00000026652
84174	0.260388466541161	0.689002800372441	0.223246616350707	0.087263216797699	0	SLA2	ENSG00000101082
1615	0.00574976408502461	0.00992608012127123	0.0119253766553565	-0.135834688974826	0	DARS	ENSG00000115866
955	0.00592786256905843	0.00992608012127123	0.0122223133152562	-0.164113720898753	0	ENTPD6	ENSG00000197586
83953	0.931726972297281	0.631619038918261	0.47172960699639	0.0237231219051109	0	FCAMR	ENSG00000162897
968	1.93675221504105e-08	4.96246040594818e-07	2.3413464280435e-07	0.284488870602079	0	CD68	ENSG00000129226
79084	0.000234038004148064	7.20891928868105e-05	0.000747460568282395	-0.266210956213547	0	WDR77	ENSG00000116455
841	0.168289129730224	0.112846804607637	0.168301500247902	-0.121893886960721	0	CASP8	ENSG00000064012
650678	0.792363875385309	0.27889845179938	0.433290023594908	-0.183627163060625	0
283518	0.299801865801244	0.928554028737176	0.244194074175523	0.285365866475506	0	KCNRG	ENSG00000198553
31	0.146093053610137	0.124192012791135	0.152477442592548	0.101507276704514	0	ACACA	ENSG00000278540,ENSG00000275176
728957	0.227422399519268	0.357207742191568	0.204458717772042	0.127960873695376	0	ZNF705D	ENSG00000215343
339782	0.713550924106806	0.586065228218406	0.409723020522548	0.041557483873711	0
389641	2.43830446402614e-09	2.74320879933654e-09	4.21065868739409e-08	-0.534329650610183	0		ENSG00000246582
10371	0.971951447012284	0.704849260105322	0.48185163426579	0.00790189979171145	0	SEMA3A	ENSG00000075213
650323	0.614184884631404	0.547593303254854	0.376509376794108	0.392201396453106	0
653800	0.938032965891398	0.657080638173592	0.473239964864087	0.00869930268561393	0
10915	0.000149138685073026	0.000275971862241504	0.000504823957152421	-0.214367974807801	0	TCERG1	ENSG00000113649
9021	1.12013168779186e-08	3.79376794798798e-08	1.47194642544416e-07	1.64329939818255	1	SOCS3	ENSG00000184557
9887	1.91207956473498e-06	2.24148840729621e-06	1.17058482378768e-05	0.274757196746474	0	SMG7	ENSG00000116698
6296	0.289194797257847	0.0665298962997596	0.23900038087443	-0.143215762284819	0	ACSM3	ENSG00000005187
1783	1.2615084870625e-07	4.32647552563625e-07	1.16053694103093e-06	0.29432991121254	0	DYNC1LI2	ENSG00000135720
653050	0.512270866975255	0.461124559078689	0.338445399476675	0.0601674849295261	0
25988	0.0297002165429597	0.0132197110649513	0.0467518906606157	-0.112874443573568	0	HINFP	ENSG00000172273
338645	0.577140839027744	0.388878814439444	0.362803514752508	-0.120620522087872	0	LUZP2	ENSG00000187398
648615	0.368538987971642	0.669433691078365	0.277576182358684	0.28825471670377	0
148	0.560775800632987	0.453183661518587	0.356611836486243	0.0649837726528946	0	ADRA1A	ENSG00000120907
23511	0.00230353485781418	0.00443835983930711	0.00542441180793474	-0.272330181548099	0	NUP188	ENSG00000095319
650528	0.0330996541185177	0.004179374850584	0.0510514679369953	-1.12687147879492	0
55888	0.0407828421313264	0.0969381884283991	0.0601476104691533	0.197155255585156	0	ZKSCAN7	ENSG00000281894,ENSG00000196345
22983	0.23044964067582	0.582480065022581	0.206118497809592	3.19609011959946	0	MAST1	ENSG00000105613
645535	0.860485984856291	0.781211591445453	0.453138535937673	0.0206928409212415	0
147906	0.236706613098501	0.20386814703934	0.209599569343939	-0.109530972242487	0	DACT3	ENSG00000197380
51282	0.000167443427588018	0.000103683669596922	0.000557453790597881	0.194477341460157	0	SCAND1	ENSG00000171222
729744	0.797529750885519	0.672967741778071	0.434891786232512	-0.0341317989682341	0
646764	0.0164458909302198	0.0117252954652635	0.0289724417593022	-1.10469267456505	0
139116	0.607112050520837	0.304176789159593	0.37403760639967	-0.680774588162953	0
2595	0.10757000470159	0.155121982615134	0.123509629229917	0.627503924396298	0	GANC	ENSG00000214013
83694	0.564957390413617	0.625772253510612	0.358240001222024	-0.0658595095260529	0	RPS6KL1	ENSG00000198208
729444	0.856243664469989	0.614739348625546	0.452021558954163	-0.0651410911249955	0
92162	1.00992078452255e-07	1.1907064843807e-06	9.59345593177721e-07	0.778563713486041	1	TMEM88	ENSG00000167874
649030	0.116637280971323	0.0826917983425822	0.130384683614123	-0.409141996161438	0
651131	0.162720069818561	0.269167664887464	0.164482875422248	-1.66302915742842	0
58476	0.995729813728905	0.991275574124953	0.488424488422109	0.000282632259327064	0	TP53INP2	ENSG00000078804
59285	0.00845472086792559	0.000219062278673085	0.0165136017796787	-0.768712912822066	0	CACNG6	ENSG00000130433
643012	0.166600433236207	0.127293073022799	0.167229400233017	-0.375723624592438	0
64780	1.11723676280613e-11	4.9143902796667e-09	4.41414955434639e-10	0.56004538692151	0	MICAL1	ENSG00000135596
55094	0.000248792571898167	0.00025345966281027	0.000788462781130258	-0.249892318381998	0	GPATCH1	ENSG00000076650
55364	0.496277748061143	0.750351072723795	0.332296580066459	-0.193193262193353	0	IMPACT	ENSG00000154059
79822	0.174378413632166	0.131401145325821	0.172411483767419	-0.475020263262703	0	ARHGAP28	ENSG00000088756
10878	0.138159927961966	0.0584204675164136	0.146743856076138	-0.511377784659871	0	CFHR3	ENSG00000116785
649604	0.119013891827934	0.0264366371874864	0.132172293443795	-0.238918637420474	0
63926	0.0433946398428472	0.0677787503089365	0.0630399062493453	-0.98586444477833	0	ANKEF1	ENSG00000132623
10196	0.074516896253096	0.0255582818328944	0.0950429120125432	-0.115527346610738	0	PRMT3	ENSG00000185238
22903	0.839213456039529	0.547569250162381	0.447130981720166	0.0180660271739743	0	BTBD3	ENSG00000132640
11037	0.0390600128830019	0.931921014977259	0.0580831592788113	0.74499952554718	0	STON1	ENSG00000243244
650861	0.596403880589575	0.0850202876412228	0.370462687096232	-0.483399250816075	0
10611	0.245940497145895	0.321841578896953	0.215125853365905	0.103577958256375	0	PDLIM5	ENSG00000163110
5873	3.74091679846043e-06	0.000448060849395538	2.07320757895594e-05	0.437651278567043	0	RAB27A	ENSG00000069974
241	7.87488955458304e-05	0.00120013710023217	0.000292717176629215	0.351626969085674	0	ALOX5AP	ENSG00000132965
11093	0.90575526071421	0.619588415249172	0.465132790166558	0.0138400794793646	0	ADAMTS13	ENSG00000281244,ENSG00000160323
401149	0.00239094436297175	0.000286702043279893	0.00559491157022474	-1.55394041960399	1
23154	0.969923487485021	0.663417527696224	0.481407457856915	-0.00318731653617071	0	NCDN	ENSG00000020129
647993	0.65998924994397	0.454576671340975	0.392777934294651	-0.166119417613859	0
401135	0.976051477559808	0.881809154673645	0.482879456949452	-0.0244004320183107	0
7936	0.0639832978431031	0.0671807666865974	0.0847946895946915	0.108238951161113	0	NELFE	ENSG00000204356,ENSG00000206268,ENSG00000233801,ENSG00000206357,ENSG00000231044,ENSG00000229363
66008	0.000581945373158055	0.00638926558503712	0.00164659725489458	0.59403516456672	0	TRAK2	ENSG00000115993
83732	2.00012562091782e-05	1.16092208813593e-05	9.0091555039418e-05	-0.300346891486966	0	RIOK1	ENSG00000124784
5860	0.000932421783445736	0.00177728294428887	0.00249004969768537	-0.261515672685103	0	QDPR	ENSG00000151552
94240	0.200667238145169	0.382888663832623	0.188917216912579	0.248097939085273	0	EPSTI1	ENSG00000133106
5770	0.0935762496534061	0.100509918206535	0.112063994957429	0.10874308935155	0	PTPN1	ENSG00000196396
55937	0.0924931136716288	0.119967684607344	0.111094662901538	0.177787024051256	0	APOM	ENSG00000227567,ENSG00000235754,ENSG00000231974,ENSG00000206409,ENSG00000204444,ENSG00000224290,ENSG00000226215
2770	0.0584417847858311	0.0672799108326126	0.0794304805552428	-0.560703317599959	0	GNAI1	ENSG00000127955
79057	0.1039007170683	0.146562132070043	0.120608092049043	-0.694441565950361	0	PRRG3	ENSG00000130032
221443	1.84596506323459e-06	6.51560149256218e-07	1.13828569067664e-05	-0.28807749219282	0	OARD1	ENSG00000124596
387755	3.18528830343456e-08	2.42254046208438e-05	3.59909737731153e-07	1.80125606590621	1	INSC	ENSG00000188487
23338	3.65611458898163e-10	5.1957239704397e-10	8.53704689638754e-09	-0.563823402877793	0	JADE2	ENSG00000043143
651115	0.632208363252698	0.719240363156232	0.38281819032082	-0.197291635452095	0
6660	0.343578179310737	0.251186112409229	0.26565141146365	-0.320693811130159	0	SOX5	ENSG00000134532
121506	0.516758894169403	0.354928149523279	0.339981449787267	-0.0437070800476761	0	ERP27	ENSG00000139055
7186	0.0465263984496716	0.0340788128876277	0.0664687816577936	-0.186917600477148	0	TRAF2	ENSG00000127191
646036	0.392930964435271	0.88548074782528	0.288345756977212	-0.476237886572478	0
280657	0.0452023908799937	0.0820716749696199	0.0649975137277896	-0.850148527589217	0
90550	2.2215269350769e-14	3.10053995832477e-11	2.54874867136326e-12	0.610730618006854	0	MCU	ENSG00000156026
5558	0.231578534705839	0.233308930125916	0.206808367351854	-0.106375608715085	0	PRIM2	ENSG00000146143
284739	0.961841214387857	0.94400007076791	0.479368910288124	-0.0228607804995127	0
728554	0.000133807342708248	2.60538020699303e-05	0.000460240056886796	-0.414968484863613	0
651126	0.0995205744801873	0.0702367132743344	0.116899710128779	-0.537052668621347	0
124783	0.170891592705571	0.213045808130604	0.169921455635354	0.272396672028271	0	SPATA32	ENSG00000184361
84076	0.0729862822455394	0.052583904487289	0.0935960453354728	-2.105451319506	0	TKTL2	ENSG00000151005
25972	0.774718290538894	0.580062103445416	0.428650283632621	0.0100507419363751	0	UNC50	ENSG00000115446
2036	0.991648542613767	0.963361293183417	0.487183614931594	-0.00229355995662943	0	EPB41L1	ENSG00000088367
9529	9.10478373252646e-06	6.30138131051306e-06	4.52654832394674e-05	-0.207858955286251	0	BAG5	ENSG00000166170
9211	0.518318594075971	0.445905987970068	0.340558953189683	-0.190344475562603	0	LGI1	ENSG00000108231
84632	0.0169373690763006	0.144652045986324	0.0296456806266645	0.219726659231651	0	AFAP1L2	ENSG00000169129
1639	0.014385136450171	0.0108411822801511	0.0258641883174345	0.111417813062414	0	DCTN1	ENSG00000204843
64976	0.00477789117290644	0.00397434890809298	0.0101620694976719	-0.235446378526266	0	MRPL40	ENSG00000185608
25794	0.969449648190753	0.74664329656398	0.481311279392752	-0.0198515144117269	0	FSCN2	ENSG00000186765
146712	0.0330099027596521	0.0413096721610206	0.0509666278615685	0.250778746538869	0	B3GNTL1	ENSG00000175711,ENSG00000277033
64063	0.431837462614604	0.422896390037936	0.304586162973326	0.235429643315498	0	PRSS22	ENSG00000282937,ENSG00000005001
642629	0.775142521675774	0.058096833308697	0.428745839064068	-0.437263049607803	0
969	4.57392017248021e-07	1.6152704520889e-08	3.43026103014168e-06	-0.553811562811843	0	CD69	ENSG00000110848
10554	1.19944539198074e-07	2.8556734857365e-07	1.11291263319854e-06	0.462798033553325	0	AGPAT1	ENSG00000235758,ENSG00000228892,ENSG00000227642,ENSG00000206324,ENSG00000204310,ENSG00000236873,ENSG00000226467
7447	0.333791087636877	0.440686454198509	0.261131708807048	0.600906775601459	0	VSNL1	ENSG00000163032
653219	0.431687250964143	0.297446648019196	0.304540835647766	-0.145208122412048	0
284756	0.582852261506157	0.450549303458014	0.364916593623326	-0.0799745091355868	0
6904	0.26252961539634	0.359496533302167	0.224389046172683	-0.0626600709495013	0	TBCD	ENSG00000141556,ENSG00000278759
389668	0.287570792402293	0.403216481314063	0.238248807734979	0.820905056981755	0	XKR9	ENSG00000221947
375189	0.221637530299689	0.201411502197594	0.200898548268017	0.359682768380689	0	PFN4	ENSG00000176732
2872	0.0785632775336239	0.330461308438649	0.0986744595458684	0.081868629545748	0	MKNK2	ENSG00000099875
10616	1.63941607246123e-06	3.34497781523476e-05	1.03117084651721e-05	0.241373815510009	0	RBCK1	ENSG00000125826
645320	0.693534964241863	0.973760832373636	0.403804904173367	-0.117475695910497	0
9684	0.0378489618310069	0.0166343564296683	0.0566849702319436	-0.169091049457243	0	LRRC14	ENSG00000160959
83591	0.000102965350678663	3.60207984851137e-05	0.000366627842865984	-0.643554992593392	0	THAP2	ENSG00000173451
645307	0.422097340903265	0.879997951856786	0.300627562908679	-0.48448205726976	0
3209	0.59288569758522	0.374423711095089	0.368937184216337	-0.729412580571499	0	HOXA13	ENSG00000106031
123745	0.412291013187475	0.862834031442226	0.296778816668868	-0.14450864283628	0	PLA2G4E	ENSG00000188089
6257	0.700242929447743	0.689002800372441	0.405848958911177	0.0218676515693105	0	RXRB	ENSG00000228333,ENSG00000204231,ENSG00000231321,ENSG00000227322,ENSG00000235712,ENSG00000206289
390502	0.339493176956156	0.75761888205618	0.263792057566601	-0.386677273122716	0	SERPINA2	ENSG00000274821,ENSG00000258597
81493	0.28330382829311	0.190899569680878	0.235843608316953	-0.411539250585646	0	SYNC	ENSG00000162520
159119	0.746507208441675	0.784395298445281	0.419954370787379	-0.0786652720248306	0	HSFY2,HSFY1	ENSG00000169953,ENSG00000172468
3203	0.416307493557855	0.341444096575813	0.298168501883771	0.112494895770724	0	HOXA6	ENSG00000106006
55819	1.89207895014437e-08	3.22443217952155e-06	2.29664835626005e-07	0.422890236115567	0	RNF130	ENSG00000113269
649041	0.260280257390482	0.637254650127137	0.223201956408986	0.329517617205721	0
9677	0.223999079700262	0.168951468284595	0.20222362799141	-0.0840039713988782	0	PPIP5K1	ENSG00000168781
55929	0.038219010980141	0.0430821308972433	0.0571029975927986	-0.0919875833986307	0	DMAP1	ENSG00000178028
4144	0.0877367191404377	0.107012107197104	0.107183755787121	-0.0997581292161612	0	MAT2A	ENSG00000168906
161882	0.772946891443467	0.767813654059442	0.42806717337575	0.0177743759540329	0	ZFPM1	ENSG00000179588
5936	4.07260401643364e-09	2.88545389026813e-08	6.23797307680612e-08	-0.346818031393659	0	RBM4	ENSG00000173933
7884	0.511175328317747	0.249110082150477	0.338041409537014	-0.0355156324048133	0	SLBP	ENSG00000163950
10093	0.000329293357092024	0.000908018463148149	0.00100771680937807	0.216092038931997	0	ARPC4	ENSG00000241553
220441	0.589460042726528	0.586057925498014	0.367565442227052	0.0978920118838881	0	RNF152	ENSG00000176641
83903	0.792033900668179	0.344448913334731	0.433289631219591	0.152347881303131	0	GSG2	ENSG00000177602
8925	0.301275815685789	0.184353841698752	0.244993251642525	-0.0542040415423021	0	HERC1	ENSG00000103657
7436	0.84970953884253	0.273315742842214	0.450236911201875	0.0546550011141902	0	VLDLR	ENSG00000147852
652054	0.960861215099127	0.717354982761912	0.479111420207719	-0.0278361526461127	0
23327	0.842923987364473	0.471832345646851	0.448122676573148	0.0244747585233245	0	NEDD4L	ENSG00000049759
55180	8.66967159043454e-05	7.75695627062049e-05	0.000318097955738352	-0.344188213766524	0	LINS1	ENSG00000140471
5925	0.203275577904253	0.0868287964838635	0.190291517478795	-0.114451401315452	0	RB1	ENSG00000139687
153643	0.246377431767007	0.218192246179642	0.215394904601718	-0.193732299529789	0	FAM81B	ENSG00000153347
133584	0.879029500893196	0.781211591445453	0.458411782629304	-0.022475030734	0	EGFLAM	ENSG00000164318
389903	0.745567779890348	0.910983811975541	0.419722720380202	-0.0861884111264329	0	CSAG3	ENSG00000268916
10663	0.737337246364821	0.086025949794745	0.417242645273744	-0.052835246440041	0	CXCR6	ENSG00000172215
84869	0.0887996350291252	0.121013067989024	0.108083884977805	-0.117750032456322	0	CBR4	ENSG00000145439
6236	0.223615483621157	0.133527143387268	0.202040924576349	-0.92500463647488	0	RRAD	ENSG00000166592
2138	0.739292670255679	0.545109836100729	0.417846109706844	0.148560346146156	0	EYA1	ENSG00000104313
55145	8.593404932804e-06	3.90049502992222e-06	4.2937793478504e-05	-0.250588484154914	0	THAP1	ENSG00000131931
1855	0.115931109493307	0.0844392027739591	0.129811912637873	-0.176459285248887	0	DVL1	ENSG00000107404
645871	0.0310465480325379	0.0269628027002541	0.0484937286250789	-1.85612303195334	0
3806	0.04343520472461	0.00765654305448687	0.0630874645208421	-0.811482037451423	0	KIR2DS1	ENSG00000273517,ENSG00000276327,ENSG00000278304,ENSG00000273603,ENSG00000275306,ENSG00000278120,ENSG00000275421
112495	0.384609171249852	0.414656894532487	0.284936989452071	-0.0623585549305923	0	GTF3C6	ENSG00000155115
63876	0.605852317868371	0.370449047985944	0.373595862860526	0.135916039737394	0	PKNOX2	ENSG00000165495
84631	0.567189549113265	0.342648525355118	0.359063876596156	-0.262931477086648	0	SLITRK2	ENSG00000185985
2817	0.0264169518919105	0.0359512845817473	0.0425376276886123	-1.18627149000062	0	GPC1	ENSG00000063660
403278	0.230578212495473	0.182912081046162	0.206208280212515	0.156490669711234	0	OR5K4	ENSG00000196098
6720	0.0407616593328292	0.0503116329488545	0.0601264811745763	0.129318625207222	0	SREBF1	ENSG00000072310
79169	0.000297651499807103	0.00135599994163254	0.000922717872177401	-0.186616165118318	0	C1orf35	ENSG00000143793
54363	0.792769941116395	0.825164523241507	0.433359212910109	-0.0523980814679682	0	HAO1	ENSG00000101323
317781	0.709784821473077	0.499191607905819	0.408738667918561	0.0300843844827829	0	DDX51	ENSG00000185163
7347	0.030649069977552	0.0439921979268442	0.0479617081197753	-0.123553484167666	0	UCHL3	ENSG00000118939
160492	0.3388559873749	0.193569674708831	0.263567859913928	-0.866505611973888	0	LMNTD1	ENSG00000152936
3568	0.0198687071542469	0.00630507371403585	0.0338330023244496	-0.482414682008549	0	IL5RA	ENSG00000091181
140947	0.000800795408271423	0.000184270068534029	0.00218001193892625	-0.42299614467829	0	DCANP1	ENSG00000251380
646667	0.601396258815859	0.534501908997999	0.372280146563565	0.191727260569195	0
376132	0.242258970814635	0.206642719165987	0.212930417137582	-1.16755025326822	0	LRRC10	ENSG00000198812
84220	0.43035760070774	0.586044087709135	0.303898559835195	-0.158073173860939	0	RGPD5,RGPD6	ENSG00000015568,ENSG00000183054
2700	0.370837227242668	0.231894075284956	0.278586173220851	-0.524807183009833	0	GJA3	ENSG00000121743
51761	0.01417431674719	0.0109778567181042	0.0255426986125124	0.26984657894791	0	ATP8A2	ENSG00000132932
51596	2.26363823216019e-06	1.41992798637991e-06	1.34643334995298e-05	-0.354578855354834	0	CUTA	ENSG00000112514,ENSG00000226492
85452	0.969901189460213	0.886961023706444	0.481407457856915	0.00359988348810669	0	CFAP74	ENSG00000142609
116379	0.631966415439496	0.43753577226926	0.382768809579684	0.0674392049889096	0	IL22RA2	ENSG00000164485
120071	0.0179173661513216	0.0074696850912675	0.0310918861851972	-0.551951607267984	0	LARGE2	ENSG00000165905
6945	0.0815109277031348	0.20386814703934	0.101373604857341	0.109216511482459	0	MLX	ENSG00000108788
89891	0.114052147495728	0.0348024014525084	0.128641326556558	-0.260269688804314	0	WDR34	ENSG00000119333
388882	0.52593957533198	0.476949831438254	0.343446055818628	0.21849540960814	0		ENSG00000274657,ENSG00000178248
651609	0.499865394350808	0.419032005549924	0.333538329666578	-0.500668847888996	0
5786	0.5205522986027	0.568142361205979	0.341373002443804	-0.0248179471886903	0	PTPRA	ENSG00000132670
4645	0.747849759581214	0.6367282410265	0.420485422613657	-0.12661632747282	0	MYO5B	ENSG00000167306
90416	0.000150770817300904	2.60538020699303e-05	0.0005091929946173	-0.27780796744792	0	C15orf57	ENSG00000128891
152084	0.246817508714334	0.0724338722333233	0.215619931184875	-0.499591767507209	0
694	1.90948573453601e-09	4.9143902796667e-09	3.44165392034463e-08	-0.210759343689547	0	BTG1	ENSG00000133639
55437	0.27707516502181	0.966856058706537	0.232262666423025	0.193791321622071	0	STRADB	ENSG00000082146
80204	0.042627080616334	0.0562372805500083	0.0622090366393402	0.0973692720248627	0	FBXO11	ENSG00000138081
643040	0.0360566545154445	0.00483060598156346	0.0546246276497722	-0.664331436056517	0
3631	0.841291133998323	0.580062103445416	0.447696940508836	0.0146016885604133	0	INPP4A	ENSG00000040933
10954	0.0156036336785086	0.054566263911463	0.0276972088798817	0.342376758384514	0	PDIA5	ENSG00000065485
26986	0.000230567553207625	0.000217216384627441	0.000737759101443728	-0.146032275252781	0	PABPC1	ENSG00000070756
2155	0.919115314297821	0.855962880268526	0.468296883041441	0.014429750910426	0	F7	ENSG00000057593
643799	0.843189627047285	0.88738456542666	0.448226654943008	-0.0939248154962462	0
650155	0.00676601011388915	0.00121867158006191	0.0136878943003556	-0.320174599183164	0
8890	0.0382459708157028	0.0698368614833279	0.0571241674115026	-0.0844990785993825	0	EIF2B4	ENSG00000115211
717	0.0168654803365515	0.0348247608837336	0.0295501963627438	0.287789570001738	0	C2	ENSG00000231543,ENSG00000204364,ENSG00000226560,ENSG00000235696,ENSG00000166278,ENSG00000235017,ENSG00000206372
255649	0.0211396800430037	0.00862168404306335	0.0355703408577433	-0.812464553698279	0	OOSP1	ENSG00000214788
8986	0.0184276318987146	0.0189466525258493	0.0318200054347264	0.156580553929554	0	RPS6KA4	ENSG00000162302
1132	0.965038515445806	0.523409605457559	0.48020901570749	-0.0513853102511626	0	CHRM4	ENSG00000180720
2686	9.53770196424646e-05	6.33692121131149e-05	0.000345065757654896	-0.507021643643148	0	GGT7	ENSG00000131067
54967	0.570284230255293	0.754484740716767	0.360258433972993	-0.0928398659703952	0	CT55	ENSG00000169551
10634	5.7340994552217e-08	2.66157381800946e-06	5.92368567189652e-07	0.6039406049248	0	GAS2L1	ENSG00000185340
54072	0.198474380579806	0.240709754642096	0.18772666669532	-0.37043386053592	0	LINC00158	ENSG00000185433
197021	0.201553410301833	0.390084239558016	0.189422692528385	0.157893403602684	0	LCTL	ENSG00000188501
643792	0.981182941436431	0.904259921163285	0.484278777261722	-0.00356674904702062	0
645396	0.809660388507561	0.865111650754138	0.438468124279989	-0.162291132196314	0
401261	0.929328749648585	0.404719869217585	0.471045346049981	0.0094115630720207	0
51315	0.0535454915985594	0.112846804607637	0.0742300709467192	-0.117084265536182	0	KRCC1	ENSG00000172086
9322	0.0931058843201487	0.824448952437402	0.111617397908978	-0.800684990987283	0	TRIP10	ENSG00000125733
2258	0.000463985836160163	0.00413446077751213	0.0013572498002687	0.949900282617383	1	FGF13	ENSG00000283147,ENSG00000129682
3707	5.71321664297713e-10	8.78941289881125e-10	1.22606831587961e-08	-0.42822208221443	0	ITPKB	ENSG00000143772
51651	0.202010125860924	0.144652045986324	0.189613409213233	-0.0628876196982851	0	PTRH2	ENSG00000141378
643266	0.0924142397538653	0.0914376499365512	0.111022487261658	-0.740794930139211	0
6693	0.0160759679377699	0.0228102971664069	0.0284341050079455	-0.265627858496917	0	SPN	ENSG00000197471
641957	0.679065275270081	0.315148214174512	0.399163444339122	-0.149200054086977	0
644962	0.219331509465914	0.408205552270013	0.199545299061024	-0.751208675373134	0
399687	0.186421751448988	0.337023249119181	0.180344686421834	0.112067830653439	0	MYO18A	ENSG00000196535
642622	0.858097641035659	0.920494732371547	0.452482651029637	-0.0789562189501453	0
641834	0.632953318903369	0.474528734836282	0.382931313413518	0.0772536880014254	0
8467	0.00108551947622858	0.000997134748541588	0.00284041335336151	-0.254096858428386	0	SMARCA5	ENSG00000153147
4152	0.00145539610433932	0.00245444303688079	0.00367215211035933	-0.172172418258175	0	MBD1	ENSG00000141644
124149	0.126450467350178	0.54327392760106	0.138050420105667	1.93287972809636	0
10668	0.0285930787068845	0.0267351612338737	0.045368231210786	-0.102569174387714	0	CGRRF1	ENSG00000100532
649292	0.212553716560044	0.205930352343224	0.195733771606706	0.368314349604752	0
3199	0.383829400884863	0.378029438847983	0.284636743776622	0.165814565907957	0	HOXA2	ENSG00000105996
118	0.504691400647959	0.984296734383986	0.335333318004504	0.0285060317436931	0	ADD1	ENSG00000087274
644168	0.732389434811577	0.714948844197036	0.415696920639034	0.0474220169898614	0	DRGX	ENSG00000165606
653605	0.571808927944932	0.577950109809923	0.360837447606773	-0.590446219474771	0
2566	0.341344990975796	0.414183344036059	0.264593416042086	-0.512044462264063	0	GABRG2	ENSG00000113327
56254	0.726512310104846	0.544660589219255	0.413995679662441	0.0229426683751602	0	RNF20	ENSG00000155827
956	0.657607782026496	0.969244264568478	0.39198749530113	-0.173147551364754	0	ENTPD3	ENSG00000168032
11149	0.691448448648749	0.975567768937277	0.403101473287292	-0.0900269123243299	0	BVES	ENSG00000112276
390081	0.622529938271516	0.844608991393378	0.379344806887567	0.328302500538555	0	OR52E4	ENSG00000180974
138311	0.167377282454748	0.0282718325806395	0.167741067521188	0.163385789822162	0	FAM69B	ENSG00000165716
11317	0.295889310852915	0.345901886951595	0.242361897048619	-0.193050615984533	0	RBPJL	ENSG00000124232
104	0.000110072331702172	8.19358825125158e-05	0.000388800925100004	-0.37296835746635	0	ADARB1	ENSG00000197381
23539	0.572402095658139	0.553976676476349	0.36100382739098	0.35934878448967	0	SLC16A8	ENSG00000100156
10640	0.242729305995757	0.286859506882774	0.21319221405069	0.109930522908037	0	EXOC5	ENSG00000070367
348654	0.875089095920235	0.984264027893223	0.457346874091489	-0.0409073601805823	0	GEN1	ENSG00000178295
3615	0.000124814603703263	2.86925607670702e-05	0.000432785483156259	-0.33245522448973	0	IMPDH2	ENSG00000178035
55789	0.0115989585137197	0.199964363212926	0.0216313451900694	0.573265440019404	0	DEPDC1B	ENSG00000035499
51333	0.0810452291833633	0.054566263911463	0.100962800953833	-0.214729661215944	0	ZNF771	ENSG00000179965
9603	0.518498155305078	0.471832345646851	0.340599880164912	-0.0602014757486772	0	NFE2L3	ENSG00000050344
10807	9.9899133698293e-05	0.000199244268326608	0.000358275977614281	-0.248899627494245	0	SDCCAG3	ENSG00000165689
1135	0.81190504536421	0.932030538776133	0.439062218374675	-0.0345793662587234	0	CHRNA2	ENSG00000120903
51567	6.70496539775853e-07	0.000156069910529533	4.75923988923319e-06	0.524141474964775	0	TDP2	ENSG00000111802
55167	0.502364057815292	0.319709786975999	0.334661757703538	-0.0361368436469467	0	MSL2	ENSG00000174579
4924	6.82673927079714e-05	0.000315926163038446	0.000259000996550552	0.306658643104045	0	NUCB1	ENSG00000104805
400696	0.783273815403096	0.432375678085629	0.431123998983708	-0.259079755378761	0		ENSG00000226025
57761	0.287842144492651	0.273230504250541	0.23842395479139	0.0902858124014365	0	TRIB3	ENSG00000101255
23779	0.668001541956179	0.755396551937193	0.395401937030247	-0.128690912613798	0	ARHGAP8	ENSG00000241484
5313	0.850644461260407	0.808199423773305	0.450437397696342	-0.028323266870737	0	PKLR	ENSG00000143627,ENSG00000262785
8543	0.00233377800855444	0.00443835983930711	0.00547833015661697	-0.130564458985994	0	LMO4	ENSG00000143013
441631	0.228026481491095	0.0349946986712136	0.204927640945011	0.807921298972828	0	TSPAN11	ENSG00000110900
2996	5.0183125481764e-05	0.0302157630387055	0.000198402545275783	1.18298833048579	1	GYPE	ENSG00000197465
652022	0.0904346499489394	0.353199186538516	0.109393260480914	-1.39281688496087	0
23521	1.00653728384519e-05	1.00815270949418e-05	4.94495989935777e-05	-0.341683053055747	0	RPL13A	ENSG00000142541
391634	0.149155826103007	0.16405552217396	0.154784221049224	-0.855819039740532	0
249	5.85193717333707e-10	4.5291914728274e-07	1.25358338727243e-08	1.20370166718903	1	ALPL	ENSG00000162551
26147	0.487930543640739	0.241997319554341	0.329052576736191	-0.0443696999541849	0	PHF19	ENSG00000119403
643369	0.294542004194452	0.235302917306088	0.24165845910553	-1.33081516234687	0
340096	0.386260924903318	0.49613556178737	0.285679791186319	0.335070412531711	0
64924	0.000253772689682332	0.000189141699754233	0.000802115105666946	-0.177659593925086	0	SLC30A5	ENSG00000145740
5806	0.179598053411291	0.0283621882078495	0.175593402657288	0.667751477343542	0	PTX3	ENSG00000163661
7414	6.31079442530105e-09	3.51760621037475e-07	9.09192590831991e-08	0.439405215987569	0	VCL	ENSG00000035403
344658	0.384922160583349	0.292729723047827	0.285075034553954	0.160603204182651	0	SAMD7	ENSG00000187033
81442	0.476076647029377	0.871415631995832	0.323698620450874	-0.22325750756304	0	OR6N2	ENSG00000188340
441478	0.000254655763917791	0.000115463781402823	0.000804693129520194	-0.391890786535439	0	NRARP	ENSG00000198435
339665	0.804302208620109	0.726370239527211	0.436974548711501	0.117510655169258	0	SLC35E4	ENSG00000100036
649596	0.814081245620384	0.641346714311725	0.43940245116902	-0.0251222440247258	0
644950	0.495690555589865	0.409070176128368	0.332033837558577	0.528416076373434	0
645342	0.268532199480337	0.718458800310427	0.227563436054895	1.10775512694383	0
6387	0.108351451670837	0.0960203736286265	0.124072571601792	-0.314392281778947	0	CXCL12	ENSG00000107562
27091	0.779726442055524	0.99127539510671	0.429945931629138	0.0497504895226562	0	CACNG5	ENSG00000075429
391196	0.937216617715488	0.7797772301025	0.473079394658226	-0.0763117100418528	0	OR2M7	ENSG00000177186
7448	0.413870716628112	0.229157746826459	0.297264442781909	-1.43636608827293	0	VTN	ENSG00000109072
642370	0.397124823251204	0.202817082579124	0.290252296180592	-0.350743777977047	0
64785	0.256693464635344	0.06849823257844	0.220938753410419	-0.101628526044773	0	GINS3	ENSG00000181938
197003	0.0939693239037902	0.00913171813807966	0.112381519125268	-2.89895707758641	0		ENSG00000259458
642355	0.874596072248305	0.777594985745533	0.457175096806781	-0.062364021001715	0
646508	0.453232600786509	0.330461308438649	0.313886120500921	-0.0798086700374017	0	FAM90A27P	ENSG00000189348
649999	0.826246473784326	0.773145096121808	0.44349125455226	-0.0559451785534089	0
23001	8.56528120644206e-08	5.10397535377472e-08	8.36732923254451e-07	0.899048894851935	1	WDFY3	ENSG00000163625
27107	0.605584938058822	0.657080638173592	0.373578999330603	-0.0492798428027418	0	ZBTB11	ENSG00000066422
1663	0.621046839438488	0.883507350327076	0.378963614134386	0.0610496076048282	0	DDX11	ENSG00000013573
643090	0.142134564959194	0.937281688227924	0.149566288838755	0.651799783712192	0
642509	0.425345031944498	0.534950524872703	0.301735409737983	-0.527148788930192	0
390439	0.299766127157745	0.260049122059826	0.244181633226257	-0.154267408233523	0	OR11G2	ENSG00000196832
7035	3.00539076202667e-12	2.5749361955898e-10	1.46967020346051e-10	0.995917346961566	1	TFPI	ENSG00000003436
642397	0.0278206997238478	0.0248339126005987	0.0444091338565264	-0.59956314354733	0
326625	0.166721366463727	0.19318143717685	0.167277502303449	-0.142432231362617	0	MMAB	ENSG00000139428
255403	0.109409281068815	0.0852297504469955	0.124936174406516	0.196549302406763	0	ZNF718	ENSG00000250312
4477	0.41515435942819	0.733623052686248	0.29774260372862	0.27020655311088	0	MSMB	ENSG00000263639
642245	0.0028159261125542	0.000251376951641147	0.00643374522951107	-1.5814200779512	1
26476	0.221673676593202	0.0597072563156053	0.200910220076296	0.191000986568508	0	OR10J1	ENSG00000196184
23220	0.702173599396892	0.647428957758105	0.406237831337305	-0.26417179520425	0	DTX4	ENSG00000110042
7278	0.236798324351002	0.222989204020133	0.209665218484388	-0.983005111725143	0	TUBA3C	ENSG00000198033
386685	0.184274582800509	0.898801893920878	0.178744952408273	-1.80395196766948	0	KRTAP10-12	ENSG00000189169
55998	0.464458302879618	0.724923748327591	0.318898331223212	-0.390356442632176	0	NXF5	ENSG00000126952
6569	0.715426790497006	0.611613214418432	0.410383370021016	0.089345547499772	0	SLC34A1	ENSG00000131183
130535	0.00122912986024071	0.00291639351555237	0.00316313582986588	-0.231253531188832	0	KCTD18	ENSG00000155729
57188	0.456555248630893	0.522780642919563	0.315215893919863	0.174613551875176	0	ADAMTSL3	ENSG00000156218
1311	0.211360960246806	0.7185669663967	0.194947666203999	0.716919927058145	0	COMP	ENSG00000105664
652803	0.116978763006941	0.742816913667962	0.130636355651915	-0.819417909668181	0
140731	0.237299964877407	0.416945944612236	0.210003451765524	0.204631957615057	0	ANKRD60	ENSG00000124227
7360	0.876857218335668	0.556341056826202	0.457819651327598	-0.00563020433248272	0	UGP2	ENSG00000169764
7844	0.000561451250271935	0.00036732088298182	0.00159770266396741	-0.147063584309366	0	RNF103	ENSG00000239305
57506	0.994307449102019	0.535980925423126	0.487937187385981	0.000804630725029083	0	MAVS	ENSG00000088888
5592	0.505341646491671	0.79636188300042	0.335541145139884	-0.113105237121487	0	PRKG1	ENSG00000185532
3831	0.0044811618541038	0.00508717951056804	0.00962359109831939	0.155862931318274	0	KLC1	ENSG00000126214
50831	0.130333877698866	0.100508522256678	0.140815296959667	0.225923925339487	0	TAS2R3	ENSG00000127362
1050	2.33637536389229e-15	3.82470753693261e-12	4.35583492352315e-13	0.836717447527178	1	CEBPA	ENSG00000245848
441282	0.525527124781628	0.904654041279784	0.34330444975971	-0.368238811087108	0	AKR1B15	ENSG00000227471
650028	0.149532092496616	0.043202917052464	0.154995242109476	-0.543186515283073	0
127700	0.701100574622377	0.631975537351922	0.405991062065201	0.069110291767152	0	OSCP1	ENSG00000116885
23019	0.0718179823185933	0.0746921309180775	0.0924803942076278	-0.0898840348502202	0	CNOT1	ENSG00000125107
23271	6.87076708139793e-05	1.80447801669984e-06	0.000260422960090922	-0.921951044047284	1	CAMSAP2	ENSG00000118200
10296	0.201127518361477	0.701932391529369	0.189111805680454	0.0753728619067559	0	MAEA	ENSG00000090316
126755	0.0717920550836429	0.105091239861153	0.0924597268072461	0.325116831946443	0	LRRC38	ENSG00000162494
9961	1.01375357905074e-13	3.41450382117585e-10	9.30460233238051e-12	0.483816573808261	0	MVP	ENSG00000013364
388468	0.254268589868325	0.121005437856709	0.219577444012835	-0.185485888791565	0	POTEC	ENSG00000183206
1352	1.63136643710172e-07	4.97998548934829e-08	1.4354914232507e-06	-0.382559454269732	0	COX10	ENSG00000006695
55869	0.35501990170574	0.260051077887671	0.271194225749151	-0.110305459250552	0	HDAC8	ENSG00000147099
53831	2.08836076317898e-08	3.84812580827924e-11	2.49430068028971e-07	2.59272601666344	1	GPR84	ENSG00000139572
146852	0.307147700004083	0.394926162494453	0.248043897319955	0.179280759802133	0	ODF4	ENSG00000184650
54328	0.492836104744766	0.101417643202111	0.331162909950579	0.143901496322345	0	GPR173	ENSG00000184194
4291	0.154060964683835	0.0164689849942383	0.158395935607528	-2.69042068921697	0	MLF1	ENSG00000178053
440871	0.0608909430360048	0.509259896992916	0.0818548043976909	1.11479004588321	0
143496	0.691409079367468	0.412670099343829	0.403098216766758	-0.736204987065641	0	OR52B4	ENSG00000221996
646350	0.0111618518082656	0.000147331349737242	0.0209372493432969	-2.10602006975987	0
11061	0.0911460621352611	0.0671807666865974	0.109986205916287	-0.215447723923481	0	LECT1	ENSG00000136110
388910	0.349039795888065	0.564144259928502	0.268223090038567	1.09324612558767	0
389206	0.384333918713874	0.332639373902817	0.284886938687653	-0.136594883673208	0	BEND4	ENSG00000188848
390282	0.1240050699801	0.208268292340014	0.13616908196652	-0.620128234779162	0
10307	2.41868318587199e-06	2.14525254449874e-05	1.42586118182085e-05	0.279677534010565	0	APBB3	ENSG00000113108
145581	0.200023057478988	0.308459166110608	0.188593482628493	-0.791019184682376	0	LRFN5	ENSG00000165379
147929	4.6709520927485e-05	9.10999091767641e-06	0.000186398748926571	-0.350692875358575	0	ZNF565	ENSG00000196357
642450	0.0608410819258452	0.00168698274304817	0.0818062099616276	-1.16053685024626	0
10584	0.42659336562826	0.631765584856191	0.302313926204132	-0.884936003566221	0	COLEC10	ENSG00000184374
10285	0.279606182284447	0.271320263316106	0.23377665059031	-0.0486695712722529	0	SMNDC1	ENSG00000119953
144983	5.23963950201072e-05	2.86925607670702e-05	0.000206264381914276	-0.486466453566293	0	HNRNPA1L2	ENSG00000139675
84440	0.113734053125344	0.317587252937707	0.128401933218108	0.143478333740692	0	RAB11FIP4	ENSG00000131242
79798	0.0743060905663739	0.0503106891229781	0.094875455789044	-0.241481540939684	0	ARMC5	ENSG00000140691
442382	0.667470219548648	0.453552166740025	0.395205070118698	-0.367982810730478	0
29999	0.0776541647485552	0.129012545707314	0.0977924095649158	-0.810151823874037	0	FSCN3	ENSG00000106328
57554	0.425954388114622	0.65641655995134	0.302022544235131	0.619605611392701	0	LRRC7	ENSG00000033122
647193	0.40642411091561	0.446777015993966	0.29413492501467	-0.580405808038559	0
283683	0.00235148707652953	0.000204850326564496	0.00551137435480491	-0.657105677275926	0		ENSG00000274253
649971	0.0896231251438055	0.312350128679834	0.108755668753328	1.04974756843455	0
10492	0.481892456062016	0.474530548134773	0.326409676790059	0.0508557955564507	0	SYNCRIP	ENSG00000135316
5394	4.67004005938793e-05	0.000124006584427287	0.000186398748926571	-0.247011095602799	0	EXOSC10	ENSG00000171824
646198	0.828642877600845	0.144199258165041	0.4441718287342	-0.167904161735322	0
163702	1.04931457107643e-05	3.35879763686528e-07	5.11449853578183e-05	-0.657799619753158	0	IFNLR1	ENSG00000185436
80739	1.00643359444816e-07	1.3004680673869e-06	9.56863894505245e-07	0.536722325420139	0	C6orf25	ENSG00000224393,ENSG00000228090,ENSG00000206396,ENSG00000237459,ENSG00000231003,ENSG00000204420,ENSG00000230060
644763	0.78572449197942	0.931998864276659	0.43162710248682	0.0573554285500055	0
51105	8.28634031896989e-05	0.000199244268326608	0.000305725397704785	0.21069310324579	0	PHF20L1	ENSG00000129292
60487	1.05504280023779e-06	1.08988674335132e-06	7.0366914150251e-06	-0.470432013107221	0	TRMT11	ENSG00000066651
51068	0.000188591557475016	8.81198542990763e-05	0.000618370780566501	-0.243933746617956	0	NMD3	ENSG00000169251
79954	0.0643930007886955	0.0821031036531588	0.0852278831114801	0.243414156093994	0	NOL10	ENSG00000115761
651936	0.0832936602042729	0.166257895336917	0.103042997403984	0.181453344682188	0
648600	0.829278313466418	0.641317973228856	0.444331758847926	0.0322164425977344	0
651208	0.4047121496256	0.276617022765126	0.293371829388901	-0.50807069111757	0
2629	6.2486365869046e-15	7.6895085396206e-13	8.77152509258751e-13	0.810154220894164	1	GBA	ENSG00000262446,ENSG00000177628
891	0.16016638342871	0.0793891451136568	0.162673271155704	-0.521550462108909	0	CCNB1	ENSG00000134057
6880	0.000327820021057664	0.000236702326534818	0.00100398053783277	-0.396148630166272	0	TAF9	ENSG00000276463,ENSG00000273841
651398	0.484070965421855	0.921591932391534	0.327312519453665	0.131549162380653	0
389119	0.145997391617033	0.104185765234965	0.15243462738598	-0.110101009103106	0	FAM212A	ENSG00000185614
23164	1.70040754952539e-06	1.80535649681608e-06	1.06225412366102e-05	-0.341981570320746	0	MPRIP	ENSG00000133030
2547	0.0012679056747647	0.00241914357693829	0.0032478519927215	-0.1833468838648	0	XRCC6	ENSG00000196419
10855	4.09460242537533e-12	7.65881233707581e-10	1.87991900739974e-10	1.17443422867943	1	HPSE	ENSG00000173083
644311	0.651564766847888	0.431763853587444	0.389908755077292	-0.17533979325436	0
90332	0.292895385092996	0.425084973964407	0.241020118217736	0.374980516044165	0	EXOC3L2	ENSG00000130201
55743	2.80268585860419e-05	1.53527026428952e-05	0.000120422409023381	0.18745076176701	0	CHFR	ENSG00000072609
23210	0.00506680377504874	0.0876373544131168	0.0106983683453793	0.250432456607486	0	JMJD6	ENSG00000070495
158931	0.0841144343413768	0.127087379761959	0.103821566776162	-1.41914840461627	0	TCEAL6	ENSG00000204071
643888	0.0100766253631836	0.012899111183242	0.0191812700445879	-0.251724030618651	0
5800	0.503464372488505	0.663417527696224	0.334969058045934	-0.0657953454207664	0	PTPRO	ENSG00000151490
55832	0.00552753182318103	0.0109778567181042	0.0115142859512804	-0.258493897657322	0	CAND1	ENSG00000111530
4958	0.835060543919015	0.944603154630092	0.446088274094044	0.063636665881498	0	OMD	ENSG00000127083
374739	0.684491546715651	0.348139679146895	0.400951226508382	-0.0704148088982554	0	TEPP	ENSG00000159648
400745	0.239937838165939	0.263770907763421	0.211503307995914	0.11675090543069	0	SH2D5	ENSG00000189410
10586	0.275017637785654	0.0753909534577616	0.231203985310794	-0.192206577179138	0	MAB21L2	ENSG00000181541
654147	0.764577430982267	0.794674788825123	0.425516050230922	0.0336153011270448	0
51236	0.0541770613438596	0.0261403834807439	0.0749141306255434	-0.267349195899857	0	HGH1	ENSG00000235173
4919	0.169474488995161	0.173540788002412	0.169047714464927	-0.373884243705255	0	ROR1	ENSG00000185483
10270	0.042092348116167	0.0449184417601773	0.0616548884278866	-0.110153361260196	0	AKAP8	ENSG00000105127
2207	6.76038588722916e-15	3.59481371833881e-12	9.16637420484858e-13	0.866590123071541	1	FCER1G	ENSG00000158869
144132	0.315128718493006	0.332639373902817	0.252201832047283	-0.0823656677480978	0	DNHD1	ENSG00000179532
146862	0.393223576401656	0.457269773557472	0.288455287812283	-0.286931462973503	0	UNC45B	ENSG00000141161
118932	2.35522571727709e-05	1.43732299478797e-09	0.000103813312186506	1.54086676200854	1	ANKRD22	ENSG00000152766
155060	0.00188093815892742	0.000968333371199832	0.00457183189882851	-0.70627903295371	1
55345	0.980154375659192	0.694342581521463	0.483927730761527	-0.0248648575303337	0	ZGRF1	ENSG00000138658
400968	0.0438233473675391	0.0249502165251063	0.0635352115819812	-2.78161790725045	0
4478	9.8782701142116e-06	4.79279202194785e-05	4.86447809147001e-05	0.193004744015475	0	MSN	ENSG00000147065
133686	0.00783539906235697	0.00638623195510206	0.0154760830990472	-0.491634757067089	0	NADK2	ENSG00000152620
4145	3.57417078426961e-07	7.01488284403874e-08	2.79466358062286e-06	-0.580426841979611	0	MATK	ENSG00000007264
65010	7.45563454902395e-12	2.46489892548197e-09	3.1771326618693e-10	0.596866932375465	0	SLC26A6	ENSG00000225697
25	0.34731834838326	0.280963301138375	0.267359650206046	-0.0581184105808489	0	ABL1	ENSG00000097007
255352	0.180350185826081	0.310612705899638	0.176054670498593	0.414936441032477	0
54850	0.0291858303760621	0.0282718325806395	0.0461125183691909	-0.163380064987484	0	FBXL12	ENSG00000127452
652335	0.757628487439392	0.891546265867693	0.423455590110889	0.0993392360602253	0
645010	0.475162184219741	0.310763780187609	0.323347595862703	-0.796700909781963	0
89958	0.147344079080531	0.628532523258101	0.153411119630325	0.331760835537697	0	SAPCD2	ENSG00000186193
650566	0.186083077374422	0.689651202778867	0.180089252528052	-0.54596311255346	0
646302	0.4179149077703	0.619235923392379	0.298843898095967	-0.460893509016439	0
353274	0.890714655865077	0.891976570216446	0.461520458102022	-0.0583931877639487	0	ZNF445	ENSG00000283034,ENSG00000185219
644379	0.151073462953137	0.325052885389392	0.156149513226393	-1.21995155930615	0
222967	0.54417039821106	0.744535582435119	0.350346639424462	0.0597426980324994	0	RSPH10B	ENSG00000155026
79760	0.019264203008255	0.0280881959485509	0.0330066199239027	0.499193119603356	0	GEMIN7	ENSG00000142252
219484	0.120565919346447	0.204920803600131	0.133473531475232	-0.741458707708161	0	OR5M8	ENSG00000181371
440757	0.154192802707077	0.163697485911201	0.158481312689103	-1.42757743484786	0	LINC00851	ENSG00000237282
114789	7.8833666618381e-06	3.73942996311717e-06	3.97899160318174e-05	-0.276923003195705	0	SLC25A25	ENSG00000148339
7093	0.530380406467699	0.405730623121133	0.345231235769375	-0.177774475417464	0	TLL2	ENSG00000095587
659	0.787761376578688	0.890416845063829	0.432159625981766	-0.021765569356668	0	BMPR2	ENSG00000204217
651886	0.348060502541108	0.817382430465078	0.267662363558898	-0.447505847970323	0
644413	0.970257252763538	0.827567665579676	0.48143394151801	0.0242661977830971	0
280658	0.419076819319067	0.670940336079293	0.299379923906909	-0.511607415416064	0	SSX7	ENSG00000187754
642280	0.766928106098591	0.738512324152333	0.426356606431809	-0.128396671291	0	ZNF876P	ENSG00000198155
27040	1.8191435859234e-12	6.48836719463046e-10	9.64702113149633e-11	-0.455707876322397	0	LAT	ENSG00000213658
55109	0.025677276096989	0.0282718325806395	0.0415766183409146	-0.110255500807762	0	AGGF1	ENSG00000164252
390197	0.0172618262877901	0.0085163373561016	0.0301428345349282	0.377324762584614	0	OR4D10	ENSG00000254466
5279	1.92077109187252e-06	3.36418279681043e-06	1.17409858855165e-05	-0.245800366247335	0	PIGC	ENSG00000135845
641823	0.3031190466344	0.340318079730042	0.245905574268828	-0.197291153012755	0
286187	0.539684781586581	0.799148738689522	0.348530658288538	-0.156691002287188	0	PPP1R42	ENSG00000178125
57465	0.334499743383102	0.541757966282201	0.261530030843326	0.134710892304785	0	TBC1D24	ENSG00000162065
647718	0.0795951759555178	0.0379385048034582	0.0996244467377705	-0.304593689796869	0
391211	0.0285037091995202	0.0169526022256833	0.0452685681796958	-3.16893998450685	0	OR2G6	ENSG00000188558
84791	0.152423727053065	0.380508327834742	0.157177527082193	0.119661954196999	0
732391	0.601473882215342	0.764329494919659	0.372280146563565	0.426009436224974	0
91607	0.0180105331591833	0.0426330967240496	0.0312444702950544	0.143733374330192	0	SLFN11	ENSG00000172716
4839	8.19961096842844e-06	2.50643350306414e-05	4.11770831957869e-05	-0.275278768919587	0	NOP2	ENSG00000111641
26154	0.208468433611721	0.163544881885418	0.193165063949518	-0.234021290150871	0	ABCA12	ENSG00000144452
10407	0.672323511297648	0.570889946227672	0.396981995456671	0.0949591454979954	0	SPAG11B	ENSG00000164871,ENSG00000274405
2580	0.00940897136955831	0.0112558067874923	0.0180929394440408	0.111468404363205	0	GAK	ENSG00000178950
90121	0.00156572675009942	0.00102859536133906	0.00390919837339367	-0.201380024375135	0	TSR2	ENSG00000158526
2868	0.776907280850963	0.818256262846502	0.429304039722843	-0.0663060582842261	0	GRK4	ENSG00000125388
283135	0.619314690230779	0.746064000288743	0.378291473345926	0.229019790160092	0
85480	0.834555357081112	0.447932902156609	0.445918762511981	-0.0338339859577815	0	TSLP	ENSG00000145777
57565	0.166056170411383	0.0426330967240496	0.166767258941036	-0.247090106943333	0	KLHL14	ENSG00000197705
3978	9.80854094650669e-05	9.64706877063451e-05	0.000353178977737656	-0.309174501049997	0	LIG1	ENSG00000105486
147694	2.89120190993451e-07	6.0883364094192e-07	2.32933596383605e-06	-0.490740602623772	0	ZNF548	ENSG00000188785
5349	0.387172245145601	0.262334052229787	0.286084444759494	0.265106525886656	0	FXYD3	ENSG00000089356
645186	0.364081608497491	0.409548118851237	0.275558323959202	-0.431128891751382	0
503618	0.977768843866983	0.549488723139134	0.483308000317678	-0.0341284039611937	0	DEFB104B	ENSG00000277006,ENSG00000177023
3066	0.0257575260737133	0.0337109889611715	0.0416839323758573	-0.111763612779528	0	HDAC2	ENSG00000196591
647802	0.68615030976845	0.845668361631959	0.401422741562665	-0.0725695045439691	0
55212	0.0761106986835505	0.113843186442091	0.0964468454193916	-0.159778946771081	0	BBS7	ENSG00000138686
353514	4.67978070164162e-07	2.01210156225809e-06	3.49646636221667e-06	0.668710208575996	0	LILRA5	ENSG00000274113,ENSG00000187116,ENSG00000275404,ENSG00000278355,ENSG00000274914
390078	0.403283732891838	0.317502691933738	0.292785634581458	0.21470618033565	0	OR52E6	ENSG00000205409
730862	0.77776758594009	0.473640813794377	0.429435305190577	-0.122918015473098	0
440253	0.975258516497771	0.445315870459923	0.482720565796456	-0.00605955069656156	0
79629	0.0053296355159526	0.0119782027935419	0.0111773569973027	-0.12636308154711	0	OCEL1	ENSG00000099330
26511	0.0497470569099793	0.205429277744747	0.0700504168974237	0.0905341908112938	0	CHIC2	ENSG00000109220
342945	0.867937987209935	0.814831295399577	0.455154455364108	0.0326081954421156	0	ZSCAN22	ENSG00000182318
11277	0.999664137766056	0.866272103817749	0.489268204250758	6.77911459919739e-05	0	TREX1	ENSG00000213689
8345	0.331304725886884	0.583060254550193	0.260086045081276	-0.131239687647684	0	HIST1H2BH	ENSG00000275713
727942	0.0791216891301675	0.0626580067817367	0.0992191554578351	-0.977774581125973	0
441811	0.247144079389201	0.220388430280392	0.215724680885849	1.04840004564229	0
79853	0.681358562331039	0.677180687844294	0.399935388188679	-0.366148937082189	0	TM4SF20	ENSG00000168955
23471	0.00719271230085596	0.00443835983930711	0.0143732985760002	-0.145342872445043	0	TRAM1	ENSG00000067167
2842	0.000339022451918039	0.000572287615860545	0.00103344615269742	-0.499850116383473	0	GPR19	ENSG00000183150
91749	0.665505720635103	0.211326649159149	0.394600302565401	-0.268610771091453	0	MFSD4B	ENSG00000173214
9317	0.00374705892595015	0.00386530364063079	0.0082504975613138	-0.497329192537649	0	PTER	ENSG00000165983
90529	0.740220882003608	0.682220019308104	0.418082555657769	-0.0588387981659477	0	STPG1	ENSG00000001460
643100	0.00391125549603803	0.00285947788295179	0.0085536326183788	-1.13079604085537	1
151648	0.00122887816281633	0.000275971862241504	0.00316313582986588	-0.508381697990615	0	SGO1	ENSG00000129810
653882	0.139149484179483	0.0132224947732608	0.147433873539631	-1.61342675816632	0
58511	0.451246587092964	0.791277975046614	0.313053284762371	-0.183169351654617	0	DNASE2B	ENSG00000137976
65094	0.151739846398808	0.0439913303811761	0.156621209862134	-0.159771761548731	0	JMJD4	ENSG00000081692
22849	5.72054562488998e-09	1.58778208978303e-07	8.32400571631218e-08	0.359917233176755	0	CPEB3	ENSG00000107864
653355	0.28893255764722	0.42766696281442	0.238895970094202	0.281186741952409	0
649162	0.394986029031621	0.288750793387129	0.289308511090822	-0.431578947898108	0
7069	0.54833760230323	0.827640730302867	0.351966046328016	-0.837692119478976	0	THRSP	ENSG00000151365
219431	0.442790218950861	0.404517145449956	0.309327777366961	-0.437605074809915	0	OR4S2	ENSG00000174982
28959	8.11745057024458e-05	7.89999566774123e-05	0.000300329990407086	0.840333529936131	1	TMEM176B	ENSG00000106565
23294	8.80621155545283e-05	0.00279400432995053	0.000322314826002433	0.257040435356326	0	ANKS1A	ENSG00000064999
649242	0.244526561080139	0.107012107197104	0.214360506540003	0.187945088030652	0
644404	0.137222515670635	0.14145254305017	0.146072101090527	-0.48886431589	0
79714	0.812871342268587	0.72804873164265	0.439190404258695	0.0213564703762851	0	CCDC51	ENSG00000164051
820	6.19102010101273e-11	2.80325639199278e-12	1.87488554474887e-09	2.58612407370317	1	CAMP	ENSG00000164047
285322	0.136212520634346	0.154703041140805	0.145269131619738	-1.02266259193671	0
649926	0.887023430932612	0.904086720279596	0.460588123514436	0.0305390632296623	0
9497	1.88096946169812e-05	1.41795906755512e-05	8.53364878028875e-05	-0.362893434053988	0	SLC4A7	ENSG00000033867
641944	0.735562807062463	0.861113875537332	0.41660677828873	0.0462142464879067	0
6736	0.161288276420605	0.240641400511378	0.163478752866479	0.819269344710419	0	SRY	ENSG00000184895
652222	0.836398126266319	0.43778085257121	0.446422334186145	0.0548084737453528	0
650152	3.09398025533296e-13	6.31106524540517e-10	2.32182339016859e-11	0.255988969916185	0
51192	4.68322036607989e-08	1.80535649681608e-06	5.00265080193929e-07	0.42676333072121	0	CKLF	ENSG00000217555
28513	0.583005441774897	0.351233760731747	0.364916866028545	-0.38832520043402	0	CDH19	ENSG00000071991
10592	7.26288575880382e-05	9.8796281787891e-06	0.000273374951646712	-0.399547352015042	0	SMC2	ENSG00000136824
51324	0.111613601983891	0.241997319554341	0.126689476069372	0.107933545455542	0	SPG21	ENSG00000090487
30844	0.15302935229283	0.337023249119181	0.157652168170274	0.0930511567630734	0	EHD4	ENSG00000103966
39	0.00191926681646976	0.00114608468682679	0.00464700803965519	-0.190558211375101	0	ACAT2	ENSG00000120437
94005	0.00367113962929951	0.00118186333366372	0.00810877204254132	0.137335843739049	0	PIGS	ENSG00000087111
51528	0.0970050212917486	0.213365337440128	0.114818679968672	0.0732616883882793	0	JKAMP	ENSG00000050130
5569	1.88424015957004e-07	2.53178144519736e-09	1.61280644597785e-06	-0.612336278642192	0	PKIA	ENSG00000171033
64426	0.0629960351143392	0.0665201310447852	0.0838761104042152	0.279001765309841	0	SUDS3	ENSG00000111707
1297	0.587285915115057	0.869715428562957	0.366669630774553	-0.0712270630440613	0	COL9A1	ENSG00000112280
4437	0.748939433653698	0.963369558144851	0.420682481504654	-0.0134325963279874	0	MSH3	ENSG00000113318
10213	2.77471298559209e-05	1.83396705639215e-05	0.000119544650691053	-0.285723928863792	0	PSMD14	ENSG00000115233
3516	0.0253125345740005	0.0276482633749921	0.0410528815493318	0.17437340832339	0	RBPJ	ENSG00000168214
5682	0.0142007185232826	0.00992608012127123	0.0255837576613768	-0.0997813791951713	0	PSMA1	ENSG00000129084
388512	0.147877886777762	0.576924480354231	0.153855271508521	0.499128404044166	0	CLEC17A	ENSG00000187912
6812	0.286373906228055	0.499166951666478	0.23750456873311	0.198375474216709	0	STXBP1	ENSG00000136854
339047	0.760821252352443	0.897334672326843	0.424544059111356	-0.0394581901514222	0
92591	0.913126628408236	0.664575465369377	0.467102959704033	-0.0312516703219477	0	ASB16	ENSG00000161664
5218	2.26131224509693e-05	0.000650991890107564	0.000100490501335091	0.47874731620749	0	CDK14	ENSG00000058091
654046	0.349547352987423	0.531720794895468	0.268526656445927	-0.247580484555667	0
51281	0.371559108816417	0.453183661518587	0.278917747180027	-0.0748639133908589	0	ANKMY1	ENSG00000144504
649095	2.33129909329631e-05	5.68210584747503e-06	0.000102986945850001	-0.641184813697091	0
9724	0.00203971751794888	0.00238430934621537	0.0048826648558556	-0.1821711674073	0	UTP14C	ENSG00000253797
54487	0.0806985673027493	0.0646083830709229	0.100667577690474	-0.164740386067307	0	DGCR8	ENSG00000128191
648058	0.3002616834133	0.197700757938622	0.244485156257346	-0.172421552046315	0
643327	0.207338038741644	0.487615608251114	0.192508908215762	-1.04518410208519	0
56341	0.949337896320713	0.501034055512218	0.476100497129713	-0.0190471694595615	0	PRMT8	ENSG00000111218
63929	0.0342364714949325	0.0267351612338737	0.0524494120237113	-0.121426835599566	0	XPNPEP3	ENSG00000196236
388946	0.483690739899008	0.246898876482779	0.327117747739351	-0.277262648678006	0	TMEM247	ENSG00000187600
388743	0.411721516022645	0.577067291452118	0.296547778279013	-0.142631421778395	0	CAPN8	ENSG00000203697
4017	0.0826374730169201	0.0347549689605533	0.102411732980988	-2.08014272873816	0	LOXL2	ENSG00000134013
23087	0.00983243584896299	0.0185064287331427	0.0187861353627138	-0.325744898826361	0	TRIM35	ENSG00000104228
135948	0.710107897017334	0.215498076141962	0.408885247415031	-0.186772287638282	0	OR2F2	ENSG00000221910
388759	0.141817683609265	0.101812243470998	0.149298673005637	1.29052671426714	0
401497	0.53074046084639	0.256367716754434	0.34529606910877	0.0869980685249991	0
650116	0.723250437130566	0.580062103445416	0.412975397076683	-0.0348739315092095	0
1497	0.0378061850229491	0.023606394018237	0.0566351224387839	0.118439946310037	0	CTNS	ENSG00000040531
648476	0.0377894128692149	0.170310471186441	0.056624151876353	0.232868709259084	0
27350	0.0243106327378101	0.0639781469937983	0.0397358191869317	-0.21284540287125	0	APOBEC3C	ENSG00000244509
55890	0.234728251396765	0.130744993182004	0.208528674587651	0.134323016490624	0	GPRC5C	ENSG00000170412
646168	0.384688004749272	0.554917402175189	0.284936989452071	0.465440008489024	0
653855	0.283019791872695	0.257284654128607	0.235697050302999	-0.175274530842545	0
390231	0.967760306207622	0.771246706019518	0.480883492374394	0.0310498432444256	0	TRIM77	ENSG00000214414
441116	0.3294206632791	0.511194585864551	0.259202997785185	-0.588450599495192	0
400710	0.0332339336371428	0.0736261838062738	0.0512131226905233	0.300434877472899	0		ENSG00000204666
3991	0.910853313776258	0.933769216559211	0.466566056567747	-0.0144553017240956	0	LIPE	ENSG00000079435
5810	0.000497288030338852	0.000244943000674506	0.00144123867395572	-0.456496657447019	0	RAD1	ENSG00000113456
11080	3.25034404060609e-06	1.27151237399289e-06	1.83369765293973e-05	-0.797430602272612	1	DNAJB4	ENSG00000162616
55916	0.338533362899463	0.332639373902817	0.263458025874499	0.0738840200662501	0	NXT2	ENSG00000101888
84290	0.00454194002155813	0.137767238844719	0.00973834137677004	0.777492431022662	1	CAPNS2	ENSG00000256812
644500	0.964406042537403	0.613327226366767	0.479994149761658	0.0103029118259409	0
84365	3.84737540547872e-08	1.78721629521338e-07	4.23490868832133e-07	-0.395474193602504	0	NIFK	ENSG00000155438
8534	0.181669548367963	0.182907589939147	0.176995077087988	0.203351589865678	0	CHST1	ENSG00000175264
653149	0.126438253638123	0.0367194993195416	0.138050420105667	-0.542069160487832	0	NBPF6	ENSG00000186086
2979	0.645348734839843	0.791303079427225	0.387452034719952	0.0448990173846059	0	GUCA1B	ENSG00000112599
400661	0.905629481099134	0.882128907373979	0.465108233659944	0.0648207274089192	0		ENSG00000276397
389152	0.560383263552521	0.524034640246685	0.356476205353848	-0.401816367319591	0	PRR23C	ENSG00000233701
81	0.0125625730603818	0.00992608012127123	0.0231355265920483	0.151345979836865	0	ACTN4	ENSG00000282844,ENSG00000130402
55885	0.723189309756167	0.363825908493874	0.412969892556098	0.0822032873961807	0	LMO3	ENSG00000048540
647264	0.128920079772544	0.0751842649918342	0.139816264046117	-0.862208990245131	0
9673	1.14100093985832e-10	5.49416382652731e-08	3.18115385431749e-09	0.527894983832246	0	SLC25A44	ENSG00000160785
926	4.42109210778586e-08	5.90492535545955e-09	4.76100427045817e-07	-0.850359864692987	1	CD8B	ENSG00000172116
57621	0.0083199742968394	0.0118305193065221	0.0163009704606408	-0.276402595763399	0	ZBTB2	ENSG00000181472
54806	9.36415719066614e-06	6.42994839518536e-06	4.63810593520363e-05	-0.742779361834175	1	AHI1	ENSG00000135541
643933	0.697868237348003	0.510600790060649	0.405201296365528	0.167718717153255	0
5655	0.982099550917074	0.757809331668029	0.484522871938941	0.00383663749859862	0	KLK10	ENSG00000129451
170371	0.016723617659035	0.00153035100478795	0.0293516679804909	-0.341580699340757	0	C10orf128	ENSG00000204161
643008	0.0131705855951256	0.00544272947133765	0.0240842616980886	0.306394217583861	0	SMIM5	ENSG00000204323
9027	0.668715894942403	0.747863281251715	0.395648129054148	0.135816436225867	0	NAT8	ENSG00000144035
340390	0.264692522949164	0.409670464928986	0.225559108091195	0.111411755108485	0	WDR97	ENSG00000179698
84162	0.0990368665420021	0.151449489835529	0.116480602450166	0.567816208002669	0	KIAA1109	ENSG00000138688
11122	0.5231361266776	0.72472141788016	0.342421193008217	-0.164161216601316	0	PTPRT	ENSG00000196090
1103	0.307615956727	0.592097787699461	0.24820366273554	-0.117515341609579	0	CHAT	ENSG00000070748
7169	0.00510538265986543	0.00582056203934379	0.0107664895773903	-0.348395586726857	0	TPM2	ENSG00000198467
54832	0.121049622953716	0.0718850015941566	0.133894157325716	0.150331312450014	0	VPS13C	ENSG00000129003
84293	0.0408476923902757	0.0158571496431816	0.060193854771163	0.108345429899141	0	FAM213A	ENSG00000122378
645363	0.104648334421949	0.236755545409652	0.121148647871855	-1.15844348478047	0
6207	0.000217414234554121	0.000240791364828605	0.00070131384393824	-0.218303001639586	0	RPS13	ENSG00000110700
9564	0.327058133598212	0.360097145870189	0.25815107792049	0.640757368618138	0	BCAR1	ENSG00000050820
5456	0.741387303026973	0.745140321596828	0.418217762984435	-0.096414232964974	0	POU3F4	ENSG00000196767
5521	6.90820835782978e-06	1.76653214335297e-06	3.5483380345422e-05	-0.306209900512648	0	PPP2R2B	ENSG00000156475
4815	0.226912779873844	0.280963301138375	0.204092822503786	0.197700882727878	0	NINJ2	ENSG00000171840
64231	2.64051845294252e-09	6.0883364094192e-07	4.40032701746664e-08	0.395364971323041	0	MS4A6A	ENSG00000110077
8633	0.377412165502686	0.249110082150477	0.28176921186261	0.0983455459413465	0	UNC5C	ENSG00000182168
388259	0.159713217134779	0.118884635695183	0.162351206768546	-1.02855807562211	0
54839	0.142736574270633	0.206205746859329	0.150041382449605	-0.961578783481118	0	LRRC49	ENSG00000137821
5588	3.37365390667964e-06	3.90049502992222e-06	1.89698508561771e-05	-0.334898645508995	0	PRKCQ	ENSG00000065675
387841	4.51075537273497e-11	1.25129406286663e-08	1.43908498307777e-09	-0.288506782690984	0	RPL13AP20	ENSG00000234498
731227	0.19969976158626	0.151888898233432	0.188437563924953	-0.301091999535526	0
349149	0.749606451838301	0.945698269373244	0.42088428758452	0.0793494392161334	0	GJC3	ENSG00000176402
57654	0.591565719737974	0.348144624953062	0.368436315063637	0.049485888246753	0	UVSSA	ENSG00000163945
441752	0.0271391657143366	0.00946554550183266	0.043477603072331	-1.31914281774622	0
23746	0.061417483130392	0.0282523987560246	0.082349236485598	0.396002004972111	0	AIPL1	ENSG00000129221
170954	0.00661342823671661	0.0154806599263121	0.0134270226969293	0.15004348642219	0	PPP1R18	ENSG00000231247,ENSG00000229998,ENSG00000225060,ENSG00000230341,ENSG00000236428,ENSG00000146112,ENSG00000234000,ENSG00000206485
9054	0.124672054889118	0.188729580027864	0.136612326802798	-0.160623896314415	0	NFS1	ENSG00000244005
4837	0.000227876210883968	3.66130780578324e-06	0.000729734547413752	0.343756048504143	0	NNMT	ENSG00000166741
337876	0.622346717619727	0.45195232891201	0.379271898328878	-0.266408096232191	0	CHSY3	ENSG00000198108
1479	6.78542966082843e-07	6.37006589377463e-07	4.80882044497082e-06	-0.318928956586337	0	CSTF3	ENSG00000176102
27440	0.0236003369760282	0.0458610778109152	0.0389074528085301	-0.113293033536531	0	CECR5	ENSG00000069998
3861	0.165171110472109	0.398739317922918	0.166130100069899	0.877349075461408	0	KRT14	ENSG00000186847
644951	0.110807154869794	0.090461561569825	0.126025864517593	-1.27826747970842	0
1718	0.228278972113199	0.241017936539845	0.205058864510885	0.290048347683298	0	DHCR24	ENSG00000116133
641926	0.813917006569603	0.638143037465046	0.439359620746367	0.0497524738592798	0
54433	0.00214314195053851	0.00114608468682679	0.00509295084377305	-0.290755706222994	0	GAR1	ENSG00000109534
651864	0.931089610451169	0.832021601347085	0.471526291840047	0.0525365916588079	0
57666	0.238988847487655	0.187262570306886	0.210922247615841	-0.0876078190934277	0	FBRSL1	ENSG00000112787
29796	0.00109978944591257	0.000727999761592899	0.00287271287536181	-0.172141934624006	0	UQCR10	ENSG00000184076
9540	3.89162506150677e-13	2.83614915419031e-11	2.84873568314306e-11	0.841566730240129	1	TP53I3	ENSG00000115129
63974	0.504804661880279	0.510824625108381	0.33535354301894	-0.217747067303597	0	NEUROD6	ENSG00000164600
731396	0.369703856616996	0.462455101886892	0.278102442967161	-0.119885921200214	0
79621	0.000105354311459206	4.53019184107952e-05	0.000374085406685252	-0.346819831804801	0	RNASEH2B	ENSG00000136104
5422	0.0681892734849513	0.15453528059645	0.0889986901323174	-0.179213584857482	0	POLA1	ENSG00000101868
115286	1.66409619602724e-08	5.6305368621655e-08	2.0682698136085e-07	-0.366130198032038	0	SLC25A26	ENSG00000282739,ENSG00000144741
9980	0.752043345270914	0.59815830195387	0.421558240543233	0.021017664055568	0	DOPEY2	ENSG00000142197
146542	0.0352138682075798	0.0344500619530699	0.0536543921327361	-0.112876283266762	0	ZNF688	ENSG00000229809
6256	4.73256324655247e-07	3.36418279681043e-06	3.52927266494934e-06	0.389207919118776	0	RXRA	ENSG00000186350
6376	0.651411150007453	0.439450284756639	0.389855932699911	0.250026158437929	0	CX3CL1	ENSG00000006210
1181	0.746428242253612	0.543205005654343	0.419952138661732	-0.0455138833752915	0	CLCN2	ENSG00000114859
3360	0.784388965246074	0.190205047532757	0.43135172085235	0.0460827417938662	0	HTR4	ENSG00000164270
1384	0.0201037778454095	0.0413096721610206	0.0341411620914668	0.341227076794659	0	CRAT	ENSG00000095321
126308	0.0414595195539885	0.100509918206535	0.060929903751199	0.122478715662065	0	MOB3A	ENSG00000172081
440279	0.46911428375962	0.120643281045726	0.320842252742608	0.182310476363258	0	UNC13C	ENSG00000137766
112398	0.407407701488739	0.427278906171976	0.294614460028594	0.0316774434269854	0	EGLN2	ENSG00000269858
56937	0.000761705131012928	8.19358825125158e-05	0.00208932688447222	-0.467342725024395	0	PMEPA1	ENSG00000124225
9050	1.53408853663136e-08	6.68130380818601e-08	1.93904192312169e-07	0.618814481801593	0	PSTPIP2	ENSG00000152229
57616	4.4667803514385e-11	1.04534088147433e-08	1.42887597375662e-09	0.857867663542535	1	TSHZ3	ENSG00000121297
23261	0.000441454203684664	4.69194662433528e-05	0.00129930371671851	-0.785727018493878	1	CAMTA1	ENSG00000171735
400796	0.117702917766049	0.00208162370980684	0.131204852343007	-1.49299032879575	0
4838	0.485685747759693	0.774503328223941	0.327994104894131	0.127607503015786	0	NODAL	ENSG00000156574
4861	0.713177130938498	0.0890149821169419	0.409644337294662	-0.201794109445693	0	NPAS1	ENSG00000130751
23385	3.94929050364892e-12	4.77890697860663e-10	1.82755749607029e-10	0.387870376290012	0	NCSTN	ENSG00000162736
79634	0.0598505969199446	0.0249868375860707	0.0808306023519576	0.2415384747408	0	SCRN3	ENSG00000144306
645167	0.165025602186189	0.206994419122597	0.166039732705663	-0.194528539565768	0
642414	0.89828711465614	0.297880045211949	0.463391758720293	0.0678847195121057	0
474343	0.0245699272796543	0.078326297332279	0.0400827660171456	-0.276999236174577	0	SPIN2B	ENSG00000186787
643648	0.850623370894568	0.578304213035461	0.450437397696342	0.0501266008440126	0
115201	0.00106760261393581	0.000142910370961036	0.0028015181644815	-0.189741313681701	0	ATG4A	ENSG00000101844
127262	8.85759940957761e-07	7.58228616005296e-06	6.04781863839445e-06	0.341637301440354	0	TPRG1L	ENSG00000158109
57683	0.133251675995303	0.0710566083256868	0.143044769272	-0.450966715227004	0	ZDBF2	ENSG00000283649,ENSG00000204186
64172	7.00120089219744e-15	5.37137354928668e-12	9.38623236248429e-13	-0.828113988927865	1	OSGEPL1	ENSG00000128694
441408	0.0645604294137309	0.0892726889507433	0.0854115870953828	-0.200638675105405	0
221823	0.157890800661466	0.116737265144038	0.161171495920395	-0.301506295811469	0	PRPS1L1	ENSG00000229937
64393	0.154273507839312	0.123125203986538	0.158495998167761	-0.098671023651508	0	ZMAT3	ENSG00000172667
7089	2.91931607585028e-12	3.81409988700511e-11	1.44534939396643e-10	-0.884142047372503	1	TLE2	ENSG00000065717
10772	2.46544148157732e-07	2.79002734980309e-07	2.02738418704309e-06	-0.421693317604157	0	SRSF10	ENSG00000188529
643834	0.678615840274842	0.942467587414419	0.399071500681594	0.0623516357582865	0	PGA3	ENSG00000229859
5076	0.119206202277764	0.0704899532280098	0.132336597078233	0.272253309907722	0	PAX2	ENSG00000075891
51398	0.0145966034504698	0.00777939732334518	0.0261980862298278	0.10846862266769	0	WDR83OS	ENSG00000105583
9830	0.938712026698942	0.559280146512818	0.473417999838145	0.0103825130865451	0	TRIM14	ENSG00000106785
114335	0.642130910572059	0.401144590605228	0.386531482927789	0.110826825022904	0	CGB1	ENSG00000267631
51520	0.0214094238486372	0.00955542612235911	0.0359360025637079	-0.172071170618848	0	LARS	ENSG00000133706
9478	0.669318506447469	1	0.395867260087402	-0.138134186467264	0	CABP1	ENSG00000157782
90417	0.000379659818327891	0.000249169035244664	0.00113877683787793	-0.405904359801511	0	KNSTRN	ENSG00000128944
5822	0.836605906930504	0.970343192967193	0.446474586021911	0.021065078786277	0	PWP2	ENSG00000241945
56983	0.000330019244982048	0.000997134748541588	0.00100942041650806	-0.247560855652574	0	POGLUT1	ENSG00000163389
653080	0.0252367224348827	0.0329855181091765	0.0409549737443313	-0.334638619624892	0
642936	0.644122123037609	0.564139590220782	0.387104414639181	0.121027215793825	0
129607	0.116514648111947	0.886727144239236	0.130295087327022	0.682947673976734	0	CMPK2	ENSG00000134326
9672	0.503469410368748	0.622677007166341	0.334969058045934	-0.081544982462011	0	SDC3	ENSG00000162512
5906	0.171231207094838	0.196191899707651	0.170131543404998	0.119840522001681	0	RAP1A	ENSG00000116473
8781	0.30745465760306	0.357622480372065	0.248140636040528	-0.459673962448781	0
22872	0.022992071787291	0.00840743259783165	0.0380972882879981	-0.115659463591645	0	SEC31A	ENSG00000138674
50624	2.52563074629077e-06	7.33648282706052e-07	1.47829050027386e-05	-1.12604468046937	1	CUZD1	ENSG00000138161
60488	7.11337948586386e-07	1.01971685234595e-06	5.00743181178901e-06	-0.379435102330372	0	MRPS35	ENSG00000061794
377630	0.526941684361592	0.689142802927393	0.343874610239457	-0.426123629142103	0	USP17L2	ENSG00000223443
652733	0.43983274120913	0.328061991664853	0.308001066772052	-0.225594455006723	0
441369	0.842720770447983	0.942400296082265	0.448097216361072	0.0424432044524695	0		ENSG00000248858
7444	0.553463901710082	0.250910881033094	0.354023773423934	-0.0507647916076757	0	VRK2	ENSG00000028116
649908	0.263880044481803	0.0582743067816281	0.225075804247503	-0.505617849463523	0
648672	0.941027093216288	0.804058653448059	0.473976226782191	0.020405288885392	0
493753	0.00217557422838749	0.00488406301054759	0.00515667146152203	-0.151435249556004	0	COA5	ENSG00000183513
487	0.907713184679359	0.816679951272235	0.465617217122364	-0.0212790239939827	0	ATP2A1	ENSG00000196296
651721	0.254408498122554	0.490147331647465	0.219650572504244	-0.721173767751182	0
120939	0.00412552035476284	0.0308229107582879	0.00895818043849364	1.16774852752963	1	TMEM52B	ENSG00000165685
2267	0.189028870397923	0.214978752978641	0.181936697144159	-0.14112191187041	0	FGL1	ENSG00000104760
56906	0.121816926343675	0.00620248829552827	0.134533930385043	-0.954441920769718	0	THAP10	ENSG00000129028
25832	3.64293798773855e-05	0.00221692695357381	0.000150613610724146	0.347195480259406	0	NBPF14	ENSG00000270629
4660	0.0397089137927807	0.0212878313723741	0.0588939559857956	-0.178626930842239	0	PPP1R12B	ENSG00000077157
219990	0.0934409550585884	0.189270476556381	0.111940359862605	-0.695718903799895	0	OOSP2	ENSG00000149507
7145	0.0102096693662146	0.20386814703934	0.0193889096411228	0.569884521409664	0	TNS1	ENSG00000079308
3227	0.00248369401870283	0.00748142505909919	0.00577248891902879	0.222823704270859	0	HOXC11	ENSG00000123388
353	1.66634672909821e-05	1.69495068370765e-05	7.65600471368727e-05	-0.398023497494123	0	APRT	ENSG00000198931
3417	2.03232006928129e-10	2.26123359498115e-07	5.17044629605262e-09	0.45428853492475	0	IDH1	ENSG00000138413
60496	1.04547181227341e-07	7.92094920288806e-08	9.87683380059011e-07	-0.354756780960164	0	AASDHPPT	ENSG00000149313
3188	0.00701486403712438	0.0312300690011301	0.0141052401400508	0.170353632436591	0	HNRNPH2	ENSG00000126945
51292	0.0475976488266373	0.15453528059645	0.0676670192016747	0.0908079528556875	0	GMPR2	ENSG00000100938
5914	8.72238903077913e-07	5.2627972552083e-05	5.96757300579262e-06	0.31352360244098	0	RARA	ENSG00000131759
23094	0.12775838535767	0.0868287964838635	0.139061972463443	0.148570770494257	0	SIPA1L3	ENSG00000105738
644923	0.202854283555325	0.147156162459806	0.190076359668403	-0.362077574032671	0
389432	0.431807426469744	0.127612194378112	0.304586162973326	-0.826851757917326	0	SAMD5	ENSG00000203727
163183	0.158758883016285	0.0743029820780512	0.161750818808194	-0.381738916658314	0	SYNE4	ENSG00000181392
10019	0.010031502847052	0.0337109889611715	0.0191113936260176	0.126346877405482	0	SH2B3	ENSG00000111252
25942	0.19115418663637	0.265644521675757	0.183179636701255	-0.0678859721662331	0	SIN3A	ENSG00000169375
134359	0.00617232420191135	0.00370717676293837	0.0126520208373615	-0.17230061417315	0	POC5	ENSG00000152359
4690	7.19624429489543e-06	1.28331421348507e-05	3.67414214464413e-05	-0.26185733896341	0	NCK1	ENSG00000158092
318	0.0221602537654672	0.022292617067241	0.0369757268387454	-0.222883019314584	0	NUDT2	ENSG00000164978
2887	3.53651720329879e-09	1.93817367779094e-10	5.54497875727496e-08	1.29752206968131	1	GRB10	ENSG00000106070
7068	0.530336971763096	0.234918880390495	0.345231235769375	-0.333911349127765	0	THRB	ENSG00000151090
7325	0.0011281726759799	0.000315926163038446	0.00293720655142881	-0.253113238420112	0	UBE2E2	ENSG00000182247
24149	0.0295322974767378	0.0652437338046909	0.0465551250575081	-0.160249852931529	0	ZNF318	ENSG00000171467
23643	2.70806315794944e-07	2.71911597135023e-06	2.201108757387e-06	0.499335148719908	0	LY96	ENSG00000154589
1983	0.000684793580385607	0.000951610756416674	0.00190330137062246	-0.17162162364441	0	EIF5	ENSG00000100664
6224	3.99183736110751e-05	4.97580774779906e-05	0.000162949409749535	-0.259271194007302	0	RPS20	ENSG00000008988
84337	0.202640116051923	0.535980925423126	0.189935345145761	0.153761539762334	0	ELOF1	ENSG00000130165
79149	0.537603572124435	0.527369767737766	0.347759182508567	0.0926486465966326	0	ZSCAN5A	ENSG00000131848
84798	0.0519741584868734	0.0193960062260422	0.0725384196802982	-0.173459262573862	0	C19orf48	ENSG00000167747
440603	6.36954441348645e-05	0.00405870563240925	0.000243201985933819	1.63348724477957	1	BCL2L15	ENSG00000188761
1145	0.653434987795366	0.914662278835934	0.390577392737626	-0.0779954044991253	0	CHRNE	ENSG00000108556
10735	0.070099471599746	0.105121215551739	0.0908163164143283	-0.102607670214992	0	STAG2	ENSG00000101972
9169	0.574428894935636	0.516002935443586	0.361803997578644	-0.0326385208940715	0	SCAF11	ENSG00000139218
27123	0.933676883623599	0.441791727221451	0.472295987376045	0.0216699303446802	0	DKK2	ENSG00000155011
91120	0.98289690292813	0.607301479607202	0.484700155703676	-0.00199062755444965	0	ZNF682	ENSG00000197124
2668	0.06092683452771	0.0698368614833279	0.0818938263714018	0.279105072891626	0	GDNF	ENSG00000168621
25870	6.30435776779314e-05	4.04537170448851e-05	0.000240867184004708	-0.298123181424872	0	SUMF2	ENSG00000129103
440491	0.094983802401619	0.107178614525519	0.113186362627245	-0.692786664088231	0
442299	0.370656538075786	0.130128590811422	0.278527344580066	-0.60928126017109	0
10791	0.00281324755722553	0.0387670013178889	0.00642929015032507	0.249877035670286	0	VAMP5	ENSG00000168899
63916	0.0276154835726122	0.108929847801475	0.0441458405398292	0.0917477907422359	0	ELMO2	ENSG00000062598
54148	9.67061334762655e-12	1.49851567785026e-10	3.88120154129733e-10	-0.566515985006791	0	MRPL39	ENSG00000154719
51438	0.0994631271004185	0.288761699526046	0.116843733426967	0.303671062993127	0	MAGEC2	ENSG00000046774
203569	0.0550816537979811	0.535503296712171	0.0758310279314725	0.503093536049385	0	PAGE2	ENSG00000234068
255104	0.372560231702139	0.317587252937707	0.279388025050542	-0.0981336317884242	0	TMCO4	ENSG00000162542
2894	0.407300955084274	0.686228247455702	0.294572299970865	-0.500981182176586	0	GRID1	ENSG00000182771
4969	0.0250727406993251	0.0427739079423351	0.0407581551139053	1.08082166033965	0	OGN	ENSG00000106809
1650	0.345887652093264	0.332639373902817	0.266742577255974	-0.0618966704139754	0	DDOST	ENSG00000244038
29911	0.0518527122701102	0.0790701283687795	0.0724134112678179	0.179052962827369	0	HOOK2	ENSG00000095066
4192	0.40449714563179	0.202315668191575	0.293309886405834	-0.132114417304239	0	MDK	ENSG00000110492
643910	0.989313167544259	0.89721591999598	0.486617324087833	0.00520160016480737	0
57111	0.0808903441399538	0.0513435536064427	0.100833016950049	-0.321079860009773	0	RAB25	ENSG00000132698
728039	0.440334907178576	0.290735731527225	0.308258772860895	-0.27884155875623	0	SSR4P1	ENSG00000235374
643612	0.389105491498752	0.391274435356274	0.286944306038825	0.131681228717677	0
651537	0.346907447653107	0.933011576941482	0.267186741681457	-0.499492433750212	0
441378	0.00222372567519655	0.00306243500079474	0.00525931046162156	0.63171492663532	0
4092	1.78664909143928e-09	2.51770042358375e-11	3.26463663612718e-08	-0.786025459278026	1	SMAD7	ENSG00000101665
285484	0.949157244184794	0.692192619318665	0.476060626065589	-0.0356454200997827	0
57461	0.6083332877109	0.466461398977925	0.374557922240797	-0.0204237179250675	0	ISY1	ENSG00000240682
4771	0.664805129225514	0.91119315216163	0.394420952252547	-0.0645327541078316	0	NF2	ENSG00000186575
651834	0.0650288958662601	0.00126873694458854	0.0858409987954459	-5.35079819056743	0
5046	4.4207660882517e-07	4.04537170448851e-05	3.33577555226848e-06	0.751605536867652	1	PCSK6	ENSG00000140479
154064	0.956066344906689	0.961561773900929	0.477908087505737	0.04822710894745	0	RAET1L	ENSG00000155918
56672	0.614079907642071	0.628874109277918	0.376483708631901	0.0335020576639229	0	AKIP1	ENSG00000166452
387263	0.0395607029912583	0.08845197531466	0.0586960262184999	-0.17750615114445	0	C6orf120	ENSG00000185127
401045	0.824132967614325	0.795879706850885	0.442814825138748	-0.0977106572933661	0
56990	0.00197544335452417	0.00188593022215951	0.00475696209138242	-0.183495009526184	0	CDC42SE2	ENSG00000158985
115106	0.000142739753257974	0.000192454475207112	0.000485821860997141	-0.355586292092238	0	HAUS1	ENSG00000152240
284129	0.0680357298232449	0.0562372805500083	0.0888468820292465	0.136040976176572	0	SLC26A11	ENSG00000181045
4817	0.0952575074202234	0.0367508757049884	0.113421900370011	0.185898412241997	0	NIT1	ENSG00000158793
9015	0.0009417751173947	0.000788096696846933	0.00250885127922491	-0.271488117063822	0	TAF1A	ENSG00000143498
56624	0.551196438851498	0.526889373035963	0.35323100710569	-0.155384936157252	0	ASAH2,ASAH2B	ENSG00000188611,ENSG00000204147
440867	0.425992275609195	0.585393145411444	0.302023730322378	-2.03308008842751	0
84624	0.028342019787137	0.217449124775593	0.0450597594337556	1.18550428846492	0	FNDC1	ENSG00000164694
55634	0.4963648130253	0.641346714311725	0.332327049227632	-0.105064850554856	0	KRBOX4	ENSG00000147121
2740	0.634148368661341	0.926555262299955	0.383292657222153	0.181220946766306	0	GLP1R	ENSG00000112164
55022	0.403980546840422	0.392500915804604	0.293131002352554	-0.11796412028454	0	PID1	ENSG00000153823
114791	0.166878016647549	0.134118924504294	0.167353166220905	-0.165321197272827	0	TUBGCP5	ENSG00000280807,ENSG00000275835,ENSG00000276856
388931	0.924653689354277	0.986041338212556	0.469843033212348	-0.0192285983341708	0	MFSD2B	ENSG00000205639
92595	0.00330211315348182	0.00432029027602506	0.0073935837958069	-0.661518937556236	0	ZNF764	ENSG00000169951
163087	2.63689494391511e-10	1.06086862014345e-10	6.500641772928e-09	-0.594171276225539	0	ZNF383	ENSG00000188283
169841	0.919450118036545	0.942467528490243	0.468395770338708	-0.0129913636024464	0	ZNF169	ENSG00000175787
9265	0.00140215146117785	0.00123747013313713	0.00355283474109223	-0.325487720310655	0	CYTH3	ENSG00000008256
653533	0.389900467158404	0.198479743628904	0.287314384363073	-0.549858264855243	0
200403	0.258802391520194	0.228203304347809	0.222318092704162	0.109168836285243	0	VWA3B	ENSG00000168658
114609	0.398610861007071	0.501973144681866	0.29079088846264	0.0464867616842267	0	TIRAP	ENSG00000150455
645645	0.444230421629944	0.596185343736509	0.309880313281259	0.492125386128978	0
8428	0.227611535633527	0.149531368559345	0.204597924598885	0.0433641251512413	0	STK24	ENSG00000102572
343930	0.434135470161324	0.152431947872707	0.305553650636858	0.221483261086627	0	MSGN1	ENSG00000151379
730262	0.0140942978658216	0.0113923892069073	0.0254381226432109	-0.432180306018092	0	PPIAL4E	ENSG00000271567
8409	0.000124667176470942	8.65337902108713e-05	0.000432542430319846	-0.225445052775146	0	UXT	ENSG00000126756
54891	0.0349098091339611	0.0182884993639809	0.0532686063731983	0.324382714246501	0	INO80D	ENSG00000283510,ENSG00000114933
286260	0.0484695307623252	0.0765775737819588	0.0686448047704166	-1.82403181525638	0
254773	0.621290385265686	0.993991176638716	0.379054071158267	-0.271033774298541	0	LYG2	ENSG00000185674
92799	1.16570114031187e-11	6.67052552918825e-10	4.56315969132177e-10	0.772564815963845	1	SHKBP1	ENSG00000160410
1716	6.149264804823e-05	2.55545138479599e-05	0.000236151501139707	-0.182900091854279	0	DGUOK	ENSG00000114956
197322	0.202268120552664	0.512899233906055	0.189705890516979	0.431977708722611	0	ACSF3	ENSG00000176715
113828	0.757446580002737	0.998254078050408	0.423391930645693	0.0797512042024167	0	FAM83F	ENSG00000133477
3108	0.000139169112550087	0.000103683669596922	0.000475665636119609	-0.33619703886143	0	HLA-DMA	ENSG00000243215,ENSG00000204257,ENSG00000242361,ENSG00000241394,ENSG00000243719,ENSG00000239463,ENSG00000243189,ENSG00000242685
415116	1.18659425939072e-08	2.77785094924101e-06	1.55170774365563e-07	0.523834011917388	0	PIM3	ENSG00000198355
974	6.24663758581896e-05	5.68210584747503e-06	0.00023919804702144	-0.546996518443699	0	CD79B	ENSG00000007312
59307	1.20173059530123e-11	1.65554275203604e-11	4.65548755592934e-10	-0.443444870635787	0	SIGIRR	ENSG00000185187
389422	0.344076258585881	0.956529516231184	0.265898678909548	-0.821153504090267	0
26137	0.00126694321380109	0.00116384695773024	0.00324740140600843	-0.256463148370891	0	ZBTB20	ENSG00000181722
148003	0.62711719006488	0.710242933105889	0.381108545783633	-0.406925203792563	0	LGALS16	ENSG00000249861
124404	0.856760261130659	0.845677117487067	0.452162335878424	-0.0220925817764712	0	SEPT12	ENSG00000140623
146434	4.60059066380082e-08	7.3645692267784e-08	4.92320018044926e-07	-0.697665631894613	0	ZNF597	ENSG00000167981
85478	3.61478138040581e-11	8.0897063373697e-10	1.18477229879517e-09	-0.833835688944457	1	CCDC65	ENSG00000139537
652331	0.704570991241083	0.309444853553504	0.406973636934218	-0.287063018518618	0
4134	0.83168239063746	0.781211591445453	0.44492162855863	-0.0262020594240743	0	MAP4	ENSG00000047849
649184	0.365684889436479	0.968048219087173	0.276228610294164	-0.470766965078754	0
441528	0.00031989171038496	8.16230445101859e-05	0.000983739316362603	-1.08151312508127	1
83999	4.58704223599157e-08	4.28127589275191e-05	4.91752235737629e-07	0.69693863853119	0	KREMEN1	ENSG00000183762
645781	0.0978432327043755	0.293802084845311	0.115543687618912	-1.20509893980562	0
94031	0.334766118077531	0.729951181025179	0.261584030831349	0.401980804974132	0	HTRA3	ENSG00000170801
360132	1.71539846010332e-08	1.48149492113246e-06	2.11227280323359e-07	1.32526358654546	1	FKBP9P1	ENSG00000176826
389813	0.0258414116387799	0.0419261002052938	0.0418026770137176	-1.93584273728267	0	C9orf172	ENSG00000232434
440083	0.905440353793352	0.318025167766924	0.465075778647886	-0.0519379207151165	0
6657	0.0314498447678878	0.00423138125323236	0.0490010481705378	-1.49790515052357	0	SOX2	ENSG00000181449
8813	5.88032637219447e-06	8.22829970732367e-06	3.07868938571694e-05	-0.212323307658919	0	DPM1	ENSG00000000419
196	0.643399954674124	0.319709786975999	0.386975213081858	0.0348582344799148	0	AHR	ENSG00000106546
650804	0.219680449167711	0.619303376723185	0.199756142569271	-0.687734614579795	0
26503	0.106941197180257	0.219845211744407	0.122947048343211	0.241790536054724	0	SLC17A5	ENSG00000119899
7473	0.000414164392633957	0.000447721115035514	0.0012305175792498	-0.610394506736842	0	WNT3	ENSG00000277626,ENSG00000108379,ENSG00000277641
23250	0.856836976854563	0.580881761763039	0.452162335878424	0.0607503332847212	0	ATP11A	ENSG00000068650
440435	0.090511717438666	0.0746918329017335	0.109464289599965	0.24591734998402	0	GPR179	ENSG00000276469,ENSG00000277399
648001	0.846023177316448	0.824387538816067	0.449089977149704	-0.0623195095322915	0
51126	0.0231961439613138	0.0164369821324682	0.0383821296692792	-0.12182388445953	0	NAA20	ENSG00000173418
554	0.982987611282585	0.961317196193786	0.484704822230599	-0.00587636394591386	0	AVPR2	ENSG00000126895
51028	0.0111713021877464	0.0189466525258493	0.0209450980261554	-0.190420411191826	0	VPS36	ENSG00000136100
401014	0.0648154666070807	0.10421942862428	0.0856647994391582	-1.21712254580687	0	TEX41	ENSG00000226674
9079	0.00997815966007755	0.00198594483799738	0.0190269706040026	-0.469994662311196	0	LDB2	ENSG00000169744
79691	0.423166191884284	0.622677007166341	0.300975617540862	-0.0503068974151066	0	QTRT2	ENSG00000151576
10787	0.719293909964899	0.841784969719102	0.411722298110849	0.0882679503825934	0	NCKAP1	ENSG00000061676
283652	0.0451420471268924	0.0488109798596197	0.0649413975449737	1.55988703103913	0	SLC24A5	ENSG00000188467
5372	0.128424088490022	0.0698368614833279	0.139476650177446	0.0967190218986833	0	PMM1	ENSG00000100417
54106	0.924118917103509	0.638218877849834	0.469650924531282	-0.00857838504069183	0	TLR9	ENSG00000239732
653493	0.576788725951113	0.763121776499594	0.362719196002917	-0.343590444350961	0
9955	0.618553071463035	0.845642710909562	0.378021879634731	-0.12601191351402	0	HS3ST3A1	ENSG00000153976
26269	1.66326721408498e-07	5.77018762673779e-08	1.45604547667146e-06	-0.287371359020087	0	FBXO8	ENSG00000164117
646191	0.905882862672212	0.537567754099244	0.465178297055867	-0.0621493257318222	0
653344	1.58791364413823e-06	2.60520134308822e-06	1.00300636937732e-05	-0.627872071491508	0
1606	0.00164836827075628	0.00183086616867989	0.00408730828917941	-0.212369252612357	0	DGKA	ENSG00000065357
643085	0.218923952443787	0.535993523144553	0.199356916501516	0.893552937626182	0
89884	0.23444163607711	0.108926216885818	0.208382146895915	0.21639512174638	0	LHX4	ENSG00000121454
650836	0.896813434267716	0.662513532473058	0.463033013837569	0.0536505749484778	0
391656	0.00173446888784505	0.000448060849395538	0.00427503283709127	-0.227349033283728	0
389120	0.51304665877823	0.454356525390938	0.338545532374813	-0.46647228405321	0
54511	0.0695540928521047	0.0881397276525378	0.0902960376488645	-0.840091932372366	0	HMGCLL1	ENSG00000146151
3658	0.206170745406364	0.535980925423126	0.191917926272424	-0.0883513143967114	0	IREB2	ENSG00000136381
163050	0.00347035201755805	0.0154806599263121	0.00772389731089553	-0.11544428138927	0	ZNF564	ENSG00000249709
283726	0.474260393658907	0.322723444691502	0.322973385753581	-0.388970231069701	0	SAXO2	ENSG00000188659
441771	0.153766132003056	0.0544509578919173	0.158219953142472	-0.446502024367305	0
148046	0.998525231970201	0.711528401249054	0.489071888162951	-0.000445742340916518	0
390892	0.849281181781128	0.626280166316493	0.450118536621893	-0.113652828923961	0	OR7A10	ENSG00000127515
283303	0.998808483659003	0.659098833554383	0.489134219735636	-0.00193188318644396	0	MRGPRG-AS1	ENSG00000236301
6097	0.589166678860746	0.945948889326487	0.367446207267695	0.0739167746268539	0	RORC	ENSG00000143365
79073	3.61926607939412e-06	1.4464583378782e-05	2.01326982544683e-05	-0.30370168550065	0	TMEM109	ENSG00000110108
10531	0.564202317124509	0.821781618731614	0.357922870030426	-0.0362299956156449	0	PITRM1	ENSG00000107959
54205	0.000325169119932649	0.000185882576182486	0.00099611757360337	-0.359876995949344	0	CYCS	ENSG00000172115
10847	0.910773908334207	0.85253143064619	0.466545411313268	0.0135627984568176	0	SRCAP	ENSG00000080603
644586	0.0805165868347248	0.057236886176588	0.100482586763434	-0.82619200873663	0
285704	4.75383882094784e-08	1.35117025560549e-08	5.05996611742807e-07	-0.920944666391081	1	RGMB	ENSG00000174136
79858	0.636617159853417	0.39428064737447	0.384259290727956	-0.0993285279585231	0	NEK11	ENSG00000114670
504190	0.850724422465007	0.376652507014986	0.450437397696342	-0.121153222373249	0	OR8U1	ENSG00000172199,ENSG00000281038
11224	1.0182338775215e-08	3.61116136821338e-08	1.3544527761932e-07	-0.297870718102124	0	RPL35	ENSG00000136942
375759	0.372052172324436	0.711471732434242	0.279185781726833	0.515053614933029	0	C9orf50	ENSG00000179058
55840	0.921708111215868	0.541759624857006	0.468885432948074	0.0111240639419075	0	EAF2	ENSG00000145088
26533	0.685065741136406	0.930128524944517	0.401105067603413	-0.166385672168573	0	OR10G3	ENSG00000169208
2109	0.207022030081002	0.4121592081539	0.192360234156972	0.0691963266210655	0	ETFB	ENSG00000105379
4684	0.0853975411731142	0.0375463468964553	0.104970944570185	-0.168236424840151	0	NCAM1	ENSG00000149294
113179	0.699724904094222	0.592097407739417	0.405718120213384	-0.0558455804818043	0	ADAT3	ENSG00000213638
145942	0.762450093340079	0.657062195174961	0.424999732401959	-0.0548689495823384	0	TMCO5A	ENSG00000166069
643475	0.00133917869575285	0.000278429242784773	0.00340851769701096	-0.655343975070295	0
201163	0.00117953686309768	0.0108411822801511	0.0030510125789076	0.592010376012761	0	FLCN	ENSG00000154803
1859	0.157753971157859	0.0934686889298465	0.161086947625501	-0.0597158758405977	0	DYRK1A	ENSG00000157540
389125	0.679227085341017	0.296870971171668	0.399175198236083	0.0542577648546355	0	MUSTN1	ENSG00000272573
116966	0.985401177555617	0.582685228793283	0.485393455157551	0.00369321335345524	0	WDR17	ENSG00000150627
89122	0.000179537233690059	0.000244946604063556	0.000591408290890313	-0.257335472776577	0	TRIM4	ENSG00000146833
79866	0.000625542663995658	0.000951610756416674	0.00175136452175165	-0.265158280710272	0	BORA	ENSG00000136122
643449	0.107723057348541	0.103666200485696	0.123625879803602	-0.63509926748403	0
653123	0.92583908371028	0.102506871334759	0.470101659128028	-0.0902847452035173	0	FAM74A6,FAM74A4	ENSG00000274516,ENSG00000274583
6128	5.02489538631239e-16	1.57225041944392e-13	1.24909237040211e-13	-0.358111920347414	0	RPL6	ENSG00000089009
9556	0.0146069826016602	0.0395993688635407	0.0262048894920243	0.132191136501201	0	C14orf2	ENSG00000156411
653438	0.013749995552307	0.0127414059239398	0.0249548506363287	-0.153684974921241	0
727944	0.789374091110903	0.584800757130864	0.432613275700381	0.065816883248086	0
51327	4.90679439351687e-05	0.00647446770755321	0.000194573836017035	0.922876093310969	1	AHSP	ENSG00000169877
124245	0.532696756332405	0.427278906171976	0.345985938558496	0.036091870692309	0	ZC3H18	ENSG00000158545
642809	0.76905522675938	0.535790468359527	0.4270235081268	-0.0605546043562549	0
51510	0.180619956797899	0.580062103445416	0.176274751477437	0.0886013877271424	0	CHMP5	ENSG00000086065
284194	0.893838216446328	0.734628872463474	0.462315994316787	-0.0143389031851721	0	LGALS9B	ENSG00000170298
54663	0.216206168390868	0.493653190679901	0.197952155051378	-0.0955089722236719	0	WDR74	ENSG00000133316
130367	0.494971895852709	0.479952286124004	0.331850524741765	-0.100649953807774	0	SGPP2	ENSG00000163082
4992	0.802878732682167	0.54606047212123	0.436547786318778	-0.0678129203275484	0	OR1F1	ENSG00000168124
1003	0.814869025809328	0.514848795592784	0.439592956052926	-0.159410850856936	0	CDH5	ENSG00000179776
79137	0.00248376328928312	0.00180389171014183	0.00577248891902879	0.273626866522927	0	FAM134A	ENSG00000144567
146325	0.966704947670784	0.743105604121219	0.480508416937708	-0.0215881915322976	0	PRR35	ENSG00000161992
946	0.0171497488176609	0.015295382201362	0.0299734427694537	-0.338066786361721	0	SIGLEC6	ENSG00000105492
140706	0.680109276883821	0.493492222200599	0.399529765693606	-0.202291387036537	0	CCM2L	ENSG00000101331
653981	0.655890663563325	0.821778023123691	0.391280772715794	-0.0812745793722968	0
646434	0.000116414780942149	7.20891928868105e-05	0.000407703800796604	0.627433991642649	0
126860	0.327934839075689	0.188749860020405	0.258649203784703	0.430906573819145	0
11285	1.22619857876106e-05	7.75695627062049e-05	5.85468212956818e-05	-0.237851109802213	0	B4GALT7	ENSG00000027847
81618	0.0855190117947409	0.00188593022215951	0.105076957209492	-0.23267468176365	0	ITM2C	ENSG00000135916
653052	0.825586863674899	1	0.443290474542916	-0.142150783729528	0
5819	0.185089708021349	0.000386100461326844	0.179346080352749	0.416777438093482	0	NECTIN2	ENSG00000130202
54943	0.307415925216638	0.313369959050337	0.248140636040528	0.0565370441786615	0	DNAJC28	ENSG00000262911,ENSG00000177692
731102	0.0729471561249446	0.0420513150137387	0.0935809585762336	-0.604753062012274	0
5322	0.547533820179604	0.0744860241788718	0.351642056322006	-0.394040373354098	0	PLA2G5	ENSG00000127472
651680	0.781358941411709	0.337023249119181	0.430492634404548	0.04315011304652	0
10121	9.07857871632356e-05	0.00106097246108962	0.000330559916826751	0.1750604654189	0	ACTR1A	ENSG00000138107
805	0.0053686665195018	0.00481800578161485	0.0112422373925866	-0.101936458163739	0	CALM3,CALM2,CALM1	ENSG00000160014,ENSG00000143933,ENSG00000198668
114880	0.09996916973035	0.163596743929279	0.117322694879912	-0.137010190633819	0	OSBPL6	ENSG00000079156
55435	0.00909283569608671	0.00529785453107885	0.0175671303875182	-0.375698350133997	0	AP1AR	ENSG00000138660
642132	0.229758870592778	0.459057887725636	0.20579726127518	-0.693172560167872	0
647834	0.00814353412845136	0.00851640499294928	0.0160131258594279	0.256605017552986	0
79726	0.0128836837821129	0.0156679099485992	0.0236356904106449	-0.100522179098202	0	WDR59	ENSG00000103091
5697	0.868813001542406	0.319230934807047	0.455413165501201	-0.150804620422272	0	PYY	ENSG00000131096
26528	0.138957212305969	0.194682399434349	0.147301027722156	-0.114168416225067	0	DAZAP1	ENSG00000071626
254050	0.131488853726487	0.0987776443956534	0.141636619295987	-0.409805796363159	0	LRRC43	ENSG00000158113
651530	0.360317662929748	0.820881413511108	0.273681713769109	-0.844026801712969	0
158326	0.670905643962485	0.45299382671067	0.396571345677555	0.142018531985723	0	FREM1	ENSG00000164946
687	0.00248650662203398	0.00123747013313713	0.00577548982271701	-0.237212933796474	0	KLF9	ENSG00000119138
84210	0.192598223240863	0.361794516009573	0.184050801990471	-0.228787890252955	0	ANKRD20A1	ENSG00000260691
253012	0.000156517835434263	0.0315746010221344	0.000525774651906561	1.08538011363502	1	HEPACAM2	ENSG00000188175
155006	0.449097605024694	0.784913250907762	0.31210771695309	-0.52777133626354	0	TMEM213	ENSG00000214128
118924	0.543377907420081	0.380508327834742	0.349987496129417	-0.0394518847474622	0	FRA10AC1	ENSG00000148690
26206	0.119433216761128	0.0131775850388832	0.132551618853475	-0.869995293309974	0	SPAG8	ENSG00000137098
23360	0.00426163249823308	0.00943464623518934	0.00920848874793672	-0.186415670448252	0	FNBP4	ENSG00000109920
641806	0.593798380206317	0.311275198587359	0.369267172892446	0.0590967991481887	0
644701	0.439660135687149	0.152574639065269	0.307934413528295	0.153265215695095	0
401827	0.659377709278121	0.644480929975268	0.392620531925914	-0.046489364515194	0
6282	2.12336370197319e-12	7.46724398480038e-09	1.09678417995955e-10	0.779518831673494	1	S100A11	ENSG00000163191
9623	0.518877673703584	0.87660670615353	0.340774140806507	-0.0924203870801161	0	TCL1B	ENSG00000213231
284222	0.621701021546199	0.0799855057451919	0.37913072330179	-0.293689262114418	0
7551	0.141365502189466	0.0261409974317354	0.148940908322728	-0.0845762134813673	0	ZNF3	ENSG00000166526
9685	0.0372102909962075	0.06849823257844	0.0560096651926194	-0.111740390513278	0	CLINT1	ENSG00000113282
8608	0.141765979824317	0.144705861458726	0.149288430053648	-0.361215564892088	0	RDH16	ENSG00000139547
221656	0.751784961864111	0.655111448106187	0.421472805016667	0.0904101100960376	0	KDM1B	ENSG00000165097
652777	0.830523192755057	0.513085674166159	0.444737870287587	0.048395131154711	0
652679	0.655654648213935	0.63164803133121	0.391244689658255	-0.143095523500765	0
9710	4.59783051679307e-07	4.03872511018642e-07	3.44386367089519e-06	-0.447947796743768	0	KIAA0355	ENSG00000282735,ENSG00000279389,ENSG00000166398
154150	0.514959209589523	0.428672141682319	0.339265085211365	-0.237197717368367	0	HDGFL1	ENSG00000112273
649967	0.616326196778353	0.939048392917898	0.377318028892545	0.242913179149751	0
55432	2.73399548648097e-05	4.71127335867897e-06	0.000118151749052073	1.16459960105818	1	YOD1	ENSG00000180667
402509	0.996830310596767	0.823245871794776	0.488688023637612	0.000927654253876325	0
55147	0.018141116397012	0.0312300690011301	0.0314344423212036	0.0912230136964968	0	RBM23	ENSG00000100461
83440	7.7133676537612e-08	5.31336832146099e-07	7.65681815653991e-07	0.288715999302537	0	ADPGK	ENSG00000159322
644336	0.103488995271596	0.0640055776806014	0.120247148147637	-0.980827819032626	0
8434	3.29062551969438e-07	2.60171608001865e-07	2.60712742458646e-06	-0.429253114018906	0	RECK	ENSG00000122707
93323	0.0109383828684402	0.00862663858657789	0.0205990276460393	-0.17124595746386	0	HAUS8	ENSG00000131351
9570	0.701597328647567	0.458468988542203	0.406174321555637	-0.0260763138262233	0	GOSR2	ENSG00000262633,ENSG00000108433
9829	0.387645070056373	0.535335360374029	0.286274265189257	0.183253484649449	0	DNAJC6	ENSG00000116675
4257	1.57356688048802e-17	7.93895541972234e-13	6.05664725743633e-15	1.06403919959455	1	MGST1	ENSG00000008394
143689	4.71735525314515e-14	5.8903066605688e-12	4.77515063462764e-12	1.42830862619298	1	PIWIL4	ENSG00000134627
3224	0.753550372796248	0.800948898391166	0.422085737268742	0.12890422289349	0	HOXC8	ENSG00000037965
727737	0.351964293746552	0.527371038872505	0.269827465164263	0.138523702894361	0
960	0.00825953033162852	0.0805750262276366	0.0161958422589824	0.125629477606663	0	CD44	ENSG00000026508
10859	0.0618731672491433	0.0326278222215704	0.0827927579174014	0.119821197196348	0	LILRB1	ENSG00000104972,ENSG00000276452,ENSG00000277134,ENSG00000277807,ENSG00000274669
23283	0.0010282391930402	0.000142910370961036	0.00270954584733909	-0.262458875750624	0	CSTF2T	ENSG00000177613
1948	0.981078552475066	0.701932391529369	0.484263791561825	-0.00181487361355644	0	EFNB2	ENSG00000125266
89837	0.0894436201549058	0.0864599269390164	0.108590789149354	-0.388490260723087	0	ULK4P3	ENSG00000282509,ENSG00000178081
2210	2.55069686759021e-10	1.88369510327555e-10	6.32735994491657e-09	1.26726657955465	1	FCGR1B	ENSG00000198019
9333	0.645047696300971	0.757182031185226	0.387368754502025	-0.126746139923824	0	TGM5	ENSG00000104055
203238	0.159878364567138	0.242021147381256	0.162432844100666	-0.355278408116297	0	CCDC171	ENSG00000164989
646114	0.889346334095769	0.99823415923236	0.46119218936531	-0.0412601519371359	0
11214	0.812207967774071	0.625772253510612	0.439062218374675	0.0118372200491926	0	AKAP13	ENSG00000170776
5217	1.28084341609669e-05	5.2676906927332e-06	6.07427111310198e-05	-1.06182058908111	1	PFN2	ENSG00000070087
282618	0.0137533346625024	0.00390429567412504	0.0249548506363287	-0.740890070679223	0	IFNL1	ENSG00000182393
55233	0.203918909136139	0.168951468284595	0.190639766944938	0.17094197449448	0	MOB1A	ENSG00000114978
27301	0.00285983212839484	0.000826332410720812	0.00651578484800259	-0.162196343600234	0	APEX2	ENSG00000169188
25778	0.71716506116545	0.835417444333115	0.410983919686746	-0.0294933422952391	0	DSTYK	ENSG00000133059
7051	0.33906601207366	0.548443431875518	0.263631823090593	0.255086524877723	0	TGM1	ENSG00000092295
51626	0.00101768523281159	0.000236506507348773	0.00268588698103244	-0.468077479410893	0	DYNC2LI1	ENSG00000138036
642468	0.0732717697278344	0.0503116329488545	0.0938661955449536	0.137116930718186	0
642269	0.150377069947979	0.267252256415404	0.155631945961622	-0.318182853469179	0
390053	0.434912648004964	0.896620851115654	0.305830046540448	-0.638809076870312	0
163115	0.000446135541950548	3.16728036254607e-05	0.00130985098918466	-1.10512635348487	1	ZNF781	ENSG00000196381
1896	0.967674286985299	0.764474809014622	0.480883492374394	0.00620822810050702	0	EDA	ENSG00000158813
3440	0.864373798472099	0.508858922539325	0.454063655067786	0.114748182880178	0	IFNA2	ENSG00000188379
145438	0.292444275500224	0.397361421860799	0.240784758000085	-0.13905617522016	0	FRMD6-AS1	ENSG00000273888
403341	6.69977549454339e-08	1.28331421348507e-05	6.75747229510651e-07	0.381429394066163	0	ZBTB34	ENSG00000177125
27329	0.18879316692702	0.360244227704498	0.181783154427738	0.338011294698242	0	ANGPTL3	ENSG00000132855
2615	0.320633058784777	0.147017879990545	0.255050281694749	0.417998533482647	0	LRRC32	ENSG00000137507
644704	0.289773856408627	0.967264835892564	0.239326228129451	-0.895083913344674	0
7150	0.00168970549503428	0.00381202246819951	0.00417938602070777	0.302107724044406	0	TOP1	ENSG00000198900
5499	0.328101667806288	0.267527279999264	0.258673697611517	0.0413518515577125	0	PPP1CA	ENSG00000172531
84617	0.164694901136139	0.0892726889507433	0.165807456912155	-0.233719617216959	0	TUBB6	ENSG00000176014
644876	0.156895505598086	0.148766311979766	0.160512550589069	-0.843053405543307	0
84227	0.63762407179394	0.646506110398863	0.384691915283047	-0.32714500285619	0
343641	0.505953089381327	0.167386489190979	0.33576029140861	0.330417554195151	0	TGM6	ENSG00000166948
170394	0.0584970018134568	0.0261409974317354	0.0794784210178208	-0.105733566239379	0	PWWP2B	ENSG00000171813
64318	8.94280563374039e-05	7.47819150352362e-05	0.000326204676728267	-0.327203517398251	0	NOC3L	ENSG00000173145
389722	0.0159495653243347	0.0109570133930727	0.028231457045735	-0.798588621625284	0
22841	0.312090220168786	0.258204843518852	0.250586664640151	0.0808581359560206	0	RAB11FIP2	ENSG00000107560
23410	0.66667934798405	0.302986725463099	0.394963134779006	0.0724898547367492	0	SIRT3	ENSG00000142082
23351	7.44165440678912e-05	7.34238799885187e-05	0.00027913519394686	0.230017752397107	0	KHNYN	ENSG00000100441
55769	0.000172491486621344	0.000109424260357569	0.000572502699602107	-0.434796837860203	0	ZNF83	ENSG00000167766
27035	0.536152829628205	0.517258284337402	0.347246452553368	-0.154035830100404	0	NOX1	ENSG00000007952
441762	0.996917048586369	0.469976803234392	0.488693468371034	-0.00112921662185255	0
8082	7.77164478026382e-05	1.94314766131525e-05	0.000289782217962559	-0.61805770646791	0	SSPN	ENSG00000123096
647466	0.000724394097570605	0.000410536488331424	0.00199939423663999	-0.590648170931106	0
8514	0.730721011740368	0.6602460370586	0.415349966548349	-0.0429756205739536	0	KCNAB2	ENSG00000069424
54829	0.484731988472632	0.591583933373115	0.327554138925948	-0.536424335190458	0	ASPN	ENSG00000106819
4915	0.210934692441712	0.497603128783616	0.194727025849701	0.253180453149629	0	NTRK2	ENSG00000148053
7770	4.15719094116672e-05	4.28127589275191e-05	0.000169120665024177	-0.363021605231817	0	ZNF227	ENSG00000131115
81300	0.469589490071269	0.484435704799913	0.320946502727487	-0.356887356496607	0	OR4P4	ENSG00000181927
79955	0.312303353817957	0.123959788477835	0.250697336528419	-2.66872619967113	0	PDZD7	ENSG00000186862
123207	0.169973711580049	0.0711968892752517	0.169326237764366	-0.0829455002421982	0	C15orf40	ENSG00000169609
8471	0.603217400320084	0.747842329218994	0.372730219729398	0.0730386724505564	0	IRS4	ENSG00000133124
29803	0.00787061804095149	0.00431796863336814	0.0155353592262439	-0.162521901814987	0	REPIN1	ENSG00000214022
91584	0.512894309793079	0.464430933967221	0.338528504256245	0.415343263960503	0	PLXNA4	ENSG00000221866
6883	0.0860616300562519	0.0477963945989622	0.10561060462821	-0.096478190288414	0	TAF12	ENSG00000120656
162239	0.000145712316459705	6.45495747083325e-05	0.000494347864671247	-0.622934303527503	0	ZFP1	ENSG00000184517
10256	0.857348369509611	0.488094275858538	0.452324695208192	-0.0472077894734418	0	CNKSR1	ENSG00000142675
4943	0.282055870301273	0.221520321077163	0.235122715873796	-0.084773020269665	0	TBC1D25	ENSG00000068354
3145	0.00577664361017304	0.105121215551739	0.0119642772322742	0.435648218930473	0	HMBS	ENSG00000281702,ENSG00000256269
653114	0.199038383689557	0.0149563988924706	0.188028339165347	-1.36585780746985	0
10509	0.000603673903876986	0.00121867158006191	0.0017000148171388	0.203059333055732	0	SEMA4B	ENSG00000185033
79096	0.000795360759851073	0.000305458728635343	0.00216868070651838	-0.451309312321868	0	C11orf49	ENSG00000149179
57721	0.192935752548765	0.129634580879013	0.184251415736996	-0.166388606400151	0	METTL14	ENSG00000145388
8857	1.58724939813812e-06	6.97169014533485e-07	1.00300636937732e-05	-0.746493985581446	1	FCGBP	ENSG00000281123,ENSG00000275395
652067	0.932445990364125	0.891311005123323	0.47201352862549	-0.0393296067460373	0
55122	3.55004598680127e-16	3.59573997290857e-11	9.20841567909158e-14	0.50134615916863	0	AKIRIN2	ENSG00000135334
79180	3.00182399276433e-08	8.72491458994714e-07	3.41769033513792e-07	0.372391116870458	0	EFHD2	ENSG00000142634
84187	0.660751301870923	0.880055889620029	0.392923163399217	-0.0578828996630248	0	TMEM164	ENSG00000157600
221908	0.00614280091616264	0.00462465622447904	0.0126161577220041	-0.128847717095025	0	PPP1R35	ENSG00000160813
9510	0.551382999706383	0.460957105676714	0.353274668016848	0.128334802419246	0	ADAMTS1	ENSG00000154734
117532	0.976676865332932	0.727742754920513	0.483050289897245	0.00620186007814987	0	TMC2	ENSG00000149488
6863	0.369918918732513	0.452775844385758	0.278218681414012	-0.473062624518945	0	TAC1	ENSG00000006128
3646	7.40516309701096e-09	2.18897501152261e-08	1.03584402548636e-07	-0.281225061306424	0	EIF3E	ENSG00000104408
2660	0.968417180052575	0.655152212938569	0.481118986334511	-0.0253976830092006	0	MSTN	ENSG00000138379
7324	0.0672667541500151	0.0775881718703927	0.0880064295984851	-0.0700985675114825	0	UBE2E1	ENSG00000170142
54968	0.132542667644735	0.159665392903905	0.142514446248027	-0.0877878007609025	0	TMEM70	ENSG00000175606
643253	0.196424971543368	0.145149730913262	0.186423687860205	-2.88007613332799	0
643982	0.100350093978523	0.454969280120082	0.117642462185749	1.07843195441449	0
55735	0.433478694152628	0.323954827229879	0.305307506562914	-0.121973399600333	0	DNAJC11	ENSG00000007923
389842	0.734552920742594	0.998255074283107	0.416328143447037	0.044181611117885	0
435	0.767781915927263	0.866273462912396	0.426572890562425	0.0251297308632965	0	ASL	ENSG00000126522
10666	0.00091212852042344	0.000610460445476574	0.00244406138122079	-0.341319380763995	0	CD226	ENSG00000150637
644979	0.318452783436688	0.332639373902817	0.254010257911746	-0.109571010193225	0
642883	0.378848149511872	0.123251490118481	0.282381904584338	-0.607367867198916	0
642267	1.64437358784935e-07	1.11515516457141e-05	1.44483801438028e-06	0.852183222992116	1
649613	0.682560995335249	0.935252400579441	0.400267059214058	-0.167358600452768	0
643677	0.0998198334089424	0.113008576214072	0.117182012615375	-1.46723860209601	0	CCDC168	ENSG00000175820
63877	0.744925365067198	0.855963026430402	0.419519414914515	-0.0305385821579919	0	FAM204A	ENSG00000165669
340485	0.192358227291179	0.0685747856089003	0.183939310105505	-0.433378016290496	0	ACER2	ENSG00000177076
650534	0.246415171513364	0.294822887014511	0.215398939336314	-0.44197699122987	0
51133	5.07410031157714e-05	5.99463855252811e-05	0.000200276350963463	0.387165700224891	0	KCTD3	ENSG00000136636
401387	0.462363281792271	0.319230934807047	0.318029735177428	-0.740451546793365	0	LRRD1	ENSG00000240720
3206	4.65304611724734e-05	0.00145165978298402	0.000185870686412696	0.753482826218012	1	HOXA10	ENSG00000253293
114960	0.151144380169283	0.123642046569309	0.156185729793933	-0.738170803105021	0	TSGA13	ENSG00000213265
27236	0.881295689375139	0.911193242897597	0.458972187262967	-0.00810131146162572	0	ARFIP1	ENSG00000164144
57143	0.00621190324363276	0.00664794468486879	0.0127222220309995	-0.240759414920617	0	ADCK1	ENSG00000063761
440689	0.078545229611375	0.0363585531727907	0.0986621770814865	0.221205069695064	0	HIST2H2BF	ENSG00000203814
5005	3.56923745926316e-07	1.16549407894669e-06	2.79263622380568e-06	1.92295889193089	1	ORM2	ENSG00000228278
112479	0.215274445378122	0.163177800241076	0.197359063191274	0.497455200152879	0	ERI2	ENSG00000196678
124936	0.0140565549873944	0.0430821308972433	0.0253898487544063	0.167760208036458	0	CYB5D2	ENSG00000167740
6291	0.304942171562086	0.418283557920049	0.246874383174357	-0.231994456864054	0	SAA4	ENSG00000148965
91614	0.736618582172202	0.479699785610084	0.41694740002821	-0.0623243705343213	0	DEPDC7	ENSG00000121690
401191	0.549385239199277	0.418672395655077	0.352316301719604	0.589391234219657	0
7477	0.962575167293709	0.994763321723914	0.479474347374878	-0.00986489623705095	0	WNT7B	ENSG00000188064
2239	0.791955366466419	0.238293836167804	0.433289631219591	-0.15273607128618	0	GPC4	ENSG00000076716
81603	2.64603192081748e-05	4.53019184107952e-05	0.000114891293543266	0.263572780551518	0	TRIM8	ENSG00000171206
161145	0.0686469015654554	0.0716437263025339	0.0894492068544656	-0.949097013264916	0	TMEM229B	ENSG00000198133
56914	0.893319790468778	0.784473268659573	0.462168056102274	-0.0325508479135046	0	OTOR	ENSG00000125879
51233	0.179969247153969	0.260212855573549	0.175898666785481	0.400653944865734	0	DRICH1	ENSG00000189269
138009	0.689600581817442	0.242713174529787	0.402456802836569	-0.127759587396091	0	DCAF4L2	ENSG00000176566
2965	0.0180639357235758	0.0191701785379331	0.0313188985062741	-0.181006719365631	0	GTF2H1	ENSG00000110768
10874	0.386768127558703	0.400133269806757	0.285892066201741	-1.74439407811604	0	NMU	ENSG00000109255
25943	0.247078436085281	0.290836400622642	0.215724680885849	0.11725321953294	0	C20orf194	ENSG00000088854
4515	1.38100292011363e-10	9.44933973616269e-11	3.71125157763708e-09	-0.427440076355184	0	MTCP1	ENSG00000214827
389633	0.527204456573062	0.587062715621452	0.343914424543728	-0.469928491588008	0
648213	0.777715985590056	0.737250308654809	0.429435305190577	-0.0714017168455666	0
440270	0.0030573597302555	0.0052268005588226	0.0069025620249973	-0.278635292439152	0	GOLGA8B	ENSG00000215252
10782	2.32357354994484e-08	1.82991193999723e-07	2.74229414845855e-07	-0.320003488973238	0	ZNF274	ENSG00000171606
329	0.348063362253097	0.897334672326843	0.267662363558898	0.0648761364683995	0	BIRC2	ENSG00000110330
390667	0.659721376879049	0.677762985827196	0.392682546905327	0.0675785511684634	0	PTX4	ENSG00000251692
27032	0.775460691769318	0.787935270207058	0.428793710956951	0.0126045694635217	0	ATP2C1	ENSG00000017260
868	7.47289894650313e-06	4.06819778162318e-06	3.7991355432406e-05	-0.413803522025869	0	CBLB	ENSG00000114423
84376	4.6092513956985e-07	5.68814223314145e-07	3.44823159868496e-06	0.482788424220187	0	HOOK3	ENSG00000168172
9064	6.27063459181808e-07	1.76653214335297e-06	4.46689198664295e-06	0.385449529937138	0	MAP3K6	ENSG00000142733
284716	0.345745568814382	0.453282456792623	0.266705043102876	-0.26872440884351	0	RIMKLA	ENSG00000177181
96459	1.10882423546495e-06	7.89999566774123e-05	7.34611572042088e-06	0.36102362742736	0	FNIP1	ENSG00000217128
388900	0.807359605516107	0.94416657407222	0.437892276071282	-0.221793606316511	0
261734	0.245387610886973	0.345901886951595	0.214831227156633	0.0916042835135634	0	NPHP4	ENSG00000131697
9500	0.00262998645083781	0.000240791364828605	0.00606389852969882	-0.265242309922401	0	MAGED1	ENSG00000179222
10983	0.484747787484201	0.058531375988276	0.327554138925948	-0.035832342292343	0	CCNI	ENSG00000118816
651774	0.720394828135359	0.588632798340264	0.412044604473912	-0.335342549686721	0
6327	0.00224455396315166	0.0336872925248358	0.00530016660385175	2.18299429485669	1	SCN2B	ENSG00000149575
5981	0.000184415471893122	0.000337876082152935	0.000606177060854117	-0.257393319414655	0	RFC1	ENSG00000035928
10311	0.289351799016033	0.371078212578492	0.239076939331285	0.0428192940453917	0	DSCR3	ENSG00000157538
25891	0.645027352825789	0.649250416088381	0.387368754502025	-0.389835975865462	0	PAMR1	ENSG00000149090
445329	0.0402932589246991	0.171677649151203	0.0595533519331126	0.105932969529382	0	SULT1A4	ENSG00000213648
51145	0.477073691939526	0.437334513804276	0.324186150742562	-0.532359024357098	0
5317	0.909250847734877	0.848703656491461	0.466165483347971	-0.030081182036183	0	PKP1	ENSG00000081277
649452	0.489393408752038	0.654210390844834	0.329703685099419	-0.732967552000339	0
130916	0.802757945341641	0.994765277713517	0.436533090843107	-0.0264398036537781	0	MTERF4	ENSG00000122085
653362	0.18887840228392	0.2308598629526	0.181835877639557	-0.285092925488033	0
441135	0.245094359961154	0.365435991446142	0.214732047942975	-1.7356095835899	0
9140	0.617570879084968	0.61036301082386	0.377711813999953	0.0289622408071947	0	ATG12	ENSG00000145782
388698	0.0565042958513739	0.108346511409428	0.0774055463954325	-0.946430034565288	0	FLG2	ENSG00000143520
171023	0.000162469264587333	0.000244946604063556	0.000543014925576933	-0.213780891390814	0	ASXL1	ENSG00000171456
645123	0.328196701092427	0.945837262903238	0.258704015012652	-0.639267858989111	0
1293	0.00616708203639198	0.00808789437345658	0.0126507026974288	0.473109782157851	0	COL6A3	ENSG00000163359
9382	0.0241022615258181	0.024705287421724	0.0394763514603925	-0.149599339651257	0	COG1	ENSG00000166685
115362	0.718050695035164	0.880055889620029	0.411334801769851	0.063967939380885	0	GBP5	ENSG00000154451
8320	3.34339347373961e-05	2.96145084282247e-06	0.000140172030050762	-0.510508096674648	0	EOMES	ENSG00000163508
57142	1.58091018671442e-05	5.36189700138725e-05	7.30001003283811e-05	0.230396247247284	0	RTN4	ENSG00000115310
643702	0.322116508188132	0.411902959729414	0.255752898673471	-0.98156193503337	0
81627	0.674110911731617	0.58606561256145	0.397494900883679	0.0204860668318621	0	TRMT1L	ENSG00000121486
2132	0.0180579766844563	0.0122784811500355	0.0313176681683512	-0.156458128894359	0	EXT2	ENSG00000151348
83877	5.30824072163782e-08	1.37677047558369e-07	5.58037669375446e-07	-0.363566208279004	0	TM2D2	ENSG00000169490
400830	0.137852840897133	0.273950401162993	0.146546965806114	-0.660907521867177	0	DEFB132	ENSG00000186458
51062	0.919976938563414	0.771156813407472	0.4684241568068	-0.00734261234921933	0	ATL1	ENSG00000198513
26251	0.0198835984933122	0.03192238786092	0.0338443155354423	-0.365194443859601	0	KCNG2	ENSG00000178342
4990	0.45217884811317	0.239688539978591	0.313432647182879	0.618485051063734	0	SIX6	ENSG00000184302
81610	0.754896957473302	0.527025644900496	0.422486360596415	-0.0974467391210227	0	FAM83D	ENSG00000101447
55856	0.801664375875169	0.666595061021007	0.436124465348159	-0.0140038151624914	0	ACOT13	ENSG00000112304
27429	0.830233733667335	0.886961023706444	0.444645038222651	0.00972512692650307	0	HTRA2	ENSG00000115317
9508	0.943761733967657	0.689875766880289	0.474638047881775	0.0302692048523429	0	ADAMTS3	ENSG00000156140
650392	0.0319868988295808	0.00468587711424943	0.0496634668876192	-5.46912657634127	0
391192	0.0131178807818619	0.0158511221685627	0.024002597796334	0.331563536011038	0	OR2L3	ENSG00000198128
653496	0.796641927080814	0.880055889620029	0.43463344771603	0.0168928269251336	0
7073	0.416877469027129	0.450553949911691	0.298388163895126	-0.0388746876684004	0	TIAL1	ENSG00000151923
1031	0.82707278538533	0.273230504250541	0.443708950155135	-0.0196130596514752	0	CDKN2C	ENSG00000123080
642321	0.784762502218332	0.889775969237674	0.431369034756218	-0.205675166358874	0
54069	1.27145552724592e-06	1.78721629521338e-07	8.27558594710512e-06	-0.597334856804947	0	MIS18A	ENSG00000159055
646869	0.501760622232271	0.77953099911083	0.334392571780979	-0.107445553722901	0
92736	0.346881542490209	0.506405908365973	0.267186741681457	0.691285599556259	0	OTOP2	ENSG00000183034
683	4.97850251579636e-11	3.3946053941773e-09	1.55504920821408e-09	0.949493706286264	1	BST1	ENSG00000109743
533	5.82892975012892e-07	1.23294852370212e-05	4.19228890457184e-06	0.327897078054172	0	ATP6V0B	ENSG00000117410
402317	0.390937358197127	0.984296734383986	0.287726158392987	-0.1099724029631	0	OR2A42	ENSG00000212807
392232	0.879082031324679	0.0604532242483517	0.458411782629304	0.210328583628206	0
23230	0.000814557347572517	0.00133554425449424	0.00221192491934176	-0.310941424852698	0	VPS13A	ENSG00000197969
442606	0.147266649348405	0.276194653094511	0.153363287813367	-0.473529605783234	0
727	5.40036831766854e-09	5.07687007369263e-07	7.90632277545316e-08	0.393087770932148	0	C5	ENSG00000106804
400682	0.167815086897078	0.213480905503594	0.168038885951634	-0.536327196921903	0
54954	0.705429432417232	0.933596431056504	0.407296402569038	-0.147491832383376	0	FAM120C	ENSG00000184083
643958	0.724350144581117	0.264098813518406	0.41332389685572	0.14296375355186	0
5442	0.00189081652725119	0.00116384695773024	0.00459116611056771	-0.254323712556593	0	POLRMT	ENSG00000099821
5609	0.028759419499788	0.0421880265658321	0.0455776141040193	0.184916554280999	0	MAP2K7	ENSG00000076984
91782	9.29797847633843e-05	2.92499486665316e-05	0.000337724005170375	-0.414241319071618	0	CHMP7	ENSG00000147457
728758	4.15963257735653e-06	2.34010345446699e-06	2.27462073117925e-05	-0.41490038916095	0
388125	0.973690727847335	0.550591937796112	0.482318258896917	0.012320795942944	0	C2CD4B	ENSG00000205502
4109	0.220867486397474	0.270659286610317	0.200407884793585	-0.592516980357673	0	MAGEA10	ENSG00000124260
158131	0.240081521596017	0.267544033118699	0.211521390936458	-0.578696548901932	0	OR1Q1	ENSG00000165202
642263	0.334394335480015	0.691572824584565	0.261505940061958	-0.588652551738681	0
650770	0.133604432914627	0.246634999070041	0.143346071633576	-1.72146863964587	0
8552	0.640962153734925	0.35850163281495	0.385964248889712	-0.394321521591322	0	INE1	ENSG00000224975
905	0.122636511016461	0.221520321077163	0.135163843284849	-0.0899529994703685	0	CCNT2	ENSG00000082258
6047	5.51466200563967e-08	1.38911017860871e-06	5.75680392377801e-07	-0.245060793416371	0	RNF4	ENSG00000063978
64094	0.315689710665444	0.0264807173856224	0.252559843131487	-0.757228688803871	0	SMOC2	ENSG00000112562
84929	0.786804001960294	0.471832345646851	0.431939625219484	0.0370071836046328	0	FIBCD1	ENSG00000130720
651754	0.335562433651188	0.136917225106732	0.262017517851406	-0.375233381471518	0
644278	0.968635077501817	0.655615717082976	0.481167249324061	-0.0259772492566019	0
23534	4.9988967710415e-06	3.96951670721911e-05	2.67527836888064e-05	0.325853687872416	0	TNPO3	ENSG00000064419
166379	0.608529816091217	0.653921379779562	0.37462006415728	-0.0552160862683425	0	BBS12	ENSG00000181004
122876	0.900088948986027	0.589078137170863	0.463784017760616	-0.0131678931339535	0	GPHB5	ENSG00000179600
378925	1.23301376622353e-06	3.34280201994761e-05	8.06588191910623e-06	0.776819238087364	1	RNF148	ENSG00000235631
23406	0.000429452190350239	0.00256318836109416	0.00126930163995504	0.320586879935261	0	COTL1	ENSG00000103187
642196	0.138702785281447	0.586220589181431	0.147162064385013	-3.06738275876352	0
91404	0.00427394040638039	0.00808795938724563	0.00923006901583219	0.205437172216272	0	SESTD1	ENSG00000187231
6785	3.46597721659261e-07	3.77450506464003e-09	2.72614462073908e-06	-0.665017776908014	0	ELOVL4	ENSG00000118402
10559	0.00089457334256745	0.00391955565901413	0.00240079602054974	0.147494825887981	0	SLC35A1	ENSG00000164414
5596	0.240035166005364	0.653921379779562	0.211510972663996	-0.206724717809459	0	MAPK4	ENSG00000282110,ENSG00000141639
51513	0.849262111572384	0.910694009872331	0.450118536621893	0.0673112456210998	0	ETV7	ENSG00000010030
860	0.0858809147934918	0.0487895124597499	0.105434768343968	-0.145857403512796	0	RUNX2	ENSG00000124813
56097	0.0599367934517174	0.0485303719977364	0.080927741126754	-1.09479151920798	0	PCDHGC5	ENSG00000240764
53938	9.01425611034582e-06	1.11515516457141e-05	4.48902317696591e-05	-0.405629738672323	0	PPIL3	ENSG00000240344
650767	0.175119691758128	0.507568989819136	0.172815038089533	-0.557145391378109	0
10888	0.0369236539901646	0.0228084664255907	0.0556835817084045	-0.849728913571791	0	GPR83	ENSG00000123901
51142	4.73271183455522e-05	2.31916116450994e-05	0.000188548031963154	-0.171713611500814	0	CHCHD2	ENSG00000106153
27229	7.26328679078813e-08	8.31425763208254e-08	7.27662844133711e-07	-0.439440437338573	0	TUBGCP4	ENSG00000137822
651859	0.861830832916682	0.832949295807275	0.45342649627147	-0.042428867640687	0
27178	0.00973561141180474	0.027958549371424	0.018622013155436	0.377666609545909	0	IL37	ENSG00000125571
85006	0.084023829562747	0.08845197531466	0.103752664902129	-0.166853591095019	0
57613	0.0251452457338605	0.0187254089632767	0.0408426326832765	-0.294376036217684	0	FAM234B	ENSG00000084444
3695	9.51728680872777e-09	8.72644711771693e-08	1.27881864582912e-07	-0.469811627922259	0	ITGB7	ENSG00000139626
58483	0.250691461279076	0.0170972884920476	0.217590724195809	-1.89613969087598	0
4111	0.480210442992712	0.382888663832623	0.325687031699669	0.108588607445846	0	MAGEA12	ENSG00000213401
66036	0.00602491498809109	0.00501864099634862	0.0124052708686132	-0.16113250099645	0	MTMR9	ENSG00000104643
170572	0.572042920831796	0.92600483203241	0.360891755964361	0.172775820299419	0	HTR3C	ENSG00000178084
1734	0.326754348288114	0.402753359870441	0.258010237507012	0.238368733143144	0	DIO2	ENSG00000211448
642008	0.555888108466172	0.443666328556955	0.354827397750689	-0.180859639999279	0
145508	0.776752993485681	0.450498184818478	0.429258542534728	0.0609558614485965	0	CEP128	ENSG00000100629
758	0.18946457992177	0.267526789135066	0.182091668703212	-0.226206765325113	0	MPPED1	ENSG00000186732
346887	0.0023273867169585	0.00468831103679311	0.00546762986429871	-0.433697005596907	0
51542	0.0202687804113735	0.00710006024179094	0.0343675707232388	0.182705021820669	0	VPS54	ENSG00000143952
22941	0.276085177864456	0.351471810109136	0.231709530059373	-0.328889783740118	0	SHANK2	ENSG00000162105
517	0.0240649559477209	0.022292617067241	0.0394490978911573	-0.167063311549665	0	ATP5G2	ENSG00000135390
6431	0.18148204399754	0.256367716754434	0.176855719536778	-0.0835791793453435	0	SRSF6	ENSG00000124193
8022	0.438524427878379	0.466459569811897	0.307463834937423	-0.159261989475138	0	LHX3	ENSG00000107187
9402	0.360879821575744	0.496418280348346	0.273951752731119	0.0869417675916543	0	GRAP2	ENSG00000100351
7917	0.000639708769809721	0.00304365714774229	0.00178589760619967	0.301630590270453	0	BAG6	ENSG00000204463,ENSG00000227761,ENSG00000096155,ENSG00000234651,ENSG00000229524,ENSG00000233348,ENSG00000228760
400892	0.774147346970787	0.736051785150948	0.428433716980447	0.140784894242966	0
117579	0.349027613353488	0.26670819346099	0.268223090038567	-0.556231274472266	0	RLN3	ENSG00000171136
4794	0.332224712743891	0.622677007166341	0.260468126348648	0.0574360295245483	0	NFKBIE	ENSG00000146232
10826	0.00491731378808559	0.0210428849862274	0.0104307170453026	0.40044238587634	0	FAXDC2	ENSG00000170271
400304	0.0122613385170719	0.0103094886859703	0.022657702224786	-0.289456729548266	0
10651	5.36129337786919e-05	7.47819150352362e-05	0.000210083064839934	-0.289029241601778	0	MTX2	ENSG00000128654
118426	0.57966337740647	0.462450969031996	0.363756817672571	-0.0827281529677447	0	BORCS5	ENSG00000280689,ENSG00000165714
1142	0.513072574628841	0.687254562724249	0.338545532374813	-0.155000572099086	0	CHRNB3	ENSG00000147432
5733	0.71588121847598	0.682571628043205	0.410589653592693	-0.0579915724969599	0	PTGER3	ENSG00000050628
83449	0.589176441113478	0.481108924125136	0.367446207267695	0.249716143821099	0	PMFBP1	ENSG00000118557
7071	0.000263133554017869	0.000392586081869302	0.000827319421852265	-0.415687538744109	0	KLF10	ENSG00000155090
126003	3.089804403425e-10	1.73743684230499e-09	7.35871579885591e-09	0.509506245476613	0	TRAPPC5	ENSG00000181029
9046	0.0418674525361726	0.106063319812783	0.0613857575240984	-0.140993152412001	0	DOK2	ENSG00000147443
5671	0.000201272271708594	0.00234993487083673	0.000655267665271693	0.583180143737593	0	PSG3	ENSG00000221826
10455	2.26072190604036e-11	1.51748648081212e-09	8.07624423815859e-10	-0.505188798249716	0	ECI2	ENSG00000198721
29091	0.263880007328726	0.368131422519963	0.225075804247503	-0.384045991674589	0	STXBP6	ENSG00000168952
9526	0.658044874656447	1	0.392207707173208	0.0328239417112009	0	MPDU1	ENSG00000129255
10994	0.0901317117110708	0.063352996359326	0.109181776607649	-0.129860018206424	0	ILVBL	ENSG00000105135
6051	4.00627689696097e-06	2.31916116450994e-05	2.20179571626931e-05	0.317019835592688	0	RNPEP	ENSG00000176393
80114	0.586043226955955	0.392656011274653	0.36610448751026	-0.48580343929886	0	BICC1	ENSG00000122870
23355	1.9601296827843e-09	4.5291914728274e-07	3.50852675306487e-08	0.425191241408101	0	VPS8	ENSG00000156931
55510	0.24899966250497	0.341852164476848	0.216673960808594	-0.300835963989138	0	DDX43	ENSG00000080007
642761	0.626829726729677	0.653178812484877	0.380953252725154	-0.259691149716148	0
821	5.52340687211531e-06	1.90748442831414e-05	2.91613325310228e-05	0.261631169747353	0	CANX	ENSG00000127022
1040	0.0869529679944758	0.00408620928434925	0.106498883236116	-0.879703953044718	0	CDS1	ENSG00000163624
643900	0.502077960689979	0.567689058441363	0.334528282362718	-0.143809273331109	0
651436	2.98134074632037e-06	1.65481390375058e-06	1.70613866353672e-05	-0.367162896022398	0
643197	0.34001383588739	0.559057350498344	0.264023118361086	-0.556606512740498	0
1149	0.163059014291467	0.490887470816369	0.164698424702257	0.220881895918767	0	CIDEA	ENSG00000176194
54798	0.674042350410328	0.446488064999973	0.397494900883679	0.158050678162956	0	DCHS2	ENSG00000197410
653623	0.0821051744283537	0.118490027021735	0.10198136710288	-0.472259599776771	0
81892	0.496112346829695	0.261906429517621	0.332241764024919	-0.036927750448005	0	SLIRP	ENSG00000119705
387742	0.246596812814802	0.181480090362909	0.215526138559252	-0.61190089969909	0	FAM99A	ENSG00000281261,ENSG00000205866,ENSG00000281733
10578	3.59886035808268e-06	1.08392982113002e-07	2.00472265166558e-05	-0.801098954806487	1	GNLY	ENSG00000115523
6862	0.415992889436445	0.465980459237343	0.298023176057809	-0.396502464695384	0	TRUE	ENSG00000164458
50801	0.115498024268167	0.341444096575813	0.129550210130006	0.153493354249576	0	KCNK4	ENSG00000182450
7455	0.81249867457318	0.527371462581823	0.43906858073092	0.0371209705727822	0	ZAN	ENSG00000146839
441362	0.602709211785889	0.796676660273684	0.372643168034628	-0.223641653061656	0
221468	3.59645426603956e-05	0.000300347643764344	0.000148949843819241	0.533504313783163	0	TMEM217	ENSG00000172738
2130	0.0743803444508226	0.0900995250722303	0.094939786324988	0.0897366177779403	0	EWSR1	ENSG00000182944
441108	0.968970396595776	0.980237574635303	0.481242922169352	0.015344899921897	0
254958	0.853037412976972	0.842208206892469	0.451051507227955	-0.0874450791197066	0	REXO1L1P	ENSG00000205176
387820	9.62061832575707e-05	0.000103683669596922	0.000347538706336464	-0.151668947207116	0
652759	0.175426021868886	0.483669603916086	0.17301537633429	-0.734021734147216	0
245911	0.941158157582773	0.900640249083022	0.473976226782191	0.0172103644812223	0	DEFB108B	ENSG00000184276
8838	0.223664154420801	0.326115560962995	0.202069598239646	0.233798082685018	0	WISP3	ENSG00000112761
6594	0.0821221292130094	0.0232981022657828	0.10198136710288	-0.554856628779321	0	SMARCA1	ENSG00000102038
442361	0.511977545081284	0.614800484876201	0.338384374012125	0.216939582579426	0	OR2A2	ENSG00000221989
84795	0.00930084639868222	0.00414292740971196	0.0179167832410675	-0.373320696786596	0	PYROXD2	ENSG00000119943
2027	0.171549797937464	0.243761968687902	0.170377150949225	-0.113086106002557	0	ENO3	ENSG00000108515
8669	0.0247883072096652	0.000981740727644307	0.0403492955744415	-0.168666564378818	0	EIF3J	ENSG00000104131
54843	2.63355895261869e-06	9.97308728736274e-07	1.53434089565862e-05	-0.600343118371284	0	SYTL2	ENSG00000137501
84100	0.00998281641703286	0.00487297069391825	0.0190307937025563	-0.693402222531412	0	ARL6	ENSG00000113966
80736	0.404205331510054	0.328292494368097	0.293204955056176	0.0453574893691996	0	SLC44A4	ENSG00000204385,ENSG00000203463,ENSG00000232180,ENSG00000206378,ENSG00000228263,ENSG00000235336,ENSG00000229077,ENSG00000231479
3956	3.7803454150851e-10	1.53508625320797e-08	8.69106292475697e-09	0.672748521414335	0	LGALS1	ENSG00000100097
401563	0.592989460757042	0.910939522906496	0.368937184216337	0.263695779808001	0
55603	0.00203317745846485	0.00656069055447441	0.00487434667285147	0.19939434019548	0	FAM46A	ENSG00000112773
22913	0.0110214627677061	0.00908043563983534	0.0207260422862157	0.0868588382297229	0	RALY	ENSG00000125970
10174	4.47761012368082e-07	2.92281003420119e-07	3.36861874726693e-06	-0.597776003992081	0	SORBS3	ENSG00000120896
1435	0.517469415412649	0.255994773434437	0.340298799902733	-0.241556198436578	0	CSF1	ENSG00000184371
1438	0.00179612364310833	0.00238430934621537	0.00440064197520105	0.212084676548888	0	CSF2RA	ENSG00000198223
644225	0.109229341516683	0.031324655612291	0.124754577368328	-0.756160112017822	0
1659	0.00118985971248343	0.00544272947133765	0.00307408630320881	0.225437730884596	0	DHX8	ENSG00000067596
129881	0.301706568364579	0.233316523995885	0.245209840565316	-0.214577823091902	0	CCDC173	ENSG00000154479
3486	0.0006323199523345	0.000417950994458334	0.00176775161843308	-1.0822002563133	1	IGFBP3	ENSG00000146674
10268	0.681734111449232	0.873158574023697	0.400077099006103	-0.0656615778786783	0	RAMP3	ENSG00000122679
10795	0.0362653894736795	0.0513483325632606	0.0548781442258321	0.266008533114841	0	ZNF268	ENSG00000090612
55359	0.0671571938332097	0.0871334717870977	0.0879112866387247	-0.69005369488569	0	STYK1	ENSG00000060140
25759	0.0339936808339712	0.0746921309180775	0.0521749960265342	-0.304023691228009	0	SHC2	ENSG00000129946
3809	0.627897191602351	0.590079321690544	0.381388315533243	-0.0973849623108996	0	KIR2DS4	ENSG00000273931,ENSG00000274714,ENSG00000276634,ENSG00000274324,ENSG00000221957,ENSG00000276209,ENSG00000275938,ENSG00000275351,ENSG00000276154,ENSG00000276465,ENSG00000274957,ENSG00000275731,ENSG00000276885,ENSG00000274921,ENSG00000275353,ENSG00000277078,ENSG00000274947,ENSG00000277345,ENSG00000274406,ENSG00000274807,ENSG00000273526,ENSG00000274533,ENSG00000276395
90987	0.770341781919104	0.676163421603532	0.42732436303468	0.0300717781144217	0	ZNF251	ENSG00000278062,ENSG00000198169
833	2.33069443184965e-05	9.82281527371775e-05	0.000102986945850001	0.234609557257543	0	CARS	ENSG00000278191,ENSG00000110619
221960	0.495674691721288	0.852531580209817	0.332033837558577	0.0755833557840409	0	CCZ1B	ENSG00000146574
644683	0.634433082955191	0.31911556798465	0.383406479039814	-0.281423345492166	0
4131	0.055707847253799	0.00664794468486879	0.0765077327792997	0.267964747915914	0	MAP1B	ENSG00000131711
8425	0.0764645711168102	0.0270365919436947	0.0968027436416778	-0.183918023886616	0	LTBP4	ENSG00000090006
652416	0.101781808342031	0.03968709766615	0.118772422477972	-0.987695955623088	0
3373	0.694381494437829	0.604239403177204	0.404113611315626	-0.0750706180337687	0	HYAL1	ENSG00000114378
346653	0.952519302743267	0.598806297751702	0.477020553150067	-0.0277420296162686	0	FAM71F2	ENSG00000283368,ENSG00000205085
729466	0.328344681851597	0.228203304347809	0.258747850356997	-0.0380189779048973	0
728081	0.760902164111538	0.890325568148227	0.424560379829672	-0.067240709692539	0	LINC00290	ENSG00000248197
649800	0.091950949611063	0.102137493356951	0.11062184134655	-0.40186808014656	0
163782	0.558044750257898	0.724763418866529	0.355633249521179	-0.081131224683302	0	KANK4	ENSG00000132854
284759	0.433555934955589	0.550151498915684	0.305343884809588	-0.17098442845787	0	SIRPB2	ENSG00000196209
26060	0.00297430135361552	0.00263811424703599	0.00673812324609775	-0.212159396496118	0	APPL1	ENSG00000157500
6477	3.93661367557959e-13	3.38900588825776e-11	2.86409696619345e-11	-0.303402712319645	0	SIAH1	ENSG00000196470
404734	0.00713521779672611	0.010440189714019	0.0142822582199831	0.268363111687918	0	ANKHD1-EIF4EBP3	ENSG00000254996
650203	0.02070051887199	0.0246980546459568	0.0349897428583498	-0.681243193630511	0
64072	0.0766692140845747	0.103256939635855	0.0969692212790799	0.132724584898967	0	CDH23	ENSG00000107736
10325	0.80471481160409	0.601199082481774	0.437049540955399	0.0145453116837438	0	RRAGB	ENSG00000083750
5567	1.64392479006903e-06	8.72491458994714e-07	1.03346198221485e-05	-0.60698184121504	0	PRKACB	ENSG00000142875
5387	0.00364017337649017	0.00350531152420254	0.0080508064974179	-0.304024802215418	0	PMS2P3	ENSG00000127957
26268	0.0175162738113046	0.0122784811500355	0.0305112445161096	-0.289153698894063	0	FBXO9	ENSG00000112146
2825	0.538689203797259	0.777855840919147	0.348094954280785	-0.0574184790608531	0	GPR1	ENSG00000283448,ENSG00000183671
9063	0.475293625013722	0.371078212578492	0.323378374304482	0.0487081933787809	0	PIAS2	ENSG00000078043
59352	0.0437509414123371	0.0426330967240496	0.0634610810073965	-0.270550895128117	0	LGR6	ENSG00000133067
6161	1.77588300211776e-07	3.85724694854217e-07	1.53436767416061e-06	-0.257780689569212	0	RPL32	ENSG00000144713
29761	0.939288015591374	0.647621477769441	0.473551624884945	-0.00754003647293909	0	USP25	ENSG00000155313
79586	0.728375574673241	0.535930717584028	0.414675884087802	0.0594812434844976	0	CHPF	ENSG00000123989
11346	0.0341206943808924	0.126029737300944	0.0523228285736793	0.429305642690454	0	SYNPO	ENSG00000171992
647335	0.331451474100622	0.276983093735148	0.260119188391854	-0.288494150056276	0
342908	0.000205767815981841	0.000106456618570356	0.000667535691848682	-0.684917550708438	0	ZNF404	ENSG00000176222
4968	1.76545356693588e-06	6.81634541053027e-07	1.09657339105661e-05	-0.386301639850265	0	OGG1	ENSG00000114026
399814	0.819643977821743	0.837184642199442	0.44139058275755	0.110313361400219	0	C10orf120	ENSG00000183559
55633	0.0283069568506351	0.0978214629283043	0.0450219945110231	0.27908859180277	0	TBC1D22B	ENSG00000065491
727935	0.0112390046169908	0.0068255894657682	0.0210554907988753	0.196272252459741	0
267002	1.88973275175494e-06	3.22443217952155e-06	1.15936885480901e-05	-0.358641197791755	0	PGBD2	ENSG00000185220
339879	0.906907725249842	0.993265229323218	0.465464188086161	0.0797872390812535	0
344387	0.143411160865076	0.0981959921840559	0.150511420045183	0.366610307004534	0	CDKL4	ENSG00000205111
10716	0.720048638422241	0.40886011039074	0.411945329921766	0.174462057490267	0	TBR1	ENSG00000136535
5314	0.000154845119337805	2.02304489067007e-05	0.000521182770330785	-0.55404016712131	0	PKHD1	ENSG00000170927
3703	0.345202569077108	0.100509918206535	0.266464239631151	-0.0699649600168769	0	STT3A	ENSG00000134910
1605	0.186983073106997	0.175828461181736	0.180594061260841	-0.0809124989265541	0	DAG1	ENSG00000173402
284312	0.392483712377169	0.109926654493637	0.288277463082186	-0.304839650614212	0	ZSCAN1	ENSG00000152467
644873	0.0991272235688023	0.0169522064145943	0.116529442442212	-1.13204267055717	0	LINC01184	ENSG00000245937
440978	0.276497799546619	0.0993599862256026	0.231941629641504	-0.289420447493561	0
653264	0.0710242897042269	0.0295903199735027	0.0917057775200658	-0.662644724915431	0
4171	0.000239048649547207	0.00104461806263685	0.000761628594869935	0.637133199564802	0	MCM2	ENSG00000073111
123263	0.42053176607937	0.493653190679901	0.299942215024654	-0.0490828210609581	0	MTFMT	ENSG00000103707
92170	3.43158779861311e-05	4.38137489804471e-05	0.000143265512913049	-0.735158636574161	1	MTG1	ENSG00000148824
546	0.70064781555954	0.883507350327076	0.405924989537348	-0.0580918009799626	0	ATRX	ENSG00000085224
6843	0.00669900039742394	0.0142241746794406	0.0135730427725596	-0.189184239510108	0	VAMP1	ENSG00000139190
23435	0.321528047404875	0.488147837692062	0.25544904215251	-0.0914264492295268	0	TARDBP	ENSG00000120948
29994	1.02218260405878e-05	8.04552614447101e-05	5.00885302746396e-05	0.427116639693165	0	BAZ2B	ENSG00000123636,ENSG00000226266
9774	0.000237648218999557	0.000300347643764344	0.000757571285792327	-0.208214508430386	0	BCLAF1	ENSG00000029363
400863	0.026023844966091	0.0121802675033608	0.0420363988419643	-0.537257297628567	0
79109	0.0383425323536645	0.0137138224951317	0.0572302202419444	-0.102965989103737	0	MAPKAP1	ENSG00000119487
29943	0.858331560845146	0.653918060642838	0.45254326476645	0.037269056512399	0	PADI1	ENSG00000281459,ENSG00000142623
284467	0.103439434981848	0.30384377704061	0.120201267729433	-0.504965416136093	0	FAM19A3	ENSG00000184599
9223	0.635155176744269	0.668174874627048	0.383674260320756	-0.0969850159030338	0	MAGI1	ENSG00000282956,ENSG00000151276
6103	0.475233382020464	0.577071199183369	0.323377603037287	-0.0630264351146164	0	RPGR	ENSG00000156313
6768	0.0113444627071391	0.0813358402281076	0.021203122471847	0.367127955053723	0	ST14	ENSG00000149418
2342	0.921199688149901	0.422203452426655	0.468746700852944	0.00977018356117945	0	FNTB	ENSG00000257365
149699	0.00126695248534058	0.000543946368725119	0.00324740140600843	-0.803148383113935	1	GTSF1L	ENSG00000124196
51060	2.38334814247746e-08	2.77785094924101e-06	2.79624551896108e-07	-0.202382195794971	0	TXNDC12	ENSG00000117862
652161	0.864181476189158	0.584230868851266	0.453982613277936	-0.0529909148892974	0
340665	0.930643515285279	0.640890835954701	0.471422049083737	-0.024420233694249	0	CYP26C1	ENSG00000187553
2971	3.89376369129038e-09	3.51187483461685e-10	6.02592859958465e-08	-0.354277521840796	0	GTF3A	ENSG00000122034
2623	0.972102071363394	0.900796548246231	0.481866244225103	0.00645132705728052	0	GATA1	ENSG00000102145
79939	0.368762378586418	0.273230504250541	0.277623513957469	0.0677812316918966	0	SLC35E1	ENSG00000127526
2961	0.0338113182464441	0.0255582818328944	0.0519084522829599	-0.0786638601829055	0	GTF2E2	ENSG00000197265
388567	0.676048863993718	0.961317196193786	0.398151429180104	-0.114301575550934	0	ZNF749	ENSG00000186230
149603	0.0310535761678305	0.0739820873168215	0.0484983575671409	0.34462612227778	0	RNF187	ENSG00000168159
650454	0.960223811088151	0.830755493393819	0.478964012469682	0.0198092096546925	0
150223	1.36298373587137e-05	9.4873566545463e-06	6.42296773868873e-05	-0.308935925215463	0	YDJC	ENSG00000161179
642153	0.0925814115213245	0.30996218720673	0.111167355988029	-1.43462353109193	0
3301	0.719358249051336	0.399805225980081	0.411722298110849	-0.0156608646748193	0	DNAJA1	ENSG00000086061
120146	0.112432045208937	0.13447149667732	0.127388219195609	-0.901330650796238	0	TRIM64	ENSG00000204450
5106	0.491583023021228	0.638218877849834	0.330618802489899	0.0422263440590074	0	PCK2	ENSG00000100889
54880	0.00489351383883983	0.00630507371403585	0.0103913161260695	-0.170538891797146	0	BCOR	ENSG00000183337
152579	0.188584166858424	0.0363585531727907	0.181618127416433	0.139923874500858	0	SCFD2	ENSG00000184178
9945	0.109541993711005	0.1769753141573	0.12502789337087	-1.05729772484322	0	GFPT2	ENSG00000131459
55339	1.65182548250425e-07	1.55056324444224e-07	1.45028539462357e-06	-0.304156763657632	0	WDR33	ENSG00000136709
154872	0.11824698366846	0.0610145489690747	0.131639155338399	-1.04486618926546	0	C7orf77	ENSG00000275356
54503	0.00696264369155211	0.00287506383447773	0.014016772102217	0.191157435303218	0	ZDHHC13	ENSG00000177054
165257	0.826235148215706	0.305046452060806	0.44349125455226	0.0376192475441833	0	C1QL2	ENSG00000144119
23190	0.0289488378452658	0.0333463844937098	0.045829106142021	-0.0908599143049851	0	UBXN4	ENSG00000144224
6827	0.00193031640930209	0.00808795938724563	0.00466902452913005	0.192583991524308	0	SUPT4H1	ENSG00000213246
652566	0.770363066573072	0.821312357147204	0.42732436303468	-0.0699492777110217	0
3313	0.308810356173442	0.317587252937707	0.248780446414073	-0.0618733254286907	0	HSPA9	ENSG00000113013
84914	0.831131555971209	0.631361863398057	0.444809287972146	0.0483015167485517	0	ZNF587	ENSG00000198466
90527	0.654998597900226	0.672570528619631	0.391061431939167	0.392937367565837	0	DUOXA1	ENSG00000140254
54991	0.539168253815564	0.313369462573844	0.348328698590419	-0.0688777481051124	0	C1orf159	ENSG00000131591
151230	0.197605906222439	0.438825960368341	0.187216878762571	-0.640716766605503	0	KLHL23	ENSG00000213160
9138	0.00503912147566571	0.0108411822801511	0.0106493407240376	0.17038122142295	0	ARHGEF1	ENSG00000076928
642276	0.773708707540404	0.894143763398463	0.428331649491372	-0.119803794293179	0
651373	0.631775051502749	0.465079479012878	0.382691756409827	-0.291760711744543	0
6444	0.204234857878919	0.13995549100673	0.190860370227223	-0.424987662602611	0	SGCD	ENSG00000170624
653722	0.0141028547650135	0.016719097796677	0.0254497169786877	-0.758172813849011	0
79846	0.228739488874887	0.374977885533698	0.205333392302429	-1.26497915794474	0	CFAP69	ENSG00000105792
57169	3.32585809547708e-09	1.72851080799957e-06	5.26309413468821e-08	0.361545847970744	0	ZNFX1	ENSG00000124201
10548	0.273371341179707	0.445320539686124	0.230241633605133	0.0485456586615633	0	TM9SF1	ENSG00000100926
257202	0.321992619834624	0.688796964745847	0.255705580077662	-0.265626753632618	0	GPX6	ENSG00000281185,ENSG00000198704
642273	0.120388877926598	0.0667958584701526	0.133376535356664	-0.920980566954906	0	FAM110C	ENSG00000184731
84443	0.000747613043227214	0.000440746807117864	0.00205445114902439	-0.556780360090606	0	FRMPD3	ENSG00000147234
84258	0.250144419635863	0.279971387782238	0.217273964614478	-0.280353785952811	0	SYT3	ENSG00000213023
6774	2.83821605351919e-10	5.10397535377472e-08	6.91127446978673e-09	0.464346670542562	0	STAT3	ENSG00000168610
645563	0.139425852408521	0.0748460543328498	0.147614207995571	-0.284758980667641	0
9261	1.08842283770032e-08	5.56047180644768e-07	1.4334357001489e-07	0.36405354924741	0	MAPKAPK2	ENSG00000162889
84324	0.204620728338691	0.117898145994792	0.191191023174016	-0.0520873007563152	0	SARNP	ENSG00000205323
168451	0.135065600921295	0.291692448307807	0.144316838864122	-0.49982092568753	0	THAP5	ENSG00000177683
128710	0.525607637305673	0.499191607905819	0.34330444975971	0.0546880362735763	0	SLX4IP	ENSG00000149346
165082	0.29438651297703	0.414652106774042	0.241570731423889	0.144869959204417	0	ADGRF3	ENSG00000173567
123876	0.604537126044411	0.309522233762622	0.373170003508404	0.20430733134876	0	ACSM2A	ENSG00000183747
84125	0.115839789609386	0.0416335203624287	0.129778907158089	-3.020685839771	0	LRRIQ1	ENSG00000133640
10054	0.0018194127571379	0.00112810850640682	0.00445130392940232	-0.512540737449511	0	UBA2	ENSG00000126261
650965	0.593291675077187	0.368879560966487	0.369086720698751	-0.290447397877967	0
392307	0.0871923292275548	0.0545319135101976	0.106660667344913	-0.822557846709522	0	FAM221B	ENSG00000204930
140606	0.000134440048472471	5.82656423505262e-05	0.000462016740987264	-0.632897890299416	0		ENSG00000198832
3659	0.842132950186042	0.666595061021007	0.447914120829211	0.0155417139972529	0	IRF1	ENSG00000125347
11332	8.39359519692615e-06	7.61636800228319e-05	4.2027421582507e-05	0.427375282723386	0	ACOT7	ENSG00000097021
165186	0.894663162567087	0.994760889803157	0.462482056518221	-0.0272574153200757	0	FAM179A	ENSG00000189350
137492	0.0230458072360723	0.0233383901719203	0.0381762041389223	-0.100680976866064	0	VPS37A	ENSG00000155975
26686	0.388823105447409	0.899845088065846	0.286845490855525	-0.474605519301482	0	OR4E2	ENSG00000221977
79641	0.000101913582622214	0.000300347643764344	0.000363642444480438	0.40302499501757	0	ROGDI	ENSG00000067836
1687	0.247042577540331	0.0684170868228387	0.215724680885849	-0.267784024048553	0	DFNA5	ENSG00000105928
648040	0.723569638589535	0.852245779181519	0.413068462840338	-0.285518364841119	0
388181	0.222905934872808	0.159754598506204	0.201593469124487	-0.78329408744246	0
5926	0.0638941492624338	0.0821031036531588	0.0847085701320273	0.109656456400152	0	ARID4A	ENSG00000032219
22797	0.0369909231752628	0.042632884136528	0.0557568400859789	0.287102359193298	0	TFEC	ENSG00000105967
57615	0.0825554785591696	0.178316509611616	0.102348097150971	-0.514391492693968	0	ZNF492	ENSG00000229676
4363	0.81324069865854	0.87143721094866	0.439250735714537	0.0313759730819519	0	ABCC1	ENSG00000278183,ENSG00000103222
119682	0.357405923119439	0.234056497633523	0.27235716189369	0.868327016484938	0	OR51L1	ENSG00000176798
441124	3.66943391529183e-10	1.03307617496835e-07	8.5514129304766e-09	0.984401545319165	1
389599	0.947171775809016	0.440121954316328	0.475613885369823	-0.0119031895095369	0
398	0.777707134803073	0.650768310285609	0.429435305190577	0.0280278035548747	0	ARHGDIG	ENSG00000242173
89894	1.4033266074056e-09	3.8757649747277e-09	2.6876918934304e-08	-0.432156900047742	0	TMEM116	ENSG00000198270
647786	0.358131104789379	0.0933847510332871	0.272732722668795	-0.41470649947557	0
136288	0.00347574254451149	0.00206390648195404	0.00773156834235333	-1.18969659589952	1	C7orf57	ENSG00000164746
81794	0.955164620074294	0.71249129640225	0.477692114294662	0.0149573483511818	0	ADAMTS10	ENSG00000142303
6233	4.33908249669968e-07	6.6643388218486e-07	3.28964024597984e-06	-0.193982686885177	0	RPS27A	ENSG00000143947
23254	2.52957656050598e-09	7.13044329665629e-07	4.31530404983118e-08	0.921917593800217	1	KAZN	ENSG00000189337
154313	0.229491295087859	0.107488655410497	0.205663130221574	0.210337178170478	0	CFAP206	ENSG00000272514
647521	0.178448256563248	0.22400933903141	0.17505735850059	0.179332958583306	0
3033	1.40572194860331e-07	3.68365051616654e-07	1.2630196846882e-06	-0.323633445663702	0	HADH	ENSG00000138796
1622	0.575561921028838	0.315473977005991	0.362307257089551	-0.026220534697507	0	DBI	ENSG00000155368
160762	0.16786826111242	0.109650862628978	0.168063722677398	-0.307760426007917	0	CCDC63	ENSG00000173093
81532	0.332838613211648	0.496418280348346	0.260795206184845	-0.0590804854411566	0	MOB2	ENSG00000182208
126205	0.682075765465415	0.419679033084136	0.400185071375127	0.0393373278123766	0	NLRP8	ENSG00000179709
50814	0.363160542631436	0.27707852217241	0.275105519550428	-0.0607803939616858	0	NSDHL	ENSG00000147383
728285	0.193087829642412	0.00331211141152681	0.184320481900555	-1.53469574165944	0
2302	0.838394959573158	0.97383078696235	0.446962972252923	-0.0319052544994298	0	FOXJ1	ENSG00000129654
642853	0.404672687342655	0.591527417367742	0.293365619906277	-0.220662339751547	0
3812	7.02992125522865e-07	9.61071159176471e-08	4.96038769164515e-06	-0.889983222822809	1	KIR3DL2	ENSG00000278361,ENSG00000275566,ENSG00000275416,ENSG00000274722,ENSG00000275629,ENSG00000278809,ENSG00000277982,ENSG00000276357,ENSG00000277709,ENSG00000277181,ENSG00000278442,ENSG00000273735,ENSG00000276882,ENSG00000278656,ENSG00000276004,ENSG00000275838,ENSG00000275511,ENSG00000240403,ENSG00000278726,ENSG00000276424,ENSG00000273911,ENSG00000278710,ENSG00000278850,ENSG00000278707,ENSG00000275626…
645662	0.441902249050755	0.461640496379897	0.308988532354873	-0.166949222849753	0
642204	0.378537302724544	0.411812270889611	0.282238364240965	-0.543226655837315	0
653423	0.113121611183611	0.258195074599706	0.127909285836263	0.261810771021371	0	SPAG11A	ENSG00000178287
644921	0.840869664948029	0.78036168221841	0.447606178935909	0.175266287428446	0
8208	0.240574606687427	0.412157289671284	0.211798614382071	0.186282934718008	0	CHAF1B	ENSG00000159259
2189	0.373916984283505	0.313369959050337	0.279983148511095	-0.0904044177736443	0	FANCG	ENSG00000221829
6627	0.00832616028959231	0.00767891224446234	0.0163074886996176	-0.161457665959745	0	SNRPA1	ENSG00000131876
3698	0.345720651925193	0.562158338170625	0.266705043102876	-0.439497275846839	0	ITIH2	ENSG00000151655
390010	0.209032750724235	0.372342393556362	0.19352522303216	0.617993819106925	0	NKX1-2	ENSG00000229544
130340	0.318249690340449	0.293093197534587	0.253967105822245	-1.85757514084445	0	AP1S3	ENSG00000152056
116985	5.9314351889626e-08	4.85053922545561e-07	6.08539597736175e-07	0.476653847557398	0	ARAP1	ENSG00000186635
643580	0.911872729950388	0.840031819538322	0.46683574942082	0.0406191073274269	0
143888	0.0611690957107935	0.0775881718703927	0.0821546743968701	-0.176931435109956	0	KDELC2	ENSG00000178202
647022	0.590960448200358	0.607043074010877	0.368154722007307	-0.192437350433362	0
727787	0.00171962295644596	0.00193879363939627	0.00424370830075661	-0.779123095574745	1
2527	0.756773396604596	0.678194279960211	0.423195721001407	0.144630382268924	0	FUT5	ENSG00000130383
3594	0.00109262207095926	0.000997134748541588	0.00285711860139511	-0.309883620626632	0	IL12RB1	ENSG00000096996
2643	0.449927867204569	0.012431106419961	0.312557287994342	-0.0638656479208077	0	GCH1	ENSG00000131979
57223	0.236533604652509	0.477237203447545	0.209465618400623	-0.067375026834133	0	PPP4R3B	ENSG00000275052
386675	0.1904655433103	0.269167664887464	0.182744567304772	-1.29209535428777	0	KRTAP10-7	ENSG00000272804
391692	0.237303530350839	1	0.210003451765524	0.254053644032925	0
150	0.181133104033389	0.294850211433088	0.176587786687579	0.164120120404001	0	ADRA2A	ENSG00000150594
2974	0.33930075112797	0.137572965554874	0.263694055538049	-0.373006011768848	0	GUCY1B2	ENSG00000123201
116154	0.679074415729448	0.686252377169353	0.399163444339122	0.114046970584698	0	PHACTR3	ENSG00000087495
728695	0.667902713382092	0.80481193155133	0.395390049392089	0.0589126995694846	0	SPANXB1	ENSG00000227234
728378	0.62204157844455	0.955694104505818	0.37921198821291	-0.215227433727559	0	POTEF	ENSG00000196604
440896	0.0838063900470667	0.0569930329035319	0.103559190077595	-1.05228511913769	0		ENSG00000234394
387940	0.991695295596038	0.91846551136598	0.48718652448445	-0.00421129496066819	0
152663	0.275841974283403	0.817327199654732	0.231570570156516	0.592572202616138	0
1434	7.39868832592712e-05	0.000148043582058819	0.000277785522975747	-0.222135358509034	0	CSE1L	ENSG00000124207
2214	0.449647039822611	0.767813654059442	0.312399230135544	0.100373262914836	0	FCGR3A	ENSG00000203747
401475	0.0455972803095539	0.127435737766562	0.0654076870669076	-0.120900163930196	0
5132	0.685050503770302	0.907725521862486	0.401105067603413	-0.0506430778826994	0	PDC	ENSG00000116703
9821	0.464577091719636	0.466461398977925	0.318904653981312	0.0406298125057369	0	RB1CC1	ENSG00000023287
126402	0.62180444795199	0.230176902640474	0.379173823396275	-0.481216205462741	0	CCDC105	ENSG00000160994
1995	0.783622147357087	0.774504228594549	0.431176011025866	-0.0522473533148338	0	ELAVL3	ENSG00000196361
8490	0.0167251129301192	0.0221000216929538	0.0293516679804909	-0.703669426373663	0	RGS5	ENSG00000232995,ENSG00000143248
9962	0.0143825914595239	0.0458610778109152	0.0258641883174345	0.147063495861014	0	SLC23A2	ENSG00000089057
442132	0.197328881674561	0.394691543739285	0.187013816385979	0.409989968594687	0
731314	0.767398776396674	0.631982529114944	0.42649296437961	0.0250335675305658	0
158297	0.310178360701004	0.988976264526271	0.249528725298152	0.593111042923181	0	SAXO1	ENSG00000155875
3484	0.433984175602705	0.95988334661363	0.305519252532873	0.143825335487673	0	IGFBP1	ENSG00000146678
4256	0.424058544130103	0.482675770300766	0.301269091820162	0.116113278333944	0	MGP	ENSG00000111341
55152	0.0103377593041019	0.0118305193065221	0.0196040802068226	-0.253188922343775	0	DALRD3	ENSG00000178149
8438	0.090368238990263	0.334717570628471	0.109368365350658	0.342280574429728	0	RAD54L	ENSG00000085999
5029	0.136657409469077	0.427278906171976	0.145600446774217	-0.204964074241932	0	P2RY2	ENSG00000175591
55036	0.189318006213612	0.123975803477213	0.182053446767451	-0.379735929476356	0	CCDC40	ENSG00000141519
7337	0.00950856737444324	0.00798390903954061	0.0182491646344015	-0.167698089293982	0	UBE3A	ENSG00000114062
6868	1.92538695529038e-05	3.61006137670403e-05	8.71385623853943e-05	0.331499318734672	0	ADAM17	ENSG00000151694
6596	4.14113659048083e-06	4.03872511018642e-07	2.26554481951391e-05	-0.370004187838793	0	HLTF	ENSG00000071794
8074	0.149982917248622	0.178636958926727	0.155331804830864	0.177923873544866	0	FGF23	ENSG00000118972
343099	0.000966588716255371	0.000433544332914267	0.00256750171185114	-0.325790210296363	0	CCDC18	ENSG00000122483
144577	0.193939738848783	0.206999078492374	0.18482948186141	-0.170722405505482	0	C12orf66	ENSG00000174206
8498	0.040985258727482	0.107012107197104	0.0603742057653717	-0.0708560614807105	0	RANBP3	ENSG00000031823
2169	0.087690499287436	0.0883330360990843	0.107149232275575	0.343847538574627	0	FABP2	ENSG00000145384
256380	1.06084623339559e-07	4.40255219598718e-08	9.96683999386034e-07	-0.696744985577664	0	SCML4	ENSG00000146285
93663	4.02577508006221e-05	0.000510784266137605	0.000164166278737656	0.487817997548057	0	ARHGAP18	ENSG00000146376
23252	0.0378836413143602	0.0775626031296059	0.0567297877972294	-0.369401116600868	0	OTUD3	ENSG00000169914
642751	0.261995372699859	0.391950246082032	0.224141146226308	-0.370101919158753	0
78987	2.95303288898388e-08	5.9131921647329e-08	3.37179189113398e-07	-0.361404117707713	0	CRELD1	ENSG00000163703
22981	0.0226090144004592	0.0318093630355014	0.0375655386694638	-1.61195833501413	0	NINL	ENSG00000101004
27315	0.240354917828254	0.247318338130322	0.211698923766905	0.0690321511616615	0	PGAP2	ENSG00000148985
2356	0.469304573398807	0.764474574516884	0.320880434010669	-0.102512956386794	0	FPGS	ENSG00000136877
728473	0.365085197650655	0.224866524605653	0.275950315442118	-0.616168505925442	0
202	0.00131430761724742	0.00508717951056804	0.00334945682469259	0.184812203656211	0	AIM1	ENSG00000112297
644201	0.187983900109849	0.128837670188456	0.181267235940767	0.32555194455109	0
10477	0.71538615165815	0.482675770300766	0.410379787604797	-0.0194009732708994	0	UBE2E3	ENSG00000170035
138716	0.0127442391088015	0.0138821136594641	0.0234122700135528	-0.127888992492025	0	RPP25L	ENSG00000164967
55357	3.87518207478855e-15	5.93006329214599e-11	6.00496051167488e-13	0.679422043362379	0	TBC1D2	ENSG00000095383
8703	0.0124983574027496	0.105121215551739	0.0230208186879229	0.193539076603494	0	B4GALT3	ENSG00000158850
729399	0.00147881017895884	4.00218963056434e-05	0.00372414123865485	-2.23089590519548	1
7375	0.917888543274046	0.845677117487067	0.468115752488957	-0.00463804357515539	0	USP4	ENSG00000114316
55125	0.534365589334774	0.504762861606607	0.346690473315958	-0.0420058754625486	0	CEP192	ENSG00000101639
201158	7.37742131825485e-07	4.85053922545561e-07	5.1780284636235e-06	-0.525133259555658	0	TVP23C	ENSG00000175106
440423	0.0182646750586846	0.0241504223547603	0.0315986609171399	-0.212175592096159	0
80347	4.62689404735689e-05	8.81198542990763e-05	0.000185011832271332	0.137884534752014	0	COASY	ENSG00000068120
55240	4.49105800626598e-05	0.000173366614685319	0.000180487543997359	0.560393397854231	0	STEAP3	ENSG00000115107
441016	0.871925120395413	0.616341868053682	0.456322790724341	0.0326194610462888	0
404550	3.33796522282568e-05	1.96896523066317e-06	0.000139993639824666	-0.583852878585162	0	C16orf74	ENSG00000154102
6725	0.327719806831589	0.696484964013604	0.258584342783723	0.412020003877251	0	SRMS	ENSG00000125508
440670	0.267284789212814	0.714948844197036	0.226909230433971	0.101231527813906	0
3382	0.242589339607492	0.0978214629283043	0.213145813066619	0.101361921592329	0	ICA1	ENSG00000003147
55299	2.4469305967836e-09	5.75236717075297e-09	4.21065868739409e-08	-0.503418470327718	0	BRIX1	ENSG00000113460
127731	0.953730882184617	0.625225188910029	0.477400662616158	0.0148225267201822	0	VWA5B1	ENSG00000158816
79050	0.140342968057374	0.202315668191575	0.148261707965438	-0.0996999921123781	0	NOC4L	ENSG00000184967
89876	0.0199006414652236	0.0322672564736896	0.0338636632270857	-0.60546715443462	0	MAATS1	ENSG00000183833
149643	0.084572682932666	0.25079833121705	0.104257759258211	-0.947593529524958	0	SPATA45	ENSG00000185523
56942	0.421508356920012	0.811589728893328	0.300383105829993	0.0478140282183437	0	CMC2	ENSG00000103121
266743	0.893986173772992	0.52009013304987	0.462340040485315	-0.0829864051127322	0	NPAS4	ENSG00000174576
256329	0.319735340121433	0.26919555693582	0.254587011429231	-0.162318006240732	0	LMNTD2	ENSG00000185522,ENSG00000275873
643669	0.347218949252618	0.236756885288993	0.267347475022057	-0.133766904066424	0	CCER2	ENSG00000283099,ENSG00000262484
81875	0.00532476758811285	0.00194251169909474	0.0111718783211519	-0.144800568685053	0	ISG20L2	ENSG00000143319
390927	0.204016707156831	0.429561233474281	0.190701312923915	-0.590539855795496	0	ZNF793	ENSG00000188227
8828	0.887510296229199	0.757382880968396	0.460758832769061	-0.0316908303995741	0	NRP2	ENSG00000118257
11152	0.321424558301211	0.302988709732853	0.25540745207188	0.105401011466878	0	WDR45	ENSG00000196998
84967	0.0226113375381181	0.0449184417601773	0.0375655386694638	0.100689757630191	0	LSM10	ENSG00000181817
7704	0.268337824432916	0.122065565070085	0.22743442433999	-0.152654286464758	0	ZBTB16	ENSG00000109906
56913	0.772474402055463	0.714948844197036	0.427917010482671	0.0224322744971193	0	C1GALT1	ENSG00000106392
27316	2.50676402704313e-05	2.364689768015e-05	0.00010940160967292	-0.232946976989986	0	RBMX	ENSG00000147274
23326	0.31600064552899	0.271320263316106	0.252653594945683	-0.095585210647744	0	USP22	ENSG00000124422
63935	0.228278995259559	0.288843341371965	0.205058864510885	0.0900311226100562	0	PCIF1	ENSG00000100982
114780	0.504871580773856	0.2800791036189	0.33535354301894	-0.349004654069848	0	PKD1L2	ENSG00000166473
7032	0.810588045948904	0.978057166153376	0.438742704600479	0.0955066771986063	0	TFF2	ENSG00000160181
252839	0.000352293719902134	0.000209852189353685	0.0010660728734952	-0.260400233097645	0	TMEM9	ENSG00000116857
57119	0.137427694012513	0.275149921474416	0.146210416678355	-0.133944907331468	0	EPPIN	ENSG00000101448
10713	0.731773646981578	0.818380887774657	0.415612528680223	0.0139041172471294	0	USP39	ENSG00000168883
51199	0.000144947841430387	0.00127587308778253	0.000492314209511924	0.224418546293924	0	NIN	ENSG00000100503
57830	0.632088980748011	0.809520294522539	0.382805546666956	-0.517263814063045	0	KRTAP5-8	ENSG00000241233
2123	0.129608931638739	0.202315668191575	0.140330762469495	0.09262772260883	0	EVI2A	ENSG00000126860
648394	0.176776622791224	0.231588555493253	0.17388927641016	-0.223631648434285	0
11051	0.000423186130019576	0.00114608468682679	0.00125264322978015	-0.218081777407224	0	NUDT21	ENSG00000167005
652710	0.193787516111694	0.863865288765537	0.184728673797756	-0.595217950898998	0
339451	0.523248208330261	0.718216129533986	0.3424382005179	0.0815623035823954	0	KLHL17	ENSG00000187961
56947	3.36125176023855e-05	1.11515516457141e-05	0.000140772350406142	-0.391890740535502	0	MFF	ENSG00000168958
647297	0.475679499327624	0.3694547185725	0.323515121186935	-0.31676172180888	0
79885	0.000689207892811079	0.000379704499951746	0.00191423273209108	0.538535459501352	0	HDAC11	ENSG00000163517
22848	0.0372529376648381	0.0458610778109152	0.0560526444876713	-0.237581412148386	0	AAK1	ENSG00000115977
10565	0.00920316307865116	0.00355481772440297	0.0177544074428169	0.137938068451733	0	ARFGEF1	ENSG00000066777
652588	0.413570117754532	0.970272152292477	0.297140527486347	-0.393826530657971	0
5937	0.0112780767562635	0.0775881718703927	0.02111542834751	0.148116287549013	0	RBMS1	ENSG00000153250
2553	0.155982050355754	0.119967684607344	0.159783537251639	-0.0924224203024994	0	GABPB1	ENSG00000104064
84836	0.0407990061668436	0.0383564226881937	0.0601518255346139	-0.197752791965805	0	ABHD14B	ENSG00000114779
645029	0.558369117528448	0.047849223971157	0.355797331302736	-0.263937668161282	0
7320	0.0154559539424449	0.0140522255844083	0.0274718518757274	0.231143390499549	0	UBE2B	ENSG00000119048
651581	0.932309092960184	0.858814018330483	0.471964252874141	0.0201737039366419	0
4440	0.9739982447459	0.667968204451642	0.482385325931757	-0.0071926104236195	0	MSI1	ENSG00000135097
26529	0.94794582367556	0.783146490972201	0.475802329972557	-0.0172811619028527	0	OR12D2	ENSG00000235966,ENSG00000227446,ENSG00000204690,ENSG00000280236,ENSG00000225247,ENSG00000233481
119395	0.997124257736022	0.705833956289991	0.488722383247524	-0.00383435731903339	0	CALHM3	ENSG00000183128
284541	0.49182478401951	0.881192788159044	0.330744115283358	-0.49663743383827	0	CYP4A22	ENSG00000162365
90268	0.00150279894058392	0.00185821082260672	0.00377658216981433	-0.170479998764063	0	OTULIN	ENSG00000154124
57333	0.0823238683470903	0.0900995250722303	0.10210792856426	0.179482798351162	0	RCN3	ENSG00000142552
518	7.4893645092228e-06	1.09212790955903e-05	3.80426463470691e-05	-0.644874720586787	0	ATP5G3	ENSG00000154518
55795	5.89615356896354e-08	3.26907012428686e-08	6.05961923048079e-07	-0.365063222173391	0	PCID2	ENSG00000126226
399829	0.683653348631201	0.641067223067017	0.400716476932489	-0.0846965074247575	0	LINC01168	ENSG00000240707
644120	0.198211376187703	0.246181463604298	0.18761255363018	-1.24136938763843	0
55954	0.168787049939223	0.206999078492374	0.168559283742586	0.0712657678821033	0	ZMAT5	ENSG00000100319
2621	1.04638790810805e-10	1.91420676515957e-13	2.97980234677354e-09	1.54492975766046	1	GAS6	ENSG00000183087
6899	0.854141121976237	0.607294106232515	0.451303044756964	-0.0344942185090216	0	TBX1	ENSG00000184058
653630	0.214131039488798	0.128859109842072	0.196586644033142	-0.549292747260762	0
55904	0.485782178007008	0.625772253510612	0.328011612566431	-0.0441119270997323	0	KMT2E	ENSG00000005483
167691	0.331681795674758	0.564370907739783	0.260196344194611	0.213093168369593	0	LCA5	ENSG00000135338
4173	0.0143529778628651	0.0732775709946694	0.0258229744731732	0.41236297514406	0	MCM4	ENSG00000104738
9718	0.104133892217143	0.0627329019954573	0.120784757010968	-0.141238844611746	0	ECE2	ENSG00000145194
5834	0.00142515571858374	0.00691600166908751	0.00360499952640827	0.25909312735381	0	PYGB	ENSG00000100994
730357	0.00854586684953973	0.0071540926089538	0.016658753841443	-0.760285570463436	0
648581	0.00198572349463667	0.00164957018936008	0.00477978788185457	-0.353229489348726	0
646762	0.614230038175562	0.715851893174109	0.376517712635826	0.136407280095478	0
9970	0.0969492435441809	0.138332079312632	0.114783335084973	-0.912230402822186	0	NR1I3	ENSG00000143257
54566	0.158372538476435	0.0185064287331427	0.161552676085899	0.137748964203827	0	EPB41L4B	ENSG00000095203
645576	0.0425461111800853	6.2369434334296e-05	0.0621212636083804	-2.92898542790321	0
390083	0.324477334748164	0.88356109315932	0.256872518069698	-0.684900710291648	0	OR56A3	ENSG00000184478
11309	0.706661772275594	0.801427672988072	0.407569671322801	0.0673841167901594	0	SLCO2B1	ENSG00000137491
642616	0.0831445962417275	0.14224977290194	0.102911939532415	-0.558062214772125	0
5540	0.0915816307201453	0.0422519538862649	0.110314162168998	-1.59119278644066	0	NPY4R	ENSG00000204174
153769	0.873116996142117	0.688536057676232	0.45668615730997	-0.0395943671286635	0	SH3RF2	ENSG00000156463
79925	0.0633865196793243	0.0698368614833279	0.0841946073062155	-0.255648843934514	0	SPEF2	ENSG00000152582
728498	0.0135190800654887	0.0218509478410855	0.0246159012272179	-0.633489176427374	0	GOLGA8H	ENSG00000261794
25940	0.331600050455091	0.445320539686124	0.260183535299016	-0.0859441969514364	0	FAM98A	ENSG00000119812
10920	2.36838302342466e-12	5.27409969850515e-11	1.21284356084686e-10	-0.429661157908667	0	COPS8	ENSG00000198612
51560	5.4096226623208e-05	0.000109424260357569	0.000211698761306064	0.461908280449253	0	RAB6B	ENSG00000154917
4162	0.405787605943842	0.971188612417317	0.293781191048613	0.369258898590581	0	MCAM	ENSG00000076706
27071	0.153296001025772	0.0671807666865974	0.157831480855696	0.0735797028499369	0	DAPP1	ENSG00000070190
387509	0.742806557305775	0.530231739306333	0.418543468556815	0.0512716107577856	0	GPR153	ENSG00000158292
30819	0.557739740083588	0.820483991272452	0.355533817015484	-0.20054079502505	0	KCNIP2	ENSG00000120049
642120	0.18087040588059	0.584942964431707	0.176369200502307	0.399485303583388	0
652664	0.277278736867319	0.221472538273692	0.232361010963052	-0.942342168059483	0
652305	0.382042624731082	0.0302198071291434	0.283753516747283	-0.897270098694771	0
23089	0.0719627233724543	0.0860845589761555	0.0926267923605231	-0.47600676060748	0	PEG10	ENSG00000242265
5064	0.516461032381725	0.679338530627249	0.339860441381141	-0.137613305902387	0	PALM	ENSG00000099864
4114	0.408791788153725	0.518343421033933	0.295228167935906	-0.18263503781557	0	MAGEB3	ENSG00000198798
55277	0.000898910359956309	0.00175103541556357	0.0024109687307888	0.224361318374717	0	FGGY	ENSG00000172456
54207	0.346938604671327	0.14586028580418	0.26719349150189	-0.142603799595739	0	KCNK10	ENSG00000100433
55705	0.00351681274521064	0.00728850478809749	0.00781273080846069	-0.280775723147606	0	IPO9	ENSG00000198700
83852	0.116717443500458	0.0876373544131168	0.130435345297163	-0.104701468919692	0	SETDB2	ENSG00000136169
440509	0.424213878391905	0.466461398977925	0.301325623671161	-0.0991323245252943	0
81832	0.431011337054925	0.547568839293523	0.304233703856033	-0.171890730881357	0	NETO1	ENSG00000166342
5607	0.0817890740183276	0.08845197531466	0.101666545747192	-0.128706186052576	0	MAP2K5	ENSG00000137764
55764	0.0882046760612866	0.0154806599263121	0.107568208013311	0.120041727386349	0	IFT122	ENSG00000163913
23016	0.0263799732745956	0.0212878313723741	0.0424952878167285	-0.191740137472606	0	EXOSC7	ENSG00000075914
23316	0.0200644900002778	0.000252490005673341	0.0340792921164725	-1.24090404050181	0	CUX2	ENSG00000111249
9394	0.346483838402129	0.247318338130322	0.267032847735605	0.110462200051804	0	HS6ST1	ENSG00000136720
7441	0.00179581709949613	3.43921207561088e-07	0.00440064197520105	-1.0212966944638	1	VPREB1	ENSG00000169575
644019	0.520562001262574	0.434958357211634	0.341373002443804	0.0596157084174886	0	CBWD7,CBWD3,CBWD5	ENSG00000215126,ENSG00000196873,ENSG00000147996
157506	0.000226795027929684	0.000145455654941142	0.00072690230916784	-0.408184452938842	0	RDH10	ENSG00000121039
50674	0.888767931167311	0.825517845033488	0.461032503803888	0.0572534699112226	0	NEUROG3	ENSG00000122859
148022	0.0529092675549475	0.131862769227002	0.0735834313196074	0.119085554072874	0	TICAM1	ENSG00000127666
389832	0.0184005843331176	0.00181143362670725	0.0317778997434667	0.727143287466018	0
4076	0.408170543937504	0.479952286124004	0.294942607404194	0.0400256800089313	0	CAPRIN1	ENSG00000135387
400818	1.65550871036105e-06	1.09292271716956e-05	1.03817657241967e-05	0.680285529329132	0	NBPF9	ENSG00000269713
653820	0.00445270891927354	0.00336053376763435	0.00956868143149211	-0.499568123915227	0	FAM72B	ENSG00000188610
23512	0.46641025954578	0.774504228594549	0.319787163379163	-0.0392315764901897	0	SUZ12	ENSG00000178691
347468	0.110417223376637	0.612247132494043	0.125738187634297	0.956687827748697	0	OR13H1	ENSG00000171054
651675	0.787716361663417	0.589570390537065	0.432159625981766	0.241909740468784	0
726	0.162081234940003	0.0969381884283991	0.164101261118224	-0.166821572850747	0	CAPN5	ENSG00000149260
54876	0.0151698603548102	0.00967758282848506	0.0270600849362202	-0.269663252966695	0	DCAF16	ENSG00000163257
146664	0.569536817205805	0.994765277713517	0.35991966846531	-0.104637928479746	0	MGAT5B	ENSG00000167889
50862	0.0846006523189676	0.0725785522977719	0.104281464786969	0.117480243886539	0	RNF141	ENSG00000110315
84079	0.000471970369737082	0.000694014512850695	0.00137655644291966	-0.321740241533627	0	ANKRD27	ENSG00000105186
649578	0.784510272335339	0.351145595290104	0.431369034756218	-0.1430865477784	0
199692	2.74672796684454e-05	8.39784067087951e-06	0.000118573155944694	-0.247747641974035	0	ZNF627	ENSG00000198551
6545	0.452948615024614	0.170668225196514	0.313815304266803	-0.327073532176438	0	SLC7A4	ENSG00000099960
757	2.86853764885611e-06	2.54997582665693e-06	1.64949582884404e-05	-0.26675257684138	0	TMEM50B	ENSG00000263160,ENSG00000142188
51378	0.0442243903970297	0.0269759370737234	0.0639612105971678	-1.80804252338809	0	ANGPT4	ENSG00000101280
26238	0.440982432873606	0.136961538596887	0.30858883093534	-0.779607186152891	0	LINC01558	ENSG00000146521
57458	0.0649078040369736	0.104185765234965	0.0857285737543799	0.232825613166258	0	TMCC3	ENSG00000057704
653806	0.889590931188799	0.944106620918043	0.46125503214	-0.0359713882879572	0
79823	0.0195288708866021	0.0212878313723741	0.0333977477031948	-0.168946918793159	0	CAMKMT	ENSG00000143919
8999	0.979691955150246	0.95612881962522	0.483799516789601	0.0070228533649815	0	CDKL2	ENSG00000138769
10882	0.546428742284697	0.893550829898938	0.351175296359216	0.207632993831351	0	C1QL1	ENSG00000131094
2917	0.934373692025081	0.926470409213105	0.472462527376174	0.0452903763375216	0	GRM7	ENSG00000196277
401115	0.000213128912247757	0.000337876082152935	0.000688607627940492	0.220321610302382	0	C4orf48	ENSG00000243449
644919	0.258158796157531	0.789616575802338	0.221909012819247	-0.246385828368937	0
57680	0.359028389357338	0.345901886951595	0.273119705954095	0.0680061387632478	0	CHD8	ENSG00000100888
5154	0.000767400826641754	0.00221692695357381	0.00210205057098966	0.429489263007021	0	PDGFA	ENSG00000197461
5516	0.00471209838909148	0.00638926558503712	0.0100525976178737	-0.153418402453299	0	PPP2CB	ENSG00000104695
731196	0.0857069648545636	0.0732763916566686	0.105297051509101	-0.23300015381073	0
51122	0.0221119346420041	0.0170353575628739	0.036915752733325	-0.158179897958606	0	COMMD2	ENSG00000114744
8760	7.18607620560717e-05	0.00160089255527669	0.000270825576530116	0.31209647596795	0	CDS2	ENSG00000101290
644010	0.0731339393297608	0.0650186656955949	0.0937298786193878	-0.412743531774772	0
254251	0.230296745931099	0.24088412699037	0.206056168040635	-0.288923065955485	0	LCORL	ENSG00000178177
1551	0.798971025905998	0.509524324501434	0.435326910922651	0.106441142202177	0	CYP3A7	ENSG00000160870
84219	0.323500119186641	0.256367716754434	0.256346514754156	-0.108905998582358	0	WDR24	ENSG00000127580
81494	0.807422667118398	0.726115164449431	0.437892276071282	-0.0660564614776304	0	CFHR5	ENSG00000134389
1964	2.22876730148755e-05	1.62926626419169e-05	9.9369888369805e-05	-0.371062341688812	0	EIF1AX	ENSG00000173674
3273	0.337818104811201	0.0146926157711062	0.263067268487598	-0.433043503777212	0	HRG	ENSG00000113905
440081	0.194465535922901	0.328292494368097	0.185226403455504	-0.100474010230623	0
401620	0.420188360112422	0.460511963809664	0.299822738750297	-0.177810123907789	0
642772	0.180332768248937	0.0841223918088568	0.176052071110773	-0.408596600478695	0
650412	0.0350640057991241	0.0541260048923705	0.0534533544096202	-0.880253253286722	0
646491	0.11165109385183	0.058531375988276	0.126719977247092	-0.171484472970867	0
646033	0.367993866231191	0.147886325451766	0.277393237435038	-0.675597868704996	0
55324	0.76689080723097	0.838834315390471	0.426356606431809	0.0231920725145779	0	ABCF3	ENSG00000161204
64344	0.300704748776883	0.343668375962232	0.244695633991986	0.130331284992621	0	HIF3A	ENSG00000124440
55573	0.0989262530683993	0.134120521669985	0.116419359452938	-0.0584214466214296	0	CDV3	ENSG00000091527
50632	0.195133321341377	0.0167779065538948	0.185640790337879	-0.703829329670839	0	CALY	ENSG00000130643
6294	0.231120712681428	0.100509918206535	0.206538639911368	0.0575044488338596	0	SAFB	ENSG00000160633
158880	0.0188244134912556	0.00185346964899575	0.0324066637886717	-1.65276846893958	0	USP51	ENSG00000247746
29108	1.8103034793866e-09	4.62528141791105e-08	3.29775854684595e-08	0.363136824694145	0	PYCARD	ENSG00000103490
7381	0.0215212359038061	0.0329855181091765	0.0361013271595714	0.123653430749759	0	UQCRB	ENSG00000156467
6476	0.487918028587338	0.406448197097693	0.329052576736191	-0.152949798033406	0	SI	ENSG00000090402
199223	0.489170106328548	0.258195074599706	0.32959114266389	-0.125485233138091	0	TTC21A	ENSG00000168026
401427	0.0242974936253384	0.00423119788446209	0.0397197843253129	-1.19283599752228	0	OR2A7	ENSG00000243896
84326	0.000354543998386713	0.000419467843794967	0.00107233850096997	-0.268918134781523	0	METTL26	ENSG00000130731
26086	0.00671960407040676	0.00495093846881466	0.0136078563102104	-0.283630244943715	0	GPSM1	ENSG00000160360
642037	0.352365500560363	0.2733977526569	0.269959003681581	-0.660217271867014	0
3651	0.786357701014379	0.104751409605326	0.431826370622997	0.100724526286994	0	PDX1	ENSG00000139515
150280	0.50303204033084	0.945036780065765	0.334846105522565	-0.635454372818727	0	HORMAD2	ENSG00000176635
2549	0.918495398751016	0.938986134686183	0.468242740094386	0.0143801980357524	0	GAB1	ENSG00000109458
653876	0.170126997461751	0.240241677864907	0.169387050334296	-0.143491924865121	0
653125	0.0596871452878475	0.0892543015320972	0.0806574499470237	-0.326553368144662	0	GOLGA8K	ENSG00000249931
343521	0.841659961421101	0.77432032943995	0.447803882243415	-0.0447891679813277	0	TCTEX1D4	ENSG00000188396
387129	0.188059167987108	0.326132933709849	0.181310509420325	-0.137388560969972	0	NPSR1	ENSG00000187258
440503	0.590902953245981	0.493653190679901	0.368138124889367	0.0454018910549817	0	PLIN5	ENSG00000214456
145957	0.567753389964257	0.52200336566723	0.359265390392145	-0.604146301622288	0	NRG4	ENSG00000169752
9538	1.39337246976806e-06	1.96901280788774e-06	8.93846717739626e-06	-0.321719261813282	0	EI24	ENSG00000149547
9166	3.26440863130025e-09	8.28436342077064e-09	5.20598144303213e-08	-0.397827863376379	0	EBAG9	ENSG00000147654
160419	0.251976042591487	0.111817166321601	0.218414661424226	0.313040280601782	0	C12orf50	ENSG00000165805
84152	0.167979682638666	0.595124523099084	0.168090650353705	-0.273745949766582	0	PPP1R1B	ENSG00000131771
10317	0.943742774949796	0.632498281165321	0.474638047881775	-0.0201676147954542	0	B3GALT5	ENSG00000183778
121260	1.53220260901421e-07	2.18752730790536e-05	1.36027180787764e-06	0.381181342068474	0	SLC15A4	ENSG00000139370
642571	0.108406870180274	0.171062533480644	0.124124118887805	-1.42792791493626	0
123920	0.0195510397048331	0.0348247608837336	0.0334212895899661	0.106411165230912	0	CMTM3	ENSG00000140931
389690	0.17643469526289	0.135560301634942	0.173667471179508	-0.330287009219214	0	MROH5	ENSG00000226807,ENSG00000282181
54102	0.0906122102600773	0.600195557544791	0.109541413290736	-0.869905097722427	0	CLIC6	ENSG00000159212
167681	0.593468238301692	0.791302870261472	0.369173239124413	0.0596336775882214	0	PRSS35	ENSG00000146250
5315	8.18802460635434e-13	2.63377014780784e-12	5.08846367842875e-11	0.561004872310055	0	PKM	ENSG00000067225
653537	0.0255188524211212	0.0312092786685284	0.0413425402222618	-0.433205957614951	0
55536	0.0211551654424086	0.0395993688635407	0.0355873159961376	-0.377136540576453	0	CDCA7L	ENSG00000164649
54715	0.4001405096231	0.628745904446339	0.291479081249243	-0.184346271242488	0	RBFOX1	ENSG00000078328
161742	0.183743843511919	0.175828461181736	0.178446353652508	0.151582411137838	0	SPRED1	ENSG00000166068
154467	0.000453331153814726	0.000179522065461702	0.00132836237128714	-0.342097067804455	0	CCDC167	ENSG00000198937
5178	0.382020339066457	0.212785621867802	0.283753516747283	-0.361732247970595	0	PEG3	ENSG00000198300
441070	0.672085306080327	0.573806255463379	0.396972388394475	0.117234016769016	0
3600	2.62971759796817e-11	1.92923063188508e-08	9.17469794497509e-10	0.508150563236871	0	IL15	ENSG00000164136
441584	0.773254846200326	0.973383557066557	0.428197973205855	0.235939268579777	0
10767	0.50243552365317	0.129634580879013	0.334661757703538	0.0873702845815939	0	HBS1L	ENSG00000112339
54973	0.82772877274642	0.904260312178477	0.443861306049996	-0.0100919982820066	0	CPSF3L	ENSG00000127054
245928	0.851349409070341	0.69775624226386	0.450594235656027	0.173744882584239	0	DEFB114	ENSG00000177684
10712	0.551799874194956	0.613431372955166	0.353446866953375	0.0260936320301498	0	FAM189B	ENSG00000160767,ENSG00000262666
11019	0.00118295009427862	0.00121867158006191	0.00305846479820554	-0.278498118486182	0	LIAS	ENSG00000121897
89845	0.000305532721294505	0.00127587308778253	0.000943472788704059	0.290212770369127	0	ABCC10	ENSG00000124574
51131	0.913744901442575	0.15453528059645	0.467159487048982	-0.00573609696922023	0	PHF11	ENSG00000136147
493869	0.239011875102375	0.865301581517871	0.210922247615841	1.50640601807398	0	GPX8	ENSG00000164294
8875	9.90602874708251e-07	9.68159479636682e-06	6.65526558276634e-06	0.487490462347074	0	VNN2	ENSG00000112303
650346	0.308029107919579	0.206997214752538	0.248436219666959	-0.172334503196795	0
7156	0.000976765874879927	0.00139778099056837	0.00258934687730265	0.184309163617826	0	TOP3A	ENSG00000177302
3123	0.357683413544053	0.395925003122649	0.272530938818217	0.323752583418883	0	HLA-DRB1	ENSG00000236884,ENSG00000196126,ENSG00000228080,ENSG00000206240,ENSG00000206306,ENSG00000229074
83886	0.0914656999439384	0.34714289190006	0.110204734234452	0.71470061256259	0	PRSS27	ENSG00000172382
728936	0.115899931123738	0.141088919239773	0.129789181097875	0.458731425622685	0
1723	0.011934752670091	0.000265767380827598	0.0221575028054973	-0.915687191143977	0	DHODH	ENSG00000102967
51074	0.0123398086940857	0.0145736505506071	0.0227639269893593	-0.136198319740799	0	APIP	ENSG00000149089
8870	7.54737376912875e-08	5.06978103597688e-05	7.51078695783032e-07	0.662617218072826	0	IER3	ENSG00000230128,ENSG00000227231,ENSG00000237155,ENSG00000137331,ENSG00000206478,ENSG00000235030
651553	0.0746759166793273	0.0831371099954586	0.0951687335429199	-1.11483102667372	0
10250	0.113449454215817	0.199236592186322	0.128174836273198	-0.0756501765154658	0	SRRM1	ENSG00000133226
646496	0.00933331530418385	0.0112402106904346	0.0179648282598059	-1.36511146767347	0
22987	0.51652399407497	0.460630680474351	0.339883128787488	-0.421090378134492	0	SV2C	ENSG00000122012
10480	2.06968792772198e-06	2.27446749574398e-05	1.24786568063862e-05	-0.269791276006565	0	EIF3M	ENSG00000149100
8751	1.28641452334093e-13	2.17189955170481e-10	1.120389772778e-11	0.473893960030136	0	ADAM15	ENSG00000143537
1432	2.25727799055519e-09	2.72583976762435e-07	3.94920284155708e-08	0.974825304390627	1	MAPK14	ENSG00000112062
388272	0.000204849751944367	0.000217216384627441	0.000665398411335932	-0.288261990535634	0	C16orf87	ENSG00000155330
7626	0.0147309842725026	0.0739820873168215	0.0263876734271143	-0.150733236566372	0	ZNF75D	ENSG00000186376
11042	0.00143009291351417	0.000581609128239237	0.00361672165510663	-0.531167336775936	0
390327	0.379228902674527	0.453753047642061	0.282441215918597	1.47848603440799	0	OR6C70	ENSG00000184954
51069	0.0183384523995343	0.0230730315822867	0.0317073118007806	-0.251615125521168	0	MRPL2	ENSG00000112651
60561	0.0421439639641558	0.0876373544131168	0.0617153405846787	-0.17960406006454	0	RINT1	ENSG00000135249
401232	0.000312870632514179	0.00116384695773024	0.000963140843600834	0.427507455504587	0	LINC01011	ENSG00000244041
57628	0.112820188956332	0.240981983802881	0.127680050260363	-0.77826547892474	0	DPP10	ENSG00000175497
116337	0.00267249383610487	0.00365379223132912	0.00614883682695091	0.457468190732932	0	PANX3	ENSG00000154143
346606	0.0937080810920416	0.00214959173979168	0.1121815289667	-1.75614025461197	0	MOGAT3	ENSG00000106384
6526	0.0912005168337015	0.121013067989024	0.11000741517035	-0.182242497382507	0	SLC5A3	ENSG00000198743
6299	0.743801324388773	0.568752619862677	0.41902483138127	0.186067344108135	0	SALL1	ENSG00000103449
732138	0.10110822711963	0.0320010053751225	0.118275581522523	0.392068946802822	0
440097	0.485421836411537	0.432004002143089	0.32789819146624	-0.169815788454917	0	DBX2	ENSG00000185610
55722	0.00168531806530937	0.000191565852685267	0.00417026293902742	-1.17934299588929	1	CEP72	ENSG00000112877,ENSG00000280688
3012	0.000555209395822585	5.16543480885567e-05	0.00158273510811834	0.63990466933038	0	HIST1H2AE	ENSG00000277075
984	0.0626500373095292	0.0298840119912609	0.0834952016496361	0.148239814911162	0	CDK11B,CDK11A	ENSG00000248333,ENSG00000008128
4600	0.000599342880660951	0.00495093846881466	0.00169021166245331	0.353782676574561	0	MX2	ENSG00000183486
644228	0.158497109192612	0.20448001172214	0.161638291849767	-0.743362728941976	0
90507	0.155263508062297	0.0868287964838635	0.159238876021069	0.177974661853015	0	SCRN2	ENSG00000141295
9203	0.297344416012102	0.33922905301172	0.243088523736523	0.0701377404073101	0	ZMYM3	ENSG00000147130
27339	3.24992718825131e-05	1.09292271716956e-05	0.000136927018109616	-0.322609266614463	0	PRPF19	ENSG00000110107
29071	0.0288087637908755	0.137563057687909	0.045625514547647	0.118093295275827	0	C1GALT1C1	ENSG00000171155
84432	0.767482381806052	0.736029672372683	0.426500340799329	0.136649741234657	0	PROK1	ENSG00000143125
26525	0.601364133255915	0.568263364440054	0.372280146563565	-0.153709003598424	0	IL36RN	ENSG00000136695
56474	0.0020779014028441	0.000866283088195188	0.00495865279897766	-0.195337098468671	0	CTPS2	ENSG00000047230
23670	0.00747060437377428	0.03192238786092	0.0148390765174375	0.146176983046087	0	TMEM2	ENSG00000135048
23484	2.95353912356644e-09	7.24745006103593e-10	4.82096656513427e-08	-0.455211680156749	0	LEPROTL1	ENSG00000104660
50856	2.33264395583636e-08	9.67530156045975e-09	2.74931500857385e-07	0.528814129716797	0	CLEC4A	ENSG00000111729
54620	0.6825323128121	0.559266038263919	0.400267059214058	0.0737233196224417	0	FBXL19	ENSG00000099364
57819	0.00379432111600057	0.00177728294428887	0.00833763773923694	-0.199358378809077	0	LSM2	ENSG00000204392,ENSG00000236826,ENSG00000231502,ENSG00000224979,ENSG00000172850,ENSG00000225998
92154	0.998863728045952	0.629568180734833	0.489134219735636	0.00116827953408713	0	MTSS1L	ENSG00000132613
10776	0.249062630505074	0.280963301138375	0.216681347214055	-0.0558900482450346	0	ARPP19	ENSG00000128989
5244	0.000989106836202024	0.000608111883187687	0.0026179904896899	-0.9087060232247	1	ABCB4	ENSG00000005471
728723	0.483997332577963	0.924115034602069	0.327287993737907	-0.526455707944625	0
4853	7.50754666051022e-07	1.35893613708834e-06	5.26007771358513e-06	0.343923532666798	0	NOTCH2	ENSG00000134250
23460	0.0164038832207195	0.0261403834807439	0.0289112433105134	0.30181612155826	0	ABCA6	ENSG00000154262
[truncated: 22,372 more rows]
