# Supplementary material for: SyNDI: synchronous network data integration framework
Source: BMC Bioinformatics. 2018 Nov 6;19:403. doi: 10.1186/s12859-018-2426-5 (PMC6219086; doi:10.1186/s12859-018-2426-5)
Supplement: Supplementary file 3 — Source code and data files of the example presented in Additional file 2. This additional file is a zip package that contains all source code data files used in Additional file 2. Detailed descriptions of each of these files are presented in a README file included in this zip package (ZIP 16.2 MB) [file 12859_2018_2426_MOESM3_ESM.zip › Additional_file_3/Mouse_wikipathways_ids.txt]

Wikipathway file name	Pathway name	Organisms	Last-Modified	WikiPathways-category	RefSeq	ENSEMBL	OMIM	Wikipedia	GenBank	MGI	KEGG Orthology	KEGG Compound	KEGG Genes	Kegg ortholog	UniGene	Enzyme Nomenclature	Ensembl	Entrez Gene	Uniprot-TrEMBL
Mm_p38_MAPK_Signaling_Pathway_WP350_70038.gpml	p38 MAPK Signaling Pathway	Mus musculus	null	Cellular Process	-	ENSMUSG00000028284;ENSMUSG00000029454;ENSMUSG00000009406;ENSMUSG00000033352;ENSMUSG00000042724;ENSMUSG00000025499;ENSMUSG00000026104;ENSMUSG00000042626;ENSMUSG00000006699;ENSMUSG00000004951;ENSMUSG00000022346;ENSMUSG00000026942;ENSMUSG00000028708;ENSMUSG00000001847;ENSMUSG00000025958;ENSMUSG00000040681;ENSMUSG00000021754;ENSMUSG00000020623;ENSMUSG00000059923;ENSMUSG00000039239;ENSMUSG00000032356;…	-	-	-	-	-	-	-	-	-	-	ENSMUSG00000028284;ENSMUSG00000029454;ENSMUSG00000009406;ENSMUSG00000033352;ENSMUSG00000042724;ENSMUSG00000025499;ENSMUSG00000026104;ENSMUSG00000042626;ENSMUSG00000006699;ENSMUSG00000004951;ENSMUSG00000022346;ENSMUSG00000026942;ENSMUSG00000028708;ENSMUSG00000001847;ENSMUSG00000025958;ENSMUSG00000040681;ENSMUSG00000021754;ENSMUSG00000020623;ENSMUSG00000059923;ENSMUSG00000039239;ENSMUSG00000032356;…	15461;19766;17346;17164;338372;17165;17187;13163;17261;26416;73086;20416;15507;12912;22030;26399;26398;17869;26409;26408;13198;19353;18783;26401;11909;20846;21812;21808;12540;14784;15312;71609;13712;19417	-
Mm_Myometrial_Relaxation_and_Contraction_Pathways_WP385_72108.gpml	Myometrial Relaxation and Contraction Pathways	Mus musculus	null	Physiological Process	-	ENSMUSG00000061724;ENSMUSG00000005220;ENSMUSG00000005580;ENSMUSG00000029713;ENSMUSG00000058396;ENSMUSG00000005469;ENSMUSG00000027499;ENSMUSG00000002997;ENSMUSG00000042406;ENSMUSG00000028466;ENSMUSG00000008976;ENSMUSG00000042644;ENSMUSG00000021313;ENSMUSG00000030669;ENSMUSG00000074886;ENSMUSG00000050953;ENSMUSG00000036402;ENSMUSG00000032601;ENSMUSG00000071658;ENSMUSG00000038668;ENSMUSG00000062825;…	-	-	-	-	-	-	-	-	-	-	ENSMUSG00000061724;ENSMUSG00000005220;ENSMUSG00000005580;ENSMUSG00000029713;ENSMUSG00000058396;ENSMUSG00000005469;ENSMUSG00000027499;ENSMUSG00000002997;ENSMUSG00000042406;ENSMUSG00000028466;ENSMUSG00000008976;ENSMUSG00000042644;ENSMUSG00000021313;ENSMUSG00000030669;ENSMUSG00000074886;ENSMUSG00000050953;ENSMUSG00000036402;ENSMUSG00000032601;ENSMUSG00000071658;ENSMUSG00000038668;ENSMUSG00000062825;…	16476;14695;11461;14693;22631;16193;56533;24012;60596;12310;14699;14696;11465;14697;11464;12314;104418;51801;12313;12797;12798;12315;109689;66066;210044;11908;11909;11515;11911;11514;11910;54401;53313;16008;18429;16006;12323;12322;11475;12325;54409;11513;11512;16009;14745;18751;16176;18752;18753;14391;18754;64214;18750;64337;58175;14390;228785;140498;18759;107503;18755;12778;234779;18762;18125;14…	-
Mm_MAPK_signaling_pathway_WP493_78412.gpml	MAPK signaling pathway	Mus musculus	10/17/2013	Cellular Process	-	ENSMUSG00000030265;ENSMUSG00000005583;ENSMUSG00000025076;ENSMUSG00000032440;ENSMUSG00000023050;ENSMUSG00000074121;ENSMUSG00000005469;ENSMUSG00000042406;ENSMUSG00000017291;ENSMUSG00000028862;ENSMUSG00000041798;ENSMUSG00000018411;ENSMUSG00000020623;ENSMUSG00000063065;ENSMUSG00000004936;ENSMUSG00000028072;ENSMUSG00000037337;ENSMUSG00000059923;ENSMUSG00000039239;ENSMUSG00000048482;ENSMUSG00000016528;…	-	-	-	MGI:1915919	-	-	-	-	-	-	ENSMUSG00000030265;ENSMUSG00000005583;ENSMUSG00000025076;ENSMUSG00000032440;ENSMUSG00000023050;ENSMUSG00000074121;ENSMUSG00000005469;ENSMUSG00000042406;ENSMUSG00000017291;ENSMUSG00000028862;ENSMUSG00000041798;ENSMUSG00000018411;ENSMUSG00000020623;ENSMUSG00000063065;ENSMUSG00000004936;ENSMUSG00000028072;ENSMUSG00000037337;ENSMUSG00000059923;ENSMUSG00000039239;ENSMUSG00000048482;ENSMUSG00000016528;…	18015;18099;16476;17164;17165;14175;218397;19060;26395;13649;26396;26399;26398;16478;13645;18784;109689;110651;19353;17451;19354;26565;11909;11911;14102;16765;14103;215449;11479;18751;16176;18752;26419;12370;16175;18753;68652;15481;18479;66513;14673;16178;12371;16177;18596;21926;26411;225028;19043;18591;67603;26414;56274;17260;26413;19042;21803;22059;26416;26415;26417;26410;233046;12531;18755;192…	-
Mm_Wnt_Signaling_Pathway_and_Pluripotency_WP723_80030.gpml	Wnt Signaling Pathway and Pluripotency	Mus musculus	2/21/2013	Cellular Process	-	ENSMUSG00000029671;ENSMUSG00000026167;ENSMUSG00000029556;ENSMUSG00000022521;ENSMUSG00000020745;ENSMUSG00000020349;ENSMUSG00000012396;ENSMUSG00000034101;ENSMUSG00000067261;ENSMUSG00000017843;ENSMUSG00000039515;ENSMUSG00000005871;ENSMUSG00000000184;ENSMUSG00000015957;ENSMUSG00000035949;ENSMUSG00000007815;ENSMUSG00000030093;ENSMUSG00000022997;ENSMUSG00000022996;ENSMUSG00000021822;ENSMUSG00000021948;…	-	-	-	-	-	-	-	-	-	-	ENSMUSG00000029671;ENSMUSG00000026167;ENSMUSG00000029556;ENSMUSG00000022521;ENSMUSG00000020745;ENSMUSG00000020349;ENSMUSG00000012396;ENSMUSG00000034101;ENSMUSG00000067261;ENSMUSG00000017843;ENSMUSG00000039515;ENSMUSG00000005871;ENSMUSG00000000184;ENSMUSG00000015957;ENSMUSG00000035949;ENSMUSG00000007815;ENSMUSG00000030093;ENSMUSG00000022997;ENSMUSG00000022996;ENSMUSG00000021822;ENSMUSG00000021948;…	71887;16476;18099;14296;72293;22408;22409;27373;12443;12444;13016;12445;13017;18751;18752;18753;20674;18754;93735;18472;18750;26931;26414;22059;26932;21405;26934;11848;18759;16974;16973;18755;18999;18762;14283;21413;93960;21410;71950;73699;18760;18761;19052;17393;19053;21415;51792;26420;12388;12387;14371;14370;72930;15221;57265;11789;12914;328572;16835;26409;110854;30050;16842;12006;12005;22415;2…	-
Mm_Kit_Receptor_Signaling_Pathway_WP407_69079.gpml	Kit Receptor Signaling Pathway	Mus musculus	null	Cellular Process	-	ENSMUSG00000003283;ENSMUSG00000003644;ENSMUSG00000026288;ENSMUSG00000004933;ENSMUSG00000006235;ENSMUSG00000009621;ENSMUSG00000026842;ENSMUSG00000043733;ENSMUSG00000024789;ENSMUSG00000028909;ENSMUSG00000045671;ENSMUSG00000004936;ENSMUSG00000034342;ENSMUSG00000031834;ENSMUSG00000014932;ENSMUSG00000035158;ENSMUSG00000059923;ENSMUSG00000005672;ENSMUSG00000031264;ENSMUSG00000022074;ENSMUSG00000063358;…	-	-	-	-	-	-	-	-	-	-	ENSMUSG00000003283;ENSMUSG00000003644;ENSMUSG00000026288;ENSMUSG00000004933;ENSMUSG00000006235;ENSMUSG00000009621;ENSMUSG00000026842;ENSMUSG00000043733;ENSMUSG00000024789;ENSMUSG00000028909;ENSMUSG00000045671;ENSMUSG00000004936;ENSMUSG00000034342;ENSMUSG00000031834;ENSMUSG00000014932;ENSMUSG00000035158;ENSMUSG00000059923;ENSMUSG00000005672;ENSMUSG00000031264;ENSMUSG00000022074;ENSMUSG00000063358;…	67300;15461;20851;20850;71520;218397;20416;20779;58194;16590;23921;26395;328572;13448;17179;20662;14783;11350;19273;17096;22324;22325;56468;13857;18708;12928;18709;12929;14786;14784;54607;12402;19247;18751;15162;20111;21682;16452;18750;17342;16331;208650;56792;26413;74055;14191;22612;14159;12015;14360;114716;17475;17311;110157;20848;20846;15170;21933;114715;12229;12703;18803;12983;30955;11651;672…	-
Mm_SREBF_and_miR33_in_cholesterol_and_lipid_homeostasis_WP2084_69904.gpml	SREBF and miR33 in cholesterol and lipid homeostasis	Mus musculus	12/1/2011	Cellular Process	-	ENSMUSG00000029167;ENSMUSG00000034748;ENSMUSG00000028991;ENSMUSG00000079301;ENSMUSG00000020063;ENSMUSG00000022383;ENSMUSG00000032193;ENSMUSG00000021670;ENSMUSG00000022463;ENSMUSG00000065465;ENSMUSG00000002108;ENSMUSG00000020538;ENSMUSG00000012114	-	-	-	-	-	-	-	-	-	-	ENSMUSG00000029167;ENSMUSG00000034748;ENSMUSG00000028991;ENSMUSG00000079301;ENSMUSG00000020063;ENSMUSG00000022383;ENSMUSG00000032193;ENSMUSG00000021670;ENSMUSG00000022463;ENSMUSG00000065465;ENSMUSG00000002108;ENSMUSG00000020538;ENSMUSG00000012114	19017;19013;56717;93759;15357;50721;94112;22259;20788;16835;20787	-
Mm_ESC_Pluripotency_Pathways_WP339_79831.gpml	ESC Pluripotency Pathways	Mus musculus	10/17/2013	Cellular Process	-	ENSMUSG00000031230;ENSMUSG00000031073;ENSMUSG00000031074;ENSMUSG00000029671;ENSMUSG00000020184;ENSMUSG00000026167;ENSMUSG00000029556;ENSMUSG00000021796;ENSMUSG00000043733;ENSMUSG00000022523;ENSMUSG00000020623;ENSMUSG00000030827;ENSMUSG00000021835;ENSMUSG00000004936;ENSMUSG00000059923;ENSMUSG00000018932;ENSMUSG00000005871;ENSMUSG00000000182;ENSMUSG00000000183;ENSMUSG00000015957;ENSMUSG00000058444;…	-	-	-	-	-	-	-	-	-	-	ENSMUSG00000031230;ENSMUSG00000031073;ENSMUSG00000031074;ENSMUSG00000029671;ENSMUSG00000020184;ENSMUSG00000026167;ENSMUSG00000029556;ENSMUSG00000021796;ENSMUSG00000043733;ENSMUSG00000022523;ENSMUSG00000020623;ENSMUSG00000030827;ENSMUSG00000021835;ENSMUSG00000004936;ENSMUSG00000059923;ENSMUSG00000018932;ENSMUSG00000005871;ENSMUSG00000000182;ENSMUSG00000000183;ENSMUSG00000015957;ENSMUSG00000058444;…	14173;14174;14171;16195;14172;14177;14178;16476;14175;14176;14170;26395;13649;26397;26396;26399;14179;12159;16878;13645;16880;14184;14182;14183;22408;22409;14186;14180;80903;18709;12167;12166;18707;12168;11477;16451;93735;18595;18596;18590;18591;26413;21405;56717;16974;16973;14281;14166;14167;18121;14164;19211;14165;20848;23797;55994;14168;12387;14169;14371;15461;17125;17246;14370;57265;225724;11…	O88351
Mm_Kennedy_pathway_WP1771_79806.gpml	Kennedy pathway	Mus musculus	10/17/2013	Metabolic Process	-	ENSMUSG00000030275;ENSMUSG00000025495;ENSMUSG00000005615;ENSMUSG00000000301;ENSMUSG00000020097;ENSMUSG00000060002;ENSMUSG00000023452;ENSMUSG00000024843;ENSMUSG00000025137;ENSMUSG00000040774;ENSMUSG00000070644;ENSMUSG00000022617;ENSMUSG00000021518;ENSMUSG00000035246	-	-	-	-	-	-	-	-	-	-	ENSMUSG00000030275;ENSMUSG00000025495;ENSMUSG00000005615;ENSMUSG00000000301;ENSMUSG00000020097;ENSMUSG00000060002;ENSMUSG00000023452;ENSMUSG00000024843;ENSMUSG00000025137;ENSMUSG00000040774;ENSMUSG00000070644;ENSMUSG00000022617;ENSMUSG00000021518;ENSMUSG00000035246	20397;19210;99712;12660;214253;75320;27388;13026;236899;18618;320951;12651;212862;68671	-
Mm_Osteoclast_WP454_81173.gpml	Osteoclast	Mus musculus	5/16/2012	Cellular Process	-	ENSMUSG00000063727;ENSMUSG00000028111;ENSMUSG00000028854;ENSMUSG00000026321;ENSMUSG00000000489;ENSMUSG00000029304;ENSMUSG00000022015;ENSMUSG00000047415;ENSMUSG00000020689;ENSMUSG00000001348;ENSMUSG00000048806;ENSMUSG00000022967;ENSMUSG00000039105;ENSMUSG00000036899	-	-	-	-	-	-	-	-	-	-	ENSMUSG00000063727;ENSMUSG00000028111;ENSMUSG00000028854;ENSMUSG00000026321;ENSMUSG00000000489;ENSMUSG00000029304;ENSMUSG00000022015;ENSMUSG00000047415;ENSMUSG00000020689;ENSMUSG00000001348;ENSMUSG00000048806;ENSMUSG00000022967;ENSMUSG00000039105;ENSMUSG00000036899	20544;20750;238377;18591;18383;21934;21943;15975;13038;66290;11433;194352;15977;16416	-
Mm_Regulation_of_Cardiac_Hypertrophy_by_miR-208_WP1526_73503.gpml	Regulation of Cardiac Hypertrophy by miR-208	Mus musculus	null	Cellular Process	-	ENSMUSG00000059325;ENSMUSG00000021944;ENSMUSG00000026100;ENSMUSG00000057123;ENSMUSG00000034297;ENSMUSG00000053093	-	-	-	-	-	-	-	-	-	-	ENSMUSG00000059325;ENSMUSG00000021944;ENSMUSG00000026100;ENSMUSG00000057123;ENSMUSG00000034297;ENSMUSG00000053093	327987;74318;140781;14463;17700;14613	-
Mm_Monoamine_GPCRs_WP570_72043.gpml	Monoamine GPCRs	Mus musculus	5/16/2012	Molecular Function	-	ENSMUSG00000034987;ENSMUSG00000027335;ENSMUSG00000025496;ENSMUSG00000026322;ENSMUSG00000026228;ENSMUSG00000045318;ENSMUSG00000028747;ENSMUSG00000045613;ENSMUSG00000021478;ENSMUSG00000070687;ENSMUSG00000045875;ENSMUSG00000045730;ENSMUSG00000022705;ENSMUSG00000033717;ENSMUSG00000039358;ENSMUSG00000053004;ENSMUSG00000050534;ENSMUSG00000034997;ENSMUSG00000032773;ENSMUSG00000058620;ENSMUSG00000049511;…	-	-	-	-	-	-	-	-	-	-	ENSMUSG00000034987;ENSMUSG00000027335;ENSMUSG00000025496;ENSMUSG00000026322;ENSMUSG00000026228;ENSMUSG00000045318;ENSMUSG00000028747;ENSMUSG00000045613;ENSMUSG00000021478;ENSMUSG00000070687;ENSMUSG00000045875;ENSMUSG00000045730;ENSMUSG00000022705;ENSMUSG00000033717;ENSMUSG00000039358;ENSMUSG00000053004;ENSMUSG00000050534;ENSMUSG00000034997;ENSMUSG00000032773;ENSMUSG00000058620;ENSMUSG00000049511;…	15560;15465;15564;15563;12671;15562;11548;11549;13488;13489;15566;12672;15565;15466;13491;13492;13490;243764;15552;15551;15550;12669;15557;11551;11550;11553;11552;11555;11554;15559;15558;11556;213788	-
Mm_Leptin_Insulin_Overlap_WP578_72579.gpml	Leptin Insulin Overlap	Mus musculus	10/17/2013	Cellular Process	-	ENSMUSG00000057722;ENSMUSG00000053113;ENSMUSG00000035804;ENSMUSG00000055980;ENSMUSG00000004040;ENSMUSG00000040479;ENSMUSG00000028698;ENSMUSG00000024122;ENSMUSG00000020573;ENSMUSG00000005534;ENSMUSG00000020027;ENSMUSG00000024789;ENSMUSG00000001729;ENSMUSG00000038037;ENSMUSG00000038894;ENSMUSG00000047182;ENSMUSG00000054667	-	-	-	-	-	-	-	-	-	-	ENSMUSG00000057722;ENSMUSG00000053113;ENSMUSG00000035804;ENSMUSG00000055980;ENSMUSG00000004040;ENSMUSG00000040479;ENSMUSG00000028698;ENSMUSG00000024122;ENSMUSG00000020573;ENSMUSG00000005534;ENSMUSG00000020027;ENSMUSG00000024789;ENSMUSG00000001729;ENSMUSG00000038037;ENSMUSG00000038894;ENSMUSG00000047182;ENSMUSG00000054667	18710;16367;16333;216233;16452;20848;16370;12702;12703;384783;16337;30955;16369;18607;11651;104418;16847	P41160
Mm_Primary_Focal_Segmental_Glomerulosclerosis_FSGS_WP2573_79651.gpml	Primary Focal Segmental Glomerulosclerosis FSGS	Mus musculus	null		-	ENSMUSG00000028465;ENSMUSG00000031274;ENSMUSG00000025510;ENSMUSG00000022443;ENSMUSG00000026602;ENSMUSG00000024304;ENSMUSG00000021477;ENSMUSG00000024868;ENSMUSG00000026728;ENSMUSG00000001507;ENSMUSG00000070047;ENSMUSG00000026923;ENSMUSG00000039354;ENSMUSG00000022607;ENSMUSG00000039952;ENSMUSG00000031997;ENSMUSG00000030223;ENSMUSG00000019820;ENSMUSG00000032036;ENSMUSG00000032475;ENSMUSG00000030890;…	MIM:590050;MIM:590050;MIM:604638;MIM:604638;MIM:604638;MIM:608120;164820	-	-	-	-	-	-	-	-	-	ENSMUSG00000028465;ENSMUSG00000031274;ENSMUSG00000025510;ENSMUSG00000022443;ENSMUSG00000026602;ENSMUSG00000024304;ENSMUSG00000021477;ENSMUSG00000024868;ENSMUSG00000026728;ENSMUSG00000001507;ENSMUSG00000070047;ENSMUSG00000026923;ENSMUSG00000039354;ENSMUSG00000022607;ENSMUSG00000039952;ENSMUSG00000031997;ENSMUSG00000030223;ENSMUSG00000019820;ENSMUSG00000032036;ENSMUSG00000032475;ENSMUSG00000030890;…	71602;70435;27205;22352;110829;22431;67703;22630;243911;16917;54631;12519;12476;17886;12558;170484;12830;18538;17973;16400;16202;19277;22288;12488;104027;12323;18504;13138;16449;14107;17345;16691;13380;16410;12492;18793;22330;17380;21803;74055;12737;11603;13429;22370;192897;12575;12576;16776;16974;16973;16412;54139;12577;16416;16779;14360;14083;21894;22068;21898;54380;12946;12829;12828;18803;1165…	-
Mm_EPO_Receptor_Signaling_WP1249_69099.gpml	EPO Receptor Signaling	Mus musculus	null	Cellular Process	-	ENSMUSG00000024241;ENSMUSG00000006494;ENSMUSG00000055980;ENSMUSG00000026104;ENSMUSG00000042626;ENSMUSG00000029711;ENSMUSG00000006235;ENSMUSG00000024789;ENSMUSG00000001729;ENSMUSG00000028909;ENSMUSG00000063065;ENSMUSG00000004936;ENSMUSG00000059923;ENSMUSG00000004043;ENSMUSG00000026395;ENSMUSG00000004040;ENSMUSG00000063358;ENSMUSG00000020573;ENSMUSG00000027646;ENSMUSG00000000441;ENSMUSG00000021549;…	-	-	-	-	-	-	-	-	-	-	ENSMUSG00000024241;ENSMUSG00000006494;ENSMUSG00000055980;ENSMUSG00000026104;ENSMUSG00000042626;ENSMUSG00000029711;ENSMUSG00000006235;ENSMUSG00000024789;ENSMUSG00000001729;ENSMUSG00000028909;ENSMUSG00000063065;ENSMUSG00000004936;ENSMUSG00000059923;ENSMUSG00000004043;ENSMUSG00000026395;ENSMUSG00000004040;ENSMUSG00000063358;ENSMUSG00000020573;ENSMUSG00000027646;ENSMUSG00000000441;ENSMUSG00000021549;…	20851;20850;19264;16452;218397;26413;20779;20416;26417;228026;26395;26396;384783;20662;16367;110157;20848;20846;19273;13857;12703;30955;14784;11651;12700;13856	-
Mm_G_Protein_Signaling_Pathways_WP232_71315.gpml	G Protein Signaling Pathways	Mus musculus	10/17/2013	Cellular Process	-	ENSMUSG00000030265;ENSMUSG00000061603;ENSMUSG00000032562;ENSMUSG00000005580;ENSMUSG00000029713;ENSMUSG00000027852;ENSMUSG00000005469;ENSMUSG00000002997;ENSMUSG00000022489;ENSMUSG00000040940;ENSMUSG00000022840;ENSMUSG00000045038;ENSMUSG00000097449;ENSMUSG00000038387;ENSMUSG00000034781;ENSMUSG00000038587;ENSMUSG00000036402;ENSMUSG00000032601;ENSMUSG00000032766;ENSMUSG00000030344;ENSMUSG00000071658;…	-	-	-	-	-	-	-	-	-	-	ENSMUSG00000030265;ENSMUSG00000061603;ENSMUSG00000032562;ENSMUSG00000005580;ENSMUSG00000029713;ENSMUSG00000027852;ENSMUSG00000005469;ENSMUSG00000002997;ENSMUSG00000022489;ENSMUSG00000040940;ENSMUSG00000022840;ENSMUSG00000045038;ENSMUSG00000097449;ENSMUSG00000038387;ENSMUSG00000034781;ENSMUSG00000038587;ENSMUSG00000036402;ENSMUSG00000032601;ENSMUSG00000032766;ENSMUSG00000030344;ENSMUSG00000071658;…	18575;15461;18577;18578;18176;14695;110385;18573;18574;14693;20130;238161;16519;29863;56697;14699;14697;83397;12313;432442;16438;238871;20544;104110;238276;66066;210044;18583;18584;104111;14706;11515;14707;11514;14704;75292;14708;14709;18749;14700;11513;100986;14701;11512;16801;18747;18751;18752;18797;18753;18754;14672;16653;14673;19088;75547;18750;64337;19085;19084;19087;219181;11848;56399;14676…	-
Mm_Alzheimers_Disease_WP2075_78427.gpml	Alzheimers Disease	Mus musculus	10/17/2013	Physiological Process	-	ENSMUSG00000062813;ENSMUSG00000031077;ENSMUSG00000030341;ENSMUSG00000025076;ENSMUSG00000032086;ENSMUSG00000059003;ENSMUSG00000024942;ENSMUSG00000042644;ENSMUSG00000026407;ENSMUSG00000018411;ENSMUSG00000020788;ENSMUSG00000040061;ENSMUSG00000063065;ENSMUSG00000030865;ENSMUSG00000031878;ENSMUSG00000030102;ENSMUSG00000036835;ENSMUSG00000025260;ENSMUSG00000036438;ENSMUSG00000051331;ENSMUSG00000031142;…	-	-	-	-	-	-	-	-	-	-	ENSMUSG00000062813;ENSMUSG00000031077;ENSMUSG00000030341;ENSMUSG00000025076;ENSMUSG00000032086;ENSMUSG00000059003;ENSMUSG00000024942;ENSMUSG00000042644;ENSMUSG00000026407;ENSMUSG00000018411;ENSMUSG00000020788;ENSMUSG00000040061;ENSMUSG00000063065;ENSMUSG00000030865;ENSMUSG00000031878;ENSMUSG00000030102;ENSMUSG00000036835;ENSMUSG00000025260;ENSMUSG00000036438;ENSMUSG00000051331;ENSMUSG00000031142;…	17762;59287;20617;14814;11783;14812;12314;14813;11785;16956;15108;14810;16439;11820;16438;14811;16440;53313;80796;234664;12288;12122;12367;14102;12364;12289;12568;66340;12569;12369;16176;18795;12370;18796;18797;12292;18798;19165;16971;12371;21926;17380;19164;26413;22059;23821;26417;226641;15925;56398;78943;54652;12333;12334;12015;11487;20192;56637;70405;13666;19059;18125;19056;19055;11491;19058;1…	-
Mm_Estrogen_metabolism_WP1264_79794.gpml	Estrogen metabolism	Mus musculus	2/21/2013	Metabolic Process	-	ENSMUSG00000074183;ENSMUSG00000032310;ENSMUSG00000029272;ENSMUSG00000058135;ENSMUSG00000024087;ENSMUSG00000098892;ENSMUSG00000090171;ENSMUSG00000090175;ENSMUSG00000003849;ENSMUSG00000089960;ENSMUSG00000000326;ENSMUSG00000030711;ENSMUSG00000032315;ENSMUSG00000054545	-	-	-	-	-	-	-	-	-	-	ENSMUSG00000074183;ENSMUSG00000032310;ENSMUSG00000029272;ENSMUSG00000058135;ENSMUSG00000024087;ENSMUSG00000098892;ENSMUSG00000090171;ENSMUSG00000090175;ENSMUSG00000003849;ENSMUSG00000089960;ENSMUSG00000000326;ENSMUSG00000030711;ENSMUSG00000032315;ENSMUSG00000054545	18104;20860;13077;394434;13078;13076;94284;394436;22236;20887;12846;14862;14857	-
Mm_ErbB_signaling_pathway_WP1261_71282.gpml	ErbB signaling pathway	Mus musculus	null	Cellular Process	-	ENSMUSG00000029377;ENSMUSG00000029378;ENSMUSG00000009406;ENSMUSG00000024241;ENSMUSG00000060275;ENSMUSG00000024486;ENSMUSG00000029999;ENSMUSG00000031490;ENSMUSG00000025499;ENSMUSG00000040525;ENSMUSG00000001127;ENSMUSG00000062312;ENSMUSG00000041014;ENSMUSG00000020122;ENSMUSG00000022346;ENSMUSG00000026842;ENSMUSG00000022607;ENSMUSG00000062991;ENSMUSG00000020901;ENSMUSG00000004936;ENSMUSG00000021936;…	-	-	-	-	-	-	-	-	-	-	ENSMUSG00000029377;ENSMUSG00000029378;ENSMUSG00000009406;ENSMUSG00000024241;ENSMUSG00000060275;ENSMUSG00000024486;ENSMUSG00000029999;ENSMUSG00000031490;ENSMUSG00000025499;ENSMUSG00000040525;ENSMUSG00000001127;ENSMUSG00000062312;ENSMUSG00000041014;ENSMUSG00000020122;ENSMUSG00000022346;ENSMUSG00000026842;ENSMUSG00000022607;ENSMUSG00000062991;ENSMUSG00000020901;ENSMUSG00000004936;ENSMUSG00000021936;…	15461;26419;20850;15200;16476;18750;26413;21802;20779;26395;13649;13869;100042150;56717;12575;17869;12576;12015;13685;13866;13867;56637;13645;216148;14083;17973;20662;70584;11350;18183;26400;23797;80794;11836;83961;12928;320207;11839;18803;13874;211323;14784;14388;12223;12322;13712	-
Mm_Striated_Muscle_Contraction_WP216_78430.gpml	Striated Muscle Contraction	Mus musculus	null	Physiological Process	-	ENSMUSG00000032366;ENSMUSG00000059741;ENSMUSG00000031097;ENSMUSG00000028464;ENSMUSG00000052374;ENSMUSG00000057003;ENSMUSG00000020061;ENSMUSG00000006457;ENSMUSG00000041476;ENSMUSG00000068614;ENSMUSG00000028328;ENSMUSG00000061723;ENSMUSG00000024049;ENSMUSG00000026728;ENSMUSG00000026208;ENSMUSG00000017300;ENSMUSG00000051747;ENSMUSG00000061086;ENSMUSG00000064179;ENSMUSG00000020908;ENSMUSG00000031799;…	-	-	-	-	-	-	-	-	-	-	ENSMUSG00000032366;ENSMUSG00000059741;ENSMUSG00000031097;ENSMUSG00000028464;ENSMUSG00000052374;ENSMUSG00000057003;ENSMUSG00000020061;ENSMUSG00000006457;ENSMUSG00000041476;ENSMUSG00000068614;ENSMUSG00000028328;ENSMUSG00000061723;ENSMUSG00000024049;ENSMUSG00000026728;ENSMUSG00000026208;ENSMUSG00000017300;ENSMUSG00000051747;ENSMUSG00000061086;ENSMUSG00000064179;ENSMUSG00000020908;ENSMUSG00000031799;…	17883;17884;17885;12373;233199;22352;59069;21925;21924;22138;109272;17906;17929;17901;60595;17868;13346;11465;11464;13405;17888;71912;21952;17896;98932;66106;11472;326618;21916;21957;22003;21956;22004;21955;21954;21953;11459;140781;11474;17879;21393;11475;17897;17996;17930	-
Mm_Folic_Acid_Network_WP1273_82696.gpml	Folic Acid Network	Mus musculus	2/21/2013	Metabolic Process	-	ENSMUSG00000099282;ENSMUSG00000042808;ENSMUSG00000031584;ENSMUSG00000004341;ENSMUSG00000017969;ENSMUSG00000027187;ENSMUSG00000029009;ENSMUSG00000015090;ENSMUSG00000020250;ENSMUSG00000024066;ENSMUSG00000024039;ENSMUSG00000063856;ENSMUSG00000025701;ENSMUSG00000021311;ENSMUSG00000024665;ENSMUSG00000041571;ENSMUSG00000075706;ENSMUSG00000050737;ENSMUSG00000075705;ENSMUSG00000042682;ENSMUSG00000039783;…	-	-	-	-	-	-	-	-	-	-	ENSMUSG00000099282;ENSMUSG00000042808;ENSMUSG00000031584;ENSMUSG00000004341;ENSMUSG00000017969;ENSMUSG00000027187;ENSMUSG00000029009;ENSMUSG00000015090;ENSMUSG00000020250;ENSMUSG00000024066;ENSMUSG00000024039;ENSMUSG00000063856;ENSMUSG00000025701;ENSMUSG00000021311;ENSMUSG00000024665;ENSMUSG00000041571;ENSMUSG00000075706;ENSMUSG00000050737;ENSMUSG00000075705;ENSMUSG00000042682;ENSMUSG00000039783;…	19223;56473;22436;50493;27361;17769;14775;12411;14776;12359;64292;11689;14778;625249;19215;20364;14782;342184;75512;98256;7295;80795;26462;238505;3337209;103711;3337205	-
Mm_Amino_Acid_metabolism_WP662_71177.gpml	Amino Acid metabolism	Mus musculus	null	Metabolic Process	-	ENSMUSG00000020456;ENSMUSG00000003526;ENSMUSG00000026526	-	-	-	MGI:95739;MGI:104995;MGI:95852;MGI:1309515;MGI:95753;MGI:1888908;MGI:1888908;MGI:95752;MGI:97838;MGI:1927234;MGI:1914195;MGI:97050;MGI:103251;MGI:87880;MGI:96413;MGI:88084;MGI:1914297;MGI:88090;MGI:97402;MGI:102690;MGI:1916969;MGI:109490;MGI:96759;MGI:97591;MGI:97501;MGI:97520;MGI:97051;MGI:1350929;MGI:88529;MGI:1351481;MGI:108186;MGI:1915391;MGI:95791;MGI:2148491;MGI:1919289;MGI:1338011;MGI:1048…	-	-	-	-	Mm.40577;Mm.34775;Mm.34775;Mm.140768	-	ENSMUSG00000020456;ENSMUSG00000003526;ENSMUSG00000026526	19125;14194;18293	-
Mm_Alanine_and_aspartate_metabolism_WP240_69071.gpml	Alanine and aspartate metabolism	Mus musculus	null	Metabolic Process	-	ENSMUSG00000020774;ENSMUSG00000022546;ENSMUSG00000026272;ENSMUSG00000031672;ENSMUSG00000076441;ENSMUSG00000057880;ENSMUSG00000070880;ENSMUSG00000026356;ENSMUSG00000024892;ENSMUSG00000025190;ENSMUSG00000025533;ENSMUSG00000026787	-	-	-	-	-	-	-	-	-	2.3.1.7;2.6.1.18;6.3.2.11;3.4.13.3;4.1.1.11;4.1.1.12;2.6.1.12;6.1.1.7;5.1.1.1;6.3.4.4;3.5.1.1;3.5.1.38;6.3.1.1;6.3.5.4;4.3.1.1;4.3.2.2;2.6.1.14;3.5.1.3;1.4.3.2;1.4.3.16;1.2.1.18;2.1.3.2;6.3.5.6;6.1.1.22;1.4.3.1;1.4.3.15;3.5.1.7;5.1.1.13	ENSMUSG00000020774;ENSMUSG00000022546;ENSMUSG00000026272;ENSMUSG00000031672;ENSMUSG00000076441;ENSMUSG00000057880;ENSMUSG00000070880;ENSMUSG00000026356;ENSMUSG00000024892;ENSMUSG00000025190;ENSMUSG00000025533;ENSMUSG00000026787	14718;109900;14719;18563;11484;268860;14417;226414;76282;11898;11611;14415	-
Mm_Exercise-induced_Circadian_Regulation_WP544_78411.gpml	Exercise-induced Circadian Regulation	Mus musculus	null	Physiological Process	-	ENSMUSG00000024145;ENSMUSG00000029836;ENSMUSG00000022201;ENSMUSG00000028902;ENSMUSG00000020265;ENSMUSG00000029238;ENSMUSG00000037573;ENSMUSG00000097808;ENSMUSG00000037458;ENSMUSG00000037649;ENSMUSG00000031586;ENSMUSG00000056501;ENSMUSG00000024091;ENSMUSG00000028410;ENSMUSG00000027002;ENSMUSG00000000346;ENSMUSG00000009630;ENSMUSG00000020893;ENSMUSG00000009633;ENSMUSG00000047963;ENSMUSG00000067279;…	-	-	-	-	-	-	-	-	-	-	ENSMUSG00000024145;ENSMUSG00000029836;ENSMUSG00000022201;ENSMUSG00000028902;ENSMUSG00000020265;ENSMUSG00000029238;ENSMUSG00000037573;ENSMUSG00000097808;ENSMUSG00000037458;ENSMUSG00000037649;ENSMUSG00000031586;ENSMUSG00000056501;ENSMUSG00000024091;ENSMUSG00000028410;ENSMUSG00000027002;ENSMUSG00000000346;ENSMUSG00000009630;ENSMUSG00000020893;ENSMUSG00000009633;ENSMUSG00000047963;ENSMUSG00000067279;…	20610;19663;14373;14011;52331;22153;15502;12953;11865;12753;12952;319187;13690;14585;64209;22763;14869;26441;353187;12608;27057;18627;50884;16601;238988;14864;19317;18701;18626;22218;15481;68652;217166;22057;319554;75062;54375;12417;30960;14998;22229;19053;23994;19290;53412;12741;12226;17878;216558	-
Mm_Signal_Transduction_of_S1P_Receptor_WP57_78439.gpml	Signal Transduction of S1P Receptor	Mus musculus	null	Cellular Process	-	ENSMUSG00000061878;ENSMUSG00000004056;ENSMUSG00000032562;ENSMUSG00000057342;ENSMUSG00000024960;ENSMUSG00000063358;ENSMUSG00000023015;ENSMUSG00000024887;ENSMUSG00000001034;ENSMUSG00000022610;ENSMUSG00000000001;ENSMUSG00000042688;ENSMUSG00000043895;ENSMUSG00000001729;ENSMUSG00000063065;ENSMUSG00000045087;ENSMUSG00000067586;ENSMUSG00000045092;ENSMUSG00000057614;ENSMUSG00000019822;ENSMUSG00000019699;…	-	-	-	-	-	-	-	-	-	-	ENSMUSG00000061878;ENSMUSG00000004056;ENSMUSG00000032562;ENSMUSG00000057342;ENSMUSG00000024960;ENSMUSG00000063358;ENSMUSG00000023015;ENSMUSG00000024887;ENSMUSG00000001034;ENSMUSG00000022610;ENSMUSG00000000001;ENSMUSG00000042688;ENSMUSG00000043895;ENSMUSG00000001729;ENSMUSG00000063065;ENSMUSG00000045087;ENSMUSG00000067586;ENSMUSG00000045092;ENSMUSG00000057614;ENSMUSG00000019822;ENSMUSG00000019699;…	94226;20698;20598;18797;23939;29857;26413;23797;26934;26417;14739;56632;50772;13609;13610;18705;14677;11652;11651;54447;14678;14679	-
Mm_Iron_Homeostasis_WP1596_72018.gpml	Iron Homeostasis	Mus musculus	10/17/2013	Cellular Process	-	ENSMUSG00000032554;ENSMUSG00000050440;ENSMUSG00000025993;ENSMUSG00000032293;ENSMUSG00000029716;ENSMUSG00000027399;ENSMUSG00000024661;ENSMUSG00000006611;ENSMUSG00000024401;ENSMUSG00000027947;ENSMUSG00000025746;ENSMUSG00000050708;ENSMUSG00000038403;ENSMUSG00000056978	-	-	-	-	-	-	-	-	-	-	ENSMUSG00000032554;ENSMUSG00000050440;ENSMUSG00000025993;ENSMUSG00000032293;ENSMUSG00000029716;ENSMUSG00000027399;ENSMUSG00000024661;ENSMUSG00000006611;ENSMUSG00000024401;ENSMUSG00000027947;ENSMUSG00000025746;ENSMUSG00000050708;ENSMUSG00000038403;ENSMUSG00000056978	16175;21926;64602;66438;16194;16193;100862446;14319;84506;22041;15216;14325;50765;69585;53945	-
Mm_Chemokine_signaling_pathway_WP2292_82877.gpml	Chemokine signaling pathway	Mus musculus	10/17/2013	Cellular Process	-	ENSMUSG00000030265;ENSMUSG00000003283;ENSMUSG00000032562;ENSMUSG00000005580;ENSMUSG00000026166;ENSMUSG00000064039;ENSMUSG00000029713;ENSMUSG00000020580;ENSMUSG00000025199;ENSMUSG00000005469;ENSMUSG00000096271;ENSMUSG00000048756;ENSMUSG00000047898;ENSMUSG00000024789;ENSMUSG00000004814;ENSMUSG00000040061;ENSMUSG00000063065;ENSMUSG00000020901;ENSMUSG00000004936;ENSMUSG00000052336;ENSMUSG00000074886;…	-	-	-	-	-	-	path:mmu04810;path:mmu04060;path:mmu04670;path:mmu04630;path:mmu04120;path:mmu04010	-	-	-	ENSMUSG00000030265;ENSMUSG00000003283;ENSMUSG00000032562;ENSMUSG00000005580;ENSMUSG00000026166;ENSMUSG00000064039;ENSMUSG00000029713;ENSMUSG00000020580;ENSMUSG00000025199;ENSMUSG00000005469;ENSMUSG00000096271;ENSMUSG00000048756;ENSMUSG00000047898;ENSMUSG00000024789;ENSMUSG00000004814;ENSMUSG00000040061;ENSMUSG00000063065;ENSMUSG00000020901;ENSMUSG00000004936;ENSMUSG00000052336;ENSMUSG00000074886;…	20851;20299;20297;14695;20296;20295;14693;24013;100042311;57349;26395;17329;20293;14699;12675;20292;14696;17969;14697;20290;19108;19229;15945;436049;216148;66102;109689;74769;66066;210044;19353;19354;277360;80901;11515;11514;18829;18708;18709;18706;18707;19878;19877;11513;215449;11512;18751;20312;20311;18753;20310;18479;100043507;12770;16453;16452;64337;433749;26413;20315;26417;55985;11848;12773;…	-
Mm_miRNA_regulation_of_DNA_Damage_Response_WP2087_78434.gpml	miRNA regulation of DNA Damage Response	Mus musculus	12/1/2011	Cellular Process	-	ENSMUSG00000062813;ENSMUSG00000076066;ENSMUSG00000027490;ENSMUSG00000020380;ENSMUSG00000041997;ENSMUSG00000020184;ENSMUSG00000065402;ENSMUSG00000028224;ENSMUSG00000025358;ENSMUSG00000026842;ENSMUSG00000024824;ENSMUSG00000022248;ENSMUSG00000025958;ENSMUSG00000041431;ENSMUSG00000021635;ENSMUSG00000032409;ENSMUSG00000065442;ENSMUSG00000034023;ENSMUSG00000019942;ENSMUSG00000032477;ENSMUSG00000032113;…	-	-	-	-	-	-	-	-	-	-	ENSMUSG00000062813;ENSMUSG00000076066;ENSMUSG00000027490;ENSMUSG00000020380;ENSMUSG00000041997;ENSMUSG00000020184;ENSMUSG00000065402;ENSMUSG00000028224;ENSMUSG00000025358;ENSMUSG00000026842;ENSMUSG00000024824;ENSMUSG00000022248;ENSMUSG00000025958;ENSMUSG00000041431;ENSMUSG00000021635;ENSMUSG00000032409;ENSMUSG00000065442;ENSMUSG00000034023;ENSMUSG00000019942;ENSMUSG00000032477;ENSMUSG00000032113;…	17246;268697;23882;12912;11783;18854;19356;107986;19355;11350;15270;12649;24061;58801;12443;210554;12444;12122;50883;12367;14102;12442;12447;12568;209091;17535;57913;12448;12566;12445;12567;19687;19367;12370;19645;12450;12571;17220;12371;19365;19360;19361;22059;12575;12576;12532;382985;245000;12530;211651;11920;55948;12534;17873;19891;13197;21933;24086;228012;27354;235610;12189;140742;13555;12028	-
Mm_Electron_Transport_Chain_WP295_79459.gpml	Electron Transport Chain	Mus musculus	10/17/2013	Metabolic Process	-	ENSMUSG00000000171;ENSMUSG00000031231;ENSMUSG00000069844;ENSMUSG00000071014;ENSMUSG00000018770;ENSMUSG00000014294;ENSMUSG00000033938;ENSMUSG00000035674;ENSMUSG00000031633;ENSMUSG00000030785;ENSMUSG00000059534;ENSMUSG00000026032;ENSMUSG00000024099;ENSMUSG00000022354;ENSMUSG00000005510;ENSMUSG00000015790;ENSMUSG00000044894;ENSMUSG00000107235;ENSMUSG00000036751;ENSMUSG00000031105;ENSMUSG00000026260;…	-	-	-	-	-	-	-	-	-	-	ENSMUSG00000000171;ENSMUSG00000031231;ENSMUSG00000069844;ENSMUSG00000071014;ENSMUSG00000018770;ENSMUSG00000014294;ENSMUSG00000033938;ENSMUSG00000035674;ENSMUSG00000031633;ENSMUSG00000030785;ENSMUSG00000059534;ENSMUSG00000026032;ENSMUSG00000024099;ENSMUSG00000022354;ENSMUSG00000005510;ENSMUSG00000015790;ENSMUSG00000044894;ENSMUSG00000107235;ENSMUSG00000036751;ENSMUSG00000031105;ENSMUSG00000026260;…	70316;17720;66694;67942;225887;66218;595136;68194;11740;17721;17722;67264;11983;68198;68197;66052;72900;407785;20463;66108;54405;67273;66594;66916;74011;17708;17709;17705;17706;68375;67680;22228;71679;22229;66925;78330;22227;17718;11739;17719;17716;17717;17710;17711;66377;66495;75406;433923;69802;66414;66416;226139;20930;11946;227197;22272;11947;22273;52892;11949;57423;66091;68202;230075;66945;22…	-
Mm_PluriNetWork_WP1763_72003.gpml	PluriNetWork	Mus musculus	null	Cellular Process	-	ENSMUSG00000004099;ENSMUSG00000031353;ENSMUSG00000032320;ENSMUSG00000029394;ENSMUSG00000026565;ENSMUSG00000020580;ENSMUSG00000000730;ENSMUSG00000044303;ENSMUSG00000025357;ENSMUSG00000025358;ENSMUSG00000022521;ENSMUSG00000029833;ENSMUSG00000042487;ENSMUSG00000024949;ENSMUSG00000063065;ENSMUSG00000039630;ENSMUSG00000038780;ENSMUSG00000012396;ENSMUSG00000035158;ENSMUSG00000059923;ENSMUSG00000005871;…	-	-	-	-	-	-	-	-	-	-	ENSMUSG00000004099;ENSMUSG00000031353;ENSMUSG00000032320;ENSMUSG00000029394;ENSMUSG00000026565;ENSMUSG00000020580;ENSMUSG00000000730;ENSMUSG00000044303;ENSMUSG00000025357;ENSMUSG00000025358;ENSMUSG00000022521;ENSMUSG00000029833;ENSMUSG00000042487;ENSMUSG00000024949;ENSMUSG00000063065;ENSMUSG00000039630;ENSMUSG00000038780;ENSMUSG00000012396;ENSMUSG00000035158;ENSMUSG00000059923;ENSMUSG00000005871;…	104263;110147;104383;16195;21420;209446;22632;99377;21425;59004;22196;12159;52615;16878;16880;20588;20466;20586;21432;74766;104156;18260;18140;22764;81601;22083;59016;252870;13016;14465;12168;18707;17975;13017;13018;16647;17977;13139;21886;20674;214498;64058;17260;319757;17261;59024;26413;22059;23942;21888;102060;26417;12934;14797;16973;13347;18119;19698;20687;13590;19697;93960;20683;71950;15894;…	-
Mm_Endochondral_Ossification_WP1270_72216.gpml	Endochondral Ossification	Mus musculus	null	Physiological Process	-	ENSMUSG00000058756;ENSMUSG00000005583;ENSMUSG00000022483;ENSMUSG00000005469;ENSMUSG00000021796;ENSMUSG00000021477;ENSMUSG00000039153;ENSMUSG00000037370;ENSMUSG00000021318;ENSMUSG00000039239;ENSMUSG00000034612;ENSMUSG00000049691;ENSMUSG00000002565;ENSMUSG00000026313;ENSMUSG00000020053;ENSMUSG00000026674;ENSMUSG00000027004;ENSMUSG00000006403;ENSMUSG00000029304;ENSMUSG00000021466;ENSMUSG00000041540;…	-	-	-	-	-	-	-	-	-	-	ENSMUSG00000058756;ENSMUSG00000005583;ENSMUSG00000022483;ENSMUSG00000005469;ENSMUSG00000021796;ENSMUSG00000021477;ENSMUSG00000039153;ENSMUSG00000037370;ENSMUSG00000021318;ENSMUSG00000039239;ENSMUSG00000034612;ENSMUSG00000049691;ENSMUSG00000002565;ENSMUSG00000026313;ENSMUSG00000020053;ENSMUSG00000026674;ENSMUSG00000027004;ENSMUSG00000006403;ENSMUSG00000029304;ENSMUSG00000021466;ENSMUSG00000041540;…	14173;20851;20378;19227;18214;19226;14172;12393;20259;21821;11504;12399;19228;12313;16000;14184;12161;14182;12162;12283;16002;16001;21833;208715;12406;11595;16568;12166;18747;22339;67760;20750;18791;18792;17386;17260;21803;20679;20678;58250;11647;12813;208727;58214;19206;14634;12577;17313;16147;12020;20682;17395;240913;23794;21859;20846;12824;21808;18605;14600;11651;13039	-
Mm_Cytoplasmic_Ribosomal_Proteins_WP163_78425.gpml	Cytoplasmic Ribosomal Proteins	Mus musculus	10/17/2013	Molecular Function	-	ENSMUSG00000057863;ENSMUSG00000060636;ENSMUSG00000003644;ENSMUSG00000020460;ENSMUSG00000060036;ENSMUSG00000048758;ENSMUSG00000047215;ENSMUSG00000097721;ENSMUSG00000046364;ENSMUSG00000090733;ENSMUSG00000017404;ENSMUSG00000030744;ENSMUSG00000038900;ENSMUSG00000074129;ENSMUSG00000012405;ENSMUSG00000079641;ENSMUSG00000032399;ENSMUSG00000037805;ENSMUSG00000058600;ENSMUSG00000007892;ENSMUSG00000012848;…	-	-	-	-	-	-	-	-	-	-	ENSMUSG00000057863;ENSMUSG00000060636;ENSMUSG00000003644;ENSMUSG00000020460;ENSMUSG00000060036;ENSMUSG00000048758;ENSMUSG00000047215;ENSMUSG00000097721;ENSMUSG00000046364;ENSMUSG00000090733;ENSMUSG00000017404;ENSMUSG00000030744;ENSMUSG00000038900;ENSMUSG00000074129;ENSMUSG00000012405;ENSMUSG00000079641;ENSMUSG00000032399;ENSMUSG00000037805;ENSMUSG00000058600;ENSMUSG00000007892;ENSMUSG00000012848;…	67025;19983;19942;19941;20055;19982;20054;68436;19981;67427;67945;27207;27367;68193;19988;19944;67186;19943;20091;19946;20090;19989;19951;20104;268449;20103;76808;75617;20102;19952;20068;110651;22121;26961;27176;54127;11837;27050;27370;14109;269261;67671;20115;66475;20112;20111;319195;67248;20116;26451;67281;68052;16898;57808;54217;19921;20005;19896;267019;270106;16785;20044;20088;20042;66489;782…	-
Mm_Serotonin_and_anxiety_WP2141_79764.gpml	Serotonin and anxiety	Mus musculus	null	Cellular Process	-	ENSMUSG00000034997;ENSMUSG00000026173;ENSMUSG00000028161;ENSMUSG00000057897;ENSMUSG00000010803;ENSMUSG00000019828;ENSMUSG00000021250;ENSMUSG00000049796;ENSMUSG00000020120;ENSMUSG00000020660;ENSMUSG00000005952;ENSMUSG00000021721;ENSMUSG00000045875;ENSMUSG00000022602;ENSMUSG00000000838;ENSMUSG00000041380;ENSMUSG00000073853;ENSMUSG00000052889	-	-	-	-	K03234;K03234;K03234	-	-	-	-	-	ENSMUSG00000034997;ENSMUSG00000026173;ENSMUSG00000028161;ENSMUSG00000057897;ENSMUSG00000010803;ENSMUSG00000019828;ENSMUSG00000021250;ENSMUSG00000049796;ENSMUSG00000020120;ENSMUSG00000020660;ENSMUSG00000005952;ENSMUSG00000021721;ENSMUSG00000045875;ENSMUSG00000022602;ENSMUSG00000000838;ENSMUSG00000041380;ENSMUSG00000073853;ENSMUSG00000052889	15560;18751;14394;14281;14265;19055;15550;56193;14816;11549;11838;12918;12323;18976;193034;18802;15558	-
Mm_Oxidative_Stress_WP412_69190.gpml	Oxidative Stress	Mus musculus	null	Physiological Process	-	ENSMUSG00000099282;ENSMUSG00000028163;ENSMUSG00000001280;ENSMUSG00000046709;ENSMUSG00000021250;ENSMUSG00000025037;ENSMUSG00000022982;ENSMUSG00000003849;ENSMUSG00000052837;ENSMUSG00000072941;ENSMUSG00000006818;ENSMUSG00000006519;ENSMUSG00000018339;ENSMUSG00000033318;ENSMUSG00000027361;ENSMUSG00000005354;ENSMUSG00000031584;ENSMUSG00000008540;ENSMUSG00000027187;ENSMUSG00000032350;ENSMUSG00000020250;…	-	-	-	-	-	-	-	-	-	-	ENSMUSG00000099282;ENSMUSG00000028163;ENSMUSG00000001280;ENSMUSG00000046709;ENSMUSG00000021250;ENSMUSG00000025037;ENSMUSG00000022982;ENSMUSG00000003849;ENSMUSG00000052837;ENSMUSG00000072941;ENSMUSG00000006818;ENSMUSG00000006519;ENSMUSG00000018339;ENSMUSG00000033318;ENSMUSG00000027361;ENSMUSG00000005354;ENSMUSG00000031584;ENSMUSG00000008540;ENSMUSG00000027187;ENSMUSG00000032350;ENSMUSG00000020250;…	14391;18032;16477;18033;17161;26414;394436;26416;20657;20656;20655;50493;56551;29289;14775;17748;15368;14872;12359;56615;14778;18104;14281;20683;14782;13076;14629;26462;13057	-
Mm_ACE_Inhibitor_Pathway_WP396_71314.gpml	ACE Inhibitor Pathway	Mus musculus	10/17/2013	Physiological Process	-	ENSMUSG00000022875;ENSMUSG00000031980;ENSMUSG00000021070;ENSMUSG00000068122;ENSMUSG00000049115;ENSMUSG00000020681;ENSMUSG00000028978;ENSMUSG00000070645	-	-	-	-	-	C01780	-	-	-	-	ENSMUSG00000022875;ENSMUSG00000031980;ENSMUSG00000021070;ENSMUSG00000068122;ENSMUSG00000049115;ENSMUSG00000020681;ENSMUSG00000028978;ENSMUSG00000070645	12062;18127;11607;11606;11609;11421;16644;19701	-
Mm_Regulation_of_Actin_Cytoskeleton_WP523_71326.gpml	Regulation of Actin Cytoskeleton	Mus musculus	10/17/2013	Cellular Process	-	ENSMUSG00000030265;ENSMUSG00000029674;ENSMUSG00000030660;ENSMUSG00000019907;ENSMUSG00000034902;ENSMUSG00000031230;ENSMUSG00000031073;ENSMUSG00000031074;ENSMUSG00000020580;ENSMUSG00000020340;ENSMUSG00000028868;ENSMUSG00000026447;ENSMUSG00000022523;ENSMUSG00000018012;ENSMUSG00000042121;ENSMUSG00000015143;ENSMUSG00000000215;ENSMUSG00000030827;ENSMUSG00000063065;ENSMUSG00000020900;ENSMUSG00000038387;…	-	-	-	-	-	-	-	-	-	-	ENSMUSG00000030265;ENSMUSG00000029674;ENSMUSG00000030660;ENSMUSG00000019907;ENSMUSG00000034902;ENSMUSG00000031230;ENSMUSG00000031073;ENSMUSG00000031074;ENSMUSG00000020580;ENSMUSG00000020340;ENSMUSG00000028868;ENSMUSG00000026447;ENSMUSG00000022523;ENSMUSG00000018012;ENSMUSG00000042121;ENSMUSG00000015143;ENSMUSG00000000215;ENSMUSG00000030827;ENSMUSG00000063065;ENSMUSG00000020900;ENSMUSG00000038387;…	14173;14174;109711;14171;14172;108100;14177;14178;12671;11461;14175;14176;214230;14170;26395;13649;26396;22350;13367;14179;11465;12672;13800;13645;56419;14184;14061;14182;74769;14062;14183;243764;17698;19353;66985;17451;14186;237860;19354;14180;80903;226970;231637;18708;18709;54126;18704;18705;18706;18707;16885;19878;19877;16801;213788;18479;16334;14673;16333;18595;18596;19684;22330;18590;18591;2…	Q91VR8
Mm_Amino_acid_conjugation_of_benzoic_acid_WP1252_69118.gpml	Amino acid conjugation of benzoic acid	Mus musculus	2/21/2013	Metabolic Process	-	ENSMUSG00000027605;ENSMUSG00000063683	-	-	-	-	-	-	-	-	-	-	ENSMUSG00000027605;ENSMUSG00000063683	107146;60525	-
Mm_EBV_LMP1_signaling_WP1243_69897.gpml	EBV LMP1 signaling	Mus musculus	2/21/2013	Cellular Process	-	ENSMUSG00000028284;ENSMUSG00000028163;ENSMUSG00000004221;ENSMUSG00000026166;ENSMUSG00000031392;ENSMUSG00000021270;ENSMUSG00000027164;ENSMUSG00000021493;ENSMUSG00000025199;ENSMUSG00000063358;ENSMUSG00000025225;ENSMUSG00000026875;ENSMUSG00000024401;ENSMUSG00000020941;ENSMUSG00000020700;ENSMUSG00000024927;ENSMUSG00000048806;ENSMUSG00000035042;ENSMUSG00000021936;ENSMUSG00000031537;ENSMUSG00000031887	-	-	-	-	-	-	-	-	-	-	ENSMUSG00000028284;ENSMUSG00000028163;ENSMUSG00000004221;ENSMUSG00000026166;ENSMUSG00000031392;ENSMUSG00000021270;ENSMUSG00000027164;ENSMUSG00000021493;ENSMUSG00000025199;ENSMUSG00000063358;ENSMUSG00000025225;ENSMUSG00000026875;ENSMUSG00000024401;ENSMUSG00000020941;ENSMUSG00000020700;ENSMUSG00000024927;ENSMUSG00000048806;ENSMUSG00000035042;ENSMUSG00000021936;ENSMUSG00000031537;ENSMUSG00000031887	67399;26409;26419;19697;16151;20297;18033;16179;18034;21926;22034;26413;16150;20304;26406;22029;15519;12675;71609;53859;15977	-
Mm_Notch_Signaling_Pathway_WP29_79679.gpml	Notch Signaling Pathway	Mus musculus	10/17/2013	Cellular Process	-	ENSMUSG00000027276;ENSMUSG00000029570;ENSMUSG00000052593;ENSMUSG00000027314;ENSMUSG00000041777;ENSMUSG00000025158;ENSMUSG00000002799;ENSMUSG00000029478;ENSMUSG00000049502;ENSMUSG00000027878;ENSMUSG00000022521;ENSMUSG00000024401;ENSMUSG00000028800;ENSMUSG00000063160;ENSMUSG00000021039;ENSMUSG00000026923;ENSMUSG00000037373;ENSMUSG00000020888;ENSMUSG00000022528;ENSMUSG00000061143;ENSMUSG00000015468;…	-	-	-	-	-	-	-	-	-	-	ENSMUSG00000027276;ENSMUSG00000029570;ENSMUSG00000052593;ENSMUSG00000027314;ENSMUSG00000041777;ENSMUSG00000025158;ENSMUSG00000002799;ENSMUSG00000029478;ENSMUSG00000049502;ENSMUSG00000027878;ENSMUSG00000022521;ENSMUSG00000024401;ENSMUSG00000028800;ENSMUSG00000063160;ENSMUSG00000021039;ENSMUSG00000026923;ENSMUSG00000037373;ENSMUSG00000020888;ENSMUSG00000022528;ENSMUSG00000061143;ENSMUSG00000015468;…	66354;16450;19664;18131;18132;19165;209200;59287;66935;21926;19164;207521;15182;74198;208117;12914;103806;13389;13543;14357;15205;14534;13544;13388;13542;19668;15208;17305;19208;18223;433759;11491;18222;20602;80904;226548;54485;13016;19719;16848;18128;18129;433586;13017;16449	Q9JHD1
Mm_Serotonin_and_anxiety-related_events_WP2140_78420.gpml	Serotonin and anxiety-related events	Mus musculus	10/17/2013	Cellular Process	-	ENSMUSG00000034997;ENSMUSG00000021721;ENSMUSG00000026173;ENSMUSG00000022602;ENSMUSG00000041380;ENSMUSG00000021250;ENSMUSG00000020120;ENSMUSG00000002771;ENSMUSG00000052889;ENSMUSG00000063887;ENSMUSG00000018634	-	-	-	MGI:107164	-	-	-	-	-	-	ENSMUSG00000034997;ENSMUSG00000021721;ENSMUSG00000026173;ENSMUSG00000022602;ENSMUSG00000041380;ENSMUSG00000021250;ENSMUSG00000020120;ENSMUSG00000002771;ENSMUSG00000052889;ENSMUSG00000063887;ENSMUSG00000018634	15560;18751;192167;14814;14281;11838;15550;12921;56193;18802;15558	Q8CIT0
Mm_Heart_Development_WP2067_78407.gpml	Heart Development	Mus musculus	2/21/2013	Physiological Process	-	ENSMUSG00000000093;ENSMUSG00000033016;ENSMUSG00000030046;ENSMUSG00000005583;ENSMUSG00000055027;ENSMUSG00000015605;ENSMUSG00000028023;ENSMUSG00000050295;ENSMUSG00000027358;ENSMUSG00000006932;ENSMUSG00000065445;ENSMUSG00000002633;ENSMUSG00000023411;ENSMUSG00000040289;ENSMUSG00000043733;ENSMUSG00000023951;ENSMUSG00000024962;ENSMUSG00000021796;ENSMUSG00000021732;ENSMUSG00000026923;ENSMUSG00000025219;…	-	-	-	-	-	-	-	-	-	-	ENSMUSG00000000093;ENSMUSG00000033016;ENSMUSG00000030046;ENSMUSG00000005583;ENSMUSG00000055027;ENSMUSG00000015605;ENSMUSG00000028023;ENSMUSG00000050295;ENSMUSG00000027358;ENSMUSG00000006932;ENSMUSG00000065445;ENSMUSG00000002633;ENSMUSG00000023411;ENSMUSG00000040289;ENSMUSG00000043733;ENSMUSG00000023951;ENSMUSG00000024962;ENSMUSG00000021796;ENSMUSG00000021732;ENSMUSG00000026923;ENSMUSG00000025219;…	19247;22339;17300;17125;21388;20893;109575;21385;12154;17260;26413;16392;18091;73181;20807;57246;12156;14179;14234;18018;13867;12159;17128;18019;20423;18741;12180;50916;14463;18021;15376;15111;14165;15110;22341;22340;12166;14465;15214;12387;15213;12168;18128;14106	-
Mm_Selenium_metabolism-Selenoproteins_WP108_69772.gpml	Selenium metabolism/Selenoproteins	Mus musculus	null	Metabolic Process	NM_145953	ENSMUSG00000099282;ENSMUSG00000042808;ENSMUSG00000028163;ENSMUSG00000035757;ENSMUSG00000007682;ENSMUSG00000029173;ENSMUSG00000001280;ENSMUSG00000021250;ENSMUSG00000026565;ENSMUSG00000068739;ENSMUSG00000026662;ENSMUSG00000063889;ENSMUSG00000068877;ENSMUSG00000041571;ENSMUSG00000068874;ENSMUSG00000064373;ENSMUSG00000042682;ENSMUSG00000026307;ENSMUSG00000024927;ENSMUSG00000000811;ENSMUSG00000018339;…	-	-	-	-	-	-	-	-	-	-	ENSMUSG00000099282;ENSMUSG00000042808;ENSMUSG00000028163;ENSMUSG00000035757;ENSMUSG00000007682;ENSMUSG00000029173;ENSMUSG00000001280;ENSMUSG00000021250;ENSMUSG00000026565;ENSMUSG00000068739;ENSMUSG00000026662;ENSMUSG00000063889;ENSMUSG00000068877;ENSMUSG00000041571;ENSMUSG00000068874;ENSMUSG00000064373;ENSMUSG00000042682;ENSMUSG00000026307;ENSMUSG00000024927;ENSMUSG00000000811;ENSMUSG00000018339;…	71787;72657;109079;9403;71984;74777;16476;18033;69227;65967;75420;50493;27361;12916;14775;14776;19946;14778;20687;13370;625249;13371;107585;19697;14281;20683;20364;20342;214580;20363;20341;75512;18024;223776;20768;114679;20226;14080;80795;28042;50880;26462;280621;232223;18986;109815;211006	-
Mm_MicroRNAs_in_Cardiomyocyte_Hypertrophy_WP1560_70037.gpml	MicroRNAs in Cardiomyocyte Hypertrophy	Mus musculus	null	Cellular Process	-	ENSMUSG00000004056;ENSMUSG00000009900;ENSMUSG00000020580;ENSMUSG00000025199;ENSMUSG00000023411;ENSMUSG00000008855;ENSMUSG00000004698;ENSMUSG00000021994;ENSMUSG00000020941;ENSMUSG00000021756;ENSMUSG00000020623;ENSMUSG00000069089;ENSMUSG00000040061;ENSMUSG00000063065;ENSMUSG00000004936;ENSMUSG00000031834;ENSMUSG00000018932;ENSMUSG00000004221;ENSMUSG00000031980;ENSMUSG00000024290;ENSMUSG00000058444;…	-	-	-	-	-	-	-	-	-	-	ENSMUSG00000004056;ENSMUSG00000009900;ENSMUSG00000020580;ENSMUSG00000025199;ENSMUSG00000023411;ENSMUSG00000008855;ENSMUSG00000004698;ENSMUSG00000021994;ENSMUSG00000020941;ENSMUSG00000021756;ENSMUSG00000020623;ENSMUSG00000069089;ENSMUSG00000040061;ENSMUSG00000063065;ENSMUSG00000004936;ENSMUSG00000031834;ENSMUSG00000018932;ENSMUSG00000004221;ENSMUSG00000031980;ENSMUSG00000024290;ENSMUSG00000058444;…	14173;15184;16151;16195;57265;16150;225724;73181;26395;26397;26396;26399;224045;26398;12675;12313;13645;16878;16000;74769;14183;19353;18780;14463;23938;107589;23939;16001;26400;18708;54720;18709;211323;18706;18707;19878;13019;13614;19877;18751;18796;26419;18158;22416;18710;22418;66513;18033;12572;107951;21926;21803;26413;26416;26417;208727;11606;56233;11848;56717;16974;13542;16973;56637;230899;21…	-
Mm_TNF-alpha_NF-kB_Signaling_Pathway_WP246_69201.gpml	TNF-alpha NF-kB Signaling Pathway	Mus musculus	null	Cellular Process	-	ENSMUSG00000031077;ENSMUSG00000025076;ENSMUSG00000024383;ENSMUSG00000028101;ENSMUSG00000021270;ENSMUSG00000024387;ENSMUSG00000029438;ENSMUSG00000025199;ENSMUSG00000005469;ENSMUSG00000026321;ENSMUSG00000021277;ENSMUSG00000022521;ENSMUSG00000009545;ENSMUSG00000043733;ENSMUSG00000021676;ENSMUSG00000046688;ENSMUSG00000070565;ENSMUSG00000045078;ENSMUSG00000020349;ENSMUSG00000067148;ENSMUSG00000024826;…	-	-	-	-	-	-	-	-	-	-	ENSMUSG00000031077;ENSMUSG00000025076;ENSMUSG00000024383;ENSMUSG00000028101;ENSMUSG00000021270;ENSMUSG00000024387;ENSMUSG00000029438;ENSMUSG00000025199;ENSMUSG00000005469;ENSMUSG00000026321;ENSMUSG00000021277;ENSMUSG00000022521;ENSMUSG00000009545;ENSMUSG00000043733;ENSMUSG00000021676;ENSMUSG00000046688;ENSMUSG00000070565;ENSMUSG00000045078;ENSMUSG00000020349;ENSMUSG00000067148;ENSMUSG00000024826;…	21941;69721;13000;14694;13001;231130;22631;19182;19181;76784;22196;56532;17846;12675;19988;67384;100039786;20588;20587;20586;103583;20340;26961;22123;26965;54401;57751;14229;18789;16648;16647;17218;21402;12370;22218;68652;109658;66997;66513;544963;70333;74256;21926;216150;333654;12539;26410;56399;192170;68094;211651;72508;192176;18637;18762;19698;71833;19697;22627;22628;211550;22629;219158;19696;…	-
Mm_Macrophage_markers_WP2271_69962.gpml	Macrophage markers	Mus musculus	null	Molecular Function	-	ENSMUSG00000018774;ENSMUSG00000015396;ENSMUSG00000051439;ENSMUSG00000022901;ENSMUSG00000033220;ENSMUSG00000028128;ENSMUSG00000008845;ENSMUSG00000069516;ENSMUSG00000000682;ENSMUSG00000024610	-	-	-	-	-	-	-	-	-	-	ENSMUSG00000018774;ENSMUSG00000015396;ENSMUSG00000051439;ENSMUSG00000022901;ENSMUSG00000033220;ENSMUSG00000028128;ENSMUSG00000008845;ENSMUSG00000069516;ENSMUSG00000000682;ENSMUSG00000024610	14066;19354;16149;12475;12524;17105;12514;93671;12522;23833	-
Mm_GPCRs,_Class_C_Metabotropic_glutamate,_pheromone_WP327_69171.gpml	GPCRs, Class C Metabotropic glutamate, pheromone	Mus musculus	null	Molecular Function	-	ENSMUSG00000023192;ENSMUSG00000051980;ENSMUSG00000049583;ENSMUSG00000019828;ENSMUSG00000039809;ENSMUSG00000051043;ENSMUSG00000003974;ENSMUSG00000024211;ENSMUSG00000024462;ENSMUSG00000063239;ENSMUSG00000008734;ENSMUSG00000046733;ENSMUSG00000000617;ENSMUSG00000030205;ENSMUSG00000056755	-	-	-	-	-	-	-	-	-	-	ENSMUSG00000023192;ENSMUSG00000051980;ENSMUSG00000049583;ENSMUSG00000019828;ENSMUSG00000039809;ENSMUSG00000051043;ENSMUSG00000003974;ENSMUSG00000024211;ENSMUSG00000024462;ENSMUSG00000063239;ENSMUSG00000008734;ENSMUSG00000046733;ENSMUSG00000000617;ENSMUSG00000030205;ENSMUSG00000056755	242425;268934;64297;93746;108068;12374;108069;70355;108071;54393;108072;108073;14816;232431;14823	-
Mm_NLR_Proteins_WP1256_71759.gpml	NLR Proteins	Mus musculus	null	Cellular Process	-	ENSMUSG00000028284;ENSMUSG00000004221;ENSMUSG00000017652;ENSMUSG00000024927;ENSMUSG00000021936;ENSMUSG00000025199;ENSMUSG00000028664;ENSMUSG00000031537;ENSMUSG00000021709	-	-	-	-	-	-	-	-	-	-	ENSMUSG00000028284;ENSMUSG00000004221;ENSMUSG00000017652;ENSMUSG00000024927;ENSMUSG00000021936;ENSMUSG00000025199;ENSMUSG00000028664;ENSMUSG00000031537;ENSMUSG00000021709	26409;26419;19697;16151;21939;12675;59079;13844;16150	-
Mm_Delta-Notch_Signaling_Pathway_WP265_69189.gpml	Delta-Notch Signaling Pathway	Mus musculus	null	Cellular Process	-	ENSMUSG00000023092;ENSMUSG00000005583;ENSMUSG00000002799;ENSMUSG00000029478;ENSMUSG00000022400;ENSMUSG00000025358;ENSMUSG00000021039;ENSMUSG00000024789;ENSMUSG00000026923;ENSMUSG00000022528;ENSMUSG00000063065;ENSMUSG00000015468;ENSMUSG00000038146;ENSMUSG00000079415;ENSMUSG00000031834;ENSMUSG00000019789;ENSMUSG00000054115;ENSMUSG00000014773;ENSMUSG00000032402;ENSMUSG00000036835;ENSMUSG00000030530;…	-	-	-	-	-	-	-	-	-	-	ENSMUSG00000023092;ENSMUSG00000005583;ENSMUSG00000002799;ENSMUSG00000029478;ENSMUSG00000022400;ENSMUSG00000025358;ENSMUSG00000021039;ENSMUSG00000024789;ENSMUSG00000026923;ENSMUSG00000022528;ENSMUSG00000063065;ENSMUSG00000015468;ENSMUSG00000038146;ENSMUSG00000079415;ENSMUSG00000031834;ENSMUSG00000019789;ENSMUSG00000054115;ENSMUSG00000014773;ENSMUSG00000032402;ENSMUSG00000036835;ENSMUSG00000030530;…	16396;21423;19664;17125;18131;18132;16476;18133;59287;66935;27401;15182;208117;22632;103806;13649;328572;50754;100039623;17127;17128;55927;11820;13645;18223;20466;17137;433759;18222;20185;17172;22761;26965;56381;12803;54485;12804;140484;18708;57750;18709;12805;16842;16848;66340;12566;16449;21402;66354;16450;21885;19763;270118;14199;19165;18550;16452;18035;19164;17260;26413;22059;60406;26417;16818…	-
Mm_Mitochondrial_Gene_Expression_WP1263_71748.gpml	Mitochondrial Gene Expression	Mus musculus	10/17/2013	Cellular Process	-	ENSMUSG00000026492;ENSMUSG00000029167;ENSMUSG00000031386;ENSMUSG00000033871;ENSMUSG00000028161;ENSMUSG00000040429;ENSMUSG00000001280;ENSMUSG00000058440;ENSMUSG00000055491;ENSMUSG00000027201;ENSMUSG00000008976;ENSMUSG00000025958;ENSMUSG00000024955;ENSMUSG00000003923;ENSMUSG00000020329;ENSMUSG00000021519;ENSMUSG00000036983;ENSMUSG00000038128;ENSMUSG00000038766	-	-	-	-	-	-	-	-	-	-	ENSMUSG00000026492;ENSMUSG00000029167;ENSMUSG00000031386;ENSMUSG00000033871;ENSMUSG00000028161;ENSMUSG00000040429;ENSMUSG00000001280;ENSMUSG00000058440;ENSMUSG00000055491;ENSMUSG00000027201;ENSMUSG00000008976;ENSMUSG00000025958;ENSMUSG00000024955;ENSMUSG00000003923;ENSMUSG00000020329;ENSMUSG00000021519;ENSMUSG00000036983;ENSMUSG00000038128;ENSMUSG00000038766	66410;545725;19017;15161;15278;20683;19055;21780;213054;216151;26379;170826;14390;18181;224481;226169;12912;17876;12326	-
Mm_Type_II_interferon_signaling_(IFNG)_WP1253_71753.gpml	Type II interferon signaling (IFNG)	Mus musculus	10/17/2013	Cellular Process	-	ENSMUSG00000027398;ENSMUSG00000029417;ENSMUSG00000026104;ENSMUSG00000041515;ENSMUSG00000002111;ENSMUSG00000045932;ENSMUSG00000021356;ENSMUSG00000043733;ENSMUSG00000015340;ENSMUSG00000022504;ENSMUSG00000040264;ENSMUSG00000024789;ENSMUSG00000022965;ENSMUSG00000020009;ENSMUSG00000035692;ENSMUSG00000020826;ENSMUSG00000091405;ENSMUSG00000018899;ENSMUSG00000034855;ENSMUSG00000053113;ENSMUSG00000028530;…	-	-	-	-	-	-	-	-	-	-	ENSMUSG00000027398;ENSMUSG00000029417;ENSMUSG00000026104;ENSMUSG00000041515;ENSMUSG00000002111;ENSMUSG00000045932;ENSMUSG00000021356;ENSMUSG00000043733;ENSMUSG00000015340;ENSMUSG00000022504;ENSMUSG00000040264;ENSMUSG00000024789;ENSMUSG00000022965;ENSMUSG00000020009;ENSMUSG00000035692;ENSMUSG00000020826;ENSMUSG00000091405;ENSMUSG00000018899;ENSMUSG00000034855;ENSMUSG00000053113;ENSMUSG00000028530;…	16451;19247;16176;18753;19106;111654;20375;15980;16452;16391;17329;15945;16912;15900;100038882;16363;16362;18126;21354;15894;16364;20847;19692;20846;97122;12702;12703;15958;14468;12265;13058;15979;15978;15977	-
Mm_Methylation_WP1247_69203.gpml	Methylation	Mus musculus	2/21/2013	Metabolic Process	-	ENSMUSG00000000326;ENSMUSG00000042032;ENSMUSG00000053907;ENSMUSG00000032271;ENSMUSG00000098892;ENSMUSG00000104463;ENSMUSG00000038216;ENSMUSG00000021376;ENSMUSG00000037798;ENSMUSG00000026986;ENSMUSG00000003477	-	-	-	-	-	-	-	-	-	-	ENSMUSG00000000326;ENSMUSG00000042032;ENSMUSG00000053907;ENSMUSG00000032271;ENSMUSG00000098892;ENSMUSG00000104463;ENSMUSG00000038216;ENSMUSG00000021376;ENSMUSG00000037798;ENSMUSG00000026986;ENSMUSG00000003477	21743;18113;140483;108645;12846;232087;18948;11720;22017	-
Mm_Nuclear_receptors_in_lipid_metabolism_and_toxicity_WP431_69992.gpml	Nuclear receptors in lipid metabolism and toxicity	Mus musculus	null	Metabolic Process	-	ENSMUSG00000025194;ENSMUSG00000028240;ENSMUSG00000002250;ENSMUSG00000030483;ENSMUSG00000040505;ENSMUSG00000055782;ENSMUSG00000022383;ENSMUSG00000028127;ENSMUSG00000047638;ENSMUSG00000025479;ENSMUSG00000001288;ENSMUSG00000024987;ENSMUSG00000015243;ENSMUSG00000040584;ENSMUSG00000020865;ENSMUSG00000038567;ENSMUSG00000037992;ENSMUSG00000022809;ENSMUSG00000032310;ENSMUSG00000024030;ENSMUSG00000027048;…	-	-	-	-	-	-	-	-	-	-	ENSMUSG00000025194;ENSMUSG00000028240;ENSMUSG00000002250;ENSMUSG00000030483;ENSMUSG00000040505;ENSMUSG00000055782;ENSMUSG00000022383;ENSMUSG00000028127;ENSMUSG00000047638;ENSMUSG00000025479;ENSMUSG00000001288;ENSMUSG00000024987;ENSMUSG00000015243;ENSMUSG00000040584;ENSMUSG00000020865;ENSMUSG00000038567;ENSMUSG00000037992;ENSMUSG00000022809;ENSMUSG00000032310;ENSMUSG00000024030;ENSMUSG00000027048;…	19401;27409;13082;18670;13088;13122;18671;218772;13120;26874;18171;13081;22259;22337;11307;12355;13124;76408;11303;13106;19016;19015;19411;12780;13077;20186;19013;19299;27413;13115	-
Mm_Hypertrophy_Model_WP202_71725.gpml	Hypertrophy Model	Mus musculus	10/17/2013	Physiological Process	-	ENSMUSG00000028195;ENSMUSG00000026072;ENSMUSG00000028156;ENSMUSG00000026100;ENSMUSG00000054693;ENSMUSG00000028341;ENSMUSG00000024486;ENSMUSG00000055170;ENSMUSG00000071076;ENSMUSG00000031490;ENSMUSG00000027399;ENSMUSG00000026459;ENSMUSG00000024238;ENSMUSG00000023951;ENSMUSG00000005103;ENSMUSG00000001627;ENSMUSG00000024803;ENSMUSG00000026628;ENSMUSG00000018648;ENSMUSG00000039217	-	-	-	-	-	-	-	-	-	-	ENSMUSG00000028195;ENSMUSG00000026072;ENSMUSG00000028156;ENSMUSG00000026100;ENSMUSG00000054693;ENSMUSG00000028341;ENSMUSG00000024486;ENSMUSG00000055170;ENSMUSG00000071076;ENSMUSG00000031490;ENSMUSG00000027399;ENSMUSG00000026459;ENSMUSG00000024238;ENSMUSG00000023951;ENSMUSG00000005103;ENSMUSG00000001627;ENSMUSG00000024803;ENSMUSG00000026628;ENSMUSG00000018648;ENSMUSG00000039217	18124;16175;22339;16173;15982;107765;15200;16177;22388;21417;11910;17928;16007;13684;11487;16478;13685;56405;15978;17700	-
Mm_Eukaryotic_Transcription_Initiation_WP567_69915.gpml	Eukaryotic Transcription Initiation	Mus musculus	null	Cellular Process	-	ENSMUSG00000052293;ENSMUSG00000030880;ENSMUSG00000038628;ENSMUSG00000029250;ENSMUSG00000078941;ENSMUSG00000024382;ENSMUSG00000027395;ENSMUSG00000006599;ENSMUSG00000045996;ENSMUSG00000021018;ENSMUSG00000069089;ENSMUSG00000001524;ENSMUSG00000000776;ENSMUSG00000067148;ENSMUSG00000039771;ENSMUSG00000021639;ENSMUSG00000036980;ENSMUSG00000022828;ENSMUSG00000030400;ENSMUSG00000031783;ENSMUSG00000031585;…	-	-	-	-	-	-	-	-	-	-	ENSMUSG00000052293;ENSMUSG00000030880;ENSMUSG00000038628;ENSMUSG00000029250;ENSMUSG00000078941;ENSMUSG00000024382;ENSMUSG00000027395;ENSMUSG00000006599;ENSMUSG00000045996;ENSMUSG00000021018;ENSMUSG00000069089;ENSMUSG00000001524;ENSMUSG00000000776;ENSMUSG00000067148;ENSMUSG00000039771;ENSMUSG00000021639;ENSMUSG00000036980;ENSMUSG00000022828;ENSMUSG00000030400;ENSMUSG00000031783;ENSMUSG00000031585;…	20016;17420;26939;66671;21343;12572;67005;69920;99730;229906;108143;74197;20019;20018;20017;231329;24074;226182;17749;67065;70428;68153;78929;66464;66420;16202;20022;21374;20021;20020;67710;68705;23894;245841;209357;110812;14885;13871;14884;13872;235459	-
Mm_Polyol_pathway_WP1265_69077.gpml	Polyol pathway	Mus musculus	2/21/2013	Metabolic Process	-	ENSMUSG00000029162;ENSMUSG00000001642;ENSMUSG00000028307;ENSMUSG00000027227	-	-	-	-	-	-	-	-	-	-	ENSMUSG00000029162;ENSMUSG00000001642;ENSMUSG00000028307;ENSMUSG00000027227	20322;230163;11677;16548	-
Mm_mRNA_processing_WP310_78419.gpml	mRNA processing	Mus musculus	null	Cellular Process	-	ENSMUSG00000001383;ENSMUSG00000023051;ENSMUSG00000059005;ENSMUSG00000002477;ENSMUSG00000024268;ENSMUSG00000029718;ENSMUSG00000039630;ENSMUSG00000031917;ENSMUSG00000005506;ENSMUSG00000045193;ENSMUSG00000038784;ENSMUSG00000010097;ENSMUSG00000036249;ENSMUSG00000025580;ENSMUSG00000022194;ENSMUSG00000025586;ENSMUSG00000063511;ENSMUSG00000023044;ENSMUSG00000060244;ENSMUSG00000027763;ENSMUSG00000027404;…	-	-	-	MGI:1261777;MGI:1353607;MGI:2141802;MGI:2141367;MGI:1919730;MGI:2143495;MGI:2138868;MGI:2143545;MGI:2146392;MGI:2146810;MGI:2138184;MGI:2147861;MGI:2139707;MGI:2141434;MGI:2147572;MGI:1930916;MGI:1914382;MGI:1922893;MGI:1919466;MGI:1914568;MGI:1920805;MGI:1916407;MGI:1925734;MGI:1913726;MGI:1917273;MGI:1922955;MGI:2149671;MGI:1919914;MGI:1916505;MGI:1920450;MGI:1923985;MGI:1925510;MGI:2442597;MGI…	-	-	-	-	-	-	ENSMUSG00000001383;ENSMUSG00000023051;ENSMUSG00000059005;ENSMUSG00000002477;ENSMUSG00000024268;ENSMUSG00000029718;ENSMUSG00000039630;ENSMUSG00000031917;ENSMUSG00000005506;ENSMUSG00000045193;ENSMUSG00000038784;ENSMUSG00000010097;ENSMUSG00000036249;ENSMUSG00000025580;ENSMUSG00000022194;ENSMUSG00000025586;ENSMUSG00000063511;ENSMUSG00000023044;ENSMUSG00000060244;ENSMUSG00000027763;ENSMUSG00000027404;…	67543;19106;67667;69724;67427;23960;68879;23961;23962;98285;108062;192119;18139;100336;56417;66585;19357;20104;20102;18148;20222;20462;67434;208922;269061;54127;11991;11992;67671;170791;66475;67444;19205;66599;67207;225027;75062;77134;56316;76167;93728;66230;102857;71713;67332;67337;67579;69878;66125;67456;69639;230721;11739;56200;228410;12828;104924;230603;104925;70616;67465;216578;93871;67225;1…	Q9D0T1;Q9D2U5;Q9DC48
Mm_One_Carbon_Metabolism_WP435_71889.gpml	One Carbon Metabolism	Mus musculus	null	Metabolic Process	-	ENSMUSG00000029772;ENSMUSG00000030088;ENSMUSG00000004099;ENSMUSG00000027478;ENSMUSG00000005667;ENSMUSG00000027597;ENSMUSG00000059183;ENSMUSG00000020661;ENSMUSG00000022962;ENSMUSG00000021311;ENSMUSG00000032607;ENSMUSG00000013787;ENSMUSG00000037798;ENSMUSG00000074768;ENSMUSG00000026192;ENSMUSG00000034617;ENSMUSG00000029009;ENSMUSG00000001773;ENSMUSG00000025403;ENSMUSG00000001155;ENSMUSG00000040675;…	-	-	-	-	-	-	-	-	-	-	ENSMUSG00000029772;ENSMUSG00000030088;ENSMUSG00000004099;ENSMUSG00000027478;ENSMUSG00000005667;ENSMUSG00000027597;ENSMUSG00000059183;ENSMUSG00000020661;ENSMUSG00000022962;ENSMUSG00000021311;ENSMUSG00000032607;ENSMUSG00000013787;ENSMUSG00000037798;ENSMUSG00000074768;ENSMUSG00000026192;ENSMUSG00000034617;ENSMUSG00000029009;ENSMUSG00000001773;ENSMUSG00000025403;ENSMUSG00000001155;ENSMUSG00000040675;…	434437;108645;110147;14450;13361;108147;69606;53320;210009;22171;17769;107747;269378;12116;14317;11720;17768;21452;108156;107885;270685;108037;74340;20425;77683;13433;238505;13435;13436	-
Mm_Glutathione_metabolism_WP164_71334.gpml	Glutathione metabolism	Mus musculus	10/17/2013	Metabolic Process	-	ENSMUSG00000042808;ENSMUSG00000074183;ENSMUSG00000006344;ENSMUSG00000031584;ENSMUSG00000028124;ENSMUSG00000032350;ENSMUSG00000001663;ENSMUSG00000027610;ENSMUSG00000025950;ENSMUSG00000022562;ENSMUSG00000063856;ENSMUSG00000004035;ENSMUSG00000006345;ENSMUSG00000075706;ENSMUSG00000039062;ENSMUSG00000040562;ENSMUSG00000018339;ENSMUSG00000033318;ENSMUSG00000031400	-	-	-	-	-	-	-	-	-	-	ENSMUSG00000042808;ENSMUSG00000074183;ENSMUSG00000006344;ENSMUSG00000031584;ENSMUSG00000028124;ENSMUSG00000032350;ENSMUSG00000001663;ENSMUSG00000027610;ENSMUSG00000025950;ENSMUSG00000022562;ENSMUSG00000063856;ENSMUSG00000004035;ENSMUSG00000006345;ENSMUSG00000075706;ENSMUSG00000039062;ENSMUSG00000040562;ENSMUSG00000018339;ENSMUSG00000033318;ENSMUSG00000031400	625249;68312;16790;14381;14782;14871;75475;23887;14629;15926;14775;14863;14776;14872;14630;14598;14857;14854;14778	-
Mm_Steroid_Biosynthesis_WP55_71743.gpml	Steroid Biosynthesis	Mus musculus	10/17/2013	Metabolic Process	-	ENSMUSG00000033122;ENSMUSG00000027871;ENSMUSG00000062410;ENSMUSG00000003555;ENSMUSG00000026368;ENSMUSG00000026675;ENSMUSG00000063730;ENSMUSG00000095143;ENSMUSG00000038092;ENSMUSG00000019301;ENSMUSG00000027869;ENSMUSG00000095388;ENSMUSG00000024507;ENSMUSG00000031844	-	-	-	-	-	-	-	-	-	-	ENSMUSG00000033122;ENSMUSG00000027871;ENSMUSG00000062410;ENSMUSG00000003555;ENSMUSG00000026368;ENSMUSG00000026675;ENSMUSG00000063730;ENSMUSG00000095143;ENSMUSG00000038092;ENSMUSG00000019301;ENSMUSG00000027869;ENSMUSG00000095388;ENSMUSG00000024507;ENSMUSG00000031844	15494;13074;15493;15492;15487;15497;15486;15496;15485;15495;15490;14060;15488	-
Mm_Glucocorticoid_&_Mineralcorticoid_Metabolism_WP495_71740.gpml	Glucocorticoid & Mineralcorticoid Metabolism	Mus musculus	10/17/2013	Metabolic Process	-	ENSMUSG00000032323;ENSMUSG00000031891;ENSMUSG00000027871;ENSMUSG00000024365;ENSMUSG00000062410;ENSMUSG00000003555;ENSMUSG00000063730;ENSMUSG00000095143;ENSMUSG00000038092;ENSMUSG00000022589;ENSMUSG00000027869;ENSMUSG00000095388;ENSMUSG00000021207;ENSMUSG00000016194	-	-	-	-	-	-	-	-	-	-	ENSMUSG00000032323;ENSMUSG00000031891;ENSMUSG00000027871;ENSMUSG00000024365;ENSMUSG00000062410;ENSMUSG00000003555;ENSMUSG00000063730;ENSMUSG00000095143;ENSMUSG00000038092;ENSMUSG00000022589;ENSMUSG00000027869;ENSMUSG00000095388;ENSMUSG00000021207;ENSMUSG00000016194	15494;15483;15493;13074;15492;13072;15497;15496;15495;15484;13070;77337;13079	-
Mm_Homologous_recombination_WP1258_69162.gpml	Homologous recombination	Mus musculus	2/21/2013	Cellular Process	-	ENSMUSG00000030166;ENSMUSG00000034218;ENSMUSG00000078773;ENSMUSG00000020380;ENSMUSG00000000751;ENSMUSG00000027323;ENSMUSG00000020471;ENSMUSG00000028224;ENSMUSG00000041147;ENSMUSG00000024854;ENSMUSG00000031928;ENSMUSG00000030726;ENSMUSG00000038644;ENSMUSG00000097508	-	-	-	-	-	-	-	-	-	-	ENSMUSG00000030166;ENSMUSG00000034218;ENSMUSG00000078773;ENSMUSG00000020380;ENSMUSG00000000751;ENSMUSG00000027323;ENSMUSG00000020471;ENSMUSG00000028224;ENSMUSG00000041147;ENSMUSG00000024854;ENSMUSG00000031928;ENSMUSG00000030726;ENSMUSG00000038644;ENSMUSG00000097508	18971;18972;623474;69745;19365;19360;19361;67967;12190;27354;68275;17535;11920	-
Mm_IL-9_Signaling_Pathway_WP10_69132.gpml	IL-9 Signaling Pathway	Mus musculus	null	Cellular Process	-	ENSMUSG00000004043;ENSMUSG00000053113;ENSMUSG00000028530;ENSMUSG00000032175;ENSMUSG00000028452;ENSMUSG00000055980;ENSMUSG00000004040;ENSMUSG00000026104;ENSMUSG00000063358;ENSMUSG00000041417;ENSMUSG00000042626;ENSMUSG00000043733;ENSMUSG00000020279;ENSMUSG00000001729;ENSMUSG00000021538;ENSMUSG00000063065;ENSMUSG00000031805;ENSMUSG00000004936;ENSMUSG00000024926;ENSMUSG00000038894;ENSMUSG00000031304;…	-	-	-	-	-	-	-	-	-	-	ENSMUSG00000004043;ENSMUSG00000053113;ENSMUSG00000028530;ENSMUSG00000032175;ENSMUSG00000028452;ENSMUSG00000055980;ENSMUSG00000004040;ENSMUSG00000026104;ENSMUSG00000063358;ENSMUSG00000041417;ENSMUSG00000042626;ENSMUSG00000043733;ENSMUSG00000020279;ENSMUSG00000001729;ENSMUSG00000021538;ENSMUSG00000063065;ENSMUSG00000031805;ENSMUSG00000004936;ENSMUSG00000024926;ENSMUSG00000038894;ENSMUSG00000031304;…	16198;16451;19247;16186;20851;20850;16367;269523;16453;16199;20848;26413;20846;20416;26417;81601;26395;12702;18708;54721;26396;384783;14784;11651	-
Mm_Translation_Factors_WP307_79828.gpml	Translation Factors	Mus musculus	null	Cellular Process	-	ENSMUSG00000055762;ENSMUSG00000022283;ENSMUSG00000027613;ENSMUSG00000022884;ENSMUSG00000069049;ENSMUSG00000021116;ENSMUSG00000035150;ENSMUSG00000016554;ENSMUSG00000029145;ENSMUSG00000029388;ENSMUSG00000020091;ENSMUSG00000004788;ENSMUSG00000040731;ENSMUSG00000022312;ENSMUSG00000090264;ENSMUSG00000071644;ENSMUSG00000045983;ENSMUSG00000035064;ENSMUSG00000030738;ENSMUSG00000031668;ENSMUSG00000070319;…	-	-	-	-	-	-	-	-	-	-	ENSMUSG00000055762;ENSMUSG00000022283;ENSMUSG00000027613;ENSMUSG00000022884;ENSMUSG00000069049;ENSMUSG00000021116;ENSMUSG00000035150;ENSMUSG00000016554;ENSMUSG00000029145;ENSMUSG00000029388;ENSMUSG00000020091;ENSMUSG00000004788;ENSMUSG00000040731;ENSMUSG00000022312;ENSMUSG00000090264;ENSMUSG00000071644;ENSMUSG00000045983;ENSMUSG00000035064;ENSMUSG00000030738;ENSMUSG00000031668;ENSMUSG00000070319;…	54709;19106;108067;13682;66656;13681;224045;13684;15467;13685;18458;18459;13688;13690;108112;208643;27979;225363;56347;230861;53356;217869;75705;68135;67204;218693;13628;13629;13627;67160;13664;107627;13665;55944;13669;55949;217715;16418;13666;13667;16341;26905;26908;209354;276770;78655;20918;22384;13631;66085	-
Mm_Fatty_Acid_Omega_Oxidation_WP33_71721.gpml	Fatty Acid Omega Oxidation	Mus musculus	10/17/2013	Metabolic Process	-	ENSMUSG00000055301;ENSMUSG00000032310;ENSMUSG00000029455;ENSMUSG00000037797;ENSMUSG00000053279;ENSMUSG00000032315;ENSMUSG00000025479	-	-	-	-	-	-	-	-	-	-	ENSMUSG00000055301;ENSMUSG00000032310;ENSMUSG00000029455;ENSMUSG00000037797;ENSMUSG00000053279;ENSMUSG00000032315;ENSMUSG00000025479	11669;11668;13077;11529;13076;26876;13106	-
Mm_Matrix_Metalloproteinases_WP441_69114.gpml	Matrix Metalloproteinases	Mus musculus	null	Molecular Function	-	ENSMUSG00000030981;ENSMUSG00000031790;ENSMUSG00000025355;ENSMUSG00000023175;ENSMUSG00000028226;ENSMUSG00000005800;ENSMUSG00000020682;ENSMUSG00000020044;ENSMUSG00000049723;ENSMUSG00000043613;ENSMUSG00000041852;ENSMUSG00000029436;ENSMUSG00000027612;ENSMUSG00000024401;ENSMUSG00000000957;ENSMUSG00000070323;ENSMUSG00000029061;ENSMUSG00000017466;ENSMUSG00000050578;ENSMUSG00000031740;ENSMUSG00000001131;…	-	-	-	-	-	-	-	-	-	-	ENSMUSG00000030981;ENSMUSG00000031790;ENSMUSG00000025355;ENSMUSG00000023175;ENSMUSG00000028226;ENSMUSG00000005800;ENSMUSG00000020682;ENSMUSG00000020044;ENSMUSG00000049723;ENSMUSG00000043613;ENSMUSG00000041852;ENSMUSG00000029436;ENSMUSG00000027612;ENSMUSG00000024401;ENSMUSG00000000957;ENSMUSG00000070323;ENSMUSG00000029061;ENSMUSG00000017466;ENSMUSG00000050578;ENSMUSG00000031740;ENSMUSG00000001131;…	17387;240047;17388;17389;23948;17384;17385;17386;21926;17381;118453;83995;12215;30800;234911;214766;21411;17394;17395;110595;17390;17391;17392;21859;17393;21858;21857;58223;26561	-
Mm_Apoptosis_WP1254_82218.gpml	Apoptosis	Mus musculus	null	Cellular Process	-	ENSMUSG00000031077;ENSMUSG00000030341;ENSMUSG00000029433;ENSMUSG00000032000;ENSMUSG00000025076;ENSMUSG00000020184;ENSMUSG00000046607;ENSMUSG00000025199;ENSMUSG00000021277;ENSMUSG00000044303;ENSMUSG00000021356;ENSMUSG00000021754;ENSMUSG00000033538;ENSMUSG00000000817;ENSMUSG00000057789;ENSMUSG00000018899;ENSMUSG00000004221;ENSMUSG00000029026;ENSMUSG00000026031;ENSMUSG00000022074;ENSMUSG00000002083;…	-	-	-	-	-	-	-	-	-	-	ENSMUSG00000031077;ENSMUSG00000030341;ENSMUSG00000029433;ENSMUSG00000032000;ENSMUSG00000025076;ENSMUSG00000020184;ENSMUSG00000046607;ENSMUSG00000025199;ENSMUSG00000021277;ENSMUSG00000044303;ENSMUSG00000021356;ENSMUSG00000021754;ENSMUSG00000033538;ENSMUSG00000000817;ENSMUSG00000057789;ENSMUSG00000018899;ENSMUSG00000004221;ENSMUSG00000029026;ENSMUSG00000026031;ENSMUSG00000022074;ENSMUSG00000002083;…	17246;16151;16476;16992;22035;16150;22030;14939;22031;26398;13368;12675;11783;51800;12633;16363;16000;16362;12362;12363;16002;12043;16364;17210;16001;26401;54123;58801;18708;27056;12366;12123;12367;12122;14102;12048;12125;71609;14103;11797;11796;12368;11799;11798;12369;18036;12370;18037;13063;19766;12050;15201;18033;13067;12371;18035;94185;21926;26414;22059;54131;17869;12177;12015;54139;85030;665…	-
Mm_Diurnally_Regulated_Genes_with_Circadian_Orthologs_WP1268_70180.gpml	Diurnally Regulated Genes with Circadian Orthologs	Mus musculus	null	Physiological Process	-	ENSMUSG00000024145;ENSMUSG00000029836;ENSMUSG00000022201;ENSMUSG00000028902;ENSMUSG00000020265;ENSMUSG00000029238;ENSMUSG00000037573;ENSMUSG00000037458;ENSMUSG00000037649;ENSMUSG00000031586;ENSMUSG00000056501;ENSMUSG00000024091;ENSMUSG00000060803;ENSMUSG00000028410;ENSMUSG00000027002;ENSMUSG00000000346;ENSMUSG00000009630;ENSMUSG00000020893;ENSMUSG00000009633;ENSMUSG00000062380;ENSMUSG00000047963;…	-	-	-	-	-	-	-	-	-	-	ENSMUSG00000024145;ENSMUSG00000029836;ENSMUSG00000022201;ENSMUSG00000028902;ENSMUSG00000020265;ENSMUSG00000029238;ENSMUSG00000037573;ENSMUSG00000037458;ENSMUSG00000037649;ENSMUSG00000031586;ENSMUSG00000056501;ENSMUSG00000024091;ENSMUSG00000060803;ENSMUSG00000028410;ENSMUSG00000027002;ENSMUSG00000000346;ENSMUSG00000009630;ENSMUSG00000020893;ENSMUSG00000009633;ENSMUSG00000062380;ENSMUSG00000047963;…	20610;22218;15481;68652;14870;19663;14373;14011;22057;319554;75062;54375;12417;30960;22152;52331;15502;12953;14998;11865;12753;12952;319186;22229;13690;14585;19053;23994;64209;22763;19290;26441;53412;353187;12608;27057;18627;50884;16601;238988;12741;12226;19317;18701;17878;18626;14866;216558	-
Mm_GPCRs,_Class_A_Rhodopsin-like_WP189_79710.gpml	GPCRs, Class A Rhodopsin-like	Mus musculus	null	Molecular Function	-	ENSMUSG00000034987;ENSMUSG00000058831;ENSMUSG00000059366;ENSMUSG00000064039;ENSMUSG00000026322;ENSMUSG00000028747;ENSMUSG00000021675;ENSMUSG00000045875;ENSMUSG00000021678;ENSMUSG00000047259;ENSMUSG00000019464;ENSMUSG00000021799;ENSMUSG00000039079;ENSMUSG00000096555;ENSMUSG00000036362;ENSMUSG00000095903;ENSMUSG00000027765;ENSMUSG00000026432;ENSMUSG00000027762;ENSMUSG00000044534;ENSMUSG00000045502;…	-	-	-	-	-	-	-	-	-	-	ENSMUSG00000034987;ENSMUSG00000058831;ENSMUSG00000059366;ENSMUSG00000064039;ENSMUSG00000026322;ENSMUSG00000028747;ENSMUSG00000021675;ENSMUSG00000045875;ENSMUSG00000021678;ENSMUSG00000047259;ENSMUSG00000019464;ENSMUSG00000021799;ENSMUSG00000039079;ENSMUSG00000096555;ENSMUSG00000036362;ENSMUSG00000095903;ENSMUSG00000027765;ENSMUSG00000026432;ENSMUSG00000027762;ENSMUSG00000044534;ENSMUSG00000045502;…	12273;233670;19220;19222;258173;258605;258604;74191;258603;80885;16995;258607;13491;18389;13490;15552;15551;18386;15550;18387;258740;259037;17171;259036;259035;406175;259034;406176;11998;15557;70839;15559;15558;19204;233571;258276;258826;11607;11609;11608;258269;19214;19216;54140;58861;12145;12267;19218;19217;16867;19219;59289;54393;14539;140795;18216;18217;212541;12000;18101;18343;22045;14429;12…	Q9EPG0_MOUSE;Q9EPV1;Q9EQ94;Q9EQ95;Q9EPF6
Mm_MAPK_Cascade_WP251_71729.gpml	MAPK Cascade	Mus musculus	10/17/2013	Cellular Process	-	ENSMUSG00000030265;ENSMUSG00000031453;ENSMUSG00000009406;ENSMUSG00000024383;ENSMUSG00000033352;ENSMUSG00000023050;ENSMUSG00000046709;ENSMUSG00000025499;ENSMUSG00000027852;ENSMUSG00000024960;ENSMUSG00000002413;ENSMUSG00000001127;ENSMUSG00000021754;ENSMUSG00000020623;ENSMUSG00000020700;ENSMUSG00000056917;ENSMUSG00000063065;ENSMUSG00000038387;ENSMUSG00000004936;ENSMUSG00000015222;ENSMUSG00000018932;…	-	-	-	-	-	-	-	-	-	-	ENSMUSG00000030265;ENSMUSG00000031453;ENSMUSG00000009406;ENSMUSG00000024383;ENSMUSG00000033352;ENSMUSG00000023050;ENSMUSG00000046709;ENSMUSG00000025499;ENSMUSG00000027852;ENSMUSG00000024960;ENSMUSG00000002413;ENSMUSG00000001127;ENSMUSG00000021754;ENSMUSG00000020623;ENSMUSG00000020700;ENSMUSG00000056917;ENSMUSG00000063065;ENSMUSG00000038387;ENSMUSG00000004936;ENSMUSG00000015222;ENSMUSG00000018932;…	15461;18797;16653;18176;16476;20130;26414;26413;26416;26417;26395;26397;26396;26399;26398;19414;17196;110157;26401;29857;26400;109880;26405;26404;20469;26406;11836;13712;17756	-
Mm_Nucleotide_GPCRs_WP207_69172.gpml	Nucleotide GPCRs	Mus musculus	null	Molecular Function	-	ENSMUSG00000032860;ENSMUSG00000049929;ENSMUSG00000046908;ENSMUSG00000027765;ENSMUSG00000042429;ENSMUSG00000018500;ENSMUSG00000020178;ENSMUSG00000000562;ENSMUSG00000048779;ENSMUSG00000044359;ENSMUSG00000033446	-	-	-	-	-	-	-	-	-	-	ENSMUSG00000032860;ENSMUSG00000049929;ENSMUSG00000046908;ENSMUSG00000027765;ENSMUSG00000042429;ENSMUSG00000018500;ENSMUSG00000020178;ENSMUSG00000000562;ENSMUSG00000048779;ENSMUSG00000044359;ENSMUSG00000033446	67168;78134;11539;233571;18441;18442;11540;11542;57385;11541;16995	-
Mm_TGF_Beta_Signaling_Pathway_WP113_69818.gpml	TGF Beta Signaling Pathway	Mus musculus	null	Cellular Process	-	ENSMUSG00000032440;ENSMUSG00000000134;ENSMUSG00000022521;ENSMUSG00000039153;ENSMUSG00000021835;ENSMUSG00000063065;ENSMUSG00000032966;ENSMUSG00000037411;ENSMUSG00000032402;ENSMUSG00000028530;ENSMUSG00000055170;ENSMUSG00000028017;ENSMUSG00000026872;ENSMUSG00000021540;ENSMUSG00000007613;ENSMUSG00000047407;ENSMUSG00000029304;ENSMUSG00000001870;ENSMUSG00000022997;ENSMUSG00000002603;ENSMUSG00000055024;…	-	-	-	-	-	-	-	-	-	-	ENSMUSG00000032440;ENSMUSG00000000134;ENSMUSG00000022521;ENSMUSG00000039153;ENSMUSG00000021835;ENSMUSG00000063065;ENSMUSG00000032966;ENSMUSG00000037411;ENSMUSG00000032402;ENSMUSG00000028530;ENSMUSG00000055170;ENSMUSG00000028017;ENSMUSG00000026872;ENSMUSG00000021540;ENSMUSG00000007613;ENSMUSG00000047407;ENSMUSG00000029304;ENSMUSG00000001870;ENSMUSG00000022997;ENSMUSG00000002603;ENSMUSG00000055024;…	268977;15461;17125;17126;16476;12393;24136;209446;21825;13805;12914;230597;328572;12399;17127;12159;17128;17129;13645;16878;18787;16323;17130;22408;17131;14225;16842;14106;16451;20750;18033;21926;21803;94187;26417;14313;68010;14281;18121;16420;20482;20848;21815;21814;20846;21813;21812;55994;26420;20481;12387;15978	-
Mm_Alpha6-Beta4_Integrin_Signaling_Pathway_WP488_72049.gpml	Alpha6-Beta4 Integrin Signaling Pathway	Mus musculus	null	Cellular Process	-	ENSMUSG00000061724;ENSMUSG00000022285;ENSMUSG00000025510;ENSMUSG00000024421;ENSMUSG00000027613;ENSMUSG00000026842;ENSMUSG00000022565;ENSMUSG00000026728;ENSMUSG00000022607;ENSMUSG00000020902;ENSMUSG00000031834;ENSMUSG00000014932;ENSMUSG00000036960;ENSMUSG00000059923;ENSMUSG00000032402;ENSMUSG00000032796;ENSMUSG00000029026;ENSMUSG00000028255;ENSMUSG00000025064;ENSMUSG00000007815;ENSMUSG00000026478;…	-	-	-	-	-	-	-	-	-	-	ENSMUSG00000061724;ENSMUSG00000022285;ENSMUSG00000025510;ENSMUSG00000024421;ENSMUSG00000027613;ENSMUSG00000026842;ENSMUSG00000022565;ENSMUSG00000026728;ENSMUSG00000022607;ENSMUSG00000020902;ENSMUSG00000031834;ENSMUSG00000014932;ENSMUSG00000036960;ENSMUSG00000059923;ENSMUSG00000032402;ENSMUSG00000032796;ENSMUSG00000029026;ENSMUSG00000028255;ENSMUSG00000025064;ENSMUSG00000007815;ENSMUSG00000026478;…	17126;22352;20416;22631;20779;23844;13649;384783;12476;13684;13685;18810;17127;74769;19353;16367;17295;11350;11835;18708;18709;54401;16403;12367;14784;18706;18707;18753;18710;18479;16774;16773;16772;19882;18750;226519;22612;192897;11848;56717;12575;16777;16776;12015;13866;16418;55948;16779;14360;16780;14083;22627;20166;16785;22629;109620;16782;59079;17393;229933;13518;22062;30955;11651;12821;18208	-
Mm_Glycolysis_and_Gluconeogenesis_WP157_81906.gpml	Glycolysis and Gluconeogenesis	Mus musculus	null	Metabolic Process	-	ENSMUSG00000031233;ENSMUSG00000027690;ENSMUSG00000057666;ENSMUSG00000031672;ENSMUSG00000069805;ENSMUSG00000021196;ENSMUSG00000059040;ENSMUSG00000025877;ENSMUSG00000028307;ENSMUSG00000026568;ENSMUSG00000041798;ENSMUSG00000063229;ENSMUSG00000041237;ENSMUSG00000023456;ENSMUSG00000020664;ENSMUSG00000037012;ENSMUSG00000030695;ENSMUSG00000024892;ENSMUSG00000004267;ENSMUSG00000060600;ENSMUSG00000028976;…	-	-	-	-	-	-	-	-	-	-	ENSMUSG00000031233;ENSMUSG00000027690;ENSMUSG00000057666;ENSMUSG00000031672;ENSMUSG00000069805;ENSMUSG00000021196;ENSMUSG00000059040;ENSMUSG00000025877;ENSMUSG00000028307;ENSMUSG00000026568;ENSMUSG00000041798;ENSMUSG00000063229;ENSMUSG00000041237;ENSMUSG00000023456;ENSMUSG00000020664;ENSMUSG00000037012;ENSMUSG00000030695;ENSMUSG00000024892;ENSMUSG00000004267;ENSMUSG00000060600;ENSMUSG00000028976;…	18534;18655;18770;230163;27402;13808;56012;13806;13807;16833;16832;14377;106557;17448;17449;18663;21991;15277;15275;56421;11674;11676;18746;212032;100043349;18597;18598;13382;70456;14718;14719;14751;14433;103988;18641;18642;14120;14121;18563;20528;20527;20526;20525;16828;56485;55951;235339;14447;68263;18648	-
Mm_Metapathway_biotransformation_WP1251_69747.gpml	Metapathway biotransformation	Mus musculus	2/21/2013	Metabolic Process	-	ENSMUSG00000032323;ENSMUSG00000042808;ENSMUSG00000039519;ENSMUSG00000029272;ENSMUSG00000027890;ENSMUSG00000001663;ENSMUSG00000028743;ENSMUSG00000021033;ENSMUSG00000049721;ENSMUSG00000090171;ENSMUSG00000025479;ENSMUSG00000026688;ENSMUSG00000047658;ENSMUSG00000090175;ENSMUSG00000040181;ENSMUSG00000046321;ENSMUSG00000094651;ENSMUSG00000052974;ENSMUSG00000015542;ENSMUSG00000028692;ENSMUSG00000034612;…	-	-	-	-	-	-	-	-	-	-	ENSMUSG00000032323;ENSMUSG00000042808;ENSMUSG00000039519;ENSMUSG00000029272;ENSMUSG00000027890;ENSMUSG00000001663;ENSMUSG00000028743;ENSMUSG00000021033;ENSMUSG00000049721;ENSMUSG00000090171;ENSMUSG00000025479;ENSMUSG00000026688;ENSMUSG00000047658;ENSMUSG00000090175;ENSMUSG00000040181;ENSMUSG00000046321;ENSMUSG00000094651;ENSMUSG00000052974;ENSMUSG00000015542;ENSMUSG00000028692;ENSMUSG00000034612;…	394430;17961;66176;13082;394433;71367;13121;394434;13122;13120;20859;319415;72054;394436;22236;13081;244209;76263;14858;14859;56773;320997;13123;13124;14857;71519;14854;67553;107146;20860;269854;14860;232174;98956;73671;140483;12846;14862;545276;14865;14866;18113;72117;104086;17423;74134;81906;54371;545817;12012;13107;76969;13106;13074;625249;13072;110115;13077;15531;13078;71797;110198;13075;1307…	-
Mm_Wnt_Signaling_Pathway_NetPath_WP539_71716.gpml	Wnt Signaling Pathway NetPath	Mus musculus	10/17/2013	Cellular Process	-	ENSMUSG00000052572;ENSMUSG00000024387;ENSMUSG00000028988;ENSMUSG00000019982;ENSMUSG00000020349;ENSMUSG00000063065;ENSMUSG00000004934;ENSMUSG00000040183;ENSMUSG00000042240;ENSMUSG00000005871;ENSMUSG00000007815;ENSMUSG00000030093;ENSMUSG00000063358;ENSMUSG00000001552;ENSMUSG00000026556;ENSMUSG00000022997;ENSMUSG00000021820;ENSMUSG00000038256;ENSMUSG00000034574;ENSMUSG00000050288;ENSMUSG00000050965;…	-	-	-	-	-	-	-	-	-	-	ENSMUSG00000052572;ENSMUSG00000024387;ENSMUSG00000028988;ENSMUSG00000019982;ENSMUSG00000020349;ENSMUSG00000063065;ENSMUSG00000004934;ENSMUSG00000040183;ENSMUSG00000042240;ENSMUSG00000005871;ENSMUSG00000007815;ENSMUSG00000030093;ENSMUSG00000063358;ENSMUSG00000001552;ENSMUSG00000026556;ENSMUSG00000022997;ENSMUSG00000021820;ENSMUSG00000038256;ENSMUSG00000034574;ENSMUSG00000050288;ENSMUSG00000050965;…	21423;13000;18099;13001;12550;16476;14296;12393;59004;109689;23859;22408;13132;19353;16480;26965;665283;27373;26564;12443;13016;12961;12323;12322;12325;13017;18751;21402;26419;22218;16971;18750;20319;26413;76281;319478;26417;11848;12532;16974;16973;12534;21413;93687;93840;93960;14200;20682;21374;108058;19052;26423;21418;26420;15258;12387;14371;20377;14370;58198;57265;11789;13728;26992;328572;1223…	-
Mm_Complement_Activation,_Classical_Pathway_WP200_72061.gpml	Complement Activation, Classical Pathway	Mus musculus	null	Physiological Process	-	ENSMUSG00000079105;ENSMUSG00000036905;ENSMUSG00000024164;ENSMUSG00000022181;ENSMUSG00000024371;ENSMUSG00000026874;ENSMUSG00000055172;ENSMUSG00000026399;ENSMUSG00000029656;ENSMUSG00000022887;ENSMUSG00000073418;ENSMUSG00000022149;ENSMUSG00000015451;ENSMUSG00000035031;ENSMUSG00000038521;ENSMUSG00000036896;ENSMUSG00000036887	-	-	-	-	-	-	-	-	-	-	ENSMUSG00000079105;ENSMUSG00000036905;ENSMUSG00000024164;ENSMUSG00000022181;ENSMUSG00000024371;ENSMUSG00000026874;ENSMUSG00000055172;ENSMUSG00000026399;ENSMUSG00000029656;ENSMUSG00000022887;ENSMUSG00000073418;ENSMUSG00000022149;ENSMUSG00000015451;ENSMUSG00000035031;ENSMUSG00000038521;ENSMUSG00000036896;ENSMUSG00000036887	12260;12262;17174;50909;50908;12263;12274;13136;12266;15139;109828;12279;12268;110382;12259;230558	-
Mm_Adipogenesis_genes_WP447_73875.gpml	Adipogenesis genes	Mus musculus	5/9/2013	Physiological Process	-	ENSMUSG00000028063;ENSMUSG00000027490;ENSMUSG00000005583;ENSMUSG00000017969;ENSMUSG00000014859;ENSMUSG00000024140;ENSMUSG00000027412;ENSMUSG00000032280;ENSMUSG00000029556;ENSMUSG00000000215;ENSMUSG00000021835;ENSMUSG00000005506;ENSMUSG00000021319;ENSMUSG00000030546;ENSMUSG00000071657;ENSMUSG00000035799;ENSMUSG00000031980;ENSMUSG00000040618;ENSMUSG00000043207;ENSMUSG00000020053;ENSMUSG00000027004;…	-	-	-	-	-	-	-	-	-	-	ENSMUSG00000028063;ENSMUSG00000027490;ENSMUSG00000005583;ENSMUSG00000017969;ENSMUSG00000014859;ENSMUSG00000024140;ENSMUSG00000027412;ENSMUSG00000032280;ENSMUSG00000029556;ENSMUSG00000000215;ENSMUSG00000021835;ENSMUSG00000005506;ENSMUSG00000021319;ENSMUSG00000030546;ENSMUSG00000071657;ENSMUSG00000035799;ENSMUSG00000031980;ENSMUSG00000040618;ENSMUSG00000043207;ENSMUSG00000020053;ENSMUSG00000027004;…	20852;20851;20850;13082;16195;18534;18413;23849;19223;12153;16193;12156;12159;103968;16878;11622;16000;16880;18787;104394;19116;22408;16367;14463;232174;14461;230709;14462;20185;97064;20745;12606;13819;12609;12608;17978;20183;13654;14102;16369;20181;17977;15361;16334;16333;21926;17260;21803;18196;17261;21405;93691;21887;11604;59027;11606;13865;52637;15251;13591;13198;20683;14560;11450;13197;20848…	-
Mm_Apoptosis_Modulation_by_HSP70_WP166_72008.gpml	Apoptosis Modulation by HSP70	Mus musculus	null	Cellular Process	-	ENSMUSG00000028163;ENSMUSG00000031077;ENSMUSG00000030341;ENSMUSG00000025076;ENSMUSG00000046709;ENSMUSG00000004446;ENSMUSG00000029863;ENSMUSG00000027997;ENSMUSG00000026029;ENSMUSG00000021754;ENSMUSG00000024778;ENSMUSG00000028914;ENSMUSG00000031628;ENSMUSG00000091971;ENSMUSG00000021408;ENSMUSG00000019979;ENSMUSG00000036932	-	-	-	-	-	-	-	-	-	-	ENSMUSG00000028163;ENSMUSG00000031077;ENSMUSG00000030341;ENSMUSG00000025076;ENSMUSG00000046709;ENSMUSG00000004446;ENSMUSG00000029863;ENSMUSG00000027997;ENSMUSG00000026029;ENSMUSG00000021754;ENSMUSG00000024778;ENSMUSG00000028914;ENSMUSG00000031628;ENSMUSG00000091971;ENSMUSG00000021408;ENSMUSG00000019979;ENSMUSG00000036932	26926;12370;19766;18033;12371;26401;21937;26414;14082;670717;193740;12366;12367;12122;14102;11783;12368;12369	-
Mm_Purine_metabolism_WP2185_82867.gpml	Purine metabolism	Mus musculus	10/17/2013	Metabolic Process	-	ENSMUSG00000028186;ENSMUSG00000035834;ENSMUSG00000029310;ENSMUSG00000005580;ENSMUSG00000025630;ENSMUSG00000028469;ENSMUSG00000095463;ENSMUSG00000028104;ENSMUSG00000006678;ENSMUSG00000022489;ENSMUSG00000020464;ENSMUSG00000027931;ENSMUSG00000026567;ENSMUSG00000039197;ENSMUSG00000020622;ENSMUSG00000022407;ENSMUSG00000067148;ENSMUSG00000074003;ENSMUSG00000019989;ENSMUSG00000073435;ENSMUSG00000005198;…	-	-	-	-	-	-	path:mmu00250;path:mmu00030;path:mmu00630;path:mmu00730;path:mmu00340;path:mmu00260;path:mmu00740;path:mmu00790;path:map00220	K14977;K02083;K00073;K11176;K00985;K00527;K01553;K01241;K00892;K01239;K01486;K01936;K01239;K00892;K01466;K01427...;K01427...;K01427...;K01427...;K01427...;K00988;K01483;K01139;K01524;K00527;K00951...;K00951...;K01525;K04765;K04765;K00769...;K00769...;K08693;K08693;K01119;K01129;K01119;K04765;K04765;K01839;K10353;K00769...;K00769...;K01239;K00988;K10213;K10213;K10213;K06863;K01239;K00926;K03815;K0…	-	2.1.3.5;6.3.4.7;2.7.4.11;3.2.2.2;3.2.2.12;4.3.2.3;2.4.2.16;5.1.99.3;3.5.4.8;2.1.2.4;3.6.1.14;2.4.2.15;3.2.2.7;3.6.1.21;3.6.1.14;3.5.2.-;3.5.3.-;4.1.1.-;3.5.2.-;2.4.2.15;3.6.1.20;3.6.1.20;3.6.1.20	ENSMUSG00000028186;ENSMUSG00000035834;ENSMUSG00000029310;ENSMUSG00000005580;ENSMUSG00000025630;ENSMUSG00000028469;ENSMUSG00000095463;ENSMUSG00000028104;ENSMUSG00000006678;ENSMUSG00000022489;ENSMUSG00000020464;ENSMUSG00000027931;ENSMUSG00000026567;ENSMUSG00000039197;ENSMUSG00000020622;ENSMUSG00000022407;ENSMUSG00000067148;ENSMUSG00000074003;ENSMUSG00000019989;ENSMUSG00000073435;ENSMUSG00000005198;…	218832;239134;109674;18770;14450;110385;103850;59001;66979;27369;54195;76025;78600;328099;60596;230718;70428;210044;67710;75456;19076;23971;19075;23972;11515;11636;11514;11637;54369;11639;215446;11513;11512;71701;66355;26939;66358;74414;12495;69745;67967;12499;382985;11564;12496;105446;12497;11566;11565;625405;271639;23959;66401;218461;110639;229589;207728;76952;245650;67054;432530;69870;234889;1…	-
Mm_Triacylglyceride_Synthesis_WP386_77423.gpml	Triacylglyceride Synthesis	Mus musculus	10/17/2013	Metabolic Process	-	ENSMUSG00000052151;ENSMUSG00000052396;ENSMUSG00000025059;ENSMUSG00000003123;ENSMUSG00000026922;ENSMUSG00000028517;ENSMUSG00000022555;ENSMUSG00000001211;ENSMUSG00000023019;ENSMUSG00000024978;ENSMUSG00000042410;ENSMUSG00000024768;ENSMUSG00000021759;ENSMUSG00000025509;ENSMUSG00000023827;ENSMUSG00000050553;ENSMUSG00000015568;ENSMUSG00000030747;ENSMUSG00000034254;ENSMUSG00000032207;ENSMUSG00000031985;…	-	-	-	-	-	-	-	-	-	-	ENSMUSG00000052151;ENSMUSG00000052396;ENSMUSG00000025059;ENSMUSG00000003123;ENSMUSG00000026922;ENSMUSG00000028517;ENSMUSG00000022555;ENSMUSG00000001211;ENSMUSG00000023019;ENSMUSG00000024978;ENSMUSG00000042410;ENSMUSG00000024768;ENSMUSG00000021759;ENSMUSG00000025509;ENSMUSG00000023827;ENSMUSG00000050553;ENSMUSG00000015568;ENSMUSG00000030747;ENSMUSG00000034254;ENSMUSG00000032207;ENSMUSG00000031985;…	15450;16890;19012;66853;67800;13350;67512;67717;67916;233549;28169;52123;14555;55979;14732;50784;14933;14626;228061;16956;14712;68262	Q91ZV4
Mm_Synthesis_and_Degradation_of_Ketone_Bodies_WP543_70481.gpml	Synthesis and Degradation of Ketone Bodies	Mus musculus	5/16/2012	Metabolic Process	-	ENSMUSG00000032047;ENSMUSG00000046598;ENSMUSG00000028672;ENSMUSG00000027875;ENSMUSG00000022186	-	-	-	-	-	-	-	-	-	-	ENSMUSG00000032047;ENSMUSG00000046598;ENSMUSG00000028672;ENSMUSG00000027875;ENSMUSG00000022186	110446;71911;15360;15356;67041	-
Mm_Oxidative_phosphorylation_WP1248_69092.gpml	Oxidative phosphorylation	Mus musculus	null	Metabolic Process	-	ENSMUSG00000025393;ENSMUSG00000064357;ENSMUSG00000029632;ENSMUSG00000071014;ENSMUSG00000018770;ENSMUSG00000014294;ENSMUSG00000033938;ENSMUSG00000035674;ENSMUSG00000059734;ENSMUSG00000064367;ENSMUSG00000024099;ENSMUSG00000064368;ENSMUSG00000023089;ENSMUSG00000022354;ENSMUSG00000005510;ENSMUSG00000038690;ENSMUSG00000025428;ENSMUSG00000064360;ENSMUSG00000022956;ENSMUSG00000064363;ENSMUSG00000015437;…	-	-	-	MGI:99927;MGI:99926	-	-	-	-	-	-	ENSMUSG00000025393;ENSMUSG00000064357;ENSMUSG00000029632;ENSMUSG00000071014;ENSMUSG00000018770;ENSMUSG00000014294;ENSMUSG00000033938;ENSMUSG00000035674;ENSMUSG00000059734;ENSMUSG00000064367;ENSMUSG00000024099;ENSMUSG00000064368;ENSMUSG00000023089;ENSMUSG00000022354;ENSMUSG00000005510;ENSMUSG00000038690;ENSMUSG00000025428;ENSMUSG00000064360;ENSMUSG00000022956;ENSMUSG00000064363;ENSMUSG00000015437;…	66377;75406;17720;67942;225887;407790;66416;66218;595136;11946;227197;11947;14939;57423;66091;17721;17722;67264;68198;68197;72900;68202;407785;230075;66108;226646;11957;228033;11958;11951;11950;67273;67126;27425;70495;66916;54411;17705;68375;68055;71679;69875;17992;66046;17993;17995;68349;17991;78330;17718;17719;28080;17716;17717;68342;66043;67130	-
Mm_Osteoblast_WP238_72001.gpml	Osteoblast	Mus musculus	null	Cellular Process	-	ENSMUSG00000001506;ENSMUSG00000000182;ENSMUSG00000063727;ENSMUSG00000036110;ENSMUSG00000074486;ENSMUSG00000029231;ENSMUSG00000032492;ENSMUSG00000059077;ENSMUSG00000024620;ENSMUSG00000022015	-	-	-	-	-	-	-	-	-	-	ENSMUSG00000001506;ENSMUSG00000000182;ENSMUSG00000063727;ENSMUSG00000036110;ENSMUSG00000074486;ENSMUSG00000029231;ENSMUSG00000032492;ENSMUSG00000059077;ENSMUSG00000024620;ENSMUSG00000022015	19226;12097;218103;12907;64654;18595;18596;18383;19228;21943;12842	-
Mm_TCA_Cycle_WP434_70013.gpml	TCA Cycle	Mus musculus	null	Metabolic Process	-	ENSMUSG00000005683;ENSMUSG00000031299;ENSMUSG00000030541;ENSMUSG00000000171;ENSMUSG00000002010;ENSMUSG00000048371;ENSMUSG00000006494;ENSMUSG00000010914;ENSMUSG00000058076;ENSMUSG00000049225;ENSMUSG00000026526;ENSMUSG00000020321;ENSMUSG00000009863;ENSMUSG00000020664;ENSMUSG00000021577;ENSMUSG00000052738;ENSMUSG00000047674;ENSMUSG00000035232;ENSMUSG00000038967;ENSMUSG00000032279;ENSMUSG00000061838;…	-	-	-	-	-	-	-	-	-	-	ENSMUSG00000005683;ENSMUSG00000031299;ENSMUSG00000030541;ENSMUSG00000000171;ENSMUSG00000002010;ENSMUSG00000048371;ENSMUSG00000006494;ENSMUSG00000010914;ENSMUSG00000058076;ENSMUSG00000049225;ENSMUSG00000026526;ENSMUSG00000020321;ENSMUSG00000009863;ENSMUSG00000020664;ENSMUSG00000021577;ENSMUSG00000052738;ENSMUSG00000047674;ENSMUSG00000035232;ENSMUSG00000038967;ENSMUSG00000032279;ENSMUSG00000061838;…	18597;13382;18598;14194;18293;56451;27402;382051;228026;11429;78920;15929;381511;17448;66052;12974;17449;67680;269951;18563;66945;67834;66925;170718;27273;20917;20916;235339;68263;236900;18604	-
Mm_Non-homologous_end_joining_WP1242_69140.gpml	Non-homologous end joining	Mus musculus	2/21/2013	Cellular Process	-	ENSMUSG00000026162;ENSMUSG00000026187;ENSMUSG00000021615;ENSMUSG00000031928;ENSMUSG00000020380;ENSMUSG00000022471;ENSMUSG00000022672	-	-	-	-	-	-	-	-	-	-	ENSMUSG00000026162;ENSMUSG00000026187;ENSMUSG00000021615;ENSMUSG00000031928;ENSMUSG00000020380;ENSMUSG00000022471;ENSMUSG00000022672	108138;19090;14375;19360;22596;17535;75570	-
Mm_Keap1-Nrf2_WP1245_71125.gpml	Keap1-Nrf2	Mus musculus	5/16/2012	Cellular Process	-	ENSMUSG00000015839;ENSMUSG00000056501;ENSMUSG00000028124;ENSMUSG00000032350;ENSMUSG00000027665;ENSMUSG00000028664;ENSMUSG00000029610;ENSMUSG00000005413;ENSMUSG00000003849;ENSMUSG00000021936;ENSMUSG00000003308;ENSMUSG00000057933;ENSMUSG00000055435;ENSMUSG00000050965	-	-	-	-	-	-	-	-	-	-	ENSMUSG00000015839;ENSMUSG00000056501;ENSMUSG00000028124;ENSMUSG00000032350;ENSMUSG00000027665;ENSMUSG00000028664;ENSMUSG00000029610;ENSMUSG00000005413;ENSMUSG00000003849;ENSMUSG00000021936;ENSMUSG00000003308;ENSMUSG00000057933;ENSMUSG00000055435;ENSMUSG00000050965	26419;18104;17132;18024;18750;14629;14858;12608;18706;14630;15368;231872;13844;50868	-
Mm_Nuclear_Receptors_WP509_69979.gpml	Nuclear Receptors	Mus musculus	null	Molecular Function	-	ENSMUSG00000002393;ENSMUSG00000002250;ENSMUSG00000058756;ENSMUSG00000031870;ENSMUSG00000015846;ENSMUSG00000022383;ENSMUSG00000025056;ENSMUSG00000021055;ENSMUSG00000023034;ENSMUSG00000021255;ENSMUSG00000001288;ENSMUSG00000021775;ENSMUSG00000026826;ENSMUSG00000021779;ENSMUSG00000037992;ENSMUSG00000039656;ENSMUSG00000015843;ENSMUSG00000022809;ENSMUSG00000019803;ENSMUSG00000019768;ENSMUSG00000030551;…	-	-	-	-	-	-	-	-	-	-	ENSMUSG00000002393;ENSMUSG00000002250;ENSMUSG00000058756;ENSMUSG00000031870;ENSMUSG00000015846;ENSMUSG00000022383;ENSMUSG00000025056;ENSMUSG00000021055;ENSMUSG00000023034;ENSMUSG00000021255;ENSMUSG00000001288;ENSMUSG00000021775;ENSMUSG00000026826;ENSMUSG00000021779;ENSMUSG00000037992;ENSMUSG00000039656;ENSMUSG00000015843;ENSMUSG00000022809;ENSMUSG00000019803;ENSMUSG00000019768;ENSMUSG00000030551;…	19401;19885;218772;19883;26379;18171;11819;22259;22337;14815;13983;12355;13982;13864;13865;19016;19411;19015;15370;19013;26423;26424;22026;21834;21833;11614;11835;22260;353187;21907;26563;20183;20182;15378;20181;18667;18227;26380	-
Mm_Estrogen_signalling_WP1244_73501.gpml	Estrogen signalling	Mus musculus	2/21/2013	Cellular Process	-	ENSMUSG00000052293;ENSMUSG00000024382;ENSMUSG00000025199;ENSMUSG00000005469;ENSMUSG00000008855;ENSMUSG00000022521;ENSMUSG00000006599;ENSMUSG00000025958;ENSMUSG00000045996;ENSMUSG00000069089;ENSMUSG00000004936;ENSMUSG00000021639;ENSMUSG00000059923;ENSMUSG00000031783;ENSMUSG00000031585;ENSMUSG00000029387;ENSMUSG00000004221;ENSMUSG00000029663;ENSMUSG00000030890;ENSMUSG00000005198;ENSMUSG00000029064;…	-	-	-	-	-	-	-	-	-	-	ENSMUSG00000052293;ENSMUSG00000024382;ENSMUSG00000025199;ENSMUSG00000005469;ENSMUSG00000008855;ENSMUSG00000022521;ENSMUSG00000006599;ENSMUSG00000025958;ENSMUSG00000045996;ENSMUSG00000069089;ENSMUSG00000004936;ENSMUSG00000021639;ENSMUSG00000059923;ENSMUSG00000031783;ENSMUSG00000031585;ENSMUSG00000029387;ENSMUSG00000004221;ENSMUSG00000029663;ENSMUSG00000030890;ENSMUSG00000005198;ENSMUSG00000029064;…	15461;15185;15184;15183;70315;16151;21343;16476;69920;99730;108143;15182;20779;16150;74197;12914;231329;26395;12912;328572;226182;14699;12675;68153;66464;66420;216148;20466;20662;16202;20022;433759;20021;67710;20020;20185;12043;23894;109880;12443;76854;14784;18706;18747;17420;66671;12572;18033;229906;26413;26416;24074;208727;56233;17749;13982;14281;20683;14683;21374;69833;68705;245841;209357;2642…	-
Mm_Focal_Adhesion-PI3K-Akt-mTOR-signaling_pathway_WP2841_82880.gpml	Focal Adhesion-PI3K-Akt-mTOR-signaling pathway	Mus musculus	null		-	ENSMUSG00000030265;ENSMUSG00000004098;ENSMUSG00000024142;ENSMUSG00000031230;ENSMUSG00000024140;ENSMUSG00000000290;ENSMUSG00000029713;ENSMUSG00000028864;ENSMUSG00000029711;ENSMUSG00000068758;ENSMUSG00000026447;ENSMUSG00000022523;ENSMUSG00000048915;ENSMUSG00000020349;ENSMUSG00000030827;ENSMUSG00000063065;ENSMUSG00000020108;ENSMUSG00000090210;ENSMUSG00000020901;ENSMUSG00000059923;ENSMUSG00000017843;…	-	-	-	MGI:96608	-	-	-	-	-	-	ENSMUSG00000030265;ENSMUSG00000004098;ENSMUSG00000024142;ENSMUSG00000031230;ENSMUSG00000024140;ENSMUSG00000000290;ENSMUSG00000029713;ENSMUSG00000028864;ENSMUSG00000029711;ENSMUSG00000068758;ENSMUSG00000026447;ENSMUSG00000022523;ENSMUSG00000048915;ENSMUSG00000020349;ENSMUSG00000030827;ENSMUSG00000063065;ENSMUSG00000020108;ENSMUSG00000090210;ENSMUSG00000020901;ENSMUSG00000059923;ENSMUSG00000017843;…	16197;14695;14693;16190;16194;12834;230396;14699;14696;12832;12831;19109;20104;74769;19116;21432;16400;17295;12283;108079;12845;16409;22084;18708;13819;18709;16404;18704;16403;18705;16402;18706;404549;16401;18707;16408;12843;16407;100039830;12842;19326;19325;100043507;18595;12371;18596;18590;18591;26413;59021;26417;12814;12815;11602;81877;381810;12015;11601;11600;16186;18125;16185;18126;19699;161…	-
Mm_Eicosanoid_Synthesis_WP318_71719.gpml	Eicosanoid Synthesis	Mus musculus	10/17/2013	Metabolic Process	-	ENSMUSG00000032487;ENSMUSG00000017969;ENSMUSG00000015090;ENSMUSG00000029925;ENSMUSG00000020891;ENSMUSG00000042632;ENSMUSG00000025701;ENSMUSG00000006345;ENSMUSG00000000320;ENSMUSG00000020377;ENSMUSG00000026820;ENSMUSG00000050737;ENSMUSG00000019278;ENSMUSG00000060063;ENSMUSG00000036257;ENSMUSG00000018924;ENSMUSG00000015889;ENSMUSG00000047250	-	-	-	-	-	-	-	-	-	-	ENSMUSG00000032487;ENSMUSG00000017969;ENSMUSG00000015090;ENSMUSG00000029925;ENSMUSG00000020891;ENSMUSG00000042632;ENSMUSG00000025701;ENSMUSG00000006345;ENSMUSG00000000320;ENSMUSG00000020377;ENSMUSG00000026820;ENSMUSG00000050737;ENSMUSG00000019278;ENSMUSG00000060063;ENSMUSG00000036257;ENSMUSG00000018924;ENSMUSG00000015889;ENSMUSG00000047250	19225;19224;67452;96979;19215;18780;11690;16993;19223;17001;53357;11684;21391;14598;11687;64292;11689;13479;11688	-
Mm_Blood_Clotting_Cascade_WP460_71727.gpml	Blood Clotting Cascade	Mus musculus	10/17/2013	Physiological Process	-	ENSMUSG00000031443;ENSMUSG00000033860;ENSMUSG00000031196;ENSMUSG00000028001;ENSMUSG00000021492;ENSMUSG00000026368;ENSMUSG00000062345;ENSMUSG00000001930;ENSMUSG00000059481;ENSMUSG00000026579;ENSMUSG00000027249;ENSMUSG00000021822;ENSMUSG00000078317;ENSMUSG00000031538;ENSMUSG00000038224;ENSMUSG00000037411;ENSMUSG00000031138;ENSMUSG00000031645;ENSMUSG00000031444;ENSMUSG00000033831	-	-	-	-	-	-	-	-	-	-	ENSMUSG00000031443;ENSMUSG00000033860;ENSMUSG00000031196;ENSMUSG00000028001;ENSMUSG00000021492;ENSMUSG00000026368;ENSMUSG00000062345;ENSMUSG00000001930;ENSMUSG00000059481;ENSMUSG00000026579;ENSMUSG00000027249;ENSMUSG00000021822;ENSMUSG00000078317;ENSMUSG00000031538;ENSMUSG00000038224;ENSMUSG00000037411;ENSMUSG00000031138;ENSMUSG00000031645;ENSMUSG00000031444;ENSMUSG00000033831	109821;14061;18787;14161;14067;18791;14068;18792;110135;58992;14070;14071;14060;99571;22371;18815;14058;18816;14069;18788	-
Mm_Statin_Pathway_WP1_73346.gpml	Statin Pathway	Mus musculus	null	Metabolic Process	-	ENSMUSG00000028240;ENSMUSG00000037936;ENSMUSG00000032083;ENSMUSG00000032193;ENSMUSG00000040249;ENSMUSG00000021670;ENSMUSG00000032081;ENSMUSG00000002985;ENSMUSG00000028158;ENSMUSG00000032080;ENSMUSG00000040564;ENSMUSG00000022555;ENSMUSG00000002992;ENSMUSG00000026600;ENSMUSG00000015243;ENSMUSG00000015568;ENSMUSG00000032207;ENSMUSG00000035237;ENSMUSG00000017754	-	-	-	-	-	-	-	-	-	-	ENSMUSG00000028240;ENSMUSG00000037936;ENSMUSG00000032083;ENSMUSG00000032193;ENSMUSG00000040249;ENSMUSG00000021670;ENSMUSG00000032081;ENSMUSG00000002985;ENSMUSG00000028158;ENSMUSG00000032080;ENSMUSG00000040564;ENSMUSG00000022555;ENSMUSG00000002992;ENSMUSG00000026600;ENSMUSG00000015243;ENSMUSG00000015568;ENSMUSG00000032207;ENSMUSG00000035237;ENSMUSG00000017754	15450;20652;18830;13122;16971;13350;11808;20778;1071;11812;11814;16816;11813;11816;11806;15357;17777;16835;16956;11303	-
Mm_Glycogen_Metabolism_WP317_70007.gpml	Glycogen Metabolism	Mus musculus	null	Metabolic Process	-	ENSMUSG00000033059;ENSMUSG00000030244;ENSMUSG00000007564;ENSMUSG00000031295;ENSMUSG00000025791;ENSMUSG00000021051;ENSMUSG00000019370;ENSMUSG00000003865;ENSMUSG00000024500;ENSMUSG00000106877;ENSMUSG00000025537;ENSMUSG00000026626;ENSMUSG00000020349;ENSMUSG00000043154;ENSMUSG00000022707;ENSMUSG00000032648;ENSMUSG00000019528;ENSMUSG00000059409;ENSMUSG00000017843;ENSMUSG00000039515;ENSMUSG00000036879;…	-	-	-	-	-	-	-	-	-	-	ENSMUSG00000033059;ENSMUSG00000030244;ENSMUSG00000007564;ENSMUSG00000031295;ENSMUSG00000025791;ENSMUSG00000021051;ENSMUSG00000019370;ENSMUSG00000003865;ENSMUSG00000024500;ENSMUSG00000106877;ENSMUSG00000025537;ENSMUSG00000026626;ENSMUSG00000020349;ENSMUSG00000043154;ENSMUSG00000022707;ENSMUSG00000032648;ENSMUSG00000019528;ENSMUSG00000059409;ENSMUSG00000017843;ENSMUSG00000039515;ENSMUSG00000036879;…	225849;72930;269643;72157;26931;26932;14936;77559;19309;110095;12314;56637;18679;110094;12313;71978;12315;68961;110854;232493;18682;73699;21770;235542;110078;19052;27357;19053;226849;74185;102093;51792;606496;216558	-
Mm_PPAR_signaling_pathway_WP2316_69143.gpml	PPAR signaling pathway	Mus musculus	null	Cellular Process	-	ENSMUSG00000031278;ENSMUSG00000032883;ENSMUSG00000030382;ENSMUSG00000050195;ENSMUSG00000024981;ENSMUSG00000032083;ENSMUSG00000027533;ENSMUSG00000032281;ENSMUSG00000023057;ENSMUSG00000026003;ENSMUSG00000032081;ENSMUSG00000028427;ENSMUSG00000021751;ENSMUSG00000024665;ENSMUSG00000024900;ENSMUSG00000050553;ENSMUSG00000030546;ENSMUSG00000031710;ENSMUSG00000010651;ENSMUSG00000030890;ENSMUSG00000032079;…	-	-	-	-	-	-	path:mmu04920;path:mmu00071;path:mmu00072;path:mmu00120;path:mmu00564	-	-	-	ENSMUSG00000031278;ENSMUSG00000032883;ENSMUSG00000030382;ENSMUSG00000050195;ENSMUSG00000024981;ENSMUSG00000032083;ENSMUSG00000027533;ENSMUSG00000032281;ENSMUSG00000023057;ENSMUSG00000026003;ENSMUSG00000032081;ENSMUSG00000028427;ENSMUSG00000021751;ENSMUSG00000024665;ENSMUSG00000024900;ENSMUSG00000050553;ENSMUSG00000030546;ENSMUSG00000031710;ENSMUSG00000010651;ENSMUSG00000030890;ENSMUSG00000032079;…	20411;16592;328845;18534;13122;80911;74551;22190;640109;50790;83996;83995;329065;20250;230639;13167;13124;14933;433256;103968;16956;108078;16202;74205;78070;26569;277753;57875;216739;11430;20183;16204;20182;20181;14626;11832;12491;66113;15360;18830;104086;14079;235674;14077;435802;93732;26458;666168;26457;56473;26459;22259;94180;11807;11806;11364;12894;11363;12895;30049;12896;19016;113868;19015;1…	-
Mm_Ptf1a_related_regulatory_pathway_WP201_69113.gpml	Ptf1a related regulatory pathway	Mus musculus	2/21/2013	Molecular Function	-	ENSMUSG00000021732;ENSMUSG00000026923;ENSMUSG00000035187;ENSMUSG00000010175;ENSMUSG00000006932;ENSMUSG00000026735;ENSMUSG00000029644;ENSMUSG00000000708;ENSMUSG00000017007;ENSMUSG00000039191	-	-	-	MGI:104853	-	-	-	-	-	-	ENSMUSG00000021732;ENSMUSG00000026923;ENSMUSG00000035187;ENSMUSG00000010175;ENSMUSG00000006932;ENSMUSG00000026735;ENSMUSG00000029644;ENSMUSG00000000708;ENSMUSG00000017007;ENSMUSG00000039191	19213;19664;18609;14165;18519;18096;12387;19130;18128;19668	-
Mm_Fatty_acid_oxidation_WP2318_73549.gpml	Fatty acid oxidation	Mus musculus	null	Metabolic Process	-		-	-	-	-	-	-	-	-	-	-			P51174;P45952;Q07417;P50544;O08601;Q8BH95;Q61425;Q8BH95;Q61425;Q8BWT1;O08601;O08601;P52825;P97742;Q8BL03;Q8BWT1;Q61425;Q8BH95
Mm_G1_to_S_cell_cycle_control_WP413_78432.gpml	G1 to S cell cycle control	Mus musculus	10/17/2013	Cellular Process	-	ENSMUSG00000057469;ENSMUSG00000027490;ENSMUSG00000025395;ENSMUSG00000014859;ENSMUSG00000096472;ENSMUSG00000020184;ENSMUSG00000028587;ENSMUSG00000026761;ENSMUSG00000002870;ENSMUSG00000044303;ENSMUSG00000025358;ENSMUSG00000069089;ENSMUSG00000016477;ENSMUSG00000019942;ENSMUSG00000032477;ENSMUSG00000034218;ENSMUSG00000000184;ENSMUSG00000028212;ENSMUSG00000029385;ENSMUSG00000026037;ENSMUSG00000026355;…	-	-	-	-	-	-	-	-	-	-	ENSMUSG00000057469;ENSMUSG00000027490;ENSMUSG00000025395;ENSMUSG00000014859;ENSMUSG00000096472;ENSMUSG00000020184;ENSMUSG00000028587;ENSMUSG00000026761;ENSMUSG00000002870;ENSMUSG00000044303;ENSMUSG00000025358;ENSMUSG00000069089;ENSMUSG00000016477;ENSMUSG00000019942;ENSMUSG00000032477;ENSMUSG00000034218;ENSMUSG00000000184;ENSMUSG00000028212;ENSMUSG00000029385;ENSMUSG00000026037;ENSMUSG00000026355;…	18973;17246;18974;21781;268930;242705;22390;56452;50793;68275;18538;104394;19076;19075;12443;17219;12444;12447;17215;12448;17216;12445;12566;17217;12567;68240;17218;17420;66671;19645;12571;12572;17220;18392;18393;22059;50496;12575;12576;17869;12452;12530;12579;11920;12577;12534;12578;19650;19891;12580;13197;12581;26429;26428;12429;12427;13555;18969;211586;13559;12544;13557	-
Mm_Dopaminergic_Neurogenesis_WP1498_79811.gpml	Dopaminergic Neurogenesis	Mus musculus	2/21/2013	Physiological Process	-	ENSMUSG00000025094;ENSMUSG00000034701;ENSMUSG00000048450;ENSMUSG00000020182;ENSMUSG00000026686;ENSMUSG00000027434;ENSMUSG00000002633;ENSMUSG00000000214;ENSMUSG00000026826;ENSMUSG00000039095;ENSMUSG00000025219;ENSMUSG00000038765;ENSMUSG00000034486;ENSMUSG00000058665;ENSMUSG00000030110;ENSMUSG00000004040;ENSMUSG00000020052;ENSMUSG00000027967;ENSMUSG00000048402;ENSMUSG00000025407;ENSMUSG00000022997;…	-	-	-	-	-	-	-	-	-	-	ENSMUSG00000025094;ENSMUSG00000034701;ENSMUSG00000048450;ENSMUSG00000020182;ENSMUSG00000026686;ENSMUSG00000027434;ENSMUSG00000002633;ENSMUSG00000000214;ENSMUSG00000026826;ENSMUSG00000039095;ENSMUSG00000025219;ENSMUSG00000038765;ENSMUSG00000034486;ENSMUSG00000058665;ENSMUSG00000030110;ENSMUSG00000004040;ENSMUSG00000020052;ENSMUSG00000027967;ENSMUSG00000048402;ENSMUSG00000025407;ENSMUSG00000022997;…	13162;20674;14472;18012;18096;21803;110648;21823;16917;11668;11924;14632;14633;14179;17701;12577;20423;13195;18742;18424;22408;15376;18088;20848;17172;214084;18227;19713;13798;13799	-
Mm_Small_Ligand_GPCRs_WP353_69094.gpml	Small Ligand GPCRs	Mus musculus	null	Molecular Function	-	ENSMUSG00000037759;ENSMUSG00000028036;ENSMUSG00000062585;ENSMUSG00000043017;ENSMUSG00000040016;ENSMUSG00000044288;ENSMUSG00000043895;ENSMUSG00000071489;ENSMUSG00000019464;ENSMUSG00000050901;ENSMUSG00000044199;ENSMUSG00000067586;ENSMUSG00000056529;ENSMUSG00000039942;ENSMUSG00000034881;ENSMUSG00000045092;ENSMUSG00000054764;ENSMUSG00000038668	-	-	-	-	-	-	-	-	-	-	ENSMUSG00000037759;ENSMUSG00000028036;ENSMUSG00000062585;ENSMUSG00000043017;ENSMUSG00000040016;ENSMUSG00000044288;ENSMUSG00000043895;ENSMUSG00000071489;ENSMUSG00000019464;ENSMUSG00000050901;ENSMUSG00000044199;ENSMUSG00000067586;ENSMUSG00000056529;ENSMUSG00000039942;ENSMUSG00000034881;ENSMUSG00000045092;ENSMUSG00000054764;ENSMUSG00000038668	19214;17773;244701;19216;19204;19220;19222;14739;12801;12802;13609;13610;19218;21390;19217;13611;14745;19219	-
Mm_IL-3_Signaling_Pathway_WP373_69196.gpml	IL-3 Signaling Pathway	Mus musculus	null	Cellular Process	-	ENSMUSG00000030265;ENSMUSG00000003283;ENSMUSG00000026288;ENSMUSG00000004933;ENSMUSG00000005469;ENSMUSG00000002111;ENSMUSG00000068758;ENSMUSG00000043733;ENSMUSG00000024789;ENSMUSG00000020349;ENSMUSG00000063065;ENSMUSG00000004936;ENSMUSG00000034342;ENSMUSG00000059923;ENSMUSG00000031740;ENSMUSG00000016528;ENSMUSG00000007659;ENSMUSG00000063358;ENSMUSG00000004266;ENSMUSG00000027646;ENSMUSG00000001034;…	-	-	-	-	-	-	-	-	-	-	ENSMUSG00000030265;ENSMUSG00000003283;ENSMUSG00000026288;ENSMUSG00000004933;ENSMUSG00000005469;ENSMUSG00000002111;ENSMUSG00000068758;ENSMUSG00000043733;ENSMUSG00000024789;ENSMUSG00000020349;ENSMUSG00000063065;ENSMUSG00000004936;ENSMUSG00000034342;ENSMUSG00000059923;ENSMUSG00000031740;ENSMUSG00000016528;ENSMUSG00000007659;ENSMUSG00000063358;ENSMUSG00000004266;ENSMUSG00000027646;ENSMUSG00000001034;…	20852;20851;20850;14694;17164;22631;26395;100039786;14460;17179;20344;19353;14461;12043;19354;11908;11909;18708;18709;54401;18706;12048;12169;18707;20181;16451;18751;26419;18479;16452;16331;18750;22330;26413;26416;26417;14159;107746;12015;16187;17395;16188;19052;21938;17390;20848;20846;20963;12702;58988;26420;12540;12700;12028;15461;19303;20375;20416;20779;56458;12912;15507;109905;15901;17532;206…	-
Mm_Heme_Biosynthesis_WP18_69996.gpml	Heme Biosynthesis	Mus musculus	null	Metabolic Process	-	ENSMUSG00000025270;ENSMUSG00000028393;ENSMUSG00000062729;ENSMUSG00000028684;ENSMUSG00000030979;ENSMUSG00000022742;ENSMUSG00000032786;ENSMUSG00000024588;ENSMUSG00000032126	-	-	-	-	-	-	-	-	-	-	ENSMUSG00000025270;ENSMUSG00000028393;ENSMUSG00000062729;ENSMUSG00000028684;ENSMUSG00000030979;ENSMUSG00000022742;ENSMUSG00000032786;ENSMUSG00000024588;ENSMUSG00000032126	14151;17025;15288;19044;22275;22276;12892;11656;11655	-
Mm_Aflatoxin_B1_metabolism_WP1262_69179.gpml	Aflatoxin B1 metabolism	Mus musculus	2/21/2013	Metabolic Process	-	ENSMUSG00000032310;ENSMUSG00000058135;ENSMUSG00000001663;ENSMUSG00000028743;ENSMUSG00000038776	-	-	-	-	-	-	-	-	-	-	ENSMUSG00000032310;ENSMUSG00000058135;ENSMUSG00000001663;ENSMUSG00000028743;ENSMUSG00000038776	13849;13077;14871;110198;14862	-
Mm_Histone_modifications_WP300_71890.gpml	Histone modifications	Mus musculus	null	Cellular Process	-	ENSMUSG00000036893;ENSMUSG00000013787;ENSMUSG00000027018;ENSMUSG00000019777;ENSMUSG00000028800	-	-	-	-	-	-	-	-	-	-	ENSMUSG00000036893;ENSMUSG00000013787;ENSMUSG00000027018;ENSMUSG00000019777;ENSMUSG00000028800	77683;110147;107435;433759;15182	-
Mm_Wnt_Signaling_Pathway_WP403_72349.gpml	Wnt Signaling Pathway	Mus musculus	10/17/2013	Cellular Process	-	ENSMUSG00000024182;ENSMUSG00000009900;ENSMUSG00000029671;ENSMUSG00000026167;ENSMUSG00000021994;ENSMUSG00000045038;ENSMUSG00000097449;ENSMUSG00000020745;ENSMUSG00000021319;ENSMUSG00000041075;ENSMUSG00000017843;ENSMUSG00000005871;ENSMUSG00000000184;ENSMUSG00000015957;ENSMUSG00000035949;ENSMUSG00000081683;ENSMUSG00000007815;ENSMUSG00000032193;ENSMUSG00000030170;ENSMUSG00000030093;ENSMUSG00000027840;…	-	-	-	-	-	-	-	-	-	-	ENSMUSG00000024182;ENSMUSG00000009900;ENSMUSG00000029671;ENSMUSG00000026167;ENSMUSG00000021994;ENSMUSG00000045038;ENSMUSG00000097449;ENSMUSG00000020745;ENSMUSG00000021319;ENSMUSG00000041075;ENSMUSG00000017843;ENSMUSG00000005871;ENSMUSG00000000184;ENSMUSG00000015957;ENSMUSG00000035949;ENSMUSG00000081683;ENSMUSG00000007815;ENSMUSG00000032193;ENSMUSG00000030170;ENSMUSG00000030093;ENSMUSG00000027840;…	14371;20379;14370;16476;14296;57265;11789;16835;22408;19353;22409;30050;27373;12443;12444;12005;12445;22415;18751;22416;18752;22417;18753;22418;18754;22419;93735;18472;18792;93897;18750;26414;26931;22410;22411;26932;22413;22414;11848;13543;18759;13544;17869;13542;18755;56637;18762;14283;14365;14362;18760;18761;22420;22421;22422;26420;14368;14369;14367;12387	-
Mm_miR-222_in_Exercise-Induced_Cardiac_Growth_WP2928_80384.gpml	miR-222 in Exercise-Induced Cardiac Growth	Mus musculus	null		-	ENSMUSG00000003031;ENSMUSG00000008730;ENSMUSG00000021972;ENSMUSG00000061436	-	-	-	-	-	-	-	-	-	-	ENSMUSG00000003031;ENSMUSG00000008730;ENSMUSG00000021972;ENSMUSG00000061436	12576;15258;15257;219150	-
Mm_Acetylcholine_Synthesis_WP175_78431.gpml	Acetylcholine Synthesis	Mus musculus	null	Metabolic Process	-	ENSMUSG00000031299;ENSMUSG00000023328;ENSMUSG00000047674;ENSMUSG00000005615;ENSMUSG00000000301;ENSMUSG00000021919;ENSMUSG00000024843	-	-	-	-	-	-	-	-	-	-	ENSMUSG00000031299;ENSMUSG00000023328;ENSMUSG00000047674;ENSMUSG00000005615;ENSMUSG00000000301;ENSMUSG00000021919;ENSMUSG00000024843	18597;18598;12647;12660;13026;18618;11423	-
Mm_Hedgehog_Signaling_Pathway_WP116_69142.gpml	Hedgehog Signaling Pathway	Mus musculus	null	Cellular Process	-	ENSMUSG00000028681;ENSMUSG00000033276;ENSMUSG00000025231;ENSMUSG00000048583;ENSMUSG00000023000;ENSMUSG00000064325;ENSMUSG00000006538;ENSMUSG00000004768;ENSMUSG00000002633;ENSMUSG00000048402;ENSMUSG00000042557;ENSMUSG00000022521;ENSMUSG00000021466;ENSMUSG00000001761;ENSMUSG00000025407;ENSMUSG00000022897;ENSMUSG00000021963;ENSMUSG00000052957;ENSMUSG00000041431;ENSMUSG00000021318;ENSMUSG00000029050;…	-	-	-	-	-	-	-	-	-	-	ENSMUSG00000028681;ENSMUSG00000033276;ENSMUSG00000025231;ENSMUSG00000048583;ENSMUSG00000023000;ENSMUSG00000064325;ENSMUSG00000006538;ENSMUSG00000004768;ENSMUSG00000002633;ENSMUSG00000048402;ENSMUSG00000042557;ENSMUSG00000022521;ENSMUSG00000021466;ENSMUSG00000001761;ENSMUSG00000025407;ENSMUSG00000022897;ENSMUSG00000021963;ENSMUSG00000052957;ENSMUSG00000041431;ENSMUSG00000021318;ENSMUSG00000029050;…	20423;19335;20466;269209;13363;16147;15245;20220;268697;16002;14451;24069;319757;12914;20481;14632;14633;19207;19206;13548;14634;12534	-
Mm_Complement_and_Coagulation_Cascades_WP449_71733.gpml	Complement and Coagulation Cascades	Mus musculus	10/17/2013	Physiological Process	-	ENSMUSG00000058952;ENSMUSG00000031196;ENSMUSG00000026401;ENSMUSG00000026368;ENSMUSG00000026365;ENSMUSG00000024386;ENSMUSG00000026405;ENSMUSG00000059481;ENSMUSG00000022766;ENSMUSG00000022887;ENSMUSG00000041550;ENSMUSG00000021999;ENSMUSG00000038224;ENSMUSG00000037411;ENSMUSG00000036887;ENSMUSG00000049130;ENSMUSG00000024371;ENSMUSG00000026874;ENSMUSG00000055172;ENSMUSG00000026399;ENSMUSG00000028979;…	-	-	-	-	-	-	-	-	-	-	ENSMUSG00000058952;ENSMUSG00000031196;ENSMUSG00000026401;ENSMUSG00000026368;ENSMUSG00000026365;ENSMUSG00000024386;ENSMUSG00000026405;ENSMUSG00000059481;ENSMUSG00000022766;ENSMUSG00000022887;ENSMUSG00000041550;ENSMUSG00000021999;ENSMUSG00000038224;ENSMUSG00000037411;ENSMUSG00000036887;ENSMUSG00000049130;ENSMUSG00000024371;ENSMUSG00000026874;ENSMUSG00000055172;ENSMUSG00000026399;ENSMUSG00000028979;…	12273;50909;50908;12274;56373;58992;21824;21788;20699;11905;12630;109828;18815;12279;14058;18816;69379;14061;14062;18787;17174;14067;17175;14068;110135;14066;14060;13136;13137;14069;16644;19128;18791;18792;18793;17221;19123;15160;14071;22371;12259;12258;109821;12260;12061;12262;12263;17194;12946;12902;11537;12628;12509;12266;15139;14962;12268;12267;16621;232345;268591;12269	-
Mm_Calcium_Regulation_in_the_Cardiac_Cell_WP553_80276.gpml	Calcium Regulation in the Cardiac Cell	Mus musculus	null	Physiological Process	-	ENSMUSG00000007122;ENSMUSG00000032562;ENSMUSG00000005580;ENSMUSG00000029713;ENSMUSG00000005469;ENSMUSG00000027499;ENSMUSG00000002997;ENSMUSG00000042367;ENSMUSG00000042644;ENSMUSG00000021313;ENSMUSG00000045875;ENSMUSG00000020866;ENSMUSG00000032966;ENSMUSG00000074886;ENSMUSG00000030302;ENSMUSG00000050953;ENSMUSG00000036402;ENSMUSG00000032601;ENSMUSG00000071658;ENSMUSG00000050556;ENSMUSG00000054640;…	-	-	-	-	-	-	-	-	-	-	ENSMUSG00000007122;ENSMUSG00000032562;ENSMUSG00000005580;ENSMUSG00000029713;ENSMUSG00000005469;ENSMUSG00000027499;ENSMUSG00000002997;ENSMUSG00000042367;ENSMUSG00000042644;ENSMUSG00000021313;ENSMUSG00000045875;ENSMUSG00000020866;ENSMUSG00000032966;ENSMUSG00000074886;ENSMUSG00000030302;ENSMUSG00000050953;ENSMUSG00000036402;ENSMUSG00000032601;ENSMUSG00000071658;ENSMUSG00000050556;ENSMUSG00000054640;…	14695;12671;14693;22631;56533;14618;12317;14619;14616;14617;16519;11749;24012;14610;14699;14611;14696;12672;14697;12314;12313;14615;100039786;14612;12315;14613;109689;66066;243764;210044;110893;16521;12286;11515;11514;54401;53313;14225;12288;14621;12287;14622;12323;12322;12289;14620;18821;12325;11513;14623;16527;11512;12326;213788;18751;18752;18753;18754;12373;14672;64214;18750;12372;64337;58175;…	-
Mm_Retinol_metabolism_WP1259_74433.gpml	Retinol metabolism	Mus musculus	10/17/2013	Metabolic Process	-	ENSMUSG00000037936;ENSMUSG00000015846;ENSMUSG00000040505;ENSMUSG00000028003;ENSMUSG00000025350;ENSMUSG00000025479;ENSMUSG00000001288;ENSMUSG00000046402;ENSMUSG00000024987;ENSMUSG00000039194;ENSMUSG00000020447;ENSMUSG00000015568;ENSMUSG00000037992;ENSMUSG00000039656;ENSMUSG00000015843;ENSMUSG00000013584;ENSMUSG00000037797;ENSMUSG00000074207;ENSMUSG00000032454;ENSMUSG00000028174;ENSMUSG00000056666;…	-	-	-	-	-	-	-	-	-	-	ENSMUSG00000037936;ENSMUSG00000015846;ENSMUSG00000040505;ENSMUSG00000028003;ENSMUSG00000025350;ENSMUSG00000025479;ENSMUSG00000001288;ENSMUSG00000046402;ENSMUSG00000024987;ENSMUSG00000039194;ENSMUSG00000020447;ENSMUSG00000015568;ENSMUSG00000037992;ENSMUSG00000039656;ENSMUSG00000015843;ENSMUSG00000013584;ENSMUSG00000037797;ENSMUSG00000074207;ENSMUSG00000032454;ENSMUSG00000028174;ENSMUSG00000056666;…	19401;12491;27409;13082;67442;235033;19660;19682;218772;19662;26876;20778;11668;79235;77974;11522;16956;13106;20148;19411;19378;19771;19892;98711;232174;63954;63857;20887;54200;12903;12904;237636;20183;20182;20181;67470;56847;19659	Q99NF1
Mm_IL-7_Signaling_Pathway_WP297_69128.gpml	IL-7 Signaling Pathway	Mus musculus	null	Cellular Process	-	ENSMUSG00000024241;ENSMUSG00000055980;ENSMUSG00000025499;ENSMUSG00000042228;ENSMUSG00000026104;ENSMUSG00000041417;ENSMUSG00000042626;ENSMUSG00000003882;ENSMUSG00000048756;ENSMUSG00000025358;ENSMUSG00000022105;ENSMUSG00000042784;ENSMUSG00000044167;ENSMUSG00000001729;ENSMUSG00000027715;ENSMUSG00000063065;ENSMUSG00000004936;ENSMUSG00000034342;ENSMUSG00000014453;ENSMUSG00000059923;ENSMUSG00000018899;…	-	-	-	-	-	-	-	-	-	-	ENSMUSG00000024241;ENSMUSG00000055980;ENSMUSG00000025499;ENSMUSG00000042228;ENSMUSG00000026104;ENSMUSG00000041417;ENSMUSG00000042626;ENSMUSG00000003882;ENSMUSG00000048756;ENSMUSG00000025358;ENSMUSG00000022105;ENSMUSG00000042784;ENSMUSG00000044167;ENSMUSG00000001729;ENSMUSG00000027715;ENSMUSG00000063065;ENSMUSG00000004936;ENSMUSG00000034342;ENSMUSG00000014453;ENSMUSG00000059923;ENSMUSG00000018899;…	16451;67300;15461;16197;20851;20850;19645;16453;208650;26413;20416;26417;56458;26395;17829;26396;384783;12015;19229;56637;14360;16186;16362;20662;16367;110157;12143;17210;20848;17096;20846;56484;20844;56324;12428;18708;12444;12125;14784;11651;12028;12566;12567;12402	-
Mm_XPodNet_-_protein-protein_interactions_in_the_podocyte_expanded_by_STRING_WP2309_82878.gpml	XPodNet - protein-protein interactions in the podocyte expanded by STRING	Mus musculus	null	Cellular Process	-	ENSMUSG00000023051;ENSMUSG00000024140;ENSMUSG00000059003;ENSMUSG00000003200;ENSMUSG00000028988;ENSMUSG00000028745;ENSMUSG00000029833;ENSMUSG00000070047;ENSMUSG00000001029;ENSMUSG00000038780;ENSMUSG00000016758;ENSMUSG00000046160;ENSMUSG00000005871;ENSMUSG00000000184;ENSMUSG00000025220;ENSMUSG00000007815;ENSMUSG00000025223;ENSMUSG00000026312;ENSMUSG00000033083;ENSMUSG00000040856;ENSMUSG00000003458;…	-	-	-	-	-	-	-	-	-	-	ENSMUSG00000023051;ENSMUSG00000024140;ENSMUSG00000059003;ENSMUSG00000003200;ENSMUSG00000028988;ENSMUSG00000028745;ENSMUSG00000029833;ENSMUSG00000070047;ENSMUSG00000001029;ENSMUSG00000038780;ENSMUSG00000016758;ENSMUSG00000046160;ENSMUSG00000005871;ENSMUSG00000000184;ENSMUSG00000025220;ENSMUSG00000007815;ENSMUSG00000025223;ENSMUSG00000026312;ENSMUSG00000033083;ENSMUSG00000040856;ENSMUSG00000003458;…	19225;16197;18131;18132;20692;22630;23962;20218;243911;171531;239405;11981;19229;12830;235041;22408;17295;68404;547328;80987;54485;104709;56424;12606;11517;11519;57750;252870;54004;237459;20430;18596;76281;228536;22612;246179;18124;18125;93840;22627;69993;20683;22628;23959;22629;17274;108058;19211;228775;12829;226352;56443;12828;18128;18129;12822;11975;19219;70737;71602;20411;19664;17246;20410;20…	-
Mm_Mitochondrial_LC-Fatty_Acid_Beta-Oxidation_WP401_71751.gpml	Mitochondrial LC-Fatty Acid Beta-Oxidation	Mus musculus	10/17/2013	Metabolic Process	-	ENSMUSG00000031278;ENSMUSG00000032883;ENSMUSG00000062908;ENSMUSG00000027984;ENSMUSG00000026189;ENSMUSG00000024132;ENSMUSG00000026003;ENSMUSG00000029545;ENSMUSG00000025745;ENSMUSG00000028603;ENSMUSG00000018574;ENSMUSG00000022853;ENSMUSG00000028607;ENSMUSG00000018796;ENSMUSG00000024900;ENSMUSG00000032602	-	-	-	-	-	-	-	-	-	-	ENSMUSG00000031278;ENSMUSG00000032883;ENSMUSG00000062908;ENSMUSG00000027984;ENSMUSG00000026189;ENSMUSG00000024132;ENSMUSG00000026003;ENSMUSG00000029545;ENSMUSG00000025745;ENSMUSG00000028603;ENSMUSG00000018574;ENSMUSG00000022853;ENSMUSG00000028607;ENSMUSG00000018796;ENSMUSG00000024900;ENSMUSG00000032602	13177;11370;74205;74147;97212;14081;50790;11409;57279;11364;111175;12894;11363;20280;12896;15107	-
Mm_Hypothetical_Network_for_Drug_Addiction_WP1246_69102.gpml	Hypothetical Network for Drug Addiction	Mus musculus	null	Physiological Process	-	ENSMUSG00000033430;ENSMUSG00000049583;ENSMUSG00000019828;ENSMUSG00000059003;ENSMUSG00000025496;ENSMUSG00000025892;ENSMUSG00000005469;ENSMUSG00000002771;ENSMUSG00000020089;ENSMUSG00000021478;ENSMUSG00000045038;ENSMUSG00000025958;ENSMUSG00000020524;ENSMUSG00000021910;ENSMUSG00000001986;ENSMUSG00000063065;ENSMUSG00000030209;ENSMUSG00000004936;ENSMUSG00000038128;ENSMUSG00000031972;ENSMUSG00000071757;…	-	-	-	-	-	-	-	-	-	-	ENSMUSG00000033430;ENSMUSG00000049583;ENSMUSG00000019828;ENSMUSG00000059003;ENSMUSG00000025496;ENSMUSG00000025892;ENSMUSG00000005469;ENSMUSG00000002771;ENSMUSG00000020089;ENSMUSG00000021478;ENSMUSG00000045038;ENSMUSG00000025958;ENSMUSG00000020524;ENSMUSG00000021910;ENSMUSG00000001986;ENSMUSG00000063065;ENSMUSG00000030209;ENSMUSG00000004936;ENSMUSG00000038128;ENSMUSG00000031972;ENSMUSG00000071757;…	18754;64652;109550;26413;26417;14816;14814;26395;12912;57321;26396;13488;13489;53623;14812;14813;14810;14799;14811;13491;67895;108071;79264;11514;11459;12323;387609;432530;14802;14800;18747;12326	-
Mm_Fatty_Acid_Biosynthesis_WP336_71737.gpml	Fatty Acid Biosynthesis	Mus musculus	10/17/2013	Metabolic Process	-	ENSMUSG00000031278;ENSMUSG00000032883;ENSMUSG00000025153;ENSMUSG00000028223;ENSMUSG00000024981;ENSMUSG00000028601;ENSMUSG00000025465;ENSMUSG00000027984;ENSMUSG00000026189;ENSMUSG00000024892;ENSMUSG00000020333;ENSMUSG00000028910;ENSMUSG00000020532;ENSMUSG00000037071;ENSMUSG00000018796;ENSMUSG00000019883;ENSMUSG00000027605;ENSMUSG00000039063;ENSMUSG00000042010;ENSMUSG00000036880;ENSMUSG00000053898;…	-	-	-	-	-	-	-	-	-	-	ENSMUSG00000031278;ENSMUSG00000032883;ENSMUSG00000025153;ENSMUSG00000028223;ENSMUSG00000024981;ENSMUSG00000028601;ENSMUSG00000025465;ENSMUSG00000027984;ENSMUSG00000026189;ENSMUSG00000024892;ENSMUSG00000020333;ENSMUSG00000028910;ENSMUSG00000020532;ENSMUSG00000037071;ENSMUSG00000018796;ENSMUSG00000019883;ENSMUSG00000027605;ENSMUSG00000039063;ENSMUSG00000042010;ENSMUSG00000036880;ENSMUSG00000053898;…	107476;74205;18563;104112;67856;14081;26922;20249;60525;50790;100705;52430;14104;216739;111175;52665;93747;51798;433256;52538;15107;67460	-
Mm_Tryptophan_metabolism_WP79_79761.gpml	Tryptophan metabolism	Mus musculus	10/17/2013	Metabolic Process	-	ENSMUSG00000032047;ENSMUSG00000029455;ENSMUSG00000039519;ENSMUSG00000031551;ENSMUSG00000024087;ENSMUSG00000034926;ENSMUSG00000020182;ENSMUSG00000000673;ENSMUSG00000026687;ENSMUSG00000020184;ENSMUSG00000040046;ENSMUSG00000026866;ENSMUSG00000040147;ENSMUSG00000025479;ENSMUSG00000026348;ENSMUSG00000029811;ENSMUSG00000052914;ENSMUSG00000020804;ENSMUSG00000052974;ENSMUSG00000109324;ENSMUSG00000093806;…	-	-	-	-	-	-	-	-	-	-	ENSMUSG00000032047;ENSMUSG00000029455;ENSMUSG00000039519;ENSMUSG00000031551;ENSMUSG00000024087;ENSMUSG00000034926;ENSMUSG00000020182;ENSMUSG00000000673;ENSMUSG00000026687;ENSMUSG00000020184;ENSMUSG00000040046;ENSMUSG00000026866;ENSMUSG00000040147;ENSMUSG00000025479;ENSMUSG00000026348;ENSMUSG00000029811;ENSMUSG00000052914;ENSMUSG00000020804;ENSMUSG00000052974;ENSMUSG00000109324;ENSMUSG00000093806;…	110446;21743;23923;17246;74754;109731;70790;18293;22375;71562;270076;22215;11669;11668;56752;15469;107626;13123;93747;11761;12359;13107;76507;15108;13106;15107;13195;266645;19378;70789;64385;13110;107766;13077;13078;21990;13075;13076;56720;72082;57751;11298;15930;11671	-
Mm_Glutathione_and_one_carbon_metabolism_WP730_72143.gpml	Glutathione and one carbon metabolism	Mus musculus	10/17/2013	Metabolic Process	-	ENSMUSG00000042808;ENSMUSG00000029772;ENSMUSG00000004099;ENSMUSG00000028124;ENSMUSG00000027478;ENSMUSG00000027610;ENSMUSG00000025950;ENSMUSG00000022562;ENSMUSG00000027597;ENSMUSG00000020661;ENSMUSG00000021311;ENSMUSG00000032607;ENSMUSG00000018339;ENSMUSG00000037798;ENSMUSG00000074768;ENSMUSG00000006344;ENSMUSG00000031584;ENSMUSG00000028179;ENSMUSG00000034617;ENSMUSG00000032350;ENSMUSG00000029009;…	-	-	-	-	-	-	-	-	-	1.8.4.1;1.8.3.3;2.3.2.4;1.8.4.7;3.4.11.4;1.5.4.1;1.1.1.43;1.8.4.4;2.8.1.3;1.8.4.2;1.8.5.1;1.8.4.3;2.3.2.4;1.11.1.12	ENSMUSG00000042808;ENSMUSG00000029772;ENSMUSG00000004099;ENSMUSG00000028124;ENSMUSG00000027478;ENSMUSG00000027610;ENSMUSG00000025950;ENSMUSG00000022562;ENSMUSG00000027597;ENSMUSG00000020661;ENSMUSG00000021311;ENSMUSG00000032607;ENSMUSG00000018339;ENSMUSG00000037798;ENSMUSG00000074768;ENSMUSG00000006344;ENSMUSG00000031584;ENSMUSG00000028179;ENSMUSG00000034617;ENSMUSG00000032350;ENSMUSG00000029009;…	434437;16790;108645;23887;15926;210009;14775;17769;107869;14776;12411;269378;14630;14598;12116;11720;14854;14778;625249;218865;14381;14782;108037;75475;74340;20425;14629;238505;13433;13435;13436	-
Mm_Id_Signaling_Pathway_WP512_69147.gpml	Id Signaling Pathway	Mus musculus	null	Cellular Process	-	ENSMUSG00000000530;ENSMUSG00000005625;ENSMUSG00000024985;ENSMUSG00000025358;ENSMUSG00000027859;ENSMUSG00000022528;ENSMUSG00000009471;ENSMUSG00000032402;ENSMUSG00000028017;ENSMUSG00000020053;ENSMUSG00000027641;ENSMUSG00000021540;ENSMUSG00000047407;ENSMUSG00000026436;ENSMUSG00000020538;ENSMUSG00000031666;ENSMUSG00000028163;ENSMUSG00000031132;ENSMUSG00000009406;ENSMUSG00000008398;ENSMUSG00000004231;…	-	-	-	-	-	-	-	-	-	-	ENSMUSG00000000530;ENSMUSG00000005625;ENSMUSG00000024985;ENSMUSG00000025358;ENSMUSG00000027859;ENSMUSG00000022528;ENSMUSG00000009471;ENSMUSG00000032402;ENSMUSG00000028017;ENSMUSG00000020053;ENSMUSG00000027641;ENSMUSG00000021540;ENSMUSG00000047407;ENSMUSG00000026436;ENSMUSG00000020538;ENSMUSG00000031666;ENSMUSG00000028163;ENSMUSG00000031132;ENSMUSG00000009406;ENSMUSG00000008398;ENSMUSG00000004231;…	21423;17125;14254;17681;21947;19185;15904;15903;17927;17928;12156;15902;17127;15901;17128;17129;13645;16000;21752;12161;16367;16001;20787;11910;18507;12168;12447;12566;18504;18510;22339;19645;18033;11482;21406;16818;15205;19412;19697;18049;19650;16542;19651;21815;21416;13714;12428;12387;13712;13713;17877;17878	-
Mm_Integrin-mediated_Cell_Adhesion_WP6_72138.gpml	Integrin-mediated Cell Adhesion	Mus musculus	10/17/2013	Cellular Process	-	ENSMUSG00000055322;ENSMUSG00000028465;ENSMUSG00000000290;ENSMUSG00000000058;ENSMUSG00000020580;ENSMUSG00000024942;ENSMUSG00000018012;ENSMUSG00000020623;ENSMUSG00000090210;ENSMUSG00000004936;ENSMUSG00000039115;ENSMUSG00000030789;ENSMUSG00000030786;ENSMUSG00000059923;ENSMUSG00000018932;ENSMUSG00000074923;ENSMUSG00000031511;ENSMUSG00000035547;ENSMUSG00000032312;ENSMUSG00000031981;ENSMUSG00000030890;…	-	-	109711	-	-	-	-	-	-	-	ENSMUSG00000055322;ENSMUSG00000028465;ENSMUSG00000000290;ENSMUSG00000000058;ENSMUSG00000020580;ENSMUSG00000024942;ENSMUSG00000018012;ENSMUSG00000020623;ENSMUSG00000090210;ENSMUSG00000004936;ENSMUSG00000039115;ENSMUSG00000030789;ENSMUSG00000030786;ENSMUSG00000059923;ENSMUSG00000018932;ENSMUSG00000074923;ENSMUSG00000031511;ENSMUSG00000035547;ENSMUSG00000032312;ENSMUSG00000031981;ENSMUSG00000030890;…	12391;12390;214230;26395;26397;26396;26399;26431;320910;241226;19353;16400;19354;16409;54126;18709;16404;16403;16402;16401;19878;16408;19877;16407;215449;18479;22330;26414;26413;330662;228785;107746;104099;109700;21894;70584;319480;18481;23830;23797;57257;12389;12540;381924;15461;20411;19303;16399;16398;22793;20418;20416;20779;225724;109905;20662;212541;16202;23938;23939;224105;109880;170758;2232…	17928
Mm_Oxidation_by_Cytochrome_P450_WP1274_73502.gpml	Oxidation by Cytochrome P450	Mus musculus	2/21/2013	Metabolic Process	-	ENSMUSG00000079057;ENSMUSG00000032323;ENSMUSG00000028240;ENSMUSG00000003484;ENSMUSG00000039519;ENSMUSG00000040703;ENSMUSG00000024087;ENSMUSG00000024365;ENSMUSG00000062432;ENSMUSG00000001467;ENSMUSG00000061126;ENSMUSG00000025479;ENSMUSG00000021259;ENSMUSG00000022589;ENSMUSG00000024987;ENSMUSG00000024646;ENSMUSG00000047155;ENSMUSG00000052974;ENSMUSG00000038567;ENSMUSG00000029541;ENSMUSG00000032872;…	-	-	-	-	-	-	-	-	-	-	ENSMUSG00000079057;ENSMUSG00000032323;ENSMUSG00000028240;ENSMUSG00000003484;ENSMUSG00000039519;ENSMUSG00000040703;ENSMUSG00000024087;ENSMUSG00000024365;ENSMUSG00000062432;ENSMUSG00000001467;ENSMUSG00000061126;ENSMUSG00000025479;ENSMUSG00000021259;ENSMUSG00000022589;ENSMUSG00000024987;ENSMUSG00000024646;ENSMUSG00000047155;ENSMUSG00000052974;ENSMUSG00000038567;ENSMUSG00000029541;ENSMUSG00000032872;…	109754;13082;546726;104086;13121;72017;13122;13120;72054;74134;81906;109672;13081;56050;545817;244209;77951;320997;320635;13123;13124;13107;71519;13106;13074;18984;110115;13072;102294;13077;13078;232174;13075;13076;66427;13070;13115;13079;13116;266690	-
Mm_EGFR1_Signaling_Pathway_WP572_82883.gpml	EGFR1 Signaling Pathway	Mus musculus	10/17/2013	Cellular Process	-	ENSMUSG00000030265;ENSMUSG00000006276;ENSMUSG00000031353;ENSMUSG00000024383;ENSMUSG00000000058;ENSMUSG00000026447;ENSMUSG00000027018;ENSMUSG00000043733;ENSMUSG00000024789;ENSMUSG00000063065;ENSMUSG00000036120;ENSMUSG00000004936;ENSMUSG00000034342;ENSMUSG00000034101;ENSMUSG00000050953;ENSMUSG00000059923;ENSMUSG00000018932;ENSMUSG00000058835;ENSMUSG00000035557;ENSMUSG00000032312;ENSMUSG00000011877;…	-	-	-	-	-	-	-	-	-	-	ENSMUSG00000030265;ENSMUSG00000006276;ENSMUSG00000031353;ENSMUSG00000024383;ENSMUSG00000000058;ENSMUSG00000026447;ENSMUSG00000027018;ENSMUSG00000043733;ENSMUSG00000024789;ENSMUSG00000063065;ENSMUSG00000036120;ENSMUSG00000004936;ENSMUSG00000034342;ENSMUSG00000034101;ENSMUSG00000050953;ENSMUSG00000059923;ENSMUSG00000018932;ENSMUSG00000058835;ENSMUSG00000035557;ENSMUSG00000032312;ENSMUSG00000011877;…	20851;20850;12390;16476;232341;218397;20617;20459;26395;13649;194655;26397;26396;16478;18810;19229;13645;20466;74769;17973;19353;110651;11908;12606;18708;18709;54401;12608;18706;18707;12322;17974;16451;18751;26419;16691;18479;16332;72993;12371;16452;18750;208650;26413;26416;23942;56392;26417;13627;223650;18759;194590;19727;13860;51789;11843;234779;18762;216963;19730;14281;240752;215114;20683;1876…	-
Mm_Inflammatory_Response_Pathway_WP458_78438.gpml	Inflammatory Response Pathway	Mus musculus	10/17/2013	Physiological Process	-	ENSMUSG00000005364;ENSMUSG00000031132;ENSMUSG00000030341;ENSMUSG00000028047;ENSMUSG00000026043;ENSMUSG00000001506;ENSMUSG00000017344;ENSMUSG00000102412;ENSMUSG00000022901;ENSMUSG00000030748;ENSMUSG00000015647;ENSMUSG00000052911;ENSMUSG00000029661;ENSMUSG00000026193;ENSMUSG00000026012;ENSMUSG00000075122;ENSMUSG00000026770;ENSMUSG00000055170;ENSMUSG00000026478;ENSMUSG00000027720;ENSMUSG00000028599;…	-	-	-	-	-	-	-	-	-	-	ENSMUSG00000005364;ENSMUSG00000031132;ENSMUSG00000030341;ENSMUSG00000028047;ENSMUSG00000026043;ENSMUSG00000001506;ENSMUSG00000017344;ENSMUSG00000102412;ENSMUSG00000022901;ENSMUSG00000030748;ENSMUSG00000015647;ENSMUSG00000052911;ENSMUSG00000029661;ENSMUSG00000026193;ENSMUSG00000026012;ENSMUSG00000075122;ENSMUSG00000026770;ENSMUSG00000055170;ENSMUSG00000026478;ENSMUSG00000027720;ENSMUSG00000028599;…	22637;16190;21827;21947;226519;21825;16192;16191;16818;22370;12519;21939;16777;16776;16779;16186;16185;16184;16189;16782;21938;21937;16183;12825;12487;14268;12843;12524;15978;12842	-
Mm_Proteasome_Degradation_WP519_71732.gpml	Proteasome Degradation	Mus musculus	10/17/2013	Physiological Process	-	ENSMUSG00000030062;ENSMUSG00000005625;ENSMUSG00000006998;ENSMUSG00000021832;ENSMUSG00000060073;ENSMUSG00000037894;ENSMUSG00000020708;ENSMUSG00000061615;ENSMUSG00000029223;ENSMUSG00000032596;ENSMUSG00000022193;ENSMUSG00000055170;ENSMUSG00000027566;ENSMUSG00000027642;ENSMUSG00000022111;ENSMUSG00000026750;ENSMUSG00000049932;ENSMUSG00000021024;ENSMUSG00000008348;ENSMUSG00000028932;ENSMUSG00000024338;…	-	-	-	MGI:98888	-	-	-	-	-	-	ENSMUSG00000030062;ENSMUSG00000005625;ENSMUSG00000006998;ENSMUSG00000021832;ENSMUSG00000060073;ENSMUSG00000037894;ENSMUSG00000020708;ENSMUSG00000061615;ENSMUSG00000029223;ENSMUSG00000032596;ENSMUSG00000022193;ENSMUSG00000055170;ENSMUSG00000027566;ENSMUSG00000027642;ENSMUSG00000022111;ENSMUSG00000026750;ENSMUSG00000049932;ENSMUSG00000021024;ENSMUSG00000008348;ENSMUSG00000028932;ENSMUSG00000024338;…	20014;19188;66413;319172;19184;19186;19185;74153;19182;19181;53380;22190;240095;103963;16913;16912;70247;26445;26444;22123;22201;26446;15270;19192;26441;26440;26443;26442;67151;100043702;67089;21762;19166;66997;14991;19167;17463;22210;66998;56550;15007;51788;50933;19177;19179;19173;19172;57296;19175;22223;23996;19171;23997;216080;19170;15978;69077;17999	-
Mm_Arachidonate_Epoxygenase_Epoxide_Hydrolase_WP1250_69058.gpml	Arachidonate Epoxygenase Epoxide Hydrolase	Mus musculus	null	Metabolic Process	-	ENSMUSG00000022040;ENSMUSG00000035885;ENSMUSG00000000088	-	-	-	-	-	-	-	-	-	-	ENSMUSG00000022040;ENSMUSG00000035885;ENSMUSG00000000088	12858;12868;13850	-
Mm_Glucuronidation_WP1241_79223.gpml	Glucuronidation	Mus musculus	2/21/2013	Metabolic Process	-	ENSMUSG00000029201;ENSMUSG00000029268;ENSMUSG00000035836;ENSMUSG00000025791;ENSMUSG00000056131;ENSMUSG00000089943;ENSMUSG00000090171;ENSMUSG00000001891;ENSMUSG00000041731;ENSMUSG00000090165;ENSMUSG00000106677;ENSMUSG00000089960;ENSMUSG00000037012;ENSMUSG00000035780;ENSMUSG00000029171;ENSMUSG00000029260	-	-	-	MGI:3576090	-	-	-	-	-	-	ENSMUSG00000029201;ENSMUSG00000029268;ENSMUSG00000035836;ENSMUSG00000025791;ENSMUSG00000056131;ENSMUSG00000089943;ENSMUSG00000090171;ENSMUSG00000001891;ENSMUSG00000041731;ENSMUSG00000090165;ENSMUSG00000106677;ENSMUSG00000089960;ENSMUSG00000037012;ENSMUSG00000035780;ENSMUSG00000029171;ENSMUSG00000029260	94215;394430;394433;72157;109785;71773;15275;394436;22235;22236;72094;100727;552899;434493;226041;66681;216558	-
Mm_Peptide_GPCRs_WP234_78410.gpml	Peptide GPCRs	Mus musculus	null	Molecular Function	-	ENSMUSG00000021070;ENSMUSG00000031390;ENSMUSG00000064039;ENSMUSG00000022122;ENSMUSG00000038071;ENSMUSG00000047898;ENSMUSG00000024107;ENSMUSG00000047259;ENSMUSG00000045551;ENSMUSG00000052336;ENSMUSG00000037014;ENSMUSG00000050232;ENSMUSG00000035431;ENSMUSG00000050511;ENSMUSG00000019865;ENSMUSG00000049130;ENSMUSG00000028172;ENSMUSG00000040899;ENSMUSG00000026432;ENSMUSG00000048521;ENSMUSG00000044933;…	-	-	-	-	-	-	-	-	-	-	ENSMUSG00000021070;ENSMUSG00000031390;ENSMUSG00000064039;ENSMUSG00000022122;ENSMUSG00000038071;ENSMUSG00000047898;ENSMUSG00000024107;ENSMUSG00000047259;ENSMUSG00000045551;ENSMUSG00000052336;ENSMUSG00000037014;ENSMUSG00000050232;ENSMUSG00000035431;ENSMUSG00000050511;ENSMUSG00000019865;ENSMUSG00000049130;ENSMUSG00000028172;ENSMUSG00000040899;ENSMUSG00000026432;ENSMUSG00000048521;ENSMUSG00000044933;…	14294;17200;17201;17202;14293;17203;12273;19065;20609;20608;18216;18217;13051;18389;18386;12000;18387;18101;80901;22045;13617;13618;12768;14429;12209;12769;14309;26361;14829;12766;14427;12767;14428;12765;12770;18430;18390;14715;11607;22095;11609;11608;12773;12774;12771;12772;12777;12458;12775;12776;18168;21336;18169;12062;12061;18166;17199;18167;208188;20607;20606;20605;54140;21338;21337;12145;12…	-
Mm_Pentose_Phosphate_Pathway_WP63_69066.gpml	Pentose Phosphate Pathway	Mus musculus	null	Metabolic Process	-	ENSMUSG00000031807;ENSMUSG00000021957;ENSMUSG00000026005;ENSMUSG00000028961;ENSMUSG00000053604;ENSMUSG00000025503;ENSMUSG00000031400	-	-	-	-	-	-	-	-	-	-	ENSMUSG00000031807;ENSMUSG00000021957;ENSMUSG00000026005;ENSMUSG00000028961;ENSMUSG00000053604;ENSMUSG00000025503;ENSMUSG00000031400	19895;14381;21881;21351;66171;66646;110208	-
Mm_Leptin_and_adiponectin_WP683_71946.gpml	Leptin and adiponectin	Mus musculus	null	Metabolic Process	-	ENSMUSG00000020532;ENSMUSG00000022878;ENSMUSG00000057722;ENSMUSG00000024900;ENSMUSG00000059201;ENSMUSG00000050697;ENSMUSG00000067713;ENSMUSG00000029513;ENSMUSG00000030168;ENSMUSG00000026457	-	-	-	-	-	-	-	-	-	-	ENSMUSG00000020532;ENSMUSG00000022878;ENSMUSG00000057722;ENSMUSG00000024900;ENSMUSG00000059201;ENSMUSG00000050697;ENSMUSG00000067713;ENSMUSG00000029513;ENSMUSG00000030168;ENSMUSG00000026457	107476;68465;11450;72674;19079;12894;105787;16847;16846;19082	-
Mm_Insulin_Signaling_WP65_82885.gpml	Insulin Signaling	Mus musculus	10/17/2013	Cellular Process	-	ENSMUSG00000030660;ENSMUSG00000024383;ENSMUSG00000048076;ENSMUSG00000023050;ENSMUSG00000074364;ENSMUSG00000024143;ENSMUSG00000028862;ENSMUSG00000048756;ENSMUSG00000043733;ENSMUSG00000044147;ENSMUSG00000020623;ENSMUSG00000063065;ENSMUSG00000004936;ENSMUSG00000024948;ENSMUSG00000036882;ENSMUSG00000034342;ENSMUSG00000037337;ENSMUSG00000059923;ENSMUSG00000018932;ENSMUSG00000038418;ENSMUSG00000027882;…	-	-	-	-	-	-	-	-	-	-	ENSMUSG00000030660;ENSMUSG00000024383;ENSMUSG00000048076;ENSMUSG00000023050;ENSMUSG00000074364;ENSMUSG00000024143;ENSMUSG00000028862;ENSMUSG00000048756;ENSMUSG00000043733;ENSMUSG00000044147;ENSMUSG00000020623;ENSMUSG00000063065;ENSMUSG00000004936;ENSMUSG00000024948;ENSMUSG00000036882;ENSMUSG00000034342;ENSMUSG00000037337;ENSMUSG00000059923;ENSMUSG00000018932;ENSMUSG00000038418;ENSMUSG00000027882;…	19744;16476;19341;259300;20614;26395;26397;26396;26399;26398;210789;216148;74769;16367;110651;19353;108079;19354;16001;269180;18708;22084;18709;20619;18704;13653;18705;18706;16369;16368;18707;18751;26419;18753;19047;16332;208650;18750;16573;26412;26411;26414;225028;26413;26416;26415;26417;11845;56437;26410;18759;56717;20393;16337;107746;72508;18755;11840;18762;18641;18642;53608;14281;19211;18761;…	-
Mm_Oxidative_Damage_WP1496_79337.gpml	Oxidative Damage	Mus musculus	null	Cellular Process	-	ENSMUSG00000028163;ENSMUSG00000036905;ENSMUSG00000035958;ENSMUSG00000033352;ENSMUSG00000046709;ENSMUSG00000042724;ENSMUSG00000006699;ENSMUSG00000021277;ENSMUSG00000026942;ENSMUSG00000024401;ENSMUSG00000073418;ENSMUSG00000021754;ENSMUSG00000038521;ENSMUSG00000057789;ENSMUSG00000056436;ENSMUSG00000057329;ENSMUSG00000036887;ENSMUSG00000037316;ENSMUSG00000003031;ENSMUSG00000049130;ENSMUSG00000027342;…	-	-	-	-	-	-	-	-	-	-	ENSMUSG00000028163;ENSMUSG00000036905;ENSMUSG00000035958;ENSMUSG00000033352;ENSMUSG00000046709;ENSMUSG00000042724;ENSMUSG00000006699;ENSMUSG00000021277;ENSMUSG00000026942;ENSMUSG00000024401;ENSMUSG00000073418;ENSMUSG00000021754;ENSMUSG00000038521;ENSMUSG00000057789;ENSMUSG00000056436;ENSMUSG00000057329;ENSMUSG00000036887;ENSMUSG00000037316;ENSMUSG00000003031;ENSMUSG00000049130;ENSMUSG00000027342;…	13063;18037;12273;13067;18033;12371;338372;50909;50908;21926;56196;22034;26414;26415;22030;22031;26398;12575;12576;12015;11783;67384;12259;51789;12577;12018;18538;12260;12262;12043;13197;12263;21938;26401;22029;12902;15139;12367;12540;12268;12267	-
Mm_Orphan_GPCRs_WP1398_69964.gpml	Orphan GPCRs	Mus musculus	null	Molecular Function	-	ENSMUSG00000000194;ENSMUSG00000028173;ENSMUSG00000028096;ENSMUSG00000031210;ENSMUSG00000074164;ENSMUSG00000040836;ENSMUSG00000005823;ENSMUSG00000022560;ENSMUSG00000022131;ENSMUSG00000056492;ENSMUSG00000041762;ENSMUSG00000044317;ENSMUSG00000002871;ENSMUSG00000021306;ENSMUSG00000071311;ENSMUSG00000024958;ENSMUSG00000053852;ENSMUSG00000075118;ENSMUSG00000057899;ENSMUSG00000049092;ENSMUSG00000070337	-	-	-	-	-	-	-	-	-	-	ENSMUSG00000000194;ENSMUSG00000028173;ENSMUSG00000028096;ENSMUSG00000031210;ENSMUSG00000074164;ENSMUSG00000040836;ENSMUSG00000005823;ENSMUSG00000022560;ENSMUSG00000022131;ENSMUSG00000056492;ENSMUSG00000041762;ENSMUSG00000044317;ENSMUSG00000002871;ENSMUSG00000021306;ENSMUSG00000071311;ENSMUSG00000024958;ENSMUSG00000053852;ENSMUSG00000075118;ENSMUSG00000057899;ENSMUSG00000049092;ENSMUSG00000070337	319197;68526;435529;217143;67549;277463;83924;107173;240888;58245;24100;224792;68151;76206;78308;52710;236798;70713;436440	-
Mm_G13_Signaling_Pathway_WP298_79200.gpml	G13 Signaling Pathway	Mus musculus	null	Cellular Process	-	ENSMUSG00000029674;ENSMUSG00000039936;ENSMUSG00000030220;ENSMUSG00000032462;ENSMUSG00000014956;ENSMUSG00000046709;ENSMUSG00000029516;ENSMUSG00000020580;ENSMUSG00000006699;ENSMUSG00000040940;ENSMUSG00000001847;ENSMUSG00000021676;ENSMUSG00000073433;ENSMUSG00000031834;ENSMUSG00000056201;ENSMUSG00000029684;ENSMUSG00000031165;ENSMUSG00000030494;ENSMUSG00000024290;ENSMUSG00000031284;ENSMUSG00000057672;…	-	-	-	-	-	-	-	-	-	-	ENSMUSG00000029674;ENSMUSG00000039936;ENSMUSG00000030220;ENSMUSG00000032462;ENSMUSG00000014956;ENSMUSG00000046709;ENSMUSG00000029516;ENSMUSG00000020580;ENSMUSG00000006699;ENSMUSG00000040940;ENSMUSG00000001847;ENSMUSG00000021676;ENSMUSG00000073433;ENSMUSG00000031834;ENSMUSG00000056201;ENSMUSG00000029684;ENSMUSG00000031165;ENSMUSG00000030494;ENSMUSG00000024290;ENSMUSG00000031284;ENSMUSG00000057672;…	14570;19046;544963;26414;22376;59009;11848;13367;17901;12631;14674;18718;320795;72508;12313;51789;12632;18643;74769;19353;20166;73178;24068;18481;26407;12704;11857;29875;18709;53311;18706;12540;16885;18707;19878;19877;16801;52428	-
Mm_Splicing_factor_NOVA_regulated_synpatic_proteins_WP1983_78426.gpml	Splicing factor NOVA regulated synpatic proteins	Mus musculus	10/17/2013	Physiological Process	-	ENSMUSG00000031012;ENSMUSG00000033430;ENSMUSG00000032340;ENSMUSG00000029053;ENSMUSG00000056073;ENSMUSG00000000058;ENSMUSG00000024044;ENSMUSG00000024304;ENSMUSG00000020366;ENSMUSG00000041351;ENSMUSG00000028906;ENSMUSG00000021039;ENSMUSG00000069601;ENSMUSG00000048915;ENSMUSG00000063142;ENSMUSG00000047454;ENSMUSG00000030209;ENSMUSG00000039953;ENSMUSG00000031996;ENSMUSG00000019943;ENSMUSG00000030077;…	-	-	-	-	-	-	-	-	-	-	ENSMUSG00000031012;ENSMUSG00000033430;ENSMUSG00000032340;ENSMUSG00000029053;ENSMUSG00000056073;ENSMUSG00000000058;ENSMUSG00000024044;ENSMUSG00000024304;ENSMUSG00000020366;ENSMUSG00000041351;ENSMUSG00000028906;ENSMUSG00000021039;ENSMUSG00000069601;ENSMUSG00000048915;ENSMUSG00000063142;ENSMUSG00000047454;ENSMUSG00000030209;ENSMUSG00000039953;ENSMUSG00000031996;ENSMUSG00000019943;ENSMUSG00000030077;…	66354;242425;12390;18798;16531;65945;20911;225724;80883;57321;11804;16536;110351;13640;13822;14812;12558;13823;14810;13821;76707;18762;67972;268566;13131;12361;94332;11735;14806;26562;26420;54725;13852;269587;12661;16522;18007;12325;14406	P27546;A2ASQ1;P06796
Mm_GPCRs,_Class_B_Secretin-like_WP456_69131.gpml	GPCRs, Class B Secretin-like	Mus musculus	null	Molecular Function	-	ENSMUSG00000037605;ENSMUSG00000028184;ENSMUSG00000031298;ENSMUSG00000059588;ENSMUSG00000032492;ENSMUSG00000002885;ENSMUSG00000026387;ENSMUSG00000004654;ENSMUSG00000029778;ENSMUSG00000003476;ENSMUSG00000004730;ENSMUSG00000025127;ENSMUSG00000024027;ENSMUSG00000025946;ENSMUSG00000023964;ENSMUSG00000039167;ENSMUSG00000049928;ENSMUSG00000011171;ENSMUSG00000032528;ENSMUSG00000030406;ENSMUSG00000013033;…	-	-	-	-	-	-	-	-	-	-	ENSMUSG00000037605;ENSMUSG00000028184;ENSMUSG00000031298;ENSMUSG00000059588;ENSMUSG00000032492;ENSMUSG00000002885;ENSMUSG00000026387;ENSMUSG00000004654;ENSMUSG00000029778;ENSMUSG00000003476;ENSMUSG00000004730;ENSMUSG00000025127;ENSMUSG00000024027;ENSMUSG00000025946;ENSMUSG00000023964;ENSMUSG00000039167;ENSMUSG00000049928;ENSMUSG00000011171;ENSMUSG00000032528;ENSMUSG00000030406;ENSMUSG00000013033;…	93896;319387;237175;330814;319229;22354;22355;99633;12922;11517;26364;170757;54598;381853;14652;213527;12311;12921;14527;19228;14602;13733	-
Mm_Prostaglandin_Synthesis_and_Regulation_WP374_69204.gpml	Prostaglandin Synthesis and Regulation	Mus musculus	null	Metabolic Process	-	ENSMUSG00000032323;ENSMUSG00000037759;ENSMUSG00000032487;ENSMUSG00000031891;ENSMUSG00000029994;ENSMUSG00000017969;ENSMUSG00000041959;ENSMUSG00000001025;ENSMUSG00000015090;ENSMUSG00000022122;ENSMUSG00000043017;ENSMUSG00000027712;ENSMUSG00000021950;ENSMUSG00000019464;ENSMUSG00000016194;ENSMUSG00000031616;ENSMUSG00000031613;ENSMUSG00000047250;ENSMUSG00000032231;ENSMUSG00000056220;ENSMUSG00000028036;…	-	-	-	-	-	-	-	-	-	-	ENSMUSG00000032323;ENSMUSG00000037759;ENSMUSG00000032487;ENSMUSG00000031891;ENSMUSG00000029994;ENSMUSG00000017969;ENSMUSG00000041959;ENSMUSG00000001025;ENSMUSG00000015090;ENSMUSG00000022122;ENSMUSG00000043017;ENSMUSG00000027712;ENSMUSG00000021950;ENSMUSG00000019464;ENSMUSG00000016194;ENSMUSG00000031616;ENSMUSG00000031613;ENSMUSG00000047250;ENSMUSG00000032231;ENSMUSG00000056220;ENSMUSG00000028036;…	19225;15483;19224;19220;19223;15484;19222;11746;11745;11747;11749;15446;20194;16952;19109;19214;19216;20200;19215;18783;22287;13070;13617;12306;13618;21391;19218;11752;13614;19217;19219	-
Mm_Mismatch_repair_WP1257_69073.gpml	Mismatch repair	Mus musculus	2/21/2013	Cellular Process	-	ENSMUSG00000032498;ENSMUSG00000027342;ENSMUSG00000024151;ENSMUSG00000005370;ENSMUSG00000029191;ENSMUSG00000000751;ENSMUSG00000038644;ENSMUSG00000056394;ENSMUSG00000039748	-	-	-	-	-	-	-	-	-	-	ENSMUSG00000032498;ENSMUSG00000027342;ENSMUSG00000024151;ENSMUSG00000005370;ENSMUSG00000029191;ENSMUSG00000000751;ENSMUSG00000038644;ENSMUSG00000056394;ENSMUSG00000039748	19687;18971;17685;17350;26909;16881;17688;68275;18538	-
Mm_Signaling_of_Hepatocyte_Growth_Factor_Receptor_WP193_69178.gpml	Signaling of Hepatocyte Growth Factor Receptor	Mus musculus	null	Cellular Process	-	ENSMUSG00000006134;ENSMUSG00000009406;ENSMUSG00000024241;ENSMUSG00000021250;ENSMUSG00000028864;ENSMUSG00000025499;ENSMUSG00000043733;ENSMUSG00000068798;ENSMUSG00000063065;ENSMUSG00000022607;ENSMUSG00000042284;ENSMUSG00000004936;ENSMUSG00000021936;ENSMUSG00000031714;ENSMUSG00000013663;ENSMUSG00000037337;ENSMUSG00000059923;ENSMUSG00000058325;ENSMUSG00000052684;ENSMUSG00000059456;ENSMUSG00000004040;…	-	-	-	-	-	-	-	-	-	-	ENSMUSG00000006134;ENSMUSG00000009406;ENSMUSG00000024241;ENSMUSG00000021250;ENSMUSG00000028864;ENSMUSG00000025499;ENSMUSG00000043733;ENSMUSG00000068798;ENSMUSG00000063065;ENSMUSG00000022607;ENSMUSG00000042284;ENSMUSG00000004936;ENSMUSG00000021936;ENSMUSG00000031714;ENSMUSG00000013663;ENSMUSG00000037337;ENSMUSG00000059923;ENSMUSG00000058325;ENSMUSG00000052684;ENSMUSG00000059456;ENSMUSG00000004040;…	19247;15461;26419;19303;18479;16476;218397;26411;26413;20779;330662;26417;26395;26396;109905;107746;16412;19229;109700;14083;14281;20662;17295;15234;110157;19211;20848;12928;12929;18706;14388;14784;13712;215449	-
Mm_Irinotecan_Pathway_WP475_69144.gpml	Irinotecan Pathway	Mus musculus	null	Physiological Process	-	ENSMUSG00000090175;ENSMUSG00000005871;ENSMUSG00000025194;ENSMUSG00000090165;ENSMUSG00000056973;ENSMUSG00000089960;ENSMUSG00000027792;ENSMUSG00000023088;ENSMUSG00000029802;ENSMUSG00000054545;ENSMUSG00000091813	-	-	-	-	-	-	-	-	-	-	ENSMUSG00000090175;ENSMUSG00000005871;ENSMUSG00000025194;ENSMUSG00000090165;ENSMUSG00000056973;ENSMUSG00000089960;ENSMUSG00000027792;ENSMUSG00000023088;ENSMUSG00000029802;ENSMUSG00000054545;ENSMUSG00000091813	11789;394430;12780;104158;394434;26357;94284;394436;17250;12038;436059	-
Mm_PodNet-_protein-protein_interactions_in_the_podocyte_WP2310_82879.gpml	PodNet: protein-protein interactions in the podocyte	Mus musculus	null	Cellular Process	-	ENSMUSG00000004891;ENSMUSG00000032440;ENSMUSG00000053025;ENSMUSG00000024140;ENSMUSG00000022883;ENSMUSG00000044303;ENSMUSG00000021796;ENSMUSG00000028745;ENSMUSG00000070047;ENSMUSG00000063063;ENSMUSG00000068876;ENSMUSG00000020900;ENSMUSG00000038780;ENSMUSG00000059923;ENSMUSG00000032312;ENSMUSG00000034855;ENSMUSG00000025340;ENSMUSG00000036915;ENSMUSG00000019916;ENSMUSG00000027087;ENSMUSG00000028176;…	-	-	-	-	-	-	-	-	-	-	ENSMUSG00000004891;ENSMUSG00000032440;ENSMUSG00000053025;ENSMUSG00000024140;ENSMUSG00000022883;ENSMUSG00000044303;ENSMUSG00000021796;ENSMUSG00000028745;ENSMUSG00000070047;ENSMUSG00000063063;ENSMUSG00000068876;ENSMUSG00000020900;ENSMUSG00000038780;ENSMUSG00000059923;ENSMUSG00000032312;ENSMUSG00000034855;ENSMUSG00000025340;ENSMUSG00000036915;ENSMUSG00000019916;ENSMUSG00000027087;ENSMUSG00000028176;…	19225;21423;19342;18131;19341;18132;72333;20692;71365;110829;208117;243911;11867;50791;192119;60595;242274;101543;50798;13800;14219;12159;12830;103967;20346;235041;66102;74769;17973;16400;22408;17295;18021;19353;68404;12162;12043;22088;18260;80987;57875;18708;13819;18709;18704;16403;12166;18706;104027;18707;68089;17974;66340;13138;14107;18479;64176;24117;20315;22612;11603;11607;11848;11608;246179…	-
Mm_Toll_Like_Receptor_signaling_WP88_80116.gpml	Toll Like Receptor signaling	Mus musculus	null	Cellular Process	-	ENSMUSG00000028163;ENSMUSG00000003184;ENSMUSG00000031077;ENSMUSG00000027375;ENSMUSG00000031392;ENSMUSG00000032041;ENSMUSG00000059883;ENSMUSG00000027995;ENSMUSG00000042349;ENSMUSG00000025199;ENSMUSG00000056130;ENSMUSG00000060477;ENSMUSG00000021277;ENSMUSG00000026029;ENSMUSG00000020623;ENSMUSG00000020227;ENSMUSG00000031639;ENSMUSG00000032508;ENSMUSG00000031537;ENSMUSG00000058835;ENSMUSG00000005893;…	-	-	-	-	-	-	-	-	-	-	ENSMUSG00000028163;ENSMUSG00000003184;ENSMUSG00000031077;ENSMUSG00000027375;ENSMUSG00000031392;ENSMUSG00000032041;ENSMUSG00000059883;ENSMUSG00000027995;ENSMUSG00000042349;ENSMUSG00000025199;ENSMUSG00000056130;ENSMUSG00000060477;ENSMUSG00000021277;ENSMUSG00000026029;ENSMUSG00000020623;ENSMUSG00000020227;ENSMUSG00000031639;ENSMUSG00000032508;ENSMUSG00000031537;ENSMUSG00000058835;ENSMUSG00000005893;…	12370;68652;19106;19765;16151;16179;18033;108960;17121;18034;266632;22034;26416;16150;225471;11308;54131;117149;22031;26399;12675;73914;106759;17874;17153;22026;14082;21898;56480;56489;142980;24088;12367	-
Mm_Biogenic_Amine_Synthesis_WP522_69135.gpml	Biogenic Amine Synthesis	Mus musculus	null	Metabolic Process	-	ENSMUSG00000027360;ENSMUSG00000020182;ENSMUSG00000020051;ENSMUSG00000025037;ENSMUSG00000098892;ENSMUSG00000000214;ENSMUSG00000040046;ENSMUSG00000026787;ENSMUSG00000023328;ENSMUSG00000000326;ENSMUSG00000000889;ENSMUSG00000070880;ENSMUSG00000020804;ENSMUSG00000093806;ENSMUSG00000021919;ENSMUSG00000038216	-	-	-	-	-	-	-	-	-	-	ENSMUSG00000027360;ENSMUSG00000020182;ENSMUSG00000020051;ENSMUSG00000025037;ENSMUSG00000098892;ENSMUSG00000000214;ENSMUSG00000040046;ENSMUSG00000026787;ENSMUSG00000023328;ENSMUSG00000000326;ENSMUSG00000000889;ENSMUSG00000070880;ENSMUSG00000020804;ENSMUSG00000093806;ENSMUSG00000021919;ENSMUSG00000038216	15186;13195;18478;13166;21990;17161;21823;12647;12846;11298;107626;18948;11423;14417;14415	-
Mm_FAS_pathway_and_Stress_induction_of_HSP_regulation_WP571_71736.gpml	FAS pathway and Stress induction of HSP regulation	Mus musculus	10/17/2013	Cellular Process	-	ENSMUSG00000028284;ENSMUSG00000031077;ENSMUSG00000028063;ENSMUSG00000030220;ENSMUSG00000025076;ENSMUSG00000010517;ENSMUSG00000033352;ENSMUSG00000027399;ENSMUSG00000022781;ENSMUSG00000041135;ENSMUSG00000004951;ENSMUSG00000027997;ENSMUSG00000026029;ENSMUSG00000024401;ENSMUSG00000022105;ENSMUSG00000021754;ENSMUSG00000062075;ENSMUSG00000021936;ENSMUSG00000000817;ENSMUSG00000057329;ENSMUSG00000026496;…	-	-	-	-	-	-	-	-	-	-	ENSMUSG00000028284;ENSMUSG00000031077;ENSMUSG00000028063;ENSMUSG00000030220;ENSMUSG00000025076;ENSMUSG00000010517;ENSMUSG00000033352;ENSMUSG00000027399;ENSMUSG00000022781;ENSMUSG00000041135;ENSMUSG00000004951;ENSMUSG00000027997;ENSMUSG00000026029;ENSMUSG00000024401;ENSMUSG00000022105;ENSMUSG00000021754;ENSMUSG00000062075;ENSMUSG00000021936;ENSMUSG00000000817;ENSMUSG00000057329;ENSMUSG00000026496;…	16175;12370;26419;19249;19645;18479;17164;16476;13163;12371;21926;19090;15507;192656;26398;13368;11783;13347;12633;11545;26409;20740;14084;12043;26401;224105;670717;14082;16907;16906;16905;11857;12367;14102;14103;102626;12368;12369	-
Mm_Odorant_GPCRs_WP1397_82866.gpml	Odorant GPCRs	Mus musculus	null	Molecular Function	-	ENSMUSG00000075175;ENSMUSG00000058831;ENSMUSG00000042804;ENSMUSG00000030141;ENSMUSG00000058396;ENSMUSG00000075171;ENSMUSG00000046961;ENSMUSG00000060470;ENSMUSG00000053389;ENSMUSG00000054236;ENSMUSG00000057987;ENSMUSG00000028173;ENSMUSG00000057754;ENSMUSG00000100689;ENSMUSG00000045509;ENSMUSG00000049579;ENSMUSG00000062546;ENSMUSG00000061577;ENSMUSG00000060007;ENSMUSG00000022755;ENSMUSG00000043441;…	-	-	-	-	-	-	-	-	-	-	ENSMUSG00000075175;ENSMUSG00000058831;ENSMUSG00000042804;ENSMUSG00000030141;ENSMUSG00000058396;ENSMUSG00000075171;ENSMUSG00000046961;ENSMUSG00000060470;ENSMUSG00000053389;ENSMUSG00000054236;ENSMUSG00000057987;ENSMUSG00000028173;ENSMUSG00000057754;ENSMUSG00000100689;ENSMUSG00000045509;ENSMUSG00000049579;ENSMUSG00000062546;ENSMUSG00000061577;ENSMUSG00000060007;ENSMUSG00000022755;ENSMUSG00000043441;…	239530;18373;233670;258697;387341;387342;353166;67549;258573;387340;80910;406186;78560;240888;387339;77596;258725;14738;258327;382045;259017;258566;215798;436440;258728;18389;381628;245424;68526;258585;229714;257890;228228;258581;56544;258738;14748;12209;258734;229323;224792;241070;14747;70713;18307;319197;269604;64450;435529;22297;259005;70693;258310;227326;83924;243979;353346;387514;229357;3875…	-
Mm_SIDS_Susceptibility_Pathways_WP1266_69139.gpml	SIDS Susceptibility Pathways	Mus musculus	null	Physiological Process	-	ENSMUSG00000020182;ENSMUSG00000027577;ENSMUSG00000025037;ENSMUSG00000009545;ENSMUSG00000021313;ENSMUSG00000025958;ENSMUSG00000022528;ENSMUSG00000062694;ENSMUSG00000032528;ENSMUSG00000036686;ENSMUSG00000037727;ENSMUSG00000058886;ENSMUSG00000016529;ENSMUSG00000048001;ENSMUSG00000024256;ENSMUSG00000020052;ENSMUSG00000025980;ENSMUSG00000006764;ENSMUSG00000040610;ENSMUSG00000001517;ENSMUSG00000025746;…	-	-	-	-	-	-	-	-	-	-	ENSMUSG00000020182;ENSMUSG00000027577;ENSMUSG00000025037;ENSMUSG00000009545;ENSMUSG00000021313;ENSMUSG00000025958;ENSMUSG00000022528;ENSMUSG00000062694;ENSMUSG00000032528;ENSMUSG00000036686;ENSMUSG00000037727;ENSMUSG00000058886;ENSMUSG00000016529;ENSMUSG00000048001;ENSMUSG00000024256;ENSMUSG00000020052;ENSMUSG00000025980;ENSMUSG00000006764;ENSMUSG00000040610;ENSMUSG00000001517;ENSMUSG00000025746;…	12391;16153;260298;14695;18095;17161;22354;22355;16194;16193;16917;12912;14815;328572;18935;16511;216343;22608;21990;14461;15550;14462;17172;11438;11998;11517;11835;11516;54006;212139;15510;19713;19712;217946;13018;15558;625018;18033;19883;18992;21926;170826;27140;15205;15567;16535;20271;14235;20191;230857;15208;11444;13195;19017;20683;18088;18044;108015;11859;12268;13798	-
Mm_IL-6_signaling_Pathway_WP387_72091.gpml	IL-6 signaling Pathway	Mus musculus	10/17/2013	Cellular Process	-	ENSMUSG00000003283;ENSMUSG00000021270;ENSMUSG00000026288;ENSMUSG00000029556;ENSMUSG00000048756;ENSMUSG00000022521;ENSMUSG00000043733;ENSMUSG00000027810;ENSMUSG00000024789;ENSMUSG00000018411;ENSMUSG00000020623;ENSMUSG00000020349;ENSMUSG00000063065;ENSMUSG00000004936;ENSMUSG00000059409;ENSMUSG00000059923;ENSMUSG00000017843;ENSMUSG00000039515;ENSMUSG00000016528;ENSMUSG00000063358;ENSMUSG00000024777;…	-	-	-	-	-	-	-	-	-	-	ENSMUSG00000003283;ENSMUSG00000021270;ENSMUSG00000026288;ENSMUSG00000029556;ENSMUSG00000048756;ENSMUSG00000022521;ENSMUSG00000043733;ENSMUSG00000027810;ENSMUSG00000024789;ENSMUSG00000018411;ENSMUSG00000020623;ENSMUSG00000020349;ENSMUSG00000063065;ENSMUSG00000004936;ENSMUSG00000059409;ENSMUSG00000059923;ENSMUSG00000017843;ENSMUSG00000039515;ENSMUSG00000016528;ENSMUSG00000063358;ENSMUSG00000024777;…	20851;20850;16195;18099;16476;17164;16194;16193;26395;26396;26399;26398;21939;19229;19353;226849;229317;18708;18709;12608;12169;12568;12569;17977;16451;26419;18753;12371;16332;16452;16331;26931;26413;26416;21405;26932;26417;14159;20393;12015;13866;72508;13867;14281;73699;21770;19052;20848;20846;19053;12702;51792;18803;15461;17762;225849;19303;72930;13163;20416;12914;56458;15507;328572;13684;13685…	-
Mm_Selenium_Micronutrient_Network_WP1272_82692.gpml	Selenium Micronutrient Network	Mus musculus	2/21/2013	Cellular Process	-	ENSMUSG00000042808;ENSMUSG00000031584;ENSMUSG00000004341;ENSMUSG00000017969;ENSMUSG00000027187;ENSMUSG00000029009;ENSMUSG00000015090;ENSMUSG00000024066;ENSMUSG00000029925;ENSMUSG00000063856;ENSMUSG00000025701;ENSMUSG00000021311;ENSMUSG00000024665;ENSMUSG00000075706;ENSMUSG00000050737;ENSMUSG00000064351;ENSMUSG00000064373;ENSMUSG00000042682;ENSMUSG00000064354;ENSMUSG00000039783;ENSMUSG00000018659;…	-	Reactive Oxygen Species	-	-	-	-	-	-	-	-	ENSMUSG00000042808;ENSMUSG00000031584;ENSMUSG00000004341;ENSMUSG00000017969;ENSMUSG00000027187;ENSMUSG00000029009;ENSMUSG00000015090;ENSMUSG00000024066;ENSMUSG00000029925;ENSMUSG00000063856;ENSMUSG00000025701;ENSMUSG00000021311;ENSMUSG00000024665;ENSMUSG00000075706;ENSMUSG00000050737;ENSMUSG00000064351;ENSMUSG00000064373;ENSMUSG00000042682;ENSMUSG00000064354;ENSMUSG00000039783;ENSMUSG00000018659;…	19223;56473;22436;76267;17708;17709;114112;17769;14775;14776;64292;12359;11689;14778;625249;7296;19215;14782;20363;75512;342184;98256;7295;0;80795;238505;103711;6415;21391;10587;51734	-
Mm_Nucleotide_Metabolism_WP87_71749.gpml	Nucleotide Metabolism	Mus musculus	10/17/2013	Metabolic Process	-	ENSMUSG00000006442;ENSMUSG00000031432;ENSMUSG00000022292;ENSMUSG00000025283;ENSMUSG00000025630;ENSMUSG00000003500;ENSMUSG00000005667;ENSMUSG00000006678;ENSMUSG00000025742;ENSMUSG00000022407;ENSMUSG00000020857;ENSMUSG00000039176;ENSMUSG00000020649;ENSMUSG00000035242;ENSMUSG00000021707;ENSMUSG00000038644;ENSMUSG00000030978;ENSMUSG00000031536;ENSMUSG00000015961	-	-	-	-	-	-	-	-	-	-	ENSMUSG00000006442;ENSMUSG00000031432;ENSMUSG00000022292;ENSMUSG00000025283;ENSMUSG00000025630;ENSMUSG00000003500;ENSMUSG00000005667;ENSMUSG00000006678;ENSMUSG00000025742;ENSMUSG00000022407;ENSMUSG00000020857;ENSMUSG00000039176;ENSMUSG00000020649;ENSMUSG00000035242;ENSMUSG00000021707;ENSMUSG00000038644;ENSMUSG00000030978;ENSMUSG00000031536;ENSMUSG00000015961	18971;18245;18103;19139;20135;20133;13361;23917;15452;18970;110639;20229;20810;18968;11564;382985;11566;18975;17768	-
Mm_DNA_Replication_WP150_69148.gpml	DNA Replication	Mus musculus	null	Cellular Process	-	ENSMUSG00000029012;ENSMUSG00000029730;ENSMUSG00000033970;ENSMUSG00000025395;ENSMUSG00000041859;ENSMUSG00000006715;ENSMUSG00000000751;ENSMUSG00000022881;ENSMUSG00000028587;ENSMUSG00000028884;ENSMUSG00000026761;ENSMUSG00000002870;ENSMUSG00000002297;ENSMUSG00000026669;ENSMUSG00000006678;ENSMUSG00000025358;ENSMUSG00000040044;ENSMUSG00000030726;ENSMUSG00000038644;ENSMUSG00000090137;ENSMUSG00000031697;…	-	-	-	-	-	-	-	-	-	-	ENSMUSG00000029012;ENSMUSG00000029730;ENSMUSG00000033970;ENSMUSG00000025395;ENSMUSG00000041859;ENSMUSG00000006715;ENSMUSG00000000751;ENSMUSG00000022881;ENSMUSG00000028587;ENSMUSG00000028884;ENSMUSG00000026761;ENSMUSG00000002870;ENSMUSG00000002297;ENSMUSG00000026669;ENSMUSG00000006678;ENSMUSG00000025358;ENSMUSG00000040044;ENSMUSG00000030726;ENSMUSG00000038644;ENSMUSG00000090137;ENSMUSG00000031697;…	19687;18971;18972;18973;18974;17220;69745;106344;18392;18393;57441;67967;72151;22190;56452;50793;68275;69263;18538;23834;67177;70024;19891;19076;27214;19075;26429;26428;22186;18968;17219;18969;19718;17215;17216;17217;12566;12544;68240;17218;12545	-
Mm_IL-1_Signaling_Pathway_WP37_69141.gpml	IL-1 Signaling Pathway	Mus musculus	null	Cellular Process	-	ENSMUSG00000028163;ENSMUSG00000028284;ENSMUSG00000027398;ENSMUSG00000029053;ENSMUSG00000031392;ENSMUSG00000059883;ENSMUSG00000025199;ENSMUSG00000027399;ENSMUSG00000026981;ENSMUSG00000060477;ENSMUSG00000025139;ENSMUSG00000024942;ENSMUSG00000043733;ENSMUSG00000020941;ENSMUSG00000001729;ENSMUSG00000020227;ENSMUSG00000024927;ENSMUSG00000063065;ENSMUSG00000032508;ENSMUSG00000004936;ENSMUSG00000021936;…	-	-	-	-	-	-	-	-	-	-	ENSMUSG00000028163;ENSMUSG00000028284;ENSMUSG00000027398;ENSMUSG00000029053;ENSMUSG00000031392;ENSMUSG00000059883;ENSMUSG00000025199;ENSMUSG00000027399;ENSMUSG00000026981;ENSMUSG00000060477;ENSMUSG00000025139;ENSMUSG00000024942;ENSMUSG00000043733;ENSMUSG00000020941;ENSMUSG00000001729;ENSMUSG00000020227;ENSMUSG00000024927;ENSMUSG00000063065;ENSMUSG00000032508;ENSMUSG00000004936;ENSMUSG00000021936;…	16176;19247;67245;18036;16175;26419;18412;68652;16179;66513;18033;16178;108960;16177;266632;18035;19261;22034;26413;26417;26395;54473;230233;12333;12675;12336;73914;26409;18762;19697;17874;12362;16181;16180;18803;11651;53859	-
Mm_Focal_Adhesion_WP85_82887.gpml	Focal Adhesion	Mus musculus	null	Cellular Process	-	ENSMUSG00000004098;ENSMUSG00000003283;ENSMUSG00000015829;ENSMUSG00000019907;ENSMUSG00000034902;ENSMUSG00000028465;ENSMUSG00000026042;ENSMUSG00000026043;ENSMUSG00000000290;ENSMUSG00000022483;ENSMUSG00000024421;ENSMUSG00000000058;ENSMUSG00000028864;ENSMUSG00000020580;ENSMUSG00000026840;ENSMUSG00000024942;ENSMUSG00000018012;ENSMUSG00000015143;ENSMUSG00000020623;ENSMUSG00000026725;ENSMUSG00000090210;…	-	-	-	MGI:96608;MGI:2429765;MGI:97847	-	-	-	-	-	-	ENSMUSG00000004098;ENSMUSG00000003283;ENSMUSG00000015829;ENSMUSG00000019907;ENSMUSG00000034902;ENSMUSG00000028465;ENSMUSG00000026042;ENSMUSG00000026043;ENSMUSG00000000290;ENSMUSG00000022483;ENSMUSG00000024421;ENSMUSG00000000058;ENSMUSG00000028864;ENSMUSG00000020580;ENSMUSG00000026840;ENSMUSG00000024942;ENSMUSG00000018012;ENSMUSG00000015143;ENSMUSG00000020623;ENSMUSG00000026725;ENSMUSG00000090210;…	12391;109711;18654;12390;16476;11461;214230;21828;21827;21826;21825;20459;12834;26395;13649;26397;26396;26399;13367;320910;11465;54635;12832;13645;12831;16000;241226;74769;16400;17295;19353;19354;12043;105083;16409;18708;230661;18709;16404;12443;16403;12444;16402;18706;16401;18707;16408;12843;19878;16407;19877;215449;12445;12842;22339;26419;18479;71785;18595;18596;22330;18590;18591;226519;26413;2…	-
Mm_miR-1_in_cardiac_development_WP608_69184.gpml	miR-1 in cardiac development	Mus musculus	null	Physiological Process	-	ENSMUSG00000038193;ENSMUSG00000031737;ENSMUSG00000060882	-	-	-	-	-	-	-	-	-	-	ENSMUSG00000038193;ENSMUSG00000031737;ENSMUSG00000060882	54352;16508;15111	-
Mm_GPCRs,_Other_WP41_78413.gpml	GPCRs, Other	Mus musculus	10/17/2013	Molecular Function	-	ENSMUSG00000036647;ENSMUSG00000062818;ENSMUSG00000075212;ENSMUSG00000058275;ENSMUSG00000060112;ENSMUSG00000040229;ENSMUSG00000058270;ENSMUSG00000043698;ENSMUSG00000038390;ENSMUSG00000070687;ENSMUSG00000047259;ENSMUSG00000068231;ENSMUSG00000039079;ENSMUSG00000068232;ENSMUSG00000066850;ENSMUSG00000068234;ENSMUSG00000039358;ENSMUSG00000051003;ENSMUSG00000059408;ENSMUSG00000070844;ENSMUSG00000028172;…	-	-	-	MGI:2148530	-	-	-	-	-	-	ENSMUSG00000036647;ENSMUSG00000062818;ENSMUSG00000075212;ENSMUSG00000058275;ENSMUSG00000060112;ENSMUSG00000040229;ENSMUSG00000058270;ENSMUSG00000043698;ENSMUSG00000038390;ENSMUSG00000070687;ENSMUSG00000047259;ENSMUSG00000068231;ENSMUSG00000039079;ENSMUSG00000068232;ENSMUSG00000066850;ENSMUSG00000068234;ENSMUSG00000039358;ENSMUSG00000051003;ENSMUSG00000059408;ENSMUSG00000070844;ENSMUSG00000028172;…	17202;18373;233670;18371;22354;80910;18372;14739;258209;258326;20609;13488;404316;13489;12311;110931;13492;18389;15553;15552;18387;15550;258343;257890;258859;107934;15554;18307;18355;244701;18356;18357;18358;18351;12374;18352;18353;18354;22297;24112;319757;18350;258153;258826;258703;258702;22296;12377;76206;12376;13349;12777;18359;12775;258706;113865;113864;18241;18362;113863;18363;113862;20164;1…	Q61071;Q9EPV2;Q9EPY6;Q9EPY8;Q9ERW4;Q9ERX0;Q9ERX4;Q9ERX6;Q9ERY0;Q9ERY2;Q9ERY7;Q9ESF9;Q9ESG1;Q9JHH0;Q9JHK3;Q9JM17;Q9JM18;Q9JM19;Q9JM21;Q9JM22;Q9JM23;Q9JM24;Q9JM25;Q9JM26 ;Q9JM27;Q9JM28;Q9JM29;Q9JM30;Q9JM31;Q9JM33;Q9JM34;Q9JM36;Q9JM37;Q9JM39;Q9JM40;Q9JM41;Q9JM42;Q9WU87
Mm_Ovarian_Infertility_Genes_WP273_71724.gpml	Ovarian Infertility Genes	Mus musculus	10/17/2013	Cellular Process	-	ENSMUSG00000037759;ENSMUSG00000048490;ENSMUSG00000031870;ENSMUSG00000052430;ENSMUSG00000021055;ENSMUSG00000005268;ENSMUSG00000024107;ENSMUSG00000022429;ENSMUSG00000050234;ENSMUSG00000032968;ENSMUSG00000010592;ENSMUSG00000032402;ENSMUSG00000018238;ENSMUSG00000003031;ENSMUSG00000032498;ENSMUSG00000034218;ENSMUSG00000056501;ENSMUSG00000038418;ENSMUSG00000007035;ENSMUSG00000000184;ENSMUSG00000032274;…	-	-	-	-	-	-	-	-	-	-	ENSMUSG00000037759;ENSMUSG00000048490;ENSMUSG00000031870;ENSMUSG00000052430;ENSMUSG00000021055;ENSMUSG00000005268;ENSMUSG00000024107;ENSMUSG00000022429;ENSMUSG00000050234;ENSMUSG00000032968;ENSMUSG00000010592;ENSMUSG00000032402;ENSMUSG00000018238;ENSMUSG00000003031;ENSMUSG00000032498;ENSMUSG00000034218;ENSMUSG00000056501;ENSMUSG00000038418;ENSMUSG00000007035;ENSMUSG00000000184;ENSMUSG00000032274;…	20597;17687;13164;22337;13983;12576;13404;17127;11920;14612;19116;17350;16322;21374;13075;20185;26423;268903;319565;22787;22788;14309;12608;12167;14566;13653;12444;18667;19217;16867;12567	-
Mm_Non-odorant_GPCRs_WP1396_69993.gpml	Non-odorant GPCRs	Mus musculus	null	Molecular Function	-	ENSMUSG00000033774;ENSMUSG00000034987;ENSMUSG00000028184;ENSMUSG00000019905;ENSMUSG00000064039;ENSMUSG00000026322;ENSMUSG00000028747;ENSMUSG00000004654;ENSMUSG00000021675;ENSMUSG00000024027;ENSMUSG00000045875;ENSMUSG00000021799;ENSMUSG00000000617;ENSMUSG00000021678;ENSMUSG00000019464;ENSMUSG00000047259;ENSMUSG00000064272;ENSMUSG00000036362;ENSMUSG00000052850;ENSMUSG00000050558;ENSMUSG00000038668;…	-	-	-	-	-	-	-	-	-	-	ENSMUSG00000033774;ENSMUSG00000034987;ENSMUSG00000028184;ENSMUSG00000019905;ENSMUSG00000064039;ENSMUSG00000026322;ENSMUSG00000028747;ENSMUSG00000004654;ENSMUSG00000021675;ENSMUSG00000024027;ENSMUSG00000045875;ENSMUSG00000021799;ENSMUSG00000000617;ENSMUSG00000021678;ENSMUSG00000019464;ENSMUSG00000047259;ENSMUSG00000064272;ENSMUSG00000036362;ENSMUSG00000052850;ENSMUSG00000050558;ENSMUSG00000038668;…	12273;108068;19220;108069;19222;74191;80885;54598;13488;13489;16995;19228;52614;13491;13492;13490;15552;15551;18386;15550;18387;17171;108071;108072;108073;11517;70839;15557;15559;69296;15558;64297;19204;233571;12374;319757;353344;11607;140498;11609;387355;11608;381810;13349;19214;19216;18241;387353;54140;58182;23832;387349;387347;58861;387344;12145;381489;12267;19218;19217;53978;16867;19219;23933…	-
Mm_Fatty_Acid_Beta_Oxidation_WP1269_72137.gpml	Fatty Acid Beta Oxidation	Mus musculus	null	Metabolic Process	-	ENSMUSG00000032047;ENSMUSG00000031278;ENSMUSG00000032883;ENSMUSG00000059447;ENSMUSG00000028223;ENSMUSG00000024981;ENSMUSG00000025059;ENSMUSG00000026003;ENSMUSG00000003123;ENSMUSG00000023456;ENSMUSG00000018574;ENSMUSG00000020664;ENSMUSG00000026827;ENSMUSG00000028607;ENSMUSG00000018796;ENSMUSG00000024900;ENSMUSG00000024768;ENSMUSG00000050553;ENSMUSG00000015568;ENSMUSG00000032207;ENSMUSG00000032602;…	-	-	-	-	-	-	-	-	-	-	ENSMUSG00000032047;ENSMUSG00000031278;ENSMUSG00000032883;ENSMUSG00000059447;ENSMUSG00000028223;ENSMUSG00000024981;ENSMUSG00000025059;ENSMUSG00000026003;ENSMUSG00000003123;ENSMUSG00000023456;ENSMUSG00000018574;ENSMUSG00000020664;ENSMUSG00000026827;ENSMUSG00000028607;ENSMUSG00000018796;ENSMUSG00000024900;ENSMUSG00000024768;ENSMUSG00000050553;ENSMUSG00000015568;ENSMUSG00000032207;ENSMUSG00000032602;…	110446;16890;13382;66853;14571;97212;12908;270076;50790;11409;12894;11364;12895;11363;12651;93747;14933;433256;12896;16956;15107;67460;15450;21991;74205;11370;13177;231086;14081;67717;60525;57279;216739;14626	-
Mm_Cholesterol_Biosynthesis_WP103_71741.gpml	Cholesterol Biosynthesis	Mus musculus	10/17/2013	Metabolic Process	-	ENSMUSG00000041939;ENSMUSG00000059743;ENSMUSG00000058258;ENSMUSG00000058454;ENSMUSG00000022351;ENSMUSG00000027952;ENSMUSG00000021273;ENSMUSG00000006517;ENSMUSG00000001467;ENSMUSG00000021670;ENSMUSG00000093930;ENSMUSG00000031604;ENSMUSG00000031349;ENSMUSG00000032018;ENSMUSG00000033105	-	-	-	-	-	-	-	-	-	-	ENSMUSG00000041939;ENSMUSG00000059743;ENSMUSG00000058258;ENSMUSG00000058454;ENSMUSG00000022351;ENSMUSG00000027952;ENSMUSG00000021273;ENSMUSG00000006517;ENSMUSG00000001467;ENSMUSG00000021670;ENSMUSG00000093930;ENSMUSG00000031604;ENSMUSG00000031349;ENSMUSG00000032018;ENSMUSG00000033105	20775;13360;235293;66234;68603;13121;18194;319554;208715;192156;110196;14137;16987;15357;17855	-
Mm_One_carbon_metabolism_and_related_pathways_WP1770_78414.gpml	One carbon metabolism and related pathways	Mus musculus	10/17/2013	Metabolic Process	-	ENSMUSG00000042808;ENSMUSG00000027695;ENSMUSG00000027893;ENSMUSG00000027610;ENSMUSG00000020661;ENSMUSG00000021311;ENSMUSG00000070644;ENSMUSG00000072941;ENSMUSG00000070880;ENSMUSG00000053907;ENSMUSG00000018339;ENSMUSG00000074768;ENSMUSG00000031584;ENSMUSG00000004341;ENSMUSG00000028179;ENSMUSG00000032350;ENSMUSG00000023044;ENSMUSG00000042118;ENSMUSG00000000301;ENSMUSG00000060002;ENSMUSG00000004344;…	-	-	-	-	-	-	-	-	-	-	ENSMUSG00000042808;ENSMUSG00000027695;ENSMUSG00000027893;ENSMUSG00000027610;ENSMUSG00000020661;ENSMUSG00000021311;ENSMUSG00000070644;ENSMUSG00000072941;ENSMUSG00000070880;ENSMUSG00000053907;ENSMUSG00000018339;ENSMUSG00000074768;ENSMUSG00000031584;ENSMUSG00000004341;ENSMUSG00000028179;ENSMUSG00000032350;ENSMUSG00000023044;ENSMUSG00000042118;ENSMUSG00000000301;ENSMUSG00000060002;ENSMUSG00000004344;…	67305;13361;75320;20657;20656;20655;246277;17769;14775;236899;14776;18618;12116;68671;14417;14854;14415;14778;74129;14782;14780;108037;20425;14629;64918;238505;192166;99712;232087;214253;229709;13429;22171;107869;13026;12411;12012;14630;12651;11720;212862;14711;218865;625249;12660;12583;75512;18805;13435	-
Mm_Spinal_Cord_Injury_WP2432_79927.gpml	Spinal Cord Injury	Mus musculus	null	Physiological Process	-	ENSMUSG00000004892;ENSMUSG00000027490;ENSMUSG00000001300;ENSMUSG00000022483;ENSMUSG00000020580;ENSMUSG00000049723;ENSMUSG00000002233;ENSMUSG00000025358;ENSMUSG00000026728;ENSMUSG00000044786;ENSMUSG00000063065;ENSMUSG00000067543;ENSMUSG00000020902;ENSMUSG00000032966;ENSMUSG00000019987;ENSMUSG00000050953;ENSMUSG00000055447;ENSMUSG00000034612;ENSMUSG00000054364;ENSMUSG00000034855;ENSMUSG00000038418;…	-	-	-	-	-	-	-	-	-	-	ENSMUSG00000004892;ENSMUSG00000027490;ENSMUSG00000001300;ENSMUSG00000022483;ENSMUSG00000020580;ENSMUSG00000049723;ENSMUSG00000002233;ENSMUSG00000025358;ENSMUSG00000026728;ENSMUSG00000044786;ENSMUSG00000063065;ENSMUSG00000067543;ENSMUSG00000020902;ENSMUSG00000032966;ENSMUSG00000019987;ENSMUSG00000050953;ENSMUSG00000055447;ENSMUSG00000034612;ENSMUSG00000054364;ENSMUSG00000034855;ENSMUSG00000038418;…	18377;14573;16994;20296;12032;22352;16193;24099;13642;13004;13003;16995;15945;14580;18784;20344;244058;233781;259277;11595;14225;13653;12443;19878;12566;12567;16176;16175;20310;16177;18750;19283;21926;121021;22695;17381;469616;21803;26413;22059;26417;11846;11848;14432;12772;69583;12534;18125;18126;14281;20564;15370;20563;20562;15894;20682;17395;19055;16189;13197;16183;21898;12826;12824;14609;1513…	-
Mm_Cytokines_and_Inflammatory_Response_(BioCarta)_WP222_70944.gpml	Cytokines and Inflammatory Response (BioCarta)	Mus musculus	null	Physiological Process	-	ENSMUSG00000004296;ENSMUSG00000018916;ENSMUSG00000027398;ENSMUSG00000040329;ENSMUSG00000004371;ENSMUSG00000027776;ENSMUSG00000023274;ENSMUSG00000020383;ENSMUSG00000027399;ENSMUSG00000029379;ENSMUSG00000024401;ENSMUSG00000025856;ENSMUSG00000038067;ENSMUSG00000014599;ENSMUSG00000029380;ENSMUSG00000031712;ENSMUSG00000018914;ENSMUSG00000016529;ENSMUSG00000055170;ENSMUSG00000027720;ENSMUSG00000060586;…	-	-	-	MGI:98553	-	-	-	-	-	-	ENSMUSG00000004296;ENSMUSG00000018916;ENSMUSG00000027398;ENSMUSG00000040329;ENSMUSG00000004371;ENSMUSG00000027776;ENSMUSG00000023274;ENSMUSG00000020383;ENSMUSG00000027399;ENSMUSG00000029379;ENSMUSG00000024401;ENSMUSG00000025856;ENSMUSG00000038067;ENSMUSG00000014599;ENSMUSG00000029380;ENSMUSG00000031712;ENSMUSG00000018914;ENSMUSG00000016529;ENSMUSG00000055170;ENSMUSG00000027720;ENSMUSG00000060586;…	16176;16175;16153;16196;16156;21926;18590;21803;16193;330122;16191;12977;15962;16159;16187;16163;16168;16189;16183;16160;14825;12504;14968;14969;12981;6957;15978;15977;12985	-
Mm_IL-5_Signaling_Pathway_WP151_69175.gpml	IL-5 Signaling Pathway	Mus musculus	2/21/2013	Cellular Process	-	ENSMUSG00000033335;ENSMUSG00000030265;ENSMUSG00000003283;ENSMUSG00000000290;ENSMUSG00000003644;ENSMUSG00000022285;ENSMUSG00000048756;ENSMUSG00000043733;ENSMUSG00000041351;ENSMUSG00000024789;ENSMUSG00000063065;ENSMUSG00000034342;ENSMUSG00000031834;ENSMUSG00000030786;ENSMUSG00000059923;ENSMUSG00000031264;ENSMUSG00000056220;ENSMUSG00000028530;ENSMUSG00000059456;ENSMUSG00000024014;ENSMUSG00000063358;…	-	-	-	-	-	-	-	-	-	-	ENSMUSG00000033335;ENSMUSG00000030265;ENSMUSG00000003283;ENSMUSG00000000290;ENSMUSG00000003644;ENSMUSG00000022285;ENSMUSG00000048756;ENSMUSG00000043733;ENSMUSG00000041351;ENSMUSG00000024789;ENSMUSG00000063065;ENSMUSG00000034342;ENSMUSG00000031834;ENSMUSG00000030786;ENSMUSG00000059923;ENSMUSG00000031264;ENSMUSG00000056220;ENSMUSG00000028530;ENSMUSG00000059456;ENSMUSG00000024014;ENSMUSG00000063358;…	15461;20851;20850;16476;20416;22631;16192;16191;23921;26396;110351;19229;216148;19353;18783;17096;11909;22324;22248;16409;18708;18709;12929;14784;12445;12402;19247;18751;16451;15163;15162;18753;16653;20111;18033;18035;16452;26413;26416;26417;20677;12576;16414;107746;56637;18712;11689;16185;11690;15894;13430;110157;20848;56484;20846;15170;20963;12229;12703;53378;606496;26420;30955;12983;11651;1238…	-
