# Supplementary material for: SyNDI: synchronous network data integration framework
Source: BMC Bioinformatics. 2018 Nov 6;19:403. doi: 10.1186/s12859-018-2426-5 (PMC6219086; doi:10.1186/s12859-018-2426-5)
Supplement: Supplementary file 3 — Source code and data files of the example presented in Additional file 2. This additional file is a zip package that contains all source code data files used in Additional file 2. Detailed descriptions of each of these files are presented in a README file included in this zip package (ZIP 16.2 MB) [file 12859_2018_2426_MOESM3_ESM.zip › Additional_file_3/FindWpsWithAtLeast4DeGenes.R]

# Author: Erno Lindfors
# Last updated: Oct 14, 2016
#
# This file creates Additional file 1 for the main manuscript text.
# This table will be stored locally on user's computer.
# 
# Args (from command line):
#   Paths to the human and mouse files (with extended ids) that will be compared
#   Paths to the human and mouse attribute files
# 
# Usage (from command line):
# Rscript --vanilla FindWpsWithAtLeast4DeGenes.R $WP_FOLDER/Human_wikipathways_ids.txt $WP_FOLDER/Mouse_wikipathways_ids.txt $HUMAN_ATTR_FOLDER/HumanNoas.txt $MOUSE_ATTR_FOLDER/MouseNoas.txt $EQUIV_WPS_FOLDER/Equiv_wps_ext.txt

# Delete all R objects from the workspace in order to make sure we will not mix
# up with earlier objects.
rm(list=ls())

# Read the input files from the command line arguments.
#!/usr/bin/env Rscript
args = commandArgs(trailingOnly=TRUE)

human_wp_df <- read.delim(
  args[1],
  sep="\t",
  header=T
)
mouse_wp_df <- read.delim(
  args[2],
  sep="\t",
  header=T
)

human_noas_df <- read.delim(
  args[3],
  sep="\t",
  header=T
)
mouse_noas_df <- read.delim(
  args[4],
  sep="\t",
  header=T
)

human_de_entrezIds <- human_noas_df$Entrez.ID[which(human_noas_df$is.sign==1)]
entrezColInd <- which(colnames(human_wp_df)=="Entrez.Gene")
human_de_col <- apply(
  human_wp_df,
  1,
  function(x) {
    wp_entrezIds <- strsplit(x[entrezColInd], ";")[[1]]
    human_intersect_de_genes <- intersect(human_de_entrezIds, wp_entrezIds)
    return (length(human_intersect_de_genes))
  }
)

mouse_de_ensemblIds <- mouse_noas_df$Ensembl.ID[which(mouse_noas_df$is.sign==1)]
ensemblColInd <- which(colnames(mouse_wp_df)=="ENSEMBL")
mouse_de_col <- apply(
  mouse_wp_df,
  1,
  function(x) {
    wp_entrezIds <- strsplit(x[ensemblColInd], ";")[[1]]
    mouse_intersect_de_genes <- intersect(mouse_de_ensemblIds, wp_entrezIds)    
    return (length(mouse_intersect_de_genes))
  }
)

human_de_df <- cbind(human_wp_df[, 1:2], human_de_col)
colnames(human_de_df) <- c(colnames(human_wp_df)[1:2], "Human.no.DE.genes")

mouse_de_df <- cbind(mouse_wp_df[, 1:2], mouse_de_col)
colnames(mouse_de_df) <- c(colnames(mouse_wp_df)[1:2], "Mouse.no.DE.genes")

equiv_wp_df <- read.delim(
  args[5],
  sep="\t",
  header=T
)

human_equiv_df <- human_de_df[human_de_df[,1] %in% equiv_wp_df[,1],]
human_mouse_equiv_df_orig <- merge(human_equiv_df,equiv_wp_df, by.x="Wikipathway.file.name", by.y="Human.Wikipathway.file.name")

mouse_equiv_df <- mouse_de_df[mouse_de_df[,1] %in% equiv_wp_df[,2],]
human_mouse_equiv_df <- merge(human_mouse_equiv_df_orig, mouse_equiv_df, by.x="Mouse.Wikipathway.file.name", by.y="Wikipathway.file.name")
human_mouse_equiv_at_least_4_de_genes_df <- human_mouse_equiv_df[which(human_mouse_equiv_df$Human.no.DE.genes>=4 & human_mouse_equiv_df$Mouse.no.DE.genes>=4), ]

write.table(
  human_mouse_equiv_at_least_4_de_genes_df,
  "Human_mouse_at_least_4_de_genes.txt", sep="\t", row.names = FALSE,
  col.names = TRUE, quote = FALSE
)

print(paste("FindWpsWithAtLeast4DeGenes.R completed."))
print(paste("The results saved to.\nHuman_mouse_at_least_4_de_genes.txt"))
