# Supplementary material for: SyNDI: synchronous network data integration framework
Source: BMC Bioinformatics. 2018 Nov 6;19:403. doi: 10.1186/s12859-018-2426-5 (PMC6219086; doi:10.1186/s12859-018-2426-5)
Supplement: Supplementary file 3 — Source code and data files of the example presented in Additional file 2. This additional file is a zip package that contains all source code data files used in Additional file 2. Detailed descriptions of each of these files are presented in a README file included in this zip package (ZIP 16.2 MB) [file 12859_2018_2426_MOESM3_ESM.zip › Additional_file_3/Hs_Complement_and_Coagulation_Cascades_WP558_79680_modif.gpml]

<?xml version="1.0" encoding="UTF-8"?>
<Pathway xmlns="http://pathvisio.org/GPML/2013a" Name="Complement and Coagulation Cascades" Last-Modified="2/22/2013" Organism="Homo sapiens" License="CC BY 2.0">
  <Comment Source="GenMAPP notes">http://www.genome.jp/dbget-bin/www_bget?pathway:map04610</Comment>
  <Comment Source="GenMAPP remarks">Adapted from KEGG</Comment>
  <Comment Source="WikiPathways-category">Physiological Process</Comment>
  <Comment Source="WikiPathways-description">Blood coagulation is a series of coordinated and calcium-dependent proenzyme-to-serine protease conversions likely to be localized on the surfaces of activated cells in vivo. It culminates in the formation of thrombin, the enzyme responsible for the conversion of soluble fibrinogen to the insoluble fibrin clot.
The kallikrein-kinin system is an endogenous metabolic cascade, triggering of which results in the release of vasoactive kinins (bradykinin-related peptides). Kinin peptides are implicated in many physiological and pathological processes including the regulation of blood pressure and sodium homeostasis, inflammatory processes, and the cardioprotective effects of preconditioning.
Complement is a system of plasma proteins that is activated by the presence of pathogens. There are three pathways of complement activation: the classical pathway, the lectin pathway, and the alternative pathway. All of these pathways generate a crucial enzymatic activity that, intern, generates the effector molecules of complement. The three main consequences of complement activation are the opsonization of pathogens, the recruitment of inflammatory and immunocompetent cells, and the direct killing of pathogens.
Source: KEGG (http://www.genome.jp/dbget-bin/www_bget?pathway:map04610)</Comment>
  <Graphics BoardWidth="1158.6666666666665" BoardHeight="1136.6666666666665" />
  <DataNode TextLabel="C1QB" GraphId="dc7" Type="GeneProduct" GroupRef="e32d1">
    <Attribute Key="org.pathvisio.model.BackpageHead" Value="C1QB | complement component 1 q subcomponent ..." />
    <Graphics CenterX="256.6666666666667" CenterY="943.3333333333334" Width="60.0" Height="20.0" ZOrder="32768" FontSize="10" Valign="Middle" />
    <Xref Database="Entrez Gene" ID="713" />
  </DataNode>
  <DataNode TextLabel="C1QA" GraphId="dfd" Type="GeneProduct" GroupRef="e32d1">
    <Attribute Key="org.pathvisio.model.BackpageHead" Value="C1QA | complement component 1 q subcomponent ..." />
    <Graphics CenterX="256.6666666666667" CenterY="923.3333333333334" Width="60.0" Height="20.0" ZOrder="32768" FontSize="10" Valign="Middle" />
    <Xref Database="Entrez Gene" ID="712" />
  </DataNode>
  <DataNode TextLabel="C1QG" GraphId="c3b" Type="GeneProduct" GroupRef="e32d1">
    <Attribute Key="org.pathvisio.model.BackpageHead" Value="C1QG | complement component 1 q subcomponent ..." />
    <Graphics CenterX="256.6666666666667" CenterY="963.3333333333334" Width="60.0" Height="20.0" ZOrder="32768" FontSize="10" Valign="Middle" />
    <Xref Database="Entrez Gene" ID="714" />
  </DataNode>
  <DataNode TextLabel="C1R" GraphId="d99" Type="GeneProduct" GroupRef="d1575">
    <Attribute Key="org.pathvisio.model.BackpageHead" Value="C1R | complement component 1 r subcomponent" />
    <Graphics CenterX="316.6666666666667" CenterY="936.6666666666666" Width="60.0" Height="20.0" ZOrder="32768" FontSize="10" Valign="Middle" />
    <Xref Database="Entrez Gene" ID="715" />
  </DataNode>
  <DataNode TextLabel="C1S" GraphId="c35" Type="GeneProduct" GroupRef="d1575">
    <Attribute Key="org.pathvisio.model.BackpageHead" Value="C1S | complement component 1 s subcomponent" />
    <Graphics CenterX="316.6666666666667" CenterY="956.6666666666666" Width="60.0" Height="20.0" ZOrder="32768" FontSize="10" Valign="Middle" />
    <Xref Database="Entrez Gene" ID="716" />
  </DataNode>
  <DataNode TextLabel="Daf2" GraphId="d90" Type="GeneProduct" GroupRef="f6da0">
    <Graphics CenterX="640.0" CenterY="733.3333333333334" Width="60.0" Height="20.0" ZOrder="32768" FontSize="10" Valign="Middle" />
    <Xref Database="" ID="" />
  </DataNode>
  <DataNode TextLabel="Daf1" GraphId="da8" Type="GeneProduct" GroupRef="f6da0">
    <Graphics CenterX="640.0" CenterY="711.5412186379929" Width="60.0" Height="20.0" ZOrder="32768" FontSize="10" Valign="Middle" />
    <Xref Database="Entrez Gene" ID="1604" />
  </DataNode>
  <DataNode TextLabel="C2" GraphId="a0d" Type="GeneProduct" GroupRef="dc09f">
    <Attribute Key="org.pathvisio.model.BackpageHead" Value="C2 | complement component 2" />
    <Graphics CenterX="423.3333333333333" CenterY="896.6666666666666" Width="60.0" Height="20.0" ZOrder="32768" FontSize="10" Valign="Middle" />
    <Xref Database="Entrez Gene" ID="717" />
  </DataNode>
  <DataNode TextLabel="C4" GraphId="fb9" Type="GeneProduct" GroupRef="dc09f">
    <Graphics CenterX="423.3333333333333" CenterY="916.6666666666666" Width="60.0" Height="20.0" ZOrder="32768" FontSize="10" Valign="Middle" />
    <Xref Database="Entrez Gene" ID="721" />
  </DataNode>
  <DataNode TextLabel="C3" GraphId="f1e" Type="GeneProduct" GroupRef="a9e40">
    <Attribute Key="org.pathvisio.model.BackpageHead" Value="C3 | complement component 3" />
    <Graphics CenterX="326.6666666666667" CenterY="770.0" Width="60.0" Height="20.0" ZOrder="32768" FontSize="10" Valign="Middle" />
    <Xref Database="Entrez Gene" ID="718" />
  </DataNode>
  <DataNode TextLabel="Hc" GraphId="d36" Type="GeneProduct">
    <Attribute Key="org.pathvisio.model.BackpageHead" Value="C5" />
    <Graphics CenterX="613.3333333333334" CenterY="863.3333333333334" Width="60.0" Height="20.0" ZOrder="32768" FontSize="10" Valign="Middle" />
    <Xref Database="Entrez Gene" ID="1213" />
  </DataNode>
  <DataNode TextLabel="C6" GraphId="dd4" Type="GeneProduct" GroupRef="a2196">
    <Attribute Key="org.pathvisio.model.BackpageHead" Value="C6 | complement component 6" />
    <Graphics CenterX="683.3333333333334" CenterY="823.3333333333334" Width="60.0" Height="20.0" ZOrder="32768" FontSize="10" Valign="Middle" />
    <Xref Database="Entrez Gene" ID="729" />
  </DataNode>
  <DataNode TextLabel="C9" GraphId="e50" Type="GeneProduct" GroupRef="a2196">
    <Attribute Key="org.pathvisio.model.BackpageHead" Value="C9 | complement component 9" />
    <Graphics CenterX="920.0" CenterY="823.3333333333334" Width="60.0" Height="20.0" ZOrder="32768" FontSize="10" Valign="Middle" />
    <Xref Database="Entrez Gene" ID="735" />
  </DataNode>
  <DataNode TextLabel="MASP1" GraphId="f8f" Type="GeneProduct" GroupRef="f99fd">
    <Attribute Key="org.pathvisio.model.BackpageHead" Value="MASP1 | mannan-binding lectin serine protease 1..." />
    <Graphics CenterX="306.6666666666667" CenterY="850.0" Width="60.0" Height="20.0" ZOrder="32768" FontSize="10" Valign="Middle" />
    <Xref Database="Entrez Gene" ID="5648" />
  </DataNode>
  <DataNode TextLabel="CD59A" GraphId="c04" Type="GeneProduct">
    <Attribute Key="org.pathvisio.model.BackpageHead" Value="Cd59" />
    <Graphics CenterX="878.3333333333334" CenterY="756.6666666666666" Width="58.244400000000006" Height="20.0" ZOrder="32768" FontSize="10" Valign="Middle" />
    <Xref Database="" ID="" />
  </DataNode>
  <DataNode TextLabel="MCP" GraphId="ba3" Type="GeneProduct" GroupRef="f6da0">
    <Attribute Key="org.pathvisio.model.BackpageHead" Value="MCP | membrane cofactor protein (CD46 trophobl..." />
    <Graphics CenterX="640.0" CenterY="756.6666666666666" Width="60.0" Height="20.0" ZOrder="32768" FontSize="10" Valign="Middle" />
    <Xref Database="Entrez Gene" ID="4179" />
  </DataNode>
  <DataNode TextLabel="CRRY" GraphId="b10" Type="GeneProduct" GroupRef="f6da0">
    <Attribute Key="org.pathvisio.model.BackpageHead" Value="Crry" />
    <Graphics CenterX="640.0" CenterY="690.0" Width="60.0" Height="20.0" ZOrder="32768" FontSize="10" Valign="Middle" />
    <Xref Database="" ID="" />
  </DataNode>
  <DataNode TextLabel="CFI" GraphId="d3a" Type="GeneProduct">
    <Attribute Key="org.pathvisio.model.BackpageHead" Value="Cfi" />
    <Graphics CenterX="563.6666666666666" CenterY="740.0" Width="60.0" Height="20.0" ZOrder="32768" FontSize="10" Valign="Middle" />
    <Xref Database="Entrez Gene" ID="3426" />
  </DataNode>
  <DataNode TextLabel="MASP2" GraphId="b5e" Type="GeneProduct" GroupRef="f99fd">
    <Attribute Key="org.pathvisio.model.BackpageHead" Value="MASP2 | mannan-binding lectin serine protease 2..." />
    <Graphics CenterX="306.6666666666667" CenterY="870.0" Width="60.0" Height="20.0" ZOrder="32768" FontSize="10" Valign="Middle" />
    <Xref Database="Entrez Gene" ID="10747" />
  </DataNode>
  <DataNode TextLabel="MBL1" GraphId="e4c" Type="GeneProduct">
    <Attribute Key="org.pathvisio.model.BackpageHead" Value="Mbl1" />
    <Graphics CenterX="213.33333333333334" CenterY="860.0" Width="60.0" Height="20.0" ZOrder="32768" FontSize="10" Valign="Middle" />
    <Xref Database="Entrez Gene" ID="3998" />
  </DataNode>
  <DataNode TextLabel="SERPING1" GraphId="c27" Type="GeneProduct">
    <Attribute Key="org.pathvisio.model.BackpageHead" Value="SERPING1 | serine (or cysteine) proteinase inhi..." />
    <Graphics CenterX="276.6666666666667" CenterY="1040.0" Width="73.33333333333333" Height="20.0" ZOrder="32768" FontSize="10" Valign="Middle" />
    <Xref Database="Entrez Gene" ID="710" />
  </DataNode>
  <DataNode TextLabel="C3AR1" GraphId="cd8" Type="GeneProduct" GroupRef="d03a5">
    <Attribute Key="org.pathvisio.model.BackpageHead" Value="C3AR1 | complement component 3a receptor 1" />
    <Graphics CenterX="846.6666666666666" CenterY="960.0" Width="60.0" Height="20.0" ZOrder="32768" FontSize="10" Valign="Middle" />
    <Xref Database="Entrez Gene" ID="719" />
  </DataNode>
  <DataNode TextLabel="C5R1" GraphId="b64" Type="GeneProduct" GroupRef="d03a5">
    <Attribute Key="org.pathvisio.model.BackpageHead" Value="C5R1 | complement component 5 receptor 1 (C5a l..." />
    <Graphics CenterX="846.6666666666666" CenterY="983.3333333333334" Width="60.0" Height="20.0" ZOrder="32768" FontSize="10" Valign="Middle" />
    <Xref Database="Entrez Gene" ID="728" />
  </DataNode>
  <DataNode TextLabel="CR2" GraphId="bdf" Type="GeneProduct" GroupRef="e6cb2">
    <Attribute Key="org.pathvisio.model.BackpageHead" Value="CR2 | complement component (3d/Epstein Barr vir..." />
    <Graphics CenterX="846.6666666666666" CenterY="1030.0" Width="60.0" Height="20.0" ZOrder="32768" FontSize="10" Valign="Middle" />
    <Xref Database="Entrez Gene" ID="1380" />
  </DataNode>
  <DataNode TextLabel="CR1" GraphId="ffa" Type="GeneProduct" GroupRef="e6cb2">
    <Attribute Key="org.pathvisio.model.BackpageHead" Value="CR1 | complement component (3b/4b) receptor 1 ..." />
    <Graphics CenterX="846.6666666666666" CenterY="1053.3333333333333" Width="60.0" Height="20.0" ZOrder="32768" FontSize="10" Valign="Middle" />
    <Xref Database="Entrez Gene" ID="1378" />
  </DataNode>
  <DataNode TextLabel="H2-BF" GraphId="f8b" Type="GeneProduct" GroupRef="a9e40">
    <Attribute Key="org.pathvisio.model.BackpageHead" Value="H2-Bf" />
    <Graphics CenterX="326.6666666666667" CenterY="750.0" Width="60.0" Height="20.0" ZOrder="32768" FontSize="10" Valign="Middle" />
    <Xref Database="Entrez Gene" ID="629" />
  </DataNode>
  <DataNode TextLabel="ADN" GraphId="a62" Type="GeneProduct">
    <Attribute Key="org.pathvisio.model.BackpageHead" Value="Adn" />
    <Graphics CenterX="428.0" CenterY="781.0" Width="60.0" Height="20.0" ZOrder="32768" FontSize="10" Valign="Middle" />
    <Xref Database="Entrez Gene" ID="1675" />
  </DataNode>
  <DataNode TextLabel="CFH" GraphId="b3e" Type="GeneProduct">
    <Attribute Key="org.pathvisio.model.BackpageHead" Value="CFH | complement factor H" />
    <Graphics CenterX="326.6666666666667" CenterY="691.3333333333334" Width="60.0" Height="20.0" ZOrder="32768" FontSize="10" Valign="Middle" />
    <Xref Database="Entrez Gene" ID="3075" />
  </DataNode>
  <DataNode TextLabel="F3" GraphId="bf4" Type="GeneProduct" GroupRef="a3390">
    <Attribute Key="org.pathvisio.model.BackpageHead" Value="F3 | coagulation factor III (thromboplastin ti..." />
    <Graphics CenterX="422.3333333333333" CenterY="161.33333333333334" Width="60.0" Height="20.0" ZOrder="32768" FontSize="10" Valign="Middle" />
    <Xref Database="Entrez Gene" ID="2152" />
  </DataNode>
  <DataNode TextLabel="F7" GraphId="bd9" Type="GeneProduct" GroupRef="a3390">
    <Attribute Key="org.pathvisio.model.BackpageHead" Value="F7 | coagulation factor VII (serum prothrombin ..." />
    <Graphics CenterX="422.3333333333333" CenterY="181.33333333333334" Width="60.0" Height="20.0" ZOrder="32768" FontSize="10" Valign="Middle" />
    <Xref Database="Entrez Gene" ID="2155" />
  </DataNode>
  <DataNode TextLabel="F9" GraphId="abe" Type="GeneProduct" GroupRef="ca272">
    <Attribute Key="org.pathvisio.model.BackpageHead" Value="F9 | coagulation factor IX (plasma thromboplast..." />
    <Graphics CenterX="423.3333333333333" CenterY="260.0" Width="60.0" Height="20.0" ZOrder="32768" FontSize="10" Valign="Middle" />
    <Xref Database="Entrez Gene" ID="2158" />
  </DataNode>
  <DataNode TextLabel="F8" GraphId="a9d" Type="GeneProduct" GroupRef="ca272">
    <Attribute Key="org.pathvisio.model.BackpageHead" Value="F8 | coagulation factor VIII procoagulant comp..." />
    <Graphics CenterX="423.3333333333333" CenterY="280.0" Width="60.0" Height="20.0" ZOrder="32768" FontSize="10" Valign="Middle" />
    <Xref Database="Entrez Gene" ID="2157" />
  </DataNode>
  <DataNode TextLabel="109821" GraphId="e9c" Type="GeneProduct">
    <Attribute Key="org.pathvisio.model.BackpageHead" Value="F11" />
    <Graphics CenterX="316.6666666666667" CenterY="257.0" Width="60.0" Height="20.0" ZOrder="32768" FontSize="10" Valign="Middle" />
    <Xref Database="Entrez Gene" ID="109821" />
  </DataNode>
  <DataNode TextLabel="VWF" GraphId="c86" Type="GeneProduct" GroupRef="ca272">
    <Attribute Key="org.pathvisio.model.BackpageHead" Value="VWF | von Willebrand factor" />
    <Graphics CenterX="483.3333333333333" CenterY="280.0" Width="60.0" Height="20.0" ZOrder="32768" FontSize="10" Valign="Middle" />
    <Xref Database="Entrez Gene" ID="7450" />
  </DataNode>
  <DataNode TextLabel="F10" GraphId="bd0" Type="GeneProduct" GroupRef="b87cb">
    <Attribute Key="org.pathvisio.model.BackpageHead" Value="F10 | coagulation factor X" />
    <Graphics CenterX="543.3333333333334" CenterY="220.0" Width="60.0" Height="20.0" ZOrder="32768" FontSize="10" Valign="Middle" />
    <Xref Database="Entrez Gene" ID="2159" />
  </DataNode>
  <DataNode TextLabel="F5" GraphId="c66" Type="GeneProduct" GroupRef="b87cb">
    <Attribute Key="org.pathvisio.model.BackpageHead" Value="F5 | coagulation factor V (proaccelerin labile..." />
    <Graphics CenterX="543.3333333333334" CenterY="240.0" Width="60.0" Height="20.0" ZOrder="32768" FontSize="10" Valign="Middle" />
    <Xref Database="Entrez Gene" ID="2153" />
  </DataNode>
  <DataNode TextLabel="F2" GraphId="d80" Type="GeneProduct" GroupRef="ae9d1">
    <Attribute Key="org.pathvisio.model.BackpageHead" Value="F2 | coagulation factor II (thrombin)" />
    <Graphics CenterX="640.3333333333334" CenterY="217.0" Width="60.0" Height="20.0" ZOrder="32768" FontSize="10" Valign="Middle" />
    <Xref Database="Entrez Gene" ID="2147" />
  </DataNode>
  <DataNode TextLabel="FGB" GraphId="b53" Type="GeneProduct">
    <Attribute Key="org.pathvisio.model.BackpageHead" Value="FGB | fibrinogen beta chain" />
    <Graphics CenterX="744.6666666666666" CenterY="217.0" Width="60.0" Height="20.0" ZOrder="32768" FontSize="10" Valign="Middle" />
    <Xref Database="Entrez Gene" ID="2244" />
  </DataNode>
  <DataNode TextLabel="SERPIND1" GraphId="f1b" Type="GeneProduct">
    <Attribute Key="org.pathvisio.model.BackpageHead" Value="SERPIND1 | serine (or cysteine) proteinase inhi..." />
    <Graphics CenterX="696.6666666666666" CenterY="160.0" Width="73.33333333333333" Height="20.0" ZOrder="32768" FontSize="10" Valign="Middle" />
    <Xref Database="Entrez Gene" ID="3053" />
  </DataNode>
  <DataNode TextLabel="CPB2" GraphId="f95" Type="GeneProduct">
    <Attribute Key="org.pathvisio.model.BackpageHead" Value="CPB2 | carboxypeptidase B2 (plasma carboxypept..." />
    <Graphics CenterX="843.0" CenterY="168.66666666666666" Width="60.0" Height="20.0" ZOrder="32768" FontSize="10" Valign="Middle" />
    <Xref Database="Entrez Gene" ID="1361" />
  </DataNode>
  <DataNode TextLabel="TFPI" GraphId="b0c" Type="GeneProduct">
    <Attribute Key="org.pathvisio.model.BackpageHead" Value="TFPI | tissue factor pathway inhibitor (lipopro..." />
    <Graphics CenterX="560.0" CenterY="100.0" Width="60.0" Height="20.0" ZOrder="32768" FontSize="10" Valign="Middle" />
    <Xref Database="Entrez Gene" ID="7035" />
  </DataNode>
  <DataNode TextLabel="F13B" GraphId="bc7" Type="GeneProduct">
    <Attribute Key="org.pathvisio.model.BackpageHead" Value="F13B | coagulation factor XIII B polypeptide" />
    <Graphics CenterX="706.6666666666666" CenterY="290.0" Width="60.0" Height="20.0" ZOrder="32768" FontSize="10" Valign="Middle" />
    <Xref Database="Entrez Gene" ID="2165" />
  </DataNode>
  <DataNode TextLabel="F2R" GraphId="ac8" Type="GeneProduct">
    <Attribute Key="org.pathvisio.model.BackpageHead" Value="F2R | coagulation factor II (thrombin) receptor..." />
    <Graphics CenterX="773.3333333333334" CenterY="83.33333333333333" Width="60.0" Height="20.0" ZOrder="32768" FontSize="10" Valign="Middle" />
    <Xref Database="Entrez Gene" ID="2149" />
  </DataNode>
  <DataNode TextLabel="SERPINC1" GraphId="e8d" Type="GeneProduct" GroupRef="fd374">
    <Attribute Key="org.pathvisio.model.BackpageHead" Value="SERPINC1 | serine (or cysteine) proteinase inhi..." />
    <Graphics CenterX="373.3333333333333" CenterY="376.6666666666667" Width="73.33333333333333" Height="20.0" ZOrder="32768" FontSize="10" Valign="Middle" />
    <Xref Database="Entrez Gene" ID="462" />
  </DataNode>
  <DataNode TextLabel="SERPINA5" GraphId="aae" Type="GeneProduct" GroupRef="fd374">
    <Attribute Key="org.pathvisio.model.BackpageHead" Value="SERPINA5 | serine (or cysteine) proteinase inhi..." />
    <Graphics CenterX="373.3333333333333" CenterY="400.0" Width="73.33333333333333" Height="20.0" ZOrder="32768" FontSize="10" Valign="Middle" />
    <Xref Database="Entrez Gene" ID="5104" />
  </DataNode>
  <DataNode TextLabel="A2M" GraphId="b73" Type="GeneProduct" GroupRef="fd374">
    <Attribute Key="org.pathvisio.model.BackpageHead" Value="A2M | alpha-2-macroglobulin" />
    <Graphics CenterX="373.3333333333333" CenterY="423.3333333333333" Width="66.66666666666667" Height="20.0" ZOrder="32768" FontSize="10" Valign="Middle" />
    <Xref Database="Entrez Gene" ID="2" />
  </DataNode>
  <DataNode TextLabel="SERPINA1" GraphId="aff" Type="GeneProduct" GroupRef="fd374">
    <Attribute Key="org.pathvisio.model.BackpageHead" Value="SERPINA1 | serine (or cysteine) proteinase inhi..." />
    <Graphics CenterX="373.3333333333333" CenterY="446.6666666666667" Width="73.33333333333333" Height="20.0" ZOrder="32768" FontSize="10" Valign="Middle" />
    <Xref Database="Entrez Gene" ID="5265" />
  </DataNode>
  <DataNode TextLabel="PROC" GraphId="da2" Type="GeneProduct" GroupRef="c37d2">
    <Attribute Key="org.pathvisio.model.BackpageHead" Value="PROC | protein C (inactivator of coagulation fa..." />
    <Graphics CenterX="543.3333333333334" CenterY="431.3333333333333" Width="60.0" Height="20.0" ZOrder="32768" FontSize="10" Valign="Middle" />
    <Xref Database="Entrez Gene" ID="5624" />
  </DataNode>
  <DataNode TextLabel="PROS1" GraphId="daf" Type="GeneProduct" GroupRef="c37d2">
    <Attribute Key="org.pathvisio.model.BackpageHead" Value="PROS1 | protein S (alpha)" />
    <Graphics CenterX="543.3333333333334" CenterY="451.3333333333333" Width="60.0" Height="20.0" ZOrder="32768" FontSize="10" Valign="Middle" />
    <Xref Database="Entrez Gene" ID="5627" />
  </DataNode>
  <DataNode TextLabel="PLAT" GraphId="a2d" Type="GeneProduct" GroupRef="bbc4c">
    <Attribute Key="org.pathvisio.model.BackpageHead" Value="PLAT | plasminogen activator tissue" />
    <Graphics CenterX="723.0" CenterY="476.6666666666667" Width="60.0" Height="20.0" ZOrder="32768" FontSize="10" Valign="Middle" />
    <Xref Database="Entrez Gene" ID="5327" />
  </DataNode>
  <DataNode TextLabel="PLAU" GraphId="cc7" Type="GeneProduct" GroupRef="bbc4c">
    <Attribute Key="org.pathvisio.model.BackpageHead" Value="PLAU | plasminogen activator urokinase" />
    <Graphics CenterX="723.0" CenterY="500.0" Width="60.0" Height="20.0" ZOrder="32768" FontSize="10" Valign="Middle" />
    <Xref Database="Entrez Gene" ID="5328" />
  </DataNode>
  <DataNode TextLabel="THBD" GraphId="ce1" Type="GeneProduct">
    <Attribute Key="org.pathvisio.model.BackpageHead" Value="THBD | thrombomodulin" />
    <Graphics CenterX="640.0" CenterY="363.3333333333333" Width="60.0" Height="20.0" ZOrder="32768" FontSize="10" Valign="Middle" />
    <Xref Database="Entrez Gene" ID="7056" />
  </DataNode>
  <DataNode TextLabel="SERPINE1" GraphId="dc8" Type="GeneProduct">
    <Attribute Key="org.pathvisio.model.BackpageHead" Value="SERPINE1 | serine (or cysteine) proteinase inhi..." />
    <Graphics CenterX="671.0" CenterY="441.6666666666667" Width="73.33333333333333" Height="20.0" ZOrder="32768" FontSize="10" Valign="Middle" />
    <Xref Database="Entrez Gene" ID="5054" />
  </DataNode>
  <DataNode TextLabel="PLAUR" GraphId="db8" Type="GeneProduct" GroupRef="dadf2">
    <Attribute Key="org.pathvisio.model.BackpageHead" Value="PLAUR | plasminogen activator urokinase recept..." />
    <Graphics CenterX="815.0" CenterY="501.0" Width="60.0" Height="20.0" ZOrder="32768" FontSize="10" Valign="Middle" />
    <Xref Database="Entrez Gene" ID="5329" />
  </DataNode>
  <DataNode TextLabel="PLG" GraphId="ec4" Type="GeneProduct">
    <Attribute Key="org.pathvisio.model.BackpageHead" Value="PLG | plasminogen" />
    <Graphics CenterX="647.6666666666666" CenterY="544.0" Width="60.0" Height="20.0" ZOrder="32768" FontSize="10" Valign="Middle" />
    <Xref Database="Entrez Gene" ID="5340" />
  </DataNode>
  <DataNode TextLabel="F12" GraphId="e31" Type="GeneProduct">
    <Attribute Key="org.pathvisio.model.BackpageHead" Value="F12 | coagulation factor XII (Hageman factor)" />
    <Graphics CenterX="261.0" CenterY="544.0" Width="60.0" Height="20.0" ZOrder="32768" FontSize="10" Valign="Middle" />
    <Xref Database="Entrez Gene" ID="2161" />
  </DataNode>
  <DataNode TextLabel="KLKB1" GraphId="b56" Type="GeneProduct">
    <Attribute Key="org.pathvisio.model.BackpageHead" Value="KLKB1 | kallikrein B plasma (Fletcher factor) ..." />
    <Graphics CenterX="414.6666666666667" CenterY="591.6666666666666" Width="60.0" Height="20.0" ZOrder="32768" FontSize="10" Valign="Middle" />
    <Xref Database="Entrez Gene" ID="3818" />
  </DataNode>
  <DataNode TextLabel="KNG1" GraphId="fe7" Type="GeneProduct">
    <Attribute Key="org.pathvisio.model.BackpageHead" Value="KNG1 | kininogen 1" />
    <Graphics CenterX="414.6666666666667" CenterY="640.0" Width="60.0" Height="20.0" ZOrder="32768" FontSize="10" Valign="Middle" />
    <Xref Database="Entrez Gene" ID="3827" />
  </DataNode>
  <DataNode TextLabel="SERPINF2" GraphId="cd5" Type="GeneProduct">
    <Attribute Key="org.pathvisio.model.BackpageHead" Value="SERPINF2 | serine (or cysteine) proteinase inhi..." />
    <Graphics CenterX="680.6666666666666" CenterY="619.0" Width="73.33333333333333" Height="20.0" ZOrder="32768" FontSize="10" Valign="Middle" />
    <Xref Database="Entrez Gene" ID="5345" />
  </DataNode>
  <DataNode TextLabel="BDKRB1" GraphId="c42" Type="GeneProduct">
    <Attribute Key="org.pathvisio.model.BackpageHead" Value="BDKRB1 | bradykinin receptor B1" />
    <Graphics CenterX="960.0" CenterY="640.0" Width="60.0" Height="20.0" ZOrder="32768" FontSize="10" Valign="Middle" />
    <Xref Database="Entrez Gene" ID="623" />
  </DataNode>
  <DataNode TextLabel="C7" GraphId="c47" Type="GeneProduct" GroupRef="a2196">
    <Comment Source="GenMAPP remarks">MGI:88235  LL:109828</Comment>
    <Attribute Key="org.pathvisio.model.BackpageHead" Value="C7 | complement component 7" />
    <Graphics CenterX="763.3333333333334" CenterY="823.3333333333334" Width="60.0" Height="20.0" ZOrder="32768" FontSize="10" Valign="Middle" />
    <Xref Database="Entrez Gene" ID="730" />
  </DataNode>
  <DataNode TextLabel="C8G" GraphId="e1d" Type="GeneProduct" GroupRef="a2196">
    <Attribute Key="org.pathvisio.model.BackpageHead" Value="C8G | complement component 8 gamma polypeptide..." />
    <Graphics CenterX="840.0" CenterY="823.3333333333334" Width="60.0" Height="20.0" ZOrder="32768" FontSize="10" Valign="Middle" />
    <Xref Database="Entrez Gene" ID="733" />
  </DataNode>
  <DataNode TextLabel="Fibrin monomer" GraphId="ced" Type="Metabolite">
<!--
    <Graphics CenterX="843.0" CenterY="217.0" Width="84.0" Height="16.0" ZOrder="32768" FontSize="10" Valign="Middle" Color="0000ff" />
-->
    <Graphics CenterX="843.0" CenterY="217.0" Width="84.0" Height="16.0" ZOrder="32768" FontSize="10" Valign="Middle" />
    <Xref Database="CAS" ID="9001-31-4" />
  </DataNode>
  <DataNode TextLabel="Bradykinin" GraphId="d46" Type="Metabolite">
<!--
    <Graphics CenterX="851.3333333333334" CenterY="640.6666666666666" Width="66.33333333333333" Height="16.0" ZOrder="32768" FontSize="10" Valign="Middle" Color="0000ff" />
-->
    <Graphics CenterX="851.3333333333334" CenterY="640.6666666666666" Width="66.33333333333333" Height="16.0" ZOrder="32768" FontSize="10" Valign="Middle" />
    <Xref Database="CAS" ID="58-82-2" />
  </DataNode>
  <DataNode TextLabel="CLU" GraphId="acc40" Type="GeneProduct">
    <Comment>CLU</Comment>
    <Comment>Type your comment here</Comment>
<!--
    <Graphics CenterX="962.0" CenterY="753.0" Width="80.0" Height="20.0" ZOrder="32768" FontSize="10" Valign="Middle" Color="ff0033" />
-->
    <Graphics CenterX="962.0" CenterY="753.0" Width="80.0" Height="20.0" ZOrder="32768" FontSize="10" Valign="Middle" />
    <Xref Database="Entrez Gene" ID="1191" />
  </DataNode>
  <DataNode TextLabel="PrM/Cap" GraphId="ef655" Type="GeneProduct">
<!--
    <Graphics CenterX="987.0" CenterY="719.0" Width="80.0" Height="20.0" ZOrder="32768" FontSize="10" Valign="Middle" Color="ff0033" />
-->
    <Graphics CenterX="987.0" CenterY="719.0" Width="80.0" Height="20.0" ZOrder="32768" FontSize="10" Valign="Middle" />
    <Xref Database="" ID="" />
  </DataNode>
  <DataNode TextLabel="APOA2" GraphId="bc64d" Type="GeneProduct">
<!--
    <Graphics CenterX="410.0" CenterY="988.0" Width="80.0" Height="20.0" ZOrder="32768" FontSize="10" Valign="Middle" Color="ff3333" />
-->
    <Graphics CenterX="410.0" CenterY="988.0" Width="80.0" Height="20.0" ZOrder="32768" FontSize="10" Valign="Middle" />
    <Xref Database="Ensembl" ID="ENSG00000158874" />
  </DataNode>
  <DataNode TextLabel="PrM/Cap" GraphId="ba8f8" Type="GeneProduct">
<!--
    <Graphics CenterX="411.0" CenterY="1022.0" Width="80.0" Height="20.0" ZOrder="32768" FontSize="10" Valign="Middle" Color="ff0033" />
-->
    <Graphics CenterX="411.0" CenterY="1022.0" Width="80.0" Height="20.0" ZOrder="32768" FontSize="10" Valign="Middle" />
    <Xref Database="" ID="" />
  </DataNode>
  <Interaction GraphId="fec9d">
    <Graphics ZOrder="12288" LineThickness="1.0">
      <Point X="878.3333333333334" Y="766.6666666666666" GraphRef="c04" RelX="0.0" RelY="1.0" />
      <Point X="879.8333333333334" Y="805.3333333333334" GraphRef="e7549" RelX="0.5" RelY="-1.0" ArrowHead="TBar" />
    </Graphics>
    <Xref Database="" ID="" />
  </Interaction>
  <Interaction GraphId="af8d7">
    <Graphics ZOrder="12288" LineStyle="Broken" LineThickness="1.0">
      <Point X="643.3333333333334" Y="863.3333333333334" GraphRef="d36" RelX="1.0" RelY="0.0" />
      <Point X="930.0" Y="863.3333333333334" GraphRef="f22" RelX="-1.0" RelY="0.0" ArrowHead="Arrow" />
      <Anchor Position="0.727906976744186" Shape="None" GraphId="ab685" />
    </Graphics>
    <Xref Database="" ID="" />
  </Interaction>
  <Interaction GraphId="b45f3">
    <Graphics ConnectorType="Curved" ZOrder="12288" LineThickness="1.0">
      <Point X="801.6666666666667" Y="841.3333333333334" GraphRef="e7549" RelX="0.0" RelY="1.0" />
      <Point X="852.0" Y="863.3333333333334" GraphRef="ab685" RelX="0.0" RelY="0.0" ArrowHead="Arrow" />
    </Graphics>
    <Xref Database="" ID="" />
  </Interaction>
  <Interaction GraphId="e9fe5">
    <Graphics ZOrder="12288" LineThickness="1.0">
      <Point X="550.0" Y="863.5" GraphRef="cc5" RelX="1.0" RelY="0.0" />
      <Point X="583.3333333333334" Y="863.3333333333334" GraphRef="d36" RelX="-1.0" RelY="0.0" ArrowHead="Arrow" />
    </Graphics>
    <Xref Database="" ID="" />
  </Interaction>
  <Interaction GraphId="fdbc5">
    <Graphics ZOrder="12288" LineThickness="1.0">
      <Point X="195.16666666666669" Y="943.6666666666665" GraphRef="e67" RelX="1.0" RelY="0.0" />
      <Point X="210.66666666666669" Y="943.3333333333334" GraphRef="e7833" RelX="-1.0" RelY="0.0" />
    </Graphics>
    <Xref Database="" ID="" />
  </Interaction>
  <Interaction GraphId="db620">
    <Graphics ZOrder="12288" LineThickness="1.0">
      <Point X="362.6666666666667" Y="920.3333333333334" GraphRef="e7833" RelX="1.0" RelY="-0.5" />
      <Point X="385.3333333333333" Y="920.6666666666666" GraphRef="e8468" RelX="-1.0" RelY="0.5" ArrowHead="Arrow" />
    </Graphics>
    <Xref Database="" ID="" />
  </Interaction>
  <Interaction GraphId="b6b65">
    <Graphics ZOrder="12288" LineThickness="1.0">
      <Point X="243.33333333333334" Y="860.0" GraphRef="e4c" RelX="1.0" RelY="0.0" />
      <Point X="268.6666666666667" Y="860.0" GraphRef="f01b1" RelX="-1.0" RelY="0.0" />
    </Graphics>
    <Xref Database="" ID="" />
  </Interaction>
  <Interaction GraphId="a985f">
    <Graphics ZOrder="12288" LineThickness="1.0">
      <Point X="344.6666666666667" Y="860.0" GraphRef="f01b1" RelX="1.0" RelY="0.0" />
      <Point X="385.3333333333333" Y="892.6666666666666" GraphRef="e8468" RelX="-1.0" RelY="-0.5" ArrowHead="Arrow" />
    </Graphics>
    <Xref Database="" ID="" />
  </Interaction>
  <Interaction GraphId="f1ffa">
    <Graphics ZOrder="12288" LineThickness="1.0">
      <Point X="461.3333333333333" Y="892.6666666666666" GraphRef="e8468" RelX="1.0" RelY="-0.5" />
      <Point X="488.0" Y="870.75" GraphRef="cc5" RelX="-1.0" RelY="0.5" ArrowHead="Arrow" />
    </Graphics>
    <Xref Database="" ID="" />
  </Interaction>
  <Interaction GraphId="d7776">
    <Graphics ZOrder="12288" LineThickness="1.0">
      <Point X="276.6666666666667" Y="1030.0" GraphRef="c27" RelX="0.0" RelY="-1.0" />
      <Point X="286.6666666666667" Y="989.3333333333334" GraphRef="e7833" RelX="0.0" RelY="1.0" ArrowHead="TBar" />
    </Graphics>
    <Xref Database="" ID="" />
  </Interaction>
  <Interaction GraphId="cd79d">
    <Graphics ConnectorType="Elbow" ZOrder="12288" LineThickness="1.0">
      <Point X="442.3333333333333" Y="934.6666666666666" GraphRef="e8468" RelX="0.5" RelY="1.0" />
      <Point X="808.6666666666666" Y="971.6666666666667" GraphRef="b1734" RelX="-1.0" RelY="0.0" ArrowHead="Arrow" />
      <Anchor Position="0.2892651588137516" Shape="None" GraphId="b027e" />
      <Anchor Position="0.5187955812688129" Shape="None" GraphId="e0cb0" />
    </Graphics>
    <Xref Database="" ID="" />
  </Interaction>
  <Interaction GraphId="c84e7">
    <Graphics ConnectorType="Elbow" ZOrder="12288" LineThickness="1.0">
      <Point X="503.5" Y="878.0" GraphRef="cc5" RelX="-0.5" RelY="1.0" />
      <Point X="808.6666666666666" Y="1041.6666666666665" GraphRef="e35c8" RelX="-1.0" RelY="0.0" ArrowHead="Arrow" />
    </Graphics>
    <Xref Database="" ID="" />
  </Interaction>
  <Interaction GraphId="c9c1b">
    <Graphics ZOrder="12288" LineStyle="Broken" LineThickness="1.0">
      <Point X="892.6666666666666" Y="1006.6666666666665" GraphRef="a8d4d" RelX="1.0" RelY="0.0" />
      <Point X="931.6666666666667" Y="1006.5" GraphRef="d9e" RelX="-1.0" RelY="0.0" ArrowHead="Arrow" />
    </Graphics>
    <Xref Database="" ID="" />
  </Interaction>
  <Interaction GraphId="adae5">
    <Graphics ZOrder="12288" LineThickness="1.0">
      <Point X="613.3333333333334" Y="873.3333333333334" GraphRef="d36" RelX="0.0" RelY="1.0" />
      <Point X="614.5808844450878" Y="971.6666666666667" GraphRef="e0cb0" RelX="0.0" RelY="0.0" />
    </Graphics>
    <Xref Database="" ID="" />
  </Interaction>
  <Interaction GraphId="e2645">
    <Graphics ZOrder="12288" LineThickness="1.0">
      <Point X="519.0" Y="878.0" GraphRef="cc5" RelX="0.0" RelY="1.0" />
      <Point X="522.0036140548797" Y="971.6666666666667" GraphRef="b027e" RelX="0.0" RelY="0.0" />
    </Graphics>
    <Xref Database="" ID="" />
  </Interaction>
  <Interaction GraphId="e6156">
    <Graphics ZOrder="12288" LineThickness="1.0">
      <Point X="563.6666666666666" Y="750.0" GraphRef="d3a" RelX="0.0" RelY="1.0" />
      <Point X="519.0" Y="849.0" GraphRef="cc5" RelX="0.0" RelY="-1.0" ArrowHead="TBar" />
    </Graphics>
    <Xref Database="" ID="" />
  </Interaction>
  <Interaction GraphId="e89e8">
    <Graphics ZOrder="12288" LineThickness="1.0">
      <Point X="640.0" Y="774.6666666666665" GraphRef="fb500" RelX="0.0" RelY="1.0" />
      <Point X="534.5" Y="849.0" GraphRef="cc5" RelX="0.5" RelY="-1.0" ArrowHead="TBar" />
    </Graphics>
    <Xref Database="" ID="" />
  </Interaction>
  <Interaction GraphId="ff9a8">
    <Graphics ZOrder="12288" LineStyle="Broken" LineThickness="1.0">
      <Point X="647.6666666666666" Y="554.0" GraphRef="ec4" RelX="0.0" RelY="1.0" />
      <Point X="503.5" Y="849.0" GraphRef="cc5" RelX="-0.5" RelY="-1.0" ArrowHead="Arrow" />
    </Graphics>
    <Xref Database="" ID="" />
  </Interaction>
  <Interaction GraphId="bff06">
    <Graphics ZOrder="12288" LineThickness="1.0">
      <Point X="364.6666666666667" Y="774.0" GraphRef="e2298" RelX="1.0" RelY="0.5" />
      <Point X="488.0" Y="856.25" GraphRef="cc5" RelX="-1.0" RelY="-0.5" ArrowHead="Arrow" />
      <Anchor Position="0.4" Shape="None" GraphId="cfe5b" />
    </Graphics>
    <Xref Database="" ID="" />
  </Interaction>
  <Interaction GraphId="becf2">
    <Graphics ConnectorType="Elbow" ZOrder="12288" LineThickness="1.0">
      <Point X="503.5" Y="849.0" GraphRef="cc5" RelX="-0.5" RelY="-1.0" />
      <Point X="364.6666666666667" Y="760.0" GraphRef="e2298" RelX="1.0" RelY="0.0" ArrowHead="Arrow" />
    </Graphics>
    <Xref Database="" ID="" />
  </Interaction>
  <Interaction GraphId="cfb79">
    <Graphics ZOrder="12288" LineStyle="Broken" LineThickness="1.0">
      <Point X="238.5" Y="772.0" GraphRef="afa" RelX="1.0" RelY="0.0" />
      <Point X="288.6666666666667" Y="774.0" GraphRef="e2298" RelX="-1.0" RelY="0.5" ArrowHead="Arrow" />
    </Graphics>
    <Xref Database="" ID="" />
  </Interaction>
  <Interaction GraphId="b0e6f">
    <Graphics ConnectorType="Elbow" ZOrder="12288" LineStyle="Broken" LineThickness="1.0">
      <Point X="246.0" Y="554.0" GraphRef="e31" RelX="-0.5" RelY="1.0" />
      <Point X="288.6666666666667" Y="746.0" GraphRef="e2298" RelX="-1.0" RelY="-0.5" ArrowHead="Arrow" />
    </Graphics>
    <Xref Database="" ID="" />
  </Interaction>
  <Interaction GraphId="b5038">
    <Graphics ZOrder="12288" LineThickness="1.0">
      <Point X="326.6666666666667" Y="701.3333333333334" GraphRef="b3e" RelX="0.0" RelY="1.0" />
      <Point X="326.6666666666667" Y="732.0" GraphRef="e2298" RelX="0.0" RelY="-1.0" ArrowHead="TBar" />
    </Graphics>
    <Xref Database="" ID="" />
  </Interaction>
  <Interaction GraphId="bcbe2">
    <Graphics ZOrder="12288" LineThickness="1.0">
      <Point X="560.0" Y="110.0" GraphRef="b0c" RelX="0.0" RelY="1.0" />
      <Point X="543.3333333333334" Y="202.0" GraphRef="b8a38" RelX="0.0" RelY="-1.0" />
    </Graphics>
    <Xref Database="" ID="" />
  </Interaction>
  <Interaction GraphId="e82d7">
    <Graphics ZOrder="12288" LineThickness="1.0">
      <Point X="678.3333333333334" Y="170.0" GraphRef="f1b" RelX="-0.5" RelY="1.0" />
      <Point X="655.3333333333334" Y="207.0" GraphRef="d80" RelX="0.5" RelY="-1.0" ArrowHead="TBar" />
    </Graphics>
    <Xref Database="" ID="" />
  </Interaction>
  <Interaction GraphId="c1f54">
    <Graphics ZOrder="12288" LineThickness="1.0">
      <Point X="843.0" Y="178.66666666666666" GraphRef="f95" RelX="0.0" RelY="1.0" />
      <Point X="843.0" Y="209.0" GraphRef="ced" RelX="0.0" RelY="-1.0" ArrowHead="TBar" />
    </Graphics>
    <Xref Database="" ID="" />
  </Interaction>
  <Interaction GraphId="a0190">
    <Graphics ZOrder="12288" LineThickness="1.0">
      <Point X="373.33333333333326" Y="358.6666666666667" GraphRef="d17eb" RelX="0.0" RelY="-1.0" />
      <Point X="331.6666666666667" Y="267.0" GraphRef="e9c" RelX="0.5" RelY="1.0" ArrowHead="TBar" />
    </Graphics>
    <Xref Database="" ID="" />
  </Interaction>
  <Interaction GraphId="a2c16">
    <Graphics ZOrder="12288" LineThickness="1.0">
      <Point X="373.33333333333326" Y="358.6666666666667" GraphRef="d17eb" RelX="0.0" RelY="-1.0" />
      <Point X="385.33333333333326" Y="284.0" GraphRef="c182d" RelX="-1.0" RelY="0.5" ArrowHead="TBar" />
    </Graphics>
    <Xref Database="" ID="" />
  </Interaction>
  <Interaction GraphId="ba47b">
    <Graphics ZOrder="12288" LineThickness="1.0">
      <Point X="560.0" Y="110.0" GraphRef="b0c" RelX="0.0" RelY="1.0" />
      <Point X="460.3333333333333" Y="157.33333333333334" GraphRef="dfbcd" RelX="1.0" RelY="-0.5" ArrowHead="TBar" />
    </Graphics>
    <Xref Database="" ID="" />
  </Interaction>
  <Interaction GraphId="e6031">
    <Graphics ConnectorType="Elbow" ZOrder="12288" LineThickness="1.0">
      <Point X="417.9999999999999" Y="385.1666666666667" GraphRef="d17eb" RelX="1.0" RelY="-0.5" />
      <Point X="562.3333333333334" Y="258.0" GraphRef="b8a38" RelX="0.5" RelY="1.0" ArrowHead="TBar" />
    </Graphics>
    <Xref Database="" ID="" />
  </Interaction>
  <Interaction GraphId="f4688">
    <Graphics ConnectorType="Elbow" ZOrder="12288" LineThickness="1.0">
      <Point X="417.9999999999999" Y="385.1666666666667" GraphRef="d17eb" RelX="1.0" RelY="-0.5" />
      <Point X="625.7500000000001" Y="246.33333333333334" GraphRef="afe" RelX="-0.5" RelY="1.0" ArrowHead="TBar" />
    </Graphics>
    <Xref Database="" ID="" />
  </Interaction>
  <Interaction GraphId="f0a44">
    <Graphics ZOrder="12288" LineThickness="1.0">
      <Point X="581.3333333333334" Y="216.0" GraphRef="b8a38" RelX="1.0" RelY="-0.5" />
      <Point X="610.3333333333334" Y="217.0" GraphRef="d80" RelX="-1.0" RelY="0.0" ArrowHead="Arrow" />
    </Graphics>
    <Xref Database="" ID="" />
  </Interaction>
  <Interaction GraphId="a3a38">
    <Graphics ZOrder="12288" LineThickness="1.0">
      <Point X="670.3333333333334" Y="217.0" GraphRef="d80" RelX="1.0" RelY="0.0" />
      <Point X="714.6666666666666" Y="217.0" GraphRef="b53" RelX="-1.0" RelY="0.0" ArrowHead="Arrow" />
    </Graphics>
    <Xref Database="" ID="" />
  </Interaction>
  <Interaction GraphId="d44b0">
    <Graphics ZOrder="12288" LineThickness="1.0">
      <Point X="774.6666666666666" Y="217.0" GraphRef="b53" RelX="1.0" RelY="0.0" />
      <Point X="801.0" Y="217.0" GraphRef="ced" RelX="-1.0" RelY="0.0" ArrowHead="Arrow" />
    </Graphics>
    <Xref Database="" ID="" />
  </Interaction>
  <Interaction GraphId="c3628">
    <Graphics ZOrder="12288" LineStyle="Broken" LineThickness="1.0">
      <Point X="885.0" Y="217.0" GraphRef="ced" RelX="1.0" RelY="0.0" />
      <Point X="932.0" Y="217.0" GraphRef="ae2" RelX="-1.0" RelY="0.0" ArrowHead="Arrow" />
    </Graphics>
    <Xref Database="" ID="" />
  </Interaction>
  <Interaction GraphId="af6d2">
    <Graphics ZOrder="12288" LineStyle="Broken" LineThickness="1.0">
      <Point X="969.8333333333335" Y="217.0" GraphRef="ae2" RelX="1.0" RelY="0.0" />
      <Point X="1025.3333333333335" Y="217.16666666666663" GraphRef="b49" RelX="-1.0" RelY="0.0" ArrowHead="Arrow" />
      <Anchor Position="0.4" Shape="None" GraphId="e33f7" />
    </Graphics>
    <Xref Database="" ID="" />
  </Interaction>
  <Interaction GraphId="beee8">
    <Graphics ConnectorType="Elbow" ZOrder="12288" LineThickness="1.0">
      <Point X="640.3333333333334" Y="207.0" GraphRef="d80" RelX="0.0" RelY="-1.0" />
      <Point X="743.3333333333334" Y="83.33333333333333" GraphRef="ac8" RelX="-1.0" RelY="0.0" ArrowHead="Arrow" />
      <Anchor Position="0.15716723549488076" Shape="None" GraphId="ffb7f" />
    </Graphics>
    <Xref Database="" ID="" />
  </Interaction>
  <Interaction GraphId="bf394">
    <Graphics ZOrder="12288" LineStyle="Broken" LineThickness="1.0">
      <Point X="803.3333333333334" Y="83.33333333333333" GraphRef="ac8" RelX="1.0" RelY="0.0" />
      <Point X="847.8333333333333" Y="83.66666666666667" GraphRef="a5c" RelX="-1.0" RelY="0.0" ArrowHead="Arrow" />
    </Graphics>
    <Xref Database="" ID="" />
  </Interaction>
  <Interaction GraphId="a24f7">
    <Graphics ZOrder="12288" LineThickness="1.0">
      <Point X="640.3333333333334" Y="171.37542662116036" GraphRef="ffb7f" RelX="0.0" RelY="0.0" />
      <Point X="460.3333333333333" Y="171.33333333333334" GraphRef="dfbcd" RelX="1.0" RelY="0.0" ArrowHead="Arrow" />
    </Graphics>
    <Xref Database="" ID="" />
  </Interaction>
  <Interaction GraphId="b96b8">
    <Graphics ZOrder="12288" LineStyle="Broken" LineThickness="1.0">
      <Point X="307.6666666666667" Y="159.0" GraphRef="d50" RelX="1.0" RelY="0.0" />
      <Point X="384.3333333333333" Y="157.33333333333334" GraphRef="dfbcd" RelX="-1.0" RelY="-0.5" ArrowHead="Arrow" />
    </Graphics>
    <Xref Database="" ID="" />
  </Interaction>
  <Interaction GraphId="b00b8">
    <Graphics ZOrder="12288" LineThickness="1.0">
      <Point X="460.3333333333333" Y="185.33333333333334" GraphRef="dfbcd" RelX="1.0" RelY="0.5" />
      <Point X="505.33333333333337" Y="216.0" GraphRef="b8a38" RelX="-1.0" RelY="-0.5" ArrowHead="Arrow" />
    </Graphics>
    <Xref Database="" ID="" />
  </Interaction>
  <Interaction GraphId="ae191">
    <Graphics ZOrder="12288" LineThickness="1.0">
      <Point X="453.33333333333326" Y="242.0" GraphRef="c182d" RelX="0.0" RelY="-1.0" />
      <Point X="505.33333333333337" Y="230.0" GraphRef="b8a38" RelX="-1.0" RelY="0.0" ArrowHead="Arrow" />
    </Graphics>
    <Xref Database="" ID="" />
  </Interaction>
  <Interaction GraphId="b29b2">
    <Graphics ZOrder="12288" LineThickness="1.0">
      <Point X="346.6666666666667" Y="257.0" GraphRef="e9c" RelX="1.0" RelY="0.0" />
      <Point X="385.33333333333326" Y="256.0" GraphRef="c182d" RelX="-1.0" RelY="-0.5" ArrowHead="Arrow" />
    </Graphics>
    <Xref Database="" ID="" />
  </Interaction>
  <Interaction GraphId="a441e">
    <Graphics ConnectorType="Elbow" ZOrder="12288" LineThickness="1.0">
      <Point X="261.0" Y="534.0" GraphRef="e31" RelX="0.0" RelY="-1.0" />
      <Point X="286.6666666666667" Y="257.0" GraphRef="e9c" RelX="-1.0" RelY="0.0" ArrowHead="Arrow" />
    </Graphics>
    <Xref Database="" ID="" />
  </Interaction>
  <Interaction GraphId="aee30">
    <Graphics ConnectorType="Elbow" ZOrder="12288" LineThickness="1.0">
      <Point X="640.1183963471879" Y="315.3281058860345" GraphRef="b5d8d" RelX="0.0" RelY="0.0" />
      <Point X="301.6666666666667" Y="267.0" GraphRef="e9c" RelX="-0.5" RelY="1.0" ArrowHead="Arrow" />
      <Anchor Position="0.30733547479791457" Shape="None" GraphId="f5160" />
      <Anchor Position="0.5766914603431689" Shape="None" GraphId="d045e" />
    </Graphics>
    <Xref Database="" ID="" />
  </Interaction>
  <Interaction GraphId="a6d17">
    <Graphics ZOrder="12288" LineThickness="1.0">
      <Point X="462.3262156153279" Y="287.0" GraphRef="d045e" RelX="0.0" RelY="0.0" />
      <Point X="419.33333333333326" Y="298.0" GraphRef="c182d" RelX="-0.5" RelY="1.0" ArrowHead="Arrow" />
    </Graphics>
    <Xref Database="" ID="" />
  </Interaction>
  <Interaction GraphId="d0487">
    <Graphics ConnectorType="Elbow" ZOrder="12288" LineThickness="1.0">
      <Point X="543.3333333333334" Y="351.2" GraphRef="fcfbf" RelX="0.0" RelY="0.0" />
      <Point X="453.33333333333326" Y="298.0" GraphRef="c182d" RelX="0.0" RelY="1.0" ArrowHead="Arrow" />
    </Graphics>
    <Xref Database="" ID="" />
  </Interaction>
  <Interaction GraphId="aed67">
    <Graphics ZOrder="12288" LineThickness="1.0">
      <Point X="577.2819188351991" Y="287.0" GraphRef="f5160" RelX="0.0" RelY="0.0" />
      <Point X="524.3333333333334" Y="258.0" GraphRef="b8a38" RelX="-0.5" RelY="1.0" ArrowHead="Arrow" />
    </Graphics>
    <Xref Database="" ID="" />
  </Interaction>
  <Interaction GraphId="c3f94">
    <Graphics ZOrder="12288" LineThickness="1.0">
      <Point X="543.3333333333334" Y="413.3333333333333" GraphRef="fd6b8" RelX="0.0" RelY="-1.0" />
      <Point X="543.3333333333334" Y="258.0" GraphRef="b8a38" RelX="0.0" RelY="1.0" ArrowHead="Arrow" />
      <Anchor Position="0.4" Shape="None" GraphId="fcfbf" />
    </Graphics>
    <Xref Database="" ID="" />
  </Interaction>
  <Interaction GraphId="ec2f1">
    <Graphics ZOrder="12288" LineThickness="1.0">
      <Point X="640.2200221899805" Y="282.7062103496345" GraphRef="b64c6" RelX="0.0" RelY="0.0" />
      <Point X="676.6666666666666" Y="290.0" GraphRef="bc7" RelX="-1.0" RelY="0.0" ArrowHead="Arrow" />
    </Graphics>
    <Xref Database="" ID="" />
  </Interaction>
  <Interaction GraphId="b15ff">
    <Graphics ConnectorType="Elbow" ZOrder="12288" LineThickness="1.0">
      <Point X="736.6666666666666" Y="290.0" GraphRef="bc7" RelX="1.0" RelY="0.0" />
      <Point X="822.0" Y="225.0" GraphRef="ced" RelX="-0.5" RelY="1.0" ArrowHead="Arrow" />
    </Graphics>
    <Xref Database="" ID="" />
  </Interaction>
  <Interaction GraphId="ac349">
    <Graphics ConnectorType="Elbow" ZOrder="12288" LineThickness="1.0">
      <Point X="677.6666666666666" Y="544.0" GraphRef="ec4" RelX="1.0" RelY="0.0" />
      <Point X="992.0333333333335" Y="217.06666666666666" GraphRef="e33f7" RelX="0.0" RelY="0.0" ArrowHead="Arrow" />
      <Anchor Position="0.020492349254536003" Shape="None" GraphId="f98ae" />
    </Graphics>
    <Xref Database="" ID="" />
  </Interaction>
  <Interaction GraphId="c8699">
    <Graphics ZOrder="12288" LineThickness="1.0">
      <Point X="640.3333333333335" Y="246.33333333333334" GraphRef="afe" RelX="0.0" RelY="1.0" />
      <Point X="640.0" Y="353.3333333333333" GraphRef="ce1" RelX="0.0" RelY="-1.0" ArrowHead="Arrow" />
      <Anchor Position="0.33993343005888904" Shape="None" GraphId="b64c6" />
      <Anchor Position="0.6448109584364597" Shape="None" GraphId="b5d8d" />
    </Graphics>
    <Xref Database="" ID="" />
  </Interaction>
  <Interaction GraphId="e3d2f">
    <Graphics ZOrder="12288" LineThickness="1.0">
      <Point X="581.3333333333334" Y="441.3333333333333" GraphRef="fd6b8" RelX="1.0" RelY="0.0" />
      <Point X="634.3333333333333" Y="441.6666666666667" GraphRef="dc8" RelX="-1.0" RelY="0.0" ArrowHead="Arrow" />
    </Graphics>
    <Xref Database="" ID="" />
  </Interaction>
  <Interaction GraphId="ba5bf">
    <Graphics ConnectorType="Elbow" ZOrder="12288" LineThickness="1.0">
      <Point X="707.6666666666667" Y="441.6666666666667" GraphRef="dc8" RelX="1.0" RelY="0.0" />
      <Point X="723.0" Y="466.6666666666667" GraphRef="a2d" RelX="0.0" RelY="-1.0" ArrowHead="TBar" />
    </Graphics>
    <Xref Database="" ID="" />
  </Interaction>
  <Interaction GraphId="f2d47">
    <Graphics ConnectorType="Elbow" ZOrder="12288" LineThickness="1.0">
      <Point X="417.9999999999999" Y="411.6666666666667" GraphRef="d17eb" RelX="1.0" RelY="0.0" />
      <Point X="505.33333333333337" Y="441.3333333333333" GraphRef="fd6b8" RelX="-1.0" RelY="0.0" ArrowHead="TBar" />
    </Graphics>
    <Xref Database="" ID="" />
  </Interaction>
  <Interaction GraphId="d5617">
    <Graphics ConnectorType="Elbow" ZOrder="12288" LineThickness="1.0">
      <Point X="640.0" Y="373.3333333333333" GraphRef="ce1" RelX="0.0" RelY="1.0" />
      <Point X="581.3333333333334" Y="427.3333333333333" GraphRef="fd6b8" RelX="1.0" RelY="-0.5" ArrowHead="Arrow" />
    </Graphics>
    <Xref Database="" ID="" />
  </Interaction>
  <Interaction GraphId="e4362">
    <Graphics ZOrder="12288" LineThickness="1.0">
      <Point X="761.0" Y="503.1666666666667" GraphRef="a4770" RelX="1.0" RelY="0.5" />
      <Point X="785.0" Y="501.0" GraphRef="db8" RelX="-1.0" RelY="0.0" ArrowHead="Arrow" />
    </Graphics>
    <Xref Database="" ID="" />
  </Interaction>
  <Interaction GraphId="f71e4">
    <Graphics ZOrder="12288" LineStyle="Broken" LineThickness="1.0">
      <Point X="845.0" Y="501.0" GraphRef="db8" RelX="1.0" RelY="0.0" />
      <Point X="886.0" Y="501.8333333333333" GraphRef="ede" RelX="-1.0" RelY="0.0" ArrowHead="Arrow" />
    </Graphics>
    <Xref Database="" ID="" />
  </Interaction>
  <Interaction GraphId="cb180">
    <Graphics ZOrder="12288" LineThickness="1.0">
      <Point X="884.5000000000002" Y="640.6666666666666" GraphRef="d46" RelX="1.0" RelY="0.0" />
      <Point X="930.0" Y="640.0" GraphRef="c42" RelX="-1.0" RelY="0.0" ArrowHead="Arrow" />
    </Graphics>
    <Xref Database="" ID="" />
  </Interaction>
  <Interaction GraphId="e84bf">
    <Graphics ZOrder="12288" LineStyle="Broken" LineThickness="1.0">
      <Point X="990.0" Y="640.0" GraphRef="c42" RelX="1.0" RelY="0.0" />
      <Point X="1032.0" Y="639.8333333333335" GraphRef="a2a6b" RelX="-1.0" RelY="0.0" ArrowHead="Arrow" />
    </Graphics>
    <Xref Database="" ID="" />
  </Interaction>
  <Interaction GraphId="cea0a">
    <Graphics ZOrder="12288" LineThickness="1.0">
      <Point X="444.6666666666667" Y="640.0" GraphRef="fe7" RelX="1.0" RelY="0.0" />
      <Point X="818.1666666666667" Y="640.6666666666666" GraphRef="d46" RelX="-1.0" RelY="0.0" ArrowHead="Arrow" />
    </Graphics>
    <Xref Database="" ID="" />
  </Interaction>
  <Interaction GraphId="eefde">
    <Graphics ZOrder="12288" LineThickness="1.0">
      <Point X="662.3333333333334" Y="609.0" GraphRef="cd5" RelX="-0.5" RelY="-1.0" />
      <Point X="662.6666666666666" Y="554.0" GraphRef="ec4" RelX="0.5" RelY="1.0" ArrowHead="TBar" />
    </Graphics>
    <Xref Database="" ID="" />
  </Interaction>
  <Interaction GraphId="a261d">
    <Graphics ConnectorType="Elbow" ZOrder="12288" LineThickness="1.0">
      <Point X="685.0" Y="488.33333333333337" GraphRef="a4770" RelX="-1.0" RelY="0.0" />
      <Point X="647.6666666666666" Y="534.0" GraphRef="ec4" RelX="0.0" RelY="-1.0" ArrowHead="Arrow" />
    </Graphics>
    <Xref Database="" ID="" />
  </Interaction>
  <Interaction GraphId="f473a">
    <Graphics ZOrder="12288" LineThickness="1.0">
      <Point X="291.0" Y="544.0" GraphRef="e31" RelX="1.0" RelY="0.0" />
      <Point X="617.6666666666666" Y="544.0" GraphRef="ec4" RelX="-1.0" RelY="0.0" ArrowHead="Arrow" />
      <Anchor Position="0.1989795918367347" Shape="None" GraphId="fa11b" />
    </Graphics>
    <Xref Database="" ID="" />
  </Interaction>
  <Interaction GraphId="a43b9">
    <Graphics ConnectorType="Elbow" ZOrder="12288" LineThickness="1.0">
      <Point X="444.6666666666667" Y="591.6666666666666" GraphRef="b56" RelX="1.0" RelY="0.0" />
      <Point X="632.6666666666666" Y="554.0" GraphRef="ec4" RelX="-0.5" RelY="1.0" ArrowHead="Arrow" />
    </Graphics>
    <Xref Database="" ID="" />
  </Interaction>
  <Interaction GraphId="ceec8">
    <Graphics ConnectorType="Elbow" ZOrder="12288" LineThickness="1.0">
      <Point X="384.6666666666667" Y="640.0" GraphRef="fe7" RelX="-1.0" RelY="0.0" />
      <Point X="261.0" Y="554.0" GraphRef="e31" RelX="0.0" RelY="1.0" ArrowHead="Arrow" />
      <Anchor Position="0.8197252760706153" Shape="None" GraphId="a561e" />
    </Graphics>
    <Xref Database="" ID="" />
  </Interaction>
  <Interaction GraphId="b63ee">
    <Graphics ConnectorType="Curved" ZOrder="12288" LineThickness="1.0">
      <Point X="356.0" Y="544.0" GraphRef="fa11b" RelX="0.0" RelY="0.0" />
      <Point X="414.6666666666667" Y="581.6666666666666" GraphRef="b56" RelX="0.0" RelY="-1.0" ArrowHead="Arrow" />
    </Graphics>
    <Xref Database="" ID="" />
  </Interaction>
  <Interaction GraphId="ecc7e">
    <Graphics ZOrder="12288" LineThickness="1.0">
      <Point X="414.6666666666667" Y="601.6666666666666" GraphRef="b56" RelX="0.0" RelY="1.0" />
      <Point X="414.6666666666667" Y="630.0" GraphRef="fe7" RelX="0.0" RelY="-1.0" ArrowHead="Arrow" />
    </Graphics>
    <Xref Database="" ID="" />
  </Interaction>
  <Interaction GraphId="c13fb">
    <Graphics ZOrder="12288" LineStyle="Broken" LineThickness="1.0">
      <Point X="172.0" Y="544.3333333333335" GraphRef="fbf" RelX="1.0" RelY="0.0" />
      <Point X="231.0" Y="544.0" GraphRef="e31" RelX="-1.0" RelY="0.0" ArrowHead="Arrow" />
    </Graphics>
    <Xref Database="" ID="" />
  </Interaction>
  <Interaction GraphId="f897a">
    <Graphics ConnectorType="Curved" ZOrder="12288" LineThickness="1.0">
      <Point X="690.8084102436005" Y="544.0" GraphRef="f98ae" RelX="0.0" RelY="0.0" />
      <Point X="723.0" Y="518.0" GraphRef="a4770" RelX="0.0" RelY="1.0" ArrowHead="Arrow" />
    </Graphics>
    <Xref Database="" ID="" />
  </Interaction>
  <Interaction GraphId="c45fa">
    <Graphics ZOrder="12288" LineThickness="1.0">
      <Point X="261.0" Y="591.7976004505276" GraphRef="a561e" RelX="0.0" RelY="0.0" />
      <Point X="384.6666666666667" Y="591.6666666666666" GraphRef="b56" RelX="-1.0" RelY="0.0" />
    </Graphics>
    <Xref Database="" ID="" />
  </Interaction>
  <Interaction GraphId="a7289">
    <Graphics ZOrder="12288" LineThickness="1.0">
      <Point X="428.0" Y="791.0" GraphRef="a62" RelX="0.0" RelY="1.0" />
      <Point X="414.0" Y="806.9" GraphRef="cfe5b" RelX="0.0" RelY="0.0" ArrowHead="mim-stimulation" />
    </Graphics>
    <Xref Database="" ID="" />
  </Interaction>
  <Interaction GraphId="id7ad70163">
<!--<Graphics ZOrder="12288" LineThickness="1.0" Color="ff3333"> -->
    <Graphics ZOrder="12288" LineThickness="1.0">
      <Point X="445.0" Y="344.0" />
      <Point X="421.0" Y="300.0" ArrowHead="TBar" />
    </Graphics>
    <Xref Database="" ID="" />
  </Interaction>
  <Interaction GraphId="idc804147d">
<!-- <Graphics ZOrder="12288" LineThickness="1.0" Color="ff3333"> -->
    <Graphics ZOrder="12288" LineThickness="1.0">
      <Point X="448.0" Y="237.0" />
      <Point X="503.0" Y="222.0" ArrowHead="TBar" />
    </Graphics>
    <Xref Database="" ID="" />
  </Interaction>
  <Interaction GraphId="idcc560770">
<!--<Graphics ZOrder="12288" LineThickness="1.0" Color="ff3366"> -->
    <Graphics ZOrder="12288" LineThickness="1.0">
      <Point X="605.0" Y="513.0" />
      <Point X="625.0" Y="532.0" ArrowHead="Arrow" />
    </Graphics>
    <Xref Database="" ID="" />
  </Interaction>
  <Interaction GraphId="id99032f0">
<!--<Graphics ZOrder="12288" LineThickness="1.0" Color="ff3333"> -->
    <Graphics ZOrder="12288" LineThickness="1.0">
      <Point X="607.0" Y="499.0" />
      <Point X="636.0" Y="526.0" ArrowHead="Arrow" />
    </Graphics>
    <Xref Database="" ID="" />
  </Interaction>
  <Interaction GraphId="id3b370218">
<!--<Graphics ConnectorType="Elbow" ZOrder="12288" LineThickness="1.0" Color="ff3333"> -->
    <Graphics ConnectorType="Elbow" ZOrder="12288" LineThickness="1.0">
      <Point X="678.0" Y="548.0" />
      <Point X="658.0" Y="551.25" />
      <Point X="833.0" Y="554.5" />
      <Point X="1008.0" Y="390.25" />
      <Point X="1017.0" Y="226.0" ArrowHead="Arrow" />
    </Graphics>
    <Xref Database="" ID="" />
  </Interaction>
  <Interaction GraphId="idcc98245a">
<!--<Graphics ZOrder="12288" LineThickness="1.0" Color="ff3333"> -->
    <Graphics ZOrder="12288" LineThickness="1.0">
      <Point X="947.0" Y="754.0" />
      <Point X="906.0" Y="802.0" ArrowHead="TBar" />
    </Graphics>
    <Xref Database="" ID="" />
  </Interaction>
  <Interaction GraphId="id8245c69e">
    <Graphics ZOrder="12288" LineThickness="1.0">
      <Point X="963.0" Y="743.0" />
      <Point X="983.0" Y="723.0" />
    </Graphics>
    <Xref Database="" ID="" />
  </Interaction>
  <Interaction GraphId="ideb554cef">
<!--<Graphics ZOrder="12288" LineThickness="1.0" Color="ff3333"> -->
    <Graphics ZOrder="12288" LineThickness="1.0">
      <Point X="414.0" Y="977.0" />
      <Point X="423.3333333333333" Y="934.6666666666666" GraphRef="e8468" RelX="0.0" RelY="1.0" ArrowHead="TBar" />
    </Graphics>
    <Xref Database="" ID="" />
  </Interaction>
  <Interaction GraphId="ide8468517">
    <Graphics ZOrder="12288" LineThickness="1.0">
      <Point X="411.0" Y="1012.0" GraphRef="ba8f8" RelX="0.0" RelY="-1.0" />
      <Point X="410.0" Y="998.0" GraphRef="bc64d" RelX="0.0" RelY="1.0" />
    </Graphics>
    <Xref Database="" ID="" />
  </Interaction>
  <Interaction GraphId="idd6ddc96a">
<!--<Graphics ZOrder="12288" LineThickness="1.0" Color="ff3333"> -->
    <Graphics ZOrder="12288" LineThickness="1.0">
      <Point X="670.0" Y="559.0" />
      <Point X="763.3333333333334" Y="813.3333333333334" GraphRef="c47" RelX="0.0" RelY="-1.0" />
    </Graphics>
    <Xref Database="" ID="" />
  </Interaction>
  <Interaction GraphId="id97cb1a7b">
<!--<Graphics ConnectorType="Curved" ZOrder="12288" LineThickness="1.0" Color="ff3333"> -->
    <Graphics ConnectorType="Curved" ZOrder="12288" LineThickness="1.0">
      <Point X="763.0" Y="812.0" />
      <Point X="743.0" Y="773.5" />
      <Point X="775.5" Y="735.0" />
      <Point X="808.0" Y="738.5" />
      <Point X="933.0" Y="742.0" />
    </Graphics>
    <Xref Database="" ID="" />
  </Interaction>
  <Interaction GraphId="id41eebb90">
<!--<Graphics ConnectorType="Elbow" ZOrder="12288" LineThickness="1.0" Color="ff3333"> -->
    <Graphics ConnectorType="Elbow" ZOrder="12288" LineThickness="1.0">
      <Point X="573.3333333333334" Y="210.66666666666666" />
      <Point X="576.0" Y="210.66666666666666" />
      <Point X="605.6666666666667" Y="210.66666666666666" />
      <Point X="635.3333333333334" Y="141.33333333333331" />
      <Point X="736.6666666666666" Y="72.0" ArrowHead="TBar" />
    </Graphics>
    <Xref Database="" ID="" />
  </Interaction>
  <Interaction GraphId="idb894ff5a">
<!--<Graphics ConnectorType="Elbow" ZOrder="12288" LineThickness="1.0" Color="ff3333"> -->
    <Graphics ConnectorType="Elbow" ZOrder="12288" LineThickness="1.0">
      <Point X="882.6666666666666" Y="841.3333333333334" />
      <Point X="862.6666666666666" Y="854.8333333333334" />
      <Point X="862.6666666666666" Y="868.3333333333334" />
      <Point X="862.6666666666666" Y="872.1666666666667" />
      <Point X="926.6666666666666" Y="876.0" ArrowHead="TBar" />
    </Graphics>
    <Xref Database="" ID="" />
  </Interaction>
  <Label TextLabel="membrane attack complex" GraphId="b17">
    <Graphics CenterX="800.0" CenterY="876.6666666666666" Width="159.33333333333334" Height="16.0" ZOrder="28672" FillColor="ffffff" FontSize="10" Valign="Middle" />
  </Label>
  <Label TextLabel="Cell lysis" GraphId="f22">
    <Graphics CenterX="966.6666666666666" CenterY="863.3333333333334" Width="73.33333333333333" Height="19.0" ZOrder="28672" FillColor="ffffff" FontWeight="Bold" FontSize="12" Valign="Middle" />
  </Label>
  <Label TextLabel="C3&#xA;Convertase" GraphId="cc5">
    <Graphics CenterX="519.0" CenterY="863.5" Width="62.0" Height="29.0" ZOrder="28672" FillColor="ffffff" FontSize="10" Valign="Middle" />
  </Label>
  <Label TextLabel="C3b" GraphId="be5">
    <Graphics CenterX="576.6666666666666" CenterY="886.6666666666666" Width="28.333333333333332" Height="16.0" ZOrder="28672" FillColor="ffffff" FontSize="10" Valign="Middle" />
  </Label>
  <Label TextLabel="Antibody/antigen&#xA;complex" GraphId="e67">
    <Graphics CenterX="144.0" CenterY="943.6666666666666" Width="102.33333333333333" Height="32.666666666666664" ZOrder="28672" FillColor="ffffff" FontSize="10" Valign="Middle" />
  </Label>
  <Label TextLabel="C4b/2a" GraphId="eb4">
    <Graphics CenterX="436.6666666666667" CenterY="870.0" Width="46.333333333333336" Height="16.0" ZOrder="28672" FillColor="ffffff" FontSize="10" Valign="Middle" />
  </Label>
  <Label TextLabel="Muscle contraction,&#xA;Chemotaxis,&#xA;Phagocyte recruitment&#xA;Inflammation, etc." GraphId="d9e">
    <Graphics CenterX="991.3333333333334" CenterY="1006.5" Width="119.33333333333333" Height="61.0" ZOrder="28672" FillColor="ffffff" FontSize="10" Valign="Middle" />
  </Label>
  <Label TextLabel="C5a" GraphId="f60">
    <Graphics CenterX="636.6666666666666" CenterY="953.3333333333334" Width="28.333333333333332" Height="16.0" ZOrder="28672" FillColor="ffffff" FontSize="10" Valign="Middle" />
  </Label>
  <Label TextLabel="C3a" GraphId="a83">
    <Graphics CenterX="550.0" CenterY="953.3333333333334" Width="28.333333333333332" Height="16.0" ZOrder="28672" FillColor="ffffff" FontSize="10" Valign="Middle" />
  </Label>
  <Label TextLabel="C4a" GraphId="ef6">
    <Graphics CenterX="466.6666666666667" CenterY="953.3333333333334" Width="28.333333333333332" Height="16.0" ZOrder="28672" FillColor="ffffff" FontSize="10" Valign="Middle" />
  </Label>
  <Label TextLabel="C3b/4b, C3b, C3d" GraphId="e3d">
    <Graphics CenterX="516.6666666666666" CenterY="1013.3333333333334" Width="108.33333333333333" Height="16.0" ZOrder="28672" FillColor="ffffff" FontSize="10" Valign="Middle" />
  </Label>
  <Label TextLabel="Mediators" GraphId="c24">
    <Graphics CenterX="620.0" CenterY="983.3333333333334" Width="62.333333333333336" Height="16.0" ZOrder="28672" FillColor="ffffff" FontSize="10" Valign="Middle" />
  </Label>
  <Label TextLabel="Classical Pathway" GraphId="ebf">
    <Graphics CenterX="96.66666666666667" CenterY="893.3333333333334" Width="114.33333333333333" Height="16.0" ZOrder="28672" FillColor="ffffff" FontWeight="Bold" FontStyle="Italic" FontSize="10" Valign="Middle" />
  </Label>
  <Label TextLabel="C3b/Bb" GraphId="ee9">
    <Graphics CenterX="473.3333333333333" CenterY="823.3333333333334" Width="48.333333333333336" Height="16.0" ZOrder="28672" FillColor="ffffff" FontSize="10" Valign="Middle" />
  </Label>
  <Label TextLabel="Zymosan,&#xA;insulin, etc." GraphId="afa">
    <Graphics CenterX="204.75" CenterY="772.0" Width="67.5" Height="30.0" ZOrder="28672" FillColor="ffffff" FontSize="10" Valign="Middle" />
  </Label>
  <Label TextLabel="Alternative Pathway" GraphId="a98">
    <Graphics CenterX="100.0" CenterY="730.0" Width="127.33333333333333" Height="16.0" ZOrder="28672" FillColor="ffffff" FontWeight="Bold" FontStyle="Italic" FontSize="10" Valign="Middle" />
  </Label>
  <Label TextLabel="Complement Cascade" GraphId="dc4">
    <Graphics CenterX="86.66666666666667" CenterY="666.0" Width="144.33333333333334" Height="24.0" ZOrder="28672" FillColor="ffffff" FontSize="11" Valign="Middle" ShapeType="Rectangle" />
  </Label>
  <Label TextLabel="Lectin Pathway" GraphId="cd1">
    <Graphics CenterX="93.33333333333333" CenterY="816.6666666666666" Width="98.33333333333333" Height="16.0" ZOrder="28672" FillColor="ffffff" FontWeight="Bold" FontStyle="Italic" FontSize="10" Valign="Middle" />
  </Label>
  <Label TextLabel="Thrombin" GraphId="afe" GroupRef="ae9d1">
    <Graphics CenterX="640.3333333333334" CenterY="238.33333333333334" Width="58.333333333333336" Height="16.0" ZOrder="28672" FillColor="ffffff" FontSize="10" Valign="Middle" />
  </Label>
  <Label TextLabel="Clot" GraphId="ae2">
    <Graphics CenterX="950.9166666666666" CenterY="217.0" Width="37.833333333333336" Height="16.0" ZOrder="28672" FillColor="ffffff" FontSize="10" Valign="Middle" />
  </Label>
  <Label TextLabel="fibrin degradation&#xA;products" GraphId="b49">
  <!-- <Label TextLabel="fibrin degredation&#xA;products" GraphId="b49"> -->
    <Graphics CenterX="1077.0" CenterY="217.16666666666666" Width="103.33333333333333" Height="31.666666666666668" ZOrder="28672" FillColor="ffffff" FontSize="10" Valign="Middle" />
  </Label>
  <Label TextLabel="Vascular injury" GraphId="d50">
    <Graphics CenterX="262.0" CenterY="159.0" Width="91.33333333333333" Height="16.0" ZOrder="28672" FillColor="ffffff" FontSize="10" Valign="Middle" />
  </Label>
  <Label TextLabel="Cross-linked&#xA;fibrin polymer" GraphId="b40">
    <Graphics CenterX="901.6666666666666" CenterY="251.0" Width="88.66666666666667" Height="34.0" ZOrder="28672" FillColor="ffffff" FontSize="10" Valign="Middle" />
  </Label>
  <Label TextLabel="Platelet, monocyte,&#xA;lymphocyte,&#xA;endothelial cells,&#xA;smooth muscle cells&#xA;activation, etc" GraphId="a5c">
    <Graphics CenterX="907.0" CenterY="83.66666666666667" Width="118.33333333333333" Height="62.666666666666664" ZOrder="28672" FillColor="ffffff" FontSize="10" Valign="Middle" />
  </Label>
  <Label TextLabel="Coagulation Cascade" GraphId="b67">
    <Graphics CenterX="206.66666666666666" CenterY="89.16666666666667" Width="141.33333333333334" Height="24.333333333333332" ZOrder="28672" FillColor="ffffff" FontSize="11" Valign="Middle" ShapeType="Rectangle" />
  </Label>
  <Label TextLabel="Extrinsic pathway" GraphId="d4f">
    <Graphics CenterX="273.3333333333333" CenterY="130.0" Width="108.33333333333333" Height="16.0" ZOrder="28672" FillColor="ffffff" FontSize="10" Valign="Middle" />
  </Label>
  <Label TextLabel="Degradation" GraphId="b8c">
  <!-- <Label TextLabel="Degredation" GraphId="b8c"> -->
    <Graphics CenterX="553.3333333333334" CenterY="400.0" Width="74.33333333333333" Height="16.0" ZOrder="28672" FillColor="ffffff" FontSize="10" Valign="Middle" />
  </Label>
  <Label TextLabel="Cell adhesion,&#xA;migration,&#xA;profileration, etc" GraphId="ede">
    <Graphics CenterX="929.6666666666666" CenterY="501.8333333333333" Width="87.33333333333333" Height="42.333333333333336" ZOrder="28672" FillColor="ffffff" FontSize="10" Valign="Middle" />
  </Label>
  <Label TextLabel="Collagen,&#xA;basement membrane,&#xA;activated platelets, etc." GraphId="fbf">
    <Graphics CenterX="111.0" CenterY="544.3333333333334" Width="122.0" Height="45.333333333333336" ZOrder="28672" FillColor="ffffff" FontSize="10" Valign="Middle" />
  </Label>
  <Label TextLabel="Fibrinolytic system" GraphId="aa8">
    <Graphics CenterX="753.3333333333334" CenterY="590.0" Width="121.33333333333333" Height="16.0" ZOrder="28672" FillColor="ffffff" FontSize="11" Valign="Middle" />
  </Label>
  <Label TextLabel="Kinin kallikrein system" GraphId="bac">
    <Graphics CenterX="86.66666666666667" CenterY="465.8333333333333" Width="143.33333333333334" Height="27.666666666666668" ZOrder="28672" FillColor="ffffff" FontSize="11" Valign="Middle" ShapeType="Rectangle" />
  </Label>
  <Label TextLabel="Cell adhesion,&#xA;migration,&#xA;profileration, etc" GraphId="a2a6b">
    <Graphics CenterX="1075.6666666666667" CenterY="639.8333333333334" Width="87.33333333333333" Height="42.333333333333336" ZOrder="28672" FillColor="ffffff" FontSize="10" Valign="Middle" />
  </Label>
  <Label TextLabel="+ +" GraphId="a5757">
<!--
    <Graphics CenterX="1033.0" CenterY="227.0" Width="80.0" Height="20.0" ZOrder="28672" FillColor="ffffff" FontWeight="Bold" FontSize="14" Valign="Middle" Color="ff0033" />
-->
    <Graphics CenterX="1033.0" CenterY="227.0" Width="80.0" Height="20.0" ZOrder="28672" FillColor="ffffff" FontWeight="Bold" FontSize="14" Valign="Middle" />
  </Label>
  <Shape GraphId="a9b" GroupRef="c72c2">
    <Graphics CenterX="833.3333333333334" CenterY="1006.6666666666666" Width="6.666666666666667" Height="200.0" ZOrder="16384" FillColor="afafaf" FontSize="10" Valign="Middle" ShapeType="Rectangle" Rotation="0.0" />
  </Shape>
  <Shape GraphId="a2e" GroupRef="c72c2">
    <Graphics CenterX="856.6666666666666" CenterY="1006.6666666666666" Width="6.666666666666667" Height="200.0" ZOrder="16384" FillColor="afafaf" FontSize="10" Valign="Middle" ShapeType="Rectangle" Rotation="0.0" />
  </Shape>
  <Shape GraphId="b3f">
    <Graphics CenterX="760.0" CenterY="83.33333333333333" Width="6.666666666666667" Height="73.63573333333333" ZOrder="16384" FillColor="afafaf" FontSize="10" Valign="Middle" ShapeType="Rectangle" Rotation="0.0" />
  </Shape>
  <Shape GraphId="fcd">
    <Graphics CenterX="783.3333333333334" CenterY="83.33333333333333" Width="6.666666666666667" Height="73.63573333333333" ZOrder="16384" FillColor="afafaf" FontSize="10" Valign="Middle" ShapeType="Rectangle" Rotation="0.0" />
  </Shape>
  <Shape GraphId="f11" GroupRef="dadf2">
    <Graphics CenterX="801.6666666666666" CenterY="501.0" Width="6.666666666666667" Height="73.63573333333333" ZOrder="16384" FillColor="afafaf" FontSize="10" Valign="Middle" ShapeType="Rectangle" Rotation="0.0" />
  </Shape>
  <Shape GraphId="e43" GroupRef="dadf2">
    <Graphics CenterX="825.0" CenterY="501.0" Width="6.666666666666667" Height="73.63573333333333" ZOrder="16384" FillColor="afafaf" FontSize="10" Valign="Middle" ShapeType="Rectangle" Rotation="0.0" />
  </Shape>
  <Shape GraphId="ce0">
    <Graphics CenterX="946.6666666666666" CenterY="640.0" Width="6.666666666666667" Height="73.63573333333333" ZOrder="16384" FillColor="afafaf" FontSize="10" Valign="Middle" ShapeType="Rectangle" Rotation="0.0" />
  </Shape>
  <Shape GraphId="d16">
    <Graphics CenterX="970.0" CenterY="640.0" Width="6.666666666666667" Height="73.63573333333333" ZOrder="16384" FillColor="afafaf" FontSize="10" Valign="Middle" ShapeType="Rectangle" Rotation="0.0" />
  </Shape>
  <Shape GraphId="f65">
    <Graphics CenterX="753.3333333333334" CenterY="590.0" Width="146.66666666666666" Height="26.666666666666668" ZOrder="16384" FontSize="10" Valign="Middle" ShapeType="Rectangle" Rotation="0.0" />
  </Shape>
  <Shape GraphId="ab10e">
<!--
    <Graphics CenterX="428.75" CenterY="260.75" Width="120.5" Height="70.5" ZOrder="16384" FontSize="10" Valign="Middle" ShapeType="Oval" Color="ff3333" Rotation="0.0" />
-->
    <Graphics CenterX="428.75" CenterY="260.75" Width="120.5" Height="70.5" ZOrder="16384" FontSize="10" Valign="Middle" ShapeType="Oval" Rotation="0.0" />
  </Shape>
  <Shape GraphId="e33f2">
<!--
    <Graphics CenterX="644.5" CenterY="545.5" Width="81.0" Height="31.0" ZOrder="16384" FontSize="10" Valign="Middle" ShapeType="Oval" Color="ff3333" Rotation="0.0" />
-->
    <Graphics CenterX="644.5" CenterY="545.5" Width="81.0" Height="31.0" ZOrder="16384" FontSize="10" Valign="Middle" ShapeType="Oval" Rotation="0.0" />
  </Shape>
  <Shape GraphId="e25b7">
<!--
    <Graphics CenterX="422.5" CenterY="910.75" Width="81.0" Height="46.5" ZOrder="16384" FontSize="10" Valign="Middle" ShapeType="Oval" Color="ff3333" Rotation="0.0" />
-->
    <Graphics CenterX="422.5" CenterY="910.75" Width="81.0" Height="46.5" ZOrder="16384" FontSize="10" Valign="Middle" ShapeType="Oval" Rotation="0.0" />
  </Shape>
  <Shape GraphId="ffa9a">
<!--
    <Graphics CenterX="913.5" CenterY="825.75" Width="99.0" Height="50.5" ZOrder="16384" FontSize="10" Valign="Middle" ShapeType="Oval" Color="ff3333" Rotation="0.0" />
-->
    <Graphics CenterX="913.5" CenterY="825.75" Width="99.0" Height="50.5" ZOrder="16384" FontSize="10" Valign="Middle" ShapeType="Oval" Rotation="0.0" />
  </Shape>
  <Group GroupId="a3390" GraphId="dfbcd" />
  <Group GroupId="ca272" GraphId="c182d" />
  <Group GroupId="b87cb" GraphId="b8a38" />
  <Group GroupId="c37d2" GraphId="fd6b8" />
  <Group GroupId="fd374" GraphId="d17eb" />
  <Group GroupId="bbc4c" GraphId="a4770" />
  <Group GroupId="f6da0" GraphId="fb500" />
  <Group GroupId="a9e40" GraphId="e2298" />
  <Group GroupId="f99fd" GraphId="f01b1" />
  <Group GroupId="dc09f" GraphId="e8468" />
  <Group GroupId="e32d1" GraphId="db035" GroupRef="bec82" />
  <Group GroupId="d1575" GraphId="fc9ee" GroupRef="bec82" />
  <Group GroupId="bec82" GraphId="e7833" />
  <Group GroupId="d03a5" GraphId="b1734" GroupRef="c72c2" />
  <Group GroupId="e6cb2" GraphId="e35c8" GroupRef="c72c2" />
  <Group GroupId="dadf2" GraphId="bb997" />
  <Group GroupId="ae9d1" GraphId="a9a92" />
  <Group GroupId="a2196" GraphId="e7549" />
  <Group GroupId="c72c2" GraphId="a8d4d" />
  <InfoBox CenterX="9.955553333333334" CenterY="9.955553333333334" />
  <Legend CenterX="1026.6666666666667" CenterY="280.0" />
  <Biopax>
    <bp:openControlledVocabulary xmlns:bp="http://www.biopax.org/release/biopax-level3.owl#">
      <bp:TERM xmlns:rdf="http://www.w3.org/1999/02/22-rdf-syntax-ns#" rdf:datatype="http://www.w3.org/2001/XMLSchema#string">complement system pathway</bp:TERM>
      <bp:ID xmlns:rdf="http://www.w3.org/1999/02/22-rdf-syntax-ns#" rdf:datatype="http://www.w3.org/2001/XMLSchema#string">PW:0000502</bp:ID>
      <bp:Ontology xmlns:rdf="http://www.w3.org/1999/02/22-rdf-syntax-ns#" rdf:datatype="http://www.w3.org/2001/XMLSchema#string">Pathway Ontology</bp:Ontology>
    </bp:openControlledVocabulary>
  </Biopax>
</Pathway>
