# Supplementary material for: SyNDI: synchronous network data integration framework
Source: BMC Bioinformatics. 2018 Nov 6;19:403. doi: 10.1186/s12859-018-2426-5 (PMC6219086; doi:10.1186/s12859-018-2426-5)
Supplement: Supplementary file 3 — Source code and data files of the example presented in Additional file 2. This additional file is a zip package that contains all source code data files used in Additional file 2. Detailed descriptions of each of these files are presented in a README file included in this zip package (ZIP 16.2 MB) [file 12859_2018_2426_MOESM3_ESM.zip › Additional_file_3/Mouse_wikipathways.txt]

Wikipathway file name	Pathway name	Organisms	Last-Modified	WikiPathways-category	RefSeq	ENSEMBL	OMIM	Wikipedia	GenBank	MGI	KEGG Orthology	KEGG Compound	KEGG Genes	Kegg ortholog	UniGene	Enzyme Nomenclature	Ensembl	Entrez Gene	Uniprot-TrEMBL
Mm_p38_MAPK_Signaling_Pathway_WP350_70038.gpml	p38 MAPK Signaling Pathway	Mus musculus	null	Cellular Process	-	-	-	-	-	-	-	-	-	-	-	-	-	26416;26416;26399;338372;26409;26408;17346;17165;15507;17164;17164;11909;73086;17261;13198;13712;20846;17187;17869;15312;12912;18783;26398;26401;19353;12540;15461;21812;21808;71609;22030;13163;19766;20416;14784;19417	-
Mm_Myometrial_Relaxation_and_Contraction_Pathways_WP385_72108.gpml	Myometrial Relaxation and Contraction Pathways	Mus musculus	null	Physiological Process	-	-	-	-	-	-	-	-	-	-	-	-	ENSMUSG00000061724	19085;210044;18750;18751;18759;18753;18752;18755;18760;18761;18762;18754;18749;11512;11514;19087;19088;18747;11515;19084;104111;224129;53419;50778;50780;19736;19737;50779;24012;19739;67865;50782;51791;19734;56533;64214;56470;58175;104110;432530;19735;11513;14391;20683;18033;23872;16006;16008;16010;11535;18430;16012;381489;18125;12918;16009;12921;19773;18127;14281;18429;22631;22627;22629;22628;559…	-
Mm_MAPK_signaling_pathway_WP493_78412.gpml	MAPK signaling pathway	Mus musculus	10/17/2013	Cellular Process	-	-	-	-	-	MGI:1915919	-	-	-	-	-	-	-	170706;18753;16178;16177;14102;269275;11479;21812;21813;12475;21926;13197;225028;26404;19043;23938;23939;26395;26396;26413;26417;225724;19060;26399;13712;18591;114713;50772;17165;18099;26940;68652;66513;22034;53608;103988;71751;65964;26403;26411;26921;26400;26398;18049;12064;78405;18211;13645;14175;13649;18596;14673;14784;20663;17532;18176;16653;19419;233046;19418;18752;18751;18762;18755;18753;18…	-
Mm_Wnt_Signaling_Pathway_and_Pluripotency_WP723_80030.gpml	Wnt Signaling Pathway and Pluripotency	Mus musculus	2/21/2013	Cellular Process	-	-	-	-	-	-	-	-	-	-	-	-	-	22408;22413;22414;22415;22416;22417;22418;22419;22420;22421;22422;22409;22410;22411;22412;93735;16835;16973;14362;57265;14365;14366;14367;14368;14369;14370;14371;18750;18751;18752;18753;18754;18759;18755;18760;18761;18762;13542;13543;13544;26932;26931;27373;12006;14296;56637;12387;11848;26934;26420;26414;30050;18472;21405;17869;12443;12444;12445;14283;16476;17393;21410;21415;16842;18099;11789;130…	-
Mm_Kit_Receptor_Signaling_Pathway_WP407_69079.gpml	Kit Receptor Signaling Pathway	Mus musculus	null	Cellular Process	-	-	-	-	-	-	-	-	-	-	-	-	-	14786;18708;18709;20416;12983;14784;54607;67296;56468;12700;67300;12928;20779;74055;16452;71520;19273;56792;18750;18803;20846;20850;20851;30955;23921;14783;11651;21682;17096;13448;15170;19247;13857;20111;17342;26413;11350;16331;14191;15162;22612;218397;14159;12929;12402;12703;22324;22325;17179;12015;20662;328572;14360;18751;15461;110157;114716;114715;58194;208650;21933;12229;16590;17311;16590;173…	-
Mm_SREBF_and_miR33_in_cholesterol_and_lipid_homeostasis_WP2084_69904.gpml	SREBF and miR33 in cholesterol and lipid homeostasis	Mus musculus	12/1/2011	Cellular Process	-	-	-	-	-	-	-	-	-	-	-	-	ENSMUSG00000020538;ENSMUSG00000065465;ENSMUSG00000020063;ENSMUSG00000021670;ENSMUSG00000012114;ENSMUSG00000034748;ENSMUSG00000028991;ENSMUSG00000002108;ENSMUSG00000022383;ENSMUSG00000029167;ENSMUSG00000022463;ENSMUSG00000079301;ENSMUSG00000032193	-	-
Mm_ESC_Pluripotency_Pathways_WP339_79831.gpml	ESC Pluripotency Pathways	Mus musculus	10/17/2013	Cellular Process	-	-	-	-	-	-	-	-	-	-	-	-	-	16880;16195;16451;20848;19247;20848;16973;13542;13543;13544;12005;56637;11789;12387;12387;21405;12387;12159;16878;22413;22408;22414;22415;22416;22417;22418;22419;22420;22421;22422;22409;22410;22411;22412;93735;14784;20662;14388;353283;110157;109880;11836;26395;26396;26397;23938;26399;20363;26413;225724;50772;23939;29857;18709;18707;11651;11652;23797;19211;13645;18596;18595;14182;14169;14164;14173…	O88351
Mm_Kennedy_pathway_WP1771_79806.gpml	Kennedy pathway	Mus musculus	10/17/2013	Metabolic Process	-	-	-	-	-	-	-	-	-	-	-	-	-	18618;99712;236899;214253;12651;75320;212862;12660;13026;68671;20397;27388;320951;19210	-
Mm_Osteoclast_WP454_81173.gpml	Osteoclast	Mus musculus	5/16/2012	Cellular Process	-	-	-	-	-	-	-	-	-	-	-	-	-	21943;21934;18383;18591;16416;20750;13038;11433;66290;20544;194352;238377;15977;15975;18591	-
Mm_Regulation_of_Cardiac_Hypertrophy_by_miR-208_WP1526_73503.gpml	Regulation of Cardiac Hypertrophy by miR-208	Mus musculus	null	Cellular Process	-	-	-	-	-	-	-	-	-	-	-	-	-	327987;17700;14613;14463;74318;140781	-
Mm_Monoamine_GPCRs_WP570_72043.gpml	Monoamine GPCRs	Mus musculus	5/16/2012	Molecular Function	-	-	-	-	-	-	-	-	-	-	-	-	-	13488;13489;13490;13492;15550;15551;15552;15557;15558;15559;15560;15562;15563;15565;15566;11549;11548;11550;11551;11554;11555;11556;15465;15466;12669;243764;12671;213788;13491;15564;11553;11552;12672	-
Mm_Leptin_Insulin_Overlap_WP578_72579.gpml	Leptin Insulin Overlap	Mus musculus	10/17/2013	Cellular Process	-	-	-	-	-	-	-	-	-	-	-	-	ENSMUSG00000020573;ENSMUSG00000028698;ENSMUSG00000020573;ENSMUSG00000040479	16337;16847;16367;16369;16370;16452;20848;11651;16333;18607;16452;12703;216233;12702;20848;20848;384783;16452	P41160
Mm_Primary_Focal_Segmental_Glomerulosclerosis_FSGS_WP2573_79651.gpml	Primary Focal Segmental Glomerulosclerosis FSGS	Mus musculus	null		-	-	MIM:590050;MIM:590050;MIM:604638;MIM:604638;MIM:604638;MIM:608120;164820	-	-	-	-	-	-	-	-	-	ENSMUSG00000030223;ENSMUSG00000015647;ENSMUSG00000041936;ENSMUSG00000043079;ENSMUSG00000022607;ENSMUSG00000021823;ENSMUSG00000025510;ENSMUSG00000026638;ENSMUSG00000039005;ENSMUSG00000026825;ENSMUSG00000017344;ENSMUSG00000046223;ENSMUSG00000027276;ENSMUSG00000019843;ENSMUSG00000032475;ENSMUSG00000002603;ENSMUSG00000021477;ENSMUSG00000032036;ENSMUSG00000036915;ENSMUSG00000076432;ENSMUSG00000001729;…	-	-
Mm_EPO_Receptor_Signaling_WP1249_69099.gpml	EPO Receptor Signaling	Mus musculus	null	Cellular Process	-	-	-	-	-	-	-	-	-	-	-	-	-	13857;16452;20779;13857;20846;20416;14784;26395;26417;26413;26396;228026;11651;30955;13856;13856;12703;20851;12700;20850;20848;20848;20846;19264;19273;14784;110157;20662;384783;16452;16367;218397;110157;20662;218397	-
Mm_G_Protein_Signaling_Pathways_WP232_71315.gpml	G Protein Signaling Pathways	Mus musculus	10/17/2013	Cellular Process	-	-	-	-	-	-	-	-	-	-	-	-	-	14677;18574;18575;18577;18578;110385;238871;18583;29863;18584;218461;14688;14693;14697;14699;14710;14704;14706;14707;14708;14709;14700;66066;14701;64337;14683;14687;14678;14677;14681;14679;432530;210044;104111;104110;224129;11512;11513;11514;11515;16519;14682;14672;14675;14676;18797;16438;15461;18176;16653;20130;19055;19057;19057;18753;18752;18754;18759;18755;18760;18761;18762;18751;75292;14673;1…	-
Mm_Alzheimers_Disease_WP2075_78427.gpml	Alzheimers Disease	Mus musculus	10/17/2013	Physiological Process	-	-	-	-	-	-	-	-	-	-	-	-	ENSMUSG00000022892;ENSMUSG00000031878;ENSMUSG00000037032;ENSMUSG00000090825;ENSMUSG00000054693;ENSMUSG00000032086;ENSMUSG00000036835;ENSMUSG00000019969;ENSMUSG00000003458;ENSMUSG00000015750;ENSMUSG00000056999;ENSMUSG00000027820;ENSMUSG00000015568;ENSMUSG00000002985;ENSMUSG00000040249;ENSMUSG00000024778;ENSMUSG00000030341;ENSMUSG00000031077;ENSMUSG00000026029;ENSMUSG00000025260;ENSMUSG00000004446;…	56398;70261	-
Mm_Estrogen_metabolism_WP1264_79794.gpml	Estrogen metabolism	Mus musculus	2/21/2013	Metabolic Process	-	-	-	-	-	-	-	-	-	-	-	-	ENSMUSG00000032315;ENSMUSG00000032310;ENSMUSG00000024087;ENSMUSG00000000326;ENSMUSG00000030711;ENSMUSG00000000326;ENSMUSG00000030711;ENSMUSG00000029272;ENSMUSG00000032310;ENSMUSG00000032315;ENSMUSG00000000326;ENSMUSG00000000326;ENSMUSG00000003849;ENSMUSG00000003849;ENSMUSG00000054545;ENSMUSG00000054545;ENSMUSG00000054545;ENSMUSG00000054545;ENSMUSG00000054545;ENSMUSG00000054545;ENSMUSG00000054545;…	394436;14862;14857;394436;394436;394436;394436;22236;394436;394434;394434	-
Mm_ErbB_signaling_pathway_WP1261_71282.gpml	ErbB signaling pathway	Mus musculus	null	Cellular Process	-	-	-	-	-	-	-	-	-	-	-	-	-	13645;21802;11839;12223;15200;13874;211323;100042150;18183;83961;13649;13866;13867;13869;13649;13649;13866;13866;13867;13866;13867;13869;13866;13869;18803;12322;18750;80794;20850;20779;14083;12928;11350;17973;70584;26400;26419;16476;216148;14784;20662;15461;11836;26395;26413;14784;20850;17869;13712;14388;320207;23797;56717;12015;56637;12576;12575;13685;13712	-
Mm_Striated_Muscle_Contraction_WP216_78430.gpml	Striated Muscle Contraction	Mus musculus	null	Physiological Process	-	-	-	-	-	-	-	-	-	-	-	-	ENSMUSG00000020061	17896;17906;17888;17885;11459;11464;21952;21956;59069;13405;22352;22004;21953;21954;21957;21955;21924;21925;17897;17901;17883;11474;11472;60595;21916;17996;17929;21393;22138;13346;326618;22003;17868;233199;11475;11465;98932;17930;140781;17884;17879;12373;71912;66106	-
Mm_Folic_Acid_Network_WP1273_82696.gpml	Folic Acid Network	Mus musculus	2/21/2013	Metabolic Process	-	-	-	-	-	-	-	-	-	-	-	-	ENSMUSG00000031584	17769;12411;3337209;12359;80795;56473;20364;238505;7295;22436;11689;19215;3337205;98256;342184;103711;64292;19223;14775;27361;14776;14778;625249;26462;50493;75512	-
Mm_Amino_Acid_metabolism_WP662_71177.gpml	Amino Acid metabolism	Mus musculus	null	Metabolic Process	-	-	-	-	-	MGI:95739;MGI:104995;MGI:95852;MGI:1309515;MGI:95753;MGI:1888908;MGI:1888908;MGI:95752;MGI:97838;MGI:1927234;MGI:1914195;MGI:97050;MGI:103251;MGI:87880;MGI:96413;MGI:88084;MGI:1914297;MGI:88090;MGI:97402;MGI:102690;MGI:1916969;MGI:109490;MGI:96759;MGI:97591;MGI:97501;MGI:97520;MGI:97051;MGI:1350929;MGI:88529;MGI:1351481;MGI:108186;MGI:1915391;MGI:95791;MGI:2148491;MGI:1919289;MGI:1338011;MGI:1048…	-	-	-	-	Mm.40577;Mm.34775;Mm.34775;Mm.140768	-	-	19125;18293;14194	-
Mm_Alanine_and_aspartate_metabolism_WP240_69071.gpml	Alanine and aspartate metabolism	Mus musculus	null	Metabolic Process	-	-	-	-	-	-	-	-	-	-	-	2.3.1.7;2.6.1.18;6.3.2.11;3.4.13.3;4.1.1.11;4.1.1.12;2.6.1.12;6.1.1.7;5.1.1.1;6.3.4.4;3.5.1.1;3.5.1.38;6.3.1.1;6.3.5.4;4.3.1.1;4.3.2.2;2.6.1.14;3.5.1.3;1.4.3.2;1.4.3.16;1.2.1.18;2.1.3.2;6.3.5.6;6.1.1.22;1.4.3.1;1.4.3.15;3.5.1.7;5.1.1.13	-	18563;268860;14417;226414;76282;11611;11898;109900;14719;226414;11484;14415;14718	-
Mm_Exercise-induced_Circadian_Regulation_WP544_78411.gpml	Exercise-induced Circadian Regulation	Mus musculus	null	Physiological Process	-	-	-	-	-	-	-	-	-	-	-	-	-	17878;16601;64209;75062;12417;54375;26441;22763;22218;319187;19290;12953;18626;18627;12952;53412;12608;19053;27057;14011;238988;15481;15502;22229;14864;216558;12741;18701;22153;14585;68652;20610;14869;50884;30960;52331;23994;319554;13690;22057;19317;19663;14373;11865;353187;12753;12226;14998;217166	-
Mm_Signal_Transduction_of_S1P_Receptor_WP57_78439.gpml	Signal Transduction of S1P Receptor	Mus musculus	null	Cellular Process	-	-	-	-	-	-	-	-	-	-	-	-	-	14739;13610;94226;13609;18797;11651;11652;23797;18705;14677;14678;14679;26934;26417;26413;50772;23939;29857;20598;54447;56632;20698	-
Mm_Iron_Homeostasis_WP1596_72018.gpml	Iron Homeostasis	Mus musculus	10/17/2013	Cellular Process	-	-	-	-	-	-	-	-	-	-	-	-	ENSMUSG00000050708;ENSMUSG00000032554;ENSMUSG00000029716;ENSMUSG00000006611;ENSMUSG00000025993;ENSMUSG00000038403;ENSMUSG00000027947;ENSMUSG00000027399;ENSMUSG00000025746;ENSMUSG00000050440;ENSMUSG00000024401;ENSMUSG00000056978;ENSMUSG00000056978;ENSMUSG00000050440;ENSMUSG00000032293	14319	-
Mm_Chemokine_signaling_pathway_WP2292_82877.gpml	Chemokine signaling pathway	Mus musculus	10/17/2013	Cellular Process	-	-	-	-	-	-	-	-	path:mmu04810;path:mmu04060;path:mmu04670;path:mmu04630;path:mmu04120;path:mmu04010	-	-	-	ENSMUSG00000081660	12145;12458;12765;12766;12767;12768;12769;12770;12771;12772;12773;12774;12775;12776;12777;13051;227288;23832;80901;100039053;100039863;100504977;14825;15945;16963;17329;18829;20290;20292;20293;20295;20296;20297;20299;20300;20301;20302;20303;20304;20305;20306;20307;20308;20309;20310;20311;20312;20315;24047;541307;55985;56066;56221;56744;56838;57266;57349;65956;66102;16452;16453;14083;12988;14191;1…	-
Mm_miRNA_regulation_of_DNA_Damage_Response_WP2087_78434.gpml	miRNA regulation of DNA Damage Response	Mus musculus	12/1/2011	Cellular Process	-	-	-	-	-	-	-	-	-	-	-	-	ENSMUSG00000036390;ENSMUSG00000024778;ENSMUSG00000024521;ENSMUSG00000022105;ENSMUSG00000032409;ENSMUSG00000025358;ENSMUSG00000023067;ENSMUSG00000034023;ENSMUSG00000006728;ENSMUSG00000028914;ENSMUSG00000029521;ENSMUSG00000041133;ENSMUSG00000032477;ENSMUSG00000047281;ENSMUSG00000024824;ENSMUSG00000034218;ENSMUSG00000021453;ENSMUSG00000070348;ENSMUSG00000028884;ENSMUSG00000003031;ENSMUSG00000020694;…	19687;235610;27354;17535;12912;57913;17220	-
Mm_Electron_Transport_Chain_WP295_79459.gpml	Electron Transport Chain	Mus musculus	10/17/2013	Metabolic Process	-	-	-	-	-	-	-	-	-	-	-	-	-	17717;17718;17719;17721;17722;17720;17709;17710;12857;12858;12859;12862;110323;66142;12867;12868;22228;22229;433923;11740;67680;70316;66495;67130;68194;230075;66916;66218;17991;66091;67264;68342;66377;595136;66046;17716;68202;75406;407785;68375;17993;66052;66925;17711;22273;67003;67530;100042918;66694;22272;66152;66594;17708;12865;20463;12866;12864;12856;69802;52892;20930;226139;11951;67942;22803…	-
Mm_PluriNetWork_WP1763_72003.gpml	PluriNetWork	Mus musculus	null	Cellular Process	-	-	-	-	-	-	-	-	-	-	-	-	-	13990;12914;208727;269275;11479;17127;20591;73693;19698;19697;19696;17480;22018;108155;65969;13211;18451;94093;13194;51810;269424;22772;209446;17342;21425;13017;12912;11909;104248;15260;93762;20833;20689;107932;15078;22589;93960;51792;18291;14566;17765;19646;245688;52615;16468;18158;18160;69719;13347;14056;14055;13626;233726;16211;57258;226432;20687;21750;15111;12934;216850;381022;22289;17260;172…	-
Mm_Endochondral_Ossification_WP1270_72216.gpml	Endochondral Ossification	Mus musculus	null	Physiological Process	-	-	-	-	-	-	-	-	-	-	-	-	-	20259;21821;16568;58214;18605;16000;21833;21833;16001;14600;20851;11651;16002;16147;19227;19206;14634;19228;18747;20682;12393;19226;12161;12162;12813;20750;12166;21803;21808;20378;14184;14172;20846;14173;12824;11595;18214;17386;58250;20678;20679;12399;208727;12020;17260;17395;11504;240913;23794;13039;18791;18792;22339;17313;208715;11647;12283;12577;21803;19206;12406;14182;21859;12313;67760;12393;…	-
Mm_Cytoplasmic_Ribosomal_Proteins_WP163_78425.gpml	Cytoplasmic Ribosomal Proteins	Mus musculus	10/17/2013	Molecular Function	-	-	-	-	-	-	-	-	-	-	-	-	-	20084;27367;20005;19896;11837;56040;22121;26451;19983;19989;19988;27176;110954;270106;19921;19933;19934;19943;19944;19951;19952;57808;54217;27050;16898;20103;20055;20091;20042;27370;26961;19941;19946;19981;67945;19982;20102;20104;20115;20116;27207;20054;54127;20090;14109;67186;269261;66480;319195;67025;19899;76808;268449;68193;19942;114641;68436;66489;67281;67671;67891;67248;67097;68052;20044;167…	-
Mm_Serotonin_and_anxiety_WP2141_79764.gpml	Serotonin and anxiety	Mus musculus	null	Cellular Process	-	-	-	-	-	-	K03234;K03234;K03234	-	-	-	-	-	ENSMUSG00000021721;ENSMUSG00000034997;ENSMUSG00000041380;ENSMUSG00000045875;ENSMUSG00000021250;ENSMUSG00000022602;ENSMUSG00000020120;ENSMUSG00000028161;ENSMUSG00000052889;ENSMUSG00000026173;ENSMUSG00000049796;ENSMUSG00000022602;ENSMUSG00000019828;ENSMUSG00000073853;ENSMUSG00000073853;ENSMUSG00000057897;ENSMUSG00000000838;ENSMUSG00000010803;ENSMUSG00000020660;ENSMUSG00000005952;ENSMUSG00000019828;…	-	-
Mm_Oxidative_Stress_WP412_69190.gpml	Oxidative Stress	Mus musculus	null	Physiological Process	-	-	-	-	-	-	-	-	-	-	-	-	-	17161;18032;14391;18033;20683;15368;14775;14778;18104;394436;12359;56551;50493;26462;14629;14782;17748;14872;56615;13076;29289;13057;14281;16477;20656;20655;20657;26416;26414	-
Mm_ACE_Inhibitor_Pathway_WP396_71314.gpml	ACE Inhibitor Pathway	Mus musculus	10/17/2013	Physiological Process	-	-	-	-	-	-	-	C01780	-	-	-	-	-	11606;19701;11421;16644;11421;18127;12062;11609;11607	-
Mm_Regulation_of_Actin_Cytoskeleton_WP523_71326.gpml	Regulation of Actin Cytoskeleton	Mus musculus	10/17/2013	Cellular Process	-	-	-	-	-	-	-	-	-	-	-	-	-	13649;109700;14062;14061;14268;14673;20662;14674;73341;12988;22324;12927;12928;14083;17451;26395;26413;12669;14701;14163;12540;29875;16801;108100;13800;22376;67771;11461;11848;19877;232906;19353;170758;19354;12475;13645;14164;14173;14174;14175;14176;14180;80857;18591;14177;14166;67112;14178;14167;14171;64654;14179;14168;14172;14165;56636;14182;14184;14183;14186;18595;18596;20663;20130;66922;16653…	Q91VR8
Mm_Amino_acid_conjugation_of_benzoic_acid_WP1252_69118.gpml	Amino acid conjugation of benzoic acid	Mus musculus	2/21/2013	Metabolic Process	-	-	-	-	-	-	-	-	-	-	-	-	ENSMUSG00000063683	60525	-
Mm_EBV_LMP1_signaling_WP1243_69897.gpml	EBV LMP1 signaling	Mus musculus	2/21/2013	Cellular Process	-	-	-	-	-	-	-	-	-	-	-	-	ENSMUSG00000021493;ENSMUSG00000031887;ENSMUSG00000031392;ENSMUSG00000026875;ENSMUSG00000020941;ENSMUSG00000025225;ENSMUSG00000024927;ENSMUSG00000025225;ENSMUSG00000024927;ENSMUSG00000028284;ENSMUSG00000028284;ENSMUSG00000020700;ENSMUSG00000027164;ENSMUSG00000004221;ENSMUSG00000025199;ENSMUSG00000031537;ENSMUSG00000063358;ENSMUSG00000024927;ENSMUSG00000028163;ENSMUSG00000021936;ENSMUSG00000028163;…	12675;15519	-
Mm_Notch_Signaling_Pathway_WP29_79679.gpml	Notch Signaling Pathway	Mus musculus	10/17/2013	Cellular Process	-	-	-	-	-	-	-	-	-	-	-	-	-	19668;19208;66935;15182;433759;13016;13017;12914;14534;13388;13389;54485;16449;16450;16848;17305;19719;18128;18129;18131;18132;11491;226548;208117;21926;19164;19165;59287;13542;13543;13544;18222;18223;14357;74198;80904;207521;209200;19664;66354;433586;103806;20602;15205;15208	Q9JHD1
Mm_Serotonin_and_anxiety-related_events_WP2140_78420.gpml	Serotonin and anxiety-related events	Mus musculus	10/17/2013	Cellular Process	-	-	-	-	-	MGI:107164	-	-	-	-	-	-	ENSMUSG00000034997;ENSMUSG00000022602;ENSMUSG00000041380;ENSMUSG00000021721;ENSMUSG00000021250;ENSMUSG00000020120;ENSMUSG00000052889;ENSMUSG00000026173;ENSMUSG00000002771;ENSMUSG00000063887;ENSMUSG00000018634	-	Q8CIT0
Mm_Heart_Development_WP2067_78407.gpml	Heart Development	Mus musculus	2/21/2013	Physiological Process	-	-	-	-	-	-	-	-	-	-	-	-	ENSMUSG00000031965;ENSMUSG00000000093;ENSMUSG00000015579;ENSMUSG00000018263;ENSMUSG00000030046;ENSMUSG00000037335;ENSMUSG00000021604;ENSMUSG00000015579;ENSMUSG00000033837;ENSMUSG00000005583;ENSMUSG00000055027;ENSMUSG00000031965;ENSMUSG00000038193;ENSMUSG00000026923;ENSMUSG00000040289;ENSMUSG00000015605;ENSMUSG00000021944;ENSMUSG00000042258;ENSMUSG00000070144;ENSMUSG00000019789;ENSMUSG00000002633;…	-	-
Mm_Selenium_metabolism-Selenoproteins_WP108_69772.gpml	Selenium metabolism/Selenoproteins	Mus musculus	null	Metabolic Process	NM_145953	-	-	-	-	-	-	-	-	-	-	-	-	109079;20768;20683;20687;18986;12916;75420;65967;20226;71984;214580;19946;65967;75420;14775;14776;625249;13370;20363;50493;20364;20768;9403;13371;107585;14778;72657;28042;80795;114679;74777;223776;27361;109815;69227;26462;232223;280621;71787;211006;50493;232223;26462;20341;14080;20342;75420;50880;75512;18024;16476;14281;18033;19697	-
Mm_MicroRNAs_in_Cardiomyocyte_Hypertrophy_WP1560_70037.gpml	MicroRNAs in Cardiomyocyte Hypertrophy	Mus musculus	null	Cellular Process	-	-	-	-	-	-	-	-	-	-	-	-	-	18796;26419;208727;73181;19353;13614;19055;108058;17876;12313;19056;11606;26416;18751;18607;230899;18158;19091;73181;225724;26417;26398;14173;16000;13645;211323;110157;26395;26417;18780;26417;23938;23939;26417;26397;21803;66513;18607;11651;56717;56637;21926;53859;56489;18033;18033;107951;15184;56233;79221;15184;79221;208727;56233;11652;12572;26413;26399;26400;26396;16151;16150;12675;54720;18706;7…	-
Mm_TNF-alpha_NF-kB_Signaling_Pathway_WP246_69201.gpml	TNF-alpha NF-kB Signaling Pathway	Mus musculus	null	Cellular Process	-	-	-	-	-	-	-	-	-	-	-	-	-	22034;192176;19182;19696;18033;74256;16151;56480;192170;66413;22036;56407;108086;21941;26885;15507;21938;21938;21937;21937;21926;21926;21926;21926;21926;18762;19697;18747;19052;100043702;12369;26405;12335;216150;18035;22030;71609;17463;22123;66997;18034;23997;211550;70247;19946;19698;20588;12539;19988;20586;433759;15182;16535;16648;19173;14084;19179;20846;14082;19181;18789;12051;18854;544963;1320…	-
Mm_Macrophage_markers_WP2271_69962.gpml	Macrophage markers	Mus musculus	null	Molecular Function	-	-	-	-	-	-	-	-	-	-	-	-	-	12475;12522;12514;14066;93671;12524;16149;23833;19354;17105	-
Mm_GPCRs,_Class_C_Metabotropic_glutamate,_pheromone_WP327_69171.gpml	GPCRs, Class C Metabotropic glutamate, pheromone	Mus musculus	null	Molecular Function	-	-	-	-	-	-	-	-	-	-	-	-	-	14816;108071;108068;108069;14823;268934;108073;108072;12374;54393;242425;93746;70355;64297;232431	-
Mm_NLR_Proteins_WP1256_71759.gpml	NLR Proteins	Mus musculus	null	Cellular Process	-	-	-	-	-	-	-	-	-	-	-	-	-	26409;59079;13844;26419;16151;12675;16150;19697;21939	-
Mm_Delta-Notch_Signaling_Pathway_WP265_69189.gpml	Delta-Notch Signaling Pathway	Mus musculus	null	Cellular Process	-	-	-	-	-	-	-	-	-	-	-	-	-	18128;18129;18131;18132;13388;54485;16449;16450;19164;19165;100039623;208117;66340;59287;11487;13388;13388;11491;18128;18128;18129;18132;56637;18129;56637;18222;16396;11820;18223;18708;18709;11651;18550;12805;18133;14357;17172;328572;22059;16848;17305;140484;21402;50754;15213;270118;433586;103806;66354;20602;20185;433759;66935;60406;15182;20466;15205;20848;16452;20185;20602;19697;18035;15214;2188…	-
Mm_Mitochondrial_Gene_Expression_WP1263_71748.gpml	Mitochondrial Gene Expression	Mus musculus	10/17/2013	Cellular Process	-	-	-	-	-	-	-	-	-	-	-	-	-	21780;224481;15278;18181;20683;19017;216151;66410;14390;213054;12912;545725;26379;17876;19055;12326;170826;226169;15161	-
Mm_Type_II_interferon_signaling_(IFNG)_WP1253_71753.gpml	Type II interferon signaling (IFNG)	Mus musculus	10/17/2013	Cellular Process	-	-	-	-	-	-	-	-	-	-	-	-	-	15978;15978;15978;15979;15980;16451;16452;16452;15980;15979;16451;15978;16452;15980;15979;16451;15980;15978;16451;16452;15979;12702;12703;19247;20846;20846;20847;20847;20846;20847;20846;16391;16391;20846;20846;16391;20846;20846;20846;20846;18753;19692;16364;20375;20846;20846;20846;20846;20847;20846;16391;20846;20846;16391;111654;15977;18126;14468;97122;16912;21354;15945;12265;13058;16176;15958;19…	-
Mm_Methylation_WP1247_69203.gpml	Methylation	Mus musculus	2/21/2013	Metabolic Process	-	-	-	-	-	-	-	-	-	-	-	-	ENSMUSG00000000326;ENSMUSG00000032271;ENSMUSG00000026986;ENSMUSG00000003477;ENSMUSG00000038216;ENSMUSG00000021376;ENSMUSG00000037798;ENSMUSG00000053907;ENSMUSG00000042032	-	-
Mm_Nuclear_receptors_in_lipid_metabolism_and_toxicity_WP431_69992.gpml	Nuclear receptors in lipid metabolism and toxicity	Mus musculus	null	Metabolic Process	-	-	-	-	-	-	-	-	-	-	-	-	-	13122;13122;13122;19016;19013;19015;19299;26874;11303;11303;11303;18670;27413;18671;18671;12780;76408;11307;27409;20186;22259;13124;18171;12355;13120;19401;19411;22337;13082;218772;13106;13088;13088;13077;13081;13115	-
Mm_Hypertrophy_Model_WP202_71725.gpml	Hypertrophy Model	Mus musculus	10/17/2013	Physiological Process	-	-	-	-	-	-	-	-	-	-	-	-	-	21417;17928;16175;13684;11910;15978;56405;18124;22388;16478;16177;16007;17700;13685;22339;16173;11487;15982;107765;15200	-
Mm_Eukaryotic_Transcription_Initiation_WP567_69915.gpml	Eukaryotic Transcription Initiation	Mus musculus	null	Cellular Process	-	-	-	-	-	-	-	-	-	-	-	-	-	21374;229906;226182;21343;24074;108143;16202;66464;99730;74197;235459;68705;68153;12572;14884;23894;209357;14885;13872;13871;20017;20020;110812;20021;66420;17749;67065;26939;67005;20019;20016;69920;67710;245841;20022;20018;231329;66671;17420;70428;78929	-
Mm_Polyol_pathway_WP1265_69077.gpml	Polyol pathway	Mus musculus	2/21/2013	Metabolic Process	-	-	-	-	-	-	-	-	-	-	-	-	ENSMUSG00000027227;ENSMUSG00000029162;ENSMUSG00000028307	11677	-
Mm_mRNA_processing_WP310_78419.gpml	mRNA processing	Mus musculus	null	Cellular Process	-	-	-	-	-	MGI:1261777;MGI:1353607;MGI:2141802;MGI:2141367;MGI:1919730;MGI:2143495;MGI:2138868;MGI:2143545;MGI:2146392;MGI:2146810;MGI:2138184;MGI:2147861;MGI:2139707;MGI:2141434;MGI:2147572;MGI:1930916;MGI:1914382;MGI:1922893;MGI:1919466;MGI:1914568;MGI:1920805;MGI:1916407;MGI:1925734;MGI:1913726;MGI:1917273;MGI:1922955;MGI:2149671;MGI:1919914;MGI:1916505;MGI:1920450;MGI:1923985;MGI:1925510;MGI:2442597;MGI…	-	-	-	-	-	-	-	15382;53379;15384;15381;15387;15388;14105;20641;107686;20643;69878;68011;67337;108062;54451;94230;51786;83410;54196;27756;67229;110809;12747;12750;22185;20646;20020;20924;67897;24018;110519;68092;56335;229279;11991;19656;59013;56258;51810;76936;19205;20637;53607;20638;24061;70233;22608;13211;67332;231769;234373;218543;53609;233908;70616;83486;68219;54188;20624;68879;66585;27366;66125;57317;20639;…	Q9D0T1;Q9D2U5;Q9DC48
Mm_One_Carbon_Metabolism_WP435_71889.gpml	One Carbon Metabolism	Mus musculus	null	Metabolic Process	-	-	-	-	-	-	-	-	-	-	-	-	-	53320;20425;107747;21452;17769;12116;13433;238505;210009;108156;14450;108147;13361;270685;69606;13435;13436;17768;14317;107885;270685;108156;270685;108156;269378;74340;108645;11720;14317;13361;13361;434437;17768;108037;434437;22171;14450;77683;110147	-
Mm_Glutathione_metabolism_WP164_71334.gpml	Glutathione metabolism	Mus musculus	10/17/2013	Metabolic Process	-	-	-	-	-	-	-	-	-	-	-	-	-	16790;14598;14778;14381;15926;14782;14854;14629;14598;16790;75475;14598;14775;14776;625249;14857;14863;14871;14872;68312;23887;23887;14630;23887	-
Mm_Steroid_Biosynthesis_WP55_71743.gpml	Steroid Biosynthesis	Mus musculus	10/17/2013	Metabolic Process	-	-	-	-	-	-	-	-	-	-	-	-	-	13074;13074;15497;14060;15492;15493;15494;15496;15497;15485;15486;15487;15488;15490;15495;15492;15493;15494;15496;15497;15495;15492;15493;15494;15496;15497;15495;15492;15493;15494;15496;15497;15495	-
Mm_Glucocorticoid_&_Mineralcorticoid_Metabolism_WP495_71740.gpml	Glucocorticoid & Mineralcorticoid Metabolism	Mus musculus	10/17/2013	Metabolic Process	-	-	-	-	-	-	-	-	-	-	-	-	-	13070;15492;13072;15492;13072;15492;15495;15497;15493;15494;15496;13074;13079;13074;15483;15484;77337	-
Mm_Homologous_recombination_WP1258_69162.gpml	Homologous recombination	Mus musculus	2/21/2013	Cellular Process	-	-	-	-	-	-	-	-	-	-	-	-	ENSMUSG00000034218;ENSMUSG00000020380;ENSMUSG00000000751;ENSMUSG00000031928;ENSMUSG00000028224;ENSMUSG00000027323;ENSMUSG00000000751;ENSMUSG00000000751;ENSMUSG00000034218;ENSMUSG00000027323;ENSMUSG00000027323;ENSMUSG00000041147;ENSMUSG00000041147;ENSMUSG00000041147;ENSMUSG00000000751;ENSMUSG00000030166;ENSMUSG00000027323;ENSMUSG00000030166;ENSMUSG00000038644;ENSMUSG00000041147;ENSMUSG00000030166;…	-	-
Mm_IL-9_Signaling_Pathway_WP10_69132.gpml	IL-9 Signaling Pathway	Mus musculus	null	Cellular Process	-	-	-	-	-	-	-	-	-	-	-	-	-	16198;16199;16186;16367;18708;384783;14784;81601;20848;20848;16451;269523;16453;26396;26413;26417;26395;20416;20846;20850;20851;11651;19247;54721;12702	-
Mm_Translation_Factors_WP307_79828.gpml	Translation Factors	Mus musculus	null	Cellular Process	-	-	-	-	-	-	-	-	-	-	-	-	-	56347;27979;20918;13665;26908;26905;78655;54709;68135;53356;66085;16341;55944;13669;18458;13685;13688;108112;218693;67204;225363;13628;55949;67160;66656;13627;13631;18459;209354;217715;108067;13667;224045;16418;276770;217869;208643;13690;13684;13681;13682;75705;13664;19106;15467;22384;13629;13666;107627;230861	-
Mm_Fatty_Acid_Omega_Oxidation_WP33_71721.gpml	Fatty Acid Omega Oxidation	Mus musculus	10/17/2013	Metabolic Process	-	-	-	-	-	-	-	-	-	-	-	-	-	13076;13077;13106;26876;11529;11668;11669	-
Mm_Matrix_Metalloproteinases_WP441_69114.gpml	Matrix Metalloproteinases	Mus musculus	null	Molecular Function	-	-	-	-	-	-	-	-	-	-	-	-	-	17390;17395;17393;17381;30800;17384;17392;17385;58223;17387;17388;17389;23948;17391;21858;21859;110595;12215;21926;118453;240047;234911;21411;214766;83995;17394;17386;21857;26561	-
Mm_Apoptosis_WP1254_82218.gpml	Apoptosis	Mus musculus	null	Cellular Process	-	-	-	-	-	-	-	-	-	-	-	-	-	71609;22035;21937;21926;21938;22029;22030;26401;26398;26414;14082;19766;11796;11797;11798;12368;12369;12367;12366;12043;16151;14102;12048;14939;18646;14103;12018;12122;12028;17869;22059;17246;19697;18033;11783;12371;18035;16476;12125;12123;12177;13368;13347;15201;12015;12362;12363;12363;12370;22031;85030;16992;21933;94185;16150;12675;18036;18037;18035;18036;18037;18033;19697;11799;16362;16363;541…	-
Mm_Diurnally_Regulated_Genes_with_Circadian_Orthologs_WP1268_70180.gpml	Diurnally Regulated Genes with Circadian Orthologs	Mus musculus	null	Physiological Process	-	-	-	-	-	-	-	-	-	-	-	-	-	17878;16601;64209;75062;12417;54375;26441;22763;22218;319186;19290;12953;18626;18627;12952;53412;12608;19053;27057;14011;238988;14998;15481;15502;22229;14866;216558;12741;18701;22152;14585;68652;20610;14870;50884;30960;52331;23994;319554;22057;19663;14373;11865;353187;12753;12226;13690;19317	-
Mm_GPCRs,_Class_A_Rhodopsin-like_WP189_79710.gpml	GPCRs, Class A Rhodopsin-like	Mus musculus	null	Molecular Function	-	-	-	-	-	-	-	-	-	-	-	-	-	12669;243764;12671;12672;11549;11548;11550;11552;11553;11551;11554;11555;11556;13490;13491;15465;15466;15551;15552;15550;15557;15558;15559;15560;15562;15563;15564;15565;15566;11607;11608;11609;18101;14829;12209;12062;12061;12267;12273;14289;14288;14293;14294;14291;14290;23796;12765;12768;12770;12772;12771;12773;12774;12458;12776;12769;59289;54199;12766;12767;12145;13051;12425;12426;17199;17200;17…	Q9EPG0_MOUSE;Q9EPV1;Q9EQ94;Q9EQ95;Q9EPF6
Mm_MAPK_Cascade_WP251_71729.gpml	MAPK Cascade	Mus musculus	10/17/2013	Cellular Process	-	-	-	-	-	-	-	-	-	-	-	-	-	20469;18797;19414;15461;18176;20130;16653;110157;11836;109880;26401;26405;26406;26395;26396;26417;26413;17196;17756;13712;26400;26398;26414;26399;26416;26397;26398;16476;26404;29857	-
Mm_Nucleotide_GPCRs_WP207_69172.gpml	Nucleotide GPCRs	Mus musculus	null	Molecular Function	-	-	-	-	-	-	-	-	-	-	-	-	-	11539;11540;11541;11542;18441;18442;67168;233571;16995;78134;57385	-
Mm_TGF_Beta_Signaling_Pathway_WP113_69818.gpml	TGF Beta Signaling Pathway	Mus musculus	null	Cellular Process	-	-	-	-	-	-	-	-	-	-	-	-	-	21803;16323;12159;21814;13805;21813;21812;14225;268977;14313;18121;16420;21825;21813;21812;230597;17125;17129;55994;17126;17127;17128;15978;21803;12159;21926;13645;20846;17126;17125;18033;17131;17130;26417;15461;22408;21926;12387;16451;26420;20750;24136;12393;12399;16842;20848;16476;209446;14106;94187;328572;12914;21815;20482;20481;18787;14281;16878;68010	-
Mm_Alpha6-Beta4_Integrin_Signaling_Pathway_WP488_72049.gpml	Alpha6-Beta4 Integrin Signaling Pathway	Mus musculus	null	Cellular Process	-	-	-	-	-	-	-	-	-	-	-	-	ENSMUSG00000061724	11848;20166;192897;14360;23844;14083;16403;16785;22352;229933;14784;13518;59079;13866;18708;18709;18710;18706;74769;30955;18707;12821;20416;19882;55948;16772;16777;226519;16776;16779;16773;226519;16777;16776;226519;226519;16777;16773;16774;16780;16782;18479;19353;18810;12476;384783;16367;13649;11835;22062;11350;54401;22627;22629;22631;22612;109620;17295;13685;13684;16418;226519;16779;18208;11651;…	-
Mm_Glycolysis_and_Gluconeogenesis_WP157_81906.gpml	Glycolysis and Gluconeogenesis	Mus musculus	null	Metabolic Process	-	-	-	-	-	-	-	-	-	-	-	-	-	18534;18655;14121;20525;13807;14433;212032;14377;103988;56485;13808;16828;18770;15275;18598;18746;14751;18563;100043349;27402;106557;14120;21991;17448;11674;18641;14719;11676;16833;56421;230163;18746;17449;13806;14718;18648;15277;18597;20528;18642;18663;13382;235339;20527;16832;14447;56012;68263;20526;55951;70456	-
Mm_Metapathway_biotransformation_WP1251_69747.gpml	Metapathway biotransformation	Mus musculus	2/21/2013	Metabolic Process	-	-	-	-	-	-	-	-	-	-	-	-	ENSMUSG00000032315;ENSMUSG00000032310;ENSMUSG00000024087;ENSMUSG00000025479;ENSMUSG00000040181;ENSMUSG00000040170;ENSMUSG00000026691;ENSMUSG00000026692;ENSMUSG00000028088;ENSMUSG00000028692;ENSMUSG00000028743;ENSMUSG00000030711;ENSMUSG00000030711;ENSMUSG00000030711;ENSMUSG00000030711;ENSMUSG00000029269;ENSMUSG00000023122;ENSMUSG00000029272;ENSMUSG00000003271;ENSMUSG00000018865;ENSMUSG00000038045;…	69083;20859;394436;22236;394433;394433;394434;394430;552899;17961;14857;14862;13072;110115;13079;67861;14858;14859;14860;14865;14866;14870;68396;71367;72136;381334;15478;54710	-
Mm_Wnt_Signaling_Pathway_NetPath_WP539_71716.gpml	Wnt Signaling Pathway NetPath	Mus musculus	10/17/2013	Cellular Process	-	-	-	-	-	-	-	-	-	-	-	-	-	22416;22408;22413;16974;22417;20377;16973;12005;56637;16974;14370;13380;13542;26564;14367;22421;57265;16971;22418;216869;18750;18751;14369;99470;14366;93840;26419;26409;15258;18099;17863;14362;319478;104318;14296;21423;21413;59004;22218;13543;11848;208846;27373;93960;26992;13132;12387;328572;14200;12995;13000;13001;11789;93687;109689;67087;12532;12534;19052;13544;17755;26423;13016;13017;18504;190…	-
Mm_Complement_Activation,_Classical_Pathway_WP200_72061.gpml	Complement Activation, Classical Pathway	Mus musculus	null	Physiological Process	-	-	-	-	-	-	-	-	-	-	-	-	ENSMUSG00000015451	12259;12260;12262;50909;50908;13136;17174;12263;12266;15139;12274;109828;230558;110382;12279;12268	-
Mm_Adipogenesis_genes_WP447_73875.gpml	Adipogenesis genes	Mus musculus	5/9/2013	Physiological Process	-	-	-	-	-	-	-	-	-	-	-	-	ENSMUSG00000071637	16000;19223;19015;12912;27217;14599;15903;20850;20851;14815;13198;16878;12608;13082;232174;20181;19401;22259;16956;14102;19650;14462;14461;19016;21926;17319;21803;18787;20528;20249;22160;11770;19645;19651;18196;13555;20683;15361;16193;13197;17873;12606;12153;12156;110075;12159;104394;56458;12224;14234;19017;17978;19013;20848;20847;20846;20852;12703;12702;12804;16880;16195;22227;22408;17127;14362;…	-
Mm_Apoptosis_Modulation_by_HSP70_WP166_72008.gpml	Apoptosis Modulation by HSP70	Mus musculus	null	Cellular Process	-	-	-	-	-	-	-	-	-	-	-	-	-	26401;12370;12367;14082;12122;12366;12368;12369;14102;12370;26926;670717;11783;12371;670717;18033;14082;21937;19766;26414;193740;193740;193740	-
Mm_Purine_metabolism_WP2185_82867.gpml	Purine metabolism	Mus musculus	10/17/2013	Metabolic Process	-	-	-	-	-	-	-	-	path:mmu00250;path:mmu00030;path:mmu00630;path:mmu00730;path:mmu00340;path:mmu00260;path:mmu00740;path:mmu00790;path:map00220	K14977;K02083;K00073;K11176;K00985;K00527;K01553;K01241;K00892;K01239;K01486;K01936;K01239;K00892;K01466;K01427...;K01427...;K01427...;K01427...;K01427...;K00988;K01483;K01139;K01524;K00527;K00951...;K00951...;K01525;K04765;K04765;K00769...;K00769...;K08693;K08693;K01119;K01129;K01119;K04765;K04765;K01839;K10353;K00769...;K00769...;K01239;K00988;K10213;K10213;K10213;K06863;K01239;K00926;K03815;K0…	-	2.1.3.5;6.3.4.7;2.7.4.11;3.2.2.2;3.2.2.12;4.3.2.3;2.4.2.16;5.1.99.3;3.5.4.8;2.1.2.4;3.6.1.14;2.4.2.15;3.2.2.7;3.6.1.21;3.6.1.14;3.5.2.-;3.5.3.-;4.1.1.-;3.5.2.-;2.4.2.15;3.6.1.20;3.6.1.20;3.6.1.20	ENSMUSG00000062867	20133;20135;382985;22436;110639;19139;328099;75456;231327;14450;14450;14450;108147;11564;67054;67054;71701;110385;18573;18574;18575;18576;18577;18578;18583;18584;207728;218461;238871;23984;241489;29863;54611;104110;104111;11512;11513;11514;11515;210044;224129;271639;432530;100043714;100046796;20016;20017;20018;20019;20020;20021;20022;218832;231329;245841;26939;625405;64424;66136;66420;66491;67005…	-
Mm_Triacylglyceride_Synthesis_WP386_77423.gpml	Triacylglyceride Synthesis	Mus musculus	10/17/2013	Metabolic Process	-	-	-	-	-	-	-	-	-	-	-	-	-	14555;14933;14732;14712;228061;55979;67512;28169;68262;52123;19012;67916;50784;13350;14626;67800;233549;16956;16890;15450;67717;66853	Q91ZV4
Mm_Synthesis_and_Degradation_of_Ketone_Bodies_WP543_70481.gpml	Synthesis and Degradation of Ketone Bodies	Mus musculus	5/16/2012	Metabolic Process	-	-	-	-	-	-	-	-	-	-	-	-	-	110446;15360;15356;67041;71911	-
Mm_Oxidative_phosphorylation_WP1248_69092.gpml	Oxidative phosphorylation	Mus musculus	null	Metabolic Process	-	-	-	-	-	MGI:99927;MGI:99926	-	-	-	-	-	-	-	11946;11947;66043;67126;67942;11951;11950;11951;228033;71679;11958;11957;57423;27425;28080;68055;17705;54411;70495;69875;75406;17716;17717;17718;17721;17720;17719;17991;17722;67273;68375;68202;17992;66108;66091;66416;67130;227197;226646;67264;68349;225887;68198;407785;17993;68342;66377;595136;17995;14939;66916;230075;68197;66046;66218;72900;407790;78330	-
Mm_Osteoblast_WP238_72001.gpml	Osteoblast	Mus musculus	null	Cellular Process	-	-	-	-	-	-	-	-	-	-	-	-	-	64654;64654;18383;21943;18595;12097;12907;12907;19228;19226;18383;12842;19226;19228;218103;18596;18595;18596	-
Mm_TCA_Cycle_WP434_70013.gpml	TCA Cycle	Mus musculus	null	Metabolic Process	-	-	-	-	-	-	-	-	-	-	-	-	-	68263;14194;66052;382051;13382;18604;20917;27273;12974;235339;13382;17449;78920;228026;170718;67834;56451;66945;27402;269951;17448;18598;15929;236900;20916;18293;381511;18563;66925;11429;67680;18597	-
Mm_Non-homologous_end_joining_WP1242_69140.gpml	Non-homologous end joining	Mus musculus	2/21/2013	Cellular Process	-	-	-	-	-	-	-	-	-	-	-	-	ENSMUSG00000022672;ENSMUSG00000026187;ENSMUSG00000022471;ENSMUSG00000022471;ENSMUSG00000026187;ENSMUSG00000022672;ENSMUSG00000022672;ENSMUSG00000021615;ENSMUSG00000026187;ENSMUSG00000022471;ENSMUSG00000020380;ENSMUSG00000031928;ENSMUSG00000021615;ENSMUSG00000026162;ENSMUSG00000026187;ENSMUSG00000022471;ENSMUSG00000026187;ENSMUSG00000022471;ENSMUSG00000022672;ENSMUSG00000026187;ENSMUSG00000022471;…	75570	-
Mm_Keap1-Nrf2_WP1245_71125.gpml	Keap1-Nrf2	Mus musculus	5/16/2012	Cellular Process	-	-	-	-	-	-	-	-	-	-	-	-	-	18104;18706;231872;18024;50868;26419;18024;14858;50868;18750;18024;14629;12608;14630;15368;12608;17132;13844	-
Mm_Nuclear_Receptors_WP509_69979.gpml	Nuclear Receptors	Mus musculus	null	Molecular Function	-	-	-	-	-	-	-	-	-	-	-	-	-	21833;21834;21834;19401;218772;19411;19411;19013;19015;19016;19016;353187;11614;26563;19883;19885;22260;22259;22337;15378;20181;20182;20183;22026;13865;11819;13864;21907;13982;13983;26379;26380;14815;18667;11835;15370;18227;26423;26424;18171;12355	-
Mm_Estrogen_signalling_WP1244_73501.gpml	Estrogen signalling	Mus musculus	2/21/2013	Cellular Process	-	-	-	-	-	-	-	-	-	-	-	-	ENSMUSG00000063358;ENSMUSG00000025499;ENSMUSG00000004936;ENSMUSG00000031537;ENSMUSG00000004221;ENSMUSG00000025199	13982;13982;13982;13982;13982;13982;13982;328572;12914;235459;21374;13982;16202;23894;68153;13871;235459;17420;66464;108143;229906;226182;21343;24074;209357;68705;99730;13872;12572;74197;66671;21374;14885;14884;66420;245841;231329;69833;20021;20022;17749;67710;69920;20020;20185;208727;15184;15183;15185;433759;56233;15182;70315;20466;12443;216148;109880;13712;14784;20662;13982;20779;26416;26420;18…	-
Mm_Focal_Adhesion-PI3K-Akt-mTOR-signaling_pathway_WP2841_82880.gpml	Focal Adhesion-PI3K-Akt-mTOR-signaling pathway	Mus musculus	null		-	-	-	-	-	MGI:96608	-	-	-	-	-	-	ENSMUSG00000090210;ENSMUSG00000024421	21828;21923;21960;22370;22371;226519;23928;329278;53867;81877;94216;12985;13856;14599;15962;15964;15965;105083;16398;16400;16401;16402;16403;16404;241226;104099;319480;16399;16407;381924;16408;16409;16411;16412;16414;16416;192897;16419;16420;16421;320910;14083;20662;16451;16453;14784;16452;12643;12814;12815;12824;12825;12826;12827;12829;12831;12832;12834;12842;12843;12845;14268;15891;16773;16775;…	-
Mm_Eicosanoid_Synthesis_WP318_71719.gpml	Eicosanoid Synthesis	Mus musculus	10/17/2013	Metabolic Process	-	-	-	-	-	-	-	-	-	-	-	-	-	18780;53357;53357;11690;11689;11687;11689;11687;13479;19223;11690;11684;11688;19224;19225;21391;17001;14598;67452;16993;64292;96979;19215	-
Mm_Blood_Clotting_Cascade_WP460_71727.gpml	Blood Clotting Cascade	Mus musculus	10/17/2013	Physiological Process	-	-	-	-	-	-	-	-	-	-	-	-	-	58992;109821;14071;14058;14058;22371;14067;14068;14061;14060;18816;18792;18791;18788;18787;18815;110135;14161;99571;14069;14070	-
Mm_Statin_Pathway_WP1_73346.gpml	Statin Pathway	Mus musculus	null	Metabolic Process	-	-	-	-	-	-	-	-	-	-	-	-	-	15357;13122;20652;17777;13350;16835;16971;16956;15450;1071;16816;11303;18830;11806;11808;11812;11816;11813;11814;20778	-
Mm_Glycogen_Metabolism_WP317_70007.gpml	Glycogen Metabolism	Mus musculus	null	Metabolic Process	-	-	-	-	-	-	-	-	-	-	-	-	-	56637;74185;14936;232493;77559;19309;110078;110095;72157;216558;216558;27357;18679;110094;102093;18682;68961;12314;606496;19053;225849;21770;226849;26932;26931;51792;71978;72930;269643;235542;19052;110854;12313;12315;73699	-
Mm_PPAR_signaling_pathway_WP2316_69143.gpml	PPAR signaling pathway	Mus musculus	null	Cellular Process	-	-	-	-	-	-	-	-	path:mmu04920;path:mmu00071;path:mmu00072;path:mmu00120;path:mmu00564	-	-	-	-	11832;14626;14933;18534;74551;103968;12491;225579;26457;26458;26459;26569;11770;12140;14077;14079;14080;16204;16592;19013;20181;20182;20183;19015;20181;20182;20183;19016;20181;20182;20183;20280;113868;235674;11364;11363;100040843;13117;13118;13119;230639;277753;435802;640109;666168;74147;12896;12894;12895;78070;14081;216739;328845;433256;50790;74205;94180;108078;16956;12491;14077;13122;26457;2656…	-
Mm_Ptf1a_related_regulatory_pathway_WP201_69113.gpml	Ptf1a related regulatory pathway	Mus musculus	2/21/2013	Molecular Function	-	-	-	-	-	MGI:104853	-	-	-	-	-	-	ENSMUSG00000029644;ENSMUSG00000039191;ENSMUSG00000035187;ENSMUSG00000006932;ENSMUSG00000010175;ENSMUSG00000039191;ENSMUSG00000026923;ENSMUSG00000029644;ENSMUSG00000021732;ENSMUSG00000000708;ENSMUSG00000017007;ENSMUSG00000026735	-	-
Mm_Fatty_acid_oxidation_WP2318_73549.gpml	Fatty acid oxidation	Mus musculus	null	Metabolic Process	-	-	-	-	-	-	-	-	-	-	-	-	-	-	P51174;P45952;Q07417;P50544;O08601;Q8BH95;Q61425;Q8BH95;Q61425;Q8BWT1;O08601;O08601;P52825;P97742;Q8BL03;Q8BWT1;Q61425;Q8BH95
Mm_G1_to_S_cell_cycle_control_WP413_78432.gpml	G1 to S cell cycle control	Mus musculus	10/17/2013	Cellular Process	-	-	-	-	-	-	-	-	-	-	-	-	-	12567;12571;12443;12444;12445;12575;12576;12572;66671;13555;242705;13557;19650;19645;104394;13559;50496;21781;211586;12566;12447;12448;18974;18973;12530;22390;268930;12534;12567;12571;12572;12544;19891;68240;68275;17216;17215;17217;17218;17219;17220;18392;18393;50793;26428;26429;56452;19075;19076;18969;18538;22059;13197;17246;12580;12579;12581;12578;12534;12427;12429;11920;12577;12452;17869;17420	-
Mm_Dopaminergic_Neurogenesis_WP1498_79811.gpml	Dopaminergic Neurogenesis	Mus musculus	2/21/2013	Physiological Process	-	-	-	-	-	-	-	-	-	-	-	-	ENSMUSG00000034701	14472;18424;21803;16917;13798;13799;20423;14179;22408;11668;14632;14633;110648;18424;22408;17701;15376;20674;20848;13798;13799;16917;18742;18227;15376;11924;18088;17172;18096;21823;13195;13162;214084;18742;12577;19713	-
Mm_Small_Ligand_GPCRs_WP353_69094.gpml	Small Ligand GPCRs	Mus musculus	null	Molecular Function	-	-	-	-	-	-	-	-	-	-	-	-	-	12801;12802;13609;14745;13610;14739;13611;17773;19204;19214;19216;19217;19218;19219;19220;19222;21390;244701	-
Mm_IL-3_Signaling_Pathway_WP373_69196.gpml	IL-3 Signaling Pathway	Mus musculus	null	Cellular Process	-	-	-	-	-	-	-	-	-	-	-	-	-	16187;16188;16187;16187;12983;16188;12983;18706;18707;15461;21682;22324;16451;16452;15170;19247;17096;20963;15162;14360;16818;20846;20850;20852;20851;20848;19401;20181;18708;18709;11651;22631;14159;12700;14694;18751;20416;100039786;54401;14389;14784;20662;16331;14388;107746;12929;12402;12928;12015;12048;12043;12028;12125;19052;12912;14083;19303;20779;216233;12702;13429;22330;110157;26395;19353;19…	-
Mm_Heme_Biosynthesis_WP18_69996.gpml	Heme Biosynthesis	Mus musculus	null	Metabolic Process	-	-	-	-	-	-	-	-	-	-	-	-	-	17025;15288;22276;22275;12892;19044;14151;11656;11655	-
Mm_Aflatoxin_B1_metabolism_WP1262_69179.gpml	Aflatoxin B1 metabolism	Mus musculus	2/21/2013	Metabolic Process	-	-	-	-	-	-	-	-	-	-	-	-	ENSMUSG00000032310;ENSMUSG00000032310;ENSMUSG00000028743;ENSMUSG00000032310;ENSMUSG00000001663;ENSMUSG00000038776	14862	-
Mm_Histone_modifications_WP300_71890.gpml	Histone modifications	Mus musculus	null	Cellular Process	-	-	-	-	-	-	-	-	-	-	-	-	-	107435;433759;15182;77683;110147	-
Mm_Wnt_Signaling_Pathway_WP403_72349.gpml	Wnt Signaling Pathway	Mus musculus	10/17/2013	Cellular Process	-	-	-	-	-	-	-	-	-	-	-	-	-	16835;22408;22413;22414;22415;22416;22417;22418;22419;22420;22421;22422;22409;22410;22411;93735;93735;14362;57265;93897;14371;14370;14369;14368;14367;20379;14365;26420;26414;11848;19353;13542;13543;13544;18751;18752;18753;18754;18759;18755;18760;18761;18762;26932;26931;14296;12005;27373;56637;11789;12387;30050;18472;17869;12443;12444;12445;14283;16476;18792;18750	-
Mm_miR-222_in_Exercise-Induced_Cardiac_Growth_WP2928_80384.gpml	miR-222 in Exercise-Induced Cardiac Growth	Mus musculus	null		-	-	-	-	-	-	-	-	-	-	-	-	ENSMUSG00000021972;ENSMUSG00000003031;ENSMUSG00000008730;ENSMUSG00000061436	-	-
Mm_Acetylcholine_Synthesis_WP175_78431.gpml	Acetylcholine Synthesis	Mus musculus	null	Metabolic Process	-	-	-	-	-	-	-	-	-	-	-	-	-	18597;18598;18618;13026;12660;11423;12647	-
Mm_Hedgehog_Signaling_Pathway_WP116_69142.gpml	Hedgehog Signaling Pathway	Mus musculus	null	Cellular Process	-	-	-	-	-	-	-	-	-	-	-	-	-	19207;20423;12534;19206;19207;13363;319757;16147;19206;19207;16147;14634;20481;24069;20220;20466;14632;14451;12914;13548;14633;269209;24069;12534;268697;14632;14633;14634;19206;24069;19335;19335;268697;319757;16002;13363;20423;20423;13363;16147;20423;15245;15245;15245;19206	-
Mm_Complement_and_Coagulation_Cascades_WP449_71733.gpml	Complement and Coagulation Cascades	Mus musculus	10/17/2013	Physiological Process	-	-	-	-	-	-	-	-	-	-	-	-	-	12260;12259;12262;50909;50908;13137;13136;12263;12268;12266;15139;12274;69379;12279;17174;12509;17221;12946;12630;17175;17194;12258;12269;12267;12273;12902;14962;11537;12628;14066;14068;14071;14069;109821;22371;14058;14067;14061;110135;15160;56373;21788;14060;14062;11905;268591;20699;19123;19128;18791;18792;21824;18787;18793;18815;58992;16621;16644;18816;12061;109828;232345	-
Mm_Calcium_Regulation_in_the_Cardiac_Cell_WP553_80276.gpml	Calcium Regulation in the Cardiac Cell	Mus musculus	null	Physiological Process	-	-	-	-	-	-	-	-	-	-	-	-	ENSMUSG00000033161;ENSMUSG00000007097;ENSMUSG00000007107;ENSMUSG00000026576;ENSMUSG00000036570;ENSMUSG00000026463;ENSMUSG00000049265;ENSMUSG00000020866;ENSMUSG00000024112;ENSMUSG00000032412;ENSMUSG00000041329	14683;14682;11749;20191;14225;18821;12317;12373;11513;19735;432530;104110;58175;22629;18751;100039786;22628;22627;22631;56470;55948;18755;19087;11514;11512;18749;18754;18762;18753;18760;11515;18755;18752;18750;210044;19085;18761;19736;56533;19734;51791;50782;67865;19739;24012;19088;19737;18747;50780;50778;224129;104111;19084;64214;50779;14702;14699;14697;14696;14695;14693;14688;26385;18797;14706;…	-
Mm_Retinol_metabolism_WP1259_74433.gpml	Retinol metabolism	Mus musculus	10/17/2013	Metabolic Process	-	-	-	-	-	-	-	-	-	-	-	-	-	20778;235033;19411;19378;237636;20181;63954;27409;12491;98711;19660;11668;26876;77974;20183;16956;67470;20182;11522;12903;79235;79235;56847;20887;12904;13106;20148;19401;20778;19659;232174;19662;13082;63857;19682;11668;19771;19892;77974;19378;218772;19682;54200;56847;63857;67442;63857	Q99NF1
Mm_IL-7_Signaling_Pathway_WP297_69128.gpml	IL-7 Signaling Pathway	Mus musculus	null	Cellular Process	-	-	-	-	-	-	-	-	-	-	-	-	-	18708;16197;16453;16186;16451;14360;17096;20850;20851;20848;18708;19229;16367;384783;11651;20846;56324;20844;12028;12015;56484;56637;56458;19645;12444;12428;12567;12566;67300;12125;17210;12143;26413;26417;208650;20416;14784;20662;12402;16362;17829;15461;110157;26395;26396	-
Mm_XPodNet_-_protein-protein_interactions_in_the_podocyte_expanded_by_STRING_WP2309_82878.gpml	XPodNet - protein-protein interactions in the podocyte expanded by STRING	Mus musculus	null	Cellular Process	-	-	-	-	-	-	-	-	-	-	-	-	ENSMUSG00000044573;ENSMUSG00000056201	16402;16403;16404;241226;16398;109700;16400;18008;21416;21415;14115;24117;18571;18750;547328;18759;17984;18754;18016;18753;14786;224796;328572;13386;12977;18762;56177;64652;384783;13388;16367;73542;54485;14784;16337;237459;330222;19127;226182;16197;18706;16410;16411;18049;80976;16348;11519;192662;22612;14463;56378;76709;140723;54377;227743;75788;66313;68089;67771;192897;11981;16419;30955;16416;18…	-
Mm_Mitochondrial_LC-Fatty_Acid_Beta-Oxidation_WP401_71751.gpml	Mitochondrial LC-Fatty Acid Beta-Oxidation	Mus musculus	10/17/2013	Metabolic Process	-	-	-	-	-	-	-	-	-	-	-	-	-	11363;12896;11364;111175;13177;20280;74147;11409;11370;12894;15107;97212;74205;50790;57279;14081	-
Mm_Hypothetical_Network_for_Drug_Addiction_WP1246_69102.gpml	Hypothetical Network for Drug Addiction	Mus musculus	null	Physiological Process	-	-	-	-	-	-	-	-	-	-	-	-	-	432530;11514;14816;14810;14799;14800;53623;14802;14811;14812;14813;14814;108071;18747;57321;387609;26395;26396;64652;67895;12323;18754;79264;13491;13489;13488;109550;432530;18747;26417;26413;11459;12912;12326	-
Mm_Fatty_Acid_Biosynthesis_WP336_71737.gpml	Fatty Acid Biosynthesis	Mus musculus	10/17/2013	Metabolic Process	-	-	-	-	-	-	-	-	-	-	-	-	-	18563;104112;14104;100705;107476;14104;14104;14104;14104;14104;14104;52538;15107;20249;14081;74205;50790;60525;433256;216739;14104;93747;67856;51798;52430;52665;26922;111175;67460	-
Mm_Tryptophan_metabolism_WP79_79761.gpml	Tryptophan metabolism	Mus musculus	10/17/2013	Metabolic Process	-	-	-	-	-	-	-	-	-	-	-	-	-	15930;13110;107626;15469;11298;15930;17246;109731;13195;13195;15930;110446;15108;93747;270076;18293;266645;107766;70789;70789;70789;56720;21990;22375;12359;23923;23923;109731;74754;13195;109731;11671;13123;71562;11671;11761;70790;15469;15469;109731;76507;21743;13076;13077;13106;13075;13078;72082;13107;64385;15107;19378;11668;11669;56752;19378;11668;11669;56752;17246;17246;22215;22215;57751;57751;…	-
Mm_Glutathione_and_one_carbon_metabolism_WP730_72143.gpml	Glutathione and one carbon metabolism	Mus musculus	10/17/2013	Metabolic Process	-	-	-	-	-	-	-	-	-	-	-	1.8.4.1;1.8.3.3;2.3.2.4;1.8.4.7;3.4.11.4;1.5.4.1;1.1.1.43;1.8.4.4;2.8.1.3;1.8.4.2;1.8.5.1;1.8.4.3;2.3.2.4;1.11.1.12	-	14381;16790;74340;14598;14598;14776;75475;434437;238505;14854;14782;108645;13433;12116;269378;14630;625249;14775;210009;108037;20425;13435;15926;23887;11720;13436;23887;14629;17769;14778;218865;218865;12411;107869	-
Mm_Id_Signaling_Pathway_WP512_69147.gpml	Id Signaling Pathway	Mus musculus	null	Cellular Process	-	-	-	-	-	-	-	-	-	-	-	-	-	15901;15902;15903;15904;15902;19645;19651;19650;21423;17927;12566;12428;12447;13712;13714;13713;19185;15205;18507;18504;18510;17877;17878;17928;21406;20787;17681;12156;12168;22339;14254;16542;17125;17128;17129;11910;17127;21815;11482;17128;17129;17125;16818;19412;16001;16000;16367;12387;21752;18033;19697;12161;21947;18049;11910;17127;13645;21416	-
Mm_Integrin-mediated_Cell_Adhesion_WP6_72138.gpml	Integrin-mediated Cell Adhesion	Mus musculus	10/17/2013	Cellular Process	-	-	-	-	109711	-	-	-	-	-	-	-	-	12540;20416;20418;11836;109880;110157;225724;23939;12336;228785;54126;19353;19354;170758;18607;22325;57257;19878;19877;20411;20662;26431;18709;22793;12389;12390;12391;14360;14784;20363;15461;14083;14083;212541;12988;12927;20779;11651;11652;12334;12335;12337;12339;73647;23830;268958;12338;224105;18481;70584;214230;21894;26397;23938;26399;29857;23797;330662;12928;107746;109905;215449;26413;50772;26…	17928
Mm_Oxidation_by_Cytochrome_P450_WP1274_73502.gpml	Oxidation by Cytochrome P450	Mus musculus	2/21/2013	Metabolic Process	-	-	-	-	-	-	-	-	-	-	-	-	ENSMUSG00000032315;ENSMUSG00000032310;ENSMUSG00000024087;ENSMUSG00000025479;ENSMUSG00000052974;ENSMUSG00000030670;ENSMUSG00000040703;ENSMUSG00000027983;ENSMUSG00000029541;ENSMUSG00000003484;ENSMUSG00000028713;ENSMUSG00000061126;ENSMUSG00000079057;ENSMUSG00000047155;ENSMUSG00000001467;ENSMUSG00000028240;ENSMUSG00000039519;ENSMUSG00000050445;ENSMUSG00000032323;ENSMUSG00000003555;ENSMUSG00000032274;…	110115;13072	-
Mm_EGFR1_Signaling_Pathway_WP572_82883.gpml	EGFR1 Signaling Pathway	Mus musculus	10/17/2013	Cellular Process	-	-	-	-	-	-	-	-	-	-	-	-	ENSMUSG00000030638	13645;110157;15461;18176;16653;56392;18708;26405;50915;14784;14783;26406;20662;14786;18709;20416;18710;18706;74769;18707;30955;14388;14389;16451;20846;16452;20848;20850;20847;20851;26395;18750;26401;18762;18760;18759;18751;26396;26397;23938;26407;22324;57257;22325;23939;26413;26417;13714;13712;26419;26400;19279;14609;54401;232341;13649;110310;16691;16667;16668;382523;107686;223650;18810;19248;208…	-
Mm_Inflammatory_Response_Pathway_WP458_78438.gpml	Inflammatory Response Pathway	Mus musculus	10/17/2013	Physiological Process	-	-	-	-	-	-	-	-	-	-	-	-	-	12842;12843;12825;14268;16776;16777;16779;226519;16782;22370;21827;21825;15978;16191;16189;16183;21938;21937;16186;16185;16184;22637;16818;12487;21939;12524;12519;21947;16190;16192	-
Mm_Proteasome_Degradation_WP519_71732.gpml	Proteasome Degradation	Mus musculus	10/17/2013	Physiological Process	-	-	-	-	-	MGI:98888	-	-	-	-	-	-	ENSMUSG00000029223	15270;51788;22201;74153;22210;216080;56550;100043702;19179;17999;67089;70247;21762;22123;19185;19184;19181;19182;23996;26440;19166;19170;19167;26441;26446;19175;19177;19173;19172;19186;19188;15978;16912;19171;16913;19192;17463;66413;57296;67151;53380;69077;66997;23997;19184;26443;26444;26442;26445;15007;240095;14991;20014;103963;22190;66998;319172;50933	-
Mm_Arachidonate_Epoxygenase_Epoxide_Hydrolase_WP1250_69058.gpml	Arachidonate Epoxygenase Epoxide Hydrolase	Mus musculus	null	Metabolic Process	-	-	-	-	-	-	-	-	-	-	-	-	-	13850;13850;13850;13850;12858;12868	-
Mm_Glucuronidation_WP1241_79223.gpml	Glucuronidation	Mus musculus	2/21/2013	Metabolic Process	-	-	-	-	-	MGI:3576090	-	-	-	-	-	-	ENSMUSG00000056131;ENSMUSG00000029171;ENSMUSG00000025791;ENSMUSG00000029201;ENSMUSG00000001891;ENSMUSG00000037012	226041;394433;72094;71773;100727;394430;394433;94215;394436;434493;552899;22236	-
Mm_Peptide_GPCRs_WP234_78410.gpml	Peptide GPCRs	Mus musculus	null	Molecular Function	-	-	-	-	-	-	-	-	-	-	-	-	-	18217;18387;11607;11608;11609;12062;12061;18101;14829;12209;12768;12772;12771;12773;12774;12775;12776;12769;12777;12770;80901;12145;12767;12766;12267;12273;13051;12765;14293;14294;12425;12426;13617;13618;14427;14428;14429;14309;16867;22095;17200;17199;17201;17202;17203;18166;18167;19065;18168;18169;18216;18386;18390;18389;14715;22045;208188;21336;21337;21338;20605;20606;20607;20608;20609;26361;12…	-
Mm_Pentose_Phosphate_Pathway_WP63_69066.gpml	Pentose Phosphate Pathway	Mus musculus	null	Metabolic Process	-	-	-	-	-	-	-	-	-	-	-	-	-	14381;66171;110208;19895;21881;21881;21351;66646	-
Mm_Leptin_and_adiponectin_WP683_71946.gpml	Leptin and adiponectin	Mus musculus	null	Metabolic Process	-	-	-	-	-	-	-	-	-	-	-	-	-	16846;11450;16847;68465;72674;105787;19082;19079;107476;12894	-
Mm_Insulin_Signaling_WP65_82885.gpml	Insulin Signaling	Mus musculus	10/17/2013	Cellular Process	-	-	-	-	-	-	-	-	-	-	-	-	ENSMUSG00000040390	16367;16368;16370;18706;74769;30955;18707;18708;18709;18710;75669;18704;225326;18705;18607;11651;11652;56637;245619;19211;18759;18762;19159;11845;11840;269180;228775;56458;18642;14936;14388;20416;216148;14784;19247;20662;20663;110157;26395;26396;26397;26398;23938;26399;26401;26405;26406;26407;26417;225724;26413;50772;26415;26420;26414;26411;26408;26419;26416;26410;26404;26412;26409;26403;26400;19…	-
Mm_Oxidative_Damage_WP1496_79337.gpml	Oxidative Damage	Mus musculus	null	Cellular Process	-	-	-	-	-	-	-	-	-	-	-	-	-	21926;21938;22029;22030;26401;26398;26414;12367;12043;12018;11783;12371;13063;13067;12015;22031;26415;18037;67384;12540;338372;51789;12577;12576;12575;13197;18538;12259;12260;12262;50909;50908;12263;12268;15139;12267;12273;12902;56196;22034;18033	-
Mm_Orphan_GPCRs_WP1398_69964.gpml	Orphan GPCRs	Mus musculus	null	Molecular Function	-	-	-	-	-	-	-	-	-	-	-	-	ENSMUSG00000000194;ENSMUSG00000005823;ENSMUSG00000057899;ENSMUSG00000053852;ENSMUSG00000053852;ENSMUSG00000056492;ENSMUSG00000024958;ENSMUSG00000021306;ENSMUSG00000075118;ENSMUSG00000049092;ENSMUSG00000041762;ENSMUSG00000040836;ENSMUSG00000031210;ENSMUSG00000022560;ENSMUSG00000002871;ENSMUSG00000028173;ENSMUSG00000070337;ENSMUSG00000022131;ENSMUSG00000071311;ENSMUSG00000071311;ENSMUSG00000044317;…	-	-
Mm_G13_Signaling_Pathway_WP298_79200.gpml	G13 Signaling Pathway	Mus musculus	null	Cellular Process	-	-	-	-	-	-	-	-	-	-	-	-	-	16885;14674;16801;11848;18709;13367;18643;18718;26414;320795;53311;19046;11857;19353;26407;18481;17901;12704;29875;544963;72508;19877;19878;59009;18706;74769;18707;12632;12631;20166;52428;14570;12313;51789;12540;73178;22376;24068	-
Mm_Splicing_factor_NOVA_regulated_synpatic_proteins_WP1983_78426.gpml	Splicing factor NOVA regulated synpatic proteins	Mus musculus	10/17/2013	Physiological Process	-	-	-	-	-	-	-	-	-	-	-	-	ENSMUSG00000000058;ENSMUSG00000024558;ENSMUSG00000064302;ENSMUSG00000031012;ENSMUSG00000039943;ENSMUSG00000021820;ENSMUSG00000000058;ENSMUSG00000031012;ENSMUSG00000028519;ENSMUSG00000031996;ENSMUSG00000016346;ENSMUSG00000030077;ENSMUSG00000030077;ENSMUSG00000031012;ENSMUSG00000028519;ENSMUSG00000031012;ENSMUSG00000039943;ENSMUSG00000039943	13822;12558;66354;65945;16522;16531;26562;14406;26420;67972;110351;13852;54725;18007;268566;20911;269587;13823;80883;57321;13640;14812;14810;12558;11735;14806;18762;242425;11735;11735;26420;269587;269587;14806;16531;18762;242425;268566;13821;94332	P27546;A2ASQ1;P06796
Mm_GPCRs,_Class_B_Secretin-like_WP456_69131.gpml	GPCRs, Class B Secretin-like	Mus musculus	null	Molecular Function	-	-	-	-	-	-	-	-	-	-	-	-	-	12311;54598;12921;12922;381853;93896;14652;14527;14602;213527;19228;11517;319229;22354;22355;26364;13733;26364;330814;99633;319387;170757;237175	-
Mm_Prostaglandin_Synthesis_and_Regulation_WP374_69204.gpml	Prostaglandin Synthesis and Regulation	Mus musculus	null	Metabolic Process	-	-	-	-	-	-	-	-	-	-	-	-	-	19224;19225;11745;12306;16952;11749;11746;22287;11747;11752;20200;15483;13618;13614;15446;19109;13617;15484;13070;18783;20194;19223;19215;21391;19214;19216;19217;19218;19219;19220;19222	-
Mm_Mismatch_repair_WP1257_69073.gpml	Mismatch repair	Mus musculus	2/21/2013	Cellular Process	-	-	-	-	-	-	-	-	-	-	-	-	ENSMUSG00000024151;ENSMUSG00000005370;ENSMUSG00000039748;ENSMUSG00000024151;ENSMUSG00000005370;ENSMUSG00000039748;ENSMUSG00000027342;ENSMUSG00000032498;ENSMUSG00000027342;ENSMUSG00000027342;ENSMUSG00000000751;ENSMUSG00000038644;ENSMUSG00000029191;ENSMUSG00000056394	-	-
Mm_Signaling_of_Hepatocyte_Growth_Factor_Receptor_WP193_69178.gpml	Signaling of Hepatocyte Growth Factor Receptor	Mus musculus	null	Cellular Process	-	-	-	-	-	-	-	-	-	-	-	-	-	16412;109700;19229;19303;14083;20779;19211;19303;14083;20779;19229;218397;18706;14388;19247;14784;20848;20662;12929;12928;330662;107746;109905;215449;15461;26419;26411;13712;110157;26395;26396;26413;26417;16476;14281;18479;17295;15234	-
Mm_Irinotecan_Pathway_WP475_69144.gpml	Irinotecan Pathway	Mus musculus	null	Physiological Process	-	-	-	-	-	-	-	-	-	-	-	-	-	436059;104158;11789;104158;436059;394436;394434;17250;12780;104158;436059;17250;12780;26357;94284;394436;394430;436059;104158;12038;12780;94284;17250	-
Mm_PodNet-_protein-protein_interactions_in_the_podocyte_WP2310_82879.gpml	PodNet: protein-protein interactions in the podocyte	Mus musculus	null	Cellular Process	-	-	-	-	-	-	-	-	-	-	-	-	ENSMUSG00000056201	101543;16403;16398;72674;56513;16400;18008;12822;16776;24117;18571;22325;14219;18750;60595;14107;14066;13052;18759;18754;268902;224796;19876;56177;16202;18186;18451;13992;232906;20892;241324;16658;18260;16480;54401;19277;14784;170643;16337;64929;12560;330222;108100;15251;19261;74440;17127;17126;17131;14726;17130;12577;12575;12576;21423;68404;12695;66713;74117;19225;14132;16779;18706;16410;22323;1…	-
Mm_Toll_Like_Receptor_signaling_WP88_80116.gpml	Toll Like Receptor signaling	Mus musculus	null	Cellular Process	-	-	-	-	-	-	-	-	-	-	-	-	-	24088;21898;117149;142980;17153;73914;266632;225471;17874;16179;19765;106759;108960;14082;22031;12367;12370;56489;11308;54131;56480;22026;26416;12675;54131;68652;19106;22034;26399;16150;17121;16151;18033;18034;17121;18034;18033	-
Mm_Biogenic_Amine_Synthesis_WP522_69135.gpml	Biogenic Amine Synthesis	Mus musculus	null	Metabolic Process	-	-	-	-	-	-	-	-	-	-	-	-	-	21823;13195;13166;18948;18478;21990;13195;107626;15186;13195;14415;14417;12647;12846;17161;11423;17161;11298	-
Mm_FAS_pathway_and_Stress_induction_of_HSP_regulation_WP571_71736.gpml	FAS pathway and Stress induction of HSP regulation	Mus musculus	10/17/2013	Cellular Process	-	-	-	-	-	-	-	-	-	-	-	-	-	13163;13163;14103;14102;15507;21926;16175;17164;102626;670717;12043;12371;11783;11783;12367;15507;15507;15507;15507;15507;15507;15507;14082;14084;14084;19249;12370;12370;12633;192656;12369;12367;11545;18479;224105;11857;20740;13347;13368;13368;19090;12368;16905;16906;16907;19645;26401;26398;26419;26409;16476	-
Mm_Odorant_GPCRs_WP1397_82866.gpml	Odorant GPCRs	Mus musculus	null	Molecular Function	-	-	-	-	-	-	-	-	-	-	-	-	ENSMUSG00000069823;ENSMUSG00000100923;ENSMUSG00000075214;ENSMUSG00000043226;ENSMUSG00000075208;ENSMUSG00000046975;ENSMUSG00000044923;ENSMUSG00000050577;ENSMUSG00000075200;ENSMUSG00000047149;ENSMUSG00000075175;ENSMUSG00000044213;ENSMUSG00000075171;ENSMUSG00000036658;ENSMUSG00000049843;ENSMUSG00000061616;ENSMUSG00000043605;ENSMUSG00000047444;ENSMUSG00000075068;ENSMUSG00000075063;ENSMUSG00000070310;…	-	-
Mm_SIDS_Susceptibility_Pathways_WP1266_69139.gpml	SIDS Susceptibility Pathways	Mus musculus	null	Physiological Process	-	-	-	-	-	-	-	-	-	-	-	-	-	625018;18033;19712;18992;15550;19712;260298;11438;22608;11835;18088;21990;108015;11516;54006;20191;15208;17172;217946;19017;18044;15567;16535;16153;17161;12391;21990;12912;14235;14462;15550;216343;14461;18935;216343;12391;13195;12268;18095;22355;20683;17161;15205;22354;20191;212139;20271;11517;20683;16917;18992;14815;15510;260298;13195;21926;170826;11516;19712;11444;13018;16535;328572;14695;16511…	-
Mm_IL-6_signaling_Pathway_WP387_72091.gpml	IL-6 signaling Pathway	Mus musculus	10/17/2013	Cellular Process	-	-	-	-	-	-	-	-	-	-	-	-	-	16193;16194;16194;16195;16195;14159;21682;12229;16452;19247;16451;54721;20416;14784;20848;20662;22324;26413;14388;18708;18709;20846;20846;20846;20848;20846;20848;20848;20848;26416;26416;20393;20393;18033;18033;18099;15461;17977;12914;19353;107951;13163;11835;433759;18753;19229;14389;26398;15519;12702;14281;16476;21405;12608;13866;13867;15162;17096;12608;110157;12367;12371;19052;19053;51792;73699;…	-
Mm_Selenium_Micronutrient_Network_WP1272_82692.gpml	Selenium Micronutrient Network	Mus musculus	2/21/2013	Cellular Process	-	-	-	Reactive Oxygen Species	-	-	-	-	-	-	-	-	ENSMUSG00000031584	20363;22436;75512;342184;51734;64292;103711;0;11689;238505;6415;17769;7295;0;12359;98256;10587;19215;17709;76267;56473;80795;21391;17708;19223;625249;14778;14776;14775;7296;114112	-
Mm_Nucleotide_Metabolism_WP87_71749.gpml	Nucleotide Metabolism	Mus musculus	10/17/2013	Metabolic Process	-	-	-	-	-	-	-	-	-	-	-	-	-	19139;110639;13361;17768;11564;23917;11566;18968;18970;18975;18971;18103;20229;20810;18245;15452;20133;20135;382985;20133	-
Mm_DNA_Replication_WP150_69148.gpml	DNA Replication	Mus musculus	null	Cellular Process	-	-	-	-	-	-	-	-	-	-	-	-	-	19891;68240;18968;19075;19076;18974;18973;50793;18393;26429;26428;18392;56452;57441;67177;22186;17219;17218;17217;17215;17216;17220;70024;12566;72151;106344;69263;19718;19687;18538;27214;12545;68275;12544;18972;67967;69745;18971;23834;22190;18969	-
Mm_IL-1_Signaling_Pathway_WP37_69141.gpml	IL-1 Signaling Pathway	Mus musculus	null	Cellular Process	-	-	-	-	-	-	-	-	-	-	-	-	-	16176;16181;16180;16177;16175;16176;16181;16178;16178;16180;16178;17874;16179;16177;16177;16179;22034;16179;22034;22034;16179;22034;19261;16175;108960;16179;16175;16176;19261;16179;22034;22034;16175;16176;12333;12336;12362;18412;19247;19247;73914;266632;266632;266632;18803;26413;26413;11651;68652;68652;68652;68652;68652;68652;26409;26409;26409;26409;26409;26409;66513;66513;66513;26419;12675;12675…	-
Mm_Focal_Adhesion_WP85_82887.gpml	Focal Adhesion	Mus musculus	null	Cellular Process	-	-	-	-	-	MGI:96608;MGI:2429765;MGI:97847	-	-	-	-	-	-	ENSMUSG00000090210;ENSMUSG00000024421	21828;21923;21960;22370;22371;226519;23928;329278;53867;81877;94216;13645;14205;15234;16000;18590;18591;18654;105083;16398;16400;16401;16402;16403;16404;241226;104099;319480;16399;16407;381924;16408;16409;16411;16412;16414;16416;192897;16419;16420;16421;320910;109905;215449;20416;20418;20662;22793;12389;12391;14360;14784;22323;20779;16202;12390;109711;22330;12643;12814;12815;12824;12825;12826;128…	-
Mm_miR-1_in_cardiac_development_WP608_69184.gpml	miR-1 in cardiac development	Mus musculus	null	Physiological Process	-	-	-	-	-	-	-	-	-	-	-	-	-	15111;54352;16508	-
Mm_GPCRs,_Other_WP41_78413.gpml	GPCRs, Other	Mus musculus	10/17/2013	Molecular Function	-	-	-	-	-	MGI:2148530	-	-	-	-	-	-	-	319757;22297;113849;113851;113850;113848;113847;113846;113845;22296;24112;113854;113855;113856;113857;113852;107797;113853;113861;113859;113858;113860;113863;113864;113862;113865;81012;81017;81016;81015;81013;81011;81010;81014;56696;58182;57260;80910;80978;80290;14788;13349;64378;58861;53883;12614;78249;14766;13489;18241;27216;23832;12777;12775;11539;11542;13488;14739;13617;14769;17202;14816;2133…	Q61071;Q9EPV2;Q9EPY6;Q9EPY8;Q9ERW4;Q9ERX0;Q9ERX4;Q9ERX6;Q9ERY0;Q9ERY2;Q9ERY7;Q9ESF9;Q9ESG1;Q9JHH0;Q9JHK3;Q9JM17;Q9JM18;Q9JM19;Q9JM21;Q9JM22;Q9JM23;Q9JM24;Q9JM25;Q9JM26 ;Q9JM27;Q9JM28;Q9JM29;Q9JM30;Q9JM31;Q9JM33;Q9JM34;Q9JM36;Q9JM37;Q9JM39;Q9JM40;Q9JM41;Q9JM42;Q9WU87
Mm_Ovarian_Infertility_Genes_WP273_71724.gpml	Ovarian Infertility Genes	Mus musculus	10/17/2013	Cellular Process	-	-	-	-	-	-	-	-	-	-	-	-	-	12167;19116;14309;16867;22788;22788;13404;11920;17350;17687;14566;22787;20597;13164;14612;14612;16322;17127;18667;13983;22337;26423;21374;20185;268903;13653;12608;19217;12576;12444;12567;20597;13075;319565	-
Mm_Non-odorant_GPCRs_WP1396_69993.gpml	Non-odorant GPCRs	Mus musculus	null	Molecular Function	-	-	-	-	-	-	-	-	-	-	-	-	ENSMUSG00000027335;ENSMUSG00000068122;ENSMUSG00000034730;ENSMUSG00000033569;ENSMUSG00000041347;ENSMUSG00000040552;ENSMUSG00000049130;ENSMUSG00000044534;ENSMUSG00000064039;ENSMUSG00000037944;ENSMUSG00000042262;ENSMUSG00000043953;ENSMUSG00000002885;ENSMUSG00000016028;ENSMUSG00000068740;ENSMUSG00000023473;ENSMUSG00000052336;ENSMUSG00000050232;ENSMUSG00000047880;ENSMUSG00000048521;ENSMUSG00000044337;…	-	-
Mm_Fatty_Acid_Beta_Oxidation_WP1269_72137.gpml	Fatty Acid Beta Oxidation	Mus musculus	null	Metabolic Process	-	-	-	-	-	-	-	-	-	-	-	-	-	21991;14933;14626;14571;12896;12894;12651;57279;12908;14081;60525;74205;50790;433256;216739;12895;11370;97212;231086;97212;231086;231086;11363;231086;97212;231086;93747;15107;231086;16890;15450;66853;67717;16956;97212;97212;11363;97212;231086;97212;11364;93747;15107;231086;11364;93747;15107;231086;11409;93747;15107;231086;97212;97212;97212;11409;93747;15107;270076;13382;110446;97212;231086;97212;…	-
Mm_Cholesterol_Biosynthesis_WP103_71741.gpml	Cholesterol Biosynthesis	Mus musculus	10/17/2013	Metabolic Process	-	-	-	-	-	-	-	-	-	-	-	-	-	110196;319554;208715;15357;17855;192156;110196;14137;13360;235293;16987;20775;68603;18194;13121;66234	-
Mm_One_carbon_metabolism_and_related_pathways_WP1770_78414.gpml	One carbon metabolism and related pathways	Mus musculus	10/17/2013	Metabolic Process	-	-	-	-	-	-	-	-	-	-	-	-	-	11720;232087;13429;13435;14711;229709;12116;64918;218865;12660;12651;18618;212862;236899;18805;75320;68671;238505;17769;20425;108037;13361;22171;74129;12411;107869;14629;14854;12583;14415;14417;246277;14630;12012;20655;20656;20657;14782;14780;14775;625249;14778;67305;14776;75512;13026;99712;214253;192166	-
Mm_Spinal_Cord_Injury_WP2432_79927.gpml	Spinal Cord Injury	Mus musculus	null	Physiological Process	-	ENSMUSG00000026874	-	-	-	-	-	-	-	-	-	-	ENSMUSG00000031497;ENSMUSG00000089669;ENSMUSG00000024399;ENSMUSG00000032911;ENSMUSG00000068748;ENSMUSG00000046908;ENSMUSG00000027400;ENSMUSG00000026640;ENSMUSG00000055447;ENSMUSG00000000120;ENSMUSG00000044786;ENSMUSG00000026656;ENSMUSG00000067543;ENSMUSG00000027303;ENSMUSG00000027398;ENSMUSG00000044786;ENSMUSG00000020826;ENSMUSG00000024401;ENSMUSG00000023034;ENSMUSG00000000869;ENSMUSG00000020423;…	469616	-
Mm_Cytokines_and_Inflammatory_Response_(BioCarta)_WP222_70944.gpml	Cytokines and Inflammatory Response (BioCarta)	Mus musculus	null	Physiological Process	-	-	-	-	-	MGI:98553	-	-	-	-	-	-	-	14825;21926;16176;16175;16193;21926;16176;16175;21926;21803;21926;16175;16176;21926;16175;16176;16193;16156;16160;12977;12981;12985;12504;16175;16176;16193;16153;330122;16159;16168;15962;15977;21926;16187;16193;16196;12981;16187;16189;16153;16163;15978;21926;16183;16160;16168;16183;15978;16168;16187;16189;16153;16189;16153;16189;16193;21803;16183;16189;16191;16163;15978;16187;16191;21803;16183;16…	-
Mm_IL-5_Signaling_Pathway_WP151_69175.gpml	IL-5 Signaling Pathway	Mus musculus	2/21/2013	Cellular Process	-	-	-	-	-	-	-	-	-	-	-	-	ENSMUSG00000071713;ENSMUSG00000071713	16191;16191;16192;20416;19247;13430;18751;26413;26417;216148;26416;18035;19229;30955;26396;18708;18709;15170;18033;26420;14784;17096;22248;12929;110157;16653;20963;53378;20677;12703;22631;15162;11651;20111;56484;18033;606496;18783;22324;15163;12402;23921;16476;12229;56637;11909;13712;16185;20850;20851;12929;11689;11689;12028;12028;18753;18753;16192;12983;12387;12387;15461;110351;12445;12576;10774…	-
