# Supplementary material for: SyNDI: synchronous network data integration framework
Source: BMC Bioinformatics. 2018 Nov 6;19:403. doi: 10.1186/s12859-018-2426-5 (PMC6219086; doi:10.1186/s12859-018-2426-5)
Supplement: Supplementary file 3 — Source code and data files of the example presented in Additional file 2. This additional file is a zip package that contains all source code data files used in Additional file 2. Detailed descriptions of each of these files are presented in a README file included in this zip package (ZIP 16.2 MB) [file 12859_2018_2426_MOESM3_ESM.zip › Additional_file_3/CreateHumanNoas.R]

# Author: Erno Lindfors
# Last updated: Oct 05, 2016
#
# This file creates a file that contains node attributes to be imported in
# Cytoscape.
# The results will be stored locally on user's computer.
# It is a node attribute file in which one row correponds to one gene having
# the following data:
#   - gene identifiers: entrez gene id, humna gene symbol, esembl id
#   - differential expression statistics for gene
#     (i.e. log2.fcs, p- and q-values from t-test and Wilcoxon test)
# 
# Args:
#   Paths to the gpl and gse files downloaded from GEO
#
# This script contains prints here and there, so the user can follow the progress.
#
# Usage:
# Rscript --vanilla CreateHumanNoas.R $HUMAN_GE_FOLDER/GPL6947-13512.txt $HUMAN_GE_FOLDER/GSE30119_series_matrix.txt

# Delete all R objects from the workspace in order to make sure we will not mix
# up with earlier objects.
rm(list=ls())

# The following function is for triming a string,
# i.e. for removing leading or trailing whitespaces.
# It is adopted from
# http://stackoverflow.com/questions/2261079/how-to-trim-leading-and-trailing-whitespace-in-r
# Usage:  myDummy$country <- trim(myDummy$country)
trim <- function (x) gsub("^\\s+|\\s+$", "", x)

# Next we will the GEO data (i.e. gpl and gse files) from the command line arguments.
#!/usr/bin/env Rscript
args = commandArgs(trailingOnly=TRUE)
gpl <- read.delim(
  args[1],
  # "GPL6947-13512.txt",
  sep="\t",
  comment.char = "#",
  header=T
)
gse <- read.delim(
  args[2],
  # "GSE30119_series_matrix.txt",
  sep="\t",
  comment.char = "!",
  header=T,
  row.names=1
)

# Next we will replace all negative values with zeros in the gse file as recommended at
# http://www.researchgate.net/post/How_can_I_deal_with_Illumina_microarray_gene_expression_data_negative_values
# The following function is adopted from
# http://stackoverflow.com/questions/11275187/r-replacing-negative-values-by-zero
RepNegWithZeros <- function(x) { x[x<0] <- 0; x }
orig.gse <- gse
gse <- RepNegWithZeros(data.matrix(orig.gse))

# Next we will retrieve all entrez ids from gpl and remove duplicates and empty
# strings from them.
orig.all.entrez.ids <- as.vector(gpl$Entrez_Gene_ID)
all.entrez.ids <-unique(
  orig.all.entrez.ids[orig.all.entrez.ids != "" & !is.na(orig.all.entrez.ids)]
)

# Next we will retrieve gse data to a list in which
# one element corresponds to gse data for one entrezId.
# More specifically this element is a matrix in which
# the row names are the probe ids and one column contains gse data
# (=intensfities) for the probe id.
print(paste("Starting to construct probe.id.gse"))
probe.id.gse <- lapply(
  all.entrez.ids,
  function(x) {
    probe.ids <- as.vector(gpl[which(gpl$Entrez_Gene_ID==x),]$ID)
    intersect.probe.ids <- which(rownames(gse) %in% probe.ids)
    probe.id.gse <- gse[intersect.probe.ids,]
    
    # probe.id.gse gets transposed if there is only one probeId in
    # intersect.probe.ids, so in this case we have to re-transpose it.
    if (length(probe.ids) == 1) {
      probe.id.gse <- t(probe.id.gse)
    }
    rownames(probe.id.gse) <- probe.ids
    return(probe.id.gse)
  }
)
print(paste("probe.id.gse constructed"))

# Next we will construct intenstiesInGseOrder.
# This is a list of which
# one element correponds to an entrezId
# This element is a numerical vector in which the intensities are in the same
# order as they are in gse.
print(paste("Starting to construct intensities.in.gse.order"))
intensities.in.gse.order <- lapply(
  probe.id.gse,
  function(y) {
    apply(y, 2, mean)
  }
)
print(paste("intensities.in.gse.order constructed"))

# Next we will calcualte p-vals from t-test for allEntrezIds.
case.inds <- c(23:62, 85:143)
control.inds <- c(1:22, 63:84)
print(paste("Starting to calculate p-vals from t-test"))
entrez.id.ttest.pvals <- lapply(
  intensities.in.gse.order,
  function(x) {
    case.intens <- as.numeric(x[case.inds]) # N=99 cases
    if (length(case.intens) != 99) {
      print(paste(
        "Something is wrong.\n ", 
        "length(case.intens): ", length(case.intens) ,
        " is not consistent the number of cases."
      ))
    }
    control.intens <- as.numeric(x[control.inds]) # N=44 controls
    if (length(control.intens) != 44) {
      print(paste(
        "Something is wrong.\n ", 
        "length(control.intens): ", length(control.intens) ,
        " is not consistent the number of controls."
      ))
    }
    pval.ttest <-
      t.test(
        case.intens, control.intens, paired = FALSE, var.equal = FALSE,
        formula=log
      )$p.value
    return(pval.ttest)
  }
)
print(paste("p-vals from t-test calculated"))

# Next we will calculate p-vals from Wilcoxon test for all.entrez.ids.
print(paste("Starting to calculate p-vals from Wilcoxon test"))
entrez.id.wil.pvals <- lapply(
  intensities.in.gse.order,
  function(x) {
    case.intens <- as.numeric(x[case.inds]) # N=99 cases
    if (length(case.intens) != 99) {
      print(paste(
        "Something is wrong.\n ", 
        "length(case.intens): ", length(case.intens) ,
        " is not consistent the number of cases."
      ))
    }
    control.intens <- as.numeric(x[control.inds]) # N=44 controls
    if (length(control.intens) != 44) {
      print(paste(
        "Something is wrong.\n ", 
        "length(control.intens): ", length(control.intens) ,
        " is not consistent the number of controls."
      ))
    }
    pval.wil <-
      wilcox.test(
        case.intens, control.intens, paired = FALSE, var.equal = FALSE,
        formula=log
      )$p.value
    return(pval.wil)
  }
)
print(paste("p-vals from Wilcoxon test calculated"))

# Next we will calculate log2Fcs for all.entrez.ids.
print(paste("Starting to calculate log2.cs"))
entrez.id.log2.fcs <- lapply(
  intensities.in.gse.order,
  function(x) {
    case.intens <- as.numeric(x[case.inds]) # N=99 cases
    if (length(case.intens) != 99) {
      print(paste(
        "Something is wrong.\n ", 
        "length(case.intens): ", length(case.intens) ,
        " is not consistent the number of cases."
      ))
    }
    control.intens <- as.numeric(x[control.inds]) # N=44 controls
    if (length(control.intens) != 44) {
      print(paste(
        "Something is wrong.\n ", 
        "length(control.intens): ", length(control.intens) ,
        " is not consistent the number of controls."
      ))
    }
    # We set NaN to indicate mean(control.intens).
    if (mean(control.intens) == 0) {
      return(NaN)
    }
    log2.fc = log2(mean(case.intens) / mean(control.intens))
    return(log2.fc)
  }
)
print(paste("log2.fcs calculated"))

# Next we will calculated q-values for the p-values from t-test.
print(paste("Starting to calculate q-vals"))
library(qvalue)
qvals <- qvalue(unlist(entrez.id.ttest.pvals))$qvalues
print(paste("q-vals calculated"))

# There are a few NaNs (e.g. mean(control.intens) is zero), so we will remove them.
print(paste("Starting to remove NaNs"))
output <- cbind(all.entrez.ids,entrez.id.ttest.pvals, entrez.id.wil.pvals,
  qvals, entrez.id.log2.fcs)
row.has.na <- apply(output, 1, function(x){any(is.na(x))})
output.filtered <- output[!row.has.na, ]
print(paste("NaNs removed"))

# We have now removed NaNs, so we can create a is.sign.col.
print(paste("Starting to create is.sign.col"))
is.sign.col <- apply(
  output.filtered,
  1,
  function(x) {
    if (as.numeric(x[length(x)-1]) < 0.01 
        & abs(as.numeric(x[length(x)])) >= 0.7) {
      return (1)
    } else {
      return (0)
    }
  }
)
print(paste("is.sign.col created"))

# Next we will convert entrezd.ids to gene.symbs.
print(paste("Starting to convert entrezd.ids to gene.symbs"))

library("biomaRt")
ensembl=useMart("ensembl")
ensembl = useDataset("hsapiens_gene_ensembl", mart=ensembl)

gene.symb.col <- apply(
  output.filtered,
  1,
  function(x) {
    trimmed.entrez.id <- trim(x[1])
    gene.symb.df <- getBM(
      attributes=c('hgnc_symbol'),
      filters='entrezgene',
      values=trimmed.entrez.id, 
      mart=ensembl
    )
    return (paste(gene.symb.df[,1], collapse = ","))
  }
)
print(paste("entrezd.ids converted to gene.symbs"))

# Next we will convert entrezd.ids to ensmbI.ids.
print(paste("Starting to convert entrezd.ids to ensmbI.ids"))
ensembl.col <- apply(
  output.filtered,
  1,
  function(x) {
    ensembl.gene.id.df <- getBM(
      attributes=c('ensembl_gene_id'),
      filters='entrezgene',
      values=as.list(x[1]), 
      mart=ensembl
    )
    return (paste(ensembl.gene.id.df[,1], collapse = ","))
  }
)
print(paste("entrezd.ids converted to ensmbI.ids"))

# In the end we combine everything in one file and save it locally on user computer. 
output.filtered <- cbind(output.filtered, is.sign.col, gene.symb.col, ensembl.col)
colnames(output.filtered) <- c(
  "Entrez.ID",
  "P.val.t.test",
  "P.val.wilcox",
  "Q.val.t.test",
  "log2.Fc",
  "is.sign",
  "hgnc.symbol",
  "Ensembl.ID"
)
write.table(
  output.filtered, "HumanNoas.txt", sep="\t", row.names = FALSE, col.names = T,
  quote = FALSE
)
print(paste("CreateHumanNoas.R completed"))
