# Supplementary material for: SyNDI: synchronous network data integration framework
Source: BMC Bioinformatics. 2018 Nov 6;19:403. doi: 10.1186/s12859-018-2426-5 (PMC6219086; doi:10.1186/s12859-018-2426-5)
Supplement: Supplementary file 3 — Source code and data files of the example presented in Additional file 2. This additional file is a zip package that contains all source code data files used in Additional file 2. Detailed descriptions of each of these files are presented in a README file included in this zip package (ZIP 16.2 MB) [file 12859_2018_2426_MOESM3_ESM.zip › Additional_file_3/Human_wikipathways.txt]

Wikipathway file name	Pathway name	Organisms	Last-Modified	WikiPathways-category	RefSeq	Pfam	Wikipedia	PubChem-compound	KEGG Orthology	KEGG Genes	miRBase Sequence	Kegg ortholog	KEGG ortholog	HGNC	UniGene	Enzyme Nomenclature	Ensembl	Wikidata	miRBase mature sequence	Entrez Gene	Uniprot-TrEMBL
Hs_Synaptic_Vesicle_Pathway_WP2267_78595.gpml	Synaptic Vesicle Pathway	Homo sapiens	2/21/2013	Cellular Process	-	-	-	-	-	-	-	-	-	-	-	-	ENSG00000008056;ENSG00000105649;ENSG00000157152;ENSG00000185666;ENSG00000067715;ENSG00000220205;ENSG00000099365;ENSG00000111450;ENSG00000106089;ENSG00000166900;ENSG00000132639;ENSG00000079841;ENSG00000136854;ENSG00000105649;ENSG00000137766;ENSG00000198722;ENSG00000130477;ENSG00000213578;ENSG00000145920;ENSG00000168993;ENSG00000105402;ENSG00000073969;ENSG00000141837;ENSG00000148408;ENSG00000105649…	-	-	-	-
Hs_GPCRs,_Other_WP117_82985.gpml	GPCRs, Other	Homo sapiens	10/15/2013	Molecular Function	-	-	-	-	-	-	-	-	-	-	-	-	ENSG00000185385;ENSG00000170688;ENSG00000180068;ENSG00000228960	-	-	53831;51289;9288;9287;27202;9290;84539;54112;118442;64582;11245;9038;57191;59340;1234;26648;1951;2798;26492;26494;2492;2149;135;1901;144124;4923;59352;3355;3356;3579;3577;341276;2837;4935;56413;83873;9289;221395;53829;29933;128674;283383;2841;144124;1231;146;140;154;390885;26651;391632;3363;59350;26245;8594;401428;26212;4992;138883;8387;8390;8389;9596;26211;4994;26716;393046;8392;2840;1952;9620;2…	P47886;P47889;P47892;Q9NZP0;Q9NZP2;Q9NZP3;Q9NZP4;Q9NZP5;Q9UDD7;Q9UDD8;O43884;O95220;O60411;Q9BYT4;Q9H2C7
Hs_Steroid_Biosynthesis_WP496_69016.gpml	Steroid Biosynthesis	Homo sapiens	2/22/2013	Metabolic Process	-	-	-	-	-	-	-	-	-	-	-	4.1.2.30;4.1.2.30	ENSG00000120054;ENSG00000120054	-	-	3283;3284;3283;3283;3283;3283;3283;3283;3283;3283;3284;3284;3283;3283;3283;3283;3283;3283;1586;1586;3283;2165;3292;3294;3293;3295;51478;3283;3284;3283;3283;3283;3283	-
Hs_Polyol_Pathway_WP690_72132.gpml	Polyol Pathway	Homo sapiens	2/21/2013	Metabolic Process	-	-	-	-	-	-	-	-	-	-	-	-	ENSG00000140263;ENSG00000138030;ENSG00000136872	-	-	231	-
Hs_Cell_Cycle_WP179_70629.gpml	Cell Cycle	Homo sapiens	2/22/2013	Cellular Process	-	-	-	-	-	-	-	-	-	-	-	-	-	-	-	701;472;25;545;10459;699;9184;2033;7465;9232;10744;26255;5925;5925;994;995;1017;1017;1019;1021;902;8379;2932;896;894;1029;1026;898;8900;890;5111;7532;1647;993;3065;3066;8841;10014;10013;51564;55869;1017;7157;5591;1111;11200;219972;4085;983;890;8900;891;9133;85417;983;5925;7027;5933;8317;10926;8318;990;1027;9088;6502;6502;8556;8555;999;11138;4221;9700;8243;4193;375;1869;1870;1871;1875;1874;5933;18…	-
Hs_Globo_Sphingolipid_Metabolism_WP1424_83526.gpml	Globo Sphingolipid Metabolism	Homo sapiens	10/17/2013	Metabolic Process	-	-	-	-	-	-	-	-	-	-	-	2.4.1.-	ENSG00000128274;ENSG00000128274;ENSG00000184389;ENSG00000184389;ENSG00000183778;ENSG00000157350;ENSG00000111728;ENSG00000172461;ENSG00000143641;ENSG00000174951;ENSG00000070526;ENSG00000144057;ENSG00000176920;ENSG00000008513;ENSG00000187210;ENSG00000070731;ENSG00000184005;ENSG00000136840;ENSG00000117069;ENSG00000160408;ENSG00000073849;ENSG00000175164;ENSG00000175164	-	-	-	O75752;Q8N5D6
Hs_Glucose_Homeostasis_WP661_72077.gpml	Glucose Homeostasis	Homo sapiens	null	Metabolic Process	-	-	-	-	-	-	-	-	-	-	-	-	-	-	-	-	-
Hs_Cell_Differentiation_-_Index_WP2029_82903.gpml	Cell Differentiation - Index	Homo sapiens	2/22/2013	Cellular Process	-	-	-	-	-	-	-	-	-	-	-	-	ENSG00000112658;ENSG00000243709;ENSG00000143768;ENSG00000107807;ENSG00000115297;ENSG00000164438;ENSG00000108840;ENSG00000168610	-	-	-	-
Hs_Structural_Pathway_of_Interleukin_1_(IL-1)_WP2637_80029.gpml	Structural Pathway of Interleukin 1 (IL-1)	Homo sapiens	null		-	-	-	-	-	-	-	-	-	-	-	-	ENSG00000115008;ENSG00000115594;ENSG00000184216;ENSG00000134070;ENSG00000172936;ENSG00000198001;ENSG00000078902;ENSG00000175104;ENSG00000185507;ENSG00000198909	;ENSG00000095015;ENSG00000100324;ENSG00000135341;ENSG00000034152;ENSG00000006062;ENSG00000213341;ENSG00000185386;ENSG00000102882;ENSG00000107968;ENSG00000162889;ENSG00000100784;ENSG00000126767;ENSG00000197971;ENSG00000160633;ENSG00000173039;ENSG00000115008;ENSG00000196083;ENSG00000055208;ENSG00000157625;ENSG00000108984;ENSG00000065559;ENSG00000076984;ENSG00000169032;ENSG00000126934;ENSG0000013656…	;ENSG00000099875;ENSG00000151247	-	-	-	P19838;P45983;P25963;P45984;P53779;Q15653;Q66I33
Hs_Oxidation_by_Cytochrome_P450_WP43_79993.gpml	Oxidation by Cytochrome P450	Homo sapiens	2/22/2013	Metabolic Process	-	-	-	-	-	-	-	-	-	-	-	-	ENSG00000140465;ENSG00000140505;ENSG00000138061;ENSG00000255974;ENSG00000198077;ENSG00000197838;ENSG00000197408;ENSG00000138115;ENSG00000138109;ENSG00000108242;ENSG00000100197;ENSG00000130649;ENSG00000197446;ENSG00000130612;ENSG00000134716;ENSG00000186104;ENSG00000167600;ENSG00000155016;ENSG00000165841;ENSG00000160868;ENSG00000073067;ENSG00000187048;ENSG00000021461;ENSG00000160870;ENSG00000106258…	-	-	1559;1559;1559;1559;1559	-
Hs_Peptide_GPCRs_WP24_79999.gpml	Peptide GPCRs	Homo sapiens	null	Molecular Function	-	-	-	-	-	-	-	-	-	-	-	-	-	-	-	185;10396;185;186;624;623;4829;2925;680;1230;729230;1232;1233;1234;1235;1236;1237;10803;2826;1230;10663;2833;7852;643;2532;1524;2492;3973;7253;2587;8811;8484;1909;1910;886;887;2357;2358;2359;719;3577;3579;4157;4159;4160;4161;4886;4887;4889;4923;23620;4985;4986;4988;4987;2798;7201;2693;6869;6865;6870;255061;6751;6752;6753;6754;6755;552;553;554;5021;728;4158;5540;4888	-
Hs_Alanine_and_aspartate_metabolism_WP106_74147.gpml	Alanine and aspartate metabolism	Homo sapiens	null	Metabolic Process	-	-	-	-	-	-	-	-	-	-	-	2.3.1.7;2.6.1.18;6.3.2.11;3.4.13.3;4.1.1.11;4.1.1.12;2.6.1.12;6.1.1.7;5.1.1.1;6.3.4.4;3.5.1.1;3.5.1.38;6.3.1.1;6.3.5.4;4.3.1.1;4.3.2.2;2.6.1.14;3.5.1.3;1.4.3.2;1.4.3.16;1.2.1.18;2.1.3.2;6.3.5.6;6.1.1.22;1.4.3.1;1.4.3.15;3.5.1.7;5.1.1.13	-	-	-	5091;18;2572;1615;2875;189;445;435;2806;1615;443;2571;2805	-
Hs_Bladder_Cancer_WP2828_79529.gpml	Bladder Cancer	Homo sapiens	null		-	-	-	-	-	-	-	-	-	-	-	-	ENSG00000068078;ENSG00000138798	-	-	3265;673;3265;5604;5594;9252;2064;1956;4609;595;5925;7422;4312;3576;5295;1869;11186;1612;23604;1613;1029;4193;7157;1026;7057;1029;1890;999;5296;5605;1019	-
Hs_Triacylglyceride_Synthesis_WP325_71223.gpml	Triacylglyceride Synthesis	Homo sapiens	null	Metabolic Process	-	-	-	-	-	-	-	-	-	-	-	-	-	-	-	2819;2710;57678;8443;8540;10554;10555;56894;56895;55326;8611;8613;8612;8694;2712;84649;116255;80168;4023;3991;3990;8513;57104;346606	-
Hs_Butyrate-induced_histone_acetylation_WP2366_73980.gpml	Butyrate-induced histone acetylation	Homo sapiens	null	Cellular Process	-	-	Histone deacetylase	-	-	-	-	-	-	-	-	-	-	-	-	-	P31749 ;P53396
Hs_Endochondral_Ossification_WP474_80208.gpml	Endochondral Ossification	Homo sapiens	null	Physiological Process	-	-	-	-	-	-	-	-	-	-	-	-	-	-	-	85477;8100;11127;445341;1473;5167;2688;3479;7067;7067;3480;2690;6777;207;3481;3549;5744;5727;2737;5745;5566;6662;860;5741;654;655;1300;6696;657;7040;7042;2487;2261;8817;6772;2247;1280;176;4921;4322;50515;6660;55553;864;9759;579;4208;4318;9510;9507;11096;1515;5327;5328;7422;4256;3157;249;51719;1028;7040;5727;871;2260;7078;801;54407;860;860	-
Hs_NLR_Proteins_WP288_80026.gpml	NLR Proteins	Homo sapiens	null	Cellular Process	-	-	-	-	-	-	-	-	-	651	-	-	-	-	-	6885;55914;2048;5599;8517;1147;3551;5970;958	-
Hs_Proteasome_Degradation_WP183_81161.gpml	Proteasome Degradation	Homo sapiens	null	Physiological Process	-	-	-	-	-	-	-	-	-	-	-	-	ENSG00000170315;ENSG00000118939;ENSG00000154277	-	-	3014;3015;7317;7318;7320;7321;7322;7323;5700;4734;5706;5707;5708;5709;5710;5705;5701;5702;5704;5682;5683;5689;5684;5685;5691;5694;5695;5693;5692;5720;5721;3458;5698;5699;5696;10197;5713;9861;5714;5715;5716;5717;5718;5719;5705;5687;5688;5686;5690;3105;3106;3107;3133;3134;3135;6185;6184;7316;5711;3136;3137;8335	P0CG48
Hs_B_Cell_Receptor_Signaling_Pathway_WP23_79985.gpml	B Cell Receptor Signaling Pathway	Homo sapiens	null	Cellular Process	-	-	-	-	-	-	-	-	-	-	-	-	-	-	-	1147;8517;4790;5970;5966;5894;6885;3265;1385;5880;3059;815;8462;5970;6452;5608;7410;815;25780;4773;4773;5580;604;4690;3635;2885;7409;6195;4609;10892;974;4775;6850;673;1398;5335;6464;207;5788;2308;2002;5777;9846;5295;5781;5596;5295;5296;5294;5336;2549;1432;5605;4067;118788;7409;2113;973;2931;930;7462;5879;2889;975;2932;4149;695;998;867;5336;653650;5596;5599;5601;29760;640;6195;8394;5170;7006;1399;…	-
Hs_Selenium_Metabolism_and_Selenoproteins_WP28_71888.gpml	Selenium Metabolism and Selenoproteins	Homo sapiens	10/16/2013	Metabolic Process	NP_036380;NP_612482;NP_001893;NM_006164	-	-	-	-	-	-	-	-	-	-	-	ENSG00000177606;ENSG00000170345	-	-	6670;60678;54938;51540;60678;2876;2877;2879;1733;6414;7296;6415;22928;1734;1735;2878;257202;280636;85465;58515;140606;57190;83642;51734;55829;51714;10587;114112;348303;54952;51091;114112;10587;8991;2168;7296;6156;4790;5970	P49903;Q96T21;Q8IV42;O60613;P49591;Q96T21;Q96T21;P14859;Q03060
Hs_One_carbon_donor_WP2190_74089.gpml	One carbon donor	Homo sapiens	null	Metabolic Process	-	-	-	-	-	-	-	-	-	-	-	-	-	-	-	4524	-
Hs_Oncostatin_M_Signaling_Pathway_WP2374_73668.gpml	Oncostatin M Signaling Pathway	Homo sapiens	10/17/2013	Cellular Process	-	-	-	-	-	-	-	-	-	-	-	-	ENSG00000100644;ENSG00000112715	-	-	3727;3845;5601;5599;5604;3977;3717;5583;5581;5579;5578;3572;5605;6774;6772;3572;3716;1432;3718;7297;5970;5595;9021;9180;5781;5594;6772;10401;6777;6777;836;5008;6654;2885;6464;3667;6714;6774;5894;3265;5295;207;5008;6774;6772;2353;5829;2185;1017;1027;1051;6194;3726;6774;5580;2475;6772;6777;253260;1385;1958;4790;4792;5970;4790;6777;6774;6772;5595;5594;840;840	-
Hs_Statin_Pathway_WP430_82344.gpml	Statin Pathway	Homo sapiens	10/16/2013	Cellular Process	-	-	-	-	-	-	-	-	-	-	-	-	ENSG00000207932;ENSG00000207839	-	-	3156;1581;6646;8694;3949;949;4035;4023;3990;1071;3931;19;335;337;341;348;344;345;5360;64240;64241;19;338;116519;2222;6713;84532;336;4547;64714	-
Hs_Mitochondrial_LC-Fatty_Acid_Beta-Oxidation_WP368_79271.gpml	Mitochondrial LC-Fatty Acid Beta-Oxidation	Homo sapiens	10/17/2013	Metabolic Process	-	-	-	-	-	-	-	-	-	-	-	-	-	-	-	33;1376;34;80221;55825;1632;6342;1962;35;37;1374;3033;3030;2181;2182;788;2180	-
Hs_Oxytocin_signaling_WP2889_79753.gpml	Oxytocin signaling	Homo sapiens	null		-	-	-	-	-	-	-	-	-	-	-	2.7.11.13	-	-	-	-	P30559;P50148;P51178;P28907
Hs_SREBP_signalling_WP1982_79943.gpml	SREBP signalling	Homo sapiens	null	Cellular Process	-	-	-	-	-	-	-	-	-	-	-	-	ENSG00000198911;ENSG00000114650;ENSG00000186480;ENSG00000072310;ENSG00000140943;ENSG00000108424;ENSG00000001167;ENSG00000170881;ENSG00000131408;ENSG00000118217;ENSG00000105723;ENSG00000113161;ENSG00000198793;ENSG00000121879;ENSG00000142208;ENSG00000134324;ENSG00000132964;ENSG00000096717;ENSG00000105550;ENSG00000138207;ENSG00000159461;ENSG00000072062;ENSG00000164047;ENSG00000132356;ENSG00000162409…	-	-	-	P01308
Hs_Codeine_and_Morphine_Metabolism_WP1604_74317.gpml	Codeine and Morphine Metabolism	Homo sapiens	null	Metabolic Process	-	-	-	-	-	-	-	-	-	-	-	-	ENSG00000205702	-	-	1576;7364;1565;54658;7364;10599;7364;54658;8714;1244;5243	-
Hs_Physiological_and_Pathological_Hypertrophy_of_the_Heart_WP1528_78581.gpml	Physiological and Pathological Hypertrophy of the Heart	Homo sapiens	null	Cellular Process	-	-	-	-	-	-	-	-	-	-	-	-	-	-	-	1489;3977;3572;6774;5594;5600;5581;183;1906;5879;5606;5599;387;5579;1432;801;5599;5530;817;1432;3725;2353;4776;2626;50804;5532	-
Hs_Sulindac_Metabolic_Pathway_WP2542_70621.gpml	Sulindac Metabolic Pathway	Homo sapiens	null		-	-	Flavin-containing monooxygenase	-	-	-	-	-	-	-	-	-	ENSG00000175806;ENSG00000148450;ENSG00000138061;ENSG00000174099;ENSG00000140505;ENSG00000140505	-	-	-	-
Hs_Dual_hijack_model_of_Vif_in_HIV_infection_WP3300_81234.gpml	Dual hijack model of Vif in HIV infection	Homo sapiens	null		-	-	-	-	-	-	-	-	-	-	-	-	ENSG00000159216;ENSG00000067955;ENSG00000239713;ENSG00000166266;ENSG00000154582;ENSG00000103363;ENSG00000170315;ENSG00000067955;ENSG00000067955;ENSG00000067955	-	-	-	-
Hs_Vitamin_D_Metabolism_WP1531_82221.gpml	Vitamin D Metabolism	Homo sapiens	null	Metabolic Process	-	-	-	-	-	-	-	-	-	-	-	-	-	-	-	120227;1594;5741;1591;2638;7421;1593;6256;6257;1717	P02774
Hs_DDX1_as_a_regulatory_component_of_the_Drosha_microprocessor_WP2942_80337.gpml	DDX1 as a regulatory component of the Drosha microprocessor	Homo sapiens	null		-	-	-	-	-	-	-	-	-	-	-	-	ENSG00000020922;ENSG00000113522;ENSG00000149311;ENSG00000079785;ENSG00000113360;ENSG00000128191;ENSG00000104320;ENSG00000079785;ENSG00000079785	-	-	-	-
Hs_Insulin_Signaling_WP481_82731.gpml	Insulin Signaling	Homo sapiens	10/17/2013	Cellular Process	-	-	-	-	-	-	-	-	-	-	-	-	ENSG00000121879	-	-	3643;3480;3667;8471;5290;5291;5294;5293;5295;5296;8503;30849;5286;5289;5288;5170;207;208;2932;2931;6517;5728;5584;5590;9265;382;375;3631;57761;2308;5213;2997;2549;6464;2885;5781;6654;6655;5894;5604;5605;5606;6416;5607;5608;4214;10746;4215;4216;5595;5596;5594;5597;5603;5601;5602;11184;4217;4294;5599;1432;1326;7786;5871;6885;4296;5600;4293;9448;5598;9175;8491;9064;50488;6300;11183;9020;6198;6196;61…	-
Hs_Eicosanoid_Synthesis_WP167_82702.gpml	Eicosanoid Synthesis	Homo sapiens	10/17/2013	Metabolic Process	-	-	-	-	-	-	-	-	-	PNPLA3	-	1.11.1.7;1.11.1.9;1.1.1.189;1.11.1.9;1.1.1.188;1.1.1.231	-	-	-	5320;8398;241;240;246;240;246;1800;5740;241;239;247;5742;5743;6916;4056;2678;50640;4048;9536;80142;5730	-
Hs_miRNA_Regulation_of_DNA_Damage_Response_WP1530_79564.gpml	miRNA Regulation of DNA Damage Response	Homo sapiens	null	Cellular Process	-	-	-	-	-	-	-	-	-	-	-	-	ENSG00000116717;ENSG00000026103;ENSG00000141682;ENSG00000139687;ENSG00000175054;ENSG00000123374;ENSG00000124762;ENSG00000144554;ENSG00000135446;ENSG00000132906;ENSG00000183765;ENSG00000072501;ENSG00000164045;ENSG00000175793;ENSG00000172613;ENSG00000149311;ENSG00000130222;ENSG00000110092;ENSG00000117748;ENSG00000111276;ENSG00000146872;ENSG00000172115;ENSG00000134057;ENSG00000105327;ENSG00000099860…	-	-	5981;4609;84126;4683;4361;1385;55367	-
Hs_Methylation_Pathways_WP704_79563.gpml	Methylation Pathways	Homo sapiens	2/22/2013	Metabolic Process	-	-	-	-	-	-	-	-	-	-	-	-	ENSG00000093010;ENSG00000166741;ENSG00000150540;ENSG00000241644;ENSG00000141744;ENSG00000137364;ENSG00000151224;ENSG00000168906;ENSG00000038274	-	-	-	-
Hs_Initiation_of_transcription_and_translation_elongation_at_the_HIV-1_LTR_WP3414_82252.gpml	Initiation of transcription and translation elongation at the HIV-1 LTR	Homo sapiens	null		-	-	-	-	-	-	-	-	-	-	-	-	ENSG00000100968;ENSG00000072736;ENSG00000101096;ENSG00000100393;ENSG00000005339;ENSG00000136807;ENSG00000129315;ENSG00000186834;ENSG00000185049;ENSG00000188986;ENSG00000213246;ENSG00000196235;ENSG00000185591;ENSG00000138814;ENSG00000107758;ENSG00000120910;ENSG00000221823;ENSG00000188386;ENSG00000116478;ENSG00000100906;ENSG00000131196;ENSG00000173039;ENSG00000100968;ENSG00000072736;ENSG00000101096…	-	-	7936;55869	-
Hs_NAD_Biosynthesis_II_(from_tryptophan)_WP2485_70025.gpml	NAD Biosynthesis II (from tryptophan)	Homo sapiens	null	Metabolic Process	-	-	-	-	-	-	-	-	-	-	-	-	ENSG00000151790;ENSG00000183077;ENSG00000117009;ENSG00000115919;ENSG00000162882;ENSG00000103485;ENSG00000173614;ENSG00000172890	-	-	-	-
Hs_Cytoplasmic_Ribosomal_Proteins_WP477_67139.gpml	Cytoplasmic Ribosomal Proteins	Homo sapiens	null	Molecular Function	-	-	-	-	-	-	-	-	-	-	-	-	-	-	-	6168;4736;6132;6122;6123;6133;6136;6181;6176;23521;9349;6157;9801;6139;6147;6154;11224;6129;6124;6128;6130;6137;9045;6138;6142;6141;6143;6144;6146;6152;6155;6158;6159;6160;6161;6164;6165;25873;6167;6169;6170;7311;6171;6173;3921;6188;6203;6193;6210;6217;6224;6208;6228;6235;6207;6205;6209;6189;6191;6192;6194;6201;6202;6204;6206;6218;6223;6227;6229;6230;6231;6232;6233;6234;2197;6175;6196;6195;6197;2…	-
Hs_Apoptosis_Modulation_and_Signaling_WP1772_80459.gpml	Apoptosis Modulation and Signaling	Homo sapiens	null	Cellular Process	-	-	-	-	-	-	-	-	-	MAPK8;BIRC3;IL1R1;JUN;NFKBIA;DAXX;BIRC5;BCL2A1;APAF1;BOK;IKBKB;BCL2L11;BAX;TOLLIP;TNFRSF11B;IL1R2;MADD;CFLAR;TRADD;FASLG;TRAF6;CASP3;TRADD;MAP3K14;TNFRSF25;MAPK3;MYD88;CASP6;TNFRSF1B;1503;CRADD;SEPT4;CASP9;CDKN2A;BLK;BAG3;BIRC6;BIK;CYCS;MAP3K5;BAD;BCL2L2;JUN;BID;CASP7;MAPK8;TNFRSF1A;HRK;CFLAR;HN1;CAPNS1;TNFRSF1A;IL1R1;MCL1;BMF;TNFRSF25;TNFRSF6B;PTRH2;PTPN13;TNFRSF10A;ENDOG;CASP2;TNFSF10;BAK1;HTRA…	-	-	ENSG00000207790	-	-	835;9131;837;834;3303;55367;7157;5587;4671;331;84883;8737;8682;8737	-
Hs_RANKL-RANK_Signaling_Pathway_WP2018_79959.gpml	RANKL/RANK Signaling Pathway	Homo sapiens	null	Cellular Process	-	-	-	-	-	-	-	-	-	-	-	-	-	-	-	4790;2353;5971;2274;4067;4286;5608;5604;5879;6850;4790;4982;5609;7189;8600;9846;8792;7186;7187;7188;7185;5295;4772;5296;6772;8517;3551;207;4792;5601;6885;5335;3725;5747;5970;208;5599;5595;5594;1432;1147;2475;6714;8600;8600;8792;8792;23118;10454;4772;5970;1432;867;998;8878;6688;9060;4791;4791;5971	-
Hs_Amyotrophic_lateral_sclerosis_(ALS)_WP2447_79862.gpml	Amyotrophic lateral sclerosis (ALS)	Homo sapiens	null	Cellular Process	-	-	-	-	-	-	-	-	-	-	-	-	ENSG00000204403	-	-	7124;1616;4217;5605;5608;1432;4842;4741;4747;5530;5532;5533;4744;5879;5868;57679;5630;9973;2876;847;7157;317;836;842;79139;834;637;6647;596;598;581;572;7124;7132;2890;6647;4217;6647;6647	P01034;P43004;O96008
Hs_Aflatoxin_B1_metabolism_WP699_70509.gpml	Aflatoxin B1 metabolism	Homo sapiens	2/21/2013	Metabolic Process	-	-	-	-	-	-	-	-	-	-	-	-	ENSG00000140505;ENSG00000160868;ENSG00000140505;ENSG00000134184;ENSG00000053371;ENSG00000162482;ENSG00000140505;ENSG00000160868;ENSG00000184674;ENSG00000143819;ENSG00000197838;ENSG00000197838	-	-	-	-
Hs_Integrated_Cancer_Pathway_WP1971_82939.gpml	Integrated Cancer Pathway	Homo sapiens	10/16/2013	Cellular Process	-	-	-	-	-	-	-	-	-	-	-	-	ENSG00000123268;ENSG00000166851;ENSG00000156273;ENSG00000164045;ENSG00000101224;ENSG00000136997	-	-	5451;4217;1026;1027;1030;27113	Q13315;O96017;P04637;P38398;P42224;Q01094;P06400;O14757;P54132;P43246;P52701;Q8NBS1;P49959;Q92878;P38398;Q99728;Q13535;P31749;Q00987;P11802;Q15796;P84022;P10415;Q92934;Q07812;Q86UR1;P03956;P06493;P23458;P24941;Q14790;P42574;P60484;P55211
Hs_TWEAK_Signaling_Pathway_WP2036_79948.gpml	TWEAK Signaling Pathway	Homo sapiens	null	Cellular Process	-	-	-	-	-	-	-	-	-	-	-	-	ENSG00000006062	-	-	5894;5971;4790;7185;4791;3551;7187;5595;3065;51330;5879;8742;7186;329;841;8772;5594;4793;8737;208;8742;7188;207;1147;4792;1499;6885;5599;5601;5970;2932;1432;8742;1499;836;4790;5970;1147;5971;4791;841;840;3725;5894;84676;330;7186;7124;7124;51330	-
Hs_Apoptosis-related_network_due_to_altered_Notch3_in_ovarian_cancer_WP2864_79278.gpml	Apoptosis-related network due to altered Notch3 in ovarian cancer	Homo sapiens	null		-	-	-	-	-	-	-	-	-	-	-	-	-	-	-	10276;2065;7124;26135;348;8065;8878;8795;8767;8454;1026;207;3315;1495;3329;3070;308;3065;4790;602;7185;27018;9616;5747;2113;5594;1027;6198;8312;4092;7431;5585;8870;8531;79092;1728;2729;3727;2149;332;7057;27242;351;840;3084;25;5062;9021;3575;2185;10451;2081;3309	-
Hs_Amino_acid_conjugation_WP715_63154.gpml	Amino acid conjugation	Homo sapiens	null	Metabolic Process	-	-	-	-	-	-	-	-	-	-	-	-	-	-	-	-	-
Hs_Androgen_receptor_signaling_pathway_WP138_79958.gpml	Androgen receptor signaling pathway	Homo sapiens	10/17/2013	Cellular Process	-	-	-	-	-	-	-	-	-	-	-	-	-	-	-	5747;367;5296;5879;998;387;388;6093;9475;3985;11034;9611;9612;29893;11143;5883;56924;23598;5970;4089;8202;7050;7182;367;8554;4088;166;10401;6774;6667;3065;4193;573;10273;860;5925;1616;1956;5052;57178;7341;6605;23028;24149;2288;1385;23411;7337;11315;64800;10498;2308;8850;6049;6013;25942;2119;8431;857;6714;8648;5901;9604;51588;2316;2033;1499;10399;811;5295;207;5728;367;7329;9063;367;672;595;2274;13…	-
Hs_Estrogen_signaling_pathway_WP712_78491.gpml	Estrogen signaling pathway	Homo sapiens	5/16/2012	Cellular Process	-	-	-	-	-	-	-	-	-	-	-	-	ENSG00000100030;ENSG00000169032	-	-	2353;6667;2099;2099;2002;2099;2099;2852;3725;5290;4790;2099;596;2099;2792;2782;207;1385;673;5601;2099;2778;1432;5566;4790;1385;1147;2099;2099;3551;8517	-
Hs_IL1_and_megakaryotyces_in_obesity_WP2865_81650.gpml	IL1 and megakaryotyces in obesity	Homo sapiens	null		-	-	-	-	-	-	-	-	-	-	-	-	-	-	-	3554;2149;3383;3553;7077;8991;4318;7941;3654;7096;3606;4615;7076;1232;5290;114548;2205;4615;2147;3458;6280;1839;6347;7097;4318;3554;4790;3553;3554	-
Hs_Apoptosis_WP254_80450.gpml	Apoptosis	Homo sapiens	10/17/2013	Cellular Process	-	-	-	-	-	-	-	-	-	-	-	-	ENSG00000207790	-	-	5366;842;4193;578;7187;3659;4790;355;329;56616;207;3002;27242;572;4792;834;8737;3660;4793;4049;837;3664;836;5551;7132;3480;5970;1147;581;317;7133;843;330;637;8718;5602;7185;3551;3663;1676;54205;4793;27113;3661;835;8739;7161;9169;840;4609;7124;3481;8738;8517;666;7186;8837;599;5295;8717;332;3479;8795;3725;665;1677;8717;596;7132;3665;5970;598;3662;4794;7157;6416;8737;1029;841;331;572;4792;356;8743;4…	-
Hs_Regulation_of_Actin_Cytoskeleton_WP51_79977.gpml	Regulation of Actin Cytoskeleton	Homo sapiens	10/17/2013	Cellular Process	-	-	-	-	-	-	-	-	-	-	-	-	-	-	-	1956;3672;2149;2147;2335;2768;6654;10672;9459;1445;7409;9564;1398;5747;4342;5604;5594;1128;55970;2245;998;8826;9138;10458;55740;7454;10092;60;387;6093;2909;5879;5881;5880;929;1950;2246;2247;2248;2249;2250;2254;26281;5155;2251;2256;27006;2252;2257;8822;8074;2253;2258;8817;2255;26291;2260;2261;2263;2264;5156;5159;6655;6237;22800;3845;30849;5286;5287;5288;5289;5290;5291;5293;5294;5296;5295;8503;5894…	-
Hs_IL-9_Signaling_Pathway_WP22_79264.gpml	IL-9 Signaling Pathway	Homo sapiens	null	Cellular Process	-	-	-	-	-	-	-	-	-	-	-	-	-	-	-	6772;6777;5595;2885;6774;5296;6772;6776;6772;6772;6777;1025;5594;3578;3718;6772;6777;3561;5605;5295;3716;6774;6777;3581;5604;6772;6772	-
Hs_GPCRs,_Class_B_Secretin-like_WP334_79716.gpml	GPCRs, Class B Secretin-like	Homo sapiens	null	Molecular Function	-	-	-	-	-	-	-	-	-	-	-	-	-	-	-	799;10203;1394;1395;2696;9340;2740;2642;2692;5746;5745;117;6344;7433;7434;976;2015;976;30817;22859;23266;23284;64123;10149	-
Hs_Deregulation_of_Rab_and_Rab_Effector_Genes_in_Bladder_Cancer_WP2291_68922.gpml	Deregulation of Rab and Rab Effector Genes in Bladder Cancer	Homo sapiens	2/21/2013	Physiological Process	-	-	-	-	-	-	-	-	-	-	-	-	ENSG00000110514;ENSG00000115648;ENSG00000170011;ENSG00000089169;ENSG00000181031;ENSG00000142765;ENSG00000092929;ENSG00000137501;ENSG00000110723;ENSG00000164674;ENSG00000102362;ENSG00000147041;ENSG00000099992;ENSG00000069974;ENSG00000041353;ENSG00000135968	-	-	-	-
Hs_Wnt_Signaling_Pathway_Netpath_WP363_78571.gpml	Wnt Signaling Pathway Netpath	Homo sapiens	null	Cellular Process	-	-	-	-	-	-	-	-	-	-	-	-	-	-	-	4040;4919;4041;2646;8312;1856;1855;10023;409;6259;5578;5582;5579;607;1499;324;1857;7248;1487;6934;387;5879;51176;207;6925;6929;6885;6656;5468;1454;4773;1021;1452;595;5594;4040;2931;53944;1453;1855;1499;55361;8395;2475;2932;4920;5601;5599;6885;7249;51701	-
Hs_Arachidonate_Epoxygenase_-_Epoxide_Hydrolase_WP678_71506.gpml	Arachidonate Epoxygenase / Epoxide Hydrolase	Homo sapiens	null	Metabolic Process	-	-	-	-	-	-	-	-	-	-	-	-	ENSG00000134716	-	-	1559;2053;2053;2053;2053;1558;9377;2950;1351	-
Hs_Signal_Transduction_of_S1P_Receptor_WP26_79950.gpml	Signal Transduction of S1P Receptor	Homo sapiens	null	Cellular Process	-	-	-	-	-	-	-	-	-	-	-	-	-	-	-	8877;56848;427;6610;1901;9294;1903;53637;23236;5330;5331;5595;5594;5597;5596;5598;6300;2770;2771;2773;207;208;10000;5287;29127	-
Hs_mRNA_Processing_WP411_79980.gpml	mRNA Processing	Homo sapiens	10/17/2013	Cellular Process	-	-	-	-	-	-	-	-	-	-	-	-	-	-	-	3178;3181;3182;3183;3190;3191;10772;6632;6633;6635;6636;6637;1477;1478;51692;29894;53981;23283;8106;8683;57819;6426;6427;6428;6430;10250;1198;57396;11338;51362;6638;6432;6431;6434;5430;6829;8731;8732;4686;22916;56339;3184;3187;3188;10236;4670;5725;6625;6626;6628;8243;10421;4904;1660;6634;10147;10972;140890;11129;2521;57794;10181;11051;10898;24148;9410;10907;83443;6429;6629;10946;6627;10291;8175;2…	-
Hs_SRF_and_miRs_in_Smooth_Muscle_Differentiation_and_Proliferation_WP1991_82940.gpml	SRF and miRs in Smooth Muscle Differentiation and Proliferation	Homo sapiens	2/21/2013	Cellular Process	-	-	-	-	-	-	-	-	-	-	-	-	ENSG00000183072;ENSG00000141052;ENSG00000141052;ENSG00000126767;ENSG00000136826;ENSG00000068305;ENSG00000145349;ENSG00000118971;ENSG00000116604;ENSG00000136826;ENSG00000126767;ENSG00000213999;ENSG00000081189	-	-	6722;6722;6722;6722	-
Hs_Focal_Adhesion_WP306_80308.gpml	Focal Adhesion	Homo sapiens	null	Cellular Process	-	-	-	-	-	-	-	-	-	-	-	-	-	-	-	7060;3371;7143;7448;7450;3915;10319;63923;50509;7148;1288;1950;2277;3082;3479;5154;5155;5228;53918;3673;3675;3676;3678;3655;3679;8516;3680;8515;22801;3674;3682;3681;3683;3684;3685;3687;3688;3689;3690;3691;3693;3694;3696;5906;5908;1793;6464;53358;6654;7791;857;859;2534;2885;7408;6714;3611;858;87;7414;1101;1301;1302;1280;1281;1282;1284;1286;1289;1290;1292;1277;1278;1311;2335;3381;3908;3909;3910;391…	-
Hs_Liver_X_Receptor_Pathway_WP2874_82709.gpml	Liver X Receptor Pathway	Homo sapiens	null		-	-	-	-	-	-	-	-	-	-	-	-	-	-	-	10062;10062;10062;6256;6256;64241;1576;64240;1555;1581;6720;2194;6319	-
Hs_Hair_Follicle_Development-_Induction_(Part_1_of_3)_WP2804_79882.gpml	Hair Follicle Development: Induction (Part 1 of 3)	Homo sapiens	04/21/2014		-	-	-	-	-	-	-	-	-	-	-	-	ENSG00000078579;ENSG00000066468;ENSG00000073009;ENSG00000073282;ENSG00000169884;ENSG00000186395;ENSG00000204335;ENSG00000158813;ENSG00000136997;ENSG00000186395;ENSG00000118523;ENSG00000104825;ENSG00000107779;ENSG00000125378;ENSG00000146648;ENSG00000138795;ENSG00000214336;ENSG00000134363;ENSG00000135925;ENSG00000038427;ENSG00000104365;ENSG00000135925;ENSG00000183691;ENSG00000163207;ENSG00000122641…	-	-	-	-
Hs_Nucleotide_GPCRs_WP80_68938.gpml	Nucleotide GPCRs	Homo sapiens	null	Molecular Function	-	-	-	-	-	-	-	-	-	-	-	-	-	-	-	134;135;136;140;5028;5029;10161;5031;1241;2846;5030	-
Hs_Trans-sulfuration_and_one_carbon_metabolism_WP2525_80205.gpml	Trans-sulfuration and one carbon metabolism	Homo sapiens	10/16/2013		-	-	-	-	-	-	-	-	-	-	-	-	-	-	-	26227;29968;27430;4143;4144;1786;1788;1789;29947;5723;191;10768;23382;6470;6472;275;7298;1719;200895;4522;10797;441024;25902;1719;4522;10797;441024;4548;635;6470;6472;275;4524;875;1491;2937;2729;2730;2937	-
Hs_Alpha_6_Beta_4_signaling_pathway_WP244_78506.gpml	Alpha 6 Beta 4 signaling pathway	Homo sapiens	null	Cellular Process	-	-	-	-	-	-	-	-	-	-	-	-	ENSG00000177885;ENSG00000115904	-	-	3655;5781;6464;5594;5295;5296;1432;2475;3265;5879;2549;5580;1978;3667;387;5595;207;5747;284217;3691;3691;3655;3655;3691;3655;3691;3655;3691;3691;3655;3908;3909;3911;3914;3915;3912;3913;3918;3915;3912;3908;3915;3913;3915;3912;3911;3915;5578;8660;6714	-
Hs_miRs_in_Muscle_Cell_Differentiation_WP2012_82900.gpml	miRs in Muscle Cell Differentiation	Homo sapiens	null	Cellular Process	-	-	-	-	-	-	-	-	-	-	-	-	ENSG00000111049;ENSG00000129152;ENSG00000169393;ENSG00000129152;ENSG00000009709;ENSG00000081189;ENSG00000112658;ENSG00000116604;ENSG00000068305;ENSG00000106462;ENSG00000115738;ENSG00000213999	-	-	5575;5576;5566;5577;5567;5573;5568;23683;5578;5584;5579;5588;5587;5582;5581;5583;5590;5580	-
Hs_Nicotine_Activity_on_Chromaffin_Cells_WP1603_78574.gpml	Nicotine Activity on Chromaffin Cells	Homo sapiens	null	Cellular Process	-	-	-	-	-	-	-	-	-	-	-	-	-	-	-	8913;1143;1136;775	-
Hs_Overview_of_nanoparticle_effects_WP3287_82926.gpml	Overview of nanoparticle effects	Homo sapiens	null		-	PF00131;PF00210;PF00022	-	-	-	-	-	-	-	-	-	-	ENSG00000062038;ENSG00000169398;ENSG00000132693;ENSG00000095303;ENSG00000073756;ENSG00000100292;ENSG00000156886;ENSG00000171608;ENSG00000117020;ENSG00000115414;ENSG00000187498;ENSG00000170322;ENSG00000087088;ENSG00000136244;ENSG00000169429;ENSG00000171791;ENSG00000232810;ENSG00000112576;ENSG00000053747	-	-	-	-
Hs_Nuclear_Receptors_WP170_71083.gpml	Nuclear Receptors	Homo sapiens	null	Molecular Function	-	-	-	-	-	-	-	-	-	-	-	-	-	-	-	7067;7068;7068;5914;5915;5916;5916;5465;5467;5468;5468;9975;190;4919;6095;6097;7376;10062;7421;3172;6256;6257;6258;7182;7025;7026;2063;7101;2099;2100;2101;2103;2908;5241;367;3164;4929;2516;2494;8856;9970	-
Hs_MAPK_Cascade_WP422_72129.gpml	MAPK Cascade	Homo sapiens	10/17/2013	Cellular Process	-	-	-	-	-	-	-	-	-	-	-	-	-	-	-	6494;5331;22821;3265;4893;6237;3845;5894;369;673;4214;10746;4215;5604;5605;5595;5594;4155;4133;2002;5609;6416;5602;5608;1432;5606;6416;3725;7786;6300	-
Hs_Lidocaine_metabolism_WP2646_74430.gpml	Lidocaine metabolism	Homo sapiens	null		-	-	-	-	-	-	-	-	-	-	-	-	ENSG00000140505;ENSG00000160868;ENSG00000140505;ENSG00000160868	-	-	-	-
Hs_EV_release_from_cardiac_cells_and_their_functional_effects_WP3297_83780.gpml	EV release from cardiac cells and their functional effects	Homo sapiens	null		-	-	-	-	-	-	-	-	-	-	-	-	ENSG00000178568;ENSG00000127528;ENSG00000107562;ENSG00000172179;ENSG00000143333;ENSG00000118513	-	MIMAT0000437	-	-
Hs_TFs_Regulate_miRNAs_related_to_cardiac_hypertrophy_WP1559_68890.gpml	TFs Regulate miRNAs related to cardiac hypertrophy	Homo sapiens	2/21/2013	Cellular Process	-	-	-	-	-	-	-	-	-	-	-	-	-	-	-	6774;207;208;5923;50804;7040;4790;207;5534;4790	-
Hs_Vitamin_B12_Metabolism_WP1533_82707.gpml	Vitamin B12 Metabolism	Homo sapiens	null	Metabolic Process	-	-	Fibrin_degradation_product;Fibrin_degradation_product;Glycated_hemoglobin;Glycated_hemoglobin	439199;439199	-	-	-	-	-	-	-	1.16.1.4;3.1.2.17	-	-	-	2694;6947;8029;6948;4036;6347;6347;6948;5970;4790;4791;4552;4548;4143;4594;326625;6472;84693;875;4353;2147;5340;2155;5054;5327;2147;5340;2155;5327;5054;6649;6649;1491;4524;6647;335;335;3949;335;338;338;6288;6290;6289;6291;949;19;348;12;12;6648;1401;3383;3643;3630;213;3043;3039;7124;7124;6352;3553;3458;3569;6352;3553;3569;3458;3630;213	-
Hs_EGF-EGFR_Signaling_Pathway_WP437_79266.gpml	EGF/EGFR Signaling Pathway	Homo sapiens	10/17/2013	Cellular Process	-	-	-	-	-	-	-	-	-	-	-	-	-	-	-	6464;6464;1432;2353;2354;5170;5296;5295;207;2885;6654;1956;857;3727;3725;5894;5604;5605;5594;5596;5879;998;3985;6093;6714;11184;5601;5599;2475;1950;1956;3636;6772;6777;8440;4690;5921;5753;6776;5338;10451;7409;7410;5359;5781;2887;10401;2060;1398;10188;5335;5359;1445;2059;6311;2549;3717;3716;6774;10006;1399;10253;858;6457;1385;9846;2185;4214;9564;5801;2697;4209;5590;51079;5037;5584;3265;5287;6655;3…	-
Hs_PDGF_Pathway_WP2526_82681.gpml	PDGF Pathway	Homo sapiens	null		-	-	-	-	-	4790;4790	-	-	-	-	-	-	ENSG00000145715;ENSG00000113721;ENSG00000124181;ENSG00000116711	-	-	5154;5155;3265;6416;5594;5595;5154	P42224;P40763;Q06124;P29353;Q07889;P62993;P04049;Q02750;Q13233;P45983;P05412;P42224;P40763;P40763;P42224;P40763;P42224;P23458;P00403;P19419 ;P01100 ;P11831 ;P27986 ;P12931 ;Q13009 ;P52735 ;P63000 ;P61586 ;P53365 ;Q13153 ;P15498 ;P60953 ;O00401 ;O15111 ;P25963
Hs_Felbamate_Metabolism_WP2816_76465.gpml	Felbamate Metabolism	Homo sapiens	null		-	-	-	-	-	-	-	-	-	-	-	1.1.1.1;1.2.1.5	ENSG00000160868;ENSG00000130649;ENSG00000160868;ENSG00000130649	-	-	-	-
Hs_Mitochondrial_Gene_Expression_WP391_71373.gpml	Mitochondrial Gene Expression	Homo sapiens	10/17/2013	Cellular Process	-	-	-	-	-	-	-	-	-	-	-	-	-	-	-	7019;51106;64216;4899;6667;10891;5442;51001;2551 ;2553 ;1385 ;7978 ;2101;50804 ;5530 ;814;133522;23082 ;3054	-
Hs_Phase_I_biotransformations,_non_P450_WP136_80005.gpml	Phase I biotransformations, non P450	Homo sapiens	2/22/2013	Metabolic Process	-	-	-	-	-	-	-	-	-	-	-	-	ENSG00000198848;ENSG00000139684;ENSG00000159398;ENSG00000172831;ENSG00000107798;ENSG00000005421;ENSG00000105854;ENSG00000105852	-	-	-	-
Hs_Serotonin_Receptor_2_and_ELK-SRF-GATA4_signaling_WP732_80010.gpml	Serotonin Receptor 2 and ELK-SRF/GATA4 signaling	Homo sapiens	null	Cellular Process	-	-	-	-	-	-	-	-	-	MAPK1	-	-	-	-	-	3357;3356;3358;2776;3708;10125;5923;5894;5604;5605;5595;9261;2626;2005;6722;2002;3265;3845;4893	-
Hs_EBV_LMP1_signaling_WP262_79554.gpml	EBV LMP1 signaling	Homo sapiens	2/22/2013	Cellular Process	-	-	-	-	-	-	-	-	-	-	-	-	ENSG00000196923;ENSG00000102871;ENSG00000184216;ENSG00000056558;ENSG00000006062;ENSG00000077150;ENSG00000173039;ENSG00000077150;ENSG00000173039;ENSG00000135341;ENSG00000135341;ENSG00000198909;ENSG00000175104;ENSG00000073009;ENSG00000213341;ENSG00000104365;ENSG00000100030;ENSG00000173039;ENSG00000109320;ENSG00000107643;ENSG00000100906;ENSG00000109320;ENSG00000173039;ENSG00000173039;ENSG00000100906…	-	-	1147;3320	-
Hs_TGF-beta_Signaling_Pathway_WP366_83869.gpml	TGF-beta Signaling Pathway	Homo sapiens	null	Cellular Process	-	-	-	-	-	-	-	-	-	-	-	-	-	-	-	57154;11171;9133;983;10131;4092;9765;6464;50855;8312;1601;7050;3065;9146;23327;64750;54778;1432;6885;5606;5608;51377;6711;2353;8945;8454;1386;2354;55802;5163;5296;5295;207;2885;6654;7046;7046;5371;7048;9372;4087;4089;4088;7048;4089;7040;7040;387;857;11059;57154;83737;4092;4089;4088;4087;7189;4609;1278;6667;1030;4233;351;4092;4092;57154;64750;7157;5933;163126;6497;8021;2113;3371;9972;9839;7015;229…	-
Hs_Thyroxine_(Thyroid_Hormone)_Production_WP1981_70955.gpml	Thyroxine (Thyroid Hormone) Production	Homo sapiens	null	Metabolic Process	-	-	-	-	-	-	-	-	-	-	-	-	-	-	-	1081;7200;7253;6528;7038;7173	-
Hs_Homologous_recombination_WP186_68935.gpml	Homologous recombination	Homo sapiens	2/21/2013	Cellular Process	-	-	-	-	-	-	-	-	-	-	-	-	ENSG00000149311;ENSG00000113522;ENSG00000132383;ENSG00000020922;ENSG00000104320;ENSG00000051180;ENSG00000132383;ENSG00000132383;ENSG00000149311;ENSG00000051180;ENSG00000051180;ENSG00000139618;ENSG00000139618;ENSG00000139618;ENSG00000132383;ENSG00000002016;ENSG00000051180;ENSG00000002016;ENSG00000062822;ENSG00000139618;ENSG00000002016;ENSG00000197275;ENSG00000197275;ENSG00000106628;ENSG00000077514…	-	-	-	-
Hs_Amino_acid_conjugation_of_benzoic_acid_WP521_63156.gpml	Amino acid conjugation of benzoic acid	Homo sapiens	2/22/2013	Metabolic Process	-	-	-	-	-	-	-	-	-	-	-	-	ENSG00000149124;ENSG00000156689;ENSG00000166840	-	-	55902	-
Hs_Mesodermal_Commitment_Pathway_WP2857_80151.gpml	Mesodermal Commitment Pathway	Homo sapiens	null		-	-	-	-	-	-	-	-	-	-	-	-	ENSG00000179111;ENSG00000198719;ENSG00000199102;ENSG00000149922;ENSG00000137834;ENSG00000131023;ENSG00000204531;ENSG00000185155;ENSG00000181449;ENSG00000243709;ENSG00000164736;ENSG00000143768;ENSG00000111704;ENSG00000174804;ENSG00000163251;ENSG00000177283;ENSG00000107831;ENSG00000168646;ENSG00000116044;ENSG00000181449	-	-	-	AHDC1;BCORL1;CRTC1;DIP2A;ELK4;NLK;PBX3;PIAS1;ZFHX4;PLCH1;WDFY2;C2orf44;RARG;PARP8;WDFY2;GRHL2;SESN1;RGS10;KLF5;ZIC2;CSRP2;CUL4B;DDAH1;SESN1;TRIM28;ATP8B2;CCND1;PAX6;ASCC3;ZNF462;NABP2;MEIS1;CEP250;C11orf30;PBX1;ARID5B;CCDC6;ELP4;ASCC3;SCHIP1;HNF4A;ADAM19;PLCH1;C9orf72;PARP8;GATA6;TRIM5;FOXC1;CEP250;PHF6;ZNF462;CCDC88A;HPRT1;ARL4A;MBTD1;PBX1;FOXA1;TCF4;FOXA2;TOX3;CSRP2;SLC2A12;ARL4A;PITX2;ACACA;C1…
Hs_Benzo(a)pyrene_metabolism_WP696_72081.gpml	Benzo(a)pyrene metabolism	Homo sapiens	2/22/2013	Metabolic Process	-	-	-	-	-	-	-	-	-	-	-	-	ENSG00000140465;ENSG00000138061;ENSG00000143819;ENSG00000117448;ENSG00000187134;ENSG00000151632;ENSG00000196139;ENSG00000198610;ENSG00000140465;ENSG00000138061;ENSG00000160868	-	-	-	-
Hs_Secretion_of_Hydrochloric_Acid_in_Parietal_Cells_WP2597_78485.gpml	Secretion of Hydrochloric Acid in Parietal Cells	Homo sapiens	null		-	-	-	-	-	-	-	-	-	-	-	-	-	-	-	495;3274;887;1128	P01350
Hs_Electron_Transport_Chain_WP111_82216.gpml	Electron Transport Chain	Homo sapiens	10/16/2013	Metabolic Process	-	-	-	-	-	-	-	-	-	-	-	-	-	-	-	4536;4537;4538;4540;4541;4539;4513;4514;1327;9377;1329;1339;1340;1349;1350;1351;7351;7352;292;293;6390;4706;4709;4700;4710;4712;4713;4715;4695;4696;4714;4716;4717;4707;4725;4711;4535;4698;374291;4726;4702;4724;6391;6392;4519;7384;7385;7381;7388;7386;27089;29796;10975;4512;1346;9167;1347;1345;10063;1353;6341;6834;1355;516;517;518;4508;498;506;513;514;515;509;521;9551;10632;539;10476;27109;522;4509…	O60397
Hs_Angiogenesis_WP1539_79949.gpml	Angiogenesis	Homo sapiens	null	Physiological Process	-	-	-	-	-	-	-	-	-	-	-	-	ENSG00000102755;ENSG00000138685;ENSG00000100311;ENSG00000100985;ENSG00000035862;ENSG00000100234;ENSG00000100985;ENSG00000138685;ENSG00000100311;ENSG00000170365;ENSG00000197122;ENSG00000142208;ENSG00000100030;ENSG00000124181;ENSG00000164867;ENSG00000100985;ENSG00000100985	-	-	2263;7010;3791;7010;1387;5290;1432;3091;405;3091	P15692;Q15389;P16234;P15692;Q15389;Q05397
Hs_Parkinsons_Disease_Pathway_WP2371_79766.gpml	Parkinsons Disease Pathway	Homo sapiens	10/16/2013	Metabolic Process	-	-	-	-	-	-	-	-	-	-	-	-	-	-	-	1644;2058;6531;7345;5071;6622;7054;120892;65018;11315;27429;54205;2861;5413;9627;7314;7317;7318;7332;9246;118424;7326;7327;51465;6311;23208;898;9134;6622;9627;6300;5600;1432;5603;839;842;835;54205;840;836;317;574506;574506;407042;407015;407016;407041;407042;407015;407016;407041;406971;406971;407017;406953;406953;494324;407017;494324;407017	-
Hs_Myometrial_Relaxation_and_Contraction_Pathways_WP289_81078.gpml	Myometrial Relaxation and Contraction Pathways	Homo sapiens	null	Physiological Process	-	-	-	-	-	-	-	-	-	-	-	-	-	-	-	2985;784;6013;2982;467;2785;11318;5020;59350;5333;10268;1386;5579;133;6667;4633;94235;5142;7531;5576;112;5567;58;4635;1392;5331;816;5577;1902;2870;3487;5575;122042;5578;3710;6000;5996;2776;3485;5998;409;108;71;114;2980;5581;5021;409;800;3709;1394;51764;817;2784;808;796;10636;5335;54331;801;2786;2810;196883;85366;1385;10287;7533;5999;2551;2791;2553;3486;5997;408;2787;7532;2697;60;2783;2788;4842;55…	-
Hs_Iron_metabolism_in_placenta_WP2007_69751.gpml	Iron metabolism in placenta	Homo sapiens	null	Metabolic Process	-	-	-	-	-	-	-	-	-	-	-	-	ENSG00000091513;ENSG00000072274;ENSG00000115107;ENSG00000138449;ENSG00000181333;ENSG00000105697;ENSG00000105697;ENSG00000122729;ENSG00000136381;ENSG00000072274;ENSG00000091513;ENSG00000072274;ENSG00000091513;ENSG00000115107;ENSG00000072274;ENSG00000091513;ENSG00000115107;ENSG00000072274;ENSG00000091513;ENSG00000110911;ENSG00000090674;ENSG00000090674;ENSG00000110911;ENSG00000091513;ENSG00000106327…	-	-	-	-
Hs_BMP_Signalling_and_Regulation_WP1425_74390.gpml	BMP Signalling and Regulation	Homo sapiens	2/21/2013	Cellular Process	-	-	-	-	-	-	-	-	-	-	-	-	ENSG00000125845;ENSG00000107779;ENSG00000198742;ENSG00000137834;ENSG00000170365;ENSG00000198742;ENSG00000141232;ENSG00000170365;ENSG00000170365;ENSG00000141646;ENSG00000198742;ENSG00000170365;ENSG00000124813;ENSG00000198742;ENSG00000137834;ENSG00000138696;ENSG00000183864;ENSG00000170365;ENSG00000183691	-	-	659	-
Hs_TCA_Cycle_and_PDHc_WP2453_80143.gpml	TCA Cycle and PDHc	Homo sapiens	10/16/2013	Metabolic Process	-	-	-	-	-	-	-	-	-	-	-	-	ENSG00000124253;ENSG00000062485;ENSG00000131473;ENSG00000122729;ENSG00000014641;ENSG00000073578;ENSG00000091483;ENSG00000172340;ENSG00000138413;ENSG00000138413;ENSG00000166411;ENSG00000105953;ENSG00000105953;ENSG00000119689;ENSG00000091140;ENSG00000131828;ENSG00000150768;ENSG00000131828;ENSG00000091140	-	-	5091	-
Hs_Non-homologous_end_joining_WP438_80022.gpml	Non-homologous end joining	Homo sapiens	2/22/2013	Cellular Process	-	-	-	-	-	-	-	-	-	-	-	-	ENSG00000253729;ENSG00000079246;ENSG00000196419;ENSG00000196419;ENSG00000079246;ENSG00000253729;ENSG00000253729;ENSG00000152422;ENSG00000079246;ENSG00000196419;ENSG00000113522;ENSG00000020922;ENSG00000152422;ENSG00000187736;ENSG00000079246;ENSG00000196419;ENSG00000079246;ENSG00000196419;ENSG00000253729;ENSG00000079246;ENSG00000196419;ENSG00000253729;ENSG00000079246;ENSG00000196419;ENSG00000253729…	-	-	79840	-
Hs_Integrated_Breast_Cancer_Pathway_WP1984_82941.gpml	Integrated Breast Cancer Pathway	Homo sapiens	null	Cellular Process	-	-	-	-	-	-	-	-	-	-	-	-	ENSG00000141551;ENSG00000173402;ENSG00000152689;ENSG00000133703;ENSG00000116473;ENSG00000275052;ENSG00000174373;ENSG00000070831;ENSG00000107779;ENSG00000152464;ENSG00000112715;ENSG00000100796;ENSG00000100796;ENSG00000116717;ENSG00000087088;ENSG00000030582;ENSG00000086544;ENSG00000168040;ENSG00000132591;ENSG00000229882;ENSG00000133731;ENSG00000181192;ENSG00000124151;ENSG00000091831;ENSG00000177606…	-	-	1263;221002;6010;993;64781;1869;5594;64781;84640;2664;580;1022;4953;4609;3725;8061;8061	C9JNK1;Q9H2X6;P04637;Q13535;Q8WVC6;P38398;P29590;O75925;Q96EB6;P24941;P11802;Q01094;P60484;Q13315;Q13535;O96017;P42224;P18846;O14757;Q13547;P54132;P43246;P52701;Q8NBS1;P49959;Q92878;O14867;Q9ULU4;Q9HC16;P61925;P15056;P30304;P10301;Q8TCT0;Q9Y6D0;P21359;C9JNK1;P63000;P11233;Q13686;Q92574;Q15382;P31749;P49840;P24385;Q00987;P04637;Q86UR1;Q92934;Q13153;P10415;P35544;P03956;Q16611;P06400;P30291;Q00987;…
Hs_Influenza_A_virus_infection_WP1438_80038.gpml	Influenza A virus infection	Homo sapiens	null	Cellular Process	-	-	-	-	-	-	-	-	-	-	-	-	-	-	-	956536;956535;956532;956533;956530;956529;956528;956527;956534;3802042;956531;956529;956536;956535;596	-
Hs_Complement_and_Coagulation_Cascades_WP558_79680.gpml	Complement and Coagulation Cascades	Homo sapiens	2/22/2013	Physiological Process	-	-	-	-	-	-	-	-	-	-	-	-	ENSG00000158874	-	-	713;712;714;715;716;1604;717;721;718;1213;729;735;5648;4179;3426;10747;3998;710;719;728;1380;1378;629;1675;3075;2152;2155;2158;2157;109821;7450;2159;2153;2147;2244;3053;1361;7035;2165;2149;462;5104;2;5265;5624;5627;5327;5328;7056;5054;5329;5340;2161;3818;3827;5345;623;730;733;1191	-
Hs_Parkin-Ubiquitin_Proteasomal_System_pathway_WP2359_72121.gpml	Parkin-Ubiquitin Proteasomal System pathway	Homo sapiens	10/24/2013		-	-	-	-	-	-	-	-	-	-	-	-	ENSG00000243910;ENSG00000225217	-	-	7317;9246;7332;51465;118424;7326;7327;8454;898;834;5413;7277;79861;347688;5717;5714;3312;55294;5071;9627;8573;841;10273;2861;6622;6477;25897;6478;112714;113457;7278;84790;10376;7846;51807;84617;56604;10382;10381;10383;347733;7280;81027;203068;5716;5707;5706;5705;5704;5702;5701;5700;5713;9861;5711;5710;5709;5708;10213;5719;5718;5715;3310;3309;3308;3306;3305;3304;3303;51182;3313	-
Hs_Spinal_Cord_Injury_WP2431_80343.gpml	Spinal Cord Injury	Homo sapiens	null	Physiological Process	-	-	-	-	-	-	-	-	-	-	-	-	ENSG00000102524;ENSG00000161955;ENSG00000227507;ENSG00000173546;ENSG00000106278;ENSG00000213903;ENSG00000101327;ENSG00000076356;ENSG00000196776;ENSG00000064300;ENSG00000100823;ENSG00000240583;ENSG00000173369;ENSG00000131981;ENSG00000235534;ENSG00000070831;ENSG00000174697;ENSG00000240972;ENSG00000128016;ENSG00000143226;ENSG00000251655;ENSG00000132670;ENSG00000125538;ENSG00000128016;ENSG00000007171…	-	-	199;3552;5743;6098	-
Hs_Blood_Clotting_Cascade_WP272_71361.gpml	Blood Clotting Cascade	Homo sapiens	10/17/2013	Physiological Process	-	-	-	-	-	-	-	-	-	-	-	-	-	-	-	2161;2160;2158;2159;2159;7450;2153;2155;2147;2165;5345;5328;5327;5055;5054;5340;2244;2243;2266;2157;8263;3818;3816;2159;2147;2153	-
Hs_SIDS_Susceptibility_Pathways_WP706_80056.gpml	SIDS Susceptibility Pathways	Homo sapiens	null	Physiological Process	-	-	-	-	-	-	-	-	-	-	-	-	ENSG00000177606;ENSG00000139874;ENSG00000180616;ENSG00000115353;ENSG00000100644;ENSG00000078900;ENSG00000185591;ENSG00000160199;ENSG00000185630;ENSG00000208009;ENSG00000134259;ENSG00000005339;ENSG00000114315;ENSG00000162992;ENSG00000113580;ENSG00000199038;ENSG00000109320;ENSG00000084093;ENSG00000103495;ENSG00000081189;ENSG00000172845;ENSG00000118260;ENSG00000185591;ENSG00000185591;ENSG00000120738…	-	-	720;4790;5978;5454;3350;5978;54738;1137;4904;367;4821;7166;1143;116;10522;6262;388585;429;3757;55536;10891;4800;6532;3784;3586;4128;859;7166;1385;2305;2625;3350;121278;2624;8929;121278;859;1644;721;4824;7434;6667;4128;3280;7433;6262;54862;117;6667;4010;5454;2908;3329;54738;1644;7124;133522;116;5978;10664;3784;2033;2784;3757;6331;6095;551;3569;3570;3356;401;5979;1889;30012;2019;2100;3030;34;3576;4…	-
Hs_Calcium_Regulation_in_the_Cardiac_Cell_WP536_80211.gpml	Calcium Regulation in the Cardiac Cell	Homo sapiens	10/17/2013	Physiological Process	-	-	-	-	-	-	-	-	-	-	-	-	ENSG00000198523	-	-	2778;2776;309;6262;2280;5350;811;845;113;5997;107;196883;8601;7533;5579;10971;7532;7531;7534;10287;2810;5583;5576;114;112;5567;5581;5590;5580;5587;115;5583;5582;5578;108;5575;5588;5999;26575;6004;10636;8786;6001;8787;6000;5577;8490;5566;5998;5996;111;109;5573;64407;9628;54331;2792;10681;59345;2784;2783;2782;2870;5331;2786;2868;2869;5570;805;11142;5569;2785;2791;2787;51764;55970;94235;2788;7529;53…	-
Hs_Copper_homeostasis_WP3286_82352.gpml	Copper homeostasis	Homo sapiens	null		-	-	-	-	-	-	-	-	-	-	-	-	ENSG00000136868;ENSG00000173992;ENSG00000177556;ENSG00000138495;ENSG00000173163;ENSG00000136867;ENSG00000205362;ENSG00000169688;ENSG00000169715;ENSG00000198417;ENSG00000125144;ENSG00000205358;ENSG00000255986;ENSG00000260549;ENSG00000187193;ENSG00000125148;ENSG00000087250;ENSG00000102891;ENSG00000171867;ENSG00000142192;ENSG00000101966;ENSG00000142168;ENSG00000165240;ENSG00000133028;ENSG00000130489…	-	-	-	-
Hs_Nicotine_Metabolism_WP1600_70113.gpml	Nicotine Metabolism	Homo sapiens	null	Metabolic Process	-	-	-	-	-	-	-	-	-	-	-	-	-	-	-	2328;1548;1555;54657;54600;1548;1548;316	-
Hs_Peroxisomal_beta-oxidation_of_tetracosanoyl-CoA_WP1941_73548.gpml	Peroxisomal beta-oxidation of tetracosanoyl-CoA	Homo sapiens	10/16/2013	Metabolic Process	-	-	-	-	-	-	-	-	-	-	-	-	-	-	-	-	Q15067;P51659;P09110;P22307;P51659
Hs_Nucleotide_Metabolism_WP404_68960.gpml	Nucleotide Metabolism	Homo sapiens	null	Metabolic Process	-	-	-	-	-	-	-	-	-	-	-	-	-	-	-	5631;5634;1719;10797;158;3614;159;5422;5423;5428;5424;4831;6303;6723;4946;3251;6240;6241;50484;6240	-
Hs_Nanoparticle-mediated_activation_of_receptor_signaling_WP2643_74251.gpml	Nanoparticle-mediated activation of receptor signaling	Homo sapiens	null		-	-	-	-	-	-	-	-	-	-	-	-	-	-	-	-	P00533;P01112;P56199;P02751;P02452;P15514;P01111;P01116;P04049;Q02750;P36507;P28482;P45983;P45984;P53779;P53778;O15264;Q16539;Q15759;P05556;Q9Y490;P49023;P12931;Q05397;Q07889;P62993;O00329;Q9Y243
Hs_Selenium_Micronutrient_Network_WP15_82705.gpml	Selenium Micronutrient Network	Homo sapiens	5/16/2012	Metabolic Process	-	-	-	-	-	-	-	-	-	-	-	3.5.1.19	-	-	-	5970;5743;5742;4791;4790;4548;7296;875;8564;4353;847;4353;2147;5054;5340;5054;5340;2147;5327;2155;2155;5327;2678;2879;10587;7498;25824;247;240;51734;6649;5052;55312;2878;1491;55163;9403;58515;257202;2878;2877;6414;7295;10549;2876;4524;85465;51714;280636;348303;22928;1735;1734;140606;55829;6414;57190;1733;83642;6647;10935;2936;3949;335;12;338;19;6291;6290;949;6289;338;6288;335;335;12;7001;6648;355…	-
Hs_Heme_Biosynthesis_WP561_72035.gpml	Heme Biosynthesis	Homo sapiens	null	Metabolic Process	-	-	-	-	-	-	-	-	-	-	-	-	-	-	-	210;3145;7390;7389;1371;5498;2235;212;211	-
Hs_Serotonin_Receptor_2_and_STAT3_Signaling_WP733_74441.gpml	Serotonin Receptor 2 and STAT3 Signaling	Homo sapiens	null	Cellular Process	-	-	-	-	-	-	-	-	-	-	-	-	-	-	-	3356;2776;3717;6774	-
Hs_Type_II_diabetes_mellitus_WP1584_81779.gpml	Type II diabetes mellitus	Homo sapiens	2/22/2013	Physiological Process	-	-	-	-	-	-	-	-	-	-	-	-	ENSG00000181092;ENSG00000181856;ENSG00000171105;ENSG00000129965;ENSG00000232810;ENSG00000169047;ENSG00000141506;ENSG00000180008;ENSG00000100030;ENSG00000104365;ENSG00000107643;ENSG00000198793;ENSG00000067606;ENSG00000163932;ENSG00000169047;ENSG00000141837;ENSG00000187486;ENSG00000139515;ENSG00000182759;ENSG00000163581;ENSG00000198814;ENSG00000044446;ENSG00000107643;ENSG00000148290;ENSG00000129965	-	-	-	-
Hs_BDNF_signaling_pathway_WP2380_79953.gpml	BDNF signaling pathway	Homo sapiens	25-NOV-2012	Cellular Process	-	-	-	-	-	-	-	-	-	-	-	-	-	-	-	10451;5601;8851;25759;5599;5595;1147;3551;8517;23191;4690;8440;6464;5335;5781;1000;7189;1499;8878;2534;53358;4804;4684;7074;84894;10048;55816;399694;2885;140885;3738;10818;2904;10817;1795;4914;5879;6792;6272;4803;627;2891;1385;4905;10399;2562;5515;23373;8844;5605;5594;5604;10603;2309;2475;57498;6198;1978;207;572;25970;2932;2902;8660;5598;3667;7249;2890;814;815;1938;32;5563;4137;2002;10642;2185;58…	-
Hs_IL-4_Signaling_Pathway_WP395_79978.gpml	IL-4 Signaling Pathway	Homo sapiens	null	Cellular Process	-	-	-	-	-	-	-	-	-	-	-	-	-	-	-	5595;6772;5781;6778 ;1051;5970;7297;5600;2316;2242 ;3717;6464;4790;9655;6198;2033;1050;867;5777;1386;6778 ;3635;3667 ;8660 ;5296;572;8651;9846;1432;2002;3565;3716;6777;3561;207;6778;6654;2353;3566;6778;6774;5594;5594;5595;5290;2885;5293;3718;9046;9046;6776;5295;6778;6778;3716;4790;4792;3551;1147;9021;6772;6777;6774;6776	-
Hs_Metastatic_brain_tumor_WP2249_80457.gpml	Metastatic brain tumor	Homo sapiens	null	Cellular Process	-	-	-	-	-	-	-	-	-	-	-	-	ENSG00000112242;ENSG00000141510;ENSG00000070831;ENSG00000105810;ENSG00000136997	-	-	-	P27986
Hs_G1_to_S_cell_cycle_control_WP45_80001.gpml	G1 to S cell cycle control	Homo sapiens	10/17/2013	Cellular Process	-	-	-	-	-	-	-	-	-	-	-	-	-	-	-	1019;1021;595;894;896;1026;1027;1022;902;5925;1869;1870;1871;5933;5925;1874;1875;1876;5925;7027;7027;7029;1017;898;9134;5427;5426;993;7465;4661;898;898;1019;1021;1022;8318;6118;6119;6117;4171;4172;4173;4174;4175;4176;4998;4999;23595;5000;5001;23594;5557;5558;23649;5111;7157;1647;4193;1031;1030;1032;1029;8900;891;472;7157;1028;901;4609;1385;1388;90993;10488;148327;84699;4331;983;1017	-
Hs_Hypertrophy_Model_WP516_71358.gpml	Hypertrophy Model	Homo sapiens	10/17/2013	Physiological Process	-	-	-	-	-	-	-	-	-	-	-	-	-	-	-	6935;4656;3552;1977;467;3458;11072;8013;9948;3727;3554;3491;2660;1978;7422;3606;102;3475;27063;1839	-
Hs_Hypothetical_Network_for_Drug_Addiction_WP666_68893.gpml	Hypothetical Network for Drug Addiction	Homo sapiens	null	Physiological Process	-	-	-	-	-	-	-	-	-	-	-	-	-	-	-	107;114;2911;2902;2890;2891;2892;2893;2903;2904;2905;2906;2915;5566;54386;22882;5604;5605;11188;5464;816;5581;889;1815;1813;1812;107;5566;5595;5594;58;1385;814;375519;375519	-
Hs_Gastric_Cancer_Network_1_WP2361_79693.gpml	Gastric Cancer Network 1	Homo sapiens	10/17/2013	Cellular Process	-	-	-	-	-	-	-	-	-	-	-	-	-	-	-	56992;11082;4851;8209;6790;4605;286826;8900;1063;57122;64094;3020;4173;121504;9585;324;11065;54476;6286;144455;1894;7153;64006;54891;8607;86;352954;22974;55125	-
Hs_Cardiac_Progenitor_Differentiation_WP2406_73324.gpml	Cardiac Progenitor Differentiation	Homo sapiens	10/17/2013	Cellular Process	-	-	-	-	-	-	-	-	-	-	-	-	ENSG00000204531;ENSG00000111704;ENSG00000181449;ENSG00000131914;ENSG00000187772;ENSG00000179059;ENSG00000154096;ENSG00000182968;ENSG00000007372;ENSG00000164736;ENSG00000125798;ENSG00000149294;ENSG00000164458;ENSG00000166825;ENSG00000185155;ENSG00000169071;ENSG00000154342;ENSG00000125378;ENSG00000122641;ENSG00000082701;ENSG00000138685;ENSG00000166823;ENSG00000188095;ENSG00000128052;ENSG00000157404…	-	-	3630	-
Hs_Oxidative_phosphorylation_WP623_79961.gpml	Oxidative phosphorylation	Homo sapiens	2/21/2013	Metabolic Process	-	-	-	-	-	-	-	-	-	-	-	-	ENSG00000198899;ENSG00000198744	-	-	498;506;513;514;517;516;515;516;518;10476;521;522;9551;10632;539;27109;4508;537;10159;126328;374291;4535;4536;4537;4540;4539;4538;4695;4541;4705;4702;4698;4697;4704;4696;4706;4701;4707;4700;4719;4720;4714;4722;4728;4708;4726;4724;4716;4717;4725;4723;3002;4710;4713;4712;4718;4711;4715;4729;4710;56901;4731	-
Hs_Signaling_Pathways_in_Glioblastoma_WP2261_81197.gpml	Signaling Pathways in Glioblastoma	Homo sapiens	10/17/2013	Cellular Process	-	-	-	-	-	-	-	-	-	-	-	-	ENSG00000133056;ENSG00000145675;ENSG00000140992;ENSG00000142208;ENSG00000171862;ENSG00000169047;ENSG00000150907;ENSG00000140443;ENSG00000065361;ENSG00000077782;ENSG00000116285;ENSG00000177885;ENSG00000136158;ENSG00000169032;ENSG00000105173;ENSG00000165699;ENSG00000147889;ENSG00000110092;ENSG00000139687;ENSG00000011405;ENSG00000139144;ENSG00000105647;ENSG00000121879;ENSG00000051382;ENSG00000171608…	-	-	-	-
Hs_Primary_Focal_Segmental_Glomerulosclerosis_FSGS_WP2572_79947.gpml	Primary Focal Segmental Glomerulosclerosis FSGS	Homo sapiens	null		-	-	-	-	-	-	-	-	-	-	-	-	ENSG00000151490;ENSG00000130702;ENSG00000188157;ENSG00000171992;ENSG00000169398;ENSG00000035403;ENSG00000177697;ENSG00000117595;ENSG00000136869;ENSG00000106976;ENSG00000109072;ENSG00000011422;ENSG00000101384;ENSG00000010810;ENSG00000158092;ENSG00000105329;ENSG00000135047;ENSG00000149571;ENSG00000126259;ENSG00000134308;ENSG00000142208;ENSG00000138448;ENSG00000058404;ENSG00000107984;ENSG00000259207…	-	-	-	-
Hs_Glycogen_Metabolism_WP500_63201.gpml	Glycogen Metabolism	Homo sapiens	null	Metabolic Process	-	-	-	-	-	-	-	-	-	-	-	-	-	-	-	2932;2632;2997;2998;178;5837;5834;5836;5236;7360;7360;2992;8908;5255;5256;5257;5260;5261;805;2931;5516;5526;5528;5525;5529;5527;5518;5520;5521;5522;5523;28227;5515;5524;801;808;5519	-
Hs_NOTCH1_regulation_of_human_endothelial_cell_calcification_WP3413_82217.gpml	NOTCH1 regulation of human endothelial cell calcification	Homo sapiens	null		-	-	-	-	-	-	-	-	-	-	-	-	ENSG00000148400;ENSG00000198121;ENSG00000110693;ENSG00000162551;ENSG00000130066;ENSG00000128595;ENSG00000068078;ENSG00000213949;ENSG00000111341;ENSG00000112715;ENSG00000104368;ENSG00000104368;ENSG00000198719;ENSG00000090932;ENSG00000128917;ENSG00000101384;ENSG00000184916	-	-	2702	-
Hs_Complement_Activation_WP545_82142.gpml	Complement Activation	Homo sapiens	null	Physiological Process	-	-	-	-	-	-	-	-	-	-	-	-	ENSG00000159403;ENSG00000159403	-	-	712;713;714;716;1604;10747;717;718;727;729;730;731;732;735;720;721;717;721;718;717;721;727;713;714;712;716;733;5648;718;629;718;718;629;1675;718;5199;718;629;5199;727	-
Hs_Cholesterol_Biosynthesis_WP197_81059.gpml	Cholesterol Biosynthesis	Homo sapiens	2/22/2013	Metabolic Process	-	-	-	-	-	-	-	-	-	-	-	-	-	-	-	2224;3422;3157;3156;4598;4597;2224;2222;1717;6309;4047;6713;10654;50814;1595;6307	-
Hs_Irinotecan_Pathway_WP229_68389.gpml	Irinotecan Pathway	Homo sapiens	null	Physiological Process	-	-	-	-	-	-	-	-	-	-	-	-	-	-	-	8824;1066;1576;1577;324;4864;1576;1577;1576;1066;8824;54658;54600;4363;1244;1066;8824;4363;1244;9429;54658;54575;8824;1066;590;1244;4363;10599	-
Hs_Toll-like_Receptor_Signaling_Pathway_WP75_83867.gpml	Toll-like Receptor Signaling Pathway	Homo sapiens	null	Cellular Process	-	-	-	-	-	-	-	-	-	-	-	-	-	-	-	3456;1147;7189;3654;51135;4615;4615;4615;7189;4790;4791;5970;5594;5595;5604;5605;1326;4790;6696;7187;8737;3665;3663;6373;4283;3627;3456;3439;3440;3441;3442;3443;3444;3445;3446;3447;3448;3449;3451;3452;942;958;2353;3725;3551;6885;6351;51284;51311;1432;5600;5603;6300;3654;1147;3576;6348;3592;3593;114609;4615;5879;3454;3455;5599;5601;5602;3553;29110;7189;9641;23533;5290;5291;5293;5294;5295;5296;8503…	-
Hs_Pentose_Phosphate_Pathway_WP134_82700.gpml	Pentose Phosphate Pathway	Homo sapiens	null	Metabolic Process	-	-	-	-	-	-	-	-	-	-	-	-	-	-	-	2539;25796;5226;22934;7086;7086;6888;6120	-
Hs_Prostaglandin_Synthesis_and_Regulation_WP98_72088.gpml	Prostaglandin Synthesis and Regulation	Homo sapiens	null	Metabolic Process	-	-	-	-	-	-	-	-	-	-	-	-	-	-	-	5742;5743;306;302;301;309;307;7356;308;244;6277;3290;1910;1906;3248;5617;1909;3291;1583;5321;6281;5740;5730;6916;5729;5731;5732;5733;5734;5737;5739	-
Hs_Wnt_Signaling_Pathway_WP428_79854.gpml	Wnt Signaling Pathway	Homo sapiens	10/17/2013	Cellular Process	-	-	-	-	-	-	-	-	-	-	Hs.371279	-	-	-	-	3949;7471;7472;7482;7473;89780;54361;7474;81029;7475;7476;7477;80326;7480;7481;51384;51384;8321;2535;11211;8326;8325;8324;8323;7855;6424;7976;5601;5602;387;5879;1855;1856;1857;5579;5582;5580;5581;5584;5583;5587;5588;5590;5529;5527;10023;8312;1454;2932;324;1499;26190;5048;4609;595;894;896;8061;3725;5328;5578;4041;83999;6259;4919;4040;4920	-
Hs_TCA_Cycle_Nutrient_Utilization_and_Invasiveness_of_Ovarian_Cancer_WP2868_78079.gpml	TCA Cycle Nutrient Utilization and Invasiveness of Ovarian Cancer	Homo sapiens	null		-	-	-	-	-	-	-	-	-	-	-	-	-	-	-	1956;3716;6774;5594;5595;6774;1956;3716;6774	-
Hs_Regulation_of_toll-like_receptor_signaling_pathway_WP1449_81172.gpml	Regulation of toll-like receptor signaling pathway	Homo sapiens	10/17/2013	Cellular Process	-	-	-	-	-	-	-	-	-	-	-	-	ENSG00000055208;ENSG00000157625;ENSG00000015171;ENSG00000137462;ENSG00000134061;ENSG00000136869;ENSG00000172936;ENSG00000184494;ENSG00000004139;ENSG00000185187;ENSG00000010671;ENSG00000181852;ENSG00000185338;ENSG00000207936;ENSG00000134070;ENSG00000068308;ENSG00000135148;ENSG00000181852;ENSG00000187555;ENSG00000118503;ENSG00000083799;ENSG00000159069;ENSG00000166851;ENSG00000119326;ENSG00000107874…	-	-	3456;1147;7189;3654;51135;4615;4615;4615;7189;4790;4791;5970;5594;5595;5604;5605;1326;4790;6696;7187;8737;3665;3663;6373;4283;3627;3456;3439;3440;3441;3442;3443;3444;3445;3446;3447;3448;3449;3451;3452;942;958;2353;3725;3551;6885;6351;51284;51311;1432;5600;5603;6300;3654;1147;3576;6348;3592;3593;114609;4615;5879;3454;3455;5599;5601;5602;3553;29110;7189;9641;23533;5290;5291;5293;5294;5295;5296;8503…	-
Hs_NRF2_pathway_WP2884_83041.gpml	NRF2 pathway	Homo sapiens	null		-	-	-	-	-	-	-	-	-	-	-	-	ENSG00000117394;ENSG00000172828;ENSG00000065833;ENSG00000117450;ENSG00000243955;ENSG00000133460;ENSG00000176153;ENSG00000019991;ENSG00000244474;ENSG00000129682;ENSG00000090013;ENSG00000001084;ENSG00000143198;ENSG00000151012;ENSG00000116044;ENSG00000174156;ENSG00000151229;ENSG00000023839;ENSG00000136810;ENSG00000125257;ENSG00000109610;ENSG00000109667;ENSG00000211445;ENSG00000196344;ENSG00000044524…	-	-	-	-
Hs_Neural_Crest_Differentiation_WP2064_79263.gpml	Neural Crest Differentiation	Homo sapiens	2/22/2013	Physiological Process	-	-	-	-	-	-	-	-	-	-	-	-	ENSG00000101144;ENSG00000143878;ENSG00000118513;ENSG00000150093;ENSG00000125084;ENSG00000137203;ENSG00000152977;ENSG00000135903;ENSG00000009709;ENSG00000105880;ENSG00000163132;ENSG00000120149;ENSG00000187140;ENSG00000124216;ENSG00000019549;ENSG00000154342;ENSG00000104290;ENSG00000082701;ENSG00000168036;ENSG00000152284;ENSG00000196628;ENSG00000168505;ENSG00000125378;ENSG00000170365;ENSG00000125968…	-	-	8313;8312;1857;1856;1855;8190	-
Hs_TCR_Signaling_Pathway_WP69_79955.gpml	TCR Signaling Pathway	Homo sapiens	null	Cellular Process	-	-	-	-	-	-	-	-	-	-	-	-	ENSG00000006062	-	-	11184;5601;5599;5605;3937;7454;6957;868;1385;4790;5970;5966;1385;3725;1147;3551;4792;2533;3972;919;2353;2185;5580;84433;3702;5588;919;998;2534;6464;1432;10019;9846;916;5058;9402;5595;5781;2885;915;916;5335;917;4773;9051;4773;4690;5894;6654;5604;5594;10892;8915;10451;3708;7409;5296;27040;5295;6955;920;925;7535;940;207;5170;867;8631;29851;1386;1326;3265;6885;8517;4790;5966;5970;4772;4772;7189;1398;…	-
Hs_mir34a_and_TGIF2_in_osteoclastogenesis_WP2866_78507.gpml	mir34a and TGIF2 in osteoclastogenesis	Homo sapiens	null		-	-	-	-	-	-	-	-	-	-	-	-	-	-	-	60436	-
Hs_Signaling_of_Hepatocyte_Growth_Factor_Receptor_WP313_79946.gpml	Signaling of Hepatocyte Growth Factor Receptor	Homo sapiens	null	Cellular Process	-	-	-	-	-	-	-	-	-	-	-	-	-	-	-	2353;5781;2002;11184;5829;5594;5290;5058;2885;5829;5599;4233;2185;3725;6714;5908;1399;2549;6714;3265;6774;1398;5728;5605;5894;5747;2889;5921;5595;5906;5604;3688;5747;1793;3082;2185;3672;6654	-
Hs_Sulfation_Biotransformation_Reaction_WP692_69031.gpml	Sulfation Biotransformation Reaction	Homo sapiens	2/22/2013	Metabolic Process	-	-	-	-	-	-	-	-	-	-	-	-	ENSG00000138801;ENSG00000198682;ENSG00000196502;ENSG00000197165;ENSG00000213599;ENSG00000105398;ENSG00000109193;ENSG00000088002;ENSG00000213648;ENSG00000173597;ENSG00000130540;ENSG00000138068;ENSG00000198203;ENSG00000196228;ENSG00000198075;ENSG00000104687;ENSG00000160211	-	-	27233	-
Hs_Glycerophospholipid_Biosynthetic_Pathway_WP2533_83825.gpml	Glycerophospholipid Biosynthetic Pathway	Homo sapiens	null		-	-	-	-	-	-	-	-	-	-	-	2.3.1.-;1.14.99.19;2.6.-.-;2.3.1.105;3.1.3.59;2.1.1.-;3.1.4.3;2.7.1.93;2.3.1.52	-	-	-	-	P40471;Q92539;Q92539;Q9Y6K0;P17898;Q9Y6K0;P14555;P14555;P21695;P32189;O80437;Q14693;O95674;Q9Y259;Q9Y259;Q8WUD6;Q9UBM1;O00116;O15228;Q32NB8;Q8WUK0;Q9UJA2;O14735;Q9BTU6;Q99755;Q42338;Q86VF5;Q9Y259;Q99447;Q9Y6K0;P48651
Hs_HIF1A_and_PPARG_regulation_of_glycolysis_WP2456_71255.gpml	HIF1A and PPARG regulation of glycolysis	Homo sapiens	10/16/2013	Metabolic Process	-	-	-	-	K01803;K00134;K00016;K08268;K00006;K13508;K07299;K08530;K08268	-	-	-	-	-	-	-	-	-	-	-	-
Hs_Dopaminergic_Neurogenesis_WP2855_79211.gpml	Dopaminergic Neurogenesis	Homo sapiens	2/21/2013	Physiological Process	-	-	-	-	-	-	-	-	-	-	-	-	ENSG00000168505;ENSG00000165588;ENSG00000105329;ENSG00000136944;ENSG00000163064;ENSG00000164778;ENSG00000164690;ENSG00000107831;ENSG00000125084;ENSG00000165092;ENSG00000111087;ENSG00000074047;ENSG00000162761;ENSG00000165588;ENSG00000125084;ENSG00000163132;ENSG00000125798;ENSG00000181449;ENSG00000168610;ENSG00000163064;ENSG00000164778;ENSG00000136944;ENSG00000107859;ENSG00000153234;ENSG00000125798…	-	-	-	-
Hs_Fatty_Acid_Biosynthesis_WP357_70641.gpml	Fatty Acid Biosynthesis	Homo sapiens	null	Metabolic Process	-	-	-	-	-	-	-	-	-	-	-	-	-	-	-	5091;47;2194;32;31;2194;2194;2194;2194;2194;2194;10449;3033;6319;2180;2181;2182;55902;51703;23305;2194;1892;79746;1891;55268;55862;51102;55825;1666	-
Hs_Osteoclast_Signaling_WP12_81176.gpml	Osteoclast Signaling	Homo sapiens	2/21/2013	Cellular Process	-	-	-	-	-	-	-	-	-	-	-	-	ENSG00000106305;ENSG00000107643	-	-	8600;8792;4982;3690;6696;1513;54;9550;6548;56302;8111;3456;3454;5155;5155;54;1513	-
Hs_eIF5A_regulation_in_response_to_inhibition_of_the_nuclear_export_system_WP3302_81679.gpml	eIF5A regulation in response to inhibition of the nuclear export system	Homo sapiens	null		-	-	-	-	-	-	-	-	-	-	-	-	ENSG00000132507;ENSG00000132953;ENSG00000159217;ENSG00000132507;ENSG00000132507;ENSG00000132953;ENSG00000132507;ENSG00000159217;ENSG00000082898;ENSG00000132507;ENSG00000159217;ENSG00000082898	-	-	-	-
Hs_DNA_Replication_WP466_79981.gpml	DNA Replication	Homo sapiens	null	Cellular Process	-	-	-	-	-	-	-	-	-	-	-	-	ENSG00000146143	-	-	6118;6119;29935;5422;5557;5427;5426;23595;4999;5001;5000;4998;23594;51053;81620;7311;4175;4174;4173;4172;4171;4176;55388;1017;5985;5984;5983;5982;5981;5111;10926;8317;6117;8318;5425;10714;57804;5424;990;7316;23649	-
Hs_Notch_Signaling_Pathway_WP268_70096.gpml	Notch Signaling Pathway	Homo sapiens	2/22/2013	Cellular Process	-	-	-	-	-	-	-	-	-	-	-	-	ENSG00000124232;ENSG00000171611;ENSG00000196591;ENSG00000159692;ENSG00000175029;ENSG00000005339;ENSG00000108773;ENSG00000114166;ENSG00000198719;ENSG00000090932;ENSG00000128917;ENSG00000101384;ENSG00000184916;ENSG00000106003;ENSG00000100060;ENSG00000169733;ENSG00000134250;ENSG00000074181;ENSG00000204301;ENSG00000151694;ENSG00000117362;ENSG00000138613;ENSG00000204490;ENSG00000080815;ENSG00000143801…	-	-	3516;3762	-
Hs_miRNA_targets_in_ECM_and_membrane_receptors_WP2911_83020.gpml	miRNA targets in ECM and membrane receptors	Homo sapiens	null		-	-	-	-	-	-	-	-	-	-	-	-	ENSG00000112769;ENSG00000169439;ENSG00000207962;ENSG00000199153;ENSG00000168542;ENSG00000186340;ENSG00000134871;ENSG00000187498;ENSG00000080573;ENSG00000142156;ENSG00000142173;ENSG00000164692;ENSG00000204262;ENSG00000163359;ENSG00000130635;ENSG00000168477;ENSG00000172037;ENSG00000137801;ENSG00000135862;ENSG00000115414;ENSG00000199094;ENSG00000207708;ENSG00000199122;ENSG00000207607;ENSG00000207547…	-	MIMAT0004673	-	-
Hs_MAPK_Signaling_Pathway_WP382_79951.gpml	MAPK Signaling Pathway	Homo sapiens	null	Cellular Process	-	-	-	-	-	-	-	-	-	-	-	-	ENSG00000006062	-	-	140738;5580;7850;3554;355;130399;91;7046;7048;929;7124;1647;8491;7786;5495;5607;5598;5604;5605;5594;5595;5596;5536;5606;5608;2002;4068;5155;5922;8649;5597;4772;4068;8550;9252;51701;9344;51295;23118;10454;7189;9064;2645;9175;51776;4296;11184;9448;5609;6416;4803;627;4909;4914;1950;2249;2260;1956;5159;2768;2885;6655;22808;4893;3845;10125;115727;5924;5582;5579;5590;5583;5580;5566;5908;5906;673;5894;4…	-
Hs_Corticotropin-releasing_hormone_WP2355_79973.gpml	Corticotropin-releasing hormone	Homo sapiens	30-Oct-2012	Cellular Process	-	-	-	-	-	-	-	-	-	-	-	-	-	-	-	5588;6667;5747;5563;31;4846;3726;3727;3728;2353;2354;8061;2355;3576;7099;8912;3164;3164;10499;10155;1393;1392;387;3606;5584;5580;3283;6925;7020;1499;5595;3558;3848;5601;4929;1395;5594;1392;6667;1583;3320;3713;1394;3164;7020;1392;1394;10411;1499;3861;7040;7040;5894;5970;5579;5578;2776;1385;10681;2784;2783;2782;157;2767;2775;2778;2771;2770;5604;673;5908;5336;1394;5335;2932;142;842;836;100506742;559…	-
Hs_Transcriptional_activation_by_NRF2_WP3_79527.gpml	Transcriptional activation by NRF2	Homo sapiens	5/16/2012	Cellular Process	-	-	-	-	-	-	-	-	-	-	-	-	ENSG00000151012	-	-	1728;5290;7965;4780;9817;5599;4780;2939;9817;5578;4780;2729;1051;2730;3162;1051;4094;2048	-
Hs_MicroRNAs_in_cardiomyocyte_hypertrophy_WP1544_75258.gpml	MicroRNAs in cardiomyocyte hypertrophy	Homo sapiens	null	Cellular Process	-	-	-	-	-	-	-	-	-	-	-	-	-	-	-	5330;5599;9759;4776;5879;1906;5530;817;50804;801;5532;183;1432;5579;5170;4878;4879;5592;4776;5596;5595;6416;2247;3479;1950;3084;5894;5604;5595;5320;5595;5607;5598;5595;5606;7040;10454;5170;207;2475;2932;7124;9020;9641;4790;4790;1025;10014;51564;9734;10014;9734;9759;51564;208;1022;5594;5608;5609;5605;8517;3551;1147;1827;5290;5291;5294;5293;5295;5296;8503;387;6093;9475;4638;91807;801;3976;1489;183;…	-
Hs_Phospholipid_biosynthesis_WP2457_71264.gpml	Phospholipid biosynthesis	Homo sapiens	10/16/2013	Metabolic Process	-	-	-	-	K03097;K00968;K00994	-	-	-	-	-	-	-	-	-	-	-	-
Hs_TNF_alpha_Signaling_Pathway_WP231_81070.gpml	TNF alpha Signaling Pathway	Homo sapiens	null	Cellular Process	-	-	-	-	-	-	-	-	-	-	-	-	-	-	-	7124;7132;7133;7132;8717;7132;7186;541;5871;6416;5609;5599;5601;3725;4217;7295;5606;5608;5595;5594;2885;6654;5894;8439;6610;5708;10131;8567;8844;283455;8717;8772;841;8837;9020;8737;7186;6885;10454;23118;257397;1147;3551;8517;207;4793;5790;4792;6500;8454;23291;4794;5966;4790;4791;8737;4215;8945;5515;5590;1387;4214;1457;29110;10010;5347;7185;7128;329;330;836;56616;56957;117584;11035;55312;1535;2703…	-
Hs_Nuclear_Receptors_in_Lipid_Metabolism_and_Toxicity_WP299_78587.gpml	Nuclear Receptors in Lipid Metabolism and Toxicity	Homo sapiens	2/22/2013	Metabolic Process	-	-	-	-	-	-	-	-	-	-	-	-	ENSG00000207932;ENSG00000207839;ENSG00000207932;ENSG00000207839;ENSG00000207932;ENSG00000207839	-	-	1581;1581;1581;1579;5468;5465;5467;5825;225;19;19;19;5244;8647;5243;1244;8714;9619;64240;9971;10062;1582;8856;9970;1580;5914;5916;1576;7421;1576;1592;5915;1571;1559;1559;1555;1555;1544;1591;1559;1576;1594	-
Hs_Integrin-mediated_Cell_Adhesion_WP185_80036.gpml	Integrin-mediated Cell Adhesion	Homo sapiens	10/17/2013	Cellular Process	-	-	-	-	-	-	-	-	-	-	-	-	ENSG00000138347;ENSG00000207562	-	-	998;6464;53358;369;673;5894;5596;5598;826;85366;8874;5879;5880;5881;5170;7410;10451;9475;6093;10580;6654;9815;5296;7791;857;858;859;2534;2885;6414;3265;5747;5747;6010;1445;9564;6714;207;208;824;825;726;23473;10753;11132;11131;827;5062;5063;10298;56924;7094;5606;5607;5608;6300;10000;1793;1398;2889;5906;5908;5594;5597;5604;5605;823;3673;3675;3676;3678;3655;8516;3680;8515;22801;3674;3682;3681;3683;3…	-
Hs_Diurnally_Regulated_Genes_with_Circadian_Orthologs_WP410_69903.gpml	Diurnally Regulated Genes with Circadian Orthologs	Homo sapiens	null	Physiological Process	-	-	-	-	-	-	-	-	-	-	-	-	-	-	-	4618;687;9709;10946;11335;51582;5685;51663;7341;8341;5813;1408;5187;8864;1407;5507;1051;5516;8031;2120;26059;3108;3312;3301;7352;2947;7360;7122;5281;10381;2674;23118;6612;2950;10787;9218;8987;9802;3422;10140;11030;50486;406;9975;9575;694;1982;9444	-
Hs_ACE_Inhibitor_Pathway_WP554_77712.gpml	ACE Inhibitor Pathway	Homo sapiens	null	Physiological Process	-	-	-	-	-	-	-	-	-	-	-	-	-	-	-	624;5972;1585;1511;185;183;186;1636;4142;7040;1215;1636;3827;4306;623;4846;10159;59272;1636;59272	-
Hs_Aryl_Hydrocarbon_Receptor_WP2586_79995.gpml	Aryl Hydrocarbon Receptor	Homo sapiens	null		-	-	-	-	-	-	-	-	-	-	-	-	ENSG00000110711;ENSG00000110711;ENSG00000110711;ENSG00000132155;ENSG00000169032;ENSG00000213281;ENSG00000174775;ENSG00000133703	-	-	405;1316;2099;1956;1543;3320;2033;5325;6346;7422;1728;1027;17494212;5979;196;196;196;3320;3320;4609;7124;11140;6714;5594;5743;84722;5970;4790;5970;4790;2033;84722;135112;8204;1543;948;4023;4780;26291;27306;2729;8204;4763;135112;9612;1544;1545;1026;1017;5925;1869;57491;2033	P06400
Hs_Quercetin_and_Nf-kB-_AP-1_Induced_Cell_Apoptosis_WP2435_80008.gpml	Quercetin and Nf-kB/ AP-1 Induced Cell Apoptosis	Homo sapiens	10/16/2013	Cellular Process	-	-	-	-	-	-	-	-	-	-	-	3.1.1.4	ENSG00000104365;ENSG00000168306;ENSG00000109320;ENSG00000170345;ENSG00000089250;ENSG00000112715;ENSG00000109320;ENSG00000177606;ENSG00000196611;ENSG00000255974;ENSG00000116044;ENSG00000079999;ENSG00000116044;ENSG00000116044	-	-	4512;4097;7975;5743	P25963;P25963
Hs_Senescence_and_Autophagy_in_Cancer_WP615_81193.gpml	Senescence and Autophagy in Cancer	Homo sapiens	10/17/2013	Cellular Process	-	-	-	-	-	-	-	-	-	-	-	-	ENSG00000105701;ENSG00000167965;ENSG00000085978;ENSG00000078142;ENSG00000023287;ENSG00000175224;ENSG00000204673	-	-	5925;7157;1869;3486;3265;3456;3458;3663;3665;5328;5054;2932;3428;5894;1029;4193;5055;8804;1029;5604;5594;1277;1432;1026;5606;1027;5606;994;7040;3659;3479;3480;1029;2919;9547;3569;3562;3576;2335;7057;6678;7448;2934;8408;22863;9140;9474;3920;2475;8678;5728;3621;960;1281;3488;5111;4088;4089;1029;1029;1029;1029;1029;648;4297;3490;673;1026;1026;3570;1026;1026;6041;3725;596;5289;55626;7405;6714;51100;8…	-
Hs_Mismatch_repair_WP531_69021.gpml	Mismatch repair	Homo sapiens	2/22/2013	Cellular Process	-	-	-	-	-	-	-	-	-	-	-	-	ENSG00000035928;ENSG00000076242;ENSG00000132646;ENSG00000174371;ENSG00000132646;ENSG00000132383;ENSG00000132646;ENSG00000116062;ENSG00000174371;ENSG00000095002;ENSG00000116062;ENSG00000062822;ENSG00000105486;ENSG00000095002	-	-	-	-
Hs_Histone_Modifications_WP2369_83012.gpml	Histone Modifications	Homo sapiens	null	Cellular Process	-	-	-	-	-	-	-	-	-	-	-	-	ENSG00000163041;ENSG00000116539;ENSG00000132475;ENSG00000197409;ENSG00000197153;ENSG00000203852;ENSG00000203811;ENSG00000183598;ENSG00000104885;ENSG00000181090;ENSG00000108799;ENSG00000106462;ENSG00000118058;ENSG00000167548;ENSG00000055609;ENSG00000005483;ENSG00000165671;ENSG00000116731;ENSG00000119335;ENSG00000152217;ENSG00000099381;ENSG00000139718;ENSG00000181555;ENSG00000183576;ENSG00000185917…	-	-	10919	-
Hs_Cardiac_Hypertrophic_Response_WP2795_78544.gpml	Cardiac Hypertrophic Response	Homo sapiens	null		-	-	-	-	-	-	-	-	-	-	-	-	-	-	-	2263;801;5530;4214;5320;6885;9020;2978;7046;7132;817;4205;5578;5587;4878;5592;4773;4773;11184;5599;5879;5894;5605;5604;5595;5594;6416;5609;4214;4214;5598;5607;5608;5606;1432;3551;9641;4790;4790;1022;1025;5170;207;208;2932;2475;7124;7040;3084;1950;3479;2247;9759;51564;10014;9734;9759;51564;10014;9734;1147;8517	-
Hs_Differentiation_of_white_and_brown_adipocyte_WP2895_79216.gpml	Differentiation of white and brown adipocyte	Homo sapiens	null		-	-	-	-	-	-	-	-	-	-	-	-	ENSG00000174697;ENSG00000181092;ENSG00000130876;ENSG00000037965;ENSG00000180806;ENSG00000142611;ENSG00000176194;ENSG00000108001;ENSG00000173641;ENSG00000152977;ENSG00000149573;ENSG00000125845;ENSG00000125378;ENSG00000170365;ENSG00000113658;ENSG00000120693;ENSG00000172216;ENSG00000153879;ENSG00000142611;ENSG00000102935;ENSG00000132170;ENSG00000245848;ENSG00000101144;ENSG00000120693;ENSG00000145287…	-	-	-	-
Hs_Serotonin_Receptor_4-6-7_and_NR3C_Signaling_WP734_74438.gpml	Serotonin Receptor 4/6/7 and NR3C Signaling	Homo sapiens	null	Cellular Process	-	-	-	-	-	-	-	-	-	MAPK1	-	-	-	-	-	3362;3363;3360;2778;5906;673;5604;5605;5595;9252;9261;2002;1385;6722;466;2005;1958;2908	-
Hs_Dopamine_metabolism_WP2436_71387.gpml	Dopamine metabolism	Homo sapiens	10/17/2013	Metabolic Process	-	-	-	-	-	-	-	-	-	-	-	-	-	-	-	7299;6647;1644;1644;1728;7054;5566;5567;5568;5515;5516;4128;1312;4129	-
Hs_Nicotine_Activity_on_Dopaminergic_Neurons_WP1602_78486.gpml	Nicotine Activity on Dopaminergic Neurons	Homo sapiens	null	Cellular Process	-	-	-	-	-	-	-	-	-	-	-	-	-	-	-	54331;3777;6571;1141;108;1815;2770;84152;84152;2770;1814;5566;1137;1020;1137;1813;2782;1138;8973;2782;1141;1644;51305;1814;54331;1136;5499;7054;1813;1141;1137;84152;1815	-
Hs_DNA_Damage_Response_WP707_82937.gpml	DNA Damage Response	Homo sapiens	null	Cellular Process	-	-	-	-	-	-	-	-	-	-	-	-	ENSG00000116717;ENSG00000026103;ENSG00000141682;ENSG00000139687;ENSG00000175054;ENSG00000123374;ENSG00000124762;ENSG00000144554;ENSG00000135446;ENSG00000132906;ENSG00000183765;ENSG00000072501;ENSG00000164045;ENSG00000175793;ENSG00000172613;ENSG00000149311;ENSG00000130222;ENSG00000110092;ENSG00000117748;ENSG00000111276;ENSG00000146872;ENSG00000172115;ENSG00000134057;ENSG00000105327;ENSG00000099860…	-	-	5981;4609;84126;4683;4361;1385;55367	-
Hs_SREBF_and_miR33_in_cholesterol_and_lipid_homeostasis_WP2011_75253.gpml	SREBF and miR33 in cholesterol and lipid homeostasis	Homo sapiens	null	Cellular Process	-	-	-	-	-	-	-	-	-	-	-	-	ENSG00000072310;ENSG00000096717;ENSG00000113161;ENSG00000099917;ENSG00000077463;ENSG00000198793;ENSG00000025434;ENSG00000186951;ENSG00000109819;ENSG00000198911;ENSG00000112972;ENSG00000130164	-	-	2194;6319;19;5562	-
Hs_PCSK9-mediated_LDLR_degradation_WP2846_83009.gpml	PCSK9-mediated LDLR degradation	Homo sapiens	null		-	-	-	-	-	-	-	-	-	-	-	-	ENSG00000130164;ENSG00000169174;ENSG00000169174;ENSG00000130164;ENSG00000130164;ENSG00000130164;ENSG00000169174;ENSG00000130164;ENSG00000169174;ENSG00000130164;ENSG00000169174;ENSG00000130164;ENSG00000169174;ENSG00000130164;ENSG00000130164;ENSG00000130164	-	-	-	-
Hs_Cytokines_and_Inflammatory_Response_WP530_79331.gpml	Cytokines and Inflammatory Response	Homo sapiens	null	Physiological Process	-	-	-	-	-	-	-	-	-	-	-	-	-	-	-	2920;7124;3553;3552;3569;7124;3553;3552;7124;7040;7124;3552;3553;7124;3552;3553;3569;3589;3593;1435;1437;1440;920;3552;3553;3569;3586;2919;3593;3600;3438;3456;7124;3562;3569;3574;1437;3562;3565;3586;3596;3458;7124;3558;3593;3600;3558;3458;3600;16187;3565;3586;3565;3586;3565;3569;7040;3558;3565;3567;3596;3458;16187;3567;7040;3558;3558;3438;5154;6955;6957;3123;3122;3558;3558	-
Hs_Ovarian_Infertility_Genes_WP34_72115.gpml	Ovarian Infertility Genes	Homo sapiens	10/16/2013	Cellular Process	-	-	-	-	-	-	-	-	-	-	-	-	-	-	-	658;5618;2492;3973;7784;7784;344018;11144;472;4292;4439;2661;7783;6609;1618;2701;2701;3623;4088;5241;2100;7421;2516;9611;8204;1958;1051;5732;1027;894;1019;6609;1588;23224;2661;3623	P20226
Hs_Constitutive_Androstane_Receptor_Pathway_WP2875_79890.gpml	Constitutive Androstane Receptor Pathway	Homo sapiens	null		-	-	-	-	-	-	-	-	-	-	-	-	ENSG00000119383;ENSG00000241635;ENSG00000187048;ENSG00000196502;ENSG00000105398;ENSG00000023330;ENSG00000113790;ENSG00000244474;ENSG00000167165;ENSG00000241119;ENSG00000243135;ENSG00000150907	-	-	3320;9970;6256;9970;3320;6256;9970;7266;7266;23054;6667;8648;10891;10499;8243;1559;5243;1244;1548;1557;2939;1577;1576;1555;8714	-
Hs_Pilocytic_astrocytoma_WP2253_74520.gpml	Pilocytic astrocytoma	Homo sapiens	2/22/2013	Cellular Process	-	-	-	-	-	-	-	-	-	-	-	-	ENSG00000179295;ENSG00000177885;ENSG00000115904;ENSG00000196712	-	-	-	-
Hs_IL-1_signaling_pathway_WP195_79965.gpml	IL-1 signaling pathway	Homo sapiens	null	Cellular Process	-	-	-	-	-	-	-	-	-	-	-	-	ENSG00000006062	-	-	3556;4615;51295;5781;5590;8878;1147;10454;23118;57162;54472;7189;3554;3553;5296;5295;4792;5970;207;5594;1432;5335;57161;4215;5606;5605;5595;6416;5609;3551;5599;5601;5608;257397;3316;10746;3552;3554;54472;4615;3556;7189;7189;7189;7189;7334;7335;4790;5966;4790;5970;5966;8517;8517;4793;9261;4214;5604;51135;3654;11213;3656;6885;1432;3725;1386;5601;5599	-
Hs_Fluoropyrimidine_Activity_WP1601_82222.gpml	Fluoropyrimidine Activity	Homo sapiens	null	Metabolic Process	-	-	-	-	-	-	-	-	-	-	-	-	-	-	-	10864;9429;10257;1548;1066;8824;978;7378;151531;1890;1806;1807;51733;83549;7378;151531;7371;7372;5471;7083;1890;6240;6241;7298;8714;10257;10057;2030;7157;2068;6996;7517;23583;1719;2356;4524;8836	-
Hs_FSH_signaling_pathway_WP2035_78536.gpml	FSH signaling pathway	Homo sapiens	null	Cellular Process	-	-	-	-	-	-	-	-	-	-	-	-	-	-	-	5594;2488;2492;1081;5595;207;2488;1081;6194;7249;1385;8290;6198;2308;1432;2870;6199;5894;1978;6714;6446;2475;26060;5578;5566;6009;2492	-
Hs_Wnt_Signaling_Pathway_and_Pluripotency_WP399_79474.gpml	Wnt Signaling Pathway and Pluripotency	Homo sapiens	2/21/2013	Cellular Process	-	-	-	-	-	-	-	-	-	-	-	-	ENSG00000148737;ENSG00000155367;ENSG00000081059;ENSG00000111432;ENSG00000187140;ENSG00000001167	-	-	8061;7484;8325;3725;54361;7157;1454;1387;7477;5460;5048;5583;7480;8312;8313;4609;3949;5588;8324;4041;1857;81029;51176;7482;5516;5523;89780;51384;5467;324;6885;7476;79923;83439;29127;4316;5602;5584;7855;5520;8321;7472;7481;8323;894;1856;51701;896;5529;7976;1499;6657;85409;7471;2535;5519;10009;1500;85407;5587;1487;5527;1855;10023;5524;5582;5515;5581;5521;960;2033;5590;5578;7481;1488;2932;7475;7474;…	-
Hs_Acetylcholine_Synthesis_WP528_79855.gpml	Acetylcholine Synthesis	Homo sapiens	null	Metabolic Process	-	-	-	-	-	-	-	-	-	-	-	-	-	-	-	5160;5161;10400;5130;1119;43;1103	-
Hs_Arylamine_metabolism_WP694_67062.gpml	Arylamine metabolism	Homo sapiens	2/21/2013	Metabolic Process	-	-	-	-	-	-	-	-	-	-	-	-	ENSG00000156006;ENSG00000140505;ENSG00000171428;ENSG00000171428;ENSG00000156006;ENSG00000197165;ENSG00000196502	-	-	54657;54600	-
Hs_Monoamine_Transport_WP727_79969.gpml	Monoamine Transport	Homo sapiens	null	Cellular Process	-	-	-	-	-	-	-	-	-	-	-	-	-	-	-	7249;5934;273;6853;6804;10066;5819;7124;60482;114907;6530;3690;995;4842;43;1621;6999;4982;183;6531;121278;11255;1432;7041;6529;3554;10497;135;7054;5516;3553;6532	-
Hs_TSH_signaling_pathway_WP2032_79960.gpml	TSH signaling pathway	Homo sapiens	29-AUG-11		-	-	-	-	-	-	-	-	-	-	-	-	-	-	-	896;896;5604;5595;5296;6772;7252;1081;3265;5894;673;2782;54331;23513;30818;7253 ;6774;5170;5290;5295;1017;6714;5606;5608;207;5934;6198;5594;5925;1385;5144;2770;10672;2771;2768;2775;2776;2773;103910;5900;2778;3717;3716;6194;2475;108;109;1017;1019;6195;5337;23236;5908;5906;3480;898;1432;1027;896;1019;5909;328;328	-
Hs_Type_II_interferon_signaling_(IFNG)_WP619_71168.gpml	Type II interferon signaling (IFNG)	Homo sapiens	null	Cellular Process	-	-	-	-	-	-	-	-	-	-	-	-	-	-	-	3458;3458;3458;3459;3460;3716;3717;3717;3460;3459;3716;3458;3717;3460;3459;3716;3460;3458;3716;3717;3459;9021;8651;5781;6772;6772;6773;6773;6772;6773;6772;10379;10379;10379;6772;6772;10379;6772;6772;6772;6772;5580;5967;3662;6688;6772;6772;6772;6772;6773;6772;10379;10379;6772;6772;10379;3440;3456;3106;4843;2633;8370;5698;6890;4938;3627;4261;1536;3553;3433;5610;2537;3659;3383;4283;9636;3394;3394;36…	-
Hs_Pathogenic_Escherichia_coli_infection_WP2272_78594.gpml	Pathogenic Escherichia coli infection	Homo sapiens	10/17/2013	Cellular Process	-	-	-	-	-	path:hsa04810;path:map02040;path:hsa04520;path:hsa04530;path:hsa04620;path:hsa04210;path:hsa04810	-	-	K12787;K12784;K12790;K12785;K12789;K12785;K12787;K12788;K12786;K12786;K12789;K12789;K12784;K12788;K11006;K12809;K12809;K12810;K11007;K16042;K16041	-	-	-	-	-	-	929;23643;7099;7100;10376;112714;113457;51807;7277;7278;7846;79861;84790;999;10971;7534;3875;1499;2017;3059;6093;9475;100506658;4950;7430;998;25;2534;5578;7454;8976;9076;3688;4690;8440;9181;387;4691;10381;10382;10383;203068;347688;347733;56604;7280;81027;84617;10092;10093;10094;10095;10109;10552;653888;81873;60;71;84617;81027;56604;347688;347733;10382;10383;203068;7280;10381	-
Hs_Hedgehog_Signaling_Pathway_WP47_78542.gpml	Hedgehog Signaling Pathway	Homo sapiens	null	Cellular Process	-	-	-	-	-	-	-	-	-	-	-	-	-	-	-	5727;2736;2737;51684;50846;3549;6469;8643;50846;3549;6469;6608;156;406;6469;2735;10284;25942;27148;51684;2735;2736;27148;2737;374654;6608	-
Hs_Eukaryotic_Transcription_Initiation_WP405_73594.gpml	Eukaryotic Transcription Initiation	Homo sapiens	null	Cellular Process	-	-	-	-	-	-	-	-	-	-	-	-	-	-	-	6908;2959;6877;6878;6879;6880;3611;6883;6884;2960;2958;2963;2961;1022;2965;2966;2968;2071;2068;84172;55703;5430;5435;5432;5434;5440;661;55718;171568;51728;25885;5438;5436;5437;5439;5431;902;4331;2967;64425;51082	-
Hs_Apoptosis_Modulation_by_HSP70_WP384_67054.gpml	Apoptosis Modulation by HSP70	Homo sapiens	null	Cellular Process	-	-	-	-	-	-	-	-	-	-	-	-	ENSG00000117560;ENSG00000204490	-	-	4214;841;836;8772;637;835;839;840;355;841;9131;54205;317;842;54205;4790;8772;7132;8737;5602;3303;3303;3303	-
Hs_Interferon_type_I_signaling_pathways_WP585_80201.gpml	Interferon type I signaling pathways	Homo sapiens	null	Physiological Process	-	-	-	-	-	-	-	-	-	-	-	-	-	-	-	3454;3455;7297;3716;6772;6772;6772;6773;10379;8651;8554;5777;5781;9021;7409;5879;867;1399;2889;5906;1399;6776;3667;8660;5295;2475;5788;3932;7535;6775;6775;10401;9846;10399;3455;6773;6774;4214;5606;5608;1432;9252;8986;1385;5293;64223;57521;1978;1977;2475;27250 ;6198 ;1975;6194 ;1973 ;3455;5966 ;79109;3276;2534;1398;6774;5879;5296;6772;6774;6774;6772;6773	-
Hs_Diclofenac_Metabolic_Pathway_WP2491_73891.gpml	Diclofenac Metabolic Pathway	Homo sapiens	null	Metabolic Process	-	-	-	-	-	-	-	-	-	-	-	-	-	-	-	-	Q6IRV8;P20813;P10632;P33260;P33261;Q6IRV8
Hs_Synthesis_and_Degradation_of_Ketone_Bodies_WP311_68921.gpml	Synthesis and Degradation of Ketone Bodies	Homo sapiens	5/16/2012	Metabolic Process	-	-	-	-	-	-	-	-	-	-	-	-	-	-	-	38;3158;3155;5019;622	-
Hs_Catalytic_cycle_of_mammalian_FMOs_WP688_79222.gpml	Catalytic cycle of mammalian FMOs	Homo sapiens	2/21/2013	Molecular Function	-	-	-	-	-	-	-	-	-	-	-	-	ENSG00000010932;ENSG00000094963;ENSG00000007933;ENSG00000131781;ENSG00000076258	-	-	-	-
Hs_Gene_regulatory_network_modelling_somitogenesis_WP2854_79970.gpml	Gene regulatory network modelling somitogenesis	Homo sapiens	null		-	-	-	-	-	-	-	-	-	-	-	-	ENSG00000107831;ENSG00000149922;ENSG00000203877;ENSG00000188095;ENSG00000116106;ENSG00000179111;ENSG00000114315;ENSG00000106003;ENSG00000148400;ENSG00000198719;ENSG00000154342;ENSG00000148400;ENSG00000198719;ENSG00000154342;ENSG00000107831;ENSG00000107831	-	-	4851	-
Hs_Imatinib_Resistance_in_Chronic_Myeloid_Leukemia_WP2946_83779.gpml	Imatinib Resistance in Chronic Myeloid Leukemia	Homo sapiens	null		-	-	-	-	-	-	-	-	-	-	-	-	ENSG00000097007;ENSG00000186716;ENSG00000136997;ENSG00000105810;ENSG00000184007;ENSG00000165671;ENSG00000112576;ENSG00000130726;ENSG00000085563;ENSG00000118777;ENSG00000157404;ENSG00000134853;ENSG00000113721;ENSG00000111276;ENSG00000145604;ENSG00000182578;ENSG00000119866;ENSG00000116717;ENSG00000165349;ENSG00000114439;ENSG00000164104;ENSG00000108984;ENSG00000105939;ENSG00000169241;ENSG00000268104…	-	-	-	Q96MY1
Hs_G13_Signaling_Pathway_WP524_72112.gpml	G13 Signaling Pathway	Homo sapiens	10/17/2013	Cellular Process	-	-	-	-	-	-	-	-	-	-	-	-	-	-	-	3984;10672;9138;387;5296;1729;5216;5305;5602;5585;4608;5500;397;5879;4216;5063;4632;11113;8826;10788;6198;6093;9475;57630;5290;5291;5293;1073;1072;6242;85415;398;801;10188;998;8976;7454;23191	-
Hs_Effects_of_Nitric_Oxide_WP1995_69910.gpml	Effects of Nitric Oxide	Homo sapiens	2/22/2013	Cellular Process	-	-	-	-	-	-	-	-	-	-	-	-	ENSG00000138356;ENSG00000206172;ENSG00000158125	-	-	4846;4151;4842;4512;4843	-
Hs_ErbB_Signaling_Pathway_WP673_80202.gpml	ErbB Signaling Pathway	Homo sapiens	null	Cellular Process	-	-	-	-	-	-	-	-	-	-	-	-	-	-	-	1950;7039;374;685;1839;2069;3084;9542;10718;145957;1956;2064;2065;2066;1956;1956;2064;2064;2065;2064;2065;2066;2064;2066;5335;815;5578;23624;6776;6714;5747;1398;25;4690;10298;5609;5599;3725;25759;2885;6654;3265;369;5604;5594;2885;6776;4609;2002;2549;23533;10000;2475;572;2932;1027;1026;6198;1978;3845;5163;4193;7157;4609;595;2308;10018;2002	-
Hs_Inflammatory_Response_Pathway_WP453_80206.gpml	Inflammatory Response Pathway	Homo sapiens	null	Physiological Process	-	-	-	-	-	-	-	-	-	-	Hs.448957	-	ENSG00000211890;ENSG00000211895	-	-	1277;1278;1281;2335;3911;3912;3913;3915;3918;7448;7059;7057;3458;3567;3565;3558;7133;7132;3561;3560;3559;7535;3932;940;958;942;941;959;3566;3568	-
Hs_Monoamine_GPCRs_WP58_80015.gpml	Monoamine GPCRs	Homo sapiens	5/16/2012	Molecular Function	-	-	-	-	-	-	-	-	-	-	-	-	-	-	-	1812;1813;1814;1816;3350;3351;3352;3354;3355;3356;3357;3358;3360;3361;3362;3363;148;147;146;150;153;154;155;3269;3274;1128;1129;1131;1133;1815;645694;152;151;1132	-
Hs_AMPK_Signaling_WP1403_79471.gpml	AMPK Signaling	Homo sapiens	null	Cellular Process	-	-	-	-	-	-	-	-	-	-	-	-	ENSG00000141510;ENSG00000113161;ENSG00000170214;ENSG00000129965;ENSG00000066044;ENSG00000145386;ENSG00000133101;ENSG00000134057;ENSG00000120907;ENSG00000105221;ENSG00000117461;ENSG00000110931;ENSG00000006831;ENSG00000108443;ENSG00000104812;ENSG00000103197;ENSG00000142208;ENSG00000174697;ENSG00000072310;ENSG00000171105;ENSG00000078142;ENSG00000145675;ENSG00000266173;ENSG00000165699;ENSG00000051382…	-	-	1026;1978;53632;5562;31;51422;2475;5571;5565;5564;1375;6517;1374;200186;5209;1938;51719;126129;5567;5563;57521;5568;32	-
Hs_Aryl_Hydrocarbon_Receptor_Pathway_WP2873_79696.gpml	Aryl Hydrocarbon Receptor Pathway	Homo sapiens	null		-	-	-	-	-	-	-	-	-	-	-	-	ENSG00000080824;ENSG00000100393;ENSG00000197122;ENSG00000110711;ENSG00000106546;ENSG00000146648;ENSG00000080824;ENSG00000232810;ENSG00000105401;ENSG00000106546;ENSG00000110711;ENSG00000197122;ENSG00000197122;ENSG00000105401;ENSG00000106546;ENSG00000106546;ENSG00000110958;ENSG00000110958;ENSG00000084676;ENSG00000243135;ENSG00000103257;ENSG00000244474;ENSG00000138119;ENSG00000111537;ENSG00000197632…	-	-	405;405;405	-
Hs_Interactome_of_polycomb_repressive_complex_2_(PRC2)_WP2916_79908.gpml	Interactome of polycomb repressive complex 2 (PRC2)	Homo sapiens	null		-	-	-	-	-	-	-	-	-	-	-	-	ENSG00000143033;ENSG00000105656;ENSG00000008083;ENSG00000104228;ENSG00000112079;ENSG00000054118;ENSG00000029363;ENSG00000112079;ENSG00000107290;ENSG00000159256;ENSG00000102054;ENSG00000139154;ENSG00000106462;ENSG00000074266;ENSG00000178691;ENSG00000108799;ENSG00000162521	-	-	-	-
Hs_RalA_downstream_regulated_genes_WP2290_79988.gpml	RalA downstream regulated genes	Homo sapiens	null	Cellular Process	-	-	-	-	-	-	-	-	-	-	-	-	-	-	-	8531;55770;149371;10928;998;5881;5880;5879;3265;3845;4893;5898	-
Hs_Arrhythmogenic_Right_Ventricular_Cardiomyopathy_WP2118_71265.gpml	Arrhythmogenic Right Ventricular Cardiomyopathy	Homo sapiens	10/16/2013	Physiological Process	-	-	-	-	-	path:hsa04260;path:hsa04512;path:hsa04540;path:hsa04310	-	-	-	-	-	-	-	-	-	6444;10368;10369;27091;27092;55799;59283;59284;59285;775;776;778;779;781;782;783;784;785;786;9254;93589;6262;488;6546;6445;6443;6442;1605;1605;3908;2010;4000;1824;1824;1829;1829;1824;1829;1829;1824;3728;5318;3728;5318;5318;3728;5318;3728;5318;3728;3728;5318;1832;1832;1832;22801;3655;3672;3673;3674;3675;3676;3678;3679;3680;3685;8515;8516;3688;3690;3691;3693;3694;3695;3696;60;71;1000;1000;3728;1495…	-
Hs_IL17_signaling_pathway_WP2112_63216.gpml	IL17 signaling pathway	Homo sapiens	null	Cellular Process	-	-	-	-	-	-	-	-	-	-	-	-	-	-	-	23765;3717;5594;5594;84818;6774;7189;7187;10758;6885;1051;1052;55540;3605;112744;27190;27189;54756;132014;53342;64806;2932;3551;8517;4793;6667;9020;5970;4790;3716;207;10758;6885;7189;10758;4790;5970;5595	-
Hs_Ganglio_Sphingolipid_Metabolism_WP1423_79812.gpml	Ganglio Sphingolipid Metabolism	Homo sapiens	null	Metabolic Process	-	-	-	-	-	-	-	-	-	-	-	-	ENSG00000101638;ENSG00000101638;ENSG00000101638;ENSG00000157350;ENSG00000157350;ENSG00000157350;ENSG00000101638;ENSG00000157350;ENSG00000235863;ENSG00000235863;ENSG00000235863;ENSG00000115525;ENSG00000111728;ENSG00000169359;ENSG00000235863;ENSG00000101638;ENSG00000169359;ENSG00000111728;ENSG00000172318;ENSG00000160408;ENSG00000008513;ENSG00000008513;ENSG00000008513;ENSG00000008513	-	-	30815;30815;8869;29906;2583;6489;8705;2583;2583;2583;2583;51046;30815;2523;2583;30815;127550;2523;2583	-
Hs_TSLP_Signaling_Pathway_WP2203_78549.gpml	TSLP Signaling Pathway	Homo sapiens	10/17/2013		-	-	-	-	-	-	-	-	-	-	-	-	-	-	-	5605;5595;85480;64109;6772;6774;6775;5290;207;5594;2475;6194;5781;3717;3716;3575;5604;1432;1978;4792;5971;5970;4790;4791;5599;5970;5971;4790;4791;7006;55361;6194;1978;207;9846;6778;6714;6777;6776;6777;6776;6774;5601;7525;3932;695;2242;3055;2534;4067	-
Hs_IL-6_signaling_pathway_WP364_83783.gpml	IL-6 signaling pathway	Homo sapiens	null	Cellular Process	-	-	-	-	-	-	-	-	-	-	-	-	-	-	ENSG00000175899	5604;3569;6774;2885;5595;6772;6654;5605;6416;5580;2549;5594;6198;3055;207;5295;5879;2932;6464;3570;6774;7409;3572;3716;5296;3717;9021;6772;572;7297;5781;3570;3569;3572;639;6772;6885;6774;6774;3659;598;6772;6772;1387;7432;6774;6772;1401;3726;6774;3065;7076;6774;51701;8648;6772;2063;3572;6772;183;6774;6885	-
Hs_IL-2_Signaling_Pathway_WP49_78543.gpml	IL-2 Signaling Pathway	Homo sapiens	null		-	-	-	-	-	-	-	-	-	-	-	-	ENSG00000134460;ENSG00000134460;ENSG00000174775	-	-	6777;6774;6772;5594;6772;207;867;9846;5605;6464;2534;3558;1399;3932;6777;3561;6194;6772;4137;6654;5894;5604;3560;6774;6772;1154;2309;6772;2885;3718;5595;6774;2185;5781;6198;6199;3716;6776;6850;6776;6776;9111;9021;5295;6774;6774	-
Hs_miRNA_Biogenesis_WP2338_78504.gpml	miRNA Biogenesis	Homo sapiens	10/16/2013	Molecular Function	-	-	-	-	-	-	-	-	-	-	-	-	ENSG00000113360;ENSG00000124571;ENSG00000100697;ENSG00000128191;ENSG00000100697	-	-	5901	Q15633
Hs_Urea_cycle_and_metabolism_of_amino_groups_WP497_72142.gpml	Urea cycle and metabolism of amino groups	Homo sapiens	10/16/2013	Metabolic Process	-	-	-	-	-	-	-	-	-	-	-	2.7.2.8;2.6.1.11;1.2.1.38;2.3.1.35;3.5.1.5;1.2.1.46;1.5.99.1;6.3.4.6;3.5.1.54;3.5.1.59;3.5.2.14;3.5.4.21;3.5.3.3;3.5.2.10;2.7.3.1;2.6.1.69;3.5.1.16	-	-	-	1373;2746;162417;5832;5832;5009;445;4942;5831;383;4953;6723;6611;435;2628;2593;1158;95;384;1152;65263;6611	-
Hs_Glial_Cell_Differentiation_WP2276_63194.gpml	Glial Cell Differentiation	Homo sapiens	null	Cellular Process	-	-	-	-	-	-	-	-	-	-	-	-	ENSG00000172020;ENSG00000197971;ENSG00000123560;ENSG00000105695;ENSG00000173786;ENSG00000171368;ENSG00000207604;ENSG00000147065	-	-	-	-
Hs_Retinoblastoma_(RB)_in_Cancer_WP2446_80443.gpml	Retinoblastoma (RB) in Cancer	Homo sapiens	null	Cellular Process	-	-	-	-	-	-	-	-	-	-	-	-	-	-	-	5925;1869;7027;25;25;5947;3065;6502;1027;1027;1017;898;4609;890;4193;7157;1786;3275;4176;6117;6839;5894;5603;1026;9134;993;898;896;983;10733;4863;8030;891;9133;4175;4176;5984;7153;8318;4172;5985;5983;4173;5426;5422;5557;4998;81620;6595;1111;5111;6117;2956;5591;580;983;7272;10592;24137;6240;6241;1719;1633;3148;7298;3925;5877;6596;54443;3146;6118;6119;8317;7465;5427;994;9126;8243;2189;11124;10714;3…	-
Hs_Sphingolipid_Metabolism_WP1422_79871.gpml	Sphingolipid Metabolism	Homo sapiens	10/17/2013	Metabolic Process	-	-	-	-	-	-	-	-	-	-	-	-	-	-	-	8877;427;427;55304;8611;8611;253782;91012;130367;56848;56848;9514;130367;8877;204219;56624;79603;2531;56624;29956;9517;9331;57515;10558;64781;9514;64781;9331	Q8NHU3;Q86VZ5;Q8NHU3;Q86VZ5
Hs_Osteoblast_Signaling_WP322_79496.gpml	Osteoblast Signaling	Homo sapiens	10/16/2013	Cellular Process	-	-	-	-	-	-	-	-	-	-	-	-	-	-	-	8074;8074;4982;8600;632;3381;3381;5745;5741;8600;4982;1277;5741;5745;10246;5155;5155;5159;5156;3685;3690;5156;5155	-
Hs_Osteopontin_Signaling_WP1434_78545.gpml	Osteopontin Signaling	Homo sapiens	null	Cellular Process	-	-	-	-	-	-	-	-	-	-	-	-	-	-	-	6696;9020;9020;1147;3551;5604;5595;5594;5970;4790;4790;5970;5328;4318;4790;5970;4790;5970;3690;3685	-
Hs_T-Cell_Receptor_and_Co-stimulatory_Signaling_WP2583_79880.gpml	T-Cell Receptor and Co-stimulatory Signaling	Homo sapiens	null		-	-	-	-	-	-	-	-	-	-	-	2.7.11.10	-	-	-	3932;7535;5335;3702;207;5578;5777;4790;4773;5921;801;10125;3558;5530;5728;5163;4773;1452;2931;2932;1859;8445;2534;6955;6957;925;926;940;1493;5133	P25963
Hs_AGE-RAGE_pathway_WP2324_78487.gpml	AGE/RAGE pathway	Homo sapiens	14-OCTOBER-2012	Cellular Process	-	-	-	-	-	-	-	-	-	-	-	-	-	-	-	5601;4088;5595;4088;6777;3551;177;177;998;5879;387;836;3667;5578;4615;51135;4478;114609;6093;3625;6714;5594;2308;6667;4790;5970;207;1432;5599;4303;3717;6772;6774;1147;841;4792;4790;5970;4087;4087;1729;5321;1386;3725;842;5604;5894;249;653361;6776;6667;2308;4303;4843;4846;5579;5590;54205;54205;6647;6464;1956;1650;4481;3630;3643;3091;3091;7430;3958;5580;4313;4323;4322;4318;4316	-
Hs_Glycolysis_and_Gluconeogenesis_WP534_78585.gpml	Glycolysis and Gluconeogenesis	Homo sapiens	2/21/2013	Metabolic Process	-	-	-	-	-	-	-	-	-	-	-	-	ENSG00000111640	-	-	1737;4190;6514;2026;8789;2538;6518;8050;226;2805;5105;5160;5161;5091;5230;2023;2203;2027;5162;230;2806;5232;1738;229;6517;4191;7167;6515;2821;6513;3098;2645;3101;3099;5211;5213;5214;26330;5223;5224;5315;5313;5315;92483;3939;3948;3945;51660;25874	-
Hs_Alzheimers_Disease_WP2059_82906.gpml	Alzheimers Disease	Homo sapiens	10/17/2013	Physiological Process	-	-	-	-	-	-	-	-	-	-	-	-	ENSG00000142192;ENSG00000159593;ENSG00000199135;ENSG00000166313;ENSG00000111640;ENSG00000137845;ENSG00000186318;ENSG00000205155;ENSG00000080815;ENSG00000162736;ENSG00000117362;ENSG00000119912;ENSG00000196549;ENSG00000175445;ENSG00000130203;ENSG00000123384;ENSG00000026103;ENSG00000067182;ENSG00000168040;ENSG00000064012;ENSG00000072506;ENSG00000015475;ENSG00000172115;ENSG00000198668;ENSG00000002330…	-	-	11261;63928;407024;406921;406921	-
Hs_p38_MAPK_Signaling_Pathway_WP400_72084.gpml	p38 MAPK Signaling Pathway	Homo sapiens	null	Cellular Process	-	-	-	-	-	-	-	-	-	-	-	-	-	-	-	1432;1432;5608;4293;6885;4217;8569;8550;3315;9261;9261;1386;9252;4209;1649;2002;6772;4149;4609;3150;1385;5321;6416;4214;5879;998;3265;7046;7042;8717;7186;1616;8737;6464;2885;5923	-
Hs_Trans-sulfuration_pathway_WP2333_72015.gpml	Trans-sulfuration pathway	Homo sapiens	10/16/2013	Metabolic Process	-	-	-	-	-	-	-	-	-	-	-	-	-	-	-	4548;27430;1786;191;875;1491;1491;2805;4357;2730;51380;2730	-
Hs_Vitamin_A_and_Carotenoid_Metabolism_WP716_83589.gpml	Vitamin A and Carotenoid Metabolism	Homo sapiens	10/17/2013	Metabolic Process	-	-	-	-	-	-	-	-	-	-	-	-	ENSG00000121207;ENSG00000121207	-	-	949;50700;5916;8854;29881;6256;116362;64240;948;157506;5948;216;127;145226;6258;4023;64241;83875;6257;124;1381;220;6817;1382;1571;9249;5914;949;5947;56603;5950;1592;53630;5959;216;6017;8694;6121;145226;8854;5915;5959;6820;220;53630;54884;53630;5594;195814;158835	-
Hs_G_Protein_Signaling_Pathways_WP35_79952.gpml	G Protein Signaling Pathways	Homo sapiens	10/16/2013	Cellular Process	-	-	-	-	-	-	-	-	-	-	-	-	-	-	-	2770;5153;5137;5141;5142;5143;5144;5150;27115;5151;8622;2782;2783;10681;2792;2793;2785;2786;2787;2788;94235;2790;2791;55970;51764;2778;2781;2771;2770;2775;2773;107;108;109;196883;111;112;113;114;115;3760;2776;2767;9630;2769;5331;3708;3265;4893;3845;6237;5530;5533;5533;5580;5582;5581;5584;5583;5587;5588;5590;5579;23683;2768;10672;9138;387;6548;5576;5577;5566;5567;5568;5573;5575;5136;2784;2774;2775…	-
Hs_DNA_Damage_Response_(only_ATM_dependent)_WP710_79974.gpml	DNA Damage Response (only ATM dependent)	Homo sapiens	null	Cellular Process	-	-	-	-	-	-	-	-	-	NFKB2;NFKB1;AKT1;AKT2;AKT3;BBC3;RAC3;CDKN2A;BBC3;AKT1;AKT2;AKT3	-	-	ENSG00000134982;ENSG00000141510;ENSG00000124762;ENSG00000149311;ENSG00000097007;ENSG00000078900;ENSG00000050748;ENSG00000189403;ENSG00000177885;ENSG00000115904;ENSG00000100485;ENSG00000160691;ENSG00000171105;ENSG00000152256;ENSG00000118689;ENSG00000111276;ENSG00000103479;ENSG00000138764;ENSG00000112096;ENSG00000121691;ENSG00000117560;ENSG00000153094;ENSG00000113916;ENSG00000131482;ENSG00000116171…	-	-	7040;5594;5106;4609;5601;894;8061;81029;51384;1499;595;896;387;54361;5602;1856;2932;80326;4609;3949;1857;89780;7481;7471;10023;7474;7477;1855;3725;5879;7480;7472;7473;7482;51384;5529;324;5328;7475;7476;8312;5527;5290;5291;5294;5293;5295;5296;8503;30849; 23533;5286;5287;5288;5289;3265;3845;4893;6932;83439;6934;51176	-
Hs_Evolocumab_Mechanism_WP3408_81714.gpml	Evolocumab Mechanism	Homo sapiens	null		-	-	-	-	-	-	-	-	-	-	-	-	ENSG00000169174;ENSG00000130164;ENSG00000169174;ENSG00000130164;ENSG00000169174;ENSG00000130164;ENSG00000130164;ENSG00000130164	Q15623825	-	-	-
Hs_Glucuronidation_WP698_79224.gpml	Glucuronidation	Homo sapiens	2/21/2013	Metabolic Process	-	-	-	-	-	-	-	-	-	-	-	-	ENSG00000013375;ENSG00000169299;ENSG00000079739;ENSG00000154330;ENSG00000109814;ENSG00000169764;ENSG00000156515;ENSG00000213759	-	-	7367;54657;54576;79799;54578;7366;7363;7365;54575;54579;10941;54658;54600;54490;574537;7364;54659;54577	-
Hs_IL-3_Signaling_Pathway_WP286_78583.gpml	IL-3 Signaling Pathway	Homo sapiens	null	Cellular Process	-	-	-	-	-	-	-	-	-	-	-	-	-	-	-	5599;5594;7409;4067;6850;2534;3055;596;3563;969;942;3576;7040;1232;2353;3568;5169;7529;2885;5566;3635;3563;572;5296;6777;598;6654;1439;6776;5604;10971;6714;207;5777;1399;867;596;3265;3717;3563;5595;5894;3716;9846;1439;5295;6464;2889;6774;5781;5293;5594;2353;5595;3725;6777;6776;6774;3562	-
Hs_Preimplantation_Embryo_WP3527_83782.gpml	Preimplantation Embryo	Homo sapiens	null		-	-	-	-	-	-	-	-	-	-	-	-	ENSG00000043039;ENSG00000151623;ENSG00000251493;ENSG00000115844;ENSG00000138083;ENSG00000137265;ENSG00000136352;ENSG00000213921;ENSG00000176842;ENSG00000197451;ENSG00000178928;ENSG00000185697;ENSG00000175197;ENSG00000205857;ENSG00000204595;ENSG00000123685;ENSG00000186103;ENSG00000173153;ENSG00000107485;ENSG00000159409;ENSG00000099284;ENSG00000179348;ENSG00000133740;ENSG00000120738;ENSG00000197905…	-	-	-	-
Hs_Integrated_Pancreatic_Cancer_Pathway_WP2377_80437.gpml	Integrated Pancreatic Cancer Pathway	Homo sapiens	10/15/2013	Cellular Process	-	-	-	-	-	-	-	-	-	-	-	-	ENSG00000087086;ENSG00000197122;ENSG00000132155;ENSG00000133703;ENSG00000100030;ENSG00000109320;ENSG00000126561;ENSG00000135446;ENSG00000135679;ENSG00000143761;ENSG00000123374;ENSG00000141510;ENSG00000105173;ENSG00000171862;ENSG00000242550;ENSG00000121879;ENSG00000080839;ENSG00000087088;ENSG00000015475;ENSG00000164305;ENSG00000064012;ENSG00000171791;ENSG00000120868;ENSG00000132906;ENSG00000137834…	-	-	207;595;356;5893;4661;1950;5156;5154;5321;5879;4690;2033	P25963;O15111;P38936;P01034;P51948;P15531;Q92793;O14757;P24522;P49959;O96017;P10636;P10275;P00533;Q01094;Q6LD43;P30307;O15120;P52657;P35354;P62834;O95602;Q8WUF5;P08183;P19525;P09884;Q13625;P17936
Hs_MFAP5-mediated_ovarian_cancer_cell_motility_and_invasiveness_WP3301_81279.gpml	MFAP5-mediated ovarian cancer cell motility and invasiveness	Homo sapiens	null		-	-	-	-	-	-	-	-	-	-	-	-	ENSG00000146592;ENSG00000177606;ENSG00000197614;ENSG00000169398;ENSG00000259207;ENSG00000138448;ENSG00000198838;ENSG00000096433;ENSG00000065675;ENSG00000124181;ENSG00000114854;ENSG00000100030;ENSG00000169398;ENSG00000065675;ENSG00000124181;ENSG00000114854;ENSG00000146592;ENSG00000146592;ENSG00000100030	-	-	-	-
Hs_miRNAs_involved_in_DNA_damage_response_WP1545_78559.gpml	miRNAs involved in DNA damage response	Homo sapiens	null	Cellular Process	-	-	-	-	-	-	MI0014181;MI0003823	-	-	-	-	-	ENSG00000207748;ENSG00000198981;ENSG00000199165;ENSG00000199072;ENSG00000199133;ENSG00000207994;ENSG00000208036;ENSG00000207547;ENSG00000207757;ENSG00000207875;ENSG00000208035;ENSG00000207700;ENSG00000208006;ENSG00000207718;ENSG00000207779;ENSG00000207745;ENSG00000199180;ENSG00000207610;ENSG00000199149;ENSG00000207560;ENSG00000207968;ENSG00000207759;ENSG00000207975;ENSG00000207791;ENSG00000207929…	-	-	1869;4609;1021;4609;595;1026;993;896;898;1869;1027;25;5893;3014;1385;472;7157;595	-
Hs_TarBasePathway_WP1992_78296.gpml	TarBasePathway	Homo sapiens	2/22/2013	Molecular Function	-	-	-	-	-	-	-	-	-	-	-	-	ENSG00000152661;ENSG00000099822;ENSG00000138622;ENSG00000068024;ENSG00000123700;ENSG00000053918;ENSG00000205542;ENSG00000205542;ENSG00000152661;ENSG00000164107;ENSG00000017427 ;ENSG00000099822;ENSG00000180509;ENSG00000112658;ENSG00000117569;ENSG00000138622;ENSG00000157554	-	-	-	-
Hs_Hypoxia-mediated_EMT_and_Stemness_WP2943_83778.gpml	Hypoxia-mediated EMT and Stemness	Homo sapiens	null		-	-	-	-	-	-	-	-	-	-	-	-	-	-	-	23405;6935	-
Hs_Gastric_acid_production_WP2596_72724.gpml	Gastric acid production	Homo sapiens	null		-	-	-	-	-	-	-	-	-	-	-	3.4.23.2;3.4.23.3	-	-	-	6343;7432;885;2922;4588	O95576;P27352;P01350
Hs_Glutathione_metabolism_WP100_74146.gpml	Glutathione metabolism	Homo sapiens	10/16/2013	Metabolic Process	-	-	-	-	-	-	-	-	-	-	-	1.8.1.13;1.8.4.4;1.8.4.1;2.8.1.3;1.8.5.1;1.8.4.3;1.8.3.3;1.11.1.12;1.8.4.7;1.8.4.2;1.5.4.1;1.1.1.43;3.4.11.4;2.3.2.4;2.3.2.4;2.3.1.80;6.3.1.8;3.5.1.78	-	-	-	290;2678;2878;2539;3417;2936;2937;2729;2678;290;26873;2678;2876;2877;2879;221357;2938;2944;2952;2953;2946;2687;2687;2730;2687	-
Hs_Translation_Factors_WP107_78489.gpml	Translation Factors	Homo sapiens	null	Cellular Process	-	-	-	-	-	-	-	-	-	-	-	-	-	-	-	1967;8892;8891;8890;8893;9451;5610;8669;8668;8667;8666;8665;3646;8664;8663;1973;1974;1975;7458;1977;10209;10209;10605;1978;1979;8637;1917;1933;1936;1937;1938;2107;23708;26986;1981;8672;1965;8894;1968;9669;9086;1964;23277;8661;8662;27102;1983;1984;29904;3692;1915	-
Hs_GPCRs,_Class_C_Metabotropic_glutamate,_pheromone_WP501_79715.gpml	GPCRs, Class C Metabotropic glutamate, pheromone	Homo sapiens	null	Molecular Function	-	-	-	-	-	-	-	-	-	-	-	-	-	-	-	2911;2915;2912;2913;2918;2914;2917;2916;846;2550;9568;55507;55890;51704;9052	-
Hs_Glucocorticoid_&_Mineralcorticoid_Metabolism_WP237_78497.gpml	Glucocorticoid & Mineralcorticoid Metabolism	Homo sapiens	10/17/2013	Metabolic Process	-	-	-	-	-	-	-	-	-	-	-	-	-	-	-	3290;1585;1589;1586;3283;3284;1586;1583;3283;3291	3O5B
Hs_Colchicine_Metabolic_Pathway_WP2536_74479.gpml	Colchicine Metabolic Pathway	Homo sapiens	null		-	-	-	-	-	-	-	-	-	-	-	-	-	-	-	-	P08684
Hs_Endothelin_Pathways_WP2197_74852.gpml	Endothelin Pathways	Homo sapiens	10/17/2013	Cellular Process	-	-	-	-	-	-	-	-	-	-	-	-	ENSG00000174437;ENSG00000164867;ENSG00000160013;ENSG00000143199;ENSG00000178796;ENSG00000120907;ENSG00000110680;ENSG00000064989;ENSG00000132329;ENSG00000122585;ENSG00000164128;ENSG00000123201;ENSG00000078401;ENSG00000117298;ENSG00000130176;ENSG00000154229;ENSG00000060558;ENSG00000168530;ENSG00000169032;ENSG00000151617;ENSG00000065534;ENSG00000100030;ENSG00000136160;ENSG00000132155;ENSG00000182621…	-	-	4513	-
Hs_Oxidative_Stress_WP408_78546.gpml	Oxidative Stress	Homo sapiens	2/22/2013	Physiological Process	-	-	-	-	-	-	-	-	-	-	-	-	ENSG00000116044	-	-	4128;4784;4790;6667;3162;2876;2878;1728;54578;847;25828;7296;10587;2729;2936;4501;2953;4257;1543;1535;2353;3726;6648;6647;6649;1432;5602;7498;50507	-
Hs_RNA_interference_WP2805_81654.gpml	RNA interference	Homo sapiens	null		-	-	-	-	-	-	-	-	-	-	-	-	ENSG00000128191;ENSG00000104626	-	-	23405;57510;29102;23405	-
Hs_Farnesoid_X_Receptor_Pathway_WP2879_79602.gpml	Farnesoid X Receptor Pathway	Homo sapiens	null		-	-	-	-	-	-	-	-	-	-	-	-	-	-	-	9971;9971;6256;9971;6256;9971;6256;7363;6822;10998;6554;1581;8431;9965;8660;8647;570;1576;2289;117283;5244;8431;10891;11309;1582	-
Hs_Drug_Induction_of_Bile_Acid_Pathway_WP2289_78511.gpml	Drug Induction of Bile Acid Pathway	Homo sapiens	null	Physiological Process	-	-	-	-	-	-	-	-	-	-	-	-	-	-	-	10599;6554;9971;1581;570;6822;1576;200931;5243;7421;9970;8856;123264;10257;8647;8714;1244	-
Hs_TOR_Signaling_WP1471_82750.gpml	TOR Signaling	Homo sapiens	2/22/2013	Cellular Process	-	-	-	-	-	-	-	-	-	-	-	-	ENSG00000187840;ENSG00000198793;ENSG00000164327;ENSG00000167965;ENSG00000198793;ENSG00000165699;ENSG00000106615;ENSG00000141564;ENSG00000088832;ENSG00000108443;ENSG00000167965;ENSG00000204673;ENSG00000119487;ENSG00000103197;ENSG00000142208;ENSG00000177169;ENSG00000083290;ENSG00000140474;ENSG00000155876;ENSG00000083750;ENSG00000116954;ENSG00000025039;ENSG00000135362;ENSG00000186654;ENSG00000154229…	-	-	3156	-
Hs_ATM_Signaling_Pathway_WP2516_81224.gpml	ATM Signaling Pathway	Homo sapiens	null		-	-	-	-	-	-	-	-	-	-	-	-	ENSG00000164045;ENSG00000124762;ENSG00000078900;ENSG00000158402;ENSG00000170312;ENSG00000149311;ENSG00000172613;ENSG00000177595;ENSG00000051180;ENSG00000097007;ENSG00000050748;ENSG00000141510;ENSG00000115966;ENSG00000177606;ENSG00000067369;ENSG00000149311;ENSG00000149311;ENSG00000149311	-	-	891;1647;1385;983	O96017;Q9Y6K9;Q14683;Q13367;P16104;Q9UKI8;P25963;Q13546;F6KX26;O14757;P38398;Q9BXW9;O15151;Q00987;P24941;Q14676;P78560;P42575 ;P55957;P49959;O60934;Q92878;P24941;Q00987;Q92878;P49959;O60934
Hs_One_Carbon_Metabolism_WP241_83818.gpml	One Carbon Metabolism	Homo sapiens	null	Metabolic Process	-	-	-	-	-	1.1.99.1	-	-	-	-	-	-	-	-	-	2346;6470;10840;6948;4524;635;1786;4548;4552;4522;2618;471;1719;25902;123263;1788;1789;10797;10841;10588;25902;4522;25902;4522;191;23382;27430;4143;10841;275;10797;6472;275;7298;2618;1719;1719	-
Hs_Notch_Signaling_Pathway_WP61_78592.gpml	Notch Signaling Pathway	Homo sapiens	null	Cellular Process	-	-	-	-	-	-	-	-	-	-	-	-	-	-	-	9794;4851;4853;4855;4854;4851;4853;4855;4854;84441;83464;51107;23385;55851;5663;5664;55534;2932;6015;2273;3066;3065;2033;9612;9611;23013;22938;54567;10683;28514;3714;182;6868;3516;8819;9541;55294;8454;6500;83737;8650;7088;4790;5296;5295;3932;4100;207;4137;3717;6774;55502;388585;3280;9253;1840;6714;23493;3280;6774	-
Hs_Leptin_signaling_pathway_WP2034_80016.gpml	Leptin signaling pathway	Homo sapiens	null	Cellular Process	-	-	-	-	-	-	-	-	-	-	-	-	-	-	-	3953;6772;6772;5336;6464;3717;5335;5894;2885;8648;3952;3953;5296;5295;6774;6774;25970;3952;6667;10657;30837;5781;9021;2064;3840;2099;2534;6714;2308;2475;207;5970;1154;8835;8517;1147;3551;32;5599;1977;1978;6777;2932; 5728;5605;5604;1432;31;2931;4846;5747;1073;6194;1385;5563;572;6195;3667;3667;6654;3265;5594;5595;6774;6774;5770;6774;6772;6774;6772;6772;6772;2099;2099;2099;5140;5970;4790;5966;5966;2…	-
Hs_Ectoderm_Differentiation_WP2858_83015.gpml	Ectoderm Differentiation	Homo sapiens	null		-	-	-	-	-	-	-	-	-	-	-	-	ENSG00000023171;ENSG00000087095;ENSG00000091656;ENSG00000100433;ENSG00000103460;ENSG00000118402;ENSG00000137513;ENSG00000152092;ENSG00000170266;ENSG00000177182;ENSG00000182175;ENSG00000198947;ENSG00000241973;ENSG00000106617;ENSG00000112186;ENSG00000124222;ENSG00000141376;ENSG00000143126;ENSG00000158106;ENSG00000196208;ENSG00000215908;ENSG00000242173 ;ENSG00000013297 ;ENSG00000158813 ;ENSG00000163…	-	-	11177;6498;57621;5292;4609;57621;9079;7343;4609;57621;8345;57621;2274;6498;54880	-
Hs_Striated_Muscle_Contraction_WP383_80200.gpml	Striated Muscle Contraction	Homo sapiens	null	Physiological Process	-	-	-	-	-	-	-	-	-	-	-	-	-	-	-	4635;4633;4624;4626;58;70;7135;7139;7170;1756;7431;7169;7136;7137;7140;7138;7134;7125;4634;4632;4621;88;81;7111;8736;8557;7273;1674;7171;7168;4607;4606;4604;59;71;10398;89;4703	-
Hs_Gastric_cancer_network_2_WP2363_76329.gpml	Gastric cancer network 2	Homo sapiens	10/17/2013	Cellular Process	-	-	-	-	-	-	-	-	-	-	-	-	ENSG00000198972	-	-	92140;962;84823;11065;1299;51316;7157;1297;29089;255488;55215;8926;5884;79075;5983;63922;7153;3930;55593;27101;6277;25909;1499;157769;29028;10153;4609;55299;54921;5984;1956	-
Hs_IL-7_Signaling_Pathway_WP205_80223.gpml	IL-7 Signaling Pathway	Homo sapiens	null	Cellular Process	-	-	-	-	-	-	-	-	-	-	-	-	-	-	-	2534;5604;2185;6776;5605;2932;6777;5296;3561;5595;3716;3574;6776;3575;6774;572;5594;207;3718;5295;6777;6772	-
Hs_TGF-beta_Receptor_Signaling_WP560_83868.gpml	TGF-beta Receptor Signaling	Homo sapiens	2/21/2013	Cellular Process	-	-	-	-	-	-	-	-	-	-	-	-	ENSG00000207927	-	-	7040;3624;652;7049;2022;7048;7046;2280;4052;10468;9241;3694;7057;7048;7046;9372;4086;4090;4093;4087;4088;4089;3458;7040;652;7124;1950;6772;4087;4086;4790;4092;4091;5595;3265;7471;7124;1499;3716;5601;6696;9839;860;864;51176;6774;3725;7030;8928;23090;2033;1387;7050;6498;6497;5054;2353;3976;25805;10637;7044	-
Hs_FTO_Obesity_Variant_Mechanism_WP3407_81707.gpml	FTO Obesity Variant Mechanism	Homo sapiens	null		-	-	-	-	-	-	-	-	-	-	-	-	ENSG00000150347;ENSG00000177508;ENSG00000176842;ENSG00000109424;ENSG00000142611;ENSG00000109819;ENSG00000184058	-	-	79068;79068	-
Hs_Endoderm_Differentiation_WP2853_83014.gpml	Endoderm Differentiation	Homo sapiens	null		-	-	-	-	-	-	-	-	-	-	-	-	ENSG00000115415;ENSG00000111704;ENSG00000087494;ENSG00000115109;ENSG00000135862;ENSG00000147596;ENSG00000166949;ENSG00000137815;ENSG00000105329;ENSG00000156574;ENSG00000171634;ENSG00000164736;ENSG00000136574;ENSG00000275410;ENSG00000198807;ENSG00000166477;ENSG00000165588;ENSG00000153071;ENSG00000104332;ENSG00000184344;ENSG00000148400;ENSG00000105991;ENSG00000182197;ENSG00000006712;ENSG00000070756…	-	-	-	CDYL;SFMBT1;UBR5;SOX21;C1QBP;BTAF1;ZIC3;NME1;RFX7;RARG;TRIM71;FOXN3;MBTD1;NAA15;LRPPRC;MBTD1;CTBP2;CEBPZ;WWC1;DNMT3B;WDHD1;PBX1;KDM4A;SP4;JARID2;TCF7L1;CTBP2;ZNF462;TAF4B;ZFHX4;TAF5;MAD2L2;FOXO1;MTF2;ZIC5;PAX3;AEBP2;FOXN3;NCAPG2;AEBP2;WWC1;ASCC3;AEBP2;ZBTB17;ZNF281;GRHL2;TCEAL2;SP4;RARG;TET1;GLI2;ELK4;DIP2A;PIAS1;CRTC1;AHDC1;PBX3;NLK;BCORL1;ZFHX4;PLCH1;WDFY2;RARG;PARP8;WDFY2;GRHL2;SESN1;RGS10;CUL…
Hs_TP53_Network_WP1742_71700.gpml	TP53 Network	Homo sapiens	null	Cellular Process	-	-	-	-	-	-	-	-	-	-	Hs.146732	-	ENSG00000149311;ENSG00000135679;ENSG00000124762;ENSG00000165588;ENSG00000015475;ENSG00000171791	-	-	25;581;7157;4609;8626;1647;7341;5366;27113;1029;666;7161;8743	O15350;O15350;O15350;Q9H3D4;Q9H3D4;O15350;Q9H3D4;O15350;O15350;O15350;Q9H3D4;Q9H3D4;Q9H3D4
Hs_Kit_receptor_signaling_pathway_WP304_78799.gpml	Kit receptor signaling pathway	Homo sapiens	null	Cellular Process	-	-	-	-	-	-	-	-	-	-	-	-	-	-	-	6195;6197;207;1796;1398;2033;4254;7409;9846;7006;5605;2886;6464;10603;3815;2534;1399;3717;5296;6777;8651;5335;695;2887;4067;4145;5777;3815;867;9306;4254;6194;4137;6654;5894;5604;3635;6774;6774;6772;5594;2309;6772;2885;5595;5781;6198;6776;6777;6776;5578;572;5579;5599;5599;1432;5295;6714;4286;6776;3265;6195;6197;6198;5594;5595	-
Hs_PPAR_Alpha_Pathway_WP2878_79689.gpml	PPAR Alpha Pathway	Homo sapiens	null		-	-	-	-	-	-	-	-	-	-	-	-	ENSG00000186951;ENSG00000186350;ENSG00000186951;ENSG00000186350;ENSG00000060971;ENSG00000241119;ENSG00000025434;ENSG00000116171;ENSG00000110090;ENSG00000110245;ENSG00000163586;ENSG00000110092;ENSG00000100979;ENSG00000155368;ENSG00000158874;ENSG00000157184;ENSG00000118137;ENSG00000187048;ENSG00000117054;ENSG00000135446;ENSG00000167910;ENSG00000136997;ENSG00000130304;ENSG00000174562;ENSG00000110243…	-	-	-	-
Hs_Differentiation_Pathway_WP2848_80009.gpml	Differentiation Pathway	Homo sapiens	null	Physiological Process	-	-	-	-	-	-	-	-	-	-	-	-	ENSG00000163464;ENSG00000125378;ENSG00000138685;ENSG00000183691;ENSG00000125378;ENSG00000164690;ENSG00000135318;ENSG00000157404;ENSG00000138798;ENSG00000112715;ENSG00000075388;ENSG00000017427;ENSG00000019991;ENSG00000138798;ENSG00000125378;ENSG00000183691;ENSG00000154342;ENSG00000019991;ENSG00000075388;ENSG00000138798;ENSG00000156574;ENSG00000070193;ENSG00000070193;ENSG00000125378;ENSG00000112715…	-	-	3624;7040;4851;7040;7482;7474;7477;7472;3624;3624;652	-
Hs_Serotonin_Transporter_Activity_WP1455_68965.gpml	Serotonin Transporter Activity	Homo sapiens	null	Cellular Process	-	-	-	-	-	-	-	-	-	-	-	-	-	-	-	6532;121278;4128;3690;5516;7041;3554;6804;4842;10066;3553	-
Hs_Tryptophan_metabolism_WP465_79226.gpml	Tryptophan metabolism	Homo sapiens	10/16/2013	Metabolic Process	-	-	-	-	-	-	-	-	-	-	-	2.6.1.27;1.4.3.2;2.6.1.27;2.6.1.27;1.13.11.17;1.7.3.2;1.14.16.-;3.5.1.49;3.5.1.9;1.13.11.23;1.14.16.3;1.2.1.32;1.14.13.9;4.1.99.1;1.13.99.3;1.10.3.4;1.13.11.-;1.5.1.-;1.13.11.10;1.3.1.18;1.14.99.2;1.13.12.3;4.1.1.43;1.2.3.7;2.1.1.47;1.1.1.110;1.2.1.-;4.2.1.84;3.5.1.4;3.5.5.1;3.2.1.147;1.1.1.190;1.1.1.191;2.1.1.49;3.5.99.5;4.1.1.-	-	-	-	3620;1573;438;3276;15;3620;4193;4129;1644;1644;3620;38;3028;1892;2639;4967;130013;23498;8942;8942;8942;6999;7166;7453;847;51166;51166;4129;1718;1644;4129;224;9420;125061;224;316;51366;3276;3276;4129;26;11185;1543;1544;1553;1571;1588;1545;1576;1562;1572;66002;3033;8854;216;217;223;8854;216;217;223;4193;4193;7337;7337;64320;64320;438;2639	-
Hs_Matrix_Metalloproteinases_WP129_72054.gpml	Matrix Metalloproteinases	Homo sapiens	null	Molecular Function	-	-	-	-	-	-	-	-	-	-	-	-	ENSG00000215914	-	-	4313;4318;4316;4321;9313;4319;4314;4320;4327;4323;4324;4325;4326;10893;7077;7078;7079;682;7124;56547;79148;64386;64066;6942;118856;4312;4317;4322;7076;8510	-
Hs_GPCRs,_Class_A_Rhodopsin-like_WP455_81793.gpml	GPCRs, Class A Rhodopsin-like	Homo sapiens	null	Molecular Function	-	-	-	-	-	-	-	-	-	-	-	-	-	-	-	1128;1129;1131;1132;1133;147;148;146;152;151;150;153;154;155;1812;1816;1813;1814;1815;3269;3274;11255;3354;3355;3352;3351;3350;3357;3358;3356;3360;3361;3362;3363;185;186;4829;680;2925;624;623;719;27202;2359;2357;2358;187;3577;3579;1230;729230;1232;1233;1234;1235;1237;10803;1238;9034;2833;7852;643;1524;886;887;2826;51554;1236;2829;1909;1910;4157;4158;4160;4161;4159;4886;4887;5540;4889;4888;10888;2…	Q9UDD9
Hs_Folate-Alcohol_and_Cancer_Pathway_WP1589_82223.gpml	Folate-Alcohol and Cancer Pathway	Homo sapiens	null	Cellular Process	-	-	-	-	-	-	-	-	-	-	-	-	ENSG00000197894	-	-	875;10840;1571;4524;1051;10840;216;1571;216;1385	-
Hs_Estrogen_metabolism_WP697_80025.gpml	Estrogen metabolism	Homo sapiens	2/22/2013	Metabolic Process	-	-	-	-	-	-	-	-	-	-	-	-	ENSG00000140465;ENSG00000140505;ENSG00000160868;ENSG00000138061;ENSG00000160868;ENSG00000093010;ENSG00000196502;ENSG00000093010;ENSG00000196502;ENSG00000109193;ENSG00000006756;ENSG00000157399;ENSG00000140505;ENSG00000140465;ENSG00000093010;ENSG00000093010;ENSG00000181019;ENSG00000181019;ENSG00000134184;ENSG00000243955;ENSG00000167165;ENSG00000171234;ENSG00000167165;ENSG00000167165;ENSG00000167165…	-	-	54658;54658;54658;54658;54658;54659;54658;54600;54600;412	-
Hs_ID_signaling_pathway_WP53_67360.gpml	ID signaling pathway	Homo sapiens	null	Cellular Process	-	-	-	-	-	-	-	-	-	-	-	-	-	-	-	3399;5925;4654 ;5934;5933;2005;2002;2004;5079;5076;7849;6720;898;1017;3398;3397	-
Hs_Biogenic_Amine_Synthesis_WP550_81207.gpml	Biogenic Amine Synthesis	Homo sapiens	null	Metabolic Process	-	-	-	-	-	-	-	-	-	-	-	-	-	-	-	7054;1644;1621;5409;5053;7166;1644;438;3067;1644;2571;2572;1103;1312;4128;43;4128;15	-
Hs_Extracellular_vesicle-mediated_signaling_in_recipient_cells_WP2870_79555.gpml	Extracellular vesicle-mediated signaling in recipient cells	Homo sapiens	null		-	-	-	-	-	-	-	-	-	-	-	-	-	-	-	4089;4087;4088;89780;7474;2064;1956;4240;7103;27121;7039;7040;8842;207;2475;3082;4233;23533;3265;4893;3845;5894;7046;7048;7049;7040;7042;7043;324;8312;1499;207	-
Hs_Cori_Cycle_WP1946_79691.gpml	Cori Cycle	Homo sapiens	10/16/2013	Metabolic Process	-	-	-	-	-	-	-	-	-	-	-	2.7.1.40;3.1.1.17;5.3.1.6;5.1.3.22;2.2.1.1;4.2.1.11;2.2.1.1	ENSG00000181856;ENSG00000105220;ENSG00000111640;ENSG00000171314;ENSG00000111669;ENSG00000117394;ENSG00000134333;ENSG00000167701;ENSG00000163581;ENSG00000160211;ENSG00000181856;ENSG00000067057;ENSG00000102144;ENSG00000167701;ENSG00000134333;ENSG00000117394;ENSG00000160211;ENSG00000177156;ENSG00000170950	-	-	3630;3098;3098	ALDOA
Hs_Allograft_Rejection_WP2328_78554.gpml	Allograft Rejection	Homo sapiens	2/21/2013	Physiological Process	-	-	-	-	-	path:hsa04514	-	K10784...;K10784...;K06856	-	-	-	-	ENSG00000138755;ENSG00000169248;ENSG00000137077;ENSG00000138684;ENSG00000168621;ENSG00000111537;ENSG00000070770;ENSG00000134853;ENSG00000132840;ENSG00000172724;ENSG00000170445;ENSG00000125730;ENSG00000106804;ENSG00000106804;ENSG00000125730;ENSG00000169248;ENSG00000170445;ENSG00000132840;ENSG00000168621;ENSG00000138755;ENSG00000144891;ENSG00000111537;ENSG00000168621;ENSG00000134853;ENSG00000138755…	-	-	720;100507436;940;3593;3106;3586;3135;3134;5551;3107;3133;3002;7124;3567;3565;3592;3458;959;958;355;3105;356;652614;12263;12279;110382;12274;13136;12259;12260;625018;109828;230558;12268;12262;13136;959;958;3125;3122;3109;3123;3118;3113;3112;3126;3111;3117;3119;3127;941;3108;3115;940;941;3133;3135;3134;3106;3107;3105;942	-
Hs_IL-5_Signaling_Pathway_WP127_78498.gpml	IL-5 Signaling Pathway	Homo sapiens	null	Cellular Process	-	-	-	-	-	-	-	-	-	-	-	-	-	-	-	6777;6776;6198;5595;207;3845;3716;3717;4067;5781;5295;5296;5294;2002;695;6195;2931;2932;161742;5605;6464;3558;3558;6777;6194;3725;4137;6654;5894;5604;3568;1439;1439;3568;6774;5594;2309;6772;2885;6199;6776;6850	-
Hs_Melatonin_metabolism_and_effects_WP3298_83822.gpml	Melatonin metabolism and effects	Homo sapiens	null		-	-	-	-	-	-	-	-	-	-	-	-	ENSG00000140505;ENSG00000165841;ENSG00000138061;ENSG00000255974;ENSP00000370639;ENSP00000250615;ENSG00000109320;ENSG00000150907;ENSG00000078401;ENSG00000117298;ENSG00000140465;ENSG00000189221;ENSP00000302811;ENSG00000134852;ENSG00000133794;ENSP00000426983;ENSP00000374357;ENSG00000179094;ENSG00000132326;ENSG00000049246;ENSP00000314420;ENSP00000008527;ENSG00000213923;ENSG00000141551;ENSG00000082701…	-	-	-	-
Hs_Metapathway_biotransformation_WP702_73516.gpml	Metapathway biotransformation	Homo sapiens	2/21/2013	Metabolic Process	-	-	-	-	-	-	-	-	-	-	-	-	ENSG00000140465;ENSG00000140505;ENSG00000138061;ENSG00000213052;ENSG00000138115;ENSG00000138109;ENSG00000165841;ENSG00000130649;ENSG00000160868;ENSG00000106258;ENSG00000100197;ENSG00000010932;ENSG00000094963;ENSG00000007933;ENSG00000076258;ENSG00000131781;ENSG00000117448;ENSG00000187134;ENSG00000151632;ENSG00000196139;ENSG00000198610;ENSG00000053371;ENSG00000162482;ENSG00000196502;ENSG00000197165…	-	-	27233;54658;54659;54657;54579;54578;54577;54600;54575;574537;1589;83539;113189	-
Hs_TCA_Cycle_WP78_70014.gpml	TCA Cycle	Homo sapiens	null	Metabolic Process	-	-	-	-	-	-	-	-	-	-	-	-	-	-	-	2271;6391;8801;1431;1738;1743;3420;3419;8802;6389;4191;3421;4967;6392;50;6390;50;3418	-
Hs_Fatty_Acid_Beta_Oxidation_WP143_79783.gpml	Fatty Acid Beta Oxidation	Homo sapiens	null	Metabolic Process	-	-	-	-	-	-	-	-	-	-	-	-	-	-	-	7167;2710;2712;2820;1376;1374;1120;788;1384;2180;55902;2181;2182;51703;23305;1375;37;3030;3032;3030;3032;3032;33;3032;3030;3032;1892;3033;3032;3991;3990;57104;8513;4023;3030;3030;33;3030;3032;3030;34;1892;3033;3032;34;1892;3033;3032;35;1892;3033;3032;3030;3030;3030;35;1892;3033;2639;1738;38;3030;3032;3030;3032;33;33;3030;3032;1632;34;1666;1632	-
Hs_Interleukin-11_Signaling_Pathway_WP2332_79525.gpml	Interleukin-11 Signaling Pathway	Homo sapiens	10/17/2013	Cellular Process	-	-	-	-	-	-	-	-	-	-	-	-	-	-	-	3551;5296;3572;3590;3590;3572;7525;3717;6774;3589;3589;5295;5524;5894;3265;5781;2885;2534;6194;6195;207;5595;5594;6772;1385;466;1147;5970;332;596;9021;860;632;3381;3383;9021;6714;3716;6774;7297;5604;5605;6198;5970;2242;7040;8554;10401;8554;10401;3673;6772;5170	-
Hs_Small_Ligand_GPCRs_WP247_74422.gpml	Small Ligand GPCRs	Homo sapiens	2/22/2013	Molecular Function	-	-	-	-	-	-	-	-	-	-	-	-	ENSG00000102195	-	-	1268;1269;1901;1902;1903;9294;8698;4543;5724;5729;5731;5732;5733;5734;5737;5739;6915;4544	-
Hs_Rac1-Pak1-p38-MMP-2_pathway_WP3303_83781.gpml	Rac1/Pak1/p38/MMP-2 pathway	Homo sapiens	null		-	-	-	-	-	-	-	-	-	-	-	-	ENSG00000116194;ENSG00000101280;ENSG00000154188;ENSG00000091879;ENSG00000066056;ENSG00000120156;ENSG00000115290;ENSG00000121879;ENSG00000147443;ENSG00000158092;ENSG00000115904;ENSG00000149269;ENSG00000145715;ENSG00000112062;ENSG00000107643;ENSG00000089159;ENSG00000117632;ENSG00000136238;ENSG00000107643;ENSG00000087088;ENSG00000145675;ENSG00000150093;ENSG00000197122;ENSG00000168036;ENSG00000146648…	-	-	5601	-
Hs_Fatty_Acid_Omega_Oxidation_WP206_68882.gpml	Fatty Acid Omega Oxidation	Homo sapiens	null	Metabolic Process	-	-	-	-	-	-	-	-	-	-	-	-	-	-	-	1543;1544;1576;1579;1548;1565;1571;124;125;126;127;130;131;216;217	-
Hs_Folate_Metabolism_WP176_82704.gpml	Folate Metabolism	Homo sapiens	null	Metabolic Process	-	-	Fibrinogen;Glycated hemoglobin;Fibrin degradation product;Fibrin degradation product;Fibrinogen	-	-	-	-	-	-	-	-	1.14.13.39	-	-	-	6347 ;6573 ;4791;2350 ;4790 ;2352 ;5970;6347 ;113235 ;390243 ;2348 ;7157 ;10797 ;4552;191;6472 ;1719 ;4143 ;4522 ;4548 ;875 ;4353;4353;847;2155 ;5327 ;5340 ;5054 ;2147 ;5327 ;2155 ;2147 ;5340 ;5054 ;2879;6649;6649;55312;2878;2878;1491 ;257202;2877;2876;4524;2618 ;10588 ;6470 ;6647;6291;6288;335;6290 ;335;6289;949;3949 ;12 ;19;338 ;338 ;12 ;335;6648 ;1435 ;3458 ;3569 ;3558 ;1401 ;3458 ;3630;3458 ;…	-
Hs_NOD_pathway_WP1433_83527.gpml	NOD pathway	Homo sapiens	2/22/2013	Cellular Process	-	-	-	-	-	-	-	-	-	-	-	-	ENSG00000106100;ENSG00000168090;ENSG00000167207;ENSG00000104312;ENSG00000132906;ENSG00000064012;ENSG00000072818;ENSG00000136238;ENSG00000165416;ENSG00000022556;ENSG00000162711;ENSG00000091106;ENSG00000142405;ENSG00000160505;ENSG00000080824;ENSG00000091592;ENSG00000132357;ENSG00000187796;ENSG00000137752;ENSG00000103313;ENSG00000103490;ENSG00000100906;ENSG00000173039;ENSG00000167634;ENSG00000182261…	-	-	51079;4671	-
Hs_Adipogenesis_WP236_80209.gpml	Adipogenesis	Homo sapiens	null	Physiological Process	-	-	-	-	-	-	-	-	-	-	-	-	-	-	-	3479;5740;5467;1385;83881;2688;3399;7480;6776;6777;8788;2908;1649;3976;1051;1592;56603;6256;5914;10062;4023;6720;355;5933;2625;2624;5468;4205;4207;4208;4209;434;7124;4282;7040;5054;6517;6319;7291;3952;56729;1675;2971;5925;5934;9370;123;183;1026;1869;6667;3159;5346;3569;1647;4616;1052;649;650;651;652;4692;2308;688;2303;10891;8648;10499;5465;6774;6773;6772;6778;8651;9021;1271;3977;3572;4154;5008;14…	-
Hs_FAS_pathway_and_Stress_induction_of_HSP_regulation_WP314_80438.gpml	FAS pathway and Stress induction of HSP regulation	Homo sapiens	10/17/2013	Cellular Process	-	-	-	-	-	-	-	-	-	-	-	-	-	-	-	1616;1616;356;355;3315;7124;3552;9261;7867;54205;596;842;317;317;836;3315;3315;3315;3315;3315;3315;3315;8772;11124;11124;4799;841;841;8837;8767;843;840;836;142;5058;5062;397;6709;1676;1677;1677;5591;839;4000;4001;84823;5925;4214;6416;5599;6885;3725;58;60;71	-
Hs_Type_III_interferon_signaling_WP2113_70107.gpml	Type III interferon signaling	Homo sapiens	null	Cellular Process	-	-	-	-	-	-	-	-	-	-	-	-	-	-	-	10379;282616;282618;282617;3716;3588;7297;163702;6772;6773;6772;6772	-
Hs_Estrogen_Receptor_Pathway_WP2881_79603.gpml	Estrogen Receptor Pathway	Homo sapiens	null		-	-	-	-	-	-	-	-	-	-	-	-	ENSG00000185591;ENSG00000091831;ENSG00000177606;ENSG00000091831;ENSG00000091831;ENSG00000091831;ENSG00000091831;ENSG00000091831;ENSG00000091831;ENSG00000091831;ENSG00000004799;ENSG00000168610;ENSG00000161533;ENSG00000119927;ENSG00000124253;ENSG00000140465;ENSG00000186951;ENSG00000140505;ENSG00000131910;ENSG00000138061	-	-	-	-
Hs_Heart_Development_WP1591_78590.gpml	Heart Development	Homo sapiens	2/22/2013	Physiological Process	-	-	-	-	-	-	-	-	-	-	-	-	ENSG00000199017;ENSG00000208035;ENSG00000207700	-	-	57057;6909;1482;6910;27302;9421;50805;1482;8928;4208;150572;57057;9464;4851;23462;6722;2626;3670;23493;6469;3170;2303;1482;6899;2296;5308;2253;2255;6910;650;6909;5781;4772;7422;4773;4775;4776;7423;7424;1482;6910;2626;1499;4851;8553;4086;4089;652;657;659;650;2627;4208;6722;1482;2626;2065;5594;6910;4208;2626	-
Hs_Tamoxifen_metabolism_WP691_79986.gpml	Tamoxifen metabolism	Homo sapiens	2/22/2013	Metabolic Process	-	-	-	-	-	-	-	-	-	-	-	-	ENSG00000100197;ENSG00000100197;ENSG00000160868;ENSG00000106258;ENSG00000106258;ENSG00000160868;ENSG00000138109;ENSG00000165841;ENSG00000160868;ENSG00000160868;ENSG00000160868;ENSG00000010932;ENSG00000007933;ENSG00000140465;ENSG00000140505;ENSG00000255974;ENSG00000165841;ENSG00000138109;ENSG00000138115;ENSG00000160868;ENSG00000130649;ENSG00000100197;ENSG00000105398;ENSG00000196502;ENSG00000109193…	-	-	54657;54657;7364;54576;54575;54657	-
Hs_EPO_Receptor_Signaling_WP581_67199.gpml	EPO Receptor Signaling	Homo sapiens	null	Cellular Process	-	-	-	-	-	-	-	-	-	-	-	-	-	-	-	2057;3717;6714;2057;6772;6464;2885;5604;5595;5594;5605;5163;207;5294;2056;2056;8651;6777;1154;6776;6774;6774;6772;5788;10076;2885;5894;6654;8660;3717;3667;5921;5894;6654;5921	-
