# Supplementary material for: SyNDI: synchronous network data integration framework
Source: BMC Bioinformatics. 2018 Nov 6;19:403. doi: 10.1186/s12859-018-2426-5 (PMC6219086; doi:10.1186/s12859-018-2426-5)
Supplement: Supplementary file 3 — Source code and data files of the example presented in Additional file 2. This additional file is a zip package that contains all source code data files used in Additional file 2. Detailed descriptions of each of these files are presented in a README file included in this zip package (ZIP 16.2 MB) [file 12859_2018_2426_MOESM3_ESM.zip › Additional_file_3/Equiv_wps_ext.txt]

Human.Wikipathway.file.name	Mouse.Wikipathway.file.name
Hs_GPCRs,_Other_WP117_82985.gpml	Mm_GPCRs,_Other_WP41_78413.gpml
Hs_Steroid_Biosynthesis_WP496_69016.gpml	Mm_Steroid_Biosynthesis_WP55_71743.gpml
Hs_Oxidation_by_Cytochrome_P450_WP43_79993.gpml	Mm_Oxidation_by_Cytochrome_P450_WP1274_73502.gpml
Hs_Peptide_GPCRs_WP24_79999.gpml	Mm_Peptide_GPCRs_WP234_78410.gpml
Hs_Alanine_and_aspartate_metabolism_WP106_74147.gpml	Mm_Alanine_and_aspartate_metabolism_WP240_69071.gpml
Hs_Triacylglyceride_Synthesis_WP325_71223.gpml	Mm_Triacylglyceride_Synthesis_WP386_77423.gpml
Hs_Endochondral_Ossification_WP474_80208.gpml	Mm_Endochondral_Ossification_WP1270_72216.gpml
Hs_NLR_Proteins_WP288_80026.gpml	Mm_NLR_Proteins_WP1256_71759.gpml
Hs_Proteasome_Degradation_WP183_81161.gpml	Mm_Proteasome_Degradation_WP519_71732.gpml
Hs_Statin_Pathway_WP430_82344.gpml	Mm_Statin_Pathway_WP1_73346.gpml
Hs_Mitochondrial_LC-Fatty_Acid_Beta-Oxidation_WP368_79271.gpml	Mm_Mitochondrial_LC-Fatty_Acid_Beta-Oxidation_WP401_71751.gpml
Hs_Insulin_Signaling_WP481_82731.gpml	Mm_Insulin_Signaling_WP65_82885.gpml
Hs_Eicosanoid_Synthesis_WP167_82702.gpml	Mm_Eicosanoid_Synthesis_WP318_71719.gpml
Hs_Cytoplasmic_Ribosomal_Proteins_WP477_67139.gpml	Mm_Cytoplasmic_Ribosomal_Proteins_WP163_78425.gpml
Hs_Aflatoxin_B1_metabolism_WP699_70509.gpml	Mm_Aflatoxin_B1_metabolism_WP1262_69179.gpml
Hs_Apoptosis_WP254_80450.gpml	Mm_Apoptosis_WP1254_82218.gpml
Hs_Regulation_of_Actin_Cytoskeleton_WP51_79977.gpml	Mm_Regulation_of_Actin_Cytoskeleton_WP523_71326.gpml
Hs_IL-9_Signaling_Pathway_WP22_79264.gpml	Mm_IL-9_Signaling_Pathway_WP10_69132.gpml
Hs_GPCRs,_Class_B_Secretin-like_WP334_79716.gpml	Mm_GPCRs,_Class_B_Secretin-like_WP456_69131.gpml
Hs_Signal_Transduction_of_S1P_Receptor_WP26_79950.gpml	Mm_Signal_Transduction_of_S1P_Receptor_WP57_78439.gpml
Hs_Focal_Adhesion_WP306_80308.gpml	Mm_Focal_Adhesion_WP85_82887.gpml
Hs_Nucleotide_GPCRs_WP80_68938.gpml	Mm_Nucleotide_GPCRs_WP207_69172.gpml
Hs_Nuclear_Receptors_WP170_71083.gpml	Mm_Nuclear_Receptors_WP509_69979.gpml
Hs_MAPK_Cascade_WP422_72129.gpml	Mm_MAPK_Cascade_WP251_71729.gpml
Hs_Mitochondrial_Gene_Expression_WP391_71373.gpml	Mm_Mitochondrial_Gene_Expression_WP1263_71748.gpml
Hs_EBV_LMP1_signaling_WP262_79554.gpml	Mm_EBV_LMP1_signaling_WP1243_69897.gpml
Hs_Homologous_recombination_WP186_68935.gpml	Mm_Homologous_recombination_WP1258_69162.gpml
Hs_Amino_acid_conjugation_of_benzoic_acid_WP521_63156.gpml	Mm_Amino_acid_conjugation_of_benzoic_acid_WP1252_69118.gpml
Hs_Electron_Transport_Chain_WP111_82216.gpml	Mm_Electron_Transport_Chain_WP295_79459.gpml
Hs_Myometrial_Relaxation_and_Contraction_Pathways_WP289_81078.gpml	Mm_Myometrial_Relaxation_and_Contraction_Pathways_WP385_72108.gpml
Hs_Non-homologous_end_joining_WP438_80022.gpml	Mm_Non-homologous_end_joining_WP1242_69140.gpml
Hs_Complement_and_Coagulation_Cascades_WP558_79680.gpml	Mm_Complement_and_Coagulation_Cascades_WP449_71733.gpml
Hs_Spinal_Cord_Injury_WP2431_80343.gpml	Mm_Spinal_Cord_Injury_WP2432_79927.gpml
Hs_Blood_Clotting_Cascade_WP272_71361.gpml	Mm_Blood_Clotting_Cascade_WP460_71727.gpml
Hs_SIDS_Susceptibility_Pathways_WP706_80056.gpml	Mm_SIDS_Susceptibility_Pathways_WP1266_69139.gpml
Hs_Calcium_Regulation_in_the_Cardiac_Cell_WP536_80211.gpml	Mm_Calcium_Regulation_in_the_Cardiac_Cell_WP553_80276.gpml
Hs_Nucleotide_Metabolism_WP404_68960.gpml	Mm_Nucleotide_Metabolism_WP87_71749.gpml
Hs_Selenium_Micronutrient_Network_WP15_82705.gpml	Mm_Selenium_Micronutrient_Network_WP1272_82692.gpml
Hs_Heme_Biosynthesis_WP561_72035.gpml	Mm_Heme_Biosynthesis_WP18_69996.gpml
Hs_G1_to_S_cell_cycle_control_WP45_80001.gpml	Mm_G1_to_S_cell_cycle_control_WP413_78432.gpml
Hs_Hypertrophy_Model_WP516_71358.gpml	Mm_Hypertrophy_Model_WP202_71725.gpml
Hs_Hypothetical_Network_for_Drug_Addiction_WP666_68893.gpml	Mm_Hypothetical_Network_for_Drug_Addiction_WP1246_69102.gpml
Hs_Oxidative_phosphorylation_WP623_79961.gpml	Mm_Oxidative_phosphorylation_WP1248_69092.gpml
Hs_Primary_Focal_Segmental_Glomerulosclerosis_FSGS_WP2572_79947.gpml	Mm_Primary_Focal_Segmental_Glomerulosclerosis_FSGS_WP2573_79651.gpml
Hs_Glycogen_Metabolism_WP500_63201.gpml	Mm_Glycogen_Metabolism_WP317_70007.gpml
Hs_Cholesterol_Biosynthesis_WP197_81059.gpml	Mm_Cholesterol_Biosynthesis_WP103_71741.gpml
Hs_Irinotecan_Pathway_WP229_68389.gpml	Mm_Irinotecan_Pathway_WP475_69144.gpml
Hs_Pentose_Phosphate_Pathway_WP134_82700.gpml	Mm_Pentose_Phosphate_Pathway_WP63_69066.gpml
Hs_Prostaglandin_Synthesis_and_Regulation_WP98_72088.gpml	Mm_Prostaglandin_Synthesis_and_Regulation_WP374_69204.gpml
Hs_Wnt_Signaling_Pathway_WP428_79854.gpml	Mm_Wnt_Signaling_Pathway_WP403_72349.gpml
Hs_Signaling_of_Hepatocyte_Growth_Factor_Receptor_WP313_79946.gpml	Mm_Signaling_of_Hepatocyte_Growth_Factor_Receptor_WP193_69178.gpml
Hs_Dopaminergic_Neurogenesis_WP2855_79211.gpml	Mm_Dopaminergic_Neurogenesis_WP1498_79811.gpml
Hs_Fatty_Acid_Biosynthesis_WP357_70641.gpml	Mm_Fatty_Acid_Biosynthesis_WP336_71737.gpml
Hs_DNA_Replication_WP466_79981.gpml	Mm_DNA_Replication_WP150_69148.gpml
Hs_Notch_Signaling_Pathway_WP61_78592.gpml	Mm_Notch_Signaling_Pathway_WP29_79679.gpml
Hs_Integrin-mediated_Cell_Adhesion_WP185_80036.gpml	Mm_Integrin-mediated_Cell_Adhesion_WP6_72138.gpml
Hs_Diurnally_Regulated_Genes_with_Circadian_Orthologs_WP410_69903.gpml	Mm_Diurnally_Regulated_Genes_with_Circadian_Orthologs_WP1268_70180.gpml
Hs_ACE_Inhibitor_Pathway_WP554_77712.gpml	Mm_ACE_Inhibitor_Pathway_WP396_71314.gpml
Hs_Mismatch_repair_WP531_69021.gpml	Mm_Mismatch_repair_WP1257_69073.gpml
Hs_SREBF_and_miR33_in_cholesterol_and_lipid_homeostasis_WP2011_75253.gpml	Mm_SREBF_and_miR33_in_cholesterol_and_lipid_homeostasis_WP2084_69904.gpml
Hs_Ovarian_Infertility_Genes_WP34_72115.gpml	Mm_Ovarian_Infertility_Genes_WP273_71724.gpml
Hs_Wnt_Signaling_Pathway_and_Pluripotency_WP399_79474.gpml	Mm_Wnt_Signaling_Pathway_and_Pluripotency_WP723_80030.gpml
Hs_Acetylcholine_Synthesis_WP528_79855.gpml	Mm_Acetylcholine_Synthesis_WP175_78431.gpml
Hs_Type_II_interferon_signaling_(IFNG)_WP619_71168.gpml	Mm_Type_II_interferon_signaling_(IFNG)_WP1253_71753.gpml
Hs_Hedgehog_Signaling_Pathway_WP47_78542.gpml	Mm_Hedgehog_Signaling_Pathway_WP116_69142.gpml
Hs_Eukaryotic_Transcription_Initiation_WP405_73594.gpml	Mm_Eukaryotic_Transcription_Initiation_WP567_69915.gpml
Hs_Apoptosis_Modulation_by_HSP70_WP384_67054.gpml	Mm_Apoptosis_Modulation_by_HSP70_WP166_72008.gpml
Hs_Synthesis_and_Degradation_of_Ketone_Bodies_WP311_68921.gpml	Mm_Synthesis_and_Degradation_of_Ketone_Bodies_WP543_70481.gpml
Hs_G13_Signaling_Pathway_WP524_72112.gpml	Mm_G13_Signaling_Pathway_WP298_79200.gpml
Hs_Inflammatory_Response_Pathway_WP453_80206.gpml	Mm_Inflammatory_Response_Pathway_WP458_78438.gpml
Hs_Monoamine_GPCRs_WP58_80015.gpml	Mm_Monoamine_GPCRs_WP570_72043.gpml
Hs_Glycolysis_and_Gluconeogenesis_WP534_78585.gpml	Mm_Glycolysis_and_Gluconeogenesis_WP157_81906.gpml
Hs_Alzheimers_Disease_WP2059_82906.gpml	Mm_Alzheimers_Disease_WP2075_78427.gpml
Hs_p38_MAPK_Signaling_Pathway_WP400_72084.gpml	Mm_p38_MAPK_Signaling_Pathway_WP350_70038.gpml
Hs_G_Protein_Signaling_Pathways_WP35_79952.gpml	Mm_G_Protein_Signaling_Pathways_WP232_71315.gpml
Hs_Glucuronidation_WP698_79224.gpml	Mm_Glucuronidation_WP1241_79223.gpml
Hs_IL-3_Signaling_Pathway_WP286_78583.gpml	Mm_IL-3_Signaling_Pathway_WP373_69196.gpml
Hs_Glutathione_metabolism_WP100_74146.gpml	Mm_Glutathione_metabolism_WP164_71334.gpml
Hs_Translation_Factors_WP107_78489.gpml	Mm_Translation_Factors_WP307_79828.gpml
Hs_GPCRs,_Class_C_Metabotropic_glutamate,_pheromone_WP501_79715.gpml	Mm_GPCRs,_Class_C_Metabotropic_glutamate,_pheromone_WP327_69171.gpml
Hs_Glucocorticoid_&_Mineralcorticoid_Metabolism_WP237_78497.gpml	Mm_Glucocorticoid_&_Mineralcorticoid_Metabolism_WP495_71740.gpml
Hs_Oxidative_Stress_WP408_78546.gpml	Mm_Oxidative_Stress_WP412_69190.gpml
Hs_One_Carbon_Metabolism_WP241_83818.gpml	Mm_One_Carbon_Metabolism_WP435_71889.gpml
Hs_Striated_Muscle_Contraction_WP383_80200.gpml	Mm_Striated_Muscle_Contraction_WP216_78430.gpml
Hs_IL-7_Signaling_Pathway_WP205_80223.gpml	Mm_IL-7_Signaling_Pathway_WP297_69128.gpml
Hs_Tryptophan_metabolism_WP465_79226.gpml	Mm_Tryptophan_metabolism_WP79_79761.gpml
Hs_Matrix_Metalloproteinases_WP129_72054.gpml	Mm_Matrix_Metalloproteinases_WP441_69114.gpml
Hs_GPCRs,_Class_A_Rhodopsin-like_WP455_81793.gpml	Mm_GPCRs,_Class_A_Rhodopsin-like_WP189_79710.gpml
Hs_Estrogen_metabolism_WP697_80025.gpml	Mm_Estrogen_metabolism_WP1264_79794.gpml
Hs_Biogenic_Amine_Synthesis_WP550_81207.gpml	Mm_Biogenic_Amine_Synthesis_WP522_69135.gpml
Hs_IL-5_Signaling_Pathway_WP127_78498.gpml	Mm_IL-5_Signaling_Pathway_WP151_69175.gpml
Hs_Metapathway_biotransformation_WP702_73516.gpml	Mm_Metapathway_biotransformation_WP1251_69747.gpml
Hs_TCA_Cycle_WP78_70014.gpml	Mm_TCA_Cycle_WP434_70013.gpml
Hs_Fatty_Acid_Beta_Oxidation_WP143_79783.gpml	Mm_Fatty_Acid_Beta_Oxidation_WP1269_72137.gpml
Hs_Small_Ligand_GPCRs_WP247_74422.gpml	Mm_Small_Ligand_GPCRs_WP353_69094.gpml
Hs_Fatty_Acid_Omega_Oxidation_WP206_68882.gpml	Mm_Fatty_Acid_Omega_Oxidation_WP33_71721.gpml
Hs_FAS_pathway_and_Stress_induction_of_HSP_regulation_WP314_80438.gpml	Mm_FAS_pathway_and_Stress_induction_of_HSP_regulation_WP571_71736.gpml
Hs_Heart_Development_WP1591_78590.gpml	Mm_Heart_Development_WP2067_78407.gpml
Hs_EPO_Receptor_Signaling_WP581_67199.gpml	Mm_EPO_Receptor_Signaling_WP1249_69099.gpml
Hs_Cytokines_and_Inflammatory_Response_WP530_79331.gpml	Mm_Cytokines_and_Inflammatory_Response_(BioCarta)_WP222_70944.gpml
Hs_Estrogen_signaling_pathway_WP712_78491.gpml	Mm_Estrogen_signalling_WP1244_73501.gpml
Hs_Adipogenesis_WP236_80209.gpml	Mm_Adipogenesis_genes_WP447_73875.gpml
Hs_MAPK_Signaling_Pathway_WP382_79951.gpml	Mm_MAPK_signaling_pathway_WP493_78412.gpml
Hs_Osteoclast_Signaling_WP12_81176.gpml	Mm_Osteoclast_WP454_81173.gpml
Hs_Osteoblast_Signaling_WP322_79496.gpml	Mm_Osteoblast_WP238_72001.gpml
Hs_Wnt_Signaling_Pathway_Netpath_WP363_78571.gpml	Mm_Wnt_Signaling_Pathway_NetPath_WP539_71716.gpml
Hs_PPAR_Alpha_Pathway_WP2878_79689.gpml	Mm_PPAR_signaling_pathway_WP2316_69143.gpml
Hs_TNF_alpha_Signaling_Pathway_WP231_81070.gpml	Mm_TNF-alpha_NF-kB_Signaling_Pathway_WP246_69201.gpml
