# Supplementary material for: SyNDI: synchronous network data integration framework
Source: BMC Bioinformatics. 2018 Nov 6;19:403. doi: 10.1186/s12859-018-2426-5 (PMC6219086; doi:10.1186/s12859-018-2426-5)
Supplement: Supplementary file 3 — Source code and data files of the example presented in Additional file 2. This additional file is a zip package that contains all source code data files used in Additional file 2. Detailed descriptions of each of these files are presented in a README file included in this zip package (ZIP 16.2 MB) [file 12859_2018_2426_MOESM3_ESM.zip › Additional_file_3/Human_mouse_at_least_4_de_genes.txt]

Mouse.Wikipathway.file.name	Wikipathway.file.name	Pathway.name.x	Human.no.DE.genes	Pathway.name.y	Mouse.no.DE.genes
Mm_Adipogenesis_genes_WP447_73875.gpml	Hs_Adipogenesis_WP236_80209.gpml	Adipogenesis	8	Adipogenesis genes	15
Mm_Apoptosis_WP1254_82218.gpml	Hs_Apoptosis_WP254_80450.gpml	Apoptosis	5	Apoptosis	14
Mm_Blood_Clotting_Cascade_WP460_71727.gpml	Hs_Blood_Clotting_Cascade_WP272_71361.gpml	Blood Clotting Cascade	4	Blood Clotting Cascade	6
Mm_Calcium_Regulation_in_the_Cardiac_Cell_WP553_80276.gpml	Hs_Calcium_Regulation_in_the_Cardiac_Cell_WP536_80211.gpml	Calcium Regulation in the Cardiac Cell	7	Calcium Regulation in the Cardiac Cell	9
Mm_Complement_and_Coagulation_Cascades_WP449_71733.gpml	Hs_Complement_and_Coagulation_Cascades_WP558_79680.gpml	Complement and Coagulation Cascades	12	Complement and Coagulation Cascades	12
Mm_Focal_Adhesion_WP85_82887.gpml	Hs_Focal_Adhesion_WP306_80308.gpml	Focal Adhesion	13	Focal Adhesion	21
Mm_G1_to_S_cell_cycle_control_WP413_78432.gpml	Hs_G1_to_S_cell_cycle_control_WP45_80001.gpml	G1 to S cell cycle control	5	G1 to S cell cycle control	4
Mm_Glycolysis_and_Gluconeogenesis_WP157_81906.gpml	Hs_Glycolysis_and_Gluconeogenesis_WP534_78585.gpml	Glycolysis and Gluconeogenesis	4	Glycolysis and Gluconeogenesis	10
Mm_GPCRs,_Class_A_Rhodopsin-like_WP189_79710.gpml	Hs_GPCRs,_Class_A_Rhodopsin-like_WP455_81793.gpml	GPCRs, Class A Rhodopsin-like	18	GPCRs, Class A Rhodopsin-like	30
Mm_GPCRs,_Other_WP41_78413.gpml	Hs_GPCRs,_Other_WP117_82985.gpml	GPCRs, Other	7	GPCRs, Other	7
Mm_Insulin_Signaling_WP65_82885.gpml	Hs_Insulin_Signaling_WP481_82731.gpml	Insulin Signaling	8	Insulin Signaling	8
Mm_Integrin-mediated_Cell_Adhesion_WP6_72138.gpml	Hs_Integrin-mediated_Cell_Adhesion_WP185_80036.gpml	Integrin-mediated Cell Adhesion	8	Integrin-mediated Cell Adhesion	9
Mm_MAPK_signaling_pathway_WP493_78412.gpml	Hs_MAPK_Signaling_Pathway_WP382_79951.gpml	MAPK Signaling Pathway	8	MAPK signaling pathway	15
Mm_Matrix_Metalloproteinases_WP441_69114.gpml	Hs_Matrix_Metalloproteinases_WP129_72054.gpml	Matrix Metalloproteinases	5	Matrix Metalloproteinases	12
Mm_Metapathway_biotransformation_WP1251_69747.gpml	Hs_Metapathway_biotransformation_WP702_73516.gpml	Metapathway biotransformation	8	Metapathway biotransformation	10
Mm_Myometrial_Relaxation_and_Contraction_Pathways_WP385_72108.gpml	Hs_Myometrial_Relaxation_and_Contraction_Pathways_WP289_81078.gpml	Myometrial Relaxation and Contraction Pathways	8	Myometrial Relaxation and Contraction Pathways	11
Mm_Oxidative_Stress_WP412_69190.gpml	Hs_Oxidative_Stress_WP408_78546.gpml	Oxidative Stress	4	Oxidative Stress	4
Mm_Peptide_GPCRs_WP234_78410.gpml	Hs_Peptide_GPCRs_WP24_79999.gpml	Peptide GPCRs	6	Peptide GPCRs	16
Mm_Primary_Focal_Segmental_Glomerulosclerosis_FSGS_WP2573_79651.gpml	Hs_Primary_Focal_Segmental_Glomerulosclerosis_FSGS_WP2572_79947.gpml	Primary Focal Segmental Glomerulosclerosis FSGS	5	Primary Focal Segmental Glomerulosclerosis FSGS	6
Mm_Regulation_of_Actin_Cytoskeleton_WP523_71326.gpml	Hs_Regulation_of_Actin_Cytoskeleton_WP51_79977.gpml	Regulation of Actin Cytoskeleton	8	Regulation of Actin Cytoskeleton	14
Mm_Selenium_Micronutrient_Network_WP1272_82692.gpml	Hs_Selenium_Micronutrient_Network_WP15_82705.gpml	Selenium Micronutrient Network	4	Selenium Micronutrient Network	6
Mm_SIDS_Susceptibility_Pathways_WP1266_69139.gpml	Hs_SIDS_Susceptibility_Pathways_WP706_80056.gpml	SIDS Susceptibility Pathways	7	SIDS Susceptibility Pathways	4
Mm_Spinal_Cord_Injury_WP2432_79927.gpml	Hs_Spinal_Cord_Injury_WP2431_80343.gpml	Spinal Cord Injury	14	Spinal Cord Injury	32
Mm_Striated_Muscle_Contraction_WP216_78430.gpml	Hs_Striated_Muscle_Contraction_WP383_80200.gpml	Striated Muscle Contraction	5	Striated Muscle Contraction	8
Mm_Wnt_Signaling_Pathway_and_Pluripotency_WP723_80030.gpml	Hs_Wnt_Signaling_Pathway_and_Pluripotency_WP399_79474.gpml	Wnt Signaling Pathway and Pluripotency	7	Wnt Signaling Pathway and Pluripotency	4
