# Supplementary material for: SyNDI: synchronous network data integration framework
Source: BMC Bioinformatics. 2018 Nov 6;19:403. doi: 10.1186/s12859-018-2426-5 (PMC6219086; doi:10.1186/s12859-018-2426-5)
Supplement: Supplementary file 3 — Source code and data files of the example presented in Additional file 2. This additional file is a zip package that contains all source code data files used in Additional file 2. Detailed descriptions of each of these files are presented in a README file included in this zip package (ZIP 16.2 MB) [file 12859_2018_2426_MOESM3_ESM.zip › Additional_file_3/Manual_matches_wps.txt]

Human.Wikipathway.name	Mouse.Wikipathway.name
Cytokines_and_Inflammatory_Response	Cytokines_and_Inflammatory_Response_(BioCarta)
Methylation_Pathways	Methylation
Estrogen_signaling_pathway	Estrogen_signalling
Adipogenesis	Adipogenesis_genes
MAPK_Signaling_Pathway	MAPK_signaling_pathway
Osteoclast_Signaling	Osteoclast
Osteoblast_Signaling	Osteoblast
Wnt_Signaling_Pathway_Netpath	Wnt_Signaling_Pathway_NetPath
PPAR_Alpha_Pathway	PPAR_signaling_pathway
TNF_alpha_Signaling_Pathway	TNF-alpha_NF-kB_Signaling_Pathway
