# Supplementary material for: SyNDI: synchronous network data integration framework
Source: BMC Bioinformatics. 2018 Nov 6;19:403. doi: 10.1186/s12859-018-2426-5 (PMC6219086; doi:10.1186/s12859-018-2426-5)
Supplement: Supplementary file 3 — Source code and data files of the example presented in Additional file 2. This additional file is a zip package that contains all source code data files used in Additional file 2. Detailed descriptions of each of these files are presented in a README file included in this zip package (ZIP 16.2 MB) [file 12859_2018_2426_MOESM3_ESM.zip › Additional_file_3/MouseNoas.txt]

Ensembl.ID	mgi.symbol	log2.Fc	Entrez.ID	is.sign
ENSMUSG00000027400	Pdyn	8.5848900018	18610	1
ENSMUSG00000066097	Cyp2j11	8.5848900018	100066	1
ENSMUSG00000086344	Gm11345	8.5848900018	NaN	1
ENSMUSG00000087175	Gm15133	8.5848900018	NaN	1
ENSMUSG00000093822	Gm24801	8.5848900018	NaN	1
ENSMUSG00000086726	Gm9458	8.5848900018	NaN	1
ENSMUSG00000093489	Gm20625	8.5848900018	NaN	1
ENSMUSG00000096393	Gm590	8.5848900018	235634	1
ENSMUSG00000029564	4930519G04Rik	8.5848900018	67593	1
ENSMUSG00000024512	Dynap	8.5848900018	75577	1
ENSMUSG00000031876	Cmtm1	8.5848900018	NaN	1
ENSMUSG00000058287	Gm12253	8.5848900018	624860	1
ENSMUSG00000066071	Cyp4a12a	8.5848900018	277753	1
ENSMUSG00000077668	Gm26143	8.5848900018	NaN	1
ENSMUSG00000086755	Gm11216	8.5848900018	NaN	1
ENSMUSG00000088450	Gm26369	8.5848900018	NaN	1
ENSMUSG00000093828	CCL27	8.5848900018	100039863, 100039939, 100040048, 100861978	1
ENSMUSG00000045539	Sprr3	8.5848900018	20766	1
ENSMUSG00000022227	Mcpt1	8.5848900018	17224	1
ENSMUSG00000025929	Il17a	8.5848900018	16171	1
ENSMUSG00000032259	Drd2	8.5848900018	13489	1
ENSMUSG00000035930	Chst4	8.5848900018	26887	1
ENSMUSG00000091576	0	8.5848900018	NaN	1
ENSMUSG00000061296	Vmn1r210	8.5848900018	171269	1
ENSMUSG00000061969	Gm5581	8.5848900018	NaN	1
ENSMUSG00000086196	Gm13571	8.5848900018	NaN	1
ENSMUSG00000097297	NLRP12	8.5848900018	378425	1
ENSMUSG00000081163	Defa-ps12	8.5848900018	NaN	1
ENSMUSG00000054510	Gm14461	8.5848900018	NaN	1
ENSMUSG00000082097	Gm14039	8.5848900018	NaN	1
ENSMUSG00000033210	Slc9c1	8.5848900018	208169	1
ENSMUSG00000076939	Iglv3	8.5848900018	NaN	1
ENSMUSG00000097283	Gm26686	8.5848900018	NaN	1
ENSMUSG00000097465	Gm16619	8.5848900018	NaN	1
ENSMUSG00000099110	Mir6951	8.5848900018	NaN	1
ENSMUSG00000059654	Reg1	8.5848900018	19692	1
ENSMUSG00000029371	Cxcl5	8.0999320775	20311	1
ENSMUSG00000040026	Saa3	8.0202566979	20210	1
ENSMUSG00000000182	Fgf23	8.0132467117	64654	1
ENSMUSG00000054215	Sprr2k	8.0031741881	20765	1
ENSMUSG00000023041	Krt6b	7.8683547419	16688	1
ENSMUSG00000026420	Il24	7.8024918971	93672	1
ENSMUSG00000030017	Reg3g	7.7737020747	19695	1
ENSMUSG00000094733	Gm5416	7.7040993494	408196	1
ENSMUSG00000028186	Uox	7.5964389609	22262	1
ENSMUSG00000039775	Defb3	7.5688559684	27358	1
ENSMUSG00000022902	Stfa2	7.4838781139	20862	1
ENSMUSG00000027925	Sprr2j-ps	7.4662187651	NaN	1
ENSMUSG00000022026	Olfm4	7.4524136643	380924	1
ENSMUSG00000032494	Tdgf1	7.3904858024	21667	1
ENSMUSG00000056054	S100a8	7.3830875322	20201	1
ENSMUSG00000096001	2610528A11Rik	7.2969337664	70045	1
ENSMUSG00000095241	Gm5478	7.2434566595	NaN	1
ENSMUSG00000095834	Tdgf1-ps1	7.2117613589	NaN	1
ENSMUSG00000016524	Il19	7.2083235359	329244	1
ENSMUSG00000074695	Il22	7.1743954905	50929	1
ENSMUSG00000068893	Sprr2a2	7.1303086107	100042514, 100303744	1
ENSMUSG00000042031	Lce3b	7.1290896635	66344	1
ENSMUSG00000056071	S100a9	7.0746635246	20202	1
ENSMUSG00000050092	Sprr2b	6.9255669117	20756	1
ENSMUSG00000089647	Gm2245	6.9077123701	NaN	1
ENSMUSG00000079597	Gm5483	6.9032756427	433016	1
ENSMUSG00000029379	Cxcl3	6.8743639357	330122	1
ENSMUSG00000091017	Fam71a	6.8567235048	619288	1
ENSMUSG00000050635	Sprr2f	6.820283314	20760	1
ENSMUSG00000042265	Trem1	6.8107786581	58217	1
ENSMUSG00000059657	Stfa2l1	6.719550536	268885	1
ENSMUSG00000053797	Krt16	6.7018325946	16666	1
ENSMUSG00000071561	BC100530	6.6973464733	100034684	1
ENSMUSG00000022126	Irg1	6.6701338774	16365	1
ENSMUSG00000018698	Lhx1	6.6619182946	16869	1
ENSMUSG00000038067	Csf3	6.5932879802	12985	1
ENSMUSG00000055030	Sprr2e	6.576839218	20759	1
ENSMUSG00000037771	Slc32a1	6.563725166	22348	1
ENSMUSG00000058427	Cxcl2	6.4901887542	20310	1
ENSMUSG00000045551	Fpr1	6.4762358533	14293	1
ENSMUSG00000092920	Gm10872	6.4307191467	NaN	1
ENSMUSG00000079594	BC117090	6.4139668581	100038854	1
ENSMUSG00000096719	Mrgpra2b	6.3852736749	235712	1
ENSMUSG00000013353	4931406B18Rik	6.3757513944	74054	1
ENSMUSG00000027398	Il1b	6.3554383582	16176	1
ENSMUSG00000031927	1700012B09Rik	6.3149726296	69325	1
ENSMUSG00000073902	Gm1966	6.1837681617	NaN	1
ENSMUSG00000054325	Lce3a	6.1810609145	545548	1
ENSMUSG00000098489	Mir7678	6.150985155	NaN	1
ENSMUSG00000030142	Clec4e	6.15012438	56619	1
ENSMUSG00000054905	Stfa3	6.1400630104	20863	1
ENSMUSG00000018930	Ccl4	6.1169969384	20303	1
ENSMUSG00000093973	Mrgpra2a	6.1005159061	668727	1
ENSMUSG00000084257	Gm11597	6.0974761769	NaN	1
ENSMUSG00000047798	Cd300lf	6.0827084593	246746	1
ENSMUSG00000006642	Tcf23	6.057700777	69852	1
ENSMUSG00000052270	Fpr2	6.0496496278	14289	1
ENSMUSG00000025746	Il6	6.0344973132	16193	1
ENSMUSG00000041754	Trem3	6.0069267829	58218	1
ENSMUSG00000031364	Grpr	5.9840538595	14829	1
ENSMUSG00000071562	Stfa1	5.9578213764	20861	1
ENSMUSG00000030144	Clec4d	5.9181523823	17474	1
ENSMUSG00000078664	Sprr2a1	5.8515492722	20755, 100042514	1
ENSMUSG00000000982	Ccl3	5.8463103513	20302	1
ENSMUSG00000052749	Trim30b	5.8255766744	244183	1
ENSMUSG00000026581	Sell	5.8049338171	20343	1
ENSMUSG00000048480	Cxcr1	5.7985102086	227288	1
ENSMUSG00000000204	Slfn4	5.7845063107	20558	1
ENSMUSG00000042157	Sprr2i	5.7436407448	20763	1
ENSMUSG00000048455	Sprr1b	5.6960981653	20754	1
ENSMUSG00000042212	Sprr2d	5.6638645948	20758	1
ENSMUSG00000095319	Gm25465	5.6524982157	NaN	1
ENSMUSG00000046203	Sprr2g	5.6171556845	NaN	1
ENSMUSG00000079025	Gsdmc	5.6094930076	83492	1
ENSMUSG00000050866	Clrn3	5.5719966859	212070	1
ENSMUSG00000056293	Gsdmc2	5.5338509174	331063	1
ENSMUSG00000003484	Cyp4f18	5.5276926733	72054	1
ENSMUSG00000082976	Gm15056	5.5232426532	100504014	1
ENSMUSG00000058755	Osm	5.4950110199	18413	1
ENSMUSG00000029380	Cxcl1	5.4563546083	14825	1
ENSMUSG00000078763	Slfn1	5.4261559944	20555	1
ENSMUSG00000079053	Gm14010	5.3837551501	NaN	1
ENSMUSG00000032484	Ngp	5.3518108115	18054	1
ENSMUSG00000086862	Gm13546	5.3426352743	NaN	1
ENSMUSG00000090216	Gm16549	5.3305025105	NaN	1
ENSMUSG00000073386	9830107B12Rik	5.3289081296	328829	1
ENSMUSG00000028859	Csf3r	5.3000518601	12986	1
ENSMUSG00000009292	Trpm2	5.2999157722	28240	1
ENSMUSG00000051682	Treml4	5.2448221595	224840	1
ENSMUSG00000058017	Serpinb3d	5.2395422452	394252	1
ENSMUSG00000059089	Fcgr4	5.1853117685	246256	1
ENSMUSG00000048473	Gm766	5.1794800631	330440	1
ENSMUSG00000032487	Ptgs2	5.1547330743	19225	1
ENSMUSG00000025804	Ccr1	5.146929413	12768	1
ENSMUSG00000026822	Lcn2	5.1467098782	16819	1
ENSMUSG00000050578	Mmp13	5.1459918838	17386	1
ENSMUSG00000074445	Sprr2a3	5.1415812057	100042514	1
ENSMUSG00000093573	Gm20610	5.1356713937	NaN	1
ENSMUSG00000041872	Il17f	5.1259992279	257630	1
ENSMUSG00000046259	Sprr2h	5.1157308926	20762	1
ENSMUSG00000029372	Ppbp	5.0835955421	57349	1
ENSMUSG00000009356	Lpo	5.0810122008	76113	1
ENSMUSG00000022582	Ly6g	5.069728952	546644	1
ENSMUSG00000087689	Gm15845	5.0685189957	NaN	1
ENSMUSG00000022015	Tnfsf11	5.0501469314	21943	1
ENSMUSG00000061259	Tmprss11d	5.0205875474	231382	1
ENSMUSG00000056457	Prl2c3	5.0167929011	18812, 26421	1
ENSMUSG00000059994	Fcrl1	5.0156962616	229499	1
ENSMUSG00000032691	Nlrp3	5.0136714504	216799	1
ENSMUSG00000068885	Lce3f	5.0025198297	69520	1
ENSMUSG00000029019	Nppb	4.9975698311	18158	1
ENSMUSG00000022651	Retnlg	4.9666738348	245195	1
ENSMUSG00000078780	Gm5150	4.9508053959	381484	1
ENSMUSG00000043472	Lce3d	4.9351802319	630994	1
ENSMUSG00000030187	Klra2	4.8934977385	16633	1
ENSMUSG00000095620	2010005H15Rik	4.8515425682	76770	1
ENSMUSG00000097104	Gm26579	4.8436060541	NaN	1
ENSMUSG00000086146	Gm15729	4.8238465083	NaN	1
ENSMUSG00000058869	Gm4832	4.790092614	NaN	1
ENSMUSG00000016982	Pom121l2	4.7774302022	195236	1
ENSMUSG00000068587	Mgam	4.7583525202	232714	1
ENSMUSG00000052477	C130026I21Rik	4.7328642739	620078, 100041057	1
ENSMUSG00000084012	Gm11956	4.7277139874	NaN	1
ENSMUSG00000031665	Sall1	4.7189245026	58198	1
ENSMUSG00000035861	Tmprss11b	4.7041590412	319875	1
ENSMUSG00000026180	Cxcr2	4.6804907319	12765	1
ENSMUSG00000038641	Akr1d1	4.6758153178	208665	1
ENSMUSG00000005800	Mmp8	4.6520565741	17394	1
ENSMUSG00000058354	Krt6a	4.6520335721	16687	1
ENSMUSG00000027360	Hdc	4.6102000596	15186	1
ENSMUSG00000071107	0	4.5907826639	NaN	1
ENSMUSG00000034855	Cxcl10	4.5876720735	15945	1
ENSMUSG00000043740	B430306N03Rik	4.5868981621	320148	1
ENSMUSG00000054136	Adm2	4.5842605749	223780	1
ENSMUSG00000043953	Ccrl2	4.5807392248	54199	1
ENSMUSG00000049653	Spatc1	4.5747691404	74281	1
ENSMUSG00000031933	Folr4	4.5678047764	64931	1
ENSMUSG00000030472	Ceacam18	4.5578206624	72431	1
ENSMUSG00000074433	Lce3e	4.5428516288	69514	1
ENSMUSG00000089844	A530032D15Rik	4.5350803612	381287, 100041708	1
ENSMUSG00000070880	Gad1	4.5323369835	14415	1
ENSMUSG00000029409	U90926	4.5133451444	NaN	1
ENSMUSG00000078783	Gm9733	4.5056167011	751864	1
ENSMUSG00000054046	Klk13	4.4836552482	626834	1
ENSMUSG00000079808	AC168977.1	4.478756828	102638047	1
ENSMUSG00000073491	Pydc4	4.4725353439	623121	1
ENSMUSG00000066964	Tmem211	4.4688012806	333048	1
ENSMUSG00000085295	4930430E12Rik	4.4655842809	NaN	1
ENSMUSG00000095788	Sirpb1a	4.4637071982	320832	1
ENSMUSG00000090192	Gm16556	4.4525718183	NaN	1
ENSMUSG00000054169	Ceacam10	4.443892908	26366	1
ENSMUSG00000020407	Upp1	4.4385610383	22271	1
ENSMUSG00000079293	Clec7a	4.4361768591	56644	1
ENSMUSG00000003505	Psg18	4.4291210653	26438	1
ENSMUSG00000015437	Gzmb	4.4252194018	14939	1
ENSMUSG00000004668	Abca13	4.3942168251	268379	1
ENSMUSG00000026068	Il18rap	4.3854955133	16174	1
ENSMUSG00000006529	Itih1	4.3479846211	16424	1
ENSMUSG00000074149	Gm10634	4.3302561855	NaN	1
ENSMUSG00000089672	Gp49a	4.319631778	14727	1
ENSMUSG00000074677	Sirpb1c	4.3144468535	100038947	1
ENSMUSG00000089931	Gm8459	4.3127307694	NaN	1
ENSMUSG00000074115	Saa1	4.3125895613	20208	1
ENSMUSG00000017002	Slpi	4.3113448346	20568	1
ENSMUSG00000031444	F10	4.3022574335	14058	1
ENSMUSG00000052212	Cd177	4.301187703	68891	1
ENSMUSG00000015854	Cd5l	4.289832596	11801	1
ENSMUSG00000095028	Sirpb1b	4.2763490681	668101	1
ENSMUSG00000040809	Chil3	4.2701603351	12655	1
ENSMUSG00000049719	Prss46	4.2695864593	74306	1
ENSMUSG00000013974	Mcemp1	4.2649000065	69189	1
ENSMUSG00000020651	Slc26a4	4.254153261	23985	1
ENSMUSG00000031654	Cbln1	4.2375099922	12404	1
ENSMUSG00000021803	Cdhr1	4.2323881007	170677	1
ENSMUSG00000030069	Prok2	4.2098853123	50501	1
ENSMUSG00000037411	Serpine1	4.1817244634	18787	1
ENSMUSG00000020891	Alox8	4.1780910992	11688	1
ENSMUSG00000071068	Treml2	4.178056695	328833	1
ENSMUSG00000079800	A530040E14RIK	4.1610587759	NaN	1
ENSMUSG00000013415	Igf2bp1	4.1563766906	140486	1
ENSMUSG00000055170	Ifng	4.1469408075	15978	1
ENSMUSG00000075015	Gm10801	4.1395731415	NaN	1
ENSMUSG00000020077	Srgn	4.1216095011	19073	1
ENSMUSG00000051439	Cd14	4.1031749379	12475	1
ENSMUSG00000029378	Areg	4.1022973494	11839	1
ENSMUSG00000005696	Sh2d1a	4.100650059	20400	1
ENSMUSG00000035020	Epgn	4.0953602452	71920	1
ENSMUSG00000028356	Ambp	4.0952911413	11699	1
ENSMUSG00000068606	Gm4841	4.0861924351	225594	1
ENSMUSG00000047293	Gpr15	4.0492193156	71223	1
ENSMUSG00000057596	Trim30d	4.0395564457	209387	1
ENSMUSG00000064246	Chil1	4.0327388268	12654	1
ENSMUSG00000087277	2010013B24Rik	4.0294734657	NaN	1
ENSMUSG00000097779	4833407H14Rik	4.0284737262	NaN	1
ENSMUSG00000043939	A530064D06Rik	4.0223548895	328830	1
ENSMUSG00000001131	Timp1	4.0051675455	21857	1
ENSMUSG00000063234	Gpr84	4.0016594714	80910	1
ENSMUSG00000082152	Gm13655	3.9847605339	NaN	1
ENSMUSG00000079227	Ccr5	3.9636784606	12774	1
ENSMUSG00000060445	Sycp2	3.9620009865	320558	1
ENSMUSG00000062593	Lilrb4	3.9314429162	14728	1
ENSMUSG00000090665	Gad1-ps	3.9259956567	NaN	1
ENSMUSG00000062991	Nrg1	3.917631713	211323	1
ENSMUSG00000028965	Tnfrsf9	3.8985743782	21942	1
ENSMUSG00000041827	Oasl1	3.88775495	231655	1
ENSMUSG00000063903	Klk1	3.8813494323	16612	1
ENSMUSG00000085672	Gm16193	3.8751215817	NaN	1
ENSMUSG00000097928	Gm26578	3.8711960594	NaN	1
ENSMUSG00000027832	Ptx3	3.868373506	19288	1
ENSMUSG00000005681	Apoa2	3.8566118289	11807	1
ENSMUSG00000043089	Mmp1a	3.831181566	83995	1
ENSMUSG00000000157	Itgb2l	3.8115293598	16415	1
ENSMUSG00000068600	Hemt1	3.8046143263	15202	1
ENSMUSG00000040055	Gjb6	3.7880862755	14623	1
ENSMUSG00000087113	Gm11714	3.7770422658	NaN	1
ENSMUSG00000059230	Defb4	3.7559739581	56519	1
ENSMUSG00000072109	A530040E14Rik	3.7554912292	NaN	1
ENSMUSG00000060183	Cxcl11	3.7545981732	56066	1
ENSMUSG00000034641	Cd300ld	3.746757343	217305	1
ENSMUSG00000031910	Has3	3.7432259821	15118	1
ENSMUSG00000053338	Tarm1	3.7428774092	245126	1
ENSMUSG00000069300	Hist1h2bj	3.7400309606	319183	1
ENSMUSG00000037451	Slc22a20	3.7179922729	381203	1
ENSMUSG00000021997	Lrrc63	3.7163251304	70859	1
ENSMUSG00000087264	Gad1os	3.7121938024	NaN	1
ENSMUSG00000020826	Nos2	3.704474314	18126	1
ENSMUSG00000050558	Prokr2	3.7015475035	246313	1
ENSMUSG00000045349	Sh2d5	3.6798578546	230863	1
ENSMUSG00000024675	Ms4a4c	3.6753996434	64380	1
ENSMUSG00000050370	Ch25h	3.6736539153	12642	1
ENSMUSG00000027737	Slc7a11	3.6706298931	26570	1
ENSMUSG00000072845	Tmprss11a	3.6664366957	194597	1
ENSMUSG00000039742	Fam71f1	3.6592641042	330277	1
ENSMUSG00000014543	Klra17	3.6549806618	170733	1
ENSMUSG00000022876	Samsn1	3.6460061281	67742	1
ENSMUSG00000032454	Rbp2	3.6458982293	19660	1
ENSMUSG00000023132	Gzma	3.6449984767	14938	1
ENSMUSG00000069301	Hist1h2ag	3.6437508345	319167	1
ENSMUSG00000063177	Klk1b27	3.6368723657	16619	1
ENSMUSG00000057465	Saa2	3.6309215369	20209	1
ENSMUSG00000041620	Mmp1b	3.5991478135	83996	1
ENSMUSG00000022871	Fetub	3.5943776947	59083	1
ENSMUSG00000063286	Gm8995	3.5923850409	NaN	1
ENSMUSG00000046223	Plaur	3.5910880339	18793	1
ENSMUSG00000046352	Gjb2	3.5906824291	14619	1
ENSMUSG00000085500	Gm16976	3.571550755	NaN	1
ENSMUSG00000032661	Oas3	3.5666836512	246727	1
ENSMUSG00000033777	Tlr13	3.5639951057	279572	1
ENSMUSG00000045475	Lce3c	3.5608733896	94060	1
ENSMUSG00000020641	Rsad2	3.5539071613	58185	1
ENSMUSG00000089929	Bcl2a1b	3.5414445659	12045	1
ENSMUSG00000092171	4833427F10Rik	3.5303350994	NaN	1
ENSMUSG00000029417	Cxcl9	3.5203237942	17329	1
ENSMUSG00000051081	Gm4847	3.5199519116	226604	1
ENSMUSG00000084788	Gm11342	3.5062557305	NaN	1
ENSMUSG00000097636	5830416P10Rik	3.5060891945	NaN	1
ENSMUSG00000073274	Gm14636	3.5004545243	NaN	1
ENSMUSG00000026177	Slc11a1	3.4933853646	18173	1
ENSMUSG00000005824	Tnfsf14	3.4908381133	50930	1
ENSMUSG00000022534	Mefv	3.4874708594	54483	1
ENSMUSG00000017737	Mmp9	3.4859757726	17395	1
ENSMUSG00000022157	Mcpt8	3.4571891279	17231	1
ENSMUSG00000025469	Msx3	3.4539903667	17703	1
ENSMUSG00000049723	Mmp12	3.4435758089	17381	1
ENSMUSG00000023045	Soat2	3.4231638438	223920	1
ENSMUSG00000025491	Ifitm1	3.4170189717	68713	1
ENSMUSG00000049608	Gpr55	3.4016467177	227326	1
ENSMUSG00000024907	Gal	3.3825894952	14419	1
ENSMUSG00000025196	Cpn1	3.3648469751	93721	1
ENSMUSG00000003153	Slc2a3	3.3632548781	20527	1
ENSMUSG00000003051	Elf3	3.3545249528	13710	1
ENSMUSG00000093809	0	3.3434326882	NaN	1
ENSMUSG00000085471	4933423P22Rik	3.3424238705	NaN	1
ENSMUSG00000029304	Spp1	3.3280932476	20750	1
ENSMUSG00000029322	Plac8	3.3218789514	231507	1
ENSMUSG00000087477	Gm13822	3.3168893811	NaN	1
ENSMUSG00000056758	Hmga2	3.3130174356	15364	1
ENSMUSG00000074805	Il1bos	3.3042494357	NaN	1
ENSMUSG00000025044	Msr1	3.2929207342	20288	1
ENSMUSG00000000817	Fasl	3.2904267093	14103	1
ENSMUSG00000033860	Fgg	3.2857992407	99571	1
ENSMUSG00000025877	Hk3	3.2803739061	212032	1
ENSMUSG00000090709	Gm17173	3.2748082298	NaN	1
ENSMUSG00000074385	Gm10684	3.2563400363	NaN	1
ENSMUSG00000044703	Phf11a	3.2523197787	219131	1
ENSMUSG00000040328	Olfr56	3.2463001501	18356	1
ENSMUSG00000003283	Hck	3.2448687087	15162	1
ENSMUSG00000024737	Slc15a3	3.2420666007	65221	1
ENSMUSG00000074361	C5ar2	3.2406761868	319430	1
ENSMUSG00000030745	Il21r	3.2382997967	60504	1
ENSMUSG00000044827	Tlr1	3.2364178182	21897	1
ENSMUSG00000070719	Pla2g4d	3.2274160831	78390	1
ENSMUSG00000027514	Zbp1	3.2086336359	58203	1
ENSMUSG00000055748	Gsdmc4	3.1822661559	74548	1
ENSMUSG00000090307	1700071M16Rik	3.1787584203	NaN	1
ENSMUSG00000076471	Trbv14	3.1633643075	NaN	1
ENSMUSG00000055827	Gsdmc3	3.1620196756	270328	1
ENSMUSG00000026253	Chrng	3.1462807153	11449	1
ENSMUSG00000047562	Mmp10	3.1445085087	17384	1
ENSMUSG00000098369	Gm2274	3.1436336558	NaN	1
ENSMUSG00000035692	Isg15	3.1308985689	100038882	1
ENSMUSG00000015947	Fcgr1	3.1293719707	14129	1
ENSMUSG00000037418	Best1	3.1156124315	24115	1
ENSMUSG00000004988	Fxyd4	3.1148518002	108017	1
ENSMUSG00000042845	Wfdc12	3.1117049587	192200	1
ENSMUSG00000053219	Raet1e	3.1093385972	379043	1
ENSMUSG00000053049	Gm15413	3.1079453851	NaN	1
ENSMUSG00000097754	Ptgs2os2	3.1064855543	NaN	1
ENSMUSG00000022226	Mcpt2	3.0974909055	17225	1
ENSMUSG00000026285	Pdcd1	3.0972540983	18566	1
ENSMUSG00000079455	Gm16026	3.0970448735	NaN	1
ENSMUSG00000074892	B3galt5	3.0952196499	93961	1
ENSMUSG00000032496	Ltf	3.0749384656	17002	1
ENSMUSG00000086564	Cd101	3.0594538954	630146	1
ENSMUSG00000021758	Ddx4	3.0489188832	13206	1
ENSMUSG00000050063	Klk6	3.0439931399	19144	1
ENSMUSG00000028874	Fgr	3.0434037728	14191	1
ENSMUSG00000057191	AB124611	3.0379669066	382062	1
ENSMUSG00000009214	Tmem8c	3.0320239926	66139	1
ENSMUSG00000024679	Ms4a6d	3.0247722073	68774	1
ENSMUSG00000063767	S100a7a	3.0245070746	381493	1
ENSMUSG00000043461	Sptssb	3.0178404826	66183	1
ENSMUSG00000084956	Gm16194	3.0092972371	NaN	1
ENSMUSG00000070524	Fcrlb	3.0048601814	435653	1
ENSMUSG00000037731	Themis2	3.0047955377	230787	1
ENSMUSG00000033213	AA467197	2.9939677208	433470	1
ENSMUSG00000026343	Gpr39	2.992126198	71111	1
ENSMUSG00000028037	Ifi44	2.9899396673	99899	1
ENSMUSG00000064065	Ipcef1	2.9835226838	320495	1
ENSMUSG00000097352	C920009B18Rik	2.9832166765	NaN	1
ENSMUSG00000004371	Il11	2.98303518	16156	1
ENSMUSG00000015314	Slamf6	2.9748587376	30925	1
ENSMUSG00000020120	Plek	2.9711558919	56193	1
ENSMUSG00000068631	Gm7676	2.9711005252	NaN	1
ENSMUSG00000095029	Gm21370	2.9613998082	102639868	1
ENSMUSG00000073821	8030451A03Rik	2.9562678813	NaN	1
ENSMUSG00000029204	Rhoh	2.9475039765	74734	1
ENSMUSG00000083962	Gm15707	2.9406048218	NaN	1
ENSMUSG00000076937	Iglc2	2.9386145838	NaN	1
ENSMUSG00000044594	Serpinb3a	2.9378284988	20248	1
ENSMUSG00000043263	Pyhin1	2.9342115909	236312	1
ENSMUSG00000082292	Gm12250	2.9333230014	NaN	1
ENSMUSG00000070501	BC094916	2.932141325	545384	1
ENSMUSG00000029553	Tfec	2.9281065798	21426	1
ENSMUSG00000049130	C5ar1	2.9275892939	12273	1
ENSMUSG00000041608	Entpd3	2.9229118295	215446	1
ENSMUSG00000039146	Ifi44l	2.9148989067	NaN	1
ENSMUSG00000046487	Mospd4	2.9129880218	NaN	1
ENSMUSG00000076746	Tcrg-V6	2.9020027509	NaN	1
ENSMUSG00000074417	Gm14548	2.9003253225	18724, 18727, 18729, 18730, 100038909	1
ENSMUSG00000053977	Cd8a	2.8969400324	12525	1
ENSMUSG00000097369	Gm26545	2.8927713792	NaN	1
ENSMUSG00000086006	Gm13293	2.8795873753	NaN	1
ENSMUSG00000085120	Gm16086	2.8661353513	NaN	1
ENSMUSG00000031443	F7	2.8504985987	14068	1
ENSMUSG00000030474	Siglece	2.8486530919	83382	1
ENSMUSG00000044737	Klk14	2.8373200402	317653	1
ENSMUSG00000028602	Tnfrsf8	2.8328561521	21941	1
ENSMUSG00000092216	Gm19345	2.8321664247	100502736	1
ENSMUSG00000050762	Prss27	2.830960647	213171	1
ENSMUSG00000079652	Fam71f2	2.8162953417	245884	1
ENSMUSG00000039714	Cplx3	2.815978459	235415	1
ENSMUSG00000023349	Clec4n	2.8148001117	56620	1
ENSMUSG00000040747	Cd53	2.8055138425	12508	1
ENSMUSG00000090942	F830016B08Rik	2.8020608097	240328	1
ENSMUSG00000026271	Gpr35	2.8002677707	64095	1
ENSMUSG00000090588	Gm9573	2.7978958985	672682	1
ENSMUSG00000086513	9130208D14Rik	2.7965502438	NaN	1
ENSMUSG00000025473	Adam8	2.7944466245	11501	1
ENSMUSG00000028364	Tnc	2.7930783146	21923	1
ENSMUSG00000096140	Ankrd66	2.7903816573	100043332	1
ENSMUSG00000024401	Tnf	2.7892792737	21926	1
ENSMUSG00000071036	Gm10309	2.78010504	NaN	1
ENSMUSG00000079192	AC125149.1	2.772196866	NaN	1
ENSMUSG00000030406	Gipr	2.7712563197	381853	1
ENSMUSG00000039232	Stx11	2.7708483489	74732	1
ENSMUSG00000044576	Gareml	2.7646845492	242915	1
ENSMUSG00000075269	Bex6	2.7640813925	328660	1
ENSMUSG00000079794	AC125149.2	2.7603765605	NaN	1
ENSMUSG00000076465	Trbv5	2.7590458152	NaN	1
ENSMUSG00000083677	Gm11699	2.7431202912	NaN	1
ENSMUSG00000016529	Il10	2.7430914252	16153	1
ENSMUSG00000087684	1200007C13Rik	2.7364941541	NaN	1
ENSMUSG00000046733	Gprc5a	2.7362698559	232431	1
ENSMUSG00000078952	Lincenc1	2.7271022671	NaN	1
ENSMUSG00000030786	Itgam	2.7254845998	16409	1
ENSMUSG00000037849	Gm4955	2.7254321946	102639543	1
ENSMUSG00000025161	Slc16a3	2.7147082794	80879	1
ENSMUSG00000025017	Pik3ap1	2.7023058898	83490	1
ENSMUSG00000044092	C130050O18Rik	2.695373125	319772	1
ENSMUSG00000095609	Gm21188	2.6938523974	100861753	1
ENSMUSG00000075042	4930431P03Rik	2.688382637	NaN	1
ENSMUSG00000074108	Rpl10-ps2	2.6875710236	NaN	1
ENSMUSG00000044811	AF251705	2.6820717477	140497	1
ENSMUSG00000078920	Ifi47	2.6763097767	15953	1
ENSMUSG00000051048	P4ha3	2.671090151	320452	1
ENSMUSG00000041984	Rptn	2.6706726236	20129	1
ENSMUSG00000089942	Pira2	2.6691206894	18725, 18729	1
ENSMUSG00000042417	Ccno	2.6647810408	218630	1
ENSMUSG00000072620	Slfn2	2.6638817662	20556	1
ENSMUSG00000021457	Syk	2.6605046573	20963	1
ENSMUSG00000078612	1700024P16Rik	2.653606128	242594	1
ENSMUSG00000024180	Tmem8	2.6522037943	60455	1
ENSMUSG00000096751	Gm21971	2.6378992213	NaN	1
ENSMUSG00000068349	Gml	2.6341125237	625599	1
ENSMUSG00000015316	Slamf1	2.6338491632	27218	1
ENSMUSG00000045232	Rln3	2.6333331078	212108	1
ENSMUSG00000041324	Inhba	2.6239831477	16323	1
ENSMUSG00000074783	AU019990	2.6117921731	NaN	1
ENSMUSG00000035352	Ccl12	2.6098368432	20293	1
ENSMUSG00000030830	Itgal	2.6084861671	16408	1
ENSMUSG00000027409	1700020A23Rik	2.6055103988	75656	1
ENSMUSG00000015652	Steap1	2.605147498	70358	1
ENSMUSG00000024331	Dsc2	2.6020245219	13506	1
ENSMUSG00000090356	2310042E22Rik	2.5946863535	66561, 625060, 625123	1
ENSMUSG00000045362	Tnfrsf26	2.5929947513	244237	1
ENSMUSG00000002699	Lcp2	2.5894843669	16822	1
ENSMUSG00000009185	Ccl8	2.5861262777	20307	1
ENSMUSG00000075122	Cd80	2.5861155335	12519	1
ENSMUSG00000021886	Gpr65	2.5857850887	14744	1
ENSMUSG00000064288	Hist1h4k	2.578345642	319160	1
ENSMUSG00000034438	Gbp8	2.5778685374	76074	1
ENSMUSG00000040264	Gbp5	2.5753848486	14468	1
ENSMUSG00000052776	Oas1a	2.5732639011	246730	1
ENSMUSG00000024340	Btnl2	2.5699573861	547431	1
ENSMUSG00000019890	Nts	2.5699365084	67405	1
ENSMUSG00000078616	Trim30c	2.5598079762	NaN	1
ENSMUSG00000062939	Stat4	2.5563851725	20849	1
ENSMUSG00000078853	Igtp	2.5558777473	16145	1
ENSMUSG00000056738	A730036I17Rik	2.5532233804	NaN	1
ENSMUSG00000054855	Rnd1	2.5521143811	223881	1
ENSMUSG00000026700	Tnfsf4	2.5451088977	22164	1
ENSMUSG00000030162	Olr1	2.5345889359	108078	1
ENSMUSG00000056290	Ms4a4b	2.5344334987	60361	1
ENSMUSG00000019987	Arg1	2.5335929917	11846	1
ENSMUSG00000024670	Cd6	2.5317613917	12511	1
ENSMUSG00000047810	Ccdc88b	2.5291933919	78317	1
ENSMUSG00000050966	Lin28a	2.5256059363	83557	1
ENSMUSG00000027068	Dhrs9	2.5151563914	241452	1
ENSMUSG00000045065	9930022D16Rik	2.5127036977	NaN	1
ENSMUSG00000073492	Gm10521	2.5094183285	NaN	1
ENSMUSG00000078365	Mos	2.5046024678	17451	1
ENSMUSG00000037280	Galnt6	2.503503562	207839	1
ENSMUSG00000078956	Gm14221	2.490352948	NaN	1
ENSMUSG00000035385	Ccl2	2.4892134116	20296	1
ENSMUSG00000075184	F930017D23Rik	2.4881437599	NaN	1
ENSMUSG00000034310	Tmem132d	2.4862921851	243274	1
ENSMUSG00000070031	Sp140	2.4831927752	434484	1
ENSMUSG00000037944	Ccr7	2.4819153495	12775	1
ENSMUSG00000075027	4631405J19Rik	2.4806680119	NaN	1
ENSMUSG00000035004	Igsf6	2.4755844316	80719	1
ENSMUSG00000030577	Cd22	2.4743826123	12483	1
ENSMUSG00000053541	Gm4759	2.471446651	NaN	1
ENSMUSG00000034459	Ifit1	2.4682290662	15957	1
ENSMUSG00000031662	Snx20	2.4628925036	71607	1
ENSMUSG00000014686	Ceacam16	2.462172411	330483	1
ENSMUSG00000040907	Atp1a3	2.4568323236	232975	1
ENSMUSG00000038745	Nlrp6	2.4512064132	101613	1
ENSMUSG00000053044	Cd8b1	2.4511736508	12526	1
ENSMUSG00000032690	Oas2	2.4494499983	246728	1
ENSMUSG00000064147	Rab44	2.4485188763	442827	1
ENSMUSG00000028269	0	2.4481030906	NaN	1
ENSMUSG00000031594	Fgl1	2.4479647587	234199	1
ENSMUSG00000079419	Ms4a6c	2.441011704	73656	1
ENSMUSG00000026579	F5	2.4388469424	14067	1
ENSMUSG00000021125	Arg2	2.4375036546	11847	1
ENSMUSG00000025383	Il23a	2.4353796943	83430	1
ENSMUSG00000021953	Tdh	2.4341337246	58865	1
ENSMUSG00000039519	Cyp7b1	2.4305161745	13123	1
ENSMUSG00000050896	Rtn4rl2	2.4303851456	269295	1
ENSMUSG00000027485	Bpifb1	2.4278162065	228801	1
ENSMUSG00000048498	Cd300e	2.427192076	217306	1
ENSMUSG00000030167	Klrc1	2.4232102634	16641	1
ENSMUSG00000021298	Gpr132	2.4227328475	56696	1
ENSMUSG00000080917	Gm15925	2.409541877	NaN	1
ENSMUSG00000081665	Gm15922	2.407109207	NaN	1
ENSMUSG00000030427	Lilra6	2.404837479	18726	1
ENSMUSG00000039264	Gimap3	2.3994302316	83408	1
ENSMUSG00000053113	Socs3	2.397369079	12702	1
ENSMUSG00000027333	Smox	2.3953897305	228608	1
ENSMUSG00000036931	Nfkbid	2.3948286153	243910	1
ENSMUSG00000027408	Cpxm1	2.3947560797	56264	1
ENSMUSG00000025318	Jph3	2.3919120154	57340	1
ENSMUSG00000022686	B3gnt5	2.3912745995	108105	1
ENSMUSG00000058794	Nfe2	2.3852148416	18022	1
ENSMUSG00000068696	Gpr88	2.3837663203	64378	1
ENSMUSG00000084228	Gm8080	2.3827613403	NaN	1
ENSMUSG00000037913	Tmem156	2.3716999593	243025	1
ENSMUSG00000048988	Elfn1	2.3694882927	243312	1
ENSMUSG00000074570	Cass4	2.3621411523	320664	1
ENSMUSG00000030921	Trim30a	2.3606608311	20128	1
ENSMUSG00000062007	Hsh2d	2.3584337773	209488	1
ENSMUSG00000034486	Gbx2	2.3544742361	14472	1
ENSMUSG00000049103	Ccr2	2.3540096564	12772	1
ENSMUSG00000000386	Mx1	2.3537454131	NaN	1
ENSMUSG00000035373	Ccl7	2.3493701033	20306	1
ENSMUSG00000071715	Ncf4	2.3484042304	17972	1
ENSMUSG00000078097	Gm10913	2.3463328637	NaN	1
ENSMUSG00000079339	Gm14446	2.3443191341	667373	1
ENSMUSG00000064232	Gm5414	2.3433025971	406223	1
ENSMUSG00000008193	Spib	2.3343148126	272382	1
ENSMUSG00000006403	Adamts4	2.3311182604	240913	1
ENSMUSG00000058715	Fcer1g	2.3287140012	14127	1
ENSMUSG00000071516	Hist1h2ai	2.3269583856	319191	1
ENSMUSG00000053175	Bcl3	2.3234944654	12051	1
ENSMUSG00000072621	Slfn10-ps	2.3187315695	NaN	1
ENSMUSG00000028463	Car9	2.3181333021	230099	1
ENSMUSG00000029915	Clec5a	2.3176896009	23845	1
ENSMUSG00000047441	Antxrl	2.316435469	239029	1
ENSMUSG00000069265	Hist1h3a	2.3154023165	360198, 382523	1
ENSMUSG00000024397	Aif1	2.3153034677	11629	1
ENSMUSG00000021700	Rab3c	2.3142727272	67295	1
ENSMUSG00000028599	Tnfrsf1b	2.3079831128	21938	1
ENSMUSG00000028001	Fga	2.2988178043	14161	1
ENSMUSG00000078122	F630028O10Rik	2.2984993752	NaN	1
ENSMUSG00000024207	Acsbg2	2.2955797689	328845	1
ENSMUSG00000081037	Gm13929	2.2936486474	NaN	1
ENSMUSG00000033355	Rtp4	2.2929699582	67775	1
ENSMUSG00000091191	Gm17334	2.2905252078	NaN	1
ENSMUSG00000087700	Gm15283	2.2900592489	NaN	1
ENSMUSG00000086975	Gm15208	2.2891521717	NaN	1
ENSMUSG00000073412	Lst1	2.282458797	16988	1
ENSMUSG00000032257	Ankk1	2.2821352303	244859	1
ENSMUSG00000047945	Marcksl1	2.2806403176	17357	1
ENSMUSG00000046245	Pilra	2.2758834694	231805	1
ENSMUSG00000026009	Icos	2.2752386748	54167	1
ENSMUSG00000034774	Dsg1c	2.2736325816	211924	1
ENSMUSG00000016496	Cd274	2.2703311765	60533	1
ENSMUSG00000026395	Ptprc	2.2701813315	19264	1
ENSMUSG00000090246	Gm17017	2.2699125409	NaN	1
ENSMUSG00000073601	Serpinb3c	2.2531335134	381286	1
ENSMUSG00000027048	Abcb11	2.250554929	27413	1
ENSMUSG00000066677	Pydc3	2.2467179009	100033459	1
ENSMUSG00000037578	Pkd2l1	2.2456650499	329064	1
ENSMUSG00000079451	Tmprss11g	2.2420391862	320454	1
ENSMUSG00000024672	Ms4a7	2.2414603947	109225	1
ENSMUSG00000004296	Il12b	2.2336488712	16160	1
ENSMUSG00000027670	Ocstamp	2.232247781	74614	1
ENSMUSG00000069792	Wfdc17	2.2304215152	100034251	1
ENSMUSG00000053318	Slamf8	2.2292781294	74748	1
ENSMUSG00000029005	Draxin	2.2244716316	70433	1
ENSMUSG00000026480	Ncf2	2.2141274844	17970	1
ENSMUSG00000066861	Oas1g	2.2127109796	23960	1
ENSMUSG00000025461	Cd163l1	2.2028630242	244233	1
ENSMUSG00000091028	Gm10722	2.2025254456	NaN	1
ENSMUSG00000035208	Slfn8	2.2018725914	276950	1
ENSMUSG00000065420	Mir142b	2.1960781834	NaN	1
ENSMUSG00000044701	Il27	2.1889764572	246779	1
ENSMUSG00000026984	Il1f6	2.1781580331	54448	1
ENSMUSG00000069310	Hist1h3c	2.1758761776	319148	1
ENSMUSG00000063851	Rnf183	2.1640006168	76072	1
ENSMUSG00000031504	Rab20	2.1576494857	19332	1
ENSMUSG00000032446	Eomes	2.1562821618	13813	1
ENSMUSG00000014782	Plekhg4	2.1558481637	102075	1
ENSMUSG00000034652	Cd300a	2.1526832386	217303	1
ENSMUSG00000049511	Htr1b	2.151734747	15551	1
ENSMUSG00000073489	Ifi204	2.1500036495	15951	1
ENSMUSG00000045763	Basp1	2.1479459504	70350	1
ENSMUSG00000097840	Gm26756	2.1353541886	NaN	1
ENSMUSG00000026535	Ifi202b	2.134562718	26388, 100044068	1
ENSMUSG00000034452	Slc24a1	2.1281673575	214111	1
ENSMUSG00000084004	Gm12047	2.1203876511	NaN	1
ENSMUSG00000024798	Htr7	2.1133009286	15566	1
ENSMUSG00000046805	Mpeg1	2.1131128006	17476	1
ENSMUSG00000004359	Spic	2.1130794126	20728	1
ENSMUSG00000042250	Pglyrp4	2.1086787103	384997	1
ENSMUSG00000046794	Ppp1r3b	2.1083482161	244416	1
ENSMUSG00000034116	Vav1	2.1075309854	22324	1
ENSMUSG00000056529	Ptafr	2.1053474205	19204	1
ENSMUSG00000023913	Pla2g7	2.1052835675	27226	1
ENSMUSG00000022831	Hcls1	2.1050043341	15163	1
ENSMUSG00000083945	Gm15242	2.1042536205	NaN	1
ENSMUSG00000049988	Lrrc25	2.1042481597	211228	1
ENSMUSG00000054072	Iigp1	2.104085778	60440	1
ENSMUSG00000040136	Abcc8	2.1018653374	20927	1
ENSMUSG00000024677	Ms4a6b	2.1011003588	69774	1
ENSMUSG00000075408	6030408B16Rik	2.1006613131	NaN	1
ENSMUSG00000030748	Il4ra	2.1004657807	16190	1
ENSMUSG00000058818	Pirb	2.0987119895	18733	1
ENSMUSG00000030895	Hpx	2.0986767102	15458	1
ENSMUSG00000024486	Hbegf	2.0974293345	15200	1
ENSMUSG00000059498	Fcgr3	2.097112457	14131	1
ENSMUSG00000078452	Raet1d	2.0946786525	19368, 19369, 56554	1
ENSMUSG00000000805	Car4	2.0944787899	12351	1
ENSMUSG00000039699	Batf2	2.0935554056	74481	1
ENSMUSG00000017832	Hspb9	2.0900881833	75482	1
ENSMUSG00000030149	Klrk1	2.0862691251	27007	1
ENSMUSG00000094655	Gm25360	2.0861413783	NaN	1
ENSMUSG00000047959	Kcna3	2.0819574941	16491	1
ENSMUSG00000021986	Amer2	2.0737432615	72125	1
ENSMUSG00000067780	Pi15	2.0683364229	94227	1
ENSMUSG00000028539	Artn	2.0664911856	11876	1
ENSMUSG00000026069	Il1rl1	2.0647918377	17082	1
ENSMUSG00000071713	Csf2rb	2.0596206159	12983	1
ENSMUSG00000005339	Fcer1a	2.0586542725	14125	1
ENSMUSG00000060512	0610040J01Rik	2.0558406872	76261	1
ENSMUSG00000026725	Tnn	2.0545843373	329278	1
ENSMUSG00000097139	Gm26626	2.0533767623	NaN	1
ENSMUSG00000034891	Sncb	2.0520583653	104069	1
ENSMUSG00000036067	Slc2a6	2.0471513141	227659	1
ENSMUSG00000042677	Zc3h12a	2.0461862832	230738	1
ENSMUSG00000002100	Mybpc3	2.0452092791	17868	1
ENSMUSG00000028362	Tnfsf8	2.0446387773	21949	1
ENSMUSG00000035042	Ccl5	2.0381526547	20304	1
ENSMUSG00000027639	Samhd1	2.035779694	56045	1
ENSMUSG00000056656	Apol8	2.0350715805	239552	1
ENSMUSG00000021322	Aoah	2.0333946053	27052	1
ENSMUSG00000004791	Pgf	2.0307324432	18654	1
ENSMUSG00000040035	Disp2	2.0293299377	214240	1
ENSMUSG00000050423	Ppp1r3g	2.0271623585	76487	1
ENSMUSG00000044258	Ctla2a	2.0270448132	13024	1
ENSMUSG00000021998	Lcp1	2.0269378684	18826	1
ENSMUSG00000053024	Cntn2	2.0160289264	21367	1
ENSMUSG00000079471	Gm7325	2.0135449439	653016	1
ENSMUSG00000051832	E230016K23Rik	2.0077927699	NaN	1
ENSMUSG00000020185	E2f7	2.0070318592	52679	1
ENSMUSG00000027776	Il12a	2.0054900576	16159	1
ENSMUSG00000075014	Gm10800	2.0034933867	NaN	1
ENSMUSG00000025498	Irf7	2.0021445739	54123	1
ENSMUSG00000063193	Cd300lb	2.0016948127	217304	1
ENSMUSG00000028194	Ddah1	1.9968029269	69219	1
ENSMUSG00000034266	Batf	1.9961900359	53314	1
ENSMUSG00000071552	Tigit	1.9949193173	100043314	1
ENSMUSG00000033538	Casp4	1.992237105	12363	1
ENSMUSG00000004552	Ctse	1.99164998	13034	1
ENSMUSG00000067297	2010002M12Rik	1.9889323087	112419	1
ENSMUSG00000049491	Slc36a3	1.988117171	215332	1
ENSMUSG00000006219	Fblim1	1.9843402053	74202	1
ENSMUSG00000022148	Fyb	1.9828451499	23880	1
ENSMUSG00000069874	Irgm2	1.9820048208	54396	1
ENSMUSG00000025058	5430427O19Rik	1.9806973258	71398	1
ENSMUSG00000006014	Prg4	1.9803144143	96875	1
ENSMUSG00000097113	Gm19705	1.9782705923	NaN	1
ENSMUSG00000029561	Oasl2	1.9765144573	23962	1
ENSMUSG00000092371	Gm20511	1.9740387717	NaN	1
ENSMUSG00000035539	E230008N13Rik	1.9719843978	381522	1
ENSMUSG00000030148	Clec4a2	1.9671584815	26888	1
ENSMUSG00000074419	Gm15448	1.9666599024	18729, 100041146	1
ENSMUSG00000040405	Havcr1	1.9634322916	171283	1
ENSMUSG00000059639	Clec4a4	1.9633406961	474145	1
ENSMUSG00000070390	Nlrp1b	1.9598428931	637515	1
ENSMUSG00000085505	Gm12868	1.9560207769	NaN	1
ENSMUSG00000000290	Itgb2	1.953325731	16414	1
ENSMUSG00000024399	Ltb	1.9519784102	16994	1
ENSMUSG00000068227	Il2rb	1.950658234	16185	1
ENSMUSG00000043613	Mmp3	1.9484292608	17392	1
ENSMUSG00000022094	Slc39a14	1.9462866546	213053	1
ENSMUSG00000021281	Tnfaip2	1.9421502786	21928	1
ENSMUSG00000039252	Lgi2	1.9414119057	246316	1
ENSMUSG00000085894	Gm15832	1.9369266065	NaN	1
ENSMUSG00000051498	Tlr6	1.9278231778	21899	1
ENSMUSG00000033220	Rac2	1.9277813788	19354	1
ENSMUSG00000057135	Scimp	1.9270340537	327957	1
ENSMUSG00000089753	Gm11709	1.9260493436	NaN	1
ENSMUSG00000042816	Gpr151	1.9250839065	240239	1
ENSMUSG00000028270	Gbp2	1.9218883488	14469	1
ENSMUSG00000061577	Gpr114	1.9216652464	382045	1
ENSMUSG00000050075	Gpr171	1.9213234775	229323	1
ENSMUSG00000042345	Ubash3a	1.9209294145	328795	1
ENSMUSG00000076928	Trac	1.9195964525	NaN	1
ENSMUSG00000021506	Pitx1	1.919301026	18740	1
ENSMUSG00000029082	Bst1	1.9144204207	12182	1
ENSMUSG00000032369	Plscr1	1.9143484302	22038	1
ENSMUSG00000096581	0	1.9087689057	NaN	1
ENSMUSG00000055541	Lair1	1.9081931822	52855	1
ENSMUSG00000003955	Fam162a	1.9054742912	70186	1
ENSMUSG00000018899	Irf1	1.9044132001	16362	1
ENSMUSG00000026959	Grin1	1.9042487362	14810	1
ENSMUSG00000090062	Galnt6os	1.899421854	NaN	1
ENSMUSG00000076870	Trdj1	1.8989088604	NaN	1
ENSMUSG00000066800	Rnasel	1.8985294279	24014	1
ENSMUSG00000008136	Fhl2	1.8959501185	14200	1
ENSMUSG00000032089	Il10ra	1.8957834759	16154	1
ENSMUSG00000038591	Colec10	1.8943491005	239447	1
ENSMUSG00000092060	Bend4	1.8936447665	666938	1
ENSMUSG00000026832	Cytip	1.8900356374	227929	1
ENSMUSG00000018008	Cyth4	1.8884855376	72318	1
ENSMUSG00000073555	Gm4951	1.8859902445	240327	1
ENSMUSG00000094234	Gm8910	1.8837045098	NaN	1
ENSMUSG00000037161	Mgarp	1.8830241443	67749	1
ENSMUSG00000024300	Myo1f	1.8760289043	17916	1
ENSMUSG00000040552	C3ar1	1.8756281467	12267	1
ENSMUSG00000027995	Tlr2	1.875327441	24088	1
ENSMUSG00000010760	Phlda2	1.8750034579	22113	1
ENSMUSG00000026875	Traf1	1.8718256723	22029	1
ENSMUSG00000070661	Rnf186	1.8707842168	66825	1
ENSMUSG00000066684	Pilrb1	1.8694672174	170741	1
ENSMUSG00000085531	Slc36a3os	1.8693013406	NaN	1
ENSMUSG00000023903	Mmp25	1.8691639528	240047	1
ENSMUSG00000046354	Defb14	1.8660561271	244332	1
ENSMUSG00000070034	Sp110	1.8659791604	109032	1
ENSMUSG00000024053	Emilin2	1.8656039712	246707	1
ENSMUSG00000032572	Col6a4	1.8621860068	68553	1
ENSMUSG00000043832	Clec4a3	1.8569674252	73149	1
ENSMUSG00000085977	Gm5970	1.8549679662	NaN	1
ENSMUSG00000022868	Ahsg	1.8527422083	11625	1
ENSMUSG00000030707	Coro1a	1.8525202944	12721	1
ENSMUSG00000088909	Gm25432	1.8521414236	NaN	1
ENSMUSG00000046108	Il17c	1.8459224915	234836	1
ENSMUSG00000036006	Fam65b	1.8436701635	193385	1
ENSMUSG00000083041	Gm9835	1.8400072995	NaN	1
ENSMUSG00000051029	Serpinb1b	1.8389120107	282663	1
ENSMUSG00000087008	Gm5530	1.835456591	NaN	1
ENSMUSG00000003541	Ier3	1.8342824192	15937	1
ENSMUSG00000098112	Bin2	1.8317579214	668218	1
ENSMUSG00000030155	Clec2e	1.8313283678	232409	1
ENSMUSG00000042228	Lyn	1.828445266	17096	1
ENSMUSG00000039521	Foxp3	1.8252493905	20371	1
ENSMUSG00000097742	Gm26535	1.8237953785	NaN	1
ENSMUSG00000016498	Pdcd1lg2	1.8193510983	58205	1
ENSMUSG00000060131	Atp8b4	1.8186939618	241633	1
ENSMUSG00000074874	Ctla2b	1.8133837836	13025	1
ENSMUSG00000042474	Faim3	1.8132307377	69169	1
ENSMUSG00000040253	Gbp7	1.8121679567	229900	1
ENSMUSG00000014813	Stc1	1.811784009	20855	1
ENSMUSG00000048852	Gm12185	1.8084195135	620913	1
ENSMUSG00000062380	Tubb3	1.8081523246	22152	1
ENSMUSG00000032515	Csrnp1	1.8056938851	215418	1
ENSMUSG00000027420	Bfsp1	1.8053573831	12075	1
ENSMUSG00000050350	Gpr18	1.8047092234	110168	1
ENSMUSG00000062524	Ncr1	1.8037080447	17086	1
ENSMUSG00000030579	Tyrobp	1.801851884	22177	1
ENSMUSG00000017652	Cd40	1.8013956103	21939	1
ENSMUSG00000038843	Gcnt1	1.8007892613	14537	1
ENSMUSG00000074813	Gm14005	1.8004404006	NaN	1
ENSMUSG00000041481	Serpina3g	1.7992529676	NaN	1
ENSMUSG00000078922	Tgtp1	1.7971115622	21822	1
ENSMUSG00000047678	Gpr82	1.7962189814	319200	1
ENSMUSG00000097804	Gm16685	1.7896172413	NaN	1
ENSMUSG00000039936	Pik3cd	1.7838832803	18707	1
ENSMUSG00000011008	Mcoln2	1.7833191252	68279	1
ENSMUSG00000020684	Rasl10b	1.7828197694	276952	1
ENSMUSG00000073598	1700066B19Rik	1.7818055831	73449	1
ENSMUSG00000072844	G530011O06Rik	1.7809934595	NaN	1
ENSMUSG00000054555	Adam12	1.7773329292	11489	1
ENSMUSG00000046031	Fam26f	1.7740216794	215900	1
ENSMUSG00000047884	Klk9	1.7738746821	101533	1
ENSMUSG00000026749	Nek6	1.7719814927	59126	1
ENSMUSG00000090016	Gm16578	1.7717271295	NaN	1
ENSMUSG00000068748	Ptprz1	1.7694010019	19283	1
ENSMUSG00000023992	Trem2	1.7684875859	83433	1
ENSMUSG00000056888	Glipr1	1.7661170008	73690	1
ENSMUSG00000029762	Akr1b8	1.7646391203	14187	1
ENSMUSG00000030413	Pglyrp1	1.7638616073	21946	1
ENSMUSG00000045608	Dbx2	1.7632495011	223843	1
ENSMUSG00000060791	Gmfg	1.762513304	63986	1
ENSMUSG00000000730	Dnmt3l	1.7624565679	54427	1
ENSMUSG00000066363	Serpina3f	1.7603209326	238393	1
ENSMUSG00000032094	Cd3d	1.7596284834	12500	1
ENSMUSG00000028766	Alpl	1.7594763458	11647	1
ENSMUSG00000022488	Nckap1l	1.755179369	105855	1
ENSMUSG00000001473	Tubb6	1.754591317	67951	1
ENSMUSG00000034987	Hrh2	1.7528500478	15466	1
ENSMUSG00000060470	Gpr97	1.7524250513	54672	1
ENSMUSG00000026358	Rgs1	1.7512317777	50778	1
ENSMUSG00000040522	Tlr8	1.7508099183	170744	1
ENSMUSG00000015134	Aldh1a3	1.7491371961	56847	1
ENSMUSG00000023274	Cd4	1.745797357	12504	1
ENSMUSG00000046879	Irgm1	1.7437538731	15944	1
ENSMUSG00000082433	Gm9025	1.7430689134	NaN	1
ENSMUSG00000022014	Epsti1	1.7409703532	108670	1
ENSMUSG00000055994	Nod2	1.7361779051	257632	1
ENSMUSG00000035356	Nfkbiz	1.7340881464	80859	1
ENSMUSG00000026656	Fcgr2b	1.7329654918	14130	1
ENSMUSG00000031304	Il2rg	1.731440197	16186	1
ENSMUSG00000091996	BC049352	1.7307966269	408059	1
ENSMUSG00000006567	Atp7b	1.7302064044	11979	1
ENSMUSG00000035448	Ccr3	1.7268003029	12771	1
ENSMUSG00000024912	Fosl1	1.7232619407	14283	1
ENSMUSG00000027399	Il1a	1.7225574797	16175	1
ENSMUSG00000043157	Arl11	1.722482926	219144	1
ENSMUSG00000026536	Mnda	1.7212963558	381308	1
ENSMUSG00000030114	Klrg1	1.7194565419	50928	1
ENSMUSG00000094796	BC147527	1.7185273535	625360	1
ENSMUSG00000047180	Neurl3	1.717416244	214854	1
ENSMUSG00000017311	Pyy	1.7173843462	217212	1
ENSMUSG00000021509	Slc25a48	1.7113176094	328258	1
ENSMUSG00000078921	Tgtp2	1.7104436709	100039796	1
ENSMUSG00000081660	Gm11787	1.7078021849	NaN	1
ENSMUSG00000033854	Kcnk10	1.7066477733	72258	1
ENSMUSG00000048163	Selplg	1.7058905045	20345	1
ENSMUSG00000039013	Siglec5	1.7026787116	233186	1
ENSMUSG00000067768	Xlr4b	1.7002509854	27083	1
ENSMUSG00000085603	Gm11346	1.6940590468	NaN	1
ENSMUSG00000055805	Fmnl1	1.6927595445	57778	1
ENSMUSG00000045382	Cxcr4	1.6910318572	12767	1
ENSMUSG00000037759	Ptger2	1.6897297893	19217	1
ENSMUSG00000031289	Il13ra2	1.6892580353	16165	1
ENSMUSG00000072663	Spef2	1.6863378766	320277	1
ENSMUSG00000026645	Olah	1.6808460552	99035	1
ENSMUSG00000038026	Kcnj9	1.6805467224	16524	1
ENSMUSG00000052837	Junb	1.6795596308	16477	1
ENSMUSG00000039126	Prune2	1.6771305015	353211	1
ENSMUSG00000079685	Ulbp1	1.6754052934	77777	1
ENSMUSG00000025020	Slit1	1.6744258367	20562	1
ENSMUSG00000028341	Nr4a3	1.6743613621	18124	1
ENSMUSG00000018927	Ccl6	1.6701842104	20305	1
ENSMUSG00000026770	Il2ra	1.6696292397	16184	1
ENSMUSG00000091649	Phf11b	1.6685268673	236451	1
ENSMUSG00000022367	Has2	1.6671592615	15117	1
ENSMUSG00000082419	Gm11425	1.6670121581	NaN	1
ENSMUSG00000044430	Klk12	1.6652504691	69511	1
ENSMUSG00000064109	Hcst	1.6644562744	23900	1
ENSMUSG00000050493	Fam167b	1.6621661109	230766	1
ENSMUSG00000056749	Nfil3	1.6603736925	18030	1
ENSMUSG00000027863	Cd2	1.6597089724	12481	1
ENSMUSG00000037318	Traf3ip3	1.6571821319	215243	1
ENSMUSG00000004609	Cd33	1.6564281239	12489	1
ENSMUSG00000012519	Mlkl	1.651558677	74568	1
ENSMUSG00000035186	Ubd	1.6508275369	24108	1
ENSMUSG00000053063	Clec12a	1.6507462515	232413	1
ENSMUSG00000028480	Glipr2	1.6505488281	384009	1
ENSMUSG00000027533	Fabp5	1.6504158019	16592	1
ENSMUSG00000040280	Ndufa4l2	1.6491146171	407790	1
ENSMUSG00000087593	Gm16174	1.6474172109	NaN	1
ENSMUSG00000041347	Bdkrb1	1.6465932341	12061	1
ENSMUSG00000020062	Slc5a8	1.6444214406	216225	1
ENSMUSG00000024349	Tmem173	1.6412279287	72512	1
ENSMUSG00000038147	Cd84	1.6385150149	12523	1
ENSMUSG00000037580	Gch1	1.6373596241	14528	1
ENSMUSG00000066682	Pilrb2	1.6373352597	545812	1
ENSMUSG00000034422	Parp14	1.6371458815	547253	1
ENSMUSG00000021194	Chga	1.6317647958	12652	1
ENSMUSG00000063011	Msln	1.6292602234	56047	1
ENSMUSG00000020901	Pik3r5	1.6270665033	320207	1
ENSMUSG00000084796	A430104N18Rik	1.6201832652	NaN	1
ENSMUSG00000058656	Samd12	1.6200677032	320679	1
ENSMUSG00000074280	Gm6166	1.6199147055	NaN	1
ENSMUSG00000037095	Lrg1	1.6172054194	76905	1
ENSMUSG00000025059	Gyk	1.6162519508	14933	1
ENSMUSG00000061186	Sfmbt2	1.6161980734	353282	1
ENSMUSG00000021508	Cxcl14	1.6147194405	57266	1
ENSMUSG00000010142	Tnfrsf13b	1.6127010797	57916	1
ENSMUSG00000026580	Selp	1.6090077726	20344	1
ENSMUSG00000002111	Spi1	1.6058877995	20375	1
ENSMUSG00000000682	Cd52	1.6013176055	23833	1
ENSMUSG00000061482	Hist1h4d	1.6003222353	319156	1
ENSMUSG00000028645	Slc2a1	1.5963451236	20525	1
ENSMUSG00000069607	Cd300lh	1.5929384605	382551	1
ENSMUSG00000029373	Pf4	1.5920971764	56744	1
ENSMUSG00000037921	Ddx60	1.5917818447	234311	1
ENSMUSG00000087263	Gm15726	1.5879800217	NaN	1
ENSMUSG00000030158	Clec12b	1.5875714125	71183	1
ENSMUSG00000026479	Lamc2	1.5872553428	16782	1
ENSMUSG00000026712	Mrc1	1.5834183443	17533	1
ENSMUSG00000022696	Sidt1	1.5807380584	320007	1
ENSMUSG00000031101	Sash3	1.5764263434	74131	1
ENSMUSG00000038508	Gdf15	1.5729975947	23886	1
ENSMUSG00000060063	Alox5ap	1.5724046624	11690	1
ENSMUSG00000032332	Col12a1	1.5717633316	12816	1
ENSMUSG00000033510	Otud7a	1.5681766948	170711	1
ENSMUSG00000032322	Pstpip1	1.566817688	19200	1
ENSMUSG00000049939	Lrrc4	1.5656137958	192198	1
ENSMUSG00000027611	Procr	1.5638049641	19124	1
ENSMUSG00000056515	Rab31	1.5604661656	106572	1
ENSMUSG00000038932	Tcfl5	1.5604182649	277353	1
ENSMUSG00000038642	Ctss	1.5589390111	13040	1
ENSMUSG00000048120	Entpd1	1.5589353794	12495	1
ENSMUSG00000076867	Trdv4	1.55599014	NaN	1
ENSMUSG00000053835	H2-T24	1.5558249455	15042	1
ENSMUSG00000037613	Tnfrsf23	1.5535702461	79201	1
ENSMUSG00000078606	Gm4070	1.5533062452	100042856	1
ENSMUSG00000029664	Tfpi2	1.5520005078	21789	1
ENSMUSG00000081723	Gm15931	1.547273141	NaN	1
ENSMUSG00000026011	Ctla4	1.5465110212	12477	1
ENSMUSG00000000409	Lck	1.5436940248	16818	1
ENSMUSG00000019122	Ccl9	1.5419675611	20308	1
ENSMUSG00000028415	Spink4	1.537852593	20731	1
ENSMUSG00000056671	Prelid2	1.5329945372	77619	1
ENSMUSG00000050232	Cxcr3	1.5321122782	12766	1
ENSMUSG00000031722	Hp	1.5320125258	15439	1
ENSMUSG00000087213	2810408I11Rik	1.531097773	NaN	1
ENSMUSG00000041515	Irf8	1.5297894202	15900	1
ENSMUSG00000037010	Apln	1.5254794546	30878	1
ENSMUSG00000038059	Smim3	1.5248887526	106878	1
ENSMUSG00000024730	Ms4a8a	1.5229114895	64381	1
ENSMUSG00000049093	Il23r	1.5215593019	209590	1
ENSMUSG00000024803	Ankrd1	1.5188798177	107765	1
ENSMUSG00000005087	Cd44	1.518263403	12505	1
ENSMUSG00000028268	Gbp3	1.5144585928	55932	1
ENSMUSG00000058099	Nfam1	1.5135304765	74039	1
ENSMUSG00000037447	Arid5a	1.5119445693	214855	1
ENSMUSG00000048865	Arhgap30	1.511931486	226652	1
ENSMUSG00000030156	Cd69	1.5108346206	12515	1
ENSMUSG00000022221	Ripk3	1.5091418813	56532	1
ENSMUSG00000079071	Gm14085	1.503874287	381417	1
ENSMUSG00000034959	5031414D18Rik	1.5007073241	271221	1
ENSMUSG00000039934	Gsap	1.4999350119	212167	1
ENSMUSG00000087107	AI662270	1.4996951193	NaN	1
ENSMUSG00000026288	Inpp5d	1.4991972871	16331	1
ENSMUSG00000096954	Gdap10	1.4889941065	NaN	1
ENSMUSG00000034786	Gpsm3	1.4867761694	106512	1
ENSMUSG00000038094	Atp13a4	1.4842542978	224079	1
ENSMUSG00000049037	Clec4a1	1.4822759464	269799	1
ENSMUSG00000045502	Hcar2	1.481845036	80885	1
ENSMUSG00000001227	Sema6b	1.4793686365	20359	1
ENSMUSG00000023043	Krt18	1.477965742	16668	1
ENSMUSG00000089728	Clec2f	1.4778195383	NaN	1
ENSMUSG00000005355	Casp14	1.477817401	12365	1
ENSMUSG00000022372	Sla	1.472990939	20491	1
ENSMUSG00000028581	Laptm5	1.4728774568	16792	1
ENSMUSG00000052353	Cemip	1.4727390465	80982	1
ENSMUSG00000040258	Nxph4	1.4701432868	104080	1
ENSMUSG00000015950	Ncf1	1.4701027145	17969	1
ENSMUSG00000026204	Ptprn	1.4678969093	19275	1
ENSMUSG00000096991	Gm26789	1.4675103503	NaN	1
ENSMUSG00000021614	Vcan	1.4653546322	13003	1
ENSMUSG00000019850	Tnfaip3	1.4615804527	21929	1
ENSMUSG00000054342	Kcnn4	1.4587433853	16534	1
ENSMUSG00000059326	Csf2ra	1.4576228494	12982	1
ENSMUSG00000084927	Gm5724	1.4572832829	435927	1
ENSMUSG00000059430	Actg2	1.4499314852	11468	1
ENSMUSG00000008318	Relt	1.4491420289	320100	1
ENSMUSG00000025492	Ifitm3	1.4474892961	66141	1
ENSMUSG00000042759	Apobr	1.4472772695	171504	1
ENSMUSG00000024713	Pcsk5	1.4452991777	18552	1
ENSMUSG00000051225	Fam83a	1.4444312516	239463	1
ENSMUSG00000027322	Siglec1	1.4426197726	20612	1
ENSMUSG00000028613	Lrp8	1.442460592	16975	1
ENSMUSG00000021190	Lgmn	1.4412683785	19141	1
ENSMUSG00000044707	Ccnjl	1.43891066	380694	1
ENSMUSG00000097418	Gm26667	1.4348380931	NaN	1
ENSMUSG00000097471	5830432E09Rik	1.4332860521	NaN	1
ENSMUSG00000028587	Orc1	1.4318210702	18392	1
ENSMUSG00000008845	Cd163	1.4317442435	93671	1
ENSMUSG00000087362	Gm13710	1.4317190593	NaN	1
ENSMUSG00000056145	AI504432	1.4316638842	NaN	1
ENSMUSG00000024590	Lmnb1	1.4309362654	16906	1
ENSMUSG00000022181	C6	1.4293269686	12274	1
ENSMUSG00000078945	Naip2	1.4265059581	17948	1
ENSMUSG00000026874	Hc	1.4251394507	15139	1
ENSMUSG00000037946	Fgd3	1.4226218548	30938	1
ENSMUSG00000074342	I830077J02Rik	1.4211493614	433638	1
ENSMUSG00000026582	Sele	1.4189431234	20339	1
ENSMUSG00000041460	Cacna2d4	1.4167642147	319734	1
ENSMUSG00000059013	Sh2d3c	1.4143240919	27387	1
ENSMUSG00000026104	Stat1	1.4141565649	20846	1
ENSMUSG00000052013	Btla	1.4131406542	208154	1
ENSMUSG00000027219	Slc28a2	1.4126414681	269346	1
ENSMUSG00000058624	Gda	1.4122249438	14544	1
ENSMUSG00000085596	Gm11476	1.4106038424	NaN	1
ENSMUSG00000058163	Gm5431	1.4099469642	432555	1
ENSMUSG00000034336	Ina	1.4074809911	226180	1
ENSMUSG00000048534	Amica1	1.4066412899	270152	1
ENSMUSG00000017830	Dhx58	1.4063104495	80861	1
ENSMUSG00000014453	Blk	1.4018221014	12143	1
ENSMUSG00000026459	Myog	1.4006047069	17928	1
ENSMUSG00000004707	Ly9	1.3978269946	17085	1
ENSMUSG00000021091	Serpina3n	1.3961226964	20716	1
ENSMUSG00000035557	Krt17	1.393833358	16667	1
ENSMUSG00000020143	Dock2	1.3930155792	94176	1
ENSMUSG00000057666	Gapdh	1.391194652	14433, 100042025	1
ENSMUSG00000097467	Gm26737	1.3881001052	NaN	1
ENSMUSG00000039236	Isg20	1.3847047197	57444	1
ENSMUSG00000026880	Stom	1.3804961216	13830	1
ENSMUSG00000071724	Smpd5	1.3802277747	100503915	1
ENSMUSG00000024810	Il33	1.3794873852	77125	1
ENSMUSG00000029581	Fscn1	1.3790779315	14086	1
ENSMUSG00000069893	9930111J21Rik1	1.3770077053	667214	1
ENSMUSG00000023947	Nfkbie	1.3765218621	18037	1
ENSMUSG00000030366	Ceacam12	1.3752913102	67315	1
ENSMUSG00000021070	Bdkrb2	1.3743000726	12062	1
ENSMUSG00000001156	Mxd1	1.373369221	17119	1
ENSMUSG00000086683	Gm12867	1.3700382976	NaN	1
ENSMUSG00000044103	Il1f9	1.3678623429	215257	1
ENSMUSG00000095419	Gm14328	1.3663844504	NaN	1
ENSMUSG00000047592	Nxpe5	1.3662164974	381680	1
ENSMUSG00000038578	Susd1	1.3652422279	634731	1
ENSMUSG00000046834	Krt1	1.3634590421	16678	1
ENSMUSG00000073490	AI607873	1.3572882529	226691	1
ENSMUSG00000017697	Ada	1.3563669395	11486	1
ENSMUSG00000027368	Dusp2	1.3525957519	13537	1
ENSMUSG00000031362	Xlr4c	1.3524252422	72891	1
ENSMUSG00000030365	Clec2i	1.3505507263	93675	1
ENSMUSG00000038037	Socs1	1.3500086102	12703	1
ENSMUSG00000047330	Kcne4	1.3499347616	57814	1
ENSMUSG00000022667	Cd200r1	1.3492580771	57781	1
ENSMUSG00000082088	Gm15753	1.3490190574	NaN	1
ENSMUSG00000020256	Aldh1l2	1.3445622225	216188	1
ENSMUSG00000028072	Ntrk1	1.3438937065	18211	1
ENSMUSG00000023032	Slc4a8	1.3410516198	59033	1
ENSMUSG00000074896	Ifit3	1.339160246	15959	1
ENSMUSG00000029671	Wnt16	1.3388756907	93735	1
ENSMUSG00000031803	B3gnt3	1.3378107694	72297	1
ENSMUSG00000089722	Gm11711	1.3373823033	100043125	1
ENSMUSG00000078532	Nkain1	1.3359883298	67149	1
ENSMUSG00000035673	Sbno2	1.3257642681	216161	1
ENSMUSG00000071714	Csf2rb2	1.3231768439	12984	1
ENSMUSG00000015340	Cybb	1.3230316725	13058	1
ENSMUSG00000031389	Arhgap4	1.3220406306	171207	1
ENSMUSG00000009633	G0s2	1.3212149084	14373	1
ENSMUSG00000030560	Ctsc	1.3202769155	13032	1
ENSMUSG00000076749	Tcrg-C1	1.3195222459	NaN	1
ENSMUSG00000051506	Wdfy4	1.3183454	545030	1
ENSMUSG00000021423	Ly86	1.3178136246	17084	1
ENSMUSG00000075302	Erich2	1.3172765471	66748	1
ENSMUSG00000026786	Apbb1ip	1.3162121173	54519	1
ENSMUSG00000046402	Rbp1	1.3112947175	19659	1
ENSMUSG00000051855	Mest	1.3096773971	17294	1
ENSMUSG00000022861	Dgkg	1.3076775729	110197	1
ENSMUSG00000040613	Apobec1	1.3070108728	11810	1
ENSMUSG00000021109	Hif1a	1.3061453797	15251	1
ENSMUSG00000024598	Fbn2	1.3041483683	14119	1
ENSMUSG00000097971	Gm26917	1.3040438185	NaN	1
ENSMUSG00000001128	Cfp	1.3038728022	18636	1
ENSMUSG00000048521	Cxcr6	1.3033411356	80901	1
ENSMUSG00000044786	Zfp36	1.3020179579	22695	1
ENSMUSG00000090722	Gm8378	1.3012355895	NaN	1
ENSMUSG00000026166	Ccl20	1.3004283362	20297	1
ENSMUSG00000029299	Abcg3	1.3000720044	27405	1
ENSMUSG00000027978	Prss12	1.2992160834	19142	1
ENSMUSG00000046006	Gapt	1.2990686301	238875	1
ENSMUSG00000045322	Tlr9	1.2955794304	81897	1
ENSMUSG00000065950	Gm5908	1.2952416204	NaN	1
ENSMUSG00000050737	Ptges	1.2948479956	64292	1
ENSMUSG00000033644	Piwil2	1.2944156522	57746	1
ENSMUSG00000025481	Urah	1.2933866316	76974	1
ENSMUSG00000027636	Sla2	1.2922640563	77799	1
ENSMUSG00000012350	Ehf	1.2903711044	13661	1
ENSMUSG00000064193	Gm4735	1.2881332226	NaN	1
ENSMUSG00000036908	Unc93b1	1.2875686228	54445	1
ENSMUSG00000040528	Milr1	1.2865008524	380732	1
ENSMUSG00000029093	Sorcs2	1.2853234185	81840	1
ENSMUSG00000062480	Acat3	1.2846563978	224530	1
ENSMUSG00000044165	Bcl2l15	1.2825108023	229672	1
ENSMUSG00000063651	Cnfn	1.2817492363	72383	1
ENSMUSG00000032511	Scn5a	1.2798413151	20271	1
ENSMUSG00000049985	Ankrd55	1.2767814946	77318	1
ENSMUSG00000071637	Cebpd	1.2766490454	12609	1
ENSMUSG00000034394	Lif	1.2764987937	16878	1
ENSMUSG00000025355	Mmp19	1.2764104354	58223	1
ENSMUSG00000035105	Egln3	1.27508224	112407	1
ENSMUSG00000020649	Rrm2	1.2746843273	20135	1
ENSMUSG00000050359	Sprr1a	1.2734349317	20753	1
ENSMUSG00000057123	Gja5	1.2689398681	14613	1
ENSMUSG00000018507	Trpv2	1.2675390053	22368	1
ENSMUSG00000005413	Hmox1	1.2662980189	15368	1
ENSMUSG00000029552	Tes	1.2659972575	21753	1
ENSMUSG00000052384	Nrros	1.2632561225	224109	1
ENSMUSG00000023087	Ccrn4l	1.2610212668	12457	1
ENSMUSG00000006519	Cyba	1.260836225	13057	1
ENSMUSG00000067586	S1pr3	1.2593528439	13610	1
ENSMUSG00000052160	Pld4	1.2580388683	104759	1
ENSMUSG00000031264	Btk	1.256667777	12229	1
ENSMUSG00000036469	1-Mar	1.2558827877	72925	1
ENSMUSG00000048779	P2ry6	1.2557366149	233571	1
ENSMUSG00000042808	Gpx2	1.2550518119	14776	1
ENSMUSG00000040675	Mthfd1l	1.2543926691	270685	1
ENSMUSG00000044254	Pcsk9	1.2539790771	100102	1
ENSMUSG00000030107	Usp18	1.253444655	24110	1
ENSMUSG00000062070	Pgk1	1.252487514	18655	1
ENSMUSG00000029298	Gbp9	1.2513262797	236573	1
ENSMUSG00000043857	Mgat5b	1.2477272152	268510	1
ENSMUSG00000026981	Il1rn	1.2450299961	16181	1
ENSMUSG00000046179	E2f8	1.2429284071	108961	1
ENSMUSG00000039364	Sectm1b	1.2423712103	58210	1
ENSMUSG00000018774	Cd68	1.2415654135	12514	1
ENSMUSG00000043439	E130012A19Rik	1.2404223067	103551	1
ENSMUSG00000053158	Fes	1.2366729758	14159	1
ENSMUSG00000097194	9330175E14Rik	1.2357866116	NaN	1
ENSMUSG00000050953	Gja1	1.2354787358	14609	1
ENSMUSG00000017929	B4galt5	1.235324767	56336	1
ENSMUSG00000087651	1500009L16Rik	1.2345640186	69784	1
ENSMUSG00000021263	Degs2	1.23358526	70059	1
ENSMUSG00000002068	Ccne1	1.2312445329	12447	1
ENSMUSG00000050211	Pla2g4e	1.2286790027	329502	1
ENSMUSG00000075707	Dio3	1.2264740785	107585	1
ENSMUSG00000009687	Fxyd5	1.2254628811	18301	1
ENSMUSG00000028071	Sh2d2a	1.2246049533	27371	1
ENSMUSG00000059040	Eno1b	1.223040435	13806, 433182	1
ENSMUSG00000003665	Has1	1.2203668464	15116	1
ENSMUSG00000011752	Pgam1	1.2163999304	18648	1
ENSMUSG00000022180	Slc7a8	1.2159871544	50934	1
ENSMUSG00000063354	Slc39a4	1.2151222494	72027	1
ENSMUSG00000036944	Tmem71	1.2123973542	213068	1
ENSMUSG00000031880	Rrad	1.2114527671	56437	1
ENSMUSG00000036587	Fut7	1.2093132843	14347	1
ENSMUSG00000035697	Hmha1	1.2051559067	70719	1
ENSMUSG00000021831	Ero1l	1.2033377865	50527	1
ENSMUSG00000063524	Eno1	1.2024275792	13806	1
ENSMUSG00000025089	Gfra1	1.2012640947	14585	1
ENSMUSG00000021384	Susd3	1.1993623249	66329	1
ENSMUSG00000006344	Ggt5	1.198722008	23887	1
ENSMUSG00000024521	Pmaip1	1.1975989727	58801	1
ENSMUSG00000074141	Il4i1	1.1972194206	14204, 100328588	1
ENSMUSG00000036390	Gadd45a	1.1959656256	13197	1
ENSMUSG00000034765	Dusp5	1.1949253997	240672	1
ENSMUSG00000062585	Cnr2	1.1914831929	12802	1
ENSMUSG00000037628	Cdkn3	1.189898882	72391	1
ENSMUSG00000023341	Mx2	1.1891269669	17858	1
ENSMUSG00000030798	Cd37	1.1882368476	12493	1
ENSMUSG00000039005	Tlr4	1.1852808991	21898	1
ENSMUSG00000039981	Zc3h12d	1.1842490868	237256	1
ENSMUSG00000047443	Fam132b	1.1841285239	227358	1
ENSMUSG00000000791	Il12rb1	1.1839479805	16161	1
ENSMUSG00000032841	Prr5l	1.1826397234	72446	1
ENSMUSG00000027932	Slc27a3	1.1821806774	26568	1
ENSMUSG00000031165	Was	1.1821083885	22376	1
ENSMUSG00000082016	Pgam1-ps2	1.1804820501	NaN	1
ENSMUSG00000030867	Plk1	1.1791663665	18817	1
ENSMUSG00000020839	Tmigd1	1.1766762654	66601	1
ENSMUSG00000022906	Parp9	1.1757759802	80285	1
ENSMUSG00000022378	Fam49b	1.1753432992	223601	1
ENSMUSG00000026630	Batf3	1.1724824372	381319	1
ENSMUSG00000032712	2810474O19Rik	1.1678344409	67246	1
ENSMUSG00000024909	Efemp2	1.1668946238	58859	1
ENSMUSG00000002668	Dennd1c	1.1662582594	70785	1
ENSMUSG00000089762	Ier5l	1.1634650001	72500	1
ENSMUSG00000018924	Alox15	1.1626885204	11687	1
ENSMUSG00000032373	Car12	1.1619921695	76459	1
ENSMUSG00000020277	Pfkl	1.161616572	18641	1
ENSMUSG00000028435	Aqp3	1.1607888808	11828	1
ENSMUSG00000021591	Glrx	1.1599807909	93692	1
ENSMUSG00000031827	Cotl1	1.1598986734	72042	1
ENSMUSG00000022237	Ankrd33b	1.1591944352	67434	1
ENSMUSG00000035164	Zc3h12c	1.1587536364	244871	1
ENSMUSG00000029847	2010107G12Rik	1.158575127	243753	1
ENSMUSG00000032291	Crabp1	1.1563891781	12903	1
ENSMUSG00000018654	Ikzf1	1.1558864358	22778	1
ENSMUSG00000026222	Sp100	1.1558285579	20684	1
ENSMUSG00000057058	Skap1	1.1550761204	78473	1
ENSMUSG00000020395	Itk	1.1543397815	16428	1
ENSMUSG00000039158	Akna	1.1511506718	100182	1
ENSMUSG00000005124	Wisp1	1.1507718184	22402	1
ENSMUSG00000018168	Ikzf3	1.1506557211	22780	1
ENSMUSG00000030790	Adm	1.1492617604	11535	1
ENSMUSG00000027381	Bcl2l11	1.148431633	12125	1
ENSMUSG00000049502	Dtx3l	1.1452246727	209200	1
ENSMUSG00000022995	Enah	1.1437977433	13800	1
ENSMUSG00000083161	Gm11427	1.1428852174	NaN	1
ENSMUSG00000025128	Bhlhe22	1.1426993385	59058	1
ENSMUSG00000005667	Mthfd2	1.1426710619	17768	1
ENSMUSG00000021451	Sema4d	1.1408808333	20354	1
ENSMUSG00000056632	Dsg3	1.1401616458	13512	1
ENSMUSG00000070427	Il18bp	1.1399353396	16068	1
ENSMUSG00000036905	C1qb	1.1380325305	12260	1
ENSMUSG00000031266	Gla	1.1348926512	11605	1
ENSMUSG00000020437	Myo1g	1.1342283517	246177	1
ENSMUSG00000071470	Ccnb1ip1	1.1339569093	239083	1
ENSMUSG00000040659	Efhd2	1.1336675269	27984	1
ENSMUSG00000053475	Tnfaip6	1.1336192903	21930	1
ENSMUSG00000042451	Mybph	1.1333968108	53311	1
ENSMUSG00000024885	Aldh3b1	1.1327801487	67689	1
ENSMUSG00000035273	Hpse	1.1301760066	15442	1
ENSMUSG00000050931	Sgms2	1.1288505133	74442	1
ENSMUSG00000027401	Tgm3	1.1287205381	21818	1
ENSMUSG00000016024	Lbp	1.1283532955	16803	1
ENSMUSG00000000958	Slc7a7	1.1281499193	20540	1
ENSMUSG00000032093	Cd3e	1.1251009567	12501	1
ENSMUSG00000079362	Gbp6	1.1245491625	NaN	1
ENSMUSG00000040133	Gpr176	1.1234195084	381413	1
ENSMUSG00000040345	Arhgap9	1.1233893106	216445	1
ENSMUSG00000016346	Kcnq2	1.1188491836	16536	1
ENSMUSG00000001588	Acap1	1.1186878633	216859	1
ENSMUSG00000036353	P2ry12	1.1184102572	70839	1
ENSMUSG00000029321	Slc10a6	1.1176188009	75750	1
ENSMUSG00000036526	Card11	1.1175921553	108723	1
ENSMUSG00000030589	Rasgrp4	1.1171204331	233046	1
ENSMUSG00000059108	Ifitm6	1.116689979	213002	1
ENSMUSG00000025165	Sectm1a	1.1150372498	209588	1
ENSMUSG00000028525	Pde4b	1.1114620581	18578	1
ENSMUSG00000040710	St8sia4	1.1099354402	20452	1
ENSMUSG00000001403	Ube2c	1.1090431575	68612	1
ENSMUSG00000043747	1520401A03Rik	1.10831741	320309	1
ENSMUSG00000021025	Nfkbia	1.1065017015	18035	1
ENSMUSG00000044294	Krt84	1.1059564192	16680	1
ENSMUSG00000025163	Cd7	1.1052672425	12516	1
ENSMUSG00000069793	Slfn9	1.1041645598	237886	1
ENSMUSG00000024696	Lpxn	1.1035840668	107321	1
ENSMUSG00000014786	Slc9a5	1.1025879178	277973	1
ENSMUSG00000015355	Cd48	1.1007223532	12506	1
ENSMUSG00000026117	Zap70	1.0989856594	22637	1
ENSMUSG00000075010	AW112010	1.0981987161	NaN	1
ENSMUSG00000037902	Sirpa	1.0972998635	19261	1
ENSMUSG00000030854	Ptpn5	1.0956946961	19259	1
ENSMUSG00000026994	Galnt3	1.0930503801	14425	1
ENSMUSG00000027379	Bub1	1.0929763193	12235	1
ENSMUSG00000016526	Dyrk3	1.0906649581	226419	1
ENSMUSG00000021569	Trip13	1.0900866005	69716	1
ENSMUSG00000037405	Icam1	1.0879179942	15894	1
ENSMUSG00000026094	Stk17b	1.0874102277	98267	1
ENSMUSG00000071203	Naip5	1.0870585925	17951	1
ENSMUSG00000024338	Psmb8	1.0866573887	16913	1
ENSMUSG00000029925	Tbxas1	1.085078954	21391	1
ENSMUSG00000030103	Bhlhe40	1.0842374052	20893	1
ENSMUSG00000024727	Trpm6	1.0834564939	225997	1
ENSMUSG00000031762	Mt2	1.0821863798	17750	1
ENSMUSG00000042333	Tnfrsf14	1.0811580768	230979	1
ENSMUSG00000026126	Ptpn18	1.0789491357	19253	1
ENSMUSG00000052142	Rasal3	1.0771457738	320484	1
ENSMUSG00000035711	Dok3	1.07592553	27261	1
ENSMUSG00000041268	Dmxl2	1.074305518	235380	1
ENSMUSG00000024529	Lox	1.0715461922	16948	1
ENSMUSG00000063388	BC023105	1.07134691	NaN	1
ENSMUSG00000073982	Rhog	1.0694351595	56212	1
ENSMUSG00000021624	Cd180	1.0691600452	17079	1
ENSMUSG00000004730	Emr1	1.0689871046	13733	1
ENSMUSG00000026327	Serpinb11	1.0659321029	66957	1
ENSMUSG00000049999	Ppp1r3d	1.065314966	228966	1
ENSMUSG00000024556	Me2	1.064136857	107029	1
ENSMUSG00000024965	Fermt3	1.0636582547	108101	1
ENSMUSG00000045027	Prss22	1.0633830163	70835	1
ENSMUSG00000045328	Cenpe	1.0615028609	229841	1
ENSMUSG00000087060	Eldr	1.0610439328	NaN	1
ENSMUSG00000030268	Bcat1	1.0595429594	12035	1
ENSMUSG00000049625	Tifab	1.0590059034	212937	1
ENSMUSG00000019942	Cdk1	1.0584971379	12534	1
ENSMUSG00000048142	Nat8l	1.056757023	269642	1
ENSMUSG00000031207	Msn	1.0560496687	17698	1
ENSMUSG00000069516	Lyz2	1.0546409347	17105	1
ENSMUSG00000024935	Slc1a1	1.0528636136	20510	1
ENSMUSG00000026628	Atf3	1.0523488395	11910	1
ENSMUSG00000039747	Orai2	1.0522268663	269717	1
ENSMUSG00000032596	Uba7	1.0516507647	74153	1
ENSMUSG00000050914	Ankrd37	1.0511080821	654824	1
ENSMUSG00000042688	Mapk6	1.0497590763	50772	1
ENSMUSG00000049685	Cyp2g1	1.049545612	13108	1
ENSMUSG00000002289	Angptl4	1.0491676647	57875	1
ENSMUSG00000026773	Pfkfb3	1.0487268503	170768	1
ENSMUSG00000051220	Ercc6l	1.0482333876	236930	1
ENSMUSG00000015312	Gadd45b	1.0465598528	17873	1
ENSMUSG00000078771	Evi2a	1.0444133234	14017	1
ENSMUSG00000016756	Cmah	1.0437836529	12763	1
ENSMUSG00000048574	Gm5593	1.0431620762	NaN	1
ENSMUSG00000022146	Osmr	1.0410937641	18414	1
ENSMUSG00000005465	Il27ra	1.0405273094	50931	1
ENSMUSG00000002897	Il17ra	1.0398775776	16172	1
ENSMUSG00000029798	Herc6	1.0398528567	67138	1
ENSMUSG00000046908	Ltb4r1	1.0390974171	16995	1
ENSMUSG00000039783	Kmo	1.0385327292	98256	1
ENSMUSG00000029188	Slc34a2	1.0369240643	20531	1
ENSMUSG00000069892	9930111J21Rik2	1.0298687967	245240	1
ENSMUSG00000022322	Shcbp1	1.0291693264	20419	1
ENSMUSG00000027326	Casc5	1.0277484792	76464	1
ENSMUSG00000032508	Myd88	1.026967648	17874	1
ENSMUSG00000000555	Itga5	1.0264117341	16402	1
ENSMUSG00000025314	Ptprj	1.0263667942	19271	1
ENSMUSG00000026475	Rgs16	1.0262448212	19734	1
ENSMUSG00000027843	Ptpn22	1.025558905	19260	1
ENSMUSG00000032218	Ccnb2	1.0255206586	12442	1
ENSMUSG00000079363	Gbp4	1.0243097042	17472	1
ENSMUSG00000046841	Ckap4	1.0242254021	216197	1
ENSMUSG00000002603	Tgfb1	1.0238091235	21803	1
ENSMUSG00000030693	Klk10	1.0206277196	69540	1
ENSMUSG00000027009	Itga4	1.0193095931	16401	1
ENSMUSG00000031098	Syt8	1.0186268592	55925	1
ENSMUSG00000090124	Ugt1a7c	1.0184166054	394432	1
ENSMUSG00000040204	2810417H13Rik	1.0176311679	68026	1
ENSMUSG00000024661	Fth1	1.0174150192	14319	1
ENSMUSG00000029161	Cgref1	1.0151355031	68567	1
ENSMUSG00000060216	Arrb2	1.0141532565	216869	1
ENSMUSG00000031372	Trex2	1.0110745561	24102	1
ENSMUSG00000032000	Birc3	1.0108338822	11796	1
ENSMUSG00000022102	Dok2	1.0097646507	13449	1
ENSMUSG00000046295	Ankle1	1.0094388211	234396	1
ENSMUSG00000040829	Zmynd15	1.0090428102	574428	1
ENSMUSG00000084133	Gm12856	1.0079922014	NaN	1
ENSMUSG00000032122	Slc37a2	1.0078969086	56857	1
ENSMUSG00000029084	Cd38	1.0068358607	12494	1
ENSMUSG00000033467	Crlf2	1.0064128567	57914	1
ENSMUSG00000061048	Cdh3	1.0023543499	12560	1
ENSMUSG00000032815	Fanca	1.0002859243	14087	1
ENSMUSG00000044312	Neurog3	0	11925	0
ENSMUSG00000078957	1700060C20Rik	0	NaN	0
ENSMUSG00000086772	Gm11705	0	NaN	0
ENSMUSG00000036961	Wnt8b	0	22423	0
ENSMUSG00000083481	Rps8-ps2	0	NaN	0
ENSMUSG00000034683	Ppp1r1c	0	75276	0
ENSMUSG00000044227	Gm9789	0	102637970, 102638087, 102638437, 102638664	0
ENSMUSG00000039639	Kcne1	0	16509	0
ENSMUSG00000031325	4930519F16Rik	0	NaN	0
ENSMUSG00000040340	1700019B03Rik	0	76406	0
ENSMUSG00000098294	Gm27204	0	NaN	0
ENSMUSG00000033342	4833424O15Rik	0	75769	0
ENSMUSG00000081835	Gm11790	0	NaN	0
ENSMUSG00000029618	Ocm	0	18261	0
ENSMUSG00000083763	Gm9050	0	NaN	0
ENSMUSG00000078259	Gm11554	0	670482	0
ENSMUSG00000068068	Gm7735	0	102637417	0
ENSMUSG00000025418	Bsnd	0	140475	0
ENSMUSG00000085933	Tmem61	0	NaN	0
ENSMUSG00000049515	Espnl	0	227357	0
ENSMUSG00000098515	Gm27195	0	NaN	0
ENSMUSG00000047638	Nr1h4	0	20186	0
ENSMUSG00000089679	Gm16299	0	NaN	0
ENSMUSG00000097939	Gm8601	0	NaN	0
ENSMUSG00000068071	Gm6358	0	102636839, 102637070	0
ENSMUSG00000068067	1110057P08Rik	0	NaN	0
ENSMUSG00000095276	Gfy	0	100039953	0
ENSMUSG00000070366	Ppapdc1a	0	381925	0
ENSMUSG00000091039	Krtap20-2	0	622935, 102636963, 102637634	0
ENSMUSG00000098915	Rpl15-ps2	0	NaN	0
ENSMUSG00000071726	Gm5941	0	76386, 546347	0
ENSMUSG00000021216	Tubal3	0	238463	0
ENSMUSG00000085620	G630018N14Rik	0	NaN	0
ENSMUSG00000084834	4930565N06Rik	0	NaN	0
ENSMUSG00000078260	Gm11569	0	670472	0
ENSMUSG00000031837	Necab2	0	117148	0
ENSMUSG00000071551	Akr1c19	0	432720	0
ENSMUSG00000083613	Pou2f3-rs1	0	NaN	0
ENSMUSG00000005864	Cnga2	0	12789	0
ENSMUSG00000027584	Oprl1	0	18389	0
ENSMUSG00000087616	Gm14257	0	NaN	0
ENSMUSG00000019762	Iyd	0	70337	0
ENSMUSG00000075570	Krt26	0	320864	0
ENSMUSG00000033498	Strc	0	140476	0
ENSMUSG00000064293	Cntn4	0	269784	0
ENSMUSG00000074639	BC089597	0	216454	0
ENSMUSG00000038599	Capn8	0	170725	0
ENSMUSG00000005547	Cyp2a5	0	13087	0
ENSMUSG00000001155	Ftcd	0	14317	0
ENSMUSG00000022085	Pebp4	0	73523	0
ENSMUSG00000028357	Kif12	0	16552	0
ENSMUSG00000074217	2210011C24Rik	0	70134	0
ENSMUSG00000052099	Prss51	0	100504162	0
ENSMUSG00000091060	7420461P10Rik	0	100038657	0
ENSMUSG00000048294	Krtap4-13	0	69464	0
ENSMUSG00000049176	Frmpd4	0	333605	0
ENSMUSG00000001023	S100a5	0	20199	0
ENSMUSG00000046828	Mettl21e	0	403183	0
ENSMUSG00000086514	Gm11747	0	NaN	0
ENSMUSG00000078261	Gm11596	0	670464	0
ENSMUSG00000083355	Gm11581	0	NaN	0
ENSMUSG00000040140	Tdrd6	0	210510	0
ENSMUSG00000031210	Gpr165	0	76206	0
ENSMUSG00000033533	Acsm1	0	117147	0
ENSMUSG00000040650	Cyp2b23	0	243881	0
ENSMUSG00000042678	Myo15	0	17910	0
ENSMUSG00000084929	Foxo6os	0	NaN	0
ENSMUSG00000065036	Gm22362	0	NaN	0
ENSMUSG00000097821	C130032M10Rik	0	NaN	0
ENSMUSG00000090522	0	0	NaN	0
ENSMUSG00000057855	Krtap6-3	0	NaN	0
ENSMUSG00000041550	Serpina5	0	268591	0
ENSMUSG00000097974	Gm10605	0	NaN	0
ENSMUSG00000097097	5033426O07Rik	0	NaN	0
ENSMUSG00000049649	Gpr3	0	14748	0
ENSMUSG00000050141	BC049635	0	277773	0
ENSMUSG00000017588	Krt27	0	16675	0
ENSMUSG00000005640	Insrr	0	23920	0
ENSMUSG00000032773	Chrm1	0	12669	0
ENSMUSG00000082186	Gm12403	0	NaN	0
ENSMUSG00000021612	Slc6a18	0	22598	0
ENSMUSG00000087444	Gm5475	0	NaN	0
ENSMUSG00000059891	Tsks	0	22116	0
ENSMUSG00000040170	Fmo2	0	55990	0
ENSMUSG00000023159	Psg29	0	114872	0
ENSMUSG00000021620	Acot12	0	74156	0
ENSMUSG00000052276	Ostn	0	239790	0
ENSMUSG00000053168	9030619P08Rik	0	NaN	0
ENSMUSG00000069324	Gm5096	0	NaN	0
ENSMUSG00000097259	Gm26766	0	NaN	0
ENSMUSG00000063661	Krt73	0	223915	0
ENSMUSG00000078262	Krtap4-9	0	665998	0
ENSMUSG00000092239	1700031A10Rik	0	NaN	0
ENSMUSG00000091002	Tcerg1l	0	70571	0
ENSMUSG00000040373	Cacng5	0	140723	0
ENSMUSG00000078657	Crnn	0	381457	0
ENSMUSG00000086962	Gm12248	0	NaN	0
ENSMUSG00000093405	Gm20684	0	NaN	0
ENSMUSG00000037716	Ccdc33	0	382077	0
ENSMUSG00000040724	Kcna2	0	16490	0
ENSMUSG00000020524	Gria1	0	14799	0
ENSMUSG00000033715	Akr1c14	0	105387	0
ENSMUSG00000000385	Tmprss2	0	50528	0
ENSMUSG00000053550	Shisa7	0	232813	0
ENSMUSG00000044217	Aqp5	0	11830	0
ENSMUSG00000045102	Poln	0	272158	0
ENSMUSG00000032327	Stra6	0	20897	0
ENSMUSG00000066797	Zfp648	0	100503355	0
ENSMUSG00000097766	5730420D15Rik	0	NaN	0
ENSMUSG00000035189	Ano4	0	320091	0
ENSMUSG00000052415	Tchh	0	99681	0
ENSMUSG00000074653	Lrrc31	0	320352	0
ENSMUSG00000037336	Mfsd2b	0	432628	0
ENSMUSG00000086864	A630077J23Rik	0	NaN	0
ENSMUSG00000083172	Gm13409	0	NaN	0
ENSMUSG00000044649	Krtap4-2	0	68673	0
ENSMUSG00000070498	Tmem132b	0	208151	0
ENSMUSG00000097128	Gm26884	0	NaN	0
ENSMUSG00000031898	Dpep3	0	71854	0
ENSMUSG00000027748	Trpc4	0	22066	0
ENSMUSG00000091562	Gm9581	0	NaN	0
ENSMUSG00000050700	Emilin3	0	280635	0
ENSMUSG00000074375	Sult2a3	0	629203	0
ENSMUSG00000026840	Lamc3	0	23928	0
ENSMUSG00000019102	Aldh3a1	0	11670	0
ENSMUSG00000036523	Greb1	0	268527	0
ENSMUSG00000051879	Krt71	0	56735	0
ENSMUSG00000085742	Gm13536	0	NaN	0
ENSMUSG00000036264	Fstl4	0	320027	0
ENSMUSG00000039154	Shd	0	20420	0
ENSMUSG00000040138	Ndp	0	17986	0
ENSMUSG00000025328	Padi3	0	18601	0
ENSMUSG00000033520	Idi2	0	320581	0
ENSMUSG00000003545	Fosb	0	14282	0
ENSMUSG00000064201	Krt2	0	16681	0
ENSMUSG00000029754	Dlx6	0	13396	0
ENSMUSG00000004328	Hif3a	0	53417	0
ENSMUSG00000082932	Cyp2j8	0	665095	0
ENSMUSG00000021566	Slc6a19os	0	NaN	0
ENSMUSG00000034990	Otoa	0	246190	0
ENSMUSG00000028386	Slc46a2	0	30936	0
ENSMUSG00000043230	Fam124b	0	241128	0
ENSMUSG00000035831	Krt25	0	70810	0
ENSMUSG00000073010	Gm5127	0	331493	0
ENSMUSG00000085006	BC021767	0	NaN	0
ENSMUSG00000028730	Wdr65	0	68625	0
ENSMUSG00000025557	Slc15a1	0	56643	0
ENSMUSG00000046474	Krtap4-16	0	435285	0
ENSMUSG00000027403	Tgm6	0	241636	0
ENSMUSG00000029769	Ccdc136	0	232664	0
ENSMUSG00000062209	Erbb4	0	13869	0
ENSMUSG00000050397	Foxl2	0	26927	0
ENSMUSG00000069248	Serpinb6e	0	435350	0
ENSMUSG00000065599	Mir23b	0	NaN	0
ENSMUSG00000049112	Oxtr	0	18430	0
ENSMUSG00000043924	Ncmap	0	230822	0
ENSMUSG00000030905	Crym	0	12971	0
ENSMUSG00000078668	Gm11595	0	100040276	0
ENSMUSG00000004110	Cacna1e	0	12290	0
ENSMUSG00000047502	Mroh7	0	381538	0
ENSMUSG00000085779	Atcayos	0	NaN	0
ENSMUSG00000001804	Dsg4	0	16769	0
ENSMUSG00000038598	AI481877	0	100155	0
ENSMUSG00000068074	Gm10228	0	100040214	0
ENSMUSG00000015224	Cyp2j9	0	74519	0
ENSMUSG00000041669	Prima1	0	170952	0
ENSMUSG00000033208	S100b	0	20203	0
ENSMUSG00000050541	Adra1b	0	11548	0
ENSMUSG00000030205	Gprc5d	0	93746	0
ENSMUSG00000021903	Galnt15	0	78754	0
ENSMUSG00000046719	Nxph3	0	104079	0
ENSMUSG00000060275	Nrg2	0	100042150	0
ENSMUSG00000021214	Akr1c18	0	105349	0
ENSMUSG00000075605	2300005B03Rik	0	69462	0
ENSMUSG00000052557	Gan	0	209239	0
ENSMUSG00000085852	Gm13807	0	NaN	0
ENSMUSG00000026205	Slc23a3	0	22626	0
ENSMUSG00000047787	Flrt1	0	396184	0
ENSMUSG00000097134	1110002J07Rik	0	NaN	0
ENSMUSG00000083430	Gm13006	0	NaN	0
ENSMUSG00000025716	Myo3a	0	NaN	0
ENSMUSG00000035638	Muc20	0	224116	0
ENSMUSG00000088025	Rprl3	0	NaN	0
ENSMUSG00000001622	Csn3	0	12994	0
ENSMUSG00000078269	Gm14180	0	NaN	0
ENSMUSG00000073052	D130052B06Rik	0	NaN	0
ENSMUSG00000082020	Gm14182	0	NaN	0
ENSMUSG00000038580	Sct	0	20287	0
ENSMUSG00000078255	Krtap9-5	0	435286	0
ENSMUSG00000051481	Krtap31-2	0	432602	0
ENSMUSG00000057829	Gm5278	0	NaN	0
ENSMUSG00000059113	Gm10061	0	102637192, 102638213	0
ENSMUSG00000070334	Krtap31-1	0	70831	0
ENSMUSG00000067596	Krt74	0	NaN	0
ENSMUSG00000000792	Slc5a5	0	114479	0
ENSMUSG00000027908	Tchhl1	0	71325	0
ENSMUSG00000039269	2300002M23Rik	0	69542	0
ENSMUSG00000006574	Slc4a1	0	20533	0
ENSMUSG00000025431	Crisp1	0	11571	0
ENSMUSG00000023387	Kcnk16	0	74571	0
ENSMUSG00000047109	Cldn14	0	56173	0
ENSMUSG00000025329	Padi1	0	18599	0
ENSMUSG00000029337	Fgf5	0	14176	0
ENSMUSG00000069718	Gm11563	0	100040248	0
ENSMUSG00000090225	Gm11559	0	432600, 100415785	0
ENSMUSG00000045109	Krtap4-7	0	76444	0
ENSMUSG00000078130	Gm11555	0	NaN	0
ENSMUSG00000059845	Gm11567	0	670533	0
ENSMUSG00000061144	Spink12	0	78242	0
ENSMUSG00000070335	Krtap9-1	0	16705	0
ENSMUSG00000078256	Gm11565	0	670550	0
ENSMUSG00000047953	Gp5	0	14729	0
ENSMUSG00000032726	Bmp8a	0	12163	0
ENSMUSG00000075567	Krtap1-4	0	629873	0
ENSMUSG00000063251	Krtap4-1	0	665891	0
ENSMUSG00000075566	Krtap4-6	0	68768	0
ENSMUSG00000060756	Krtap2-4	0	71453	0
ENSMUSG00000022658	Tagln3	0	56370	0
ENSMUSG00000027313	Chac1	0	69065	0
ENSMUSG00000095992	Krtap22-2	0	68740	0
ENSMUSG00000052316	Lrrc15	0	74488	0
ENSMUSG00000050201	Otop2	0	237987	0
ENSMUSG00000064165	Krt39	0	237934	0
ENSMUSG00000058725	Gm11937	0	100041488	0
ENSMUSG00000078131	Krtap1-3	0	435273	0
ENSMUSG00000062278	Gm11562	0	100502803	0
ENSMUSG00000066687	Zbtb16	0	235320	0
ENSMUSG00000067614	Krt86	0	16679	0
ENSMUSG00000066975	Cryba4	0	12959	0
ENSMUSG00000055866	Per2	0	18627	0
ENSMUSG00000052819	Best2	0	212989	0
ENSMUSG00000011632	Pinlyp	0	641361	0
ENSMUSG00000047564	Krtap3-1	0	69473	0
ENSMUSG00000059632	Krtap8-1	0	16703	0
ENSMUSG00000035592	Krt33a	0	71888	0
ENSMUSG00000056706	Krtap7-1	0	71363	0
ENSMUSG00000039760	Il22ra2	0	237310	0
ENSMUSG00000048699	4732456N10Rik	0	239673	0
ENSMUSG00000067613	5430421N21Rik	0	100126226	0
ENSMUSG00000043485	Krt34	0	16672	0
ENSMUSG00000039508	Fam26d	0	270711	0
ENSMUSG00000068075	Gm10229	0	100040201	0
ENSMUSG00000057674	Gm11938	0	100041412	0
ENSMUSG00000086680	Gm11592	0	NaN	0
ENSMUSG00000006345	Ggt1	0	14598	0
ENSMUSG00000047253	Krtap1-5	0	69664	0
ENSMUSG00000067615	Krt81	0	64818	0
ENSMUSG00000048013	Krt35	0	53617	0
ENSMUSG00000047230	Cldn2	0	12738	0
ENSMUSG00000098021	Gm9522	0	NaN	0
ENSMUSG00000068073	1110025L11Rik	0	68637	0
ENSMUSG00000049809	Krtap9-3	0	75586	0
ENSMUSG00000026312	Cdh7	0	241201	0
ENSMUSG00000094868	Dlx6os2	0	NaN	0
ENSMUSG00000018914	Il3	0	16187	0
ENSMUSG00000029375	Cxcl15	0	20309	0
ENSMUSG00000078817	Nlrp12	0	378425	0
ENSMUSG00000093568	Gm20611	0	NaN	0
ENSMUSG00000082496	Gm6798	0	NaN	0
ENSMUSG00000082061	Gm12726	0	NaN	0
ENSMUSG00000081906	Rpl9-ps1	0	NaN	0
ENSMUSG00000085813	Gm15870	0	NaN	0
ENSMUSG00000086121	Gm16068	0	NaN	0
ENSMUSG00000097711	Gm5523	0	NaN	0
ENSMUSG00000018916	Csf2	0	12981	0
ENSMUSG00000062148	Ear6	0	53873, 93719	0
ENSMUSG00000083533	Gm13450	0	NaN	0
ENSMUSG00000026835	Fcnb	0	14134	0
ENSMUSG00000037159	Wee2	0	381759	0
ENSMUSG00000065601	Mir146	0	NaN	0
ENSMUSG00000072601	Ear1	0	13586	0
ENSMUSG00000096937	Gm10825	0	NaN	0
ENSMUSG00000057946	0	0	NaN	0
ENSMUSG00000060461	Dppa5a	0	434423	0
ENSMUSG00000031881	Cdh16	0	12556	0
ENSMUSG00000086410	Gm16158	0	NaN	0
ENSMUSG00000091956	C2cd4b	0	75697	0
ENSMUSG00000057215	Gm15514	0	NaN	0
ENSMUSG00000013083	2200002J24Rik	0	69147	0
ENSMUSG00000072683	Gm7457	0	NaN	0
ENSMUSG00000095313	Gm6740	0	NaN	0
ENSMUSG00000016458	Wt1	0	22431	0
ENSMUSG00000085223	Gm11210	0	NaN	0
ENSMUSG00000046093	Hpcal4	0	170638	0
ENSMUSG00000098291	Mir6973a	0	NaN	0
ENSMUSG00000036480	Prss56	0	69453	0
ENSMUSG00000074651	Mcidas	0	622408	0
ENSMUSG00000090200	1700025N21Rik	0	NaN	0
ENSMUSG00000073234	Gm8773	0	NaN	0
ENSMUSG00000085721	Gm12796	0	NaN	0
ENSMUSG00000031765	Mt1	0	17748	0
ENSMUSG00000056643	Chst13	0	71797	0
ENSMUSG00000042993	Ifnk	0	387510	0
ENSMUSG00000085609	1700016P03Rik	0	NaN	0
ENSMUSG00000022219	Cideb	0	12684	0
ENSMUSG00000087233	4930594C11Rik	0	NaN	0
ENSMUSG00000074418	Gm15930	0	NaN	0
ENSMUSG00000085403	Gm13068	0	NaN	0
ENSMUSG00000048824	Gm568	0	NaN	0
ENSMUSG00000086515	Erich2os	0	NaN	0
ENSMUSG00000084143	Gm13400	0	NaN	0
ENSMUSG00000028610	Dmrtb1	0	56296	0
ENSMUSG00000098483	Mir7078	0	NaN	0
ENSMUSG00000034057	Myrfl	0	237558	0
ENSMUSG00000031994	Adamts8	0	30806	0
ENSMUSG00000053161	Daw1	0	71227	0
ENSMUSG00000050440	Hamp	0	84506	0
ENSMUSG00000006724	Cyp27b1	0	13115	0
ENSMUSG00000066626	Gm5121	0	NaN	0
ENSMUSG00000023078	Cxcl13	0	55985	0
ENSMUSG00000080929	Gm12891	0	NaN	0
ENSMUSG00000097888	Gm26682	0	NaN	0
ENSMUSG00000031780	Ccl17	0	20295	0
ENSMUSG00000071341	Egr4	0	13656	0
ENSMUSG00000008482	Rnf151	0	67504	0
ENSMUSG00000097857	Gm26603	0	NaN	0
ENSMUSG00000048636	A730049H05Rik	0	NaN	0
ENSMUSG00000061852	Gm7582	0	NaN	0
ENSMUSG00000054958	Nt5c1a	0	230718	0
ENSMUSG00000055003	Lrtm2	0	211187	0
ENSMUSG00000055602	Tcp10b	0	21462	0
ENSMUSG00000044719	E230025N22Rik	0	240216	0
ENSMUSG00000074001	Klhl40	0	72330	0
ENSMUSG00000021250	Fos	0	14281	0
ENSMUSG00000056222	Spock1	0	20745	0
ENSMUSG00000028195	Cyr61	0	16007	0
ENSMUSG00000079012	Serpina3m	0	20717	0
ENSMUSG00000048905	4930539E08Rik	0	207819	0
ENSMUSG00000070637	Gm694	0	277744	0
ENSMUSG00000064427	Gm22748	0	NaN	0
ENSMUSG00000013584	Aldh1a2	0	19378	0
ENSMUSG00000085684	4930469K13Rik	0	NaN	0
ENSMUSG00000037033	Clca4	0	229927	0
ENSMUSG00000078627	10-Mar	0	632687	0
ENSMUSG00000044162	Tnip3	0	414084	0
ENSMUSG00000042784	Muc1	0	17829	0
ENSMUSG00000004939	Nmrk2	0	69564	0
ENSMUSG00000022824	Muc13	0	17063	0
ENSMUSG00000081684	Rps2-ps13	0	NaN	0
ENSMUSG00000087006	Gm13889	0	620695	0
ENSMUSG00000025172	Ankrd2	0	56642	0
ENSMUSG00000046229	Scand1	0	19018	0
ENSMUSG00000086443	4933421A08Rik	0	NaN	0
ENSMUSG00000030669	Calca	0	12310	0
ENSMUSG00000022769	Sdf2l1	0	64136	0
ENSMUSG00000034686	Prr7	0	432763	0
ENSMUSG00000097028	Ptgs2os	0	NaN	0
ENSMUSG00000024064	Galnt14	0	71685	0
ENSMUSG00000048216	Gpr85	0	64450	0
ENSMUSG00000020834	Dhrs13	0	70451	0
ENSMUSG00000097262	4933416M07Rik	0	NaN	0
ENSMUSG00000044139	Prss53	0	330657	0
ENSMUSG00000031825	Crispld2	0	78892	0
ENSMUSG00000048621	Gm6377	0	622976	0
ENSMUSG00000067351	Rps15a-ps2	0	NaN	0
ENSMUSG00000082535	Gm7860	0	NaN	0
ENSMUSG00000007946	Phox2a	0	11859	0
ENSMUSG00000030468	Siglecg	0	243958	0
ENSMUSG00000006764	Tph2	0	216343	0
ENSMUSG00000079243	Xirp1	0	22437	0
ENSMUSG00000069008	Gm5537	0	NaN	0
ENSMUSG00000026247	Ecel1	0	13599	0
ENSMUSG00000042485	Mustn1	0	66175	0
ENSMUSG00000036699	Zcchc12	0	72693	0
ENSMUSG00000021071	Trim9	0	94090	0
ENSMUSG00000057729	Prtn3	0	19152	0
ENSMUSG00000044375	BC027072	0	225004	0
ENSMUSG00000084895	AA672651	0	NaN	0
ENSMUSG00000061531	Tmem236	0	625286	0
ENSMUSG00000047797	Gjb1	0	14618	0
ENSMUSG00000090081	Gm16587	0	NaN	0
ENSMUSG00000035513	Ntng2	0	171171	0
ENSMUSG00000024134	Six2	0	20472	0
ENSMUSG00000084497	Gm22107	0	NaN	0
ENSMUSG00000024190	Dusp1	0	19252	0
ENSMUSG00000024891	Slc29a2	0	13340	0
ENSMUSG00000042812	Foxf1	0	15227	0
ENSMUSG00000023034	Nr4a1	0	15370	0
ENSMUSG00000021675	F2rl2	0	14064	0
ENSMUSG00000091383	Hist1h2al	0	NaN	0
ENSMUSG00000097481	D330020A13Rik	0	NaN	0
ENSMUSG00000029591	Ung	0	22256	0
ENSMUSG00000023473	Celsr3	0	107934	0
ENSMUSG00000044734	Serpinb1a	0	66222	0
ENSMUSG00000022652	Morc1	0	17450	0
ENSMUSG00000068699	Flnc	0	68794	0
ENSMUSG00000027073	Prg2	0	19074	0
ENSMUSG00000093897	Gm26268	0	NaN	0
ENSMUSG00000088059	Mir1949	0	NaN	0
ENSMUSG00000095562	Gm21887	0	NaN	0
ENSMUSG00000026669	Mcm10	0	70024	0
ENSMUSG00000090293	Gm17034	0	NaN	0
ENSMUSG00000055546	Timd4	0	276891	0
ENSMUSG00000073433	Arhgdig	0	14570	0
ENSMUSG00000083668	Gm5648	0	NaN	0
ENSMUSG00000005410	Mcm5	0	17218	0
ENSMUSG00000039748	Exo1	0	26909	0
ENSMUSG00000092819	Gm23639	0	NaN	0
ENSMUSG00000059742	Kcnh7	0	170738	0
ENSMUSG00000021278	Amn	0	93835	0
ENSMUSG00000011179	Odc1	0	18263	0
ENSMUSG00000084289	Gm6977	0	NaN	0
ENSMUSG00000022602	Arc	0	11838	0
ENSMUSG00000009092	Derl3	0	70377	0
ENSMUSG00000023905	Tnfrsf12a	0	27279	0
ENSMUSG00000051716	Apon	0	28194	0
ENSMUSG00000091021	Gm17300	0	NaN	0
ENSMUSG00000020383	Il13	0	16163	0
ENSMUSG00000090439	Gm17455	0	100302688	0
ENSMUSG00000039328	Rnf122	0	68867	0
ENSMUSG00000059991	Nptx2	0	53324	0
ENSMUSG00000097625	Gm26561	0	NaN	0
ENSMUSG00000003355	Fkbp11	0	66120	0
ENSMUSG00000063316	Rpl27	0	19942, 108167922	0
ENSMUSG00000030022	Adamts9	0	101401	0
ENSMUSG00000062309	Rpp25	0	102614	0
ENSMUSG00000053846	Lipg	0	16891	0
ENSMUSG00000037820	Tgm2	0	21817	0
ENSMUSG00000032860	P2ry2	0	18442	0
ENSMUSG00000065734	Snord49a	0	NaN	0
ENSMUSG00000027800	Tm4sf1	0	17112	0
ENSMUSG00000096768	Erdr1	0	170942	0
ENSMUSG00000001228	Uhrf1	0	18140	0
ENSMUSG00000081205	Gm5940	0	NaN	0
ENSMUSG00000092730	Snora24	0	NaN	0
ENSMUSG00000075602	Ly6a	0	110454	0
ENSMUSG00000080845	Gm9115	0	NaN	0
ENSMUSG00000046057	Gm15428	0	NaN	0
ENSMUSG00000052271	Bhlha15	0	17341	0
ENSMUSG00000092021	Gbp11	0	634650	0
ENSMUSG00000031760	Mt3	0	17751	0
ENSMUSG00000025225	Nfkb2	0	18034	0
ENSMUSG00000041147	Brca2	0	12190	0
ENSMUSG00000002870	Mcm2	0	17216	0
ENSMUSG00000066538	Gm6254	0	NaN	0
ENSMUSG00000025129	Ppp1r27	0	68701	0
ENSMUSG00000002992	Apoc2	0	11813	0
ENSMUSG00000089636	1700058P15Rik	0	NaN	0
ENSMUSG00000025007	Aldh18a1	0	56454	0
ENSMUSG00000089776	Gm15684	0	NaN	0
ENSMUSG00000022342	Kcnv1	0	67498	0
ENSMUSG00000060591	Ifitm2	0	80876	0
ENSMUSG00000086786	Gm15908	0	NaN	0
ENSMUSG00000056880	Gadl1	0	73748	0
ENSMUSG00000041859	Mcm3	0	17215	0
ENSMUSG00000073599	Ecscr	0	68545	0
ENSMUSG00000031519	Asb5	0	76294	0
ENSMUSG00000014599	Csf1	0	12977	0
ENSMUSG00000061815	Rufy4	0	435626	0
ENSMUSG00000038418	Egr1	0	13653	0
ENSMUSG00000022033	Pbk	0	52033	0
ENSMUSG00000078521	Aunip	0	69885	0
ENSMUSG00000027597	Ahcy	0	269378	0
ENSMUSG00000081404	Gm15694	0	NaN	0
ENSMUSG00000006818	Sod2	0	20656	0
ENSMUSG00000042489	Clspn	0	269582	0
ENSMUSG00000060198	Gm11353	0	NaN	0
ENSMUSG00000077563	Snora68	0	NaN	0
ENSMUSG00000055022	Cntn1	0	12805	0
ENSMUSG00000030214	Plbd1	0	66857	0
ENSMUSG00000025582	Nptx1	0	18164	0
ENSMUSG00000026355	Mcm6	0	17219	0
ENSMUSG00000018569	Cldn7	0	53624	0
ENSMUSG00000039994	Timeless	0	21853	0
ENSMUSG00000096957	E230013L22Rik	0	NaN	0
ENSMUSG00000037601	Nme1	0	18102	0
ENSMUSG00000001525	Tubb5	0	22154	0
ENSMUSG00000020399	Havcr2	0	171285	0
ENSMUSG00000094320	Gm13202	0	NaN	0
ENSMUSG00000034640	Tiparp	0	99929	0
ENSMUSG00000000305	Cdh4	0	12561	0
ENSMUSG00000006442	Srm	0	20810	0
ENSMUSG00000097394	TMEM134	0	66990	0
ENSMUSG00000036661	Dennd3	0	105841	0
ENSMUSG00000026864	Hspa5	0	14828	0
ENSMUSG00000045761	Fam179a	0	320159	0
ENSMUSG00000018821	Avpi1	0	69534	0
ENSMUSG00000074026	Gm6091	0	NaN	0
ENSMUSG00000091952	Gm17709	0	NaN	0
ENSMUSG00000030470	Csrp3	0	13009	0
ENSMUSG00000042821	Snai1	0	20613	0
ENSMUSG00000092203	1110038B12Rik	0	NaN	0
ENSMUSG00000084215	Gm11814	0	NaN	0
ENSMUSG00000004040	Stat3	0	20848	0
ENSMUSG00000040511	Pvr	0	52118	0
ENSMUSG00000032060	Cryab	0	12955	0
ENSMUSG00000049313	Sorl1	0	20660	0
ENSMUSG00000079598	Clec2l	0	665180	0
ENSMUSG00000053038	Gm6180	0	NaN	0
ENSMUSG00000038880	Mrps34	0	79044	0
ENSMUSG00000030402	Ppm1n	0	232941	0
ENSMUSG00000020914	Top2a	0	21973	0
ENSMUSG00000020275	Rel	0	19696	0
ENSMUSG00000049303	Syt12	0	171180	0
ENSMUSG00000056201	Cfl1	0	12631	0
ENSMUSG00000095742	Cd99	0	NaN	0
ENSMUSG00000096472	Cdkn2d	0	12581	0
ENSMUSG00000021990	Spata13	0	219140	0
ENSMUSG00000051627	Hist1h1e	0	50709	0
ENSMUSG00000070167	Gm25822	0	NaN	0
ENSMUSG00000030403	Vasp	0	22323	0
ENSMUSG00000010406	Mrpl52	0	68836	0
ENSMUSG00000032575	Manf	0	74840	0
ENSMUSG00000095369	Gm21859	0	NaN	0
ENSMUSG00000053553	3110082I17Rik	0	73212	0
ENSMUSG00000007589	Tinf2	0	28113	0
ENSMUSG00000063229	Ldha	0	16828	0
ENSMUSG00000028702	Rad54l	0	19366	0
ENSMUSG00000035455	Fignl1	0	60530	0
ENSMUSG00000032501	Trib1	0	211770	0
ENSMUSG00000050069	Grem2	0	23893	0
ENSMUSG00000032548	Slco2a1	0	24059	0
ENSMUSG00000070003	Ssbp4	0	76900	0
ENSMUSG00000031779	Ccl22	0	20299	0
ENSMUSG00000067203	H2-K2	0	NaN	0
ENSMUSG00000053801	Grwd1	0	101612	0
ENSMUSG00000022422	Dscc1	0	72107	0
ENSMUSG00000056904	Gm5620	0	NaN	0
ENSMUSG00000087445	Gm14286	0	NaN	0
ENSMUSG00000048758	Rpl29	0	19944, 666642	0
ENSMUSG00000027454	Gins1	0	69270	0
ENSMUSG00000020869	Lrrc59	0	98238	0
ENSMUSG00000070284	Gmppb	0	331026	0
ENSMUSG00000074476	Spc24	0	67629	0
ENSMUSG00000081999	Gm13461	0	NaN	0
ENSMUSG00000034271	Jdp2	0	81703	0
ENSMUSG00000077734	Snord83b	0	NaN	0
ENSMUSG00000035049	Rrp12	0	107094	0
ENSMUSG00000036412	Arsi	0	545260	0
ENSMUSG00000011034	Slc5a1	0	20537	0
ENSMUSG00000019139	Isyna1	0	71780	0
ENSMUSG00000044330	Gm9790	0	NaN	0
ENSMUSG00000039377	Hlx	0	15284	0
ENSMUSG00000003814	Calr	0	12317	0
ENSMUSG00000024778	Fas	0	14102	0
ENSMUSG00000029414	Kntc1	0	208628	0
ENSMUSG00000081855	Rpl17-ps5	0	NaN	0
ENSMUSG00000006585	Cdt1	0	67177	0
ENSMUSG00000026558	Uck2	0	80914	0
ENSMUSG00000006589	Aprt	0	11821	0
ENSMUSG00000062785	Kcnc3	0	16504	0
ENSMUSG00000056708	Ier5	0	15939	0
ENSMUSG00000032115	Hyou1	0	12282	0
ENSMUSG00000047261	Gap43	0	14432	0
ENSMUSG00000010358	Ifi35	0	70110	0
ENSMUSG00000034773	BC030867	0	217216	0
ENSMUSG00000034936	Arl4d	0	80981	0
ENSMUSG00000013629	Cad	0	69719	0
ENSMUSG00000005057	Sh2b2	0	23921	0
ENSMUSG00000048087	Gm4737	0	11615	0
ENSMUSG00000029430	Ran	0	19384	0
ENSMUSG00000032344	Mb21d1	0	214763	0
ENSMUSG00000023272	Creld2	0	76737	0
ENSMUSG00000098985	Gm27219	0	NaN	0
ENSMUSG00000004446	Bid	0	12122	0
ENSMUSG00000000562	Adora3	0	11542, 69296	0
ENSMUSG00000037474	Dtl	0	76843	0
ENSMUSG00000025001	Hells	0	15201	0
ENSMUSG00000058248	Kcnh1	0	16510	0
ENSMUSG00000031848	Lsm4	0	50783	0
ENSMUSG00000032902	Slc16a1	0	20501	0
ENSMUSG00000060594	Layn	0	244864	0
ENSMUSG00000000628	Hk2	0	15277	0
ENSMUSG00000023951	Vegfa	0	22339	0
ENSMUSG00000030220	Arhgdib	0	11857	0
ENSMUSG00000048373	Fgfbp1	0	14181	0
ENSMUSG00000081669	Npm3-ps1	0	NaN	0
ENSMUSG00000086693	A730081D07Rik	0	NaN	0
ENSMUSG00000022385	Gtse1	0	29870	0
ENSMUSG00000038900	Rpl12	0	269261	0
ENSMUSG00000068101	Cenpm	0	66570	0
ENSMUSG00000005481	Ddx39	0	68278	0
ENSMUSG00000097815	Gm26809	0	NaN	0
ENSMUSG00000079442	St6galnac4	0	20448	0
ENSMUSG00000050721	Plekho2	0	102595	0
ENSMUSG00000074071	Fam169b	0	434197	0
ENSMUSG00000045455	Gm9797	0	NaN	0
ENSMUSG00000026020	Nop58	0	55989	0
ENSMUSG00000020227	Irak3	0	73914	0
ENSMUSG00000038112	AW551984	0	244810	0
ENSMUSG00000086691	Gm15432	0	NaN	0
ENSMUSG00000026547	Tagln2	0	21346	0
ENSMUSG00000068762	Gstm6	0	14867	0
ENSMUSG00000026308	Klhl30	0	70788	0
ENSMUSG00000005470	Asf1b	0	66929	0
ENSMUSG00000019960	Dusp6	0	67603	0
ENSMUSG00000045136	Tubb2b	0	73710	0
ENSMUSG00000031445	Proz	0	66901	0
ENSMUSG00000070315	4930581F22Rik	0	NaN	0
ENSMUSG00000022564	Grina	0	66168	0
ENSMUSG00000049932	H2afx	0	15270	0
ENSMUSG00000038279	Nop2	0	110109	0
ENSMUSG00000057561	Eif1a	0	13664	0
ENSMUSG00000004936	Map2k1	0	26395	0
ENSMUSG00000060950	Trmt61a	0	328162	0
ENSMUSG00000080486	Snord100	0	NaN	0
ENSMUSG00000028633	Ctps	0	51797	0
ENSMUSG00000071041	Gm15210	0	NaN	0
ENSMUSG00000046993	Gm5637	0	NaN	0
ENSMUSG00000023988	Bysl	0	53414	0
ENSMUSG00000039640	Mrpl12	0	56282	0
ENSMUSG00000082718	Gm14928	0	NaN	0
ENSMUSG00000017057	Il13ra1	0	16164	0
ENSMUSG00000067367	Lyar	0	17089	0
ENSMUSG00000035372	1810055G02Rik	0	72056	0
ENSMUSG00000018293	Pfn1	0	18643	0
ENSMUSG00000068220	Lgals1	0	16852	0
ENSMUSG00000004814	Ccl24	0	56221	0
ENSMUSG00000053560	Ier2	0	15936	0
ENSMUSG00000055629	B4galnt4	0	330671	0
ENSMUSG00000027323	Rad51	0	19361	0
ENSMUSG00000090602	Gm5611	0	NaN	0
ENSMUSG00000035683	Melk	0	17279	0
ENSMUSG00000010067	Rassf1	0	56289	0
ENSMUSG00000022346	Myc	0	17869	0
ENSMUSG00000085178	Kdm6bos	0	NaN	0
ENSMUSG00000031149	Praf2	0	54637	0
ENSMUSG00000029622	Arpc1b	0	11867	0
ENSMUSG00000032113	Chek1	0	12649	0
ENSMUSG00000030431	Tmem238	0	664968	0
ENSMUSG00000007682	Dio2	0	13371	0
ENSMUSG00000033294	Noc4l	0	100608	0
ENSMUSG00000062488	I830012O16Rik	0	667370	0
ENSMUSG00000024732	Ccdc86	0	108673	0
ENSMUSG00000042842	Serpinb6b	0	20708	0
ENSMUSG00000058126	Tpm3-rs7	0	NaN	0
ENSMUSG00000017861	Mybl2	0	17865	0
ENSMUSG00000025130	P4hb	0	18453	0
ENSMUSG00000069662	Marcks	0	17118	0
ENSMUSG00000041974	Spidr	0	224008	0
ENSMUSG00000030681	Mvp	0	78388	0
ENSMUSG00000043091	Tuba1c	0	22146	0
ENSMUSG00000003617	Cp	0	12870	0
ENSMUSG00000040010	Slc7a5	0	20539	0
ENSMUSG00000020571	Pdia6	0	71853	0
ENSMUSG00000078812	Eif5a	0	276770	0
ENSMUSG00000039899	Fgl2	0	14190	0
ENSMUSG00000021270	Hsp90aa1	0	15519	0
ENSMUSG00000006179	Prss16	0	54373	0
ENSMUSG00000037217	Syn1	0	20964	0
ENSMUSG00000082308	Gm15770	0	NaN	0
ENSMUSG00000039055	Eme1	0	268465	0
ENSMUSG00000001082	Mfsd10	0	68294	0
ENSMUSG00000020701	Tmem132e	0	270893	0
ENSMUSG00000006715	Gmnn	0	57441	0
ENSMUSG00000082896	Gm5844	0	NaN	0
ENSMUSG00000028782	Bai2	0	230775	0
ENSMUSG00000091105	Gm5633	0	NaN	0
ENSMUSG00000034883	Lrr1	0	69706	0
ENSMUSG00000004043	Stat5a	0	20850	0
ENSMUSG00000035678	Tnfsf9	0	21950	0
ENSMUSG00000046591	Ticrr	0	77011	0
ENSMUSG00000033987	Dnah17	0	69926	0
ENSMUSG00000095098	Ccdc85b	0	240514	0
ENSMUSG00000024883	Rin1	0	225870	0
ENSMUSG00000032038	St3gal4	0	20443	0
ENSMUSG00000016256	Ctsz	0	64138	0
ENSMUSG00000042622	Maff	0	17133	0
ENSMUSG00000096351	Samd11	0	231004	0
ENSMUSG00000030110	Ret	0	19713	0
ENSMUSG00000024772	Ehd1	0	13660	0
ENSMUSG00000031629	Cenpu	0	71876	0
ENSMUSG00000040432	Ltb4r2	0	57260	0
ENSMUSG00000001123	Lgals9	0	16859	0
ENSMUSG00000002983	Relb	0	19698	0
ENSMUSG00000002233	Rhoc	0	11853	0
ENSMUSG00000071547	Nt5dc2	0	70021	0
ENSMUSG00000024539	Ptpn2	0	19255	0
ENSMUSG00000053641	Dennd4a	0	102442	0
ENSMUSG00000062825	Actg1	0	11465	0
ENSMUSG00000026196	Bard1	0	12021	0
ENSMUSG00000020075	Ddx21	0	56200	0
ENSMUSG00000015176	Nolc1	0	70769	0
ENSMUSG00000056209	Npm3	0	18150	0
ENSMUSG00000050244	Heatr1	0	217995	0
ENSMUSG00000044813	Shb	0	230126	0
ENSMUSG00000029752	Asns	0	27053	0
ENSMUSG00000085498	Gm14023	0	NaN	0
ENSMUSG00000020941	Map3k14	0	53859	0
ENSMUSG00000025645	Ccdc51	0	66658	0
ENSMUSG00000002477	Snrpd1	0	20641	0
ENSMUSG00000020787	P2rx1	0	18436	0
ENSMUSG00000044533	Rps2	0	16898	0
ENSMUSG00000051735	Rinl	0	320435	0
ENSMUSG00000003500	Impdh1	0	23917	0
ENSMUSG00000023004	Tuba1b	0	22143	0
ENSMUSG00000048329	Mfsd6l	0	215723	0
ENSMUSG00000020178	Adora2a	0	11540	0
ENSMUSG00000068744	Psrc1	0	56742	0
ENSMUSG00000024789	Jak2	0	16452	0
ENSMUSG00000036223	Ska1	0	66468	0
ENSMUSG00000042659	Arrdc4	0	66412	0
ENSMUSG00000025817	Nudt5	0	53893	0
ENSMUSG00000034612	Chst11	0	58250	0
ENSMUSG00000027506	Tpd52	0	21985	0
ENSMUSG00000060126	Tpt1	0	22070	0
ENSMUSG00000075023	Accsl	0	381411	0
ENSMUSG00000084113	Gm14277	0	NaN	0
ENSMUSG00000040688	Tbl3	0	213773	0
ENSMUSG00000026683	Nuf2	0	66977	0
ENSMUSG00000059182	Skap2	0	54353	0
[truncated: 2,492 more rows]
