# Supplementary material for: SyNDI: synchronous network data integration framework
Source: BMC Bioinformatics. 2018 Nov 6;19:403. doi: 10.1186/s12859-018-2426-5 (PMC6219086; doi:10.1186/s12859-018-2426-5)
Supplement: Supplementary file 3 — Source code and data files of the example presented in Additional file 2. This additional file is a zip package that contains all source code data files used in Additional file 2. Detailed descriptions of each of these files are presented in a README file included in this zip package (ZIP 16.2 MB) [file 12859_2018_2426_MOESM3_ESM.zip › Additional_file_3/Non_equiv_mouse_wps.txt]

MAPK_signaling_pathway
Kit_Receptor_Signaling_Pathway
ESC_Pluripotency_Pathways
Kennedy_pathway
Osteoclast
Regulation_of_Cardiac_Hypertrophy_by_miR-208
Leptin_Insulin_Overlap
ErbB_signaling_pathway
Folic_Acid_Network
Amino_Acid_metabolism
Exercise-induced_Circadian_Regulation
Iron_Homeostasis
Chemokine_signaling_pathway
miRNA_regulation_of_DNA_Damage_Response
PluriNetWork
Serotonin_and_anxiety
Serotonin_and_anxiety-related_events
Selenium_metabolism-Selenoproteins
MicroRNAs_in_Cardiomyocyte_Hypertrophy
TNF-alpha_NF-kB_Signaling_Pathway
Macrophage_markers
Delta-Notch_Signaling_Pathway
Methylation
Nuclear_receptors_in_lipid_metabolism_and_toxicity
Polyol_pathway
mRNA_processing
TGF_Beta_Signaling_Pathway
Alpha6-Beta4_Integrin_Signaling_Pathway
Wnt_Signaling_Pathway_NetPath
Complement_Activation,_Classical_Pathway
Adipogenesis_genes
Purine_metabolism
Osteoblast
Keap1-Nrf2
Estrogen_signalling
Focal_Adhesion-PI3K-Akt-mTOR-signaling_pathway
PPAR_signaling_pathway
Ptf1a_related_regulatory_pathway
Fatty_acid_oxidation
Histone_modifications
miR-222_in_Exercise-Induced_Cardiac_Growth
Retinol_metabolism
XPodNet_-_protein-protein_interactions_in_the_podocyte_expanded_by_STRING
Glutathione_and_one_carbon_metabolism
Id_Signaling_Pathway
EGFR1_Signaling_Pathway
Arachidonate_Epoxygenase_Epoxide_Hydrolase
Leptin_and_adiponectin
Oxidative_Damage
Orphan_GPCRs
Splicing_factor_NOVA_regulated_synpatic_proteins
PodNet-_protein-protein_interactions_in_the_podocyte
Toll_Like_Receptor_signaling
Odorant_GPCRs
IL-6_signaling_Pathway
IL-1_Signaling_Pathway
miR-1_in_cardiac_development
Non-odorant_GPCRs
One_carbon_metabolism_and_related_pathways
Cytokines_and_Inflammatory_Response_(BioCarta)
