# Supplementary material for: SyNDI: synchronous network data integration framework
Source: BMC Bioinformatics. 2018 Nov 6;19:403. doi: 10.1186/s12859-018-2426-5 (PMC6219086; doi:10.1186/s12859-018-2426-5)
Supplement: Supplementary file 3 — Source code and data files of the example presented in Additional file 2. This additional file is a zip package that contains all source code data files used in Additional file 2. Detailed descriptions of each of these files are presented in a README file included in this zip package (ZIP 16.2 MB) [file 12859_2018_2426_MOESM3_ESM.zip › Additional_file_3/FindEquivWps.R]

# Author: Erno Lindfors
# Last updated: Oct 14, 2016
#
# This file creates a file that contains equivalent pathways between human and
# mouse by using an exact match.
# The results will be stored locally on user's computer.
# 
# Args (from command line):
#   Paths to the human and mouse files that will be compared
# 
# Usage (from command line):
# Rscript --vanilla FindEquivWps.R $WP_FOLDER/Human_wikipathways_ids.txt $WP_FOLDER/Mouse_wikipathways_ids.txt

# Delete all R objects from the workspace in order to make sure we will not mix
# up with earlier objects.
rm(list=ls())

# Read the human and mouse WikiPathwaay files from the command line arguments.
#!/usr/bin/env Rscript
args = commandArgs(trailingOnly=TRUE)

human_wp_df <- read.delim(
  args[1],
  sep="\t",
  header=T
)
mouse_wp_df <- read.delim(
  args[2],
  sep="\t",
  header=T
)

# We create a hash map in a bit unelegant way by using for-loops.
# It could be more elegant to use some types of apply functions, possibly useful links:
# http://adv-r.had.co.nz/Functionals.html#functionals-loop
# http://stackoverflow.com/questions/25476526/apply-function-using-expand-grid-in-r
strimmed_orig_human_wps_map <- list()
for (i in 1:nrow(human_wp_df)) {
  aftPrefStr <- strsplit(as.character(human_wp_df[i,1]), "Hs_")[[1]][2]
  strimmedName <- strsplit(aftPrefStr, "_WP")[[1]][1]
  strimmed_orig_human_wps_map[[strimmedName]] <- human_wp_df[i,1]
}

strimmed_orig_mouse_wps_map <- list()
for (i in 1:nrow(mouse_wp_df)) {
  aftPrefStr <- strsplit(as.character(mouse_wp_df[i,1]), "Mm_")[[1]][2]
  strimmedName <- strsplit(aftPrefStr, "_WP")[[1]][1]
  strimmed_orig_mouse_wps_map[[strimmedName]] <- mouse_wp_df[i,1]
}

strimmed_human_wp_file_names <- apply(
  human_wp_df,
  1,
  function(x) {
    aftPrefStr <- strsplit(x[1], "Hs_")[[1]][2]
    strimmedName <- strsplit(aftPrefStr, "_WP")[[1]][1]
    return (strimmedName)
  }
)

strimmed_mouse_wp_file_names <- apply(
  mouse_wp_df,
  1,
  function(x) {
    aftPrefStr <- strsplit(x[1], "Mm_")[[1]][2]
    strimmedName <- strsplit(aftPrefStr, "_WP")[[1]][1]
    return (strimmedName)
  }
)

equivalent_wps <- intersect(
  strimmed_human_wp_file_names, strimmed_mouse_wp_file_names
)
non_equivalent_human_wps <- setdiff(
  strimmed_human_wp_file_names, equivalent_wps
)
non_equivalent_mouse_wps <- setdiff(
  strimmed_mouse_wp_file_names, equivalent_wps
)

# We again use a for-loop in a bit unelegant way.
equivalent_output <- data.frame(nrow=length(equivalent_wps), ncol=2)
for (i in 1:length(equivalent_wps)) {
  equivalent_output[i,1] <-
    as.vector(strimmed_orig_human_wps_map[[equivalent_wps[i]]])
  equivalent_output[i,2] <-
    as.vector(strimmed_orig_mouse_wps_map[[equivalent_wps[i]]])
}

# Write the results on the local computer.
colnames(equivalent_output) <- c(
  paste("Human.", colnames(human_wp_df)[1], sep=""),
  paste("Mouse.", colnames(mouse_wp_df)[1], sep="")
)
write.table(
  equivalent_output, "Equiv_wps.txt", sep="\t", row.names = FALSE,
  col.names = T, quote = FALSE
)
write.table(
  non_equivalent_human_wps, "Non_equiv_human_wps.txt", sep="\t",
  row.names = FALSE, col.names = FALSE, quote = FALSE
)
write.table(
  non_equivalent_mouse_wps, "Non_equiv_mouse_wps.txt", sep="\t",
  row.names = FALSE, col.names = FALSE, quote = FALSE
)
