# Supplementary material for: SyNDI: synchronous network data integration framework
Source: BMC Bioinformatics. 2018 Nov 6;19:403. doi: 10.1186/s12859-018-2426-5 (PMC6219086; doi:10.1186/s12859-018-2426-5)
Supplement: Supplementary file 5 — Files of the example presented in Additional file 4. This additional file is a zip package that contains all files used in Additional file 4. Detailed descriptions of each of these files are presented in a README file included in this zip package. (GZ 30411 kb) [file 12859_2018_2426_MOESM5_ESM.gz]

Archive with 50 entries (40 files):
- SyNDITools/Meme2Fimo/GetFimoGenelist.py
- SyNDITools/PerformTtest/PerformTtest.R
- SyNDITools/Meme2Fimo/upstream_seq_rsat-200-50.res
- MtbExample/Meme2Fimo/H37Rv.bg
- SyNDITools/Meme2Fimo/testfiles/test.html
- SyNDITools/Meme2Fimo/testfiles/upstream_1000_rsat.fasta
- SyNDITools/Meme2Fimo/GetMotifMatrix.py
- MtbExample/Meme2Fimo/upstream_1000_rsat.fasta
- SyNDITools/PerformTtest/PerformTtest.xml
- MtbExample/Nets
- SyNDITools/PlotGenes
- SyNDITools/Meme2Fimo/testfiles/meme2fimo.html
- SyNDITools/Meme2Fimo/upstream_seq_rsat-200.res
- SyNDITools/PerformTtest
- SyNDITools/ReadOutputTest
- SyNDITools/PlotGenes/PlotGenes.R
- MtbExample/Nets/MTB_H37Rv_set.cys
- MtbExample
- SyNDITools/Meme2Fimo/testfiles/H37Rv.gbk
- SyNDITools/galaxy.ini
- MtbExample/Meme2Fimo/H37Rv.fasta
- SyNDITools/Meme2Fimo/Meme2Fimo.xml
- MtbExample/Meme2Fimo/genedirections.tsv
- SyNDITools/PlotGenes/PlotGenes.xml
- SyNDITools/Meme2Fimo
- SyNDITools/Meme2Fimo/in.fasta
- SyNDITools/ReadOutputTest/ReadOutputTest.R
- MtbExample/Meme2Fimo
- SyNDITools/Meme2Fimo/testfiles/test.sh
- SyNDITools/Meme2Fimo/Meme2Fimo.sh
- SyNDITools/Meme2Fimo/testfiles/genelist.txt
- SyNDITools/Meme2Fimo/upstream_seq_rsat-1000.res
- MtbExample/Meme2Fimo/upstream_1000_rsat.bg
- MtbExample/Meme2Fimo/H37Rv_v2.gbk
- setupGalaxy.sh
- SyNDITools/Meme2Fimo/test2.html
- SyNDITools/ReadOutputTest/ReadOutputTest.xml
- SyNDITools/Meme2Fimo/Merge.py
- SyNDITools/Meme2Fimo/testfiles/H37Rv.txt
- SyNDITools/Meme2Fimo/testfiles/upstream_1000_rsat.txt
- SyNDITools/tool_conf.xml
- multinetvisapp-1.0.0-SNAPSHOT.jar
- SyNDITools/Meme2Fimo/testfiles/H37Rv.fasta
- SyNDITools/Meme2Fimo/MotifFind.py
- SyNDITools/Meme2Fimo/testfiles/res
- SyNDITools/Meme2Fimo/testfiles/res/in.fasta
- SyNDITools/Meme2Fimo/testfiles
- SyNDITools
- SyNDITools/Meme2Fimo/meme_4.9.0_4.tar.gz
- Readme.txt
