# Supplementary material for: SyNDI: synchronous network data integration framework
Source: BMC Bioinformatics. 2018 Nov 6;19:403. doi: 10.1186/s12859-018-2426-5 (PMC6219086; doi:10.1186/s12859-018-2426-5)
Supplement: Supplementary file 5 — Files of the example presented in Additional file 4. This additional file is a zip package that contains all files used in Additional file 4. Detailed descriptions of each of these files are presented in a README file included in this zip package. (GZ 30411 kb) [file 12859_2018_2426_MOESM5_ESM.gz › SyNDITools/PerformTtest/PerformTtest.R]

cat("Starting PerformTtest.R\n")

# Read the input paramteres.
args = commandArgs(T)
out_fname = args[1]
in_data_set_fname = args[2]
cut_off_qval = as.numeric(args[3])
alternative = args[4]
# paired = args[5]
# varEqual = args[6]

cat("out_fname: ", out_fname, "\n")
cat("in_data_set_fname: ", in_data_set_fname, "\n")
cat("cut_off_qval: ", cut_off_qval, "\n")
cat("alternative: ", alternative, "\n")
cat("class(alternative): ", class(alternative), "\n")
# cat("paired: ", paired, "\n")
# cat("class(paired): ", class(paired), "\n")
# cat("varEqual: ", varEqual, "\n")
# cat("class(varEqual): ", class(varEqual), "\n")

in_df <- read.delim(
  in_data_set_fname,
  na.strings = "",
  header=F,
  comment.char = "!",
  sep="\t"
)

cat("class(in_df): ", class(in_df), "\n")
cat("dim(in_df): ", dim(in_df), "\n")

condIdentRow_df <- as.data.frame(in_df[1,], drop=false)
cat("class(condIdentRow_df): ", class(condIdentRow_df), "\n")
cat("dim(condIdentRow_df): ", dim(condIdentRow_df), "\n")
cat("length(condIdentRow_df): ", length(condIdentRow_df), "\n")

dataSet1Identifiers <- vector()
dataSet2Identifiers <- vector()
print(paste("ncol(condIdentRow_df): ", ncol(condIdentRow_df), "\n"))
for (j in 2:ncol(condIdentRow_df)) {
  currentCond <- condIdentRow_df[1,j]
  if (currentCond == "1") {
    dataSet1Identifiers <- append(dataSet1Identifiers, j-1)
  } else if (currentCond == "2") {
    dataSet2Identifiers <- append(dataSet2Identifiers, j-1)
  } else {
    print(paste(
      "Something is wrong in PerformTtest.R\n", 
       "currentCond: ", currentCond ," does not make sense."
    ))
  }
}
print(paste("class(dataSet1Identifiers): ", class(dataSet1Identifiers), "\n"))
print(paste("class(dataSet2Identifiers): ", class(dataSet2Identifiers), "\n"))
print(paste("dim(dataSet1Identifiers): ", dim(dataSet1Identifiers), "\n"))
print(paste("dim(dataSet2Identifiers): ", dim(dataSet2Identifiers), "\n"))
print(paste("length(dataSet1Identifiers): ", length(dataSet1Identifiers), "\n"))
print(paste("length(dataSet2Identifiers): ", length(dataSet2Identifiers), "\n"))

numericIdentifiers <- in_df[3:nrow(in_df),1]
print(paste("class(numericIdentifiers): ", class(numericIdentifiers), "\n"))
print(paste("dim(numericIdentifiers): ", dim(numericIdentifiers), "\n"))
print(paste("length(numericIdentifiers): ", length(numericIdentifiers), "\n"))

intensity_df <- in_df[-c(1,2), -c(1)]
print(paste("class(intensity_df): ", class(intensity_df), "\n"))
print(paste("dim(intensity_df): ", dim(intensity_df), "\n"))
print(paste("length(intensity_df): ", length(intensity_df), "\n"))

# It seems reading values for paired and var.equal from Galaxy does not
# work, so we hard code them at least for awhile.
pvals <- vector()
ouputMatrix <- matrix(nrow=nrow(intensity_df), ncol=2)
for (i in 1:nrow(intensity_df)) {
  dataSet1Intens <- as.numeric(intensity_df[i,dataSet1Identifiers])
  dataSet2Intens <- as.numeric(intensity_df[i,dataSet2Identifiers])
  testObj <-
    t.test(
      dataSet1Intens,
      dataSet2Intens,
      alternative = alternative,
      paired = FALSE, 
      # paired = paired,
      var.equal = FALSE,
      # var.equal = varEqual,
      formula=log
    )
  pValTtest <- testObj$p.value
  ouputMatrix[i,1] <- as.vector(numericIdentifiers[i])
  ouputMatrix[i,2] <- pValTtest
  pvals <- append(pvals, pValTtest)
}

library(qvalue)
qobj <- qvalue(p = pvals)
qvalues <- qobj$qvalues
print(paste("dim(ouputMatrix) bef adding qvalues: ", dim(ouputMatrix), "\n"))
ouputMatrix <- cbind(ouputMatrix[,1:ncol(ouputMatrix)], qvalues)
print(paste("dim(ouputMatrix) aft adding qvalues: ", dim(ouputMatrix), "\n"))
ouputMatrix <- ouputMatrix[which(ouputMatrix[,3]<=cut_off_qval), ]
print(paste("dim(ouputMatrix) aft q-val filtering: ", dim(ouputMatrix), "\n"))

write.table(
  ouputMatrix,
  sep="\t",
  row.names=FALSE,
  col.names = FALSE,
  file=out_fname,
  quote=FALSE
)
