# Supplementary material for: SyNDI: synchronous network data integration framework
Source: BMC Bioinformatics. 2018 Nov 6;19:403. doi: 10.1186/s12859-018-2426-5 (PMC6219086; doi:10.1186/s12859-018-2426-5)
Supplement: Supplementary file 5 — Files of the example presented in Additional file 4. This additional file is a zip package that contains all files used in Additional file 4. Detailed descriptions of each of these files are presented in a README file included in this zip package. (GZ 30411 kb) [file 12859_2018_2426_MOESM5_ESM.gz › MtbExample/Meme2Fimo/H37Rv.bg]

# order 0
A 1.719e-01
C 3.281e-01
G 3.281e-01
T 1.719e-01
# order 1
AA 3.122e-02
AC 5.898e-02
AG 4.473e-02
AT 3.700e-02
CA 6.279e-02
CC 9.320e-02
CG 1.273e-01
CT 4.473e-02
GA 6.101e-02
GC 1.149e-01
GG 9.320e-02
GT 5.898e-02
TA 1.691e-02
TC 6.101e-02
TG 6.279e-02
TT 3.122e-02
# order 2
AAA 5.200e-03
AAC 1.210e-02
AAG 8.315e-03
AAT 5.604e-03
ACA 9.933e-03
ACC 2.280e-02
ACG 1.918e-02
ACT 7.064e-03
AGA 7.174e-03
AGC 1.857e-02
AGG 1.192e-02
AGT 7.064e-03
ATA 3.583e-03
ATC 1.635e-02
ATG 1.146e-02
ATT 5.604e-03
CAA 1.241e-02
CAC 1.989e-02
CAG 1.903e-02
CAT 1.146e-02
CCA 2.061e-02
CCC 1.945e-02
CCG 4.122e-02
CCT 1.192e-02
CGA 2.828e-02
CGC 3.867e-02
CGG 4.122e-02
CGT 1.918e-02
CTA 4.678e-03
CTC 1.271e-02
CTG 1.903e-02
CTT 8.315e-03
GAA 1.147e-02
GAC 2.048e-02
GAG 1.271e-02
GAT 1.635e-02
GCA 2.030e-02
GCC 3.734e-02
GCG 3.867e-02
GCT 1.857e-02
GGA 1.361e-02
GGC 3.734e-02
GGG 1.945e-02
GGT 2.280e-02
GTA 6.509e-03
GTC 2.048e-02
GTG 1.989e-02
GTT 1.210e-02
TAA 2.141e-03
TAC 6.509e-03
TAG 4.678e-03
TAT 3.583e-03
TCA 1.195e-02
TCC 1.361e-02
TCG 2.828e-02
TCT 7.174e-03
TGA 1.195e-02
TGC 2.030e-02
TGG 2.061e-02
TGT 9.933e-03
TTA 2.141e-03
TTC 1.147e-02
TTG 1.241e-02
TTT 5.200e-03
# order 3
AAAA 9.641e-04
AAAC 1.819e-03
AAAG 1.342e-03
AAAT 1.075e-03
AACA 2.575e-03
AACC 3.602e-03
AACG 4.054e-03
AACT 1.868e-03
AAGA 1.772e-03
AAGC 2.763e-03
AAGG 2.268e-03
AAGT 1.512e-03
AATA 7.478e-04
AATC 2.121e-03
AATG 1.658e-03
AATT 1.077e-03
ACAA 2.051e-03
ACAC 3.272e-03
ACAG 2.399e-03
ACAT 2.212e-03
ACCA 5.108e-03
ACCC 4.917e-03
ACCG 9.449e-03
ACCT 3.328e-03
ACGA 4.505e-03
ACGC 5.627e-03
ACGG 5.590e-03
ACGT 3.456e-03
ACTA 8.554e-04
ACTC 2.143e-03
ACTG 2.554e-03
ACTT 1.512e-03
AGAA 1.640e-03
AGAC 2.111e-03
AGAG 1.125e-03
AGAT 2.298e-03
AGCA 4.081e-03
AGCC 5.103e-03
AGCG 6.107e-03
AGCT 3.282e-03
AGGA 2.281e-03
AGGC 4.078e-03
AGGG 2.234e-03
AGGT 3.328e-03
AGTA 9.552e-04
AGTC 2.216e-03
AGTG 2.024e-03
AGTT 1.868e-03
ATAA 4.606e-04
ATAC 1.274e-03
ATAG 1.009e-03
ATAT 8.387e-04
ATCA 3.394e-03
ATCC 3.745e-03
ATCG 6.911e-03
ATCT 2.298e-03
ATGA 2.373e-03
ATGC 3.598e-03
ATGG 3.282e-03
ATGT 2.212e-03
ATTA 4.396e-04
ATTC 2.102e-03
ATTG 1.987e-03
ATTT 1.075e-03
CAAA 1.824e-03
CAAC 5.353e-03
CAAG 3.244e-03
CAAT 1.987e-03
CACA 2.672e-03
CACC 9.848e-03
CACG 5.341e-03
CACT 2.024e-03
CAGA 2.528e-03
CAGC 9.050e-03
CAGG 4.898e-03
CAGT 2.554e-03
CATA 1.003e-03
CATC 5.553e-03
CATG 3.251e-03
CATT 1.658e-03
CCAA 3.824e-03
CCAC 6.435e-03
CCAG 7.066e-03
CCAT 3.282e-03
CCCA 4.454e-03
CCCC 3.939e-03
CCCG 8.827e-03
CCCT 2.234e-03
CCGA 8.905e-03
CCGC 1.332e-02
CCGG 1.341e-02
CCGT 5.590e-03
CCTA 1.180e-03
CCTC 3.575e-03
CCTG 4.898e-03
CCTT 2.268e-03
CGAA 4.950e-03
CGAC 1.013e-02
CGAG 6.285e-03
CGAT 6.911e-03
CGCA 6.373e-03
CGCC 1.422e-02
CGCG 1.197e-02
CGCT 6.107e-03
CGGA 5.110e-03
CGGC 1.783e-02
CGGG 8.827e-03
CGGT 9.449e-03
CGTA 1.995e-03
CGTC 7.788e-03
CGTG 5.341e-03
CGTT 4.054e-03
CTAA 4.895e-04
CTAC 2.285e-03
CTAG 8.945e-04
CTAT 1.009e-03
CTCA 2.322e-03
CTCC 2.977e-03
CTCG 6.285e-03
CTCT 1.125e-03
CTGA 3.141e-03
CTGC 6.423e-03
CTGG 7.066e-03
CTGT 2.399e-03
CTTA 5.033e-04
CTTC 3.225e-03
CTTG 3.244e-03
CTTT 1.342e-03
GAAA 2.041e-03
GAAC 4.101e-03
GAAG 3.225e-03
GAAT 2.102e-03
GACA 3.623e-03
GACC 6.855e-03
GACG 7.788e-03
GACT 2.216e-03
GAGA 2.084e-03
GAGC 4.908e-03
GAGG 3.575e-03
GAGT 2.143e-03
GATA 1.541e-03
GATC 7.133e-03
GATG 5.553e-03
GATT 2.121e-03
GCAA 3.978e-03
GCAC 6.300e-03
GCAG 6.423e-03
GCAT 3.598e-03
GCCA 7.860e-03
GCCC 7.569e-03
GCCG 1.783e-02
GCCT 4.078e-03
GCGA 7.613e-03
GCGC 1.211e-02
GCGG 1.332e-02
GCGT 5.627e-03
GCTA 1.852e-03
GCTC 4.908e-03
GCTG 9.050e-03
GCTT 2.763e-03
GGAA 2.794e-03
GGAC 4.089e-03
GGAG 2.977e-03
GGAT 3.745e-03
GGCA 6.602e-03
GGCC 1.141e-02
GGCG 1.422e-02
GGCT 5.103e-03
GGGA 3.028e-03
GGGC 7.569e-03
GGGG 3.939e-03
GGGT 4.917e-03
GGTA 2.497e-03
GGTC 6.855e-03
GGTG 9.848e-03
GGTT 3.602e-03
GTAA 9.032e-04
GTAC 2.046e-03
GTAG 2.285e-03
GTAT 1.274e-03
GTCA 4.147e-03
GTCC 4.089e-03
GTCG 1.013e-02
GTCT 2.111e-03
GTGA 3.879e-03
GTGC 6.300e-03
GTGG 6.435e-03
GTGT 3.272e-03
GTTA 8.267e-04
GTTC 4.101e-03
GTTG 5.353e-03
GTTT 1.819e-03
TAAA 3.715e-04
TAAC 8.267e-04
TAAG 5.033e-04
TAAT 4.396e-04
TACA 1.062e-03
TACC 2.497e-03
TACG 1.995e-03
TACT 9.552e-04
TAGA 7.909e-04
TAGC 1.852e-03
TAGG 1.180e-03
TAGT 8.554e-04
TATA 2.908e-04
TATC 1.541e-03
TATG 1.003e-03
TATT 7.478e-04
TCAA 2.556e-03
TCAC 3.879e-03
TCAG 3.141e-03
TCAT 2.373e-03
TCCA 3.186e-03
TCCC 3.028e-03
TCCG 5.110e-03
TCCT 2.281e-03
TCGA 7.257e-03
TCGC 7.613e-03
TCGG 8.905e-03
TCGT 4.505e-03
TCTA 7.909e-04
TCTC 2.084e-03
TCTG 2.528e-03
TCTT 1.772e-03
TGAA 2.085e-03
TGAC 4.147e-03
TGAG 2.322e-03
TGAT 3.394e-03
TGCA 3.245e-03
TGCC 6.602e-03
TGCG 6.373e-03
TGCT 4.081e-03
TGGA 3.186e-03
TGGC 7.860e-03
TGGG 4.454e-03
TGGT 5.108e-03
TGTA 1.062e-03
TGTC 3.623e-03
TGTG 2.672e-03
TGTT 2.575e-03
TTAA 2.879e-04
TTAC 9.032e-04
TTAG 4.895e-04
TTAT 4.606e-04
TTCA 2.085e-03
TTCC 2.794e-03
TTCG 4.950e-03
TTCT 1.640e-03
TTGA 2.556e-03
TTGC 3.978e-03
TTGG 3.824e-03
TTGT 2.051e-03
TTTA 3.715e-04
TTTC 2.041e-03
TTTG 1.824e-03
TTTT 9.641e-04
