# Supplementary material for: SyNDI: synchronous network data integration framework
Source: BMC Bioinformatics. 2018 Nov 6;19:403. doi: 10.1186/s12859-018-2426-5 (PMC6219086; doi:10.1186/s12859-018-2426-5)
Supplement: Supplementary file 5 — Files of the example presented in Additional file 4. This additional file is a zip package that contains all files used in Additional file 4. Detailed descriptions of each of these files are presented in a README file included in this zip package. (GZ 30411 kb) [file 12859_2018_2426_MOESM5_ESM.gz › SyNDITools/PerformTtest/PerformTtest.xml]

<tool id="PerformTtest_R" name="PerformTtest" version="1.1.0">
  <description>This tool performs a t-test between two data sets (henceforth Data Set 1 and Data Set 2).</description>
  <command interpreter="Rscript">PerformTtest.R $out_file $data_set $cut_off_qval $alternative</command>
  <inputs>
    <param name="data_set" type="data" format="txt" label="Data Set"/>
    <param name="cut_off_qval" type="float" value="0.05" label="Cutt-off for q-value" default="0.05"/>
   
    <param name="alternative" type="select" label="alternative">
      <option value="two.sided">two.sided</option>
      <option value="greater">greater</option>
      <option value="less">less</option>
    </param>
    <!--  
    <param name="paired" type="select" label="paired">
      <option value="FALSE">FALSE</option>
      <option value="TRUE">TRUE</option>
    </param>
    <param name="varEqual" type="select" label="varEqual">
      <option value="FALSE">FALSE</option>
      <option value="TRUE">TRUE</option>
    </param>
    -->
  </inputs>
  <outputs>
    <data format="txt" name="out_file" />
  </outputs>
  <requirements>
    <requirement type="set_environment">R_SCRIPT_PATH</requirement>
    <requirement type="package" version="3.2.3">R</requirement>
  </requirements>
  <help>

.. class:: infomark

**TIP:** If your data is not TAB delimited, use *Text Manipulation-&gt;Convert*

-----

**Syntax**

This tool performs a t-test between two data sets.

**Input files**

- Data Set::
    
    This file contains the data for which the t-tests will be peformed.
    All rows starting with an exclamation mark (!) will be ignored.
    So, it is ok to include for example meta data and header in the beginning of this file.

    First column
    Identifier that identifies the numeric values in this row

    First row
    Condition identifiers having the following options:
    1 = The sample in the corresponding column is in Data Set 1
    2 = The sample in the corresponding column is in Data Set 2
    
    The other cells (the columns and rows after identifiers) contain the actual data as numerical values.

- Cutt-off for q-value::

    The cutt-off value for fdr q-value
    Gene having higher q-value will be filtered out

- alternative::

    alternative hypothesis with the following options:
    - two.sided
    - greater
    - less

- paired::

    TRUE, a paired test is used
    FALSE, a non-paired test is used

- var.equal::

    TRUE, the two variances are treated as equal
    FALSE, the two variances are not treated as equal
    
**Output files**

- The output file a txt-file that contains the following columns::
  
    First column
    An identifier given in the input file

    Second column
    A p-value associated with the identifier in the first column
  
</help>
</tool>
