# Supplementary material for: SyNDI: synchronous network data integration framework
Source: BMC Bioinformatics. 2018 Nov 6;19:403. doi: 10.1186/s12859-018-2426-5 (PMC6219086; doi:10.1186/s12859-018-2426-5)
Supplement: Supplementary file 5 — Files of the example presented in Additional file 4. This additional file is a zip package that contains all files used in Additional file 4. Detailed descriptions of each of these files are presented in a README file included in this zip package. (GZ 30411 kb) [file 12859_2018_2426_MOESM5_ESM.gz › SyNDITools/PlotGenes/PlotGenes.R]

cat("Starting PlotGenes.R\n")

# This function plots to bottom bar for the cluster line.
plot.barra.global <- function(pos, plo.num = FALSE, general.list)  {
  s <- 0
  if (plo.num) { 
    posnum <- NULL
  }
  for (i in 1:length(general.list)) {
    lines(c(s, s + general.list[i]), c(pos, pos), col = names(general.list)[i], lwd = 5)
    abline(v = s + general.list[i], lty = 5, col = "light grey")
    if (plo.num) { 
      posnum <- c(posnum, s + general.list[i]/2)
    }
    s <- s + general.list[i]
  }
  if (plo.num) {
    text(posnum, y = pos + 0.05 * abs(pos), c(1:length(general.list)))
  }
}

# Read the input paramteres.
args = commandArgs(T)
out_fname = args[1]
use_clust = args[4]

# Read GE data from file into dataframe called "expression":
# Rows of expression: Genes
# Columns of expression: Conditions
# colnames(expression) = 1. row of file
# rownames(expression) = 1. col of file
inputExpr <- read.table(
  args[3],
  header = TRUE,
  sep="\t"
)
rownames(inputExpr) <- inputExpr[,1]

# It seems for some reason the following removal makes convert the inputExpr
# from data frame to factor which will cause the error.
inputExpr <- inputExpr[,-c(1)]

# Read input genes
inputGenes <- read.table(args[2], header=FALSE, sep="\t")
inputGenes <- toupper(as.character(inputGenes[,1]))

cat("length(inputGenes) before intersection: ", length(inputGenes), "\n")
cat("length(inputExpr) before intersection: ", length(inputExpr), "\n")
cat("length(rownames(inputExpr)) before intersection: ", length(rownames(inputExpr)), "\n")
cat("class(inputExpr) before intersection: ", class(inputExpr), "\n")
cat("length(inputExpr) before intersection: ", length(inputExpr), "\n")
cat("dim(inputExpr) before intersection: ", dim(inputExpr), "\n")

# Include genes in inputGenes and inputExpr only their intersection
inputGenes <- inputGenes[which(inputGenes %in% rownames(inputExpr))]

cat("length(inputGenes) after intersection: ", length(inputGenes), "\n")
cat("length(inputExpr) after intersection: ", length(inputExpr), "\n")

inputExpr <- inputExpr[inputGenes,]

# Calculate meean exprs for each condition over the input genes.
# These values will be needed when plotting the conditon expr line.
condMeans <- apply(inputExpr,2,mean)

# Open the pdf for plotting
pdf(out_fname, width=11, height=8)

# If the cluster info is used, then we use cluster information
# in the avr expr line.
if (use_clust == "yes") {
  
  cat("use_clust == yes\n")
  
  # Read condition-cluster association from input file "condClustDf"
  # 1. column  of condClustDf: condition
  # 2. column of condClustDf: cluster name
  condClustDf <- read.table(
    args[5],
    header = FALSE,
    sep="\t"
  )
  rownames(condClustDf) <- condClustDf[,1]
  
  # Calculate vars for each condition across expression of input genes
  condVars <-
    apply(inputExpr, 2, var, na.rm=T) /
      abs(apply(inputExpr, 2, mean, na.rm=T))
  names(condVars) <- colnames(inputExpr)
  
  # Start the cluster with the conditions that don't have a high vars
  cond.in <- names(which(abs(condVars)<0.4))
  unrelated <- FALSE
  if (length(cond.in) <= 1) {
    unrelated <- TRUE
    cond.in <- names(condVars)[1]
  }
  all.conds <- colnames(inputExpr)
  cond.out <- all.conds[!all.conds %in% cond.in]
  # We have to initialize the corr.init here since
  # we use it in the result plot.
  # Otherwise it would remain unitialized when
  # unrelated == TRUE.
  corr.init <- NA
  if (!unrelated) {
    # Iterate to add/remove
    corre <- cor(t(inputExpr[,cond.in]))
    diag(corre) <- NA
    corr.init <- mean(corre,na.rm=TRUE)
    threshold <- 0.001
    for (cond in cond.out) {
      cat(cond,"\n")
      corr.new <- cor(t(inputExpr[,c(cond.in,cond)]))
      diag(corr.new) <- NA
      s <- mean(corr.new,na.rm=TRUE)
      if (s >= (1-threshold)*corr.init) {
        corr.init <- s
        cond.in <- c(cond.in,cond)
      }
    }
    cond.out <- all.conds[!all.conds %in% cond.in]
  }
  
  # Generate the plot
  highCorrCondMeans <- condMeans
  highCorrCondMeans[cond.out] <- NA # For plotting points - conds with not high corr
  plot(
    condMeans[rownames(condClustDf)],
    type="l",
    ylab="expression",
    col="grey",
    ylim=c(-2,2.5),
    lwd=2, 
    main=paste(
      "number of conditions:",
      length(cond.in),
      ", correlation ",
      format(corr.init,digits=2)
    )
  )
  
  if (!unrelated){
    text(
      which(!is.na(highCorrCondMeans[rownames(condClustDf)])),
      highCorrCondMeans[
        rownames(condClustDf)[
          which(!is.na(highCorrCondMeans[rownames(condClustDf)]))
        ]
      ]+c(-0.05,0.05),
      as.character(which(!is.na(highCorrCondMeans[rownames(condClustDf)]))),
      cex=0.6
    )
    points(
      highCorrCondMeans[rownames(condClustDf)],
      type="p",
      ylab="expression",
      col=1:length(list),
      lty=1,
      pch=16,
      cex=0.6
    )
  }
  
  plot.barra.global(-2, plo.num=TRUE, table(condClustDf[,2]))
  
  # If the clustering info is not used,
  # then we plot the avg expr line without cluster information.
} else if (use_clust == "no")  {
  plot(
    condMeans,
    type="l",
    ylab="Expression",
    xlab="Conditions",
    col="grey",
    ylim=c(-2,2.5),
    lwd=2,
    main="Expression of the selected input genes in conditions"
  )

} else {
  print(paste(
    "Something is wrong.\n",
    "use_clust: ", use_clust, " is none of existing values."
  ))
}

# Go through each input gene to plot their profiles.
# These profiles are independent of proflie usage.
for (i in 1:length(inputGenes)) {
  inputGene <- inputGenes[i]
  plot(
    unlist(inputExpr[inputGenes[i],]),
    type="l",
    ylab="Expression",
    xlab="Conditions",
    main = paste("Expression Profile - ", inputGene, sep=""),
    ylim=c(-2,2.5) # Just copy-pasted from an earlier plot
  )
}
dev.off()
