# Supplementary material for: SyNDI: synchronous network data integration framework
Source: BMC Bioinformatics. 2018 Nov 6;19:403. doi: 10.1186/s12859-018-2426-5 (PMC6219086; doi:10.1186/s12859-018-2426-5)
Supplement: Supplementary file 5 — Files of the example presented in Additional file 4. This additional file is a zip package that contains all files used in Additional file 4. Detailed descriptions of each of these files are presented in a README file included in this zip package. (GZ 30411 kb) [file 12859_2018_2426_MOESM5_ESM.gz › SyNDITools/Meme2Fimo/testfiles/H37Rv.gbk]

LOCUS       NC_000962            4411532 bp    DNA     circular CON 13-FEB-2011
DEFINITION  Mycobacterium tuberculosis H37Rv, complete genome.
ACCESSION   NC_000962
VERSION     NC_000962.2  GI:57116681
DBLINK      Project: 57777
KEYWORDS    complete genome.
SOURCE      Mycobacterium tuberculosis H37Rv
  ORGANISM  Mycobacterium tuberculosis H37Rv
            Bacteria; Actinobacteria; Actinobacteridae; Actinomycetales;
            Corynebacterineae; Mycobacteriaceae; Mycobacterium; Mycobacterium
            tuberculosis complex.
REFERENCE   1  (bases 1 to 4411532)
  AUTHORS   Wolfe,L.M., Mahaffey,S.B., Kruh,N.A. and Dobos,K.M.
  TITLE     Proteomic definition of the cell wall of Mycobacterium tuberculosis
  JOURNAL   J. Proteome Res. 9 (11), 5816-5826 (2010)
   PUBMED   20825248
REFERENCE   2  (bases 1 to 4411532)
  AUTHORS   Krawczyk,J., Kohl,T.A., Goesmann,A., Kalinowski,J. and Baumbach,J.
  TITLE     From Corynebacterium glutamicum to Mycobacterium
            tuberculosis--towards transfers of gene regulatory networks and
            integrated data analyses with MycoRegNet
  JOURNAL   Nucleic Acids Res. 37 (14), E97 (2009)
   PUBMED   19494184
REFERENCE   3  (bases 1 to 4411532)
  AUTHORS   Song,H., Sandie,R., Wang,Y., Andrade-Navarro,M.A. and Niederweis,M.
  TITLE     Identification of outer membrane proteins of Mycobacterium
            tuberculosis
  JOURNAL   Tuberculosis (Edinb) 88 (6), 526-544 (2008)
   PUBMED   18439872
REFERENCE   4  (bases 1 to 4411532)
  AUTHORS   Raman,K., Yeturu,K. and Chandra,N.
  TITLE     targetTB: a target identification pipeline for Mycobacterium
            tuberculosis through an interactome, reactome and genome-scale
            structural analysis
  JOURNAL   BMC Syst Biol 2, 109 (2008)
   PUBMED   19099550
  REMARK    Publication Status: Online-Only
REFERENCE   5  (bases 1 to 4411532)
  AUTHORS   Rehren,G., Walters,S., Fontan,P., Smith,I. and Zarraga,A.M.
  TITLE     Differential gene expression between Mycobacterium bovis and
            Mycobacterium tuberculosis
  JOURNAL   Tuberculosis (Edinb) 87 (4), 347-359 (2007)
   PUBMED   17433778
REFERENCE   6  (bases 1 to 4411532)
  AUTHORS   Sidders,B., Withers,M., Kendall,S.L., Bacon,J., Waddell,S.J.,
            Hinds,J., Golby,P., Movahedzadeh,F., Cox,R.A., Frita,R., Ten
            Bokum,A.M., Wernisch,L. and Stoker,N.G.
  TITLE     Quantification of global transcription patterns in prokaryotes
            using spotted microarrays
  JOURNAL   Genome Biol. 8 (12), R265 (2007)
   PUBMED   18078514
  REMARK    Publication Status: Online-Only
REFERENCE   7  (bases 1 to 4411532)
  AUTHORS   Fu,L.M. and Fu-Liu,C.S.
  TITLE     The gene expression data of Mycobacterium tuberculosis based on
            Affymetrix gene chips provide insight into regulatory and
            hypothetical genes
  JOURNAL   BMC Microbiol. 7, 37 (2007)
   PUBMED   17501996
  REMARK    Publication Status: Online-Only
REFERENCE   8  (bases 1 to 4411532)
  AUTHORS   Danelishvili,L., Wu,M., Young,L.S. and Bermudez,L.E.
  TITLE     Genomic approach to identifying the putative target of and
            mechanisms of resistance to mefloquine in mycobacteria
  JOURNAL   Antimicrob. Agents Chemother. 49 (9), 3707-3714 (2005)
   PUBMED   16127044
REFERENCE   9
  AUTHORS   Camus,J.C., Pryor,M.J., Medigue,C. and Cole,S.T.
  TITLE     Re-annotation of the genome sequence of Mycobacterium tuberculosis
            H37Rv
  JOURNAL   Microbiology (Reading, Engl.) 148 (PT 10), 2967-2973 (2002)
   PUBMED   12368430
REFERENCE   10 (bases 1 to 4411532)
  AUTHORS   Cole,S.T., Brosch,R., Parkhill,J., Garnier,T., Churcher,C.,
            Harris,D., Gordon,S.V., Eiglmeier,K., Gas,S., Barry,C.E. III,
            Tekaia,F., Badcock,K., Basham,D., Brown,D., Chillingworth,T.,
            Connor,R., Davies,R., Devlin,K., Feltwell,T., Gentles,S.,
            Hamlin,N., Holroyd,S., Hornsby,T., Jagels,K., Krogh,A., McLean,J.,
            Moule,S., Murphy,L., Oliver,K., Osborne,J., Quail,M.A.,
            Rajandream,M.A., Rogers,J., Rutter,S., Seeger,K., Skelton,J.,
            Squares,R., Squares,S., Sulston,J.E., Taylor,K., Whitehead,S. and
            Barrell,B.G.
  TITLE     Deciphering the biology of Mycobacterium tuberculosis from the
            complete genome sequence
  JOURNAL   Nature 393 (6685), 537-544 (1998)
   PUBMED   9634230
  REMARK    Erratum:[Nature 1998 Nov 12;396(6707):190]
REFERENCE   11 (bases 1 to 4411532)
  CONSRTM   NCBI Genome Project
  TITLE     Direct Submission
  JOURNAL   Submitted (13-SEP-2001) National Center for Biotechnology
            Information, NIH, Bethesda, MD 20894, USA
REFERENCE   12 (bases 1 to 4411529)
  AUTHORS   Parkhill,J.
  TITLE     Direct Submission
  JOURNAL   Submitted (11-JUN-1998) Sanger Centre, Wellcome Trust Genome
            Campus, Hinxton, Cambridge CB10 1SA Unite de Genetique Moleculaire
            Bacterienne, Institut Pasteur, 28 rue du Docteur Roux, 75724 Paris
            Cedex 15, France
COMMENT     PROVISIONAL REFSEQ: This record has not yet been subject to final
            NCBI review. The reference sequence was derived from AL123456.
            On Jan 5, 2005 this sequence version replaced gi:15607142.
            COMPLETENESS: full length.
FEATURES             Location/Qualifiers
     source          1..4411532
                     /organism="Mycobacterium tuberculosis H37Rv"
                     /mol_type="genomic DNA"
                     /strain="H37Rv"
                     /db_xref="taxon:83332"
     gene            1..1524
                     /gene="dnaA"
                     /locus_tag="Rv0001"
                     /db_xref="GeneID:885041"
     CDS             1..1524
                     /gene="dnaA"
                     /locus_tag="Rv0001"
                     /function="PLAYS AN IMPORTANT ROLE IN THE INITIATION AND
                     REGULATION OF CHROMOSOMAL REPLICATION. BINDS TO THE ORIGIN
                     OF REPLICATION; IT BINDS SPECIFICALLY DOUBLE-STRANDED DNA
                     AT A 9 BP CONSENSUS (DNAA BOX): 5'-TTATC(C/A)A(C/A)A-3'.
                     DNAA BINDS TO ATP AND TO ACIDIC PHOSPHOLIPIDS. DNAA
                     PROTEIN BINDS THE ORIGIN OF REPLICATION (oriC), ATP AND
                     ADP, AND EXHIBITED WEAK ATPase ACTIVITY."
                     /experiment="experimental evidence, no additional details
                     recorded"
                     /note="binds to the dnaA-box as an ATP-bound complex at
                     the origin of replication during the initiation of
                     chromosomal replication; can also affect transcription of
                     multiple genes including itself."
                     /codon_start=1
                     /transl_table=11
                     /product="chromosomal replication initiation protein"
                     /protein_id="NP_214515.1"
                     /db_xref="GI:15607143"
                     /db_xref="GeneID:885041"
     misc_feature    622..645
                     /gene="dnaA"
                     /locus_tag="Rv0001"
                     /note="PS00017 ATP/GTP-binding site motif A (P-loop)"
     misc_feature    1384..1440
                     /gene="dnaA"
                     /locus_tag="Rv0001"
                     /note="PS01008 DnaA protein signature"
     gene            2052..3260
                     /gene="dnaN"
                     /locus_tag="Rv0002"
                     /db_xref="GeneID:887092"
     CDS             2052..3260
                     /gene="dnaN"
                     /locus_tag="Rv0002"
                     /EC_number="2.7.7.7"
                     /function="DNA POLYMERASE III IS A COMPLEX, MULTICHAIN
                     ENZYME RESPONSIBLE FOR MOST OF THE REPLICATIVE SYNTHESIS
                     IN BACTERIA. THIS DNA POLYMERASE ALSO EXHIBITS 3' TO 5'
                     EXONUCLEASE ACTIVITY. THE BETA CHAIN IS REQUIRED FOR
                     INITIATION OF REPLICATION ONCE IT IS CLAMPED ONTO DNA, IT
                     SLIDES FREELY (BIDIRECTIONAL AND ATP-INDEPENDENT) ALONG
                     DUPLEX DNA [CATALYTIC ACTIVITY: N deoxynucleoside
                     triphosphate = N diphosphate + {DNA}N]."
                     /experiment="experimental evidence, no additional details
                     recorded"
                     /note="binds the polymerase to DNA and acts as a sliding
                     clamp"
                     /codon_start=1
                     /transl_table=11
                     /product="DNA polymerase III subunit beta"
                     /protein_id="NP_214516.1"
                     /db_xref="GI:15607144"
                     /db_xref="GeneID:887092"
     gene            3280..4437
                     /gene="recF"
                     /locus_tag="Rv0003"
                     /db_xref="GeneID:887089"
     CDS             3280..4437
                     /gene="recF"
                     /locus_tag="Rv0003"
                     /function="THE RECF PROTEIN IS INVOLVED IN DNA METABOLISM
                     AND RECOMBINATION; IT IS REQUIRED FOR DNA REPLICATION AND
                     NORMAL SOS INDUCIBILITY. RECF BINDS PREFERENTIALLY TO
                     SINGLE-STRANDED, LINEAR DNA. IT ALSO SEEMS TO BIND ATP."
                     /experiment="experimental evidence, no additional details
                     recorded"
                     /note="Required for DNA replication; binds preferentially
                     to single-stranded, linear DNA"
                     /codon_start=1
                     /transl_table=11
                     /product="recombination protein F"
                     /protein_id="NP_214517.1"
                     /db_xref="GI:15607145"
                     /db_xref="GeneID:887089"
     misc_feature    3367..3390
                     /gene="recF"
                     /locus_tag="Rv0003"
                     /note="PS00017 ATP/GTP-binding site motif A"
     misc_feature    3634..3690
                     /gene="recF"
                     /locus_tag="Rv0003"
                     /note="PS00617 RecF protein signature 1"
     misc_feature    4243..4296
                     /gene="recF"
                     /locus_tag="Rv0003"
                     /note="PS00618 RecF protein signature 2"
     gene            4434..4997
                     /locus_tag="Rv0004"
                     /db_xref="GeneID:887088"
     CDS             4434..4997
                     /locus_tag="Rv0004"
                     /function="UNKNOWN"
                     /experiment="experimental evidence, no additional details
                     recorded"
                     /note="Rv0004, (MTCY10H4.02), len: 187 aa. Conserved
                     hypothetical protein (see Salazar et al., 1996), highly
                     similar, but longer 21 aa in N-terminus, to
                     AAF33696.1|AF222789 unknown protein from Mycobacterium
                     avium subsp. paratuberculosis (166 aa); and highly similar
                     to NP_301132.1|NC_002677 conserved hypothetical protein
                     from Mycobacterium leprae (189 aa); S70990 hypothetical
                     protein from Mycobacterium smegmatis (194 aa). Also highly
                     similar, except in N-terminal part, to
                     NP_599256.1|NC_003450 conserved hypothetical protein from
                     Corynebacterium glutamicum (178 aa), 47.0% identity. Also
                     very weakly similar in C-terminus to C-terminal part of
                     P35925|YREG_STRCO HYPOTHETICAL 19.8 KDA PROTEIN (IN
                     RECF-GYRB INTERGENIC REGION) from Streptomyces coelicolor
                     (190 aa), FASTA scores: opt: 404, E(): 3.9e-18, (40.7%
                     identity in 189 aa overlap)."
                     /codon_start=1
                     /transl_table=11
                     /product="hypothetical protein"
                     /protein_id="NP_214518.1"
                     /db_xref="GI:15607146"
                     /db_xref="GeneID:887088"
     gene            5123..7267
                     /gene="gyrB"
                     /locus_tag="Rv0005"
                     /db_xref="GeneID:887081"
     CDS             5123..7267
                     /gene="gyrB"
                     /locus_tag="Rv0005"
                     /EC_number="5.99.1.3"
                     /function="DNA GYRASE NEGATIVELY SUPERCOILS CLOSED
                     CIRCULAR DOUBLE-STRANDED DNA IN AN ATP-DEPENDENT MANNER
                     AND ALSO CATALYZES THE INTERCONVERSION OF OTHER
                     TOPOLOGICAL ISOMERS OF DOUBLE-STRANDED DNA RINGS,
                     INCLUDING CATENANES AND KNOTTED RINGS [CATALYTIC ACTIVITY:
                     ATP-dependent breakage, passage and rejoining of
                     double-stranded DNA]."
                     /experiment="experimental evidence, no additional details
                     recorded"
                     /note="negatively supercoils closed circular
                     double-stranded DNA"
                     /codon_start=1
                     /transl_table=11
                     /product="DNA gyrase subunit B"
                     /protein_id="NP_214519.1"
                     /db_xref="GI:15607147"
                     /db_xref="GeneID:887081"
     misc_feature    6608..6634
                     /gene="gyrB"
                     /locus_tag="Rv0005"
                     /note="PS00177 DNA topoisomerase II signature"
     gene            7302..9818
                     /gene="gyrA"
                     /locus_tag="Rv0006"
                     /db_xref="GeneID:887105"
     CDS             7302..9818
                     /gene="gyrA"
                     /locus_tag="Rv0006"
                     /EC_number="5.99.1.3"
                     /function="DNA GYRASE NEGATIVELY SUPERCOILS CLOSED
                     CIRCULAR DOUBLE-STRANDED DNA IN AN ATP-DEPENDENT MANNER
                     AND ALSO CATALYZES THE INTERCONVERSION OF OTHER
                     TOPOLOGICAL ISOMERS OF DOUBLE-STRANDED DNA RINGS,
                     INCLUDING CATENANES AND KNOTTED RINGS [CATALYTIC ACTIVITY:
                     ATP-dependent breakage, passage and rejoining of
                     double-stranded DNA]."
                     /experiment="experimental evidence, no additional details
                     recorded"
                     /note="negatively supercoils closed circular
                     double-stranded DNA"
                     /codon_start=1
                     /transl_table=11
                     /product="DNA gyrase subunit A"
                     /protein_id="NP_214520.1"
                     /db_xref="GI:15607148"
                     /db_xref="GeneID:887105"
     misc_feature    8811..8849
                     /gene="gyrA"
                     /locus_tag="Rv0006"
                     /note="PS00018 EF-hand calcium-binding domain"
     gene            9914..10828
                     /locus_tag="Rv0007"
                     /db_xref="GeneID:885982"
     CDS             9914..10828
                     /locus_tag="Rv0007"
                     /function="UNKNOWN"
                     /experiment="experimental evidence, no additional details
                     recorded"
                     /note="Rv0007, (MTCY10H4.05), len: 304 aa. Possible
                     conserved membrane protein, highly similar to
                     Z70722|MLCB1770_7 from Mycobacterium leprae (303 aa),
                     FASTA scores: opt: 812, E(): 1.6e-25, (54.2% identity in
                     319 aa overlap). C-terminal part highly similar to
                     C-terminus of CAB92992.1|AL357152 putative integral
                     membrane protein from Streptomyces coelicolor (185 aa);
                     and N-terminal part highly similar to C-terminus of
                     NP_302684.1|NC_002677 hypothetical protein from
                     Mycobacterium leprae (123 aa)."
                     /codon_start=1
                     /transl_table=11
                     /product="hypothetical protein"
                     /protein_id="NP_214521.1"
                     /db_xref="GI:15607149"
                     /db_xref="GeneID:885982"
     gene            10887..10960
                     /locus_tag="Rvnt01"
                     /note="tRNA-Ile(GAT)"
                     /db_xref="GeneID:2700464"
     tRNA            10887..10960
                     /locus_tag="Rvnt01"
                     /product="tRNA-Ile"
                     /anticodon=(pos:10921..10923,aa:Ile)
                     /codon_recognized="AUC"
                     /db_xref="GeneID:2700464"
     gene            11112..11184
                     /locus_tag="Rvnt02"
                     /note="tRNA-Ala(TGC)"
                     /db_xref="GeneID:2700469"
     tRNA            11112..11184
                     /locus_tag="Rvnt02"
                     /product="tRNA-Ala"
                     /anticodon=(pos:11145..11147,aa:Ala)
                     /codon_recognized="GCA"
                     /db_xref="GeneID:2700469"
     gene            complement(11874..12311)
                     /locus_tag="Rv0008c"
                     /db_xref="GeneID:887085"
     CDS             complement(11874..12311)
                     /locus_tag="Rv0008c"
                     /function="UNKNOWN"
                     /note="Rv0008c, (MTCY10H4.07c), len: 145 aa. Possible
                     membrane protein."
                     /codon_start=1
                     /transl_table=11
                     /product="hypothetical protein"
                     /protein_id="NP_214522.1"
                     /db_xref="GI:15607150"
                     /db_xref="GeneID:887085"
     gene            12468..13016
                     /gene="ppiA"
                     /locus_tag="Rv0009"
                     /db_xref="GeneID:887087"
     CDS             12468..13016
                     /gene="ppiA"
                     /locus_tag="Rv0009"
                     /EC_number="5.2.1.8"
                     /function="PPIASES ACCELERATE THE FOLDING OF PROTEINS
                     [CATALYTIC ACTIVITY: CIS-TRANS ISOMERIZATION OF PROLINE
                     IMIDIC PEPTIDE BONDS IN OLIGOPEPTIDES]."
                     /experiment="experimental evidence, no additional details
                     recorded"
                     /note="Rv0009, (MTCY10H4.08), len: 182. Probable ppiA
                     (alternate gene name: cfp22), iron-regulated
                     peptidyl-prolyl cis-trans isomerase A (EC 5.2.1.8),
                     equivalent to NP_301138.1|NC_002677 putative
                     peptidyl-prolyl cis-trans isomerase from Mycobacterium
                     leprae (182 aa), FASTA score: (90.1% identity in 182 aa
                     overlap). Also highly similar to others e.g. T36725 from
                     Streptomyces coelicolor (177 aa); T43805 from
                     Halobacterium salinarum (180 aa); NP_219383.1|NC_000919
                     from Treponema pallidum (215 aa); etc. BELONGS TO THE
                     CYCLOPHILIN-TYPE PPIASE FAMILY. Alternative start codon
                     has been suggested.; cfp22"
                     /codon_start=1
                     /transl_table=11
                     /product="iron-regulated peptidyl-prolyl cis-trans
                     isomerase A"
                     /protein_id="NP_214523.1"
                     /db_xref="GI:15607151"
                     /db_xref="GeneID:887087"
     gene            complement(13133..13558)
                     /locus_tag="Rv0010c"
                     /db_xref="GeneID:887082"
     CDS             complement(13133..13558)
                     /locus_tag="Rv0010c"
                     /function="UNKNOWN"
                     /note="Rv0010c, (MTCY10H4.10c), len: 141 aa. Probable
                     conserved membrane protein, equivalent to
                     NP_301139.1|NC_002677 putative membrane protein from
                     Mycobacterium leprae (137 aa); and similar to
                     Rv1417|P71686|YE17_MYCTU HYPOTHETICAL 16.4 kDa PROTEIN
                     from Mycobacterium tuberculosis (154 aa), FASTA scores:
                     opt: 121, E(): 0.097, (29.6% identity in 81 aa overlap)."
                     /codon_start=1
                     /transl_table=11
                     /product="hypothetical protein"
                     /protein_id="NP_214524.1"
                     /db_xref="GI:15607152"
                     /db_xref="GeneID:887082"
     gene            complement(13714..13995)
                     /locus_tag="Rv0011c"
                     /db_xref="GeneID:887074"
     CDS             complement(13714..13995)
                     /locus_tag="Rv0011c"
                     /function="UNKNOWN"
                     /experiment="experimental evidence, no additional details
                     recorded"
                     /note="integral membrane protein involved in inhibition of
                     the Z-ring formation"
                     /codon_start=1
                     /transl_table=11
                     /product="putative septation inhibitor protein"
                     /protein_id="NP_214525.1"
                     /db_xref="GI:15607153"
                     /db_xref="GeneID:887074"
     gene            14089..14877
                     /locus_tag="Rv0012"
                     /db_xref="GeneID:887083"
     CDS             14089..14877
                     /locus_tag="Rv0012"
                     /function="UNKNOWN"
                     /note="Rv0012, (MTCY10H4.12), len: 262 aa. Probable
                     conserved membrane protein, similar to
                     AL079308|SCH69_23|T36722 hypothetical protein from
                     Streptomyces coelicolor (237 aa), FASTA scores: opt: 506,
                     E(): 1.9e-25, (39.8% identity in 236 aa overlap). Some
                     similarity to BLU0|1958_35A2 DIVIB (fragment) (188 aa),
                     FASTA scores: opt: 204, E(): 8.9e-07, (35.6% identity in
                     90 aa overlap); and G1129091|DDS cell division and
                     sporulation protein from Bacillus subtilis (231 aa), FASTA
                     scores: opt: 180, E(): 3.8e-05, (30.7% identity in 101 aa
                     overlap). Also similar to Rv1823|MTCY1A11_20 from
                     Mycobacterium tuberculosis FASTA score: (30.1% identity in
                     246 aa overlap); and MTCY1A11_18 FASTA score: (25.5%
                     identity in 235 aa overlap). Contains probable N-terminal
                     signal sequence."
                     /codon_start=1
                     /transl_table=11
                     /product="hypothetical protein"
                     /protein_id="NP_214526.1"
                     /db_xref="GI:15607154"
                     /db_xref="GeneID:887083"
     gene            14914..15612
                     /gene="trpG"
                     /locus_tag="Rv0013"
                     /db_xref="GeneID:885955"
     CDS             14914..15612
                     /gene="trpG"
                     /locus_tag="Rv0013"
                     /function="POSSIBLY INVOLVED IN BIOSYNTHESIS OF TRYPTOPHAN
                     (AT THE FIRST STEP). SUPPOSED TETRAMER OF TWO COMPONENTS I
                     AND TWO COMPONENTS II: COMPONENT I (Rv1609|trpE) CATALYZES
                     THE FORMATION OF ANTHRANILATE USING AMMONIA RATHER THAN
                     GLUTAMINE, WHEREAS COMPONENT II (Rv0013|trpG) PROVIDES
                     GLUTAMINE AMIDOTRANSFERASE ACTIVITY. POSSIBLY PARTICIPATES
                     IN THE TRYPTOPHAN-DEPENDENT INDOLE-3-ACETIC ACID
                     PRODUCTION [CATALYTIC ACTIVITY: CHORISMATE + L-GLUTAMINE =
                     ANTHRANILATE + PYRUVATE + L-GLUTAMATE]."
                     /experiment="experimental evidence, no additional details
                     recorded"
                     /note="aminodeoxychorismate synthase subunit PabA; with
                     PabB catalyzes the formation of 4-amino-4-deoxychorismate
                     from chorismate and glutamine in para-aminobenzoate
                     synthesis; PabA provides the glutamine amidotransferase
                     activity"
                     /codon_start=1
                     /transl_table=11
                     /product="para-aminobenzoate synthase component II"
                     /protein_id="YP_177615.1"
                     /db_xref="GI:57116682"
                     /db_xref="GeneID:885955"
     misc_feature    15100..15150
                     /gene="trpG"
                     /locus_tag="Rv0013"
                     /note="PS00606 Beta-ketoacyl synthases active site"
     misc_feature    15145..15180
                     /gene="trpG"
                     /locus_tag="Rv0013"
                     /note="PS00442 Glutamine amidotransferases class-I active
                     site"
     gene            complement(15590..17470)
                     /gene="pknB"
                     /locus_tag="Rv0014c"
                     /db_xref="GeneID:887072"
     CDS             complement(15590..17470)
                     /gene="pknB"
                     /locus_tag="Rv0014c"
                     /EC_number="2.7.1.-"
                     /function="INVOLVED IN SIGNAL TRANSDUCTION (VIA
                     PHOSPHORYLATION). THOUGHT TO REGULATE CELL
                     DIVISION/DIFFERENTIATION. CAN PHOSPHORYLATE THE PEPTIDE
                     SUBSTRATE MYELIN BASIC PROTEIN (MBP) [CATALYTIC ACTIVITY:
                     ATP + A PROTEIN = ADP + A PHOSPHOPROTEIN]."
                     /experiment="experimental evidence, no additional details
                     recorded"
                     /note="Rv0014c, (MTCY10H4.14c), len: 626 aa. pknB,
                     transmembrane serine/threonine-protein kinase (EC 2.7.1.-)
                     (see citations below), equivalent to MLCB1770_9|T10009
                     probable serine/threonine-specific protein kinase from
                     Mycobacterium leprae (622 aa), FASTA scores: opt: 3600,
                     E(): 0, (86.4% identity in 626 aa overlap). Also similar
                     (highly similar in N-terminus) to others e.g. T36717 from
                     Streptomyces coelicolor (673 aa); NP_389459.1|NC_000964
                     from Bacillus subtilis (648 aa); NP_465345.1|NC_003210
                     from Listeria monocytogenes (655 aa); E235741 protein
                     kinase pknB (315 aa), FASTA scores: opt: 1839, E(): 0,
                     (90.8 identity in 305 aa overlap); etc. Contains PS00107
                     Protein kinases ATP-binding region signature, and PS00108
                     Serine/Threonine protein kinases active-site signature.
                     Contains Hank's kinase subdomain. BELONGS TO THE SER/THR
                     FAMILY OF PROTEIN KINASES. Experimental studies show
                     evidence of auto-phosphorylation on serine/threonine
                     residues."
                     /codon_start=1
                     /transl_table=11
                     /product="transmembrane serine/threonine-protein kinase B
                     PKNB (protein kinase B) (STPK B)"
                     /protein_id="NP_214528.1"
                     /db_xref="GI:15607156"
                     /db_xref="GeneID:887072"
     misc_feature    complement(17033..17071)
                     /gene="pknB"
                     /locus_tag="Rv0014c"
                     /note="PS00108 Serine/Threonine protein kinases
                     active-site signature"
     misc_feature    complement(17351..17422)
                     /gene="pknB"
                     /locus_tag="Rv0014c"
                     /note="PS00107 Protein kinases ATP-binding region
                     signature"
     gene            complement(17467..18762)
                     /gene="pknA"
                     /locus_tag="Rv0015c"
                     /db_xref="GeneID:885953"
     CDS             complement(17467..18762)
                     /gene="pknA"
                     /locus_tag="Rv0015c"
                     /EC_number="2.7.1.-"
                     /function="INVOLVED IN SIGNAL TRANSDUCTION (VIA
                     PHOSPHORYLATION). THOUGHT TO REGULATE MORPHOLOGICAL
                     CHANGES ASSOCIATED WITH CELL DIVISION/DIFFERENTIATION
                     PROCESS. PHOSPHORYLATES AT SERINE AND THREONINE RESIDUES
                     [CATALYTIC ACTIVITY: ATP + A PROTEIN = ADP + A
                     PHOSPHOPROTEIN]."
                     /experiment="experimental evidence, no additional details
                     recorded"
                     /note="Rv0015c, (MTCY10H4.15c), len: 431 aa. pknA,
                     transmembrane serine/threonine-protein kinase (EC
                     2.7.1.-), magnesium/manganese dependent (see citations
                     below), equivalent to MLCB1770_10|NP_301143.1|NC_002677
                     putative serine/threonine protein kinase from
                     Mycobacterium leprae (437 aa), FASTA scores: opt: 1883,
                     E(): 0, (72.1% identity in 434 aa overlap). And also
                     highly similar to other kinases from Mycobacterium leprae
                     e.g. MLCB1770_10 from Mycobacterium leprae (437 aa). Also
                     similar to PKNA_MYCLE protein kinase (253 aa), FASTA
                     scores: opt: 1525, E(): 0, (95.0% identity in 242 aa
                     overlap); etc. Also highly similar in part to others e.g.
                     N-terminus of NP_243370.1|NC_002570 from Bacillus
                     halodurans (664 aa); N-terminus of T36717 from
                     Streptomyces coelicolor (673 aa); etc. Also similar to
                     others from Mycobacterium tuberculosis: MTCY10H4_15,
                     MTV021_9, MTCY28_5, MTCY4C12_28, MTCY50_16, MTCY8D9_8,
                     MTCY49_28, MTCY4C12_30, MTCY28_9, etc. Contains PS00108
                     Serine/Threonine protein kinases active-site signature.
                     Contains Hank's kinase subdomain. BELONGS TO THE SER/THR
                     FAMILY OF PROTEIN KINASES. It has been shown that sodium
                     orthovanadate inhibits the activity of the enzyme in
                     vitro."
                     /codon_start=1
                     /transl_table=11
                     /product="transmembrane serine/threonine-protein kinase A
                     PKNA (protein kinase A) (STPK A)"
                     /protein_id="NP_214529.1"
                     /db_xref="GI:15607157"
                     /db_xref="GeneID:885953"
     misc_feature    complement(18316..18354)
                     /gene="pknA"
                     /locus_tag="Rv0015c"
                     /note="PS00108 Serine/Threonine protein kinases
                     active-site signature"
     gene            complement(18759..20234)
                     /gene="pbpA"
                     /locus_tag="Rv0016c"
                     /db_xref="GeneID:887078"
     CDS             complement(18759..20234)
                     /gene="pbpA"
                     /locus_tag="Rv0016c"
                     /function="INVOLVED IN PEPTIDOGLYCAN SYNTHESIS (AT THE
                     FINAL STAGES). CELL WALL FORMATION; PBPA IS SUPPOSED TO BE
                     RESPONSIBLE FOR THE DETERMINATION OF THE ROD SHAPE OF THE
                     CELL. ITS SYNTHESIZES CROSS-LINKED PEPTIDOGLYCAN FROM
                     LIPID INTERMEDIATES."
                     /experiment="experimental evidence, no additional details
                     recorded"
                     /note="Rv0016c, (MTCY10H4.16c), len: 491 aa. Probable
                     pbpA, penicillin-binding protein, equivalent to
                     NP_301144.1|NC_002677 putative penicillin-binding protein
                     from Mycobacterium leprae (492 aa); and highly similar to
                     MLCB1770_1 penicillin binding protein from Mycobacterium
                     leprae (474 aa), FASTA scores: opt: 2516, E(): 0, (82.4%
                     identity in 472 aa overlap). Also similar to others e.g.
                     T36716 from Streptomyces coelicolor (490 aa);
                     AAF61246.1|AF241575|PbpA from Streptomyces griseus (485
                     aa); NP_347146.1|NC_003030 from Clostridium acetobutylicum
                     (482 aa); E235825|pbpA penicillin binding protein (325
                     aa), FASTA scores: opt: 1618, E(): 0, (78.3% identity in
                     323 aa overlap); etc. And also similar to MTCY270_5 and
                     MTV003_8 from Mycobacterium tuberculosis."
                     /codon_start=1
                     /transl_table=11
                     /product="penicillin-binding protein PbpA"
                     /protein_id="NP_214530.1"
                     /db_xref="GI:15607158"
                     /db_xref="GeneID:887078"
     gene            complement(20231..21640)
                     /gene="rodA"
                     /locus_tag="Rv0017c"
                     /db_xref="GeneID:887075"
     CDS             complement(20231..21640)
                     /gene="rodA"
                     /locus_tag="Rv0017c"
                     /function="THIS IS A SEPTUM-PEPTIDOGLYCAN BIOSYNTHETIC
                     PROTEIN, INVOLVED IN CELL WALL FORMATION. PLAYS A ROLE IN
                     THE STABILIZATION OF THE FTSZ RING DURING CELL DIVISION."
                     /note="Rv0017c, (MTCY10H4.17c), len: 469 aa. Probable rodA
                     (alternate gene name: ftsW), cell division protein,
                     integral membrane protein, equivalent to
                     MLCB1770_12|T10012 probable cell division protein from
                     Mycobacterium leprae (465 aa), FASTA scores: opt: 2475,
                     E(): 0, (81.9% identity in 469 aa overlap). Also highly
                     similar to others e.g. T36715|SCH69.16 from Streptomyces
                     coelicolor (479 aa); NP_243432.1|NC_002570 from Bacillus
                     halodurans (366 aa); NP_347145.1|NC_003030 from
                     Clostridium acetobutylicum (400 aa); etc. Also similar to
                     MTCY270_14 from Mycobacterium tuberculosis FASTA score:
                     (32.2% identity in 369 aa overlap). BELONGS TO THE
                     FTSW/RODA/SPOVE FAMILY.; ftsW"
                     /codon_start=1
                     /transl_table=11
                     /product="cell division protein RodA"
                     /protein_id="NP_214531.1"
                     /db_xref="GI:15607159"
                     /db_xref="GeneID:887075"
     gene            complement(21637..23181)
                     /gene="ppp"
                     /locus_tag="Rv0018c"
                     /db_xref="GeneID:887070"
     CDS             complement(21637..23181)
                     /gene="ppp"
                     /locus_tag="Rv0018c"
                     /EC_number="3.1.3.16"
                     /function="INVOLVED IN REGULATION (USING DEPHOSPHORYLATION
                     OF A SPECIFIC PHOSPHORYLATED SUBSTRATE)."
                     /experiment="experimental evidence, no additional details
                     recorded"
                     /note="Rv0018c, (MTCY10H4.18c), len: 514 aa. Possible ppp,
                     serine/threonine phosphatase (EC 3.1.3.16), equivalent to
                     MLCB1770_13|T10013 PUTATIVE PHOSPHOPROTEIN PHOSPHATASE
                     from Mycobacterium leprae (509 aa), FASTA scores: opt:
                     2517, E(): 0. Also highly similar to others e.g. T36714
                     probable protein phosphatase from Streptomyces coelicolor
                     (515 aa); CAA10712.1|AJ132604 pppL protein from
                     Lactococcus lactis (258 aa); NP_248765.1|NC_002516
                     probable phosphoprotein phosphatase from Pseudomonas
                     aeruginosa (242 aa); etc. Also similar to BSUB0009_46 YLOO
                     PROTEIN from Bacillus subtilis (254 aa), FASTA score:
                     (34.0% identity in 250 aa overlap)."
                     /codon_start=1
                     /transl_table=11
                     /product="serine/threonine phosphatase"
                     /protein_id="NP_214532.1"
                     /db_xref="GI:15607160"
                     /db_xref="GeneID:887070"
     repeat_region   complement(23173..23273)
                     /note="101 bp Mycobacterial Interspersed Repetitive Unit,
                     Class I. See Supply et al. (1997) Molecular Microbiology
                     26, 991-1003"
     gene            complement(23270..23737)
                     /locus_tag="Rv0019c"
                     /db_xref="GeneID:887079"
     CDS             complement(23270..23737)
                     /locus_tag="Rv0019c"
                     /function="UNKNOWN"
                     /experiment="experimental evidence, no additional details
                     recorded"
                     /note="Rv0019c, (MTCY10H4.19c), len: 155 aa. Conserved
                     hypothetical protein, equivalent to
                     MLCB1770_14|NP_301147.1|NC_002677 conserved hypothetical
                     protein from Mycobacterium leprae (155 aa), FASTA scores:
                     opt: 902, E(): 0, (91.0% identity in 155 aa overlap). Also
                     highly similar to T36713|AL079308|SCH69_14 from
                     Streptomyces coelicolor (172 aa), FASTA scores: opt: 389,
                     E(): 6e-21, (46.2% identity in 171 aa overlap); and
                     similar in C-terminus to others e.g. NP_342559.1|NC_002754
                     Conserved hypothetical protein from Sulfolobus
                     solfataricus (209 aa); etc. C-terminus also highly similar
                     to C-terminal part of AAF07901.1|AF173844_2|AF173844
                     putative signal transduction protein GarA from
                     Mycobacterium smegmatis (158 aa). Also similar to
                     Rv1827|MTCY 1A11.16c from Mycobacterium tuberculosis ( 162
                     aa), FASTA score: (41.2% identity in 85 aa overlap);
                     MTMOAIS_3; MAU66560_1 and MLCB1788_15."
                     /codon_start=1
                     /transl_table=11
                     /product="hypothetical protein"
                     /protein_id="NP_214533.1"
                     /db_xref="GI:15607161"
                     /db_xref="GeneID:887079"
     gene            complement(23861..25444)
                     /gene="TB39.8"
                     /locus_tag="Rv0020c"
                     /db_xref="GeneID:887067"
     CDS             complement(23861..25444)
                     /gene="TB39.8"
                     /locus_tag="Rv0020c"
                     /function="UNKNOWN"
                     /experiment="experimental evidence, no additional details
                     recorded"
                     /note="Rv0020c, (MTCY10H4.20c), len: 527 aa. TB39.8,
                     conserved hypothetical protein, identified by proteomic
                     study by the Statens Serum Institute, Denmark (spot
                     TB39.8) (see citation below). Highly similar to
                     NP_301148.1|NC_002677 conserved hypothetical protein from
                     Mycobacterium leprae (488 aa); and
                     Z70722|MLCB1770_15|T10015 hypothetical protein from
                     Mycobacterium leprae (463 aa), FASTA scores: opt: 1213,
                     E(): 2.2e-32, (72.3% identity in 506 aa overlap).
                     Alternative start codon in position 24979 has been
                     suggested (see citation below)."
                     /codon_start=1
                     /transl_table=11
                     /product="hypothetical protein"
                     /protein_id="NP_214534.1"
                     /db_xref="GI:15607162"
                     /db_xref="GeneID:887067"
     gene            25644..25726
                     /locus_tag="Rvnt03"
                     /note="tRNA-Leu(CAG)"
                     /db_xref="GeneID:2700444"
     tRNA            25644..25726
                     /locus_tag="Rvnt03"
                     /product="tRNA-Leu"
                     /anticodon=(pos:25677..25679,aa:Leu)
                     /codon_recognized="CUG"
                     /db_xref="GeneID:2700444"
     gene            complement(25913..26881)
                     /locus_tag="Rv0021c"
                     /db_xref="GeneID:887066"
     CDS             complement(25913..26881)
                     /locus_tag="Rv0021c"
                     /function="UNKNOWN"
                     /note="Rv0021c, (MTCY10H4.21c), len: 322 aa. Conserved
                     hypothetical protein, similar to various proteins e.g.
                     NP_464341.1|NC_003210 protein similar to oxidoreductases
                     from Listeria monocytogenes (309 aa);
                     NP_357973.1|NC_003098 Enoyl-acyl carrier protein(ACP)
                     reductase from Streptococcus pneumoniae (324 aa);
                     2NPD_NEUCR|G726338 2-nitropropane dioxygenase precursor
                     from Neurospora crassa (378 aa), FASTA scores: opt: 383,
                     E(): 1.1e-16, (32.2% identity in 348 aa overlap); etc.
                     Also similar to AE001747_25 from Thermotoga maritima
                     section 59 (314 aa), FASTA scores: opt: 442, E(): 1.5e-19,
                     (30.5% identity in 325 aa overlap). Also similar to other
                     proteins from Mycobacterium tuberculosis e.g. Rv3553 (355
                     aa), FASTA scores: E(): 6.8e-15, (35.3 identity in 235 aa
                     overlap); and Rv1533 (375 aa), FASTA scores: E(): 4.7e-12,
                     (34.4% identity in 262 aa overlap)."
                     /codon_start=1
                     /transl_table=11
                     /product="hypothetical protein"
                     /protein_id="NP_214535.1"
                     /db_xref="GI:15607163"
                     /db_xref="GeneID:887066"
     gene            complement(27023..27442)
                     /gene="whiB5"
                     /locus_tag="Rv0022c"
                     /db_xref="GeneID:887071"
     CDS             complement(27023..27442)
                     /gene="whiB5"
                     /locus_tag="Rv0022c"
                     /function="INVOLVED IN TRANSCRIPTIONAL MECHANISM."
                     /note="Rv0022c, (MTCY10H4.22c), len: 139 aa. Probable
                     whiB5 (alternate gene name: whmG), WhiB-like regulatory
                     protein (see citations below), similar to WhiB paralogue
                     of Streptomyces coelicolor, wblE gene product (85 aa).
                     Shows some similarity to
                     O88103|AJ239086|SCO239086_1|WHID|SC6G4.45c|WBLB WHID
                     PROTEIN from Streptomyces coelicolor (112 aa), FASTA
                     scores: opt: 125, E(): 0.055, (37.1% identity in 97 aa
                     overlap); and slight similarity to G466960|WHIB WHIB
                     PROTEIN (102 aa), FASTA scores: opt: 112, E(): 0.14, (34.3
                     identity in 67 aa overlap).; whmG"
                     /codon_start=1
                     /transl_table=11
                     /product="transcriptional regulatory protein WHIB-like
                     WHIB5"
                     /protein_id="NP_214536.1"
                     /db_xref="GI:15607164"
                     /db_xref="GeneID:887071"
     gene            27595..28365
                     /locus_tag="Rv0023"
                     /db_xref="GeneID:887062"
     CDS             27595..28365
                     /locus_tag="Rv0023"
                     /function="POSSIBLY INVOLVED IN TRANSCRIPTIONAL
                     MECHANISM."
                     /experiment="experimental evidence, no additional details
                     recorded"
                     /note="Rv0023, (MTCY10H4.23),len: 256 aa. Possible
                     transcriptional regulator, equivalent to
                     CAB96432.1|AJ251434 hypothetical protein from
                     Mycobacterium avium subsp. paratuberculosis (146 aa).
                     N-terminus showing similarity with other transcriptional
                     regulators e.g. AE0002|ECAE000240_9 from Escherichia coli
                     strain K12 (178 aa), FASTA scores: opt: 149, E(): 0.0048,
                     (33.3% identity in 84 aa overlap); etc. Contains probable
                     helix-turn helix motif from aa 19 to 40 (Score 1615, +4.69
                     SD)."
                     /codon_start=1
                     /transl_table=11
                     /product="transcriptional regulatory protein"
                     /protein_id="NP_214537.1"
                     /db_xref="GI:15607165"
                     /db_xref="GeneID:887062"
     gene            28362..29207
                     /locus_tag="Rv0024"
                     /db_xref="GeneID:887061"
     CDS             28362..29207
                     /locus_tag="Rv0024"
                     /function="UNKNOWN. THE P60 PROTEIN IS A MAJOR
                     EXTRACELLULAR PROTEIN MAY BE INVOLVED IN THE INVASION OF
                     HOST CELLS."
                     /note="Rv0024, (MTCY10H4.24), len: 281 aa. Putative
                     secreted protein, p60 homologue, similar in part to others
                     and relatives proteins e.g. P60_LISIV|Q01837 protein p60
                     precursor (invasion-associated protein) from Listeria
                     ivanovii (524 aa), FASTA scores: opt: 245, E(): 1.5e-08,
                     (37.0% identity in 100 aa overlap); CAB92656.1|AL356832
                     putative NPL/P60 family secreted protein from Streptomyces
                     coelicolor (347 aa) ; etc. Similar to Mycobacterium
                     tuberculosis proteins Rv1477, Rv1478, Rv1566c, Rv2190c.
                     And several homologues in Streptomyces coelicolor e.g.
                     AL049497|SC6G10_8|T35517 probable secreted protein (338
                     aa), FASTA scores: opt: 399, E(): 9.8e-18, (34.9% identity
                     in 292 aa overlap). COULD BELONG TO THE E. COLI NLPC /
                     LISTERIA P60 FAMILY."
                     /codon_start=1
                     /transl_table=11
                     /product="putative secreted protein P60-related protein"
                     /protein_id="NP_214538.1"
                     /db_xref="GI:15607166"
                     /db_xref="GeneID:887061"
     gene            29245..29607
                     /locus_tag="Rv0025"
                     /db_xref="GeneID:887060"
     CDS             29245..29607
                     /locus_tag="Rv0025"
                     /function="UNKNOWN"
                     /note="Rv0025, (MTCY10H4.25), len: 120 aa. Conserved
                     hypothetical protein, showing some similarity to other
                     proteins from Mycobacterium tuberculosis e.g. Rv0739 (268
                     aa), FASTA score: (37.6% identity in 101 aa overlap), and
                     Rv0026 FASTA score: (35.4% identity in 113 aa overlap);
                     etc."
                     /codon_start=1
                     /transl_table=11
                     /product="hypothetical protein"
                     /protein_id="NP_214539.1"
                     /db_xref="GI:15607167"
                     /db_xref="GeneID:887060"
     gene            29722..31068
                     /locus_tag="Rv0026"
                     /db_xref="GeneID:887057"
     CDS             29722..31068
                     /locus_tag="Rv0026"
                     /function="UNKNOWN"
                     /note="Rv0026, (MTCY10H4.26), len: 448 aa. Conserved
                     hypothetical protein, showing some similarity to other
                     proteins from Mycobacterium tuberculosis: Rv0025 FASTA
                     score: (35.4% identity in 113 aa overlap) and Rv0739 (268
                     aa), FASTA score: (32.4% identity in 142 aa overlap)."
                     /codon_start=1
                     /transl_table=11
                     /product="hypothetical protein"
                     /protein_id="NP_214540.1"
                     /db_xref="GI:15607168"
                     /db_xref="GeneID:887057"
     gene            31189..31506
                     /locus_tag="Rv0027"
                     /db_xref="GeneID:887054"
     CDS             31189..31506
                     /locus_tag="Rv0027"
                     /function="UNKNOWN"
                     /note="Rv0027, (MTCY10H4.27), len: 105 aa. Hypothetical
                     unknown protein."
                     /codon_start=1
                     /transl_table=11
                     /product="hypothetical protein"
                     /protein_id="NP_214541.1"
                     /db_xref="GI:15607169"
                     /db_xref="GeneID:887054"
     gene            31514..31819
                     /locus_tag="Rv0028"
                     /db_xref="GeneID:885812"
     CDS             31514..31819
                     /locus_tag="Rv0028"
                     /function="UNKNOWN"
                     /note="Rv0028, (MTCY10H4.28), len: 101 aa. Hypothetical
                     unknown protein."
                     /codon_start=1
                     /transl_table=11
                     /product="hypothetical protein"
                     /protein_id="NP_214542.1"
                     /db_xref="GI:15607170"
                     /db_xref="GeneID:885812"
     gene            32057..33154
                     /locus_tag="Rv0029"
                     /db_xref="GeneID:887053"
     CDS             32057..33154
                     /locus_tag="Rv0029"
                     /function="UNKNOWN"
                     /note="Rv0029, (MTCY10H4.29), len: 365 aa. Conserved
                     hypothetical protein, showing some similarity to other
                     proteins from Mycobacterium tuberculosis e.g. C-terminal
                     region of Rv2082|MTCY49_21|E247006 hypothetical 73.6 kDa
                     protein (721 aa), FASTA scores: opt: 453, E(): 1.2e-22,
                     (38.5% identity in 265 aa overlap); Rv3899c|MTY15F10_12
                     HYPOTHETICAL 40.8 kDa PROTEIN (410 aa), FASTA score:
                     (33.7% identity in 252 aa overlap); etc."
                     /codon_start=1
                     /transl_table=11
                     /product="hypothetical protein"
                     /protein_id="NP_214543.1"
                     /db_xref="GI:15607171"
                     /db_xref="GeneID:887053"
     gene            33224..33553
                     /locus_tag="Rv0030"
                     /db_xref="GeneID:887051"
     CDS             33224..33553
                     /locus_tag="Rv0030"
                     /function="UNKNOWN"
                     /note="Rv0030, (MTCY10H4.30), len: 109 aa. Hypothetical
                     unknown protein."
                     /codon_start=1
                     /transl_table=11
                     /product="hypothetical protein"
                     /protein_id="NP_214544.1"
                     /db_xref="GI:15607172"
                     /db_xref="GeneID:887051"
     gene            33582..33794
                     /locus_tag="Rv0031"
                     /db_xref="GeneID:887049"
     CDS             33582..33794
                     /locus_tag="Rv0031"
                     /function="NORMALY, REQUIRED FOR THE TRANSPOSITION OF AN
                     INSERTION ELEMENT."
                     /note="Rv0031, (MTCY10H4.31), len: 70 aa. Possible remnant
                     of a transposase, showing partial similarity to
                     mycobacterial transposases in a short overlap, e.g.
                     Rv2791c|MTV002_57 (459 aa), FASTA score: (72.2% identity
                     in 36 aa overlap); Rv2885c, Rv2978c, Rv3827c, etc."
                     /codon_start=1
                     /transl_table=11
                     /product="remnant of A transposase"
                     /protein_id="NP_214545.1"
                     /db_xref="GI:15607173"
                     /db_xref="GeneID:887049"
     gene            34295..36610
                     /gene="bioF2"
                     /locus_tag="Rv0032"
                     /db_xref="GeneID:887050"
     CDS             34295..36610
                     /gene="bioF2"
                     /locus_tag="Rv0032"
                     /EC_number="2.3.1.47"
                     /function="COULD BE INVOLVED IN BIOTIN BIOSYNTHESIS (AT
                     THE FIRST STEP) [CATALYTIC ACTIVITY: 6-CARBOXYHEXANOYL-COA
                     + L-ALANINE = 8-AMINO-7-OXONONANOATE + CoA + CO2]."
                     /note="Rv0032, (MTCY10H4.32), len: 771 aa. Probable bioF2,
                     8-amino-7-oxononanoate synthase (EC 2.3.1.47), with its
                     C-terminal similar to others e.g. BIOF_BACSU|P53556
                     8-amino-7-oxononanoate synthase from Bacillus subtilis
                     (389 aa), FASTA scores: opt: 775, E(): 0, (37.9% identity
                     in 346 aa overlap); P22806|BIOF_BACSH from Bacillus
                     sphaericus (389 aa); etc. Also similar to
                     BIOF1|Rv1569|MTCY336_35 from Mycobacterium tuberculosis
                     (386 aa), AF041819_4 from Mycobacterium bovis, and
                     BIOF_MYCLE|P45487 from Mycobacterium leprae (385 aa).
                     Contains PS00599 Aminotransferases class-II
                     pyridoxal-phosphate attachment site. BELONGS TO CLASS-II
                     OF PYRIDOXAL-PHOSPHATE-DEPENDENT AMINOTRANSFERASES."
                     /codon_start=1
                     /transl_table=11
                     /product="8-amino-7-oxononanoate synthase BioF2"
                     /protein_id="NP_214546.1"
                     /db_xref="GI:15607174"
                     /db_xref="GeneID:887050"
     misc_feature    36128..36157
                     /gene="bioF2"
                     /locus_tag="Rv0032"
                     /note="PS00599 Aminotransferases class-II
                     pyridoxal-phosphate attachment site"
     gene            36607..36870
                     /gene="acpA"
                     /locus_tag="Rv0033"
                     /db_xref="GeneID:887052"
     CDS             36607..36870
                     /gene="acpA"
                     /locus_tag="Rv0033"
                     /function="KEY COMPONENT IN DE NOVO FATTY ACID
                     BIOSYNTHESIS. THIS PROTEIN IS SUPPOSED TO BE THE CARRIER
                     OF THE GROWING FATTY ACID CHAIN IN FATTY ACID
                     BIOSYNTHESIS."
                     /note="Rv0033, (MTCY10H4.33), len: 87 aa. Probable acpA
                     (alternate gene name: acpP), acyl carrier protein, similar
                     to others e.g. ACP_BACSU|P80643 acyl carrier protein (acp)
                     from Bacillus subtilis (77 aa), FASTA scores: opt: 149,
                     E(): 0.00026, (41.4% identity in 70 aa overlap);
                     NP_224500.1|NC_000922 Acyl Carrier Protein from
                     Chlamydophila pneumoniae (79 aa); NP_228471.1|NC_000853
                     acyl carrier protein from Thermotoga maritima (81 aa);
                     etc. Also similar to proteins of Mycobacterium
                     tuberculosis Rv1344 and Rv2244 (31.5% identity in 73 aa
                     overlap).; acpP"
                     /codon_start=1
                     /transl_table=11
                     /product="acyl carrier protein AcpA"
                     /protein_id="NP_214547.1"
                     /db_xref="GI:15607175"
                     /db_xref="GeneID:887052"
     gene            36867..37262
                     /locus_tag="Rv0034"
                     /db_xref="GeneID:887046"
     CDS             36867..37262
                     /locus_tag="Rv0034"
                     /function="UNKNOWN"
                     /note="Rv0034, (MTCY10H4.34), len: 131 aa. Conserved
                     hypothetical protein, showing weak similarity to
                     AE001980|AE001980_7 hypothetical protein from Deinococcus
                     radiodurans (120 aa), FASTA scores: opt: 141, E(): 0.0028,
                     (29.3% identity in 123 aa overlap)."
                     /codon_start=1
                     /transl_table=11
                     /product="hypothetical protein"
                     /protein_id="NP_214548.1"
                     /db_xref="GI:15607176"
                     /db_xref="GeneID:887046"
     gene            37259..38947
                     /gene="fadD34"
                     /locus_tag="Rv0035"
                     /db_xref="GeneID:887048"
     CDS             37259..38947
                     /gene="fadD34"
                     /locus_tag="Rv0035"
                     /EC_number="6.2.1.-"
                     /function="UNKNOWN, BUT INVOLVED IN LIPID DEGRADATION."
                     /note="Rv0035, (MTCY10H4.35), len: 562 aa. Probable
                     fadD34, fatty-acid-CoA synthetase (EC 6.2.1.-), similar to
                     many e.g. MBU75685_1 acyl-CoA synthase from Mycobacterium
                     bovis (582 aa), FASTA scores: opt: 408, E(): 8.2e-20; etc.
                     Also similar to G1171128 SAFRAMYCIN MX1 SYNTHETASE B (1770
                     aa), FASTA scores: opt: 445, E(): 1.3e-21, (28.1% identity
                     in 573 aa overlap). Also similar to other proteins from
                     Mycobacterium tuberculosis e.g. MTCY02B10.09, FASTA score:
                     (32.3% identity in 468 aa overlap), MTCY349_40,
                     MTCY4D9_17, MTCY338_18, MTV045_3, MTCY409_4, MTCI237_30,
                     MTCY24G1_8, MASC_MYCLE MASC PROTEIN, U00010_6, MTV005_21,
                     MTCY19G5_7, MTCY9F9_39, etc."
                     /codon_start=1
                     /transl_table=11
                     /product="fatty-acid-CoA ligase"
                     /protein_id="YP_177686.1"
                     /db_xref="GI:57116683"
                     /db_xref="GeneID:887048"
     gene            complement(39056..39829)
                     /locus_tag="Rv0036c"
                     /db_xref="GeneID:887043"
     CDS             complement(39056..39829)
                     /locus_tag="Rv0036c"
                     /function="UNKNOWN"
                     /experiment="experimental evidence, no additional details
                     recorded"
                     /note="Rv0036c, (MTCY10H4.36c), len: 257 aa. Conserved
                     hypothetical protein, highly similar to
                     CAB95889.1|AL359988 conserved hypothetical protein from
                     Streptomyces (276 aa). Also some similarity to
                     Rv3099c|MTCY164_10 (283 aa), FASTA scores: E(): 3.3e-05,
                     (25.9% identity in 205 aa overlap)."
                     /codon_start=1
                     /transl_table=11
                     /product="hypothetical protein"
                     /protein_id="NP_214550.1"
                     /db_xref="GI:15607178"
                     /db_xref="GeneID:887043"
     gene            complement(39877..41202)
                     /locus_tag="Rv0037c"
                     /db_xref="GeneID:887042"
     CDS             complement(39877..41202)
                     /locus_tag="Rv0037c"
                     /function="UNKNOWN; POSSIBLY INVOLVED IN TRANSPORT OF
                     MACROLIDE ACROSS THE MEMBRANE."
                     /note="Rv0037c, (MTCY10H4.37c), len: 441 aa. Probable
                     conserved integral membrane protein, member of major
                     facilitator superfamily (MFS) possibly involved in
                     transport of macrolide, showing some similarity to
                     Rv1258c|MTCY50_24 (419 aa), FASTA score: (25.2% identity
                     in 408 aa overlap); and to AL049826|SCH24_20 from
                     Streptomyces coelicolor (425 aa), FASTA scores: opt: 725,
                     E(): 0, (36.1% identity in 418 aa overlap). Also
                     similarity with several MACROLIDE-EFFLUX PROTEINS e.g.
                     from S. pyogenes (405 aa), FASTA scores: E(): 1.3e-06,
                     (22.8% identity in 416 aa overlap)."
                     /codon_start=1
                     /transl_table=11
                     /product="integral membrane protein"
                     /protein_id="NP_214551.1"
                     /db_xref="GI:15607179"
                     /db_xref="GeneID:887042"
     gene            41304..41912
                     /locus_tag="Rv0038"
                     /db_xref="GeneID:887045"
     CDS             41304..41912
                     /locus_tag="Rv0038"
                     /function="UNKNOWN"
                     /note="Rv0038, (MTCY10H4.38), len: 202 aa. Conserved
                     hypothetical protein, equivalent to
                     MLCB1770_16|Q50191|Y038_MYCLE hypothetical 22.0 kDa from
                     Mycobacterium leprae (202 aa), FASTA scores: opt: 1194,
                     E(): 0, (88.6% identity in 202 aa overlap). Also highly
                     similar or similar to other hypothetical proteins e.g.
                     CAB72194.1|AL138851|SCE59.07c from Streptomyces coelicolor
                     (193 aa); AAC06288.1|AF050466 from Mycobacterium bovis (82
                     aa) (similarity in N-terminus); NP_224347.1|NC_000922|YqgE
                     from Chlamydophila pneumoniae (188 aa); YQGE_ECOLI
                     HYPOTHETICAL 20.7 kDa PROTEIN (187 aa), FASTA score:
                     (29.5% identity in 166 aa overlap); etc."
                     /codon_start=1
                     /transl_table=11
                     /product="hypothetical protein"
                     /protein_id="NP_214552.1"
                     /db_xref="GI:15607180"
                     /db_xref="GeneID:887045"
     gene            complement(42004..42351)
                     /locus_tag="Rv0039c"
                     /db_xref="GeneID:887038"
     CDS             complement(42004..42351)
                     /locus_tag="Rv0039c"
                     /function="UNKNOWN"
                     /note="Rv0039c, (MTCY21D4.02c, MTCY10H4.39c), len: 115 aa.
                     Possible conserved transmembrane protein, highly similar
                     to NP_301154.1|NC_002677|Z70722|MLCB1770_18 hypothetical
                     protein from Mycobacterium leprae (113 aa), FASTA scores:
                     opt: 492, E(): 7.8e-27, (64.9% identity in 114 aa
                     overlap)."
                     /codon_start=1
                     /transl_table=11
                     /product="transmembrane protein"
                     /protein_id="NP_214553.1"
                     /db_xref="GI:15607181"
                     /db_xref="GeneID:887038"
     gene            complement(42433..43365)
                     /gene="mtc28"
                     /locus_tag="Rv0040c"
                     /db_xref="GeneID:887037"
     CDS             complement(42433..43365)
                     /gene="mtc28"
                     /locus_tag="Rv0040c"
                     /function="UNKNOWN"
                     /experiment="experimental evidence, no additional details
                     recorded"
                     /note="Rv0040c, (MTCY21D4.03c), len: 310 aa. mtc28,
                     secreted proline rich 28 kDa antigen protein (has
                     hydrophobic stretch at N-terminus) (see citation below).
                     Highly similar to O33075|PR28_MYCLE|MT10019 Proline rich
                     28 kDa antigen from Mycobacterium leprae (278 aa), FASTA
                     scores: opt: 1007, E(): 0, (65.0% identity in 257 aa
                     overlap); and Q9CD47|LPQT_MYCLE|NP_301305.1|NC_002677
                     putative lipoprotein from Mycobacterium leprae (218 aa).
                     C-terminal part very similar to lipoprotein Rv1016c from
                     Mycobacterium tuberculosis."
                     /codon_start=1
                     /transl_table=11
                     /product="secreted proline rich protein MTC28 (proline
                     rich 28 kDa antigen)"
                     /protein_id="NP_214554.2"
                     /db_xref="GI:57116684"
                     /db_xref="GeneID:887037"
     gene            43562..46471
                     /gene="leuS"
                     /locus_tag="Rv0041"
                     /db_xref="GeneID:887040"
     CDS             43562..46471
                     /gene="leuS"
                     /locus_tag="Rv0041"
                     /EC_number="6.1.1.4"
                     /function="INVOLVED IN TRANSLATION MECHANISM [CATALYTIC
                     ACTIVITY: ATP + L-leucine + tRNA(Leu) = AMP + diphosphate
                     + L-leucyl-tRNA(Leu)]."
                     /note="leucine--tRNA ligase; LeuRS; class-I aminoacyl-tRNA
                     synthetase; charges leucine by linking carboxyl group to
                     alpha-phosphate of ATP and then transfers
                     aminoacyl-adenylate to its tRNA; due to the large number
                     of codons that tRNA(Leu) recognizes, the leucyl-tRNA
                     synthetase does not recognize the anticodon loop of the
                     tRNA, but instead recognition is dependent on a conserved
                     discriminator base A37 and a long arm; an editing domain
                     hydrolyzes misformed products; in Methanothermobacter
                     thermautotrophicus this enzyme associates with prolyl-tRNA
                     synthetase"
                     /codon_start=1
                     /transl_table=11
                     /product="leucyl-tRNA synthetase"
                     /protein_id="NP_214555.1"
                     /db_xref="GI:15607183"
                     /db_xref="GeneID:887040"
     misc_feature    43799..43831
                     /gene="leuS"
                     /locus_tag="Rv0041"
                     /note="PS00178 Aminoacyl-transfer RNA synthetases class-I
                     signature"
     gene            complement(46581..47207)
                     /locus_tag="Rv0042c"
                     /db_xref="GeneID:887034"
     CDS             complement(46581..47207)
                     /locus_tag="Rv0042c"
                     /function="POSSIBLY INVOLVED IN TRANSCRIPTIONAL
                     MECHANISM."
                     /note="Rv0042c, (MTCY21D4.05c), len: 208 aa. Possible
                     transcriptional regulatory protein, MarR-family, highly
                     similar except in N-terminus to CAC32228.1|AL583926
                     putative MarR-family regulatory protein from Mycobacterium
                     leprae (243 aa). Also similar in part to others e.g.
                     AB76343.1|AL158061 putative MarR-family transcriptional
                     regulator from Streptomyces coelicolor (163 aa);
                     NP_384406.1|NC_003047 PUTATIVE TRANSCRIPTION REGULATOR
                     PROTEIN from Sinorhizobium meliloti (164 aa);
                     NP_531782.1|NC_003304 transcriptional regulator, MarR
                     family from Agrobacterium tumefaciens (151 aa); etc. Also
                     some similarity to Mycobacterium tuberculosis proteins
                     Rv2327, Rv0880, and Rv1404."
                     /codon_start=1
                     /transl_table=11
                     /product="MarR family transcriptional regulator"
                     /protein_id="NP_214556.1"
                     /db_xref="GI:15607184"
                     /db_xref="GeneID:887034"
     gene            complement(47366..48100)
                     /locus_tag="Rv0043c"
                     /db_xref="GeneID:887032"
     CDS             complement(47366..48100)
                     /locus_tag="Rv0043c"
                     /function="INVOLVED IN TRANSCRIPTIONAL MECHANISM."
                     /note="Rv0043c, (MTCY21D4.06c), len: 244 aa. Probable
                     transcriptional regulator, GntR family, similar to others
                     e.g. NP_420584.1|NC_002696 transcriptional regulator GntR
                     family from Caulobacter crescentus (221 aa);
                     NP_294539.1|NC_001263 transcriptional regulator GntR
                     family from Deinococcus radiodurans (267 aa);
                     YIN1_STRAM|P32425 hypothetical transcriptional regulatory
                     protein from Streptomyces ambofaciens (236 aa), FASTA
                     scores: opt: 170, E(): 9.8e-05, (27.6% identity in 127 aa
                     overlap); etc. Similar also to SC9B10_7 from Streptomyces
                     coelicolor FASTA score: E():0.00038; and Rv0165c|MTCI28_5
                     from Mycobacterium tuberculosis (264 aa), FASTA score:
                     (27.7% identity in 130 aa overlap)."
                     /codon_start=1
                     /transl_table=11
                     /product="GntR family transcriptional regulator"
                     /protein_id="NP_214557.1"
                     /db_xref="GI:15607185"
                     /db_xref="GeneID:887032"
     gene            complement(48233..49027)
                     /locus_tag="Rv0044c"
                     /db_xref="GeneID:887030"
     CDS             complement(48233..49027)
                     /locus_tag="Rv0044c"
                     /function="UNKNOWN; PROBABLY INVOLVED IN CELLULAR
                     METABOLISM."
                     /experiment="experimental evidence, no additional details
                     recorded"
                     /note="Rv0044c, (MTCY21D4.07c), len: 264 aa. Possible
                     oxidoreductase (EC 1.-.-.-), highly similar to
                     AAD32732.1|MmcI|AF127374| F420-dependent H4MPT reductase
                     from Streptomyces lavendulae (264 aa). Also similar to
                     Mycobacterium tuberculosis proteins e.g. Rv1855c, Rv0953c,
                     Rv0791c, Rv0132c, etc."
                     /codon_start=1
                     /transl_table=11
                     /product="oxidoreductase"
                     /protein_id="NP_214558.1"
                     /db_xref="GI:15607186"
                     /db_xref="GeneID:887030"
     gene            complement(49043..49939)
                     /locus_tag="Rv0045c"
                     /db_xref="GeneID:887029"
     CDS             complement(49043..49939)
                     /locus_tag="Rv0045c"
                     /EC_number="3.-.-.-"
                     /function="UNKNOWN; PROBABLY INVOLVED IN LIPID
                     BIOSYNTHESIS."
                     /note="Rv0045c, (MTCY21D4.08c), len 298 aa. Possible
                     hydrolase (EC 3.-.-.-), showing similarity with others eg
                     NP_107230.1|NC_002678 putative hydrolase from
                     Mesorhizobium loti (278 aa); CAB56730.1|AL121600 putative
                     hydrolase from Streptomyces coelicolor (302 aa);
                     NP_438361.1|NC_000907 putative esterase/lipase from
                     Haemophilus influenzae Rd (287 aa); etc. Also similar to
                     Mycobacterium tuberculosis proteins Rv3473c, Rv1123c,
                     Rv1938, Rv3617, Rv3670, etc."
                     /codon_start=1
                     /transl_table=11
                     /product="hydrolase"
                     /protein_id="NP_214559.1"
                     /db_xref="GI:15607187"
                     /db_xref="GeneID:887029"
     gene            complement(50021..51124)
                     /gene="ino1"
                     /locus_tag="Rv0046c"
                     /db_xref="GeneID:887028"
     CDS             complement(50021..51124)
                     /gene="ino1"
                     /locus_tag="Rv0046c"
                     /EC_number="5.5.1.4"
                     /function="INVOLVED IN PHOSPHATIDYLINOSITOL (PI)
                     BIOSYNTHETIC PATHWAY [CATALYTIC ACTIVITY: D-GLUCOSE
                     6-PHOSPHATE = 1L-MYO-INOSITOL 1-PHOSPHATE]."
                     /experiment="experimental evidence, no additional details
                     recorded"
                     /note="Rv0046c, (MTCY21D4.09c), len: 367 aa. ino1
                     (alternate gene name: tbINO), myo-inositol-1-phosphate
                     synthase (EC 5.5.1.4) (see citations below), equivalent to
                     Q57240|Y046_MYCLE|U00015_14|G466956|B1620_F3_113
                     HYPOTHETICAL 40.3 KDA PROTEIN from Mycobacterium leprae
                     (369 aa), FASTA scores: opt: 2221, E(): 0, (91.8% identity
                     in 366 aa overlap). N-terminus similar to N-terminus of
                     myo-inositol-1-phosphate synthases e.g. INO1_SPIPO|P42803
                     myo-inositol-1-phosphate synthase (510 aa), FASTA scores:
                     opt: 144, E(): 0.021, (25.2% identity in 365 aa overlap);
                     CAC21218.1|AJ401007 myo-inositol 1P synthase from
                     Thermotoga sp. SG1 (335 aa); etc. Also highly similar to
                     other hypothetical proteins e.g. AL049826|SCH24_21c
                     hypothetical protein from Streptomyces coelicolor (360
                     aa), FASTA scores: opt: 1790, E(): 0, (77.8% identity in
                     360 aa overlap); AE000881_1 conserved protein from M.
                     thermoautotrophicus (368 aa); etc.; tbINO"
                     /codon_start=1
                     /transl_table=11
                     /product="myo-inositol-1-phosphate synthase INO1 (inositol
                     1-phosphate synthetase) (D-glucose 6-phosphate
                     cycloaldolase) (glucose 6-phosphate cyclase)
                     (glucocycloaldolase)"
                     /protein_id="NP_214560.1"
                     /db_xref="GI:15607188"
                     /db_xref="GeneID:887028"
     gene            complement(51185..51727)
                     /locus_tag="Rv0047c"
                     /db_xref="GeneID:887031"
     CDS             complement(51185..51727)
                     /locus_tag="Rv0047c"
                     /function="UNKNOWN"
                     /note="Rv0047c, (MTCY21D4.10c), len: 180 aa. Conserved
                     hypothetical protein, equivalent to NP_302717.1|NC_002677
                     conserved hypothetical protein from Mycobacterium leprae
                     (180 aa). Also showing strong similarity to other
                     hypothetical proteins e.g. AL049826|SCH24_22|T36587 from
                     Streptomyces coelicolor (225 aa), FASTA scores: opt: 583,
                     E(): 9e-31, (51.4% identity in 177 aa overlap); etc. Some
                     similarity to Rv1176c from Mycobacterium tuberculosis and
                     to P94443|YFIO from Bacillus subtilis (182 aa), FASTA
                     scores: E(): 0.00066, (24.9% identity in 177 aa overlap).
                     Also some similarity to G1163121 MITHRAMYCIN RESISTANCE
                     DETERMINANT, ATP-BINDING PROTEIN (219 aa), FASTA scores:
                     opt: 143, E(): 0.0091, (29.4% identity in 180 aa
                     overlap)."
                     /codon_start=1
                     /transl_table=11
                     /product="hypothetical protein"
                     /protein_id="NP_214561.1"
                     /db_xref="GI:15607189"
                     /db_xref="GeneID:887031"
     gene            complement(51828..52697)
                     /locus_tag="Rv0048c"
                     /db_xref="GeneID:887027"
     CDS             complement(51828..52697)
                     /locus_tag="Rv0048c"
                     /function="UNKNOWN"
                     /note="Rv0048c, MTCY21D4.11c, len: 289 aa. Possible
                     membrane protein."
                     /codon_start=1
                     /transl_table=11
                     /product="hypothetical protein"
                     /protein_id="NP_214562.1"
                     /db_xref="GI:15607190"
                     /db_xref="GeneID:887027"
     gene            52831..53244
                     /locus_tag="Rv0049"
                     /db_xref="GeneID:887024"
     CDS             52831..53244
                     /locus_tag="Rv0049"
                     /function="UNKNOWN"
                     /experiment="experimental evidence, no additional details
                     recorded"
                     /note="Rv0049, (MTCY21D4.12), len: 137 aa. Conserved
                     hypothetical protein, only equivalent to
                     AL022118|MLCB1913_20 hypothetical protein from
                     Mycobacterium leprae (138 aa), FASTA scores: opt: 768,
                     E(): 0, (83.9% identity in 137 aa overlap)."
                     /codon_start=1
                     /transl_table=11
                     /product="hypothetical protein"
                     /protein_id="NP_214563.1"
                     /db_xref="GI:15607191"
                     /db_xref="GeneID:887024"
     gene            53663..55699
                     /gene="ponA1"
                     /locus_tag="Rv0050"
                     /db_xref="GeneID:887065"
     CDS             53663..55699
                     /gene="ponA1"
                     /locus_tag="Rv0050"
                     /EC_number="2.4.2.-"
                     /EC_number="3.4.-.-"
                     /function="INVOLVED IN PEPTIDOGLYCAN SYNTHESIS (AT THE
                     FINAL STAGES), CELL WALL FORMATION. SYNTHESIS OF
                     CROSS-LINKED PEPTIDOGLYCAN FROM THE LIPID INTERMEDIATES.
                     THE ENZYME HAS A PENICILLIN-INSENSITIVE TRANSGLYCOSYLASE
                     N-TERMINAL DOMAIN (FORMATION OF LINEAR GLYCAN STRANDS) AND
                     A PENICILLIN-SENSITIVE TRANSPEPTIDASE C-TERMINAL DOMAIN
                     (CROSS-LINKING OF THE PEPTIDE SUBUNITS)."
                     /experiment="experimental evidence, no additional details
                     recorded"
                     /note="Rv0050, (MTCY21D4.13), len: 678 aa. Probable ponA1,
                     penicillin-binding protein (class A), bienzymatic protein
                     with transglycosylase (EC 2.4.2.-) and transpeptidase (EC
                     3.4.-.-) activities (see Graham & Clark-Curtiss 1999),
                     highly similar to many e.g. NP_302715.1|NC_002677
                     penicillin-binding protein from Mycobacterium leprae (708
                     aa); AAB53123.1|L39923 penicillin binding protein from
                     Mycobacterium leprae (686 aa), FASTA scores: (82.3%
                     identity in 679 aa overlap);
                     Q9F9V7|PONA|AAG13121.1|AF165523_1|AF165523
                     penicillin-binding protein 1 from Mycobacterium smegmatis
                     (715 aa) (see Billman-Jacobe et al., 1999);
                     CAB88838.1|AL353832 probable penicillin-binding protein
                     from Streptomyces coelicolor (756 aa); etc. Also similar
                     to ponA2|Rv3682|MTV025.030 BIFUNCTIONAL
                     MEMBRANE-ASSOCIATED PENICILLIN-BINDING PROTEIN 1A/1B from
                     Mycobacterium tuberculosis (810 aa). BELONGS TO THE
                     TRANSGLYCOSYLASE FAMILY IN THE N-TERMINAL SECTION, AND TO
                     THE TRANSPEPTIDASE FAMILY IN THE C-TERMINAL SECTION."
                     /codon_start=1
                     /transl_table=11
                     /product="bifunctional penicillin-binding protein 1A/1B"
                     /protein_id="YP_177687.1"
                     /db_xref="GI:57116685"
                     /db_xref="GeneID:887065"
     gene            55696..57378
                     /locus_tag="Rv0051"
                     /db_xref="GeneID:887018"
     CDS             55696..57378
                     /locus_tag="Rv0051"
                     /function="UNKNOWN"
                     /note="Rv0051, (MTCY21D4.14), len:560 aa. Probable
                     conserved transmembrane protein, equivalent to
                     NP_302714.1|NC_002677 conserved membrane protein from
                     Mycobacterium leprae (564 aa); and highly similar to
                     C-terminus of AAF25828.1|AF187306_1|AF187306 putative
                     transmembrane protein from Mycobacterium smegmatis (692
                     aa). Also highly similar to MSGDNAB_5|G886306|L222-ORF5
                     (418 aa), FASTA scores: opt: 2163, E(): 0, (78.4% identity
                     in 412 aa overlap). Also similar to
                     AL049826|SCH24_24|T36589 probable transmembrane protein
                     from Streptomyces coelicolor (502 aa), FASTA scores: opt:
                     492, E(): 1.4e-23, (35.8% identity in 522 aa overlap)."
                     /codon_start=1
                     /transl_table=11
                     /product="transmembrane protein"
                     /protein_id="NP_214565.1"
                     /db_xref="GI:15607193"
                     /db_xref="GeneID:887018"
     gene            57410..57973
                     /locus_tag="Rv0052"
                     /db_xref="GeneID:887015"
     CDS             57410..57973
                     /locus_tag="Rv0052"
                     /function="UNKNOWN"
                     /experiment="experimental evidence, no additional details
                     recorded"
                     /note="Rv0052, (MTCY21D4.15), len: 187 aa. Conserved
                     hypothetical protein, similar to others e.g.
                     AL049587|SC5F2A_30S|T35272 hypothetical protein from
                     Streptomyces coelicolor (211 aa), FASTA scores: opt: 531,
                     E(): 3.4e-29, (49.5% identity in 182 aa overlap);
                     NP_420588.1|NC_002696 ThiJ/PfpI family protein from
                     Caulobacter crescentus (267 aa); etc. Some similarity to
                     Escherichia coli G1100872|thiJ (198 aa), FASTA scores:
                     opt: 178, E(): 6.1e-06, (29.9% identity in 137 aa
                     overlap). Also similar to Rv1930c from Mycobacterium
                     tuberculosis (174 aa). May be a membrane protein."
                     /codon_start=1
                     /transl_table=11
                     /product="hypothetical protein"
                     /protein_id="NP_214566.1"
                     /db_xref="GI:15607194"
                     /db_xref="GeneID:887015"
     gene            58192..58482
                     /gene="rpsF"
                     /locus_tag="Rv0053"
                     /db_xref="GeneID:887020"
     CDS             58192..58482
                     /gene="rpsF"
                     /locus_tag="Rv0053"
                     /function="BINDS TOGETHER WITH S18 TO 16S RIBOSOMAL RNA."
                     /experiment="experimental evidence, no additional details
                     recorded"
                     /note="binds cooperatively with S18 to the S15-16S
                     complex, allowing platform assembly to continue with S11
                     and S21"
                     /codon_start=1
                     /transl_table=11
                     /product="30S ribosomal protein S6"
                     /protein_id="NP_214567.1"
                     /db_xref="GI:15607195"
                     /db_xref="GeneID:887020"
     misc_feature    58318..58347
                     /gene="rpsF"
                     /locus_tag="Rv0053"
                     /note="PS01048 Ribosomal protein S6 signature"
     gene            58586..59080
                     /gene="ssb"
                     /locus_tag="Rv0054"
                     /db_xref="GeneID:887013"
     CDS             58586..59080
                     /gene="ssb"
                     /locus_tag="Rv0054"
                     /function="THIS PROTEIN IS ESSENTIAL FOR REPLICATION OF
                     THE CHROMOSOME. IT IS ALSO INVOLVED IN DNA RECOMBINATION
                     AND REPAIR."
                     /experiment="experimental evidence, no additional details
                     recorded"
                     /note="binds to single stranded DNA and may facilitate the
                     binding and interaction of other proteins to DNA"
                     /codon_start=1
                     /transl_table=11
                     /product="single-stranded DNA-binding protein"
                     /protein_id="NP_214568.1"
                     /db_xref="GI:15607196"
                     /db_xref="GeneID:887013"
     gene            59122..59376
                     /gene="rpsR"
                     /locus_tag="Rv0055"
                     /db_xref="GeneID:887022"
     CDS             59122..59376
                     /gene="rpsR"
                     /locus_tag="Rv0055"
                     /function="THIS PROTEIN HAS BEEN IMPLICATED IN
                     AMINOACYL-TRANSFER RNA BINDING. IT APPEARS TO BE SITUATED
                     AT THE DECODING SITE OF MESSENGER RNA."
                     /note="binds as a heterodimer with protein S6 to the
                     central domain of the 16S rRNA; helps stabilize the
                     platform of the 30S subunit"
                     /codon_start=1
                     /transl_table=11
                     /product="30S ribosomal protein S18"
                     /protein_id="YP_177688.1"
                     /db_xref="GI:57116686"
                     /db_xref="GeneID:887022"
     gene            59409..59867
                     /gene="rplI"
                     /locus_tag="Rv0056"
                     /db_xref="GeneID:887010"
     CDS             59409..59867
                     /gene="rplI"
                     /locus_tag="Rv0056"
                     /function="BINDS TO THE 23S RRNA."
                     /experiment="experimental evidence, no additional details
                     recorded"
                     /note="in Escherichia coli this protein is wrapped around
                     the base of the L1 stalk"
                     /codon_start=1
                     /transl_table=11
                     /product="50S ribosomal protein L9"
                     /protein_id="NP_214570.1"
                     /db_xref="GI:15607198"
                     /db_xref="GeneID:887010"
     misc_feature    59445..59528
                     /gene="rplI"
                     /locus_tag="Rv0056"
                     /note="PS00651 Ribosomal protein L9 signature"
     gene            59896..60417
                     /locus_tag="Rv0057"
                     /db_xref="GeneID:887008"
     CDS             59896..60417
                     /locus_tag="Rv0057"
                     /function="UNKNOWN"
                     /note="Rv0057, (MTCY21D4.20), len: 173 aa. Hypothetical
                     unknown protein."
                     /codon_start=1
                     /transl_table=11
                     /product="hypothetical protein"
                     /protein_id="NP_214571.1"
                     /db_xref="GI:15607199"
                     /db_xref="GeneID:887008"
     gene            60396..63020
                     /gene="dnaB"
                     /locus_tag="Rv0058"
                     /db_xref="GeneID:887009"
     CDS             60396..63020
                     /gene="dnaB"
                     /locus_tag="Rv0058"
                     /EC_number="3.6.1.-"
                     /function="PARTICIPATES IN INITIATION AND ELONGATION
                     DURING CHROMOSOME REPLICATION; IT EXHIBITS DNA-DEPENDENT
                     ATPASE ACTIVITY. THE INTEIN IS AN ENDONUCLEASE
                     (POTENTIAL)."
                     /note="unwinds double stranded DNA; these Mycobacterial
                     enzymes appear to contain inteins"
                     /codon_start=1
                     /transl_table=11
                     /product="replicative DNA helicase"
                     /protein_id="NP_214572.1"
                     /db_xref="GI:15607200"
                     /db_xref="GeneID:887009"
     misc_feature    61071..61094
                     /gene="dnaB"
                     /locus_tag="Rv0058"
                     /note="PS00017 ATP/GTP-binding site motif A"
     gene            63200..63892
                     /locus_tag="Rv0059"
                     /db_xref="GeneID:887006"
     CDS             63200..63892
                     /locus_tag="Rv0059"
                     /function="UNKNOWN"
                     /experiment="experimental evidence, no additional details
                     recorded"
                     /note="Rv0059, (MTV030.02), len: 230 aa. Hypothetical
                     unknown protein."
                     /codon_start=1
                     /transl_table=11
                     /product="hypothetical protein"
                     /protein_id="NP_214573.1"
                     /db_xref="GI:15607201"
                     /db_xref="GeneID:887006"
     gene            63909..64967
                     /locus_tag="Rv0060"
                     /db_xref="GeneID:887004"
     CDS             63909..64967
                     /locus_tag="Rv0060"
                     /function="UNKNOWN"
                     /note="Rv0060, (MTV030.03), len: 352 aa. Conserved
                     hypothetical protein, showing weak similarity to
                     NP_104623.1|NC_002678 hypothetical protein from
                     Mesorhizobium loti (155 aa); and AP000062|AP000062_92
                     hypothetical protein from Aeropyrum pernix (194 aa), FASTA
                     scores: opt: 186, E(): 4.2e-05, (30.9% identity in 165 aa
                     overlap)."
                     /codon_start=1
                     /transl_table=11
                     /product="hypothetical protein"
                     /protein_id="NP_214574.1"
                     /db_xref="GI:15607202"
                     /db_xref="GeneID:887004"
     gene            64991..65416
                     /locus_tag="Rv0061"
                     /db_xref="GeneID:887003"
     CDS             64991..65416
                     /locus_tag="Rv0061"
                     /function="UNKNOWN"
                     /note="Rv0061, (MTV030.04), len: 141 aa (questionable
                     ORF). Hypothetical unknown protein."
                     /codon_start=1
                     /transl_table=11
                     /product="hypothetical protein"
                     /protein_id="NP_214575.1"
                     /db_xref="GI:15607203"
                     /db_xref="GeneID:887003"
     gene            65552..66694
                     /gene="celA1"
                     /locus_tag="Rv0062"
                     /db_xref="GeneID:887007"
     CDS             65552..66694
                     /gene="celA1"
                     /locus_tag="Rv0062"
                     /EC_number="3.2.1.4"
                     /function="THE BIOLOGICAL CONVERSION OF CELLULOSE TO
                     GLUCOSE GENERALLY REQUIRES THREE TYPES OF HYDROLYTIC
                     ENZYMES: (1) ENDOGLUCANASES WHICH CUT INTERNAL
                     BETA-1,4-GLUCOSIDIC BONDS; (2) EXOCELLOBIOHYDROLASES THAT
                     CUT THE DISSACCHARIDE CELLOBIOSE FROM THE NONREDUCING END
                     OF THE CELLULOSE POLYMER CHAIN; (3) BETA-1,4-GLUCOSIDASES
                     WHICH HYDROLYZE THE CELLOBIOSE AND OTHER SHORT
                     CELLO-OLIGOSACCHARIDES TO GLUCOSE [CATALYTIC
                     ACTIVITY:Endohydrolysis of 1,4-beta-D-glucosidic linkages
                     in cellulose]."
                     /note="Rv0062, (MTV030.05), len: 380 aa. Possible celA1,
                     cellulase (EC 3.2.1.4), similar to many e.g.
                     AB65568.1|AL136058 putative secreted endoglucanase
                     (cellulase) from Streptomyces coelicolor (332 aa);
                     P07984|GUNA_CELFI ENDOGLUCANASE A PRECURSOR from
                     Cellulomonas fimi (449 aa); GUN1_STRHA|P33682
                     endoglucanase 1 precursor (cellulase) from STREPTOMYCES
                     HALSTEDII (321 aa), FASTA scores: opt: 702, E(): 1. 2e-27,
                     (38.9% identity in 319 aa overlap); etc. SEEMS TO BELONG
                     TO CELLULASE FAMILY B (FAMILY 6 OF GLYCOSYL HYDROLASES).
                     Note that previously known as celA.; celA"
                     /codon_start=1
                     /transl_table=11
                     /product="endo-1,4-beta-glucanase"
                     /protein_id="YP_177689.1"
                     /db_xref="GI:57116687"
                     /db_xref="GeneID:887007"
     gene            66923..68362
                     /locus_tag="Rv0063"
                     /db_xref="GeneID:886999"
     CDS             66923..68362
                     /locus_tag="Rv0063"
                     /function="UNKNOWN; PROBABLY INVOLVED IN CELLULAR
                     METABOLISM."
                     /note="Rv0063, (MTV030.06), len: 479 aa. Possible
                     oxidoreductase (EC 1.-.-.-), similar to many e.g.
                     HDNO_ARTOX|P08159 6-hydroxy-d-nicotine oxidase from
                     Arthrobacter oxidans (458 aa), FASTA scores: opt: 343,
                     E(): 3.4e-13, (27.4% identity in 467 aa overlap);
                     AAD28454.1|AF127374_9|AF127374|MitR oxidase from
                     Streptomyces lavendulae (514 aa); AAF81732.1|AF254925|EncM
                     putative FAD-dependent oxygenase from
                     Streptomycesmaritimus (464 aa); etc. Also similar to
                     Mycobacterium tuberculosis proteins e.g. Rv3107c, Rv1257c,
                     etc. Contains PS00862 Oxygen oxidoreductases covalent
                     FAD-binding site."
                     /codon_start=1
                     /transl_table=11
                     /product="oxidoreductase"
                     /protein_id="NP_214577.1"
                     /db_xref="GI:15607205"
                     /db_xref="GeneID:886999"
     misc_feature    67142..67243
                     /locus_tag="Rv0063"
                     /note="PS00862 Oxygen oxidoreductases covalent FAD-binding
                     site"
     gene            68620..71559
                     /locus_tag="Rv0064"
                     /db_xref="GeneID:886996"
     CDS             68620..71559
                     /locus_tag="Rv0064"
                     /function="UNKNOWN"
                     /note="Rv0064, (MTV030.07), len: 979 aa. Probable
                     conserved transmembrane protein, highly similar to
                     NP_301532.1| (NC_002677) putative integral membrane
                     protein from Mycobacterium leprae (983 aa). Also similar
                     to other hypothetical proteins from ARCHAEOGLOBUS FULGIDUS
                     and Synecocystis sp. e.g. P72637|D90899 HYPOTHETICAL 117.2
                     kDa PROTEIN from SYNECHOCYSTIS SP. (1032 aa), FASTA
                     scores: opt: 1004, E(): 3.6e-32, (31.0 % identity in 848
                     aa overlap); and CAC01334.1|AL390968 putative integral
                     membrane protein (fragment) from Streptomyces coelicolor
                     (815 aa); etc. Also similar to Rv3193c from Mycobacterium
                     tuberculosis (992 aa), FASTA score: (50.3% identity in 985
                     aa overlap). Contains probable coiled-coil domain from aa
                     948 to 976."
                     /codon_start=1
                     /transl_table=11
                     /product="hypothetical protein"
                     /protein_id="NP_214578.1"
                     /db_xref="GI:15607206"
                     /db_xref="GeneID:886996"
     gene            71821..72222
                     /locus_tag="Rv0065"
                     /db_xref="GeneID:886993"
     CDS             71821..72222
                     /locus_tag="Rv0065"
                     /function="UNKNOWN"
                     /note="Rv0065, (MTV030.08), len: 133 aa. Conserved
                     hypothetical protein, similar to several hypothetical
                     proteins from Mycobacterium tuberculosis: Rv0960 (127 aa),
                     Rv1720c (129 aa), and Rv0549c (137 aa)."
                     /codon_start=1
                     /transl_table=11
                     /product="hypothetical protein"
                     /protein_id="NP_214579.1"
                     /db_xref="GI:15607207"
                     /db_xref="GeneID:886993"
     gene            complement(72274..74511)
                     /gene="icd2"
                     /locus_tag="Rv0066c"
                     /db_xref="GeneID:887016"
     CDS             complement(72274..74511)
                     /gene="icd2"
                     /locus_tag="Rv0066c"
                     /EC_number="1.1.1.42"
                     /function="INVOLVED IN THE KREBS CYCLE [CATALYTIC
                     ACTIVITY: Isocitrate + NADP+ = 2-OXOGLUTARATE + CO(2) +
                     NADPH]."
                     /experiment="experimental evidence, no additional details
                     recorded"
                     /note="NADP; Rv0066c, (MTV030.09c), len: 745 aa. Probable
                     icd2, isocitrate dehydrogenase NADP-dependent (EC
                     1.1.1.42), equivalent to NP_302705.1|NC_002677 isocitrate
                     dehydrogenase [NADP] from Mycobacterium leprae (746 aa).
                     Also highly similar to many members of the monomeric-type
                     family of IDH e.g. NP_251314.1|NC_002516 isocitrate
                     dehydrogenase from Pseudomonas aeruginosa (741 aa);
                     IDH_AZOVI|P16100 isocitrate dehydrogenase (nadp) from
                     Azotobacter vinelandii (741 aa), FASTA scores: opt: 3106,
                     E(): 0, (61.4% identity in 735 aa overlap);
                     NP_230786.1|NC_002505 isocitrate dehydrogenase from Vibrio
                     cholerae (741 aa); etc. BELONGS TO THE MONOMERIC-TYPE
                     FAMILY OF IDH"
                     /codon_start=1
                     /transl_table=11
                     /product="isocitrate dehydrogenase"
                     /protein_id="NP_214580.1"
                     /db_xref="GI:15607208"
                     /db_xref="GeneID:887016"
     gene            complement(74629..75198)
                     /locus_tag="Rv0067c"
                     /db_xref="GeneID:886991"
     CDS             complement(74629..75198)
                     /locus_tag="Rv0067c"
                     /function="POSSIBLY INVOLVED IN TRANSCRIPTIONAL
                     MECHANISM."
                     /note="Rv0067c, (MTV030.10c), len: 189 aa. Possible
                     transcriptional regulator, highly similar except in
                     N-terminus to T44726 probable transcription regulator from
                     Mycobacterium leprae (189 aa), FASTA scores: opt: 829,
                     E(): 0, (68.3% identity in 189 aa overlap). And similar to
                     others, often many members of the tetR family, e.g. T36918
                     probable transcription regulator from Streptomyces
                     coelicolor (202 aa); NP_535866.1|NC_003306 transcriptional
                     regulator TetR family from Agrobacterium tumefaciens
                     strain C58 (Dupont) (194 aa); UIDR_ECOLI|Q59431 uid operon
                     repressor (gus operon repressor) from Escherichia coli
                     (196 aa), FASTA scores: opt: 200, E(): 7.2e-06, (24.7%
                     identity in 186 aa overlap); etc. Also similar to
                     MTCY8D5_28 from Mycobacterium tuberculosis cosmid (229
                     aa), FASTA score: (32.7% identity in 168 aa overlap).
                     Contains probable helix-turn-helix motif from aa 34 to 55
                     (Score 1523, +4.37 SD)."
                     /codon_start=1
                     /transl_table=11
                     /product="TetR family transcriptional regulator"
                     /protein_id="NP_214581.1"
                     /db_xref="GI:15607209"
                     /db_xref="GeneID:886991"
     gene            75301..76212
                     /locus_tag="Rv0068"
                     /db_xref="GeneID:886989"
     CDS             75301..76212
                     /locus_tag="Rv0068"
                     /function="UNKNOWN; PROBABLY INVOLVED IN CELLULAR
                     METABOLISM."
                     /experiment="experimental evidence, no additional details
                     recorded"
                     /note="Rv0068, (MTV030.11), len: 303 aa. Probable
                     oxidoreductase (EC 1.-.-.-), equivalent to
                     NP_301343.1|NC_002677 putative oxidoreductase from
                     Mycobacterium leprae (304 aa). Also highly similar to many
                     e.g. NP_485762.1|NC_003272 probable oxidoreductase from
                     Nostoc sp. PCC 7120 (311 aa); NP_279536.1|NC_002607|YajO1
                     probable oxidoreductase from Halobacterium sp. NRC-1 (316
                     aa); OXIR_STRAT|Q03326 probable oxidoreductase from
                     Streptomyces antibioticus (298 aa), FASTA scores: opt:
                     430, E(): 1.3e-16, (34.9% identity in 295 aa overlap);
                     etc. Also highly similar to MTV037_3 and MTV022_13 from
                     Mycobacterium tuberculosis."
                     /codon_start=1
                     /transl_table=11
                     /product="short chain dehydrogenase"
                     /protein_id="NP_214582.1"
                     /db_xref="GI:15607210"
                     /db_xref="GeneID:886989"
     gene            complement(76237..77622)
                     /gene="sdaA"
                     /locus_tag="Rv0069c"
                     /db_xref="GeneID:886986"
     CDS             complement(76237..77622)
                     /gene="sdaA"
                     /locus_tag="Rv0069c"
                     /EC_number="4.3.1.17"
                     /function="INVOLVED IN GLUCONEOGENESIS FROM SERINE
                     [CATALYTIC ACTIVITY: L-serine + H2O = pyruvate + NH3 +
                     H2O]."
                     /note="Rv0069c, (MTV030.12c), len: 461 aa. Probable sdaA,
                     L-serine dehydratase (EC 4.2.1.13), equivalent to
                     NP_302203.1| NC_002677 L-serine dehydratase from
                     Mycobacterium leprae (458 aa). Also highly similar to many
                     e.g. NP_251133.1|NC_002516 L-serine dehydratase from
                     Pseudomonas aeruginosa (458 aa); O86564|SDHL_STRCO
                     L-SERINE DEHYDRATASE from Streptomyces coelicolor (455
                     aa); SDHL_ECOLI|P16095 L-serine dehydratase 1 from
                     Escherichia coli (454 aa), FASTA scores: opt: 1381, E():
                     0, (51.1% identity in 460 aa overlap); etc. BELONGS TO THE
                     IRON-SULFUR DEPENDENT L-SERINE DEHYDRATASE FAMILY.
                     COFACTOR: IRON-SULFUR (4FE-4S) (PROBABLE)."
                     /codon_start=1
                     /transl_table=11
                     /product="L-serine dehydratase SdaA"
                     /protein_id="NP_214583.1"
                     /db_xref="GI:15607211"
                     /db_xref="GeneID:886986"
     gene            complement(77619..78896)
                     /gene="glyA"
                     /locus_tag="Rv0070c"
                     /db_xref="GeneID:886983"
     CDS             complement(77619..78896)
                     /gene="glyA"
                     /locus_tag="Rv0070c"
                     /EC_number="2.1.2.1"
                     /function="KEY ENZYME IN THE BIOSYNTHESIS OF PURINES,
                     LIPIDS, OTHER COMPONENTS. INTERCONVERSION OF SERINE AND
                     GLYCINE [CATALYTIC ACTIVITY:
                     5,10-methylenetetrahydrofolate + glycine + H2O =
                     tetrahydrofolate + L-serine]."
                     /note="catalyzes the reaction of glycine with
                     5,10-methylenetetrahydrofolate to form L-serine and
                     tetrahydrofolate"
                     /codon_start=1
                     /transl_table=11
                     /product="serine hydroxymethyltransferase"
                     /protein_id="NP_214584.1"
                     /db_xref="GI:15607212"
                     /db_xref="GeneID:886983"
     misc_feature    complement(78183..78233)
                     /gene="glyA"
                     /locus_tag="Rv0070c"
                     /note="PS00096 Serine hydroxymethyltransferase
                     pyridoxal-phosphate attachment site"
     gene            79486..80193
                     /locus_tag="Rv0071"
                     /db_xref="GeneID:886988"
     CDS             79486..80193
                     /locus_tag="Rv0071"
                     /function="UNKNOWN"
                     /note="Rv0071, (MTV030.14), len: 235 aa. Possible
                     maturase, similar to many proteins of the group II intron
                     maturase family e.g. P95451|U77945 MATURASE-RELATED
                     PROTEIN from PSEUDOMONAS ALCALIGENES (297 aa), FASTA
                     scores: opt: 395, E(): 1.7e-20, (43.5% identity in 147 aa
                     overlap); N-terminus of AAD16434.1|AF101076
                     maturase-related protein from Pseudomonas putida (473 aa);
                     N-terminus of NP_437373.1|NC_003078 putative reverse
                     transcriptasematurase protein from Sinorhizobium meliloti
                     (453 aa); etc. Also similar to MLCL581_1 from
                     Mycobacterium leprae. Contains 5 VDP repeats at
                     N-terminus, these are also found in two Streptococcus
                     plasmid hypothetical proteins Q52246|X17092 and
                     Q54942|X66468."
                     /codon_start=1
                     /transl_table=11
                     /product="maturase"
                     /protein_id="NP_214585.1"
                     /db_xref="GI:15607213"
                     /db_xref="GeneID:886988"
     repeat_region   79507..79551
                     /note="5 x 9 bp GTGGACCCG repeats"
     repeat_region   80236..80550
                     /note="(MTV030.15), len: 315 bp. Probable REP'-1
                     pseudogene fragment, similar to many Mycobacterium
                     tuberculosis proteins inside REP13E12 elements e.g.
                     Q50655|Z95390|MTCY13E12.20 (317 aa), FASTA scores; opt:
                     324 E(): 6.8e-17, 43.4% identity in 99 aa overlap, but no
                     possible startsite.; REP'-1"
                     /rpt_type=DIRECT
     gene            80624..81673
                     /locus_tag="Rv0072"
                     /db_xref="GeneID:886984"
     CDS             80624..81673
                     /locus_tag="Rv0072"
                     /function="THOUGHT TO BE INVOLVED IN ACTIVE TRANSPORT OF
                     GLUTAMINE ACROSS THE MEMBRANE (IMPORT). RESPONSIBLE FOR
                     THE TRANSLOCATION OF THE SUBSTRATE ACROSS THE MEMBRANE."
                     /note="Rv0072, (MTV030.16), len: 349 aa. Probable
                     glutamine-transport transmembrane protein ABC-transporter
                     (see citation below), showing weak similarity to
                     NP_465894.1|NC_003210 protein similar to putative
                     ABC-transporter transmembrane subunit from Listeria
                     monocytogenes EGD-e (367 aa); NP_471800.1|NC_003212
                     protein similar to putative ABC-transporter transmembrane
                     subunit from Listeria innocua (367 aa); E1204111|AJ003195
                     MEMBRANE SPANNING SUBUNIT DEVC from ANABAENA VARIABILIS
                     (385 aa), FASTA scores: opt: 155, E(): 8.1e-07, (22.0%
                     identity in 381 aa overlap). Also highly similar to
                     Rv2563|Y0A5_MYCTU|Q50735|MTCY9C4.05c from Mycobacterium
                     tuberculosis (388 aa), FASTA scores: E(): 0, (76.2%
                     identity in 349 aa overlap). Note that supposed act with
                     near ORF Rv0073|MTV030.17 ATP-binding protein
                     ABC-transporter."
                     /codon_start=1
                     /transl_table=11
                     /product="glutamine-transport transmembrane protein ABC
                     transporter"
                     /protein_id="NP_214586.1"
                     /db_xref="GI:15607214"
                     /db_xref="GeneID:886984"
     gene            81676..82668
                     /locus_tag="Rv0073"
                     /db_xref="GeneID:886977"
     CDS             81676..82668
                     /locus_tag="Rv0073"
                     /function="THOUGHT TO BE INVOLVED IN ACTIVE TRANSPORT OF
                     GLUTAMINE ACROSS THE MEMBRANE (IMPORT). RESPONSIBLE FOR
                     THE TRANSLOCATION OF THE SUBSTRATE ACROSS THE MEMBRANE."
                     /note="Rv0073, (MTV030.17), len: 330 aa. Probable
                     glutamine-transport ATP-binding protein ABC-transporter
                     (see citation below), similar to many ATP-binding proteins
                     e.g. NP_070646.1|NC_000917 ABC transporter ATP-binding
                     protein from Archaeoglobus fulgidus (231 aa); T34822
                     ABC-transporter ATP binding protein from Streptomyces
                     coelicolor (230 aa); YBJZ_ECOLI|P75831 hypothetical ABC
                     transporter ATP-binding protein from Escherichia coli (648
                     aa), FASTA scores: opt: 531, E(): 6.8e-30, (38.6% identity
                     in 233 aa overlap); etc. Also highly similar to
                     Y0A4_MYCT|Q50734|MTCY9C4.04c hypothetical ABC transporter
                     ATP-binding protein from Mycobacterium tuberculosis (330
                     aa), FASTA scores: E(): 0, (83.3% identity in 330 aa
                     overlap). Contains PS00017 ATP/GTP-binding site motif A
                     (P-loop), PS00211 ABC transporters family signature, and
                     PS00889 Cyclic nucleotide-binding domain signature 2.
                     BELONGS TO THE ATP-BINDING TRANSPORT PROTEIN FAMILY (ABC
                     TRANSPORTERS). Note that supposed act with near ORF
                     Rv0072|MTV030.16 transmembrane ABC-transporter."
                     /codon_start=1
                     /transl_table=11
                     /product="glutamine-transport ATP-binding protein ABC
                     transporter"
                     /protein_id="NP_214587.1"
                     /db_xref="GI:15607215"
                     /db_xref="GeneID:886977"
     misc_feature    81793..81816
                     /locus_tag="Rv0073"
                     /note="PS00017 ATP/GTP-binding site motif A (P-loop)"
     misc_feature    82105..82149
                     /locus_tag="Rv0073"
                     /note="PS00211 ABC transporters family signature"
     misc_feature    82507..82560
                     /locus_tag="Rv0073"
                     /note="PS00889 Cyclic nucleotide-binding domain signature
                     2"
     gene            82748..83983
                     /locus_tag="Rv0074"
                     /db_xref="GeneID:886976"
     CDS             82748..83983
                     /locus_tag="Rv0074"
                     /function="UNKNOWN"
                     /note="Rv0074, (MTV030.18), len: 411 aa. Conserved
                     hypothetical protein, similar to Rv2915c|MTCY338.03c
                     CONSERVED HYPOTHETICAL PROTEIN from Mycobacterium
                     tuberculosis, and showing some simlarity to various
                     enzymes or hypothetical proteins from other organisms, eg
                     NP_243801.1|NC_002570 aryldialkylphosphatase from Bacillus
                     halodurans (394 aa); NP_421471.1|NC_002696 putativ Xaa-Pro
                     dipeptidase from Caulobacter crescentus (429 aa);
                     NP_343436.1|NC_002754 Prolidase (Xaa-Pro dipeptidase)
                     (pepQ-like2) from Sulfolobus solfataricus (408 aa);
                     Q50432|M91040 ORGANO PHOSPHATE ACID ANHYDRASE OPAB from
                     MYCOBACTERIUM SP. (409 aa), FASTA scores: opt: 166, E():
                     3.9e-11, (31.2% identity in 430 aa overlap); etc."
                     /codon_start=1
                     /transl_table=11
                     /product="hypothetical protein"
                     /protein_id="NP_214588.1"
                     /db_xref="GI:15607216"
                     /db_xref="GeneID:886976"
     gene            83996..85168
                     /locus_tag="Rv0075"
                     /db_xref="GeneID:886982"
     CDS             83996..85168
                     /locus_tag="Rv0075"
                     /function="UNKNOWN; PROBABLY INVOLVED IN CELLULAR
                     METABOLISM."
                     /note="Rv0075, (MTV030.19), len: 390 aa. Probable
                     aminotransferase (EC 2.6.1.-), similar to many CLASS-II
                     PYRIDOXAL-PHOSPHATE-DEPENDENT AMINOTRANSFERASES (MALY/PATB
                     SUBFAMILY) e.g. NP_302217.1|NC_002677 aminotransferase
                     from Mycobacterium leprae (402 aa); PATB_BACSU|Q08432
                     putative aminotransferase b from Bacillus subtilis (387
                     aa), FASTA scores: opt: 684, E(): 5.4e-33, (31.3% identity
                     in 384 aa overlap); etc. Also similar to several
                     cystathionine beta-lyase (beta C-S lyase) e.g.
                     AAK69425.1|AF276227_1|AF276227 from Corynebacterium
                     glutamicum (368 aa); etc. Also similar to other proteins
                     from Mycobacterium tuberculosis e.g. Rv2294, Rv0858c,
                     etc."
                     /codon_start=1
                     /transl_table=11
                     /product="aminotransferase"
                     /protein_id="NP_214589.1"
                     /db_xref="GI:15607217"
                     /db_xref="GeneID:886982"
     gene            complement(85183..85572)
                     /locus_tag="Rv0076c"
                     /db_xref="GeneID:886992"
     CDS             complement(85183..85572)
                     /locus_tag="Rv0076c"
                     /function="UNKNOWN"
                     /note="Rv0076c, (MTV030.20c), len: 129 aa. Probable
                     membrane protein, with membrane-spanning domain at
                     C-terminus."
                     /codon_start=1
                     /transl_table=11
                     /product="hypothetical protein"
                     /protein_id="NP_214590.1"
                     /db_xref="GI:15607218"
                     /db_xref="GeneID:886992"
     gene            complement(85636..86466)
                     /locus_tag="Rv0077c"
                     /db_xref="GeneID:886969"
     CDS             complement(85636..86466)
                     /locus_tag="Rv0077c"
                     /function="UNKNOWN; PROBABLY INVOLVED IN CELLULAR
                     METABOLISM."
                     /note="Rv0077c, (MTV030.21c), len: 276 aa. Possible
                     oxidoreductase (EC 1.-.-.-), weakly similar to others e.g.
                     CAC44600.1|AL596162 putative oxidoreductase from
                     Streptomyces coelicolor (275 aa); P33912|BPA1_STRAU
                     NON-HAEM BROMOPEROXIDASE BPO-A1 (BROMIDE PEROXIDASE) (EC
                     1.11.1.-) from Streptomyces aureofaciens (275 aa);
                     BPA1_STRAU|P33912 non-haem bromoperoxidase bpo-a1 from
                     Streptomyces aureofaciens (274 aa), FASTA scores: opt:
                     230, E(): 1.5e-07, (26.1% identity in 249 aa overlap);
                     etc. Also similar to MTCY05A6_35 and MTCY1A11_10 from
                     Mycobacterium tuberculosis. And shows some similarity in
                     part with AAL17935.1|AY054120 putative epoxide hydrolase
                     from Mycobacterium smegmatis (203 aa)."
                     /codon_start=1
                     /transl_table=11
                     /product="oxidoreductase"
                     /protein_id="NP_214591.1"
                     /db_xref="GI:15607219"
                     /db_xref="GeneID:886969"
     gene            86528..87133
                     /locus_tag="Rv0078"
                     /db_xref="GeneID:886990"
     CDS             86528..87133
                     /locus_tag="Rv0078"
                     /function="POSSIBLY INVOLVED IN TRANSCRIPTIONAL
                     MECHANISM."
                     /note="Rv0078, (MTV030.22), len: 201 aa. Probable
                     transcriptional regulator, equivalent to
                     NP_302706.1|NC_002677 putative TetR-family transcriptional
                     regulator from Mycobacterium leprae (236 aa), FASTA
                     scores: opt: 755, E(): 0, (71.4% identity in 175 aa
                     overlap). Also similar to others e.g.
                     NP_103770.1|NC_002678 probable transcriptional regulator
                     from Mesorhizobium loti (208 aa); NP_384275.1|NC_003047
                     PUTATIVE TRANSCRIPTION REGULATOR PROTEIN from
                     Sinorhizobium meliloti (197 aa); NP_250960.1|NC_002516
                     probable transcriptional regulator from Pseudomonas
                     aeruginosa (196 aa); etc. Also similar to
                     TETC_ECOLI|P28815 transposon tn10 tetc protein from
                     Escherichia coli (197 aa), FASTA scores: opt: 181, E():
                     9.7e-05, (24.8% identity in 165 aa overlap). Contains
                     probable helix-turn-helix motif from aa 35 to 56 (Score
                     1348, +3.78 SD)."
                     /codon_start=1
                     /transl_table=11
                     /product="transcriptional regulatory protein"
                     /protein_id="NP_214592.1"
                     /db_xref="GI:15607220"
                     /db_xref="GeneID:886990"
     gene            complement(87208..87801)
                     /locus_tag="Rv0078A"
                     /db_xref="GeneID:3205053"
     CDS             complement(87208..87801)
                     /locus_tag="Rv0078A"
                     /function="UNKNOWN"
                     /note="Rv0078A, len: 197 aa. Hypothetical unknown
                     protein."
                     /codon_start=1
                     /transl_table=11
                     /product="hypothetical protein"
                     /protein_id="YP_177616.1"
                     /db_xref="GI:57116688"
                     /db_xref="GeneID:3205053"
     gene            88204..89025
                     /locus_tag="Rv0079"
                     /db_xref="GeneID:886995"
     CDS             88204..89025
                     /locus_tag="Rv0079"
                     /function="UNKNOWN"
                     /experiment="experimental evidence, no additional details
                     recorded"
                     /note="Rv0079, (MTV030.23), len: 273 aa. Hypothetical
                     unknown protein."
                     /codon_start=1
                     /transl_table=11
                     /product="hypothetical protein"
                     /protein_id="NP_214593.1"
                     /db_xref="GI:15607221"
                     /db_xref="GeneID:886995"
     gene            89022..89480
                     /locus_tag="Rv0080"
                     /db_xref="GeneID:886966"
     CDS             89022..89480
                     /locus_tag="Rv0080"
                     /function="UNKNOWN"
                     /experiment="experimental evidence, no additional details
                     recorded"
                     /note="Rv0080, (MTV030.24), len: 152 aa. Conserved
                     hypothetical protein, similar to several hypothetical
                     proteins from Streptomyces coelicolor e.g.
                     SCJ12.26|AL109989|SCJ12_24 from Streptomyces coelicolor
                     cosmid J1 (137 aa), FASTA scores: opt: 291, E(): 4e-13,
                     (46.5% identity in 129 aa overlap); etc."
                     /codon_start=1
                     /transl_table=11
                     /product="hypothetical protein"
                     /protein_id="NP_214594.1"
                     /db_xref="GI:15607222"
                     /db_xref="GeneID:886966"
     gene            89575..89919
                     /locus_tag="Rv0081"
                     /db_xref="GeneID:887012"
     CDS             89575..89919
                     /locus_tag="Rv0081"
                     /function="INVOLVED IN TRANSCRIPTIONAL MECHANISM."
                     /experiment="experimental evidence, no additional details
                     recorded"
                     /note="Rv0081, (MTV030.25), len: 114 aa. Probable
                     transcriptional regulator, highly similar to others e.g.
                     AL078610|SCH35_52|T36657 probable transcription regulator
                     from Streptomyces coelicolor (117 aa), FASTA scores: opt:
                     404, E(): 4.8e-22, (58.2% identity in 110 aa overlap);
                     AAG02351.1|AF210249_10|AF210249 metal-dependent regulatory
                     protein from Streptomyces verticillus (113 aa);
                     NP_435817.1|NC_003037 Putative transcriptional regulator
                     from Sinorhizobium meliloti (115 aa); etc."
                     /codon_start=1
                     /transl_table=11
                     /product="transcriptional regulatory protein"
                     /protein_id="NP_214595.1"
                     /db_xref="GI:15607223"
                     /db_xref="GeneID:887012"
     gene            89924..90403
                     /locus_tag="Rv0082"
                     /db_xref="GeneID:886968"
     CDS             89924..90403
                     /locus_tag="Rv0082"
                     /function="UNKNOWN; PROBABLY INVOLVED IN CELLULAR
                     METABOLISM."
                     /note="Rv0082, (MTV030.26), len: 159 aa. Probable
                     oxidoreductase (EC 1.-.-.-), highly highly similar or
                     similar to other various oxidoreductases e.g.
                     NP_143304.1|NC_000961 NADH-ubiquinone oxidoreductase
                     subunit from Pyrococcus horikoshii (173 aa);
                     NP_126406.1|NC_000868 CO-induced hydrogenase related,
                     subunit L from Pyrococcus abyssi (170 aa);
                     HYCG_ECOLI|P16433 formate hydrogenlyase subunit 7 from
                     Escherichia coli (255 aa), FASTA scores: opt: 442, E():
                     8e-29, (43.2% identity in 148 aa overlap); etc."
                     /codon_start=1
                     /transl_table=11
                     /product="oxidoreductase"
                     /protein_id="NP_214596.1"
                     /db_xref="GI:15607224"
                     /db_xref="GeneID:886968"
     gene            90400..92322
                     /locus_tag="Rv0083"
                     /db_xref="GeneID:886965"
     CDS             90400..92322
                     /locus_tag="Rv0083"
                     /function="UNKNOWN; PROBABLY INVOLVED IN CELLULAR
                     METABOLISM."
                     /note="Rv0083, (MTV030.27, MTCY251.01), len: 640 aa.
                     Probable oxidoreductase (EC 1.-.-.-), showing some
                     similarity to other various oxidoreductases e.g.
                     AAK06855.1|AF335723_1|AF335723 hydrogenase-4 component B
                     from Burkholderia pseudomallei (668 aa); HYFB_
                     ECOLI|P23482 hydrogenase-4 component b from Escherichia
                     coli strain K12 (672 aa), FASTA scores: opt: 995, E(): 0,
                     (32.2% identity in 571 aa overlap);
                     AAF13041.1|AF157639_1|AF157639 putative formate
                     hydrogenlyase integral membrane subunit from
                     Desulfitobacterium dehalogenans (637 aa); etc."
                     /codon_start=1
                     /transl_table=11
                     /product="oxidoreductase"
                     /protein_id="NP_214597.1"
                     /db_xref="GI:15607225"
                     /db_xref="GeneID:886965"
     gene            92328..93278
                     /gene="hycD"
                     /locus_tag="Rv0084"
                     /db_xref="GeneID:886959"
     CDS             92328..93278
                     /gene="hycD"
                     /locus_tag="Rv0084"
                     /function="INVOLVED IN HYDROGEN METABOLISM; FHL PATHWAY."
                     /note="Rv0084, (MTCY251.02), len: 316 aa. Possible hycD
                     (alternate gene name: hevD), formate hydrogenlyase (EC
                     1.-.-.-), integral membrane protein, similar to others
                     e.g. HYCD_ECOLI|P16430 formate hydrogenlyase subunit 4
                     from Escherichia coli (307 aa), FASTA scores: opt: 570,
                     E(): 2.1e-26, (33.8% identity in 305 aa overlap);
                     AAK06856.1|AF335723_2|AF335723 formate hydrogenlyase
                     subunit 4 from Burkholderia pseudomallei (316 aa);
                     NP_457244.1|NC_003198 formate hydrogenlyase subunit 4 from
                     Salmonella enterica subsp. enterica serovar Typhi (307
                     aa); etc. Also similar to NUOH_ECOLI|P33603 NADH
                     dehydrogenase I chain H from Escherichia coli (325 aa),
                     FASTA scores: opt: 207, E(): 9.5e-06, (26.5% identity in
                     260 aa overlap). BELONGS TO THE COMPLEX I SUBUNIT 1
                     FAMILY.; hevD"
                     /codon_start=1
                     /transl_table=11
                     /product="formate hydrogenlyase HYCD"
                     /protein_id="NP_214598.1"
                     /db_xref="GI:15607226"
                     /db_xref="GeneID:886959"
     gene            93289..93951
                     /gene="hycP"
                     /locus_tag="Rv0085"
                     /db_xref="GeneID:886973"
     CDS             93289..93951
                     /gene="hycP"
                     /locus_tag="Rv0085"
                     /function="INVOLVED IN HYDROGEN METABOLISM."
                     /note="Rv0085, (MTCY251.03), len: 220 aa. Possible hycP,
                     hydrogenase (EC 1.-.-.-), integral membrane protein,
                     weakly similar to P77524|HYFE_ECOLI HYDROGENASE-4
                     COMPONENT E from Escherichia coli (216 aa), FASTA scores:
                     opt: 204, E():1.2e-07, (25.5% identity in 216 aa
                     overlap)."
                     /codon_start=1
                     /transl_table=11
                     /product="hydrogenase HycP"
                     /protein_id="NP_214599.1"
                     /db_xref="GI:15607227"
                     /db_xref="GeneID:886973"
     gene            93951..95417
                     /gene="hycQ"
                     /locus_tag="Rv0086"
                     /db_xref="GeneID:886963"
     CDS             93951..95417
                     /gene="hycQ"
                     /locus_tag="Rv0086"
                     /function="POSSIBLY INVOLVED IN HYDROGEN METABOLISM."
                     /note="Rv0086, (MTCY251.04), len: 488 aa. Possible hycQ,
                     hydrogenase (EC 1.-.-.-), integral membrane protein,
                     weakly similar to P77437|HYFF_ECOLI HYDROGENASE-4
                     COMPONENT F from Escherichia coli (526 aa), FASTA scores:
                     opt: 948, E(): 0, (35.9% identity in 493 aa overlap); and
                     AAK06855.1|AF335723_1|AF335723 hydrogenase-4 component B
                     from Burkholderia pseudomallei (668 aa). Also similar to
                     d9087711 & NUOL_ECOLI|P33607 NADH dehydrogenase I chain L
                     from Escherichia coli (613 aa), FASTA scores: opt: 360,
                     E():3.2e-13, (27.9% identity in 488 aa overlap); and to
                     NUON_ECOLI|P33608 NADH dehydrogenase I chain N from
                     Escherichia coli (425 aa), FASTA scores: opt: 375, E():
                     3.9e-14, (25.0% identity in 432 aa overlap)."
                     /codon_start=1
                     /transl_table=11
                     /product="hydrogenase HycQ"
                     /protein_id="NP_214600.1"
                     /db_xref="GI:15607228"
                     /db_xref="GeneID:886963"
     gene            95414..96892
                     /gene="hycE"
                     /locus_tag="Rv0087"
                     /db_xref="GeneID:886956"
     CDS             95414..96892
                     /gene="hycE"
                     /locus_tag="Rv0087"
                     /function="INVOLVED IN HYDROGEN METABOLISM; FHL PATHWAY."
                     /note="Rv0087, (MTCY251.05), len: 492 aa. Possible hycE
                     (alternate gene name: hevE), formate hydrogenlyase (EC
                     1.-.-.-), similar to others e.g. HYCE_ECOLI|P16431 formate
                     hydrogenlyase subunit 5 from Escherichia coli (569 aa),
                     FASTA scores: opt: 680, E(): 1.8e-38, (31.2% identity in
                     449 aa overlap); NP_457243.1|NC_003198 formate
                     hydrogenlyase subunit 5 from Salmonella enterica subsp.
                     enterica serovar Typhi (569 aa); NP_275541.1|NC_000916
                     formate hydrogenlyase subunit 5 from Methanothermobacter
                     thermautotrophicus (370 aa); etc. Also some similarity
                     with NUOD_ECOLI|P33600 NADH dehydrogenase I chain D from
                     Escherichia coli (407 aa), FASTA scores: opt: 245, E():
                     8.9e-10, (24.5% identity in 368 aa overlap). BELONGS TO
                     THE COMPLEX I 49 kDa SUBUNIT FAMILY.; hevE"
                     /codon_start=1
                     /transl_table=11
                     /product="formate hydrogenase HycE"
                     /protein_id="NP_214601.1"
                     /db_xref="GI:15607229"
                     /db_xref="GeneID:886956"
     gene            96927..97601
                     /locus_tag="Rv0088"
                     /db_xref="GeneID:886954"
     CDS             96927..97601
                     /locus_tag="Rv0088"
                     /function="UNKNOWN"
                     /experiment="experimental evidence, no additional details
                     recorded"
                     /note="Rv0088, (MTCY251.06), len: 224 aa. Hypothetical
                     unknown protein."
                     /codon_start=1
                     /transl_table=11
                     /product="hypothetical protein"
                     /protein_id="NP_214602.1"
                     /db_xref="GI:15607230"
                     /db_xref="GeneID:886954"
     gene            97758..98351
                     /locus_tag="Rv0089"
                     /db_xref="GeneID:886949"
     CDS             97758..98351
                     /locus_tag="Rv0089"
                     /EC_number="2.1.1.-"
                     /function="THOUGHT TO CAUSE METHYLATION."
                     /note="Rv0089, (MTCY251.07), len: 197 aa. Possible
                     methyltransferase (EC 2.1.1.-), showing some weak
                     similarity to others e.g. NP_299749.1|NC_002488
                     3-demethylubiquinone-9 3-methyltransferase from Xylella
                     fastidiosa 9a5c (246 aa); CAC44277.1| (AL596030) putative
                     methyltransferase from Streptomyces coelicolor (285 aa);
                     NP_111415.1|NC_002689 Predicted SAM-dependent
                     methyltransferase from Thermoplasma volcanium (245 aa);
                     etc. Also some similarity with many biotin biosynthesis
                     proteins e.g. P12999|BIOC_ECOLI|B0777 BIOTIN SYNTHESIS
                     PROTEIN from Escherichia coli (251 aa), FASTA scores: opt:
                     202, E(): 4.5e-07, (39.0% identity in 118 aa overlap);
                     etc. BELONGS TO THE METHYLTRANSFERASE SUPERFAMILY."
                     /codon_start=1
                     /transl_table=11
                     /product="methyltransferase/methylase"
                     /protein_id="NP_214603.1"
                     /db_xref="GI:15607231"
                     /db_xref="GeneID:886949"
     gene            98480..99250
                     /locus_tag="Rv0090"
                     /db_xref="GeneID:886961"
     CDS             98480..99250
                     /locus_tag="Rv0090"
                     /function="UNKNOWN"
                     /note="Rv0090, (MTCY251.08), len: 256 aa. Possible
                     membrane protein."
                     /codon_start=1
                     /transl_table=11
                     /product="hypothetical protein"
                     /protein_id="NP_214604.1"
                     /db_xref="GI:15607232"
                     /db_xref="GeneID:886961"
     gene            99684..100451
                     /gene="mtn"
                     /locus_tag="Rv0091"
                     /db_xref="GeneID:886953"
     CDS             99684..100451
                     /gene="mtn"
                     /locus_tag="Rv0091"
                     /EC_number="3.2.2.16"
                     /EC_number="3.2.2.9"
                     /function="RESPONSIBLE FOR CLEAVAGE OF THE GLYCOSIDIC BOND
                     IN BOTH 5'-METHYLTHIOADENOSINE (MTA) AND
                     S-ADENOSYLHOMOCYSTEINE (SAH) [CATALYTIC ACTIVITY 1:
                     Methylthioadenosine + H2O = adenine +
                     5-methylthio-D-ribose] [CATALYTIC ACTIVITY 2:
                     S-adenosyl-L-homocysteine + H2O = adenine +
                     S-D-ribosyl-L-homocysteine]."
                     /note="Rv0091, (MTCY251.10), len: 255 aa. Probable mtn
                     (alternate gene name: pfs),
                     methylthioadenosine/S-Adenosylhomocysteine nucleosidase
                     (MTA/SAH nucleosidase), including 5'-methylthioadenosine
                     nucleosidase (EC 3.2.2.16) and S-adenosylhomocysteine
                     nucleosidase (EC 3.2.2.9), similar to others e.g.
                     NP_521493.1|NC_003295 PROBABLE BIFUNCTIONAL PROTEIN
                     (MTA/SAH NUCLEOSIDASE) (P46): 5'-METHYLTHIOADENOSINE
                     NUCLEOSIDASE AND S-ADENOSYLHOMOCYSTEINE NUCLEOSIDASE from
                     Ralstonia solanacearum (261 aa); AAC45731.1|U55214 Pfs
                     from Treponema pallidum (249 aa); P96122|MTN_TREPA MTA/SAH
                     NUCLEOSIDASE from Treponema pallidum (269 aa);
                     PFS_ECOLI|P24247 pfs protein (p46) from Escherichia coli
                     (232 aa), FASTA scores: opt: 214, E(): 3.8e-08, (30.5%
                     identity in 246 aa overlap); etc. BELONGS TO THE MTN
                     FAMILY.; pfs"
                     /codon_start=1
                     /transl_table=11
                     /product="bifunctional 5'-methylthioadenosine
                     nucleosidase/S-adenosylhomocysteine nucleosidase"
                     /protein_id="NP_214605.1"
                     /db_xref="GI:15607233"
                     /db_xref="GeneID:886953"
     gene            100583..102868
                     /gene="ctpA"
                     /locus_tag="Rv0092"
                     /db_xref="GeneID:886946"
     CDS             100583..102868
                     /gene="ctpA"
                     /locus_tag="Rv0092"
                     /EC_number="3.6.3.-"
                     /function="CATION-TRANSPORTING ATPASE; POSSIBLY CATALYZES
                     THE TRANSPORT OF A CATION (POSSIBLY COPPER) WITH THE
                     HYDROLYSE OF ATP [CATALYTIC ACTIVITY: ATP + H(2)O +
                     CATION(IN) = ADP + PHOSPHATE + CATION(OUT)]."
                     /note="Rv0092, (MTCY251.11), len: 761 aa. Probable ctpA,
                     cation-transporting P-type ATPase A (transmembrane
                     protein) (EC 3.6.3.-), highly similar to others e.g.
                     CTPA_MYCLE|P46839 cation-transporting P-type ATPase A from
                     Mycobacterium leprae (780 aa), FASTA scores: opt: 3454,
                     E(): 0, (74.4% identity in 741 aa overlap);
                     CAB66270.1|AL136519 probable cation-transporting P-type
                     ATPase from Streptomyces coelicolor (760 aa);
                     NP_391230.1|NC_000964 protein similar to heavy
                     metal-transporting ATPase from Bacillus subtilis (803 aa);
                     etc. Also highly similar to MTCY251.22c from Mycobacterium
                     tuberculosis, FASTA score: (68.3% identity in 742 aa
                     overlap). Contains PS01047 Heavy-metal-associated domain,
                     and PS00154 E1-E2 ATPases phosphorylation site. BELONGS TO
                     THE CATION TRANSPORT ATPASES FAMILY (E1-E2 ATPASES),
                     SUBFAMILY IB."
                     /codon_start=1
                     /transl_table=11
                     /product="cation transporter P-type ATPase A"
                     /protein_id="NP_214606.1"
                     /db_xref="GI:15607234"
                     /db_xref="GeneID:886946"
     misc_feature    100640..100726
                     /gene="ctpA"
                     /locus_tag="Rv0092"
                     /note="PS01047 Heavy-metal-associated domain"
     misc_feature    101909..101929
                     /gene="ctpA"
                     /locus_tag="Rv0092"
                     /note="PS00154 E1-E2 ATPases phosphorylation site"
     gene            complement(102815..103663)
                     /locus_tag="Rv0093c"
                     /db_xref="GeneID:886945"
     CDS             complement(102815..103663)
                     /locus_tag="Rv0093c"
                     /function="UNKNOWN"
                     /note="Rv0093c, (MTCY251.12c), len: 282 aa. Probable
                     conserved membrane protein, equivalent only to
                     CAC30943.1|AL583924 probable integral membrane protein
                     from Mycobacterium leprae (237 aa)."
                     /codon_start=1
                     /transl_table=11
                     /product="hypothetical protein"
                     /protein_id="NP_214607.1"
                     /db_xref="GI:15607235"
                     /db_xref="GeneID:886945"
     gene            complement(103710..104663)
                     /locus_tag="Rv0094c"
                     /db_xref="GeneID:886943"
     CDS             complement(103710..104663)
                     /locus_tag="Rv0094c"
                     /function="UNKNOWN"
                     /note="Rv0094c, (MTCY251.13c), len: 317 aa. Member of
                     13E12 repeat family, showing some similarity to
                     U15187|MLU15187_7 from Mycobacterium leprae (94 aa), FASTA
                     score: (49.4% identity in 79 aa overlap)."
                     /codon_start=1
                     /transl_table=11
                     /product="hypothetical protein"
                     /protein_id="NP_214608.1"
                     /db_xref="GI:15607236"
                     /db_xref="GeneID:886943"
     repeat_region   complement(103713..105215)
                     /note="REP-2, len: 1503 bp. REP251, member of REP13E12
                     family.; REP-2"
                     /rpt_type=DIRECT
     gene            complement(104805..105215)
                     /locus_tag="Rv0095c"
                     /db_xref="GeneID:886940"
     CDS             complement(104805..105215)
                     /locus_tag="Rv0095c"
                     /function="UNKNOWN"
                     /note="Rv0095c, (MTCY251.14c), len: 136 aa. Member of
                     13E12 repeat, also partially similar to AF0418|AF041819_8
                     from Mycobacterium bovis BCG (222 aa), FASTA score: (89.6%
                     identity in 96 aa overlap)."
                     /codon_start=1
                     /transl_table=11
                     /product="hypothetical protein"
                     /protein_id="NP_214609.1"
                     /db_xref="GI:15607237"
                     /db_xref="GeneID:886940"
     gene            105324..106715
                     /gene="PPE1"
                     /locus_tag="Rv0096"
                     /db_xref="GeneID:886938"
     CDS             105324..106715
                     /gene="PPE1"
                     /locus_tag="Rv0096"
                     /function="UNKNOWN"
                     /note="Rv0096, (MTCY251.15), len: 463 aa. Member of the
                     Mycobacterium tuberculosis PPE family, similar to many
                     e.g. Z46257|MLACEA_3 aceA gene for isocitrate L from
                     Mycobacterium leprae (438 aa), FASTA scores: opt: 1207,
                     E(): 0, (55.3% identity in 380 aa overlap). Also similar
                     to Z97559|MTCY261_19 from Mycobacterium tuberculosis (473
                     aa), FASTA score: (40.2% identity in 478 aa overlap);
                     YHS6_MYCTU|P42611 hypothetical 50.6 kDa protein (517 aa),
                     FASTA scores: opt: 365, E(): 4.6e-12, (37.6% identity in
                     178 aa overlap). Also similar to MTCY274.23c from
                     Mycobacterium tuberculosis, FASTA score: (31.1% identity
                     in 383 overlap). Some similarity also to MTCY31.06c and
                     MTCY48.17 and other mycobacterial PPE family proteins."
                     /codon_start=1
                     /transl_table=11
                     /product="PPE family protein"
                     /protein_id="YP_177690.1"
                     /db_xref="GI:57116689"
                     /db_xref="GeneID:886938"
     gene            106734..107603
                     /locus_tag="Rv0097"
                     /db_xref="GeneID:886942"
     CDS             106734..107603
                     /locus_tag="Rv0097"
                     /function="UNKNOWN; PROBABLY INVOLVED IN CELLULAR
                     METABOLISM."
                     /experiment="experimental evidence, no additional details
                     recorded"
                     /note="Rv0097, (MTCY251.16), len: 289 aa. Possible
                     oxidoreductase (EC 1.-.-.-), equivalent to
                     NP_302343.1|NC_002677 putative oxidoreductase from
                     Mycobacterium leprae (289 aa). Also highly similar to
                     BAB69377.1|AB070955 putative oxidoreductase from
                     Streptomyces avermitilis (296 aa); and weakly similar to
                     others e.g. NP_518867.1|NC_003295 PUTATIVE
                     ALPHA-KETOGLUTARATE-DEPENDENT TAURINE DIOXYGENASE
                     OXIDOREDUCTASE PROTEIN from Ralstonia solanacearum (301
                     aa); NP_286110.1|NC_002655 taurine dioxygenase
                     (2-oxoglutarate-dependent) from Escherichia coli strain
                     O157:H7 (283 aa); NP_252624.1|NC_002516 taurine
                     dioxygenase from Pseudomonas aeruginosa (277 aa);
                     ECAE00014310 (283 aa), FASTA scores: opt: 304, E():
                     2.6e-13, (27.8% identity in 288 aa overlap);
                     TFDA_ALCEU|P10088 2,4-dichlorophenoxyacetate monooxygenase
                     from A. eutropha (287 aa), FASTA scores: opt: 188, E():
                     3.5e-06, (26.6% identity in 188 aa overlap); etc. Contains
                     PS00077 Cytochrome c oxidase subunit I, copper B binding
                     region signature."
                     /codon_start=1
                     /transl_table=11
                     /product="oxidoreductase"
                     /protein_id="NP_214611.1"
                     /db_xref="GI:15607239"
                     /db_xref="GeneID:886942"
     misc_feature    107474..107488
                     /locus_tag="Rv0097"
                     /note="PS00077 Cytochrome c oxidase subunit I, copper B
                     binding region signature"
     gene            107600..108151
                     /locus_tag="Rv0098"
                     /db_xref="GeneID:886935"
     CDS             107600..108151
                     /locus_tag="Rv0098"
                     /function="UNKNOWN"
                     /note="Rv0098, (MTCY251.17), len: 183 aa. Conserved
                     hypothetical protein, equivalent to CAC30948.1|AL583924
                     conserved hypothetical protein from Mycobacterium leprae
                     (183 aa). Also some similarity with BAB69378.1|AB070955
                     hypothetical protein from Streptomyces avermitilis (172
                     aa)."
                     /codon_start=1
                     /transl_table=11
                     /product="hypothetical protein"
                     /protein_id="NP_214612.1"
                     /db_xref="GI:15607240"
                     /db_xref="GeneID:886935"
     gene            108156..109778
                     /gene="fadD10"
                     /locus_tag="Rv0099"
                     /db_xref="GeneID:886933"
     CDS             108156..109778
                     /gene="fadD10"
                     /locus_tag="Rv0099"
                     /EC_number="2.3.1.86"
                     /function="UNKNOWN, BUT INVOLVEMENT IN LIPID DEGRADATION."
                     /note="activates fatty acids by binding to coenzyme A"
                     /codon_start=1
                     /transl_table=11
                     /product="acyl-CoA synthetase"
                     /protein_id="NP_214613.1"
                     /db_xref="GI:15607241"
                     /db_xref="GeneID:886933"
     misc_feature    108675..108710
                     /gene="fadD10"
                     /locus_tag="Rv0099"
                     /note="PS00455 Putative AMP-binding domain signature"
     gene            109783..110019
                     /locus_tag="Rv0100"
                     /db_xref="GeneID:886931"
     CDS             109783..110019
                     /locus_tag="Rv0100"
                     /function="UNKNOWN"
                     /note="Rv0100, (MTCY251.19), len: 78 aa. Conserved
                     hypothetical protein, equivalent only to
                     CAC30950.1|AL583924 conserved hypothetical protein from
                     Mycobacterium leprae (78 aa)."
                     /codon_start=1
                     /transl_table=11
                     /product="hypothetical protein"
                     /protein_id="NP_214614.1"
                     /db_xref="GI:15607242"
                     /db_xref="GeneID:886931"
     gene            110001..117539
                     /gene="nrp"
                     /locus_tag="Rv0101"
                     /db_xref="GeneID:886951"
     CDS             110001..117539
                     /gene="nrp"
                     /locus_tag="Rv0101"
                     /EC_number="6.-.-.-"
                     /function="INVOLVED IN LIPID METABOLISM."
                     /note="Rv0101, (MTCY251.20), len: 2512 aa. Probable nrp,
                     peptide synthetase (EC 6.-.-.-), similar to others e.g.
                     AAD44234.1|AF143772_40|PstB peptide synthetase from
                     Mycobacterium avium (2552 aa); 7476034|S77657 cyclic
                     peptide synthetase from Mycobacterium leprae (1401 aa),
                     FASTA scores: opt: 4268, E(): 0, (65.7% identity in 1091
                     aa overlap); part of CAB55600.1|AJ238027 peptide
                     synthetase from Mycobacterium smegmatis (5990). Also
                     similar to e.g. AAD56240.1|AF184977_1|AF184977 DhbF
                     protein from Bacillus subtilis (2378 aa);
                     SRF1_BACSU|P27206 surfactin synthetase subunit 1 (3587
                     aa), FASTA scores: opt: 1708, E(): 0, (30.6% identity in
                     1633 aa overlap): etc. Contains PS00017 ATP/GTP-binding
                     site motif A (P-loop), 2 x PS00455 Putative AMP-binding
                     domain signature, and PS00012 Phosphopantetheine
                     attachment site. BELONGS TO THE ATP-DEPENDENT AMP-BINDING
                     ENZYME FAMILY. THOUGHT TO BE NOT INVOLVED IN MYCOBACTIN
                     BIOSYNTHESIS (see citation below)."
                     /codon_start=1
                     /transl_table=11
                     /product="peptide synthetase"
                     /protein_id="NP_214615.1"
                     /db_xref="GI:15607243"
                     /db_xref="GeneID:886951"
     misc_feature    110070..110093
                     /gene="nrp"
                     /locus_tag="Rv0101"
                     /note="PS00017 ATP/GTP-binding site motif A"
     misc_feature    111729..111764
                     /gene="nrp"
                     /locus_tag="Rv0101"
                     /note="PS00455 Putative AMP-binding domain signature"
     misc_feature    114906..114941
                     /gene="nrp"
                     /locus_tag="Rv0101"
                     /note="PS00455 Putative AMP-binding domain signature"
     misc_feature    116040..116087
                     /gene="nrp"
                     /locus_tag="Rv0101"
                     /note="PS00012 Phosphopantetheine attachment site"
     gene            117714..119699
                     /locus_tag="Rv0102"
                     /db_xref="GeneID:886926"
     CDS             117714..119699
                     /locus_tag="Rv0102"
                     /function="UNKNOWN"
                     /note="Rv0102, (MTCY251.21), len: 661 aa. Probable
                     conserved integral membrane protein, highly similar to
                     P53525|Y102_MYCLE|ML1998|NP_302349.1|NC_002677 possible
                     membrane protein from Mycobacterium leprae (659 aa), FASTA
                     scores: opt: 3107, E(): 0, (70.2% identity in 662 aa
                     overlap). Also similar to others e.g. CAC01497.1|AL391017
                     putative integral membrane protein from Streptomyces
                     coelicolor (316 aa); etc. Contains PS00343 Gram-positive
                     cocci surface proteins 'anchoring' hexapeptide."
                     /codon_start=1
                     /transl_table=11
                     /product="integral membrane protein"
                     /protein_id="NP_214616.1"
                     /db_xref="GI:15607244"
                     /db_xref="GeneID:886926"
     misc_feature    119085..119102
                     /locus_tag="Rv0102"
                     /note="PS00343 Gram-positive cocci surface proteins
                     'anchoring' hexapeptide"
     gene            complement(119915..122173)
                     /gene="ctpB"
                     /locus_tag="Rv0103c"
                     /db_xref="GeneID:886928"
     CDS             complement(119915..122173)
                     /gene="ctpB"
                     /locus_tag="Rv0103c"
                     /EC_number="3.6.3.-"
                     /function="CATION-TRANSPORTING ATPASE; POSSIBLY CATALYZES
                     THE TRANSPORT OF A CATION (POSSIBLY COOPPER) WITH THE
                     HYDROLYSE OF ATP [CATALYTIC ACTIVITY: ATP + H(2)O +
                     CATION(IN) = ADP + ORTHOPHOSPHATE + CATION(OUT)]."
                     /note="Rv0103c, (MTCY251.22c), len: 752 aa. Probable ctpB,
                     cation-transporting P-type ATPase B (transmembrane
                     protein) (EC 3.6.3.-), equivalent to CTPB_MYCLE|P46840
                     cation-transporting P-type ATPase B from Mycobacterium
                     leprae (750 aa), FASTA scores: opt: 3615, E(): 0, (76.5%
                     identity in 752 aa overlap). Also highly similar to others
                     e.g. CAB96031.1|AL360055 putative metal transporter ATPase
                     from Streptomyces coelicolor (753 aa);
                     NP_241423.1|NC_002570 copper-transporting ATPase from
                     Bacillus halodurans (806 aa); etc. Also highly similar to
                     Z46257|MLACEA_7 aceA gene for isocitrate L from
                     Mycobacterium leprae (750 aa), FASTA scores: opt: 3615,
                     E():0, (76.5% identity in 752 aa overlap). And similar to
                     MTCY251.11 from Mycobacterium tuberculosis, FASTA score:
                     (68.3% identity in 742 aa overlap). Contains PS01047
                     Heavy-metal-associated domain, PS00154 E1-E2 ATPases
                     phosphorylation site. BELONGS TO THE CATION TRANSPORT
                     ATPASES FAMILY (E1-E2 ATPASES), SUBFAMILY IB."
                     /codon_start=1
                     /transl_table=11
                     /product="cation-transporter P-type ATPase B"
                     /protein_id="NP_214617.1"
                     /db_xref="GI:15607245"
                     /db_xref="GeneID:886928"
     misc_feature    complement(120818..120838)
                     /gene="ctpB"
                     /locus_tag="Rv0103c"
                     /note="PS00154 E1-E2 ATPases phosphorylation site"
     misc_feature    complement(122027..122113)
                     /gene="ctpB"
                     /locus_tag="Rv0103c"
                     /note="PS01047 Heavy-metal-associated domain"
     gene            122317..123831
                     /locus_tag="Rv0104"
                     /db_xref="GeneID:886923"
     CDS             122317..123831
                     /locus_tag="Rv0104"
                     /function="UNKNOWN"
                     /note="Rv0104, (MTCY251.23), len: 504 aa. Conserved
                     hypothetical protein, showing weak similarity with other
                     cAMP-dependent protein kinases e.g. AAC37564.1|M65066
                     cAMP-dependent protein kinase RI-beta regulatory subunit
                     from Homo sapiens (380 aa); etc."
                     /codon_start=1
                     /transl_table=11
                     /product="hypothetical protein"
                     /protein_id="NP_214618.1"
                     /db_xref="GI:15607246"
                     /db_xref="GeneID:886923"
     gene            complement(123980..124264)
                     /gene="rpmB"
                     /locus_tag="Rv0105c"
                     /db_xref="GeneID:886920"
     CDS             complement(123980..124264)
                     /gene="rpmB"
                     /locus_tag="Rv0105c"
                     /function="POSSIBLY INVOLVED IN A TRANSLATION MECHANISM."
                     /note="required for 70S ribosome assembly"
                     /codon_start=1
                     /transl_table=11
                     /product="50S ribosomal protein L28"
                     /protein_id="YP_177691.1"
                     /db_xref="GI:57116690"
                     /db_xref="GeneID:886920"
     gene            124374..125570
                     /locus_tag="Rv0106"
                     /db_xref="GeneID:886919"
     CDS             124374..125570
                     /locus_tag="Rv0106"
                     /function="UNKNOWN"
                     /note="Rv0106, (MTCY251.25), len: 398 aa. Conserved
                     hypothetical protein, similar to others e.g.
                     AL049841|SCE9_33 from Streptomyces coelicolor (370 aa),
                     FASTA scores: opt: 282, E(): 2.5e-11, (32.0% identity in
                     381 aa overlap); etc. Some similarity to P94400 HOMOLOGUE
                     TO NITRILE HYDRATASE REGION from Bacillus subtilis (397
                     aa), FASTA scores: opt: 226, E(): 5.4e-08, (26.4% identity
                     in 405 aa overlap). Also similar to COBW_PSEDE|P29937
                     FASTA score: (25.3% identity in 186 aa overlap); and
                     P47K_PSECL|P31521 47 kDa protein (p47k) (419 aa), FASTA
                     score: (25.9% identity in 401 aa overlap)."
                     /codon_start=1
                     /transl_table=11
                     /product="hypothetical protein"
                     /protein_id="NP_214620.1"
                     /db_xref="GI:15607248"
                     /db_xref="GeneID:886919"
     gene            complement(125643..130541)
                     /gene="ctpI"
                     /locus_tag="Rv0107c"
                     /db_xref="GeneID:886915"
     CDS             complement(125643..130541)
                     /gene="ctpI"
                     /locus_tag="Rv0107c"
                     /EC_number="3.6.3.-"
                     /function="CATION-TRANSPORTING ATPASE; POSSIBLY CATALYZES
                     THE TRANSPORT OF A CATION (POSSIBLY MAGNESIUM) WITH THE
                     HYDROLYSE OF ATP [CATALYTIC ACTIVITY: ATP + H(2)O +
                     CATION(IN) = ADP + PHOSPHATE + CATION(OUT)]."
                     /note="Rv0107c, (MTCY251.26c, MTV031.01c), len: 1632 aa.
                     Probable ctpI, cation-transporting ATPase I P-type (EC
                     3.6.3.-), highly similar to NP_302704.1|NC_002677 probable
                     cation transport ATPase from Mycobacterium leprae (1609
                     aa); and similar to others e.g. CAB69720.1|AL137166
                     putative transport ATPase from Streptomyces coelicolor
                     (1472 aa); ATA1_SYNY|P37367 cation-transporting ATPase
                     pma1 from Synechocystis sp. (915 aa), FASTA scores: opt:
                     603, E(): 6.6e-29, (32.4% identity in 710 aa overlap);
                     etc. Also similar to MTCY39.21c and MTCY22G10.22c from
                     Mycobacterium tuberculosis, FASTA score: (34.4% identity
                     in 796 aa overlap). Contains PS00154 E1-E2 ATPases
                     phosphorylation site. BELONGS TO THE CATION TRANSPORT
                     ATPASES FAMILY (E1-E2 ATPASES)."
                     /codon_start=1
                     /transl_table=11
                     /product="cation-transporter ATPase I"
                     /protein_id="NP_214621.1"
                     /db_xref="GI:15607249"
                     /db_xref="GeneID:886915"
     misc_feature    complement(127365..127385)
                     /gene="ctpI"
                     /locus_tag="Rv0107c"
                     /note="PS00154 E1-E2 ATPases phosphorylation site"
     gene            complement(130895..131104)
                     /locus_tag="Rv0108c"
                     /db_xref="GeneID:886918"
     CDS             complement(130895..131104)
                     /locus_tag="Rv0108c"
                     /function="UNKNOWN"
                     /experiment="experimental evidence, no additional details
                     recorded"
                     /note="Rv0108c, (MTV031.02c), len: 69 aa. Hypothetical
                     unknown protein. TBparse score is 0.890."
                     /codon_start=1
                     /transl_table=11
                     /product="hypothetical protein"
                     /protein_id="NP_214622.1"
                     /db_xref="GI:15607250"
                     /db_xref="GeneID:886918"
     gene            131382..132872
                     /gene="PE_PGRS1"
                     /locus_tag="Rv0109"
                     /db_xref="GeneID:886912"
     CDS             131382..132872
                     /gene="PE_PGRS1"
                     /locus_tag="Rv0109"
                     /function="UNKNOWN"
                     /note="Rv0109, (MTV031.03c), len: 496 aa. Member of the M.
                     tuberculosis PE family, PGRS subfamily of gly-rich
                     proteins (see citation below), highly similar to many e.g.
                     Q50615|Y0DP_MYCTU HYPOTHETICAL GLYCINE-RICH 40.8 kDa
                     PROTEIN from Mycobacterium tuberculosis (498 aa), FASTA
                     scores: opt: 1772, E(): 0, (57.3% identity in 513 aa
                     overlap); etc. TBparse score is 0.884."
                     /codon_start=1
                     /transl_table=11
                     /product="PE-PGRS family protein"
                     /protein_id="YP_177692.1"
                     /db_xref="GI:57116691"
                     /db_xref="GeneID:886912"
     gene            133020..133769
                     /locus_tag="Rv0110"
                     /db_xref="GeneID:886917"
     CDS             133020..133769
                     /locus_tag="Rv0110"
                     /function="UNKNOWN"
                     /note="Rv0110, (MTV031.04), len 249 aa. Probable conserved
                     integral membrane protein, similar to many e.g.
                     AL079308|SCH69_25 from Streptomyces coelicolor (297 aa),
                     FASTA scores: opt: 552, E(): 6.1e-29, (45.4% identity in
                     251 aa overlap); P54493|YQGP_BACSU HYPOTHETICAL 56.4 KD
                     PROTEIN from Bacillus subtilis (507 aa), FASTA scores:
                     opt: 320, E(): 4e-15, (32.4% identity in 210 aa overlap);
                     etc. TBparse score is 0.915."
                     /codon_start=1
                     /transl_table=11
                     /product="integral membrane protein"
                     /protein_id="NP_214624.1"
                     /db_xref="GI:15607252"
                     /db_xref="GeneID:886917"
     gene            133950..136007
                     /locus_tag="Rv0111"
                     /db_xref="GeneID:886909"
     CDS             133950..136007
                     /locus_tag="Rv0111"
                     /EC_number="2.3.1.-"
                     /function="UNKNOWN; PROBABLY INVOLVED IN CELLULAR
                     METABOLISM."
                     /note="Rv0111, (MTV031.05), len: 685 aa. Possible
                     transmembrane acyltransferase (EC 2.3.1.-), equivalent to
                     AA22904.1|AL035300 putative acyltransferase from
                     Mycobacterium leprae (696 aa). Also similar to others e.g.
                     C69975 acyltransferase homolog yrhL from Bacillus subtilis
                     (634 aa), FASTA scores: opt: 520, E(): 4e-22, (36.4%
                     identity in 382 aa overlap). Very similar to Mycobacterium
                     tuberculosis proteins Rv0228, Rv1254, Rv1565c, etc."
                     /codon_start=1
                     /transl_table=11
                     /product="transmembrane acyltransferase"
                     /protein_id="NP_214625.1"
                     /db_xref="GI:15607253"
                     /db_xref="GeneID:886909"
     gene            136289..137245
                     /gene="gca"
                     /locus_tag="Rv0112"
                     /db_xref="GeneID:886907"
     CDS             136289..137245
                     /gene="gca"
                     /locus_tag="Rv0112"
                     /EC_number="4.2.1.47"
                     /function="POSSIBLY INVOLVED IN SYNTHESIS OF A-BAND COMMON
                     ANTIGEN LIPOPOLYSACCHARIDE. FIRST OF THE THREE STEPS IN
                     THE BIOSYNTHESIS OF GDP-FUCOSE FROM GDP-MANNOSE [CATALYTIC
                     ACTIVITY: GDP-mannose = GDP-4-dehydro-6-deoxy-D-mannose +
                     H2O]."
                     /note="Rv0112, (MTV031.06), len: 318 aa. Possible gca,
                     GDP-mannose 4,6-dehydratase (EC 4.2.1.47), similar to
                     others e g. U18320|PAU18320_1 GDP-D-mann from Pseudomonas
                     aeruginosa (323 aa), FASTA scores: opt: 415, E(): 4.4e-21,
                     (27.0% identity in 318 aa overlap). Similar to Rv3634c,
                     Rv3784, etc from Mycobacterium tuberculosis. Contains
                     PS00061 Short-chain dehydrogenases/reductases family
                     signature. SEEMS TO BELONG TO THE GDP-MANNOSE
                     4,6-DEHYDRATASE FAMILY. COFACTOR: NAD(+)."
                     /codon_start=1
                     /transl_table=11
                     /product="GDP-mannose 4,6-dehydratase"
                     /protein_id="NP_214626.1"
                     /db_xref="GI:15607254"
                     /db_xref="GeneID:886907"
     misc_feature    136673..136759
                     /gene="gca"
                     /locus_tag="Rv0112"
                     /note="PS00061 Short-chain dehydrogenases/reductases
                     family signature"
     gene            137319..137909
                     /gene="gmhA"
                     /locus_tag="Rv0113"
                     /db_xref="GeneID:886905"
     CDS             137319..137909
                     /gene="gmhA"
                     /locus_tag="Rv0113"
                     /EC_number="5.-.-.-"
                     /function="INVOLVED IN BIOSYNTHESIS OF
                     NUCLEOTIDE-ACTIVATED GLYCERO-MANNO-HEPTOSE: SYNTHESIS OF
                     GLYCEROMANNOHEPTOSE 7-PHOSPHATE (INNER CORE
                     LIPOPOLYSACCHARIDE BIOSYNTHESIS) [CATALYTIC ACTIVITY:
                     D-SEDOHEPTULOSE 7-PHOSPHATE =
                     D-GLYCERO-ALPHA,BETA-D-MANNO-HEPTOSE 7-PHOSPHATE]."
                     /note="catalyzes the isomerization of sedoheptulose
                     7-phosphate to D-glycero-D-manno-heptose 7-phosphate"
                     /codon_start=1
                     /transl_table=11
                     /product="phosphoheptose isomerase"
                     /protein_id="NP_214627.1"
                     /db_xref="GI:15607255"
                     /db_xref="GeneID:886905"
     gene            137941..138513
                     /gene="gmhB"
                     /locus_tag="Rv0114"
                     /db_xref="GeneID:886903"
     CDS             137941..138513
                     /gene="gmhB"
                     /locus_tag="Rv0114"
                     /EC_number="2.-.-.-"
                     /function="INVOLVED IN BIOSYNTHESIS OF
                     NUCLEOTIDE-ACTIVATED GLYCERO-MANNO-HEPTOSE. INVOLVED IN
                     TWO PATHWAYS, D-ALPHA-D PATHWAY [CATALYTIC ACTIVITY:
                     D-GLYCERO-ALPHA-D-MANNO-HEPTOSE 1,7-BIPHOSPHATE =
                     D-GLYCERO-ALPHA-D-MANNO-HEPTOSE 1-PHOSPHATE] AND L-BETA-D
                     PATHWAY [CATALYTIC ACTIVITY:
                     D-GLYCERO-BETA-D-MANNO-HEPTOSE 1,7-BIPHOSPHATE =
                     D-GLYCERO-BETA-D-MANNO-HEPTOSE 1-PHOSPHATE]."
                     /note="Rv0114, (MTV031.08), len: 190 aa. Possible gmhB,
                     D-alpha,beta-D-heptose-1,7-biphosphate phosphatase (EC
                     2.-.-.-) (see citation below), similar to several
                     hypothetical proteins and phosphatases e.g.
                     HIS7_ECOLI|P06987 imidazoleglycerol-phosphate dehydratase
                     (355 aa), FASTA scores: opt: 250, E(): 3.6e-11, (34.0 %
                     identity in 141 aa overlap)."
                     /codon_start=1
                     /transl_table=11
                     /product="D-alpha,beta-D-heptose-1,7-biphosphate
                     phosphatase"
                     /protein_id="NP_214628.1"
                     /db_xref="GI:15607256"
                     /db_xref="GeneID:886903"
     gene            138513..139673
                     /gene="hddA"
                     /locus_tag="Rv0115"
                     /db_xref="GeneID:886902"
     CDS             138513..139673
                     /gene="hddA"
                     /locus_tag="Rv0115"
                     /EC_number="2.-.-.-"
                     /function="INVOLVED IN BIOSYNTHESIS OF
                     NUCLEOTIDE-ACTIVATED GLYCERO-MANNO-HEPTOSE (D-ALPHA-D
                     PATHWAY) [CATALYTIC ACTIVITY:
                     D-GLYCERO-ALPHA,BETA-D-MANNO-HEPTOSE 7-PHOSPHATE + ATP =
                     D-GLYCERO-ALPHA-D-MANNO-HEPTOSE 1,7-BIPHOSPHATE]."
                     /note="Rv0115, (MTV031.09), len: 386 aa. Possible hddA,
                     D-alpha-D-heptose-7-phosphate kinase (EC 2.-.-.-) (see
                     citation below), similar to several hypothetical proteins
                     and sugar kinases e.g. AAK27850.1|AF324836_3
                     D-glycero-D-manno-heptose 7-phosphate kinase from
                     Aneurinibacillus thermoaerophilus (341 aa);
                     AAK80995.1|AE007802_11 Sugar kinase from Clostridium
                     acetobutylicum (364 aa). TBparse score is 0.951."
                     /codon_start=1
                     /transl_table=11
                     /product="D-alpha-D-heptose-7-phosphate kinase"
                     /protein_id="NP_214629.1"
                     /db_xref="GI:15607257"
                     /db_xref="GeneID:886902"
     misc_feature    139188..139220
                     /gene="hddA"
                     /locus_tag="Rv0115"
                     /note="PS00435 Peroxidases proximal heme-ligand signature"
     gene            complement(140267..141022)
                     /locus_tag="Rv0116c"
                     /db_xref="GeneID:886900"
     CDS             complement(140267..141022)
                     /locus_tag="Rv0116c"
                     /function="UNKNOWN"
                     /experiment="experimental evidence, no additional details
                     recorded"
                     /note="Rv0116c, (MTV031.10c), len: 251 aa. Possible
                     conserved membrane protein, showing similarity to several
                     hypothetical mycobacterial proteins e.g. Rv1433 from
                     Mycobacterium tuberculosis (271 aa); and
                     Q49706|B1496_F2_81|U00013 from Mycobacterium leprae (271
                     aa); to the C-terminal regions of others like Rv0192 from
                     Mycobacterium tuberculosis (366 aa), FASTA scores: opt:
                     451, E(): 1.7e-21, (46.7% identity in 270 aa overlap); and
                     Rv0192|Z97050|MTCI28_32 from Mycobacterium tuberculosis
                     cosmid (366 aa), FASTA scores: opt: 699, E(): 0, (45.7%
                     identity in 221 aa overlap). TBparse score is 0.932."
                     /codon_start=1
                     /transl_table=11
                     /product="hypothetical protein"
                     /protein_id="NP_214630.1"
                     /db_xref="GI:15607258"
                     /db_xref="GeneID:886900"
     gene            141200..142144
                     /gene="oxyS"
                     /locus_tag="Rv0117"
                     /db_xref="GeneID:886914"
     CDS             141200..142144
                     /gene="oxyS"
                     /locus_tag="Rv0117"
                     /function="COULD EFFECT FUNCTIONS OF OXYR DURING
                     EVOLUTION."
                     /experiment="experimental evidence, no additional details
                     recorded"
                     /note="Rv0117, (MTV031.11), len: 314 aa. OxyS, oxidative
                     stress response protein regulatory protein, LysR family
                     (see citation below). Similar to many transcription
                     regulators and OxyR, the oxidative stress response protein
                     of many bacteria. Contains LysR family signature at
                     N-terminus. Also contains helix-turn-helix motif at aa
                     16-37 (Score 1543, +4.44 SD). BELONGS TO THE LYSR FAMILY
                     OF TRANSCRIPTIONAL REGULATORS. OXYR IS REQUIRED FOR THE
                     INDUCTION OF A REGULON OF HYDROGEN PEROXIDE INDUCIBLE
                     GENES SUCH AS CATALASE, GLUTATHIONE-REDUCTASE, ETC."
                     /codon_start=1
                     /transl_table=11
                     /product="oxidative stress response regulatory protein
                     OXYS"
                     /protein_id="NP_214631.1"
                     /db_xref="GI:15607259"
                     /db_xref="GeneID:886914"
     misc_feature    141248..141340
                     /gene="oxyS"
                     /locus_tag="Rv0117"
                     /note="PS00044 Bacterial regulatory proteins, lysR family
                     signature"
     gene            complement(142128..143876)
                     /gene="oxcA"
                     /locus_tag="Rv0118c"
                     /db_xref="GeneID:886898"
     CDS             complement(142128..143876)
                     /gene="oxcA"
                     /locus_tag="Rv0118c"
                     /EC_number="4.1.1.8"
                     /function="INVOLVED IN CATABOLISM OF OXALIC ACID
                     [CATALYTIC ACTIVITY: Oxalyl-CoA = formyl-CoA + CO2]."
                     /note="catalyzes the formation of formyl-CoA from
                     oxalyl-CoA"
                     /codon_start=1
                     /transl_table=11
                     /product="putative oxalyl-CoA decarboxylase"
                     /protein_id="NP_214632.1"
                     /db_xref="GI:15607260"
                     /db_xref="GeneID:886898"
     gene            144049..145626
                     /gene="fadD7"
                     /locus_tag="Rv0119"
                     /db_xref="GeneID:886896"
     CDS             144049..145626
                     /gene="fadD7"
                     /locus_tag="Rv0119"
                     /EC_number="2.3.1.86"
                     /function="UNKNOWN, BUT INVOLVED IN LIPID DEGRADATION."
                     /note="activates fatty acids by binding to coenzyme A"
                     /codon_start=1
                     /transl_table=11
                     /product="acyl-CoA synthetase"
                     /protein_id="NP_214633.1"
                     /db_xref="GI:15607261"
                     /db_xref="GeneID:886896"
     misc_feature    144562..144597
                     /gene="fadD7"
                     /locus_tag="Rv0119"
                     /note="PS00455 Putative AMP-binding domain signature,
                     [LIVM FY].{2}[STG][STAG]G[ST][STEI][SG].[PASLIVM][KR],
                     info count = 22.0"
     gene            complement(145627..147771)
                     /gene="fusA2"
                     /locus_tag="Rv0120c"
                     /gene_synonym="fusA"
                     /db_xref="GeneID:886894"
     CDS             complement(145627..147771)
                     /gene="fusA2"
                     /locus_tag="Rv0120c"
                     /gene_synonym="fusA"
                     /function="INVOLVED IN TRANSLATION MECHANISM. THIS PROTEIN
                     MAY PROMOTE THE GTP-DEPENDENT TRANSLOCATION OF THE NASCENT
                     PROTEIN CHAIN FROM THE A-SITE TO THE P-SITE OF THE
                     RIBOSOME."
                     /experiment="experimental evidence, no additional details
                     recorded"
                     /note="EF-G; promotes GTP-dependent translocation of the
                     ribosome during translation; many organisms have multiple
                     copies of this gene"
                     /codon_start=1
                     /transl_table=11
                     /product="elongation factor G"
                     /protein_id="NP_214634.1"
                     /db_xref="GI:15607262"
                     /db_xref="GeneID:886894"
     misc_feature    complement(147661..147684)
                     /gene="fusA2"
                     /locus_tag="Rv0120c"
                     /gene_synonym="fusA"
                     /note="PS00017 ATP/GTP-binding site motif A (P-loop)"
     gene            complement(147908..148342)
                     /locus_tag="Rv0121c"
                     /db_xref="GeneID:886892"
     CDS             complement(147908..148342)
                     /locus_tag="Rv0121c"
                     /function="UNKNOWN"
                     /experiment="experimental evidence, no additional details
                     recorded"
                     /note="Rv0121c, (MTCI418B.03c), len: 144 aa. Conserved
                     hypothetical protein, showing some similarity with others
                     proteins from Mycobacterium tuberculosis e.g. Rv1155,
                     Rv1875, Rv2074, etc."
                     /codon_start=1
                     /transl_table=11
                     /product="hypothetical protein"
                     /protein_id="NP_214635.1"
                     /db_xref="GI:15607263"
                     /db_xref="GeneID:886892"
     gene            148491..148859
                     /locus_tag="Rv0122"
                     /db_xref="GeneID:886888"
     CDS             148491..148859
                     /locus_tag="Rv0122"
                     /function="UNKNOWN"
                     /experiment="experimental evidence, no additional details
                     recorded"
                     /note="Rv0122, (MTCI418B.04), len: 133 aa. Hypothetical
                     unknown protein."
                     /codon_start=1
                     /transl_table=11
                     /product="hypothetical protein"
                     /protein_id="NP_214636.1"
                     /db_xref="GI:15607264"
                     /db_xref="GeneID:886888"
     gene            148856..149224
                     /locus_tag="Rv0123"
                     /db_xref="GeneID:886887"
     CDS             148856..149224
                     /locus_tag="Rv0123"
                     /function="UNKNOWN"
                     /experiment="experimental evidence, no additional details
                     recorded"
                     /note="Rv0123, (MTCI418B.05), len: 133 aa. Hypothetical
                     unknown protein."
                     /codon_start=1
                     /transl_table=11
                     /product="hypothetical protein"
                     /protein_id="NP_214637.1"
                     /db_xref="GI:15607265"
                     /db_xref="GeneID:886887"
     gene            149533..150996
                     /gene="PE_PGRS2"
                     /locus_tag="Rv0124"
                     /db_xref="GeneID:886883"
     CDS             149533..150996
                     /gene="PE_PGRS2"
                     /locus_tag="Rv0124"
                     /function="UNKNOWN"
                     /note="Rv0124, (MTCI418B.06), len: 487 aa. Member of the
                     Mycobacterium tuberculosis PE family, PGRS subfamily of
                     gly-rich proteins (see citation below), highly similar to
                     many e.g. Y0DP_MYCTU|Q50615 from Mycobacterium
                     tuberculosis (498 aa), FASTA scores: opt: 1730, E(): 0,
                     (60.7% identity in 504 aa overlap)."
                     /codon_start=1
                     /transl_table=11
                     /product="PE-PGRS family protein"
                     /protein_id="YP_177693.1"
                     /db_xref="GI:57116692"
                     /db_xref="GeneID:886883"
     gene            151148..152215
                     /gene="pepA"
                     /locus_tag="Rv0125"
                     /db_xref="GeneID:886924"
     CDS             151148..152215
                     /gene="pepA"
                     /locus_tag="Rv0125"
                     /EC_number="3.4.21.-"
                     /function="UNKNOWN; POSSIBLY HYDROLYZES PEPTIDES AND/OR
                     PROTEINS (SEEMS TO CLEAVE PREFERENTIALLY AFTER SERINE
                     RESIDUES)."
                     /experiment="experimental evidence, no additional details
                     recorded"
                     /note="Rv0125, (MTCI418B.07, MTB32A), len: 355 aa.
                     Probable pepA (alternate gene name: mtb32a), serine
                     protease (EC 3.4.21.-) (see Skeiky et al., 1999), highly
                     similar to other proteases e.g. HHOB_ECOLI|P31137 protease
                     hhob precursor (355 aa), FASTA scores: opt: 400, E():
                     3.8e-14, (32.4% identity in 346 aa overlap). Also similar
                     to Q50320 34 kDa PROTEIN PRECURSOR from Mycobacterium
                     tuberculosis (361 aa), FASTA scores: opt: 1689, E(): 0,
                     (70.7% identity in 362 aa overlap). Contains PS00135
                     Serine proteases, trypsin family, serine active site. Has
                     a putative signal sequence at the N-terminus. BELONGS TO
                     THE SERINE PROTEASE FAMILY.; mtb32a"
                     /codon_start=1
                     /transl_table=11
                     /product="serine protease PepA"
                     /protein_id="NP_214639.1"
                     /db_xref="GI:15607267"
                     /db_xref="GeneID:886924"
     misc_feature    151751..151786
                     /gene="pepA"
                     /locus_tag="Rv0125"
                     /note="PS00135 Serine proteases, trypsin family, serine
                     active site"
     gene            152324..154129
                     /gene="treS"
                     /locus_tag="Rv0126"
                     /db_xref="GeneID:886881"
     CDS             152324..154129
                     /gene="treS"
                     /locus_tag="Rv0126"
                     /EC_number="5.4.99.-"
                     /function="INVOLVED IN TREHALOSE BIOSYNTHESIS (PROTECTIVE
                     EFFECT). CONVERTS MALTOSE TO TREHALOSE. Mycobacteria can
                     produce trehalose from glucose 6-phosphate and UDP-glucose
                     (the OtsA-OtsB pathway) from glycogen-like
                     alpha(1-->4)-linked glucose polymers (the TreY-TreZ
                     pathway) and from maltose (the TreS pathway)."
                     /experiment="experimental evidence, no additional details
                     recorded"
                     /note="Rv0126, (MTCI418B.08), len: 601 aa. treS, trehalose
                     synthase (EC 5.4.99.-) (see citation below), highly
                     similar to others e.g. CAA04601.2|AJ001205 putative
                     trehalose synthase from Streptomyces coelicolor (566 aa);
                     S71450|1536814|BAA11303.1|D78198 trehalose synthase
                     maltose-specific from Pimelobacter sp. strain R48 (573
                     aa). Also similar to MAL1_DROME|P07191 possible maltase
                     precursor (508 aa), FASTA scores: opt: 807, E(): 0, (33.7%
                     identity in 504 aa overlap); and similar to proteins
                     associated with amino-acid transport e.g. Q64319 rat
                     protein which stimulates transport of cystine and dibasic
                     and neutral amino acids (683 aa), FASTA scores: opt: 839,
                     E(): 0, (32.0% identity in 531 aa overlap). Also similar
                     to several other Mycobacterium tuberculosis proteins e.g.
                     Rv2471 FASTA score: (31.7% identity in 164 aa overlap)."
                     /codon_start=1
                     /transl_table=11
                     /product="trehalose synthase TRES"
                     /protein_id="NP_214640.1"
                     /db_xref="GI:15607268"
                     /db_xref="GeneID:886881"
     repeat_region   154073..154125
                     /note="53 bp Mycobacterial Interspersed Repetitive Unit,
                     Class III. See citation below."
     repeat_region   154126..154178
                     /note="53 bp Mycobacterial Interspersed Repetitive Unit,
                     Class II"
     repeat_region   154179..154231
                     /note="53 bp Mycobacterial Interspersed Repetitive Unit,
                     Class II"
     gene            154232..155599
                     /locus_tag="Rv0127"
                     /db_xref="GeneID:886880"
     CDS             154232..155599
                     /locus_tag="Rv0127"
                     /function="UNKNOWN"
                     /note="Rv0127, (MTCI418B.09, MTCI5.01), len: 455 aa.
                     Conserved hypothetical protein, highly similar to various
                     proteins e.g. AJ0012|SCJ001205_4 hypothetical protein from
                     Streptomyces coelicolor A3(2) (464 aa), FASTA scores: opt:
                     412, E(): 1.1e-19, (40.6% identity in 485 aa overlap);
                     AJ0012|SCJ001206_5 hypothetical protein from Streptomyces
                     coelicolor A3(2) (453 aa), FASTA scores: opt: 403, E():
                     4.3 e-19, (36.5% identity in 455 aa overlap)."
                     /codon_start=1
                     /transl_table=11
                     /product="hypothetical protein"
                     /protein_id="NP_214641.1"
                     /db_xref="GI:15607269"
                     /db_xref="GeneID:886880"
     gene            155667..156446
                     /locus_tag="Rv0128"
                     /db_xref="GeneID:886878"
     CDS             155667..156446
                     /locus_tag="Rv0128"
                     /function="UNKNOWN"
                     /experiment="experimental evidence, no additional details
                     recorded"
                     /note="Rv0128, (MTCI5.02), len: 259 aa. Probable conserved
                     transmembrane protein, with some similarity to Rv3064c and
                     other bacterial proteins e.g.
                     AAK85977.1|AE007957|AGR_C_254p from Agrobacterium
                     tumefaciens (206 aa)."
                     /codon_start=1
                     /transl_table=11
                     /product="transmembrane protein"
                     /protein_id="NP_214642.1"
                     /db_xref="GI:15607270"
                     /db_xref="GeneID:886878"
     gene            complement(156578..157600)
                     /gene="fbpC"
                     /locus_tag="Rv0129c"
                     /db_xref="GeneID:886885"
     CDS             complement(156578..157600)
                     /gene="fbpC"
                     /locus_tag="Rv0129c"
                     /EC_number="2.3.1.-"
                     /function="PROTEINS OF THE ANTIGEN 85 COMPLEX ARE
                     RESPONSIBLE FOR THE HIGH AFFINITY OF MYCOBACTERIA TO
                     FIBRONECTIN. POSSESSES A MYCOLYLTRANSFERASE ACTIVITY
                     REQUIRED FOR THE BIOGENESIS OF TREHALOSE DIMYCOLATE (CORD
                     FACTOR), A DOMINANT STRUCTURE NECESSARY FOR MAINTAINING
                     CELL WALL INTEGRITY."
                     /experiment="experimental evidence, no additional details
                     recorded"
                     /note="Rv0129c, (MT0137, MTCI5.03c), len: 340 aa. fbpC
                     (alternate gene names: mpt45, 85C, fbpC2), secreted
                     antigen 85c (fibronectin-binding protein C) (mycolyl
                     transferase 85C) (EC 2.3.1.-) (see citations below), also
                     highly similar to other Mycobacterial antigen precursors
                     e.g. A85C_MYCLE|Q05862 antigen 85-c precursor (85c) from
                     Mycobacterium leprae (333 aa), FASTA scores: opt: 1937,
                     E(): 0, (81.4% identity in 333 aa overlap); etc.; mpt45;
                     85C; fbpC2"
                     /codon_start=1
                     /transl_table=11
                     /product="secreted antigen 85-C FBPC (85C) (antigen 85
                     complex C) (AG58C) (Mycolyl transferase 85C)
                     (fibronectin-binding protein C)"
                     /protein_id="YP_177694.1"
                     /db_xref="GI:57116693"
                     /db_xref="GeneID:886885"
     gene            157847..158302
                     /locus_tag="Rv0130"
                     /db_xref="GeneID:886876"
     CDS             157847..158302
                     /locus_tag="Rv0130"
                     /function="UNKNOWN"
                     /note="Rv0130, (MTCI5.04), len: 151 aa. Conserved
                     hypothetical protein, most similar to AL096811|SCI30A_19
                     from Streptomyces coelicolor (153 aa), FASTA scores: opt:
                     639, E(): 0, (60.8% identity in 148 aa overlap). Also
                     similar to NODN_RHILV|P08634 nodulation protein from
                     Rhizobium leguminosarum bv. viciae plasmid pRL1JI (161
                     aa), FASTA scores: opt: 406, E(): 1e-21, (43.9% identity
                     in 148 aa overlap; and to O30041 MONOAMINE OXIDASE
                     REGULATORY PROTEIN (146 aa), FASTA scores: opt: 219, E():
                     1.1e-08, (30.8% identity in 133 aa overlap)."
                     /codon_start=1
                     /transl_table=11
                     /product="hypothetical protein"
                     /protein_id="NP_214644.1"
                     /db_xref="GI:15607272"
                     /db_xref="GeneID:886876"
     gene            complement(158315..159658)
                     /gene="fadE1"
                     /locus_tag="Rv0131c"
                     /db_xref="GeneID:886874"
     CDS             complement(158315..159658)
                     /gene="fadE1"
                     /locus_tag="Rv0131c"
                     /EC_number="1.3.99.-"
                     /function="UNKNOWN, BUT INVOLVED IN LIPID DEGRADATION."
                     /experiment="experimental evidence, no additional details
                     recorded"
                     /note="Rv0131c, (MTCI5.05c), len: 447 aa. Probable fadE1,
                     acyl-CoA dehydrogenase (EC 1.3.99.-), similar to many e.g.
                     ACDS_HUMAN|P16219 acyl-CoA dehydrogenase short-chain
                     specific precursor (412 aa), FASTA scores: opt: 522, E():
                     1.4e-23, (30.1% identity in 425 aa overlap). Also highly
                     similar to MTCI5_28 from Mycobacterium tuberculosis."
                     /codon_start=1
                     /transl_table=11
                     /product="acyl-CoA dehydrogenase FADE1"
                     /protein_id="NP_214645.1"
                     /db_xref="GI:15607273"
                     /db_xref="GeneID:886874"
     gene            complement(159700..160782)
                     /gene="fgd2"
                     /locus_tag="Rv0132c"
                     /db_xref="GeneID:886877"
     CDS             complement(159700..160782)
                     /gene="fgd2"
                     /locus_tag="Rv0132c"
                     /function="CATALYZES OXIDATION OF GLUCOSE-6-PHOSPHATE TO
                     6-PHOSPHOGLUCONOLACTONE USING COENZYME F420 (AN
                     *-HYDROXY-5-DEAZAFLAVIN DERIVATIVE) AS THE ELECTRON
                     ACCEPTOR."
                     /note="Rv0132c, (MTCI5.06c), len: 360 aa. Putative fgd2,
                     F420-dependent glucose-6-phosphate dehydrogenase (EC
                     1.-.-.-), highly similar to many from Mycobacteria e.g.
                     AAD38167|g5031431 from Mycobacterium chelonae. Also
                     similar to MJ1534|Q58929 N5,N10-METHYLENE
                     TETRAHYDROMETHANOPTERIN REDUCTASE from METHANOCOCCUS
                     JANNASCHII (342 aa), FASTA scores: opt: 285, E(): 7.9e-11,
                     (28.4% identity in 292 aa overlap). And also similar to
                     Rv0953c, Rv0791c, etc from Mycobacterium tuberculosis.
                     Contains PS00013 Prokaryotic membrane lipoprotein lipid
                     attachment site."
                     /codon_start=1
                     /transl_table=11
                     /product="putative f420-dependent glucose-6-phosphate
                     dehydrogenase Fgd2"
                     /protein_id="NP_214646.1"
                     /db_xref="GI:15607274"
                     /db_xref="GeneID:886877"
     misc_feature    complement(160702..160734)
                     /gene="fgd2"
                     /locus_tag="Rv0132c"
                     /note="PS00013 Prokaryotic membrane lipoprotein lipid
                     attachment site"
     gene            160869..161474
                     /locus_tag="Rv0133"
                     /db_xref="GeneID:886873"
     CDS             160869..161474
                     /locus_tag="Rv0133"
                     /EC_number="2.3.1.-"
                     /function="UNKNOWN; PROBABLY INVOLVED IN CELLULAR
                     METABOLISM."
                     /note="Rv0133, (MTCI5.07), len: 201 aa. Probable
                     acetyltransferase (EC 2.3.1.-), highly similar to others
                     e.g. PUAC_STRLP|P13249 puromycyn N-acetyltransferase (199
                     aa), FASTA scores: opt: 341, E(): 1.8e-16, (33.3% identity
                     in 201 aa overlap)."
                     /codon_start=1
                     /transl_table=11
                     /product="acetyltransferase"
                     /protein_id="NP_214647.1"
                     /db_xref="GI:15607275"
                     /db_xref="GeneID:886873"
     gene            161771..162673
                     /gene="ephF"
                     /locus_tag="Rv0134"
                     /db_xref="GeneID:886871"
     CDS             161771..162673
                     /gene="ephF"
                     /locus_tag="Rv0134"
                     /function="THOUGHT TO BE INVOLVED IN DETOXIFICATION
                     REACTIONS FOLLOWING OXIDATIVE DAMAGE TO LIPIDS [CATALYTIC
                     ACTIVITY: AN EPOXIDE + H(2)O = A GLYCOL]."
                     /note="Rv0134, (MTCI5.08), len: 300 aa. Possible ephE,
                     epoxide hydrolase (EC 3.3.2.3) (see citation below),
                     similar to others e.g. Q39856 epoxide hydrolase (341 aa),
                     FASTA scores: opt: 369, E(): 4.6e-17, (27.2% identity in
                     335 aa overlap); ETC. Also similar to MTCY09F9.26c from
                     Mycobacterium tuberculosis (29.5% identity in 346 aa
                     overlap)."
                     /codon_start=1
                     /transl_table=11
                     /product="epoxide hydrolase EphF"
                     /protein_id="NP_214648.1"
                     /db_xref="GI:15607276"
                     /db_xref="GeneID:886871"
     gene            complement(162644..163249)
                     /locus_tag="Rv0135c"
                     /db_xref="GeneID:886869"
     CDS             complement(162644..163249)
                     /locus_tag="Rv0135c"
                     /function="COULD BE INVOLVED IN TRANSCRIPTIONAL
                     MECHANISM."
                     /note="Rv0135c, (MTCI5.09c), len: 201 aa. Possible
                     transcriptional regulator, weakly similar to others e.g.
                     P32398|YHGD_BACSU HYPOTHETICAL TRANSCRIPTIONAL REGULATOR
                     from Bacillus subtilis (191 aa), FASTA scores: opt: 145,
                     E(): 0.0012, (21.0% identity in 162 aa overlap)."
                     /codon_start=1
                     /transl_table=11
                     /product="transcriptional regulatory protein"
                     /protein_id="NP_214649.1"
                     /db_xref="GI:15607277"
                     /db_xref="GeneID:886869"
     gene            163366..164691
                     /gene="cyp138"
                     /locus_tag="Rv0136"
                     /db_xref="GeneID:886868"
     CDS             163366..164691
                     /gene="cyp138"
                     /locus_tag="Rv0136"
                     /EC_number="1.14.-.-"
                     /function="CYTOCHROMES P450 ARE A GROUP OF HEME-THIOLATE
                     MONOOXYGENASES. THEY OXIDIZE A VARIETY OF STRUCTURALLY
                     UNRELATED COMPOUNDS, INCLUDING STEROIDS, FATTY ACIDS, AND
                     XENOBIOTICS."
                     /experiment="experimental evidence, no additional details
                     recorded"
                     /note="Rv0136, (MT0144, MTCI5.10), len: 441 aa. Probable
                     cyp138, cytochrome P450 138 (EC 1.14.-.-), similar to
                     others e.g. SLR0574|Q59990 from SYNECHOCYSTIS SP. (444
                     aa), FASTA scores: opt: 315, E(): 1e-13, (25.7% identity
                     in 416 aa overlap); etc. Also similar to MTV039_6 from
                     Mycobacterium tuberculosis (472 aa), FASTA score: (38.2%
                     identity in 442 aa overlap). Contains PS00017
                     ATP/GTP-binding site motif A (P-loop); and PS00086
                     Cytochrome P450 cysteine heme-iron ligand signature.
                     BELONGS TO THE CYTOCHROME P450 FAMILY."
                     /codon_start=1
                     /transl_table=11
                     /product="cytochrome P450 138"
                     /protein_id="NP_214650.1"
                     /db_xref="GI:15607278"
                     /db_xref="GeneID:886868"
     misc_feature    163699..163722
                     /gene="cyp138"
                     /locus_tag="Rv0136"
                     /note="PS00017 ATP/GTP-binding site motif A"
     misc_feature    164506..164535
                     /gene="cyp138"
                     /locus_tag="Rv0136"
                     /note="PS00086 Cytochrome P450 cysteine heme-iron ligand
                     signature"
     gene            complement(164712..165260)
                     /gene="msrA"
                     /locus_tag="Rv0137c"
                     /db_xref="GeneID:886865"
     CDS             complement(164712..165260)
                     /gene="msrA"
                     /locus_tag="Rv0137c"
                     /EC_number="1.8.4.11"
                     /function="HAS AN IMPORTANT FUNCTION AS A REPAIR ENZYME
                     FOR PROTEINS THAT HAVE BEEN INACTIVATED BY OXIDATION.
                     CATALYZES THE REVERSIBLE OXIDATION-REDUCTION OF METHIONINE
                     SULFOXIDE IN PROTEINS TO METHIONINE [CATALYTIC ACTIVITY:
                     Protein L-methionine + oxidized thioredoxin = protein
                     L-methionine S-oxide + reduced thioredoxin]."
                     /note="this stereospecific enzymes reduces the S isomer of
                     methionine sulfoxide while MsrB reduces the R form;
                     provides protection against oxidative stress"
                     /codon_start=1
                     /transl_table=11
                     /product="methionine sulfoxide reductase A"
                     /protein_id="NP_214651.1"
                     /db_xref="GI:15607279"
                     /db_xref="GeneID:886865"
     gene            165323..165826
                     /locus_tag="Rv0138"
                     /db_xref="GeneID:886863"
     CDS             165323..165826
                     /locus_tag="Rv0138"
                     /function="UNKNOWN"
                     /note="Rv0138, (MTCI5.12), len: 167 aa. Conserved
                     hypothetical protein, showing weak similarity to
                     Q10827|YT10_MYCTU HYPOTHETICAL 17.0 KDA PROTEIN from
                     Mycobacterium tuberculosis (147 aa), FASTA scores: opt:
                     131, E(): 0.047, (31.15% identity in 106 aa overlap)."
                     /codon_start=1
                     /transl_table=11
                     /product="hypothetical protein"
                     /protein_id="NP_214652.1"
                     /db_xref="GI:15607280"
                     /db_xref="GeneID:886863"
     gene            165827..166849
                     /locus_tag="Rv0139"
                     /db_xref="GeneID:886860"
     CDS             165827..166849
                     /locus_tag="Rv0139"
                     /function="UNKNOWN; PROBABLY INVOLVED IN CELLULAR
                     METABOLISM."
                     /note="Rv0139, (MTCI5.13), len: 340 aa. Possible
                     oxidoreductase (EC 1.-.-.-), similar to others e.g.
                     O34285|HPNA HPNA PROTEIN from Zymomonas mobilis (337 aa),
                     FASTA scores: opt: 507, E (): 5.8e-27, (31.1% identity in
                     328 aa overlap); TRE_STRGR|P29782 dtdp-glucose
                     4,6-dehydratase (328 aa), FASTA scores: opt: 254, E():
                     2.6e-10, (29.0% identity in 307 aa overlap)."
                     /codon_start=1
                     /transl_table=11
                     /product="oxidoreductase"
                     /protein_id="NP_214653.1"
                     /db_xref="GI:15607281"
                     /db_xref="GeneID:886860"
     gene            166910..167290
                     /locus_tag="Rv0140"
                     /db_xref="GeneID:886859"
     CDS             166910..167290
                     /locus_tag="Rv0140"
                     /function="UNKNOWN"
                     /experiment="experimental evidence, no additional details
                     recorded"
                     /note="Rv0140, (MTCI5.14), len: 126 aa. Conserved
                     hypothetical protein, similar to others e.g.
                     P74567|D90916_48 HYPOTHETICAL 20.8 KDP PROTEIN from
                     Synechocystis sp. (180 aa), FASTA scores: opt: 229, E():
                     4.7e-10, (36.1% identity in 108 aa overlap). Also similar
                     to Rv1056 and Rv1670 from Mycobacterium tuberculosis."
                     /codon_start=1
                     /transl_table=11
                     /product="hypothetical protein"
                     /protein_id="NP_214654.1"
                     /db_xref="GI:15607282"
                     /db_xref="GeneID:886859"
     gene            complement(167271..167681)
                     /locus_tag="Rv0141c"
                     /db_xref="GeneID:886872"
     CDS             complement(167271..167681)
                     /locus_tag="Rv0141c"
                     /function="UNKNOWN"
                     /experiment="experimental evidence, no additional details
                     recorded"
                     /note="Rv0141c, (MTCI5.15c), len: 136 aa. Hypothetical
                     unknown protein."
                     /codon_start=1
                     /transl_table=11
                     /product="hypothetical protein"
                     /protein_id="NP_214655.1"
                     /db_xref="GI:15607283"
                     /db_xref="GeneID:886872"
     gene            167711..168637
                     /locus_tag="Rv0142"
                     /db_xref="GeneID:886858"
     CDS             167711..168637
                     /locus_tag="Rv0142"
                     /function="UNKNOWN"
                     /note="Rv0142, (MTCI5.16), len: 208 aa. Conserved
                     hypothetical protein, similar, except in N-terminus, to
                     AB88922.1|AL353862 hypothetical protein SCE34.20 from
                     Streptomyces coelicolor (326 aa)."
                     /codon_start=1
                     /transl_table=11
                     /product="hypothetical protein"
                     /protein_id="NP_214656.1"
                     /db_xref="GI:15607284"
                     /db_xref="GeneID:886858"
     gene            complement(168704..170182)
                     /locus_tag="Rv0143c"
                     /db_xref="GeneID:886856"
     CDS             complement(168704..170182)
                     /locus_tag="Rv0143c"
                     /function="UNKNOWN; POSSIBLY ION CHANNEL INVOLVED IN
                     TRANSPORT OF CHLORIDE ACROSS THE MEMBRANE."
                     /note="Rv0143c, (MTCI5.17c), len: 492 aa. Probable
                     conserved transmembrane protein, CIC family possibly
                     involved in transport of chloride, similar to others and
                     hypothetical proteins e.g. O28857 PUTATIVE CHLORIDE
                     CHANNEL from Archaeoglobus fulgidus (589 aa), FASTA
                     scores: opt: 966, E(): 0, (37.7% identity in 453 aa
                     overlap); YADQ_ECOLI|P37019 hypothetical 46.0 kDa protein
                     (436 aa), FASTA scores: opt: 452, E(): 2.4e-20, (28.0%
                     identity in 460 aa overlap)."
                     /codon_start=1
                     /transl_table=11
                     /product="transmembrane protein"
                     /protein_id="NP_214657.1"
                     /db_xref="GI:15607285"
                     /db_xref="GeneID:886856"
     gene            170284..171126
                     /locus_tag="Rv0144"
                     /db_xref="GeneID:886854"
     CDS             170284..171126
                     /locus_tag="Rv0144"
                     /function="INVOLVED IN TRANSCRIPTIONAL MECHANISM."
                     /note="Rv0144, (MTCI5.18), len: 280 aa. Probable
                     transcriptional regulator, possibly tetR family. Has
                     region similar to others e.g.
                     Q59431|UIDR_ECOLI|GUSR|B1618|Z2623|ECS2326 UID OPERON
                     REPRESSOR (GUS OPERON) from Escherichia coli strains K12
                     and O157:H7 (196 aa), FASTA scores: opt: 214, E():
                     1.1e-06, (26.0% identity in 196 aa overlap). Contains
                     probable helix-turn helix motif from aa 109-130 (Score
                     1463, +4.17 SD). COULD BELONG TO THE TETR/ACRR FAMILY OF
                     TRANSCRIPTIONAL REGULATORS."
                     /codon_start=1
                     /transl_table=11
                     /product="TetR family transcriptional regulator"
                     /protein_id="NP_214658.1"
                     /db_xref="GI:15607286"
                     /db_xref="GeneID:886854"
     gene            171215..172168
                     /locus_tag="Rv0145"
                     /db_xref="GeneID:886851"
     CDS             171215..172168
                     /locus_tag="Rv0145"
                     /function="UNKNOWN"
                     /note="Rv0145, (MTCI5.19), len: 317 aa. Conserved
                     hypothetical protein, highly similar to many e.g.
                     CAC32172.1|AL583926 conserved hypothetical protein from
                     Mycobacterium leprae (310 aa); and several Mycobacterium
                     tuberculosis proteins e.g. Rv0726c, Rv0731c, etc."
                     /codon_start=1
                     /transl_table=11
                     /product="hypothetical protein"
                     /protein_id="NP_214659.1"
                     /db_xref="GI:15607287"
                     /db_xref="GeneID:886851"
     gene            172211..173143
                     /locus_tag="Rv0146"
                     /db_xref="GeneID:886849"
     CDS             172211..173143
                     /locus_tag="Rv0146"
                     /function="UNKNOWN"
                     /note="Rv0146, (MTCI5.20), len: 310 aa. Conserved
                     hypothetical protein, highly similar to others e.g.
                     AC30975.1|AL583924 conserved hypothetical protein from
                     Mycobacterium leprae (304 aa); and several Mycobacterium
                     tuberculosis proteins e.g. Rv0726c, Rv0731c, etc."
                     /codon_start=1
                     /transl_table=11
                     /product="hypothetical protein"
                     /protein_id="NP_214660.1"
                     /db_xref="GI:15607288"
                     /db_xref="GeneID:886849"
     gene            173238..174758
                     /locus_tag="Rv0147"
                     /db_xref="GeneID:886847"
     CDS             173238..174758
                     /locus_tag="Rv0147"
                     /EC_number="1.2.1.-"
                     /function="UNKNOWN; PROBABLY INVOLVED IN CELLULAR
                     METABOLISM [CATALYTIC ACTIVITY: An aldehyde + NAD+ + H2O =
                     an acid + NADH]."
                     /note="Rv0147, (MTCI5.21), len: 506 aa. Probable aldehyde
                     dehydrogenase (NAD+) dependent (EC 1.2.1.-), similar to
                     others e.g. DHAP_RAT|P11883 aldehyde dehydrogenase
                     (dimeric NADP-preferring) (452 aa), FASTA scores: opt:
                     1291, E(): 0, (43.9% identity in 453 aa overlap). Also
                     similar to several Mycobacterium tuberculosis aledehyde
                     dehydrogenases e.g. Rv0768, Rv2858c, etc. Contains PS00687
                     aldehyde dehydrogenases glutamic acid active site, and
                     PS00070 aldehyde dehydrogenases cysteine active site.
                     BELONGS TO THE ALDEHYDE DEHYDROGENASES FAMILY."
                     /codon_start=1
                     /transl_table=11
                     /product="aldehyde dehydrogenase"
                     /protein_id="NP_214661.1"
                     /db_xref="GI:15607289"
                     /db_xref="GeneID:886847"
     misc_feature    173994..174017
                     /locus_tag="Rv0147"
                     /note="PS00687 Aldehyde dehydrogenases glutamic acid
                     active site"
     misc_feature    174078..174113
                     /locus_tag="Rv0147"
                     /note="PS00070 Aldehyde dehydrogenases cysteine active
                     site"
     gene            174833..175693
                     /locus_tag="Rv0148"
                     /db_xref="GeneID:886845"
     CDS             174833..175693
                     /locus_tag="Rv0148"
                     /function="UNKNOWN; POSSIBLY INVOLVED IN CELLULAR
                     METABOLISM."
                     /experiment="experimental evidence, no additional details
                     recorded"
                     /note="Rv0148, (MTCI5.22), len: 286 aa. Probable
                     short-chain dehydrogenase (EC 1.-.-.-), similar to others,
                     in particular Estradiol 17 beta-dehydrogenases (EC
                     1.1.1.62), e.g. DHB4_MOUSE|P51660 estradiol 17
                     beta-dehydrogenase 4 (735 aa), FASTA scores: opt: 952,
                     E(): 0, (52.5% identity in 276 aa overlap). Contains
                     PS00061 Short-chain alcohol dehydrogenase family
                     signature. BELONGS TO THE SHORT-CHAIN
                     DEHYDROGENASES/REDUCTASES (SDR) FAMILY."
                     /codon_start=1
                     /transl_table=11
                     /product="short-chain type dehydrogenase/reductase"
                     /protein_id="NP_214662.1"
                     /db_xref="GI:15607290"
                     /db_xref="GeneID:886845"
     misc_feature    175283..175369
                     /locus_tag="Rv0148"
                     /note="PS00061 Short-chain alcohol dehydrogenase family
                     signature"
     gene            175700..176668
                     /locus_tag="Rv0149"
                     /db_xref="GeneID:886843"
     CDS             175700..176668
                     /locus_tag="Rv0149"
                     /EC_number="1.6.5.-"
                     /function="POSSIBLY BINDS NADP AND ACTS THROUGH A
                     ONE-ELECTRON TRANSFER PROCESS. QUINONES ARE SUPPOSED TO BE
                     THE BEST SUBSTRATES. MAY ACT IN THE DETOXIFICATION OF
                     XENOBIOTICS [CATALYTIC ACTIVITY: NADPH + quinone = NADP+ +
                     semiquinone]"
                     /note="Rv0149, (MTCI5.23), len: 322 aa. Possible quinone
                     oxidoreductase (EC 1.6.5.-), similar to others
                     oxidoreductases e.g. Q08257 quinone oxidoreductase (EC
                     1.6.5.5) (329 aa), FASTA scores: opt: 397, E(): 3.2e-18,
                     (28.4% identity in 328 aa overlap); SCHCOADH_4 from
                     Streptomyces coelicolor. Also similar to many proteins
                     from Mycobacterium tuberculosis. Contains PS01162 Quinone
                     oxidoreductase / zeta-crystallin signature. BELONG TO THE
                     ZINC-CONTAINING ALCOHOL DEHYDROGENASE FAMILY, QUINONE
                     OXIDOREDUCTASE SUBFAMILY."
                     /codon_start=1
                     /transl_table=11
                     /product="quinone oxidoreductase"
                     /protein_id="NP_214663.1"
                     /db_xref="GI:15607291"
                     /db_xref="GeneID:886843"
     misc_feature    176117..176170
                     /locus_tag="Rv0149"
                     /note="PS01162 Quinone oxidoreductase / zeta-crystallin
                     signature"
     gene            complement(176665..176952)
                     /locus_tag="Rv0150c"
                     /db_xref="GeneID:886840"
     CDS             complement(176665..176952)
                     /locus_tag="Rv0150c"
                     /function="UNKNOWN"
                     /note="Rv0150c, (MTCI5.24c), len: 95 aa. Conserved
                     hypothetical protein, showing some similarity with
                     C-terminus of O53949|Rv1800|MTV049.22 PPE-FAMILY PROTEIN
                     from Mycobacterium tuberculosis (655 aa), FASTA score:
                     (36.5% identity in 104 aa overlap)."
                     /codon_start=1
                     /transl_table=11
                     /product="hypothetical protein"
                     /protein_id="NP_214664.1"
                     /db_xref="GI:15607292"
                     /db_xref="GeneID:886840"
     gene            complement(177543..179309)
                     /gene="PE1"
                     /locus_tag="Rv0151c"
                     /db_xref="GeneID:886857"
     CDS             complement(177543..179309)
                     /gene="PE1"
                     /locus_tag="Rv0151c"
                     /function="UNKNOWN"
                     /note="Rv0151c, (MTCI5.25c), len: 588 aa. Member of the
                     Mycobacterium tuberculosis PE family (see citation below),
                     with N-terminal region similar to others e.g. MTV032_2
                     PE_PGRS family from Mycobacterium tuberculosis (468 aa),
                     FASTA scores: opt: 1125, E(): 0, (46.3% identity in 456 aa
                     overlap); MTCY493_24 from Mycobacterium tuberculosis FASTA
                     score: (42.5% identity in 558 aa overlap). Also similar to
                     upstream ORF MTCI5.26c FASTA score: (54.7% identity in 464
                     aa overlap). Also shows similarity to C-terminal part of
                     some PPE family proteins e.g. MTV049_21 from Mycobacterium
                     tuberculosis FASTA score: (41.5% identity in 591 aa
                     overlap)."
                     /codon_start=1
                     /transl_table=11
                     /product="PE family protein"
                     /protein_id="YP_177695.1"
                     /db_xref="GI:57116694"
                     /db_xref="GeneID:886857"
     gene            complement(179319..180896)
                     /gene="PE2"
                     /locus_tag="Rv0152c"
                     /db_xref="GeneID:886838"
     CDS             complement(179319..180896)
                     /gene="PE2"
                     /locus_tag="Rv0152c"
                     /function="UNKNOWN"
                     /note="Rv0152c, (MTCI5.26c), len: 525 aa. Member of the
                     Mycobacterium tuberculosis PE family (see citation below),
                     similar to ORF downstream Z92770|MTCI5_25 (588 aa), FASTA
                     scores: opt: 1492, E(): 0, (54.7% identity in 464 aa
                     overlap); and to many other PE family type members."
                     /codon_start=1
                     /transl_table=11
                     /product="PE family protein"
                     /protein_id="YP_177696.1"
                     /db_xref="GI:57116695"
                     /db_xref="GeneID:886838"
     gene            complement(181155..181985)
                     /gene="ptbB"
                     /locus_tag="Rv0153c"
                     /db_xref="GeneID:886842"
     CDS             complement(181155..181985)
                     /gene="ptbB"
                     /locus_tag="Rv0153c"
                     /EC_number="3.1.3.48"
                     /function="INVOLVED IN SIGNAL TRANSDUCTION (VIA
                     DEPHOSPHORYLATION). CAN DEPHOSPHORYLATED IN VITRO THE
                     PHOSPHOTYROSINE RESIDUE OF MYELIN BASIC PROTEIN (MBP) AT
                     pH 7.0. COULD BE INVOLVED IN VIRULENCE BY INTERFERING WITH
                     PHOSPHOTYROSINE-MEDIATED SIGNALS IN MACROPHAGES [CATALYTIC
                     ACTIVITY: Protein tyrosine phosphate + H(2)O = protein
                     tyrosine + phosphate]."
                     /experiment="experimental evidence, no additional details
                     recorded"
                     /note="Rv0153c, (MTCI5.27c), len: 276 aa. ptbB (alternate
                     gene name: MPtpB), protein-tyrosine-phosphatase (see
                     citation below) (EC 3.1.3.48), showing some similarity to
                     several protein-tyrosine phosphatases, polyketide synthase
                     and aminotransferase e.g. Q05918|IPHP_NOSCO|IPH
                     PROTEIN-TYROSINE-PHOSPHATASE PRECURSOR from Nostoc commune
                     (EC 3.1.3.48) (294 aa), FASTA scores: opt: 150, E():
                     0.0096, (26.8% identity in 269 aa overlap); etc. Supposed
                     a secreted protein.; MPtpB"
                     /codon_start=1
                     /transl_table=11
                     /product="phosphotyrosine protein phosphatase PTPB
                     (protein-tyrosine-phosphatase) (PTPase)"
                     /protein_id="NP_214667.1"
                     /db_xref="GI:15607295"
                     /db_xref="GeneID:886842"
     gene            complement(181987..183198)
                     /gene="fadE2"
                     /locus_tag="Rv0154c"
                     /db_xref="GeneID:886836"
     CDS             complement(181987..183198)
                     /gene="fadE2"
                     /locus_tag="Rv0154c"
                     /EC_number="1.3.99.-"
                     /function="UNKNOWN, BUT INVOLVED IN LIPID DEGRADATION."
                     /experiment="experimental evidence, no additional details
                     recorded"
                     /note="Rv0154c, (MTCI5.28c), len: 403 aa. Probable fadE2,
                     acyl-CoA dehydrogenase (EC 1.3.99.-), similar to many e.g.
                     C-terminal region of O01590 ACYL-CoA DEHYDROGENASE (974
                     aa), FASTA scores: opt: 1150, E(): 0, (50.0% identity in
                     402 aa overlap); ACDS_MEGEL|Q06319 acyl-CoA dehydrogenase
                     (short-chain) (383 aa), FASTA score: (35.0% identity in
                     306 aa overlap). COULD BELONG TO THE ACYL-COA
                     DEHYDROGENASES FAMILY."
                     /codon_start=1
                     /transl_table=11
                     /product="acyl-CoA dehydrogenase FADE2"
                     /protein_id="NP_214668.1"
                     /db_xref="GI:15607296"
                     /db_xref="GeneID:886836"
     gene            183622..184722
                     /gene="pntAa"
                     /locus_tag="Rv0155"
                     /db_xref="GeneID:886832"
     CDS             183622..184722
                     /gene="pntAa"
                     /locus_tag="Rv0155"
                     /EC_number="1.6.1.2"
                     /function="THE TRANSHYDROGENATION BETWEEN NADH AND NADP IS
                     COUPLED TO RESPIRATION AND ATP HYDROLYSIS AND FUNCTIONS AS
                     A PROTON PUMP ACROSS THE MEMBRANE [CATALYTIC ACTIVITY:
                     NADPH + NAD+ = NADP+ + NADH]."
                     /experiment="experimental evidence, no additional details
                     recorded"
                     /note="Rv0155, (MTCI5.29), len: 366 aa. Probable pntAa,
                     first part of NAD(P) transhydrogenase subunit alpha (EC
                     1.6.1.2), similar to N-terminus of others e.g.
                     PNTA_ECOLI|P07001|P76888|B1603 NAD (P) transhydrogenase
                     subunit alpha from Escherichia coli strain K12 (510 aa),
                     FASTA scores: opt: 921, E(): 0, (42.1% identity in 361 aa
                     overlap); PROTON-TRANSLOCATING NICOTINAMIDE NUCLEOTIDE
                     TRANSHYDROGENASE SUBUNIT PNTAA (EC 1.6.1.1).; pntAA"
                     /codon_start=1
                     /transl_table=11
                     /product="NAD(P) transhydrogenase subunit alpha"
                     /protein_id="NP_214669.1"
                     /db_xref="GI:15607297"
                     /db_xref="GeneID:886832"
     gene            184723..185055
                     /gene="pntAb"
                     /locus_tag="Rv0156"
                     /db_xref="GeneID:886890"
     CDS             184723..185055
                     /gene="pntAb"
                     /locus_tag="Rv0156"
                     /function="THE TRANSHYDROGENATION BETWEEN NADH AND NADP IS
                     COUPLED TO RESPIRATION AND ATP HYDROLYSIS AND FUNCTIONS AS
                     A PROTON PUMP ACROSS THE MEMBRANE [CATALYTIC ACTIVITY:
                     NADPH + NAD+ = NADP+ + NADH]."
                     /note="Rv0156, (MTCI5.30), len: 110 aa. Probable pntAb,
                     second part of NAD(P) transhydrogenase subunit alpha,
                     integral membrane protein, similar to C-terminus of others
                     e.g. Q59764 NICOTINAMIDE NUCLEOTIDE TRANSHYDROGENASE
                     SUBUNIT PNTAB (139 aa), FASTA scores: opt: 247, E():
                     1.9e-11, (45.5% identity in 88 aa overlap).; pntAB"
                     /codon_start=1
                     /transl_table=11
                     /product="NAD(P) transhydrogenase subunit alpha"
                     /protein_id="NP_214670.1"
                     /db_xref="GI:15607298"
                     /db_xref="GeneID:886890"
     gene            185052..186479
                     /gene="pntB"
                     /locus_tag="Rv0157"
                     /db_xref="GeneID:886830"
     CDS             185052..186479
                     /gene="pntB"
                     /locus_tag="Rv0157"
                     /EC_number="1.6.1.1"
                     /function="THE TRANSHYDROGENATION BETWEEN NADH AND NADP IS
                     COUPLED TO RESPIRATION AND ATP HYDROLYSIS AND FUNCTIONS AS
                     A PROTON PUMP ACROSS THE MEMBRANE [CATALYTIC ACTIVITY:
                     NADPH + NAD+ = NADP+ + NADH]."
                     /note="Rv0157, (MTCI5.31), len: 475 aa. Probable pntB,
                     pyridine nucleotide transhydrogenase (nicotinamide
                     nucleotide transhydrogenase) subunit beta (EC 1.6.1.1),
                     integral membrane protein, similar to others e.g. Q59763
                     PROTON-TRANSLOCATING NICOTINAMIDE NUCLEOTIDE
                     TRANSHYDROGENASE SUBUNIT BETA from HODOSPIRILLUM RUBRUM
                     (464 aa), FASTA scores: opt: 1344, E(): 0, (46.4% identity
                     in 472 aa overlap);
                     P07002|PNTB_ECOLI|P76890|PNTB|B1602|Z2597|ECS2308 NAD(P)
                     TRANSHYDROGENASE SUBUNIT BETA from Escherichia coli
                     strains K12 and O157:H7 (462 aa)."
                     /codon_start=1
                     /transl_table=11
                     /product="NAD(P) transhydrogenase subunit beta"
                     /protein_id="NP_214671.1"
                     /db_xref="GI:15607299"
                     /db_xref="GeneID:886830"
     gene            complement(186495..186623)
                     /locus_tag="Rv0157A"
                     /pseudo
                     /db_xref="GeneID:3205086"
     misc_feature    complement(186495..186623)
                     /locus_tag="Rv0157A"
                     /note="Rv0157A, len: 42 aa. Hypothetical protein (probably
                     pseudogene), showing similarity to C-terminal part (aa
                     186-220) of O53976|Rv1975|MTV051.13 CONSERVED HYPOTHETICAL
                     PROTEIN from Mycobacterium tuberculosis (221 aa), FASTA
                     scores: opt: 173, E(): 3e-06, (62.5% identity in 40 aa
                     overlap).;HYPOTHETICAL PROTEIN (FRAGMENT)"
                     /pseudo
                     /db_xref="PSEUDO:CAE55247.1"
     gene            186785..187429
                     /locus_tag="Rv0158"
                     /db_xref="GeneID:886828"
     CDS             186785..187429
                     /locus_tag="Rv0158"
                     /function="INVOLVED IN TRANSCRIPTIONAL MECHANISM."
                     /note="Rv0158, (MTV032.01), len: 214 aa. Probable
                     transcriptional regulator, possibly TetR family, showing
                     weak similarity to various transcriptional activators and
                     repressors e.g. P32398|YIXD_BACSU|YHGD HYPOTHETICAL
                     TRANSCRIPTIONAL REGULATORY PROTEIN from Bacillus subtilis
                     (191 aa), FASTA scores: opt:172, E(): 2.4e-05, (23.0%
                     identity in 191 aa overlap). Contains helix-turn-helix
                     motif at aa 32-53 (Score 1296, +3.60 SD). COULD BELONG TO
                     THE TETR/ACRR FAMILY OF TRANSCRIPTIONAL REGULATORS.
                     TBparse score is 0.897."
                     /codon_start=1
                     /transl_table=11
                     /product="TetR family transcriptional regulator"
                     /protein_id="NP_214672.1"
                     /db_xref="GI:15607300"
                     /db_xref="GeneID:886828"
     gene            complement(187433..188839)
                     /gene="PE3"
                     /locus_tag="Rv0159c"
                     /db_xref="GeneID:886826"
     CDS             complement(187433..188839)
                     /gene="PE3"
                     /locus_tag="Rv0159c"
                     /function="UNKNOWN"
                     /note="Rv0159c, (MTV032.02c), len: 468 aa. Member of the
                     Mycobacterium tuberculosis PE family (see citation below),
                     similar to many other PE proteins e.g. O06828 from
                     Mycobacterium tuberculosis (528 aa), FASTA scores: opt:
                     1163, E(): 0, (45.8% identity in 467 aa overlap). Also
                     highly similar to upstream MTV032_3, and to MTCI5_25,
                     MTCI5_26, MTV049_ 21, MTCY1A10_26, etc."
                     /codon_start=1
                     /transl_table=11
                     /product="PE family protein"
                     /protein_id="YP_177697.1"
                     /db_xref="GI:57116696"
                     /db_xref="GeneID:886826"
     gene            complement(188931..190439)
                     /gene="PE4"
                     /locus_tag="Rv0160c"
                     /db_xref="GeneID:886825"
     CDS             complement(188931..190439)
                     /gene="PE4"
                     /locus_tag="Rv0160c"
                     /function="UNKNOWN"
                     /note="Rv0160c, (MTV032.03c), len: 502 aa. Member of the
                     Mycobacterium tuberculosis PE family (see citation below),
                     similar to many other PE proteins e.g. Z92770|MTCI5_26c
                     from Mycobacterium tuberculosis (525 aa), FASTA scores:
                     opt: 816, E(): 0, (41.4% identity in 367 aa overlap);
                     C-terminal region of O06801|RV1768|MTCY28.34 from
                     Mycobacterium tuberculosis (618 aa), FASTA scores: opt:
                     417, E(): 6.7e-18, (53.5% identity in 142 aa overlap).
                     Also highly similar to downstream ORF MTV032_2."
                     /codon_start=1
                     /transl_table=11
                     /product="PE family protein"
                     /protein_id="YP_177698.1"
                     /db_xref="GI:57116697"
                     /db_xref="GeneID:886825"
     gene            190607..191956
                     /locus_tag="Rv0161"
                     /db_xref="GeneID:886835"
     CDS             190607..191956
                     /locus_tag="Rv0161"
                     /function="UNKNOWN; PROBABLY INVOLVED IN CELLULAR
                     METABOLISM."
                     /note="Rv0161, (MTCI28.01, MTV032.04), len 449 aa.
                     Possible oxidoreductase (EC 1.-.-.-), similar to
                     hypothetical proteins and various oxidoreductases e.g.
                     AIP2_YEAST|P46681 actin interacting protein 2 (530 aa),
                     FASTA scores: opt: 356, E (): 0, (33.3% identity in 357 aa
                     overlap); DLD1_YEAST|P32891 d-lactate dehydrogenase
                     (cytochrome) (587 aa), FASTA scores: opt: 311, E():
                     2.5e-20, (27.9% identity in 366 aa overlap). Also similar
                     to other Mycobacteria proteins e.g. MTCY339.30c from
                     Mycobacterium tuberculosis FASTA score: (29.4% identity in
                     357 aa overlap); MLCL622.30c from Mycobacterium
                     tuberculosis (449 aa)."
                     /codon_start=1
                     /transl_table=11
                     /product="oxidoreductase"
                     /protein_id="NP_214675.1"
                     /db_xref="GI:15607303"
                     /db_xref="GeneID:886835"
     gene            complement(191984..193135)
                     /gene="adhE1"
                     /locus_tag="Rv0162c"
                     /db_xref="GeneID:886824"
     CDS             complement(191984..193135)
                     /gene="adhE1"
                     /locus_tag="Rv0162c"
                     /EC_number="1.1.1.1"
                     /function="DEHYDROGENESES A ALCOHOL (OXIDO-REDUCTION)
                     [CATALYTIC ACTIVITY: An alcohol + NAD+ = an aldehyde or
                     ketone + NADH]."
                     /note="Rv0162c, (MTCI28.02c), len: 383 aa. Probable adhE1,
                     zinc-type alcohol dehydrogenase (EC 1.1.1.1), similar to
                     others e.g. ADH_MACMU|P28469 alcohol dehydrogenase alpha
                     chain (374 aa), FASTA scores: opt: 619, E(): 0, (34.7%
                     identity in 363 aa overlap). Also similar to other alcohol
                     dehydrogenases from Mycobacterium tuberculosis e.g.
                     MTCY369.06c FASTA score: (34.0% identity in 365 aa
                     overlap), MTV022_9 FASTA score: (35.0% identity in 371 aa
                     overlap). Contains PS00059 Zinc-contain ingalcohol
                     dehydrogenases signature. BELONGS TO THE ZINC-CONTAINING
                     ALCOHOL DEHYDROGENASE FAMILY, CLASS-I SUBFAMILY. COFACTOR:
                     ZINC."
                     /codon_start=1
                     /transl_table=11
                     /product="zinc-type alcohol dehydrogenase E subunit"
                     /protein_id="YP_177699.1"
                     /db_xref="GI:57116698"
                     /db_xref="GeneID:886824"
     misc_feature    complement(192854..192898)
                     /gene="adhE1"
                     /locus_tag="Rv0162c"
                     /note="PS00059 Zinc-containing alcohol dehydrogenases
                     signature"
     gene            193117..193572
                     /locus_tag="Rv0163"
                     /db_xref="GeneID:886821"
     CDS             193117..193572
                     /locus_tag="Rv0163"
                     /function="UNKNOWN"
                     /note="Rv0163, (MTCI28.03), len: 151 aa. Conserved
                     hypothetical protein, similar to others e.g. Q44017
                     HYPOTHETICAL 16.6 KDA PROTEIN IN GBD 5'REGION (ORF6)from
                     Alcaligenes eutrophus (145 aa), FASTA scores: opt: 155,
                     E(): 0.0002, (26.6% identity in 139 aa overlap). Also weak
                     similary with MTV008.31c|Rv2475c|B70867 from Mycobacterium
                     tuberculosis (138 aa)."
                     /codon_start=1
                     /transl_table=11
                     /product="hypothetical protein"
                     /protein_id="NP_214677.1"
                     /db_xref="GI:15607305"
                     /db_xref="GeneID:886821"
     gene            193626..194111
                     /gene="TB18.5"
                     /locus_tag="Rv0164"
                     /db_xref="GeneID:886267"
     CDS             193626..194111
                     /gene="TB18.5"
                     /locus_tag="Rv0164"
                     /function="UNKNOWN"
                     /experiment="experimental evidence, no additional details
                     recorded"
                     /note="Rv0164, (MTCI28.04), len: 161 aa. TB18.5, conserved
                     hypothetical protein, equivalent to CAB08818.1|Z95398
                     HYPOTHETICAL PROTEIN from Mycobacterium leprae (156 aa)
                     FASTA scores: opt: 762, E(): 0, (76.3% identity in 152 aa
                     overlap). Some similarity to Rv2185c, Rv0854, Rv0857 from
                     Mycobacterium tuberculosis. Alternative start codon has
                     been suggested. 3' part corrected since first submission
                     (-24 aa)."
                     /codon_start=1
                     /transl_table=11
                     /product="hypothetical protein"
                     /protein_id="YP_177617.1"
                     /db_xref="GI:57116699"
                     /db_xref="GeneID:886267"
     gene            complement(194144..194938)
                     /locus_tag="Rv0165c"
                     /db_xref="GeneID:886818"
     CDS             complement(194144..194938)
                     /locus_tag="Rv0165c"
                     /function="POSSIBLY INVOLVED IN TRANSCRIPTIONAL
                     MECHANISM."
                     /note="Rv0165c, (MTCI28.05c), len: 264 aa. Possible
                     transcriptional regulator, GntR family, showing some
                     similarity to several e.g. NTRA_CHELE|P54988 nta operon
                     transcriptional regulator (231 aa), FASTA scores: opt:
                     154, E(): 0.00058, (32.0% identity in 125 aa overlap);
                     P46833|GNTR_BACLI GLUCONATE OPERON TRANSCRIPTIONAL
                     REPRESSOR from Bacillus licheniformis (243 aa); GNTR_BACSU
                     GLUCONATE OPERON REPRESSOR from Bacillus subtilis (243
                     aa). Also similar to Rv0043c from Mycobacterium
                     tuberculosis. SEEMS TO BELONG TO THE GNTR FAMILY OF
                     TRANSCRIPTIONAL REGULATORS."
                     /codon_start=1
                     /transl_table=11
                     /product="GntR family transcriptional regulator"
                     /protein_id="YP_177700.1"
                     /db_xref="GI:57116700"
                     /db_xref="GeneID:886818"
     gene            194993..196657
                     /gene="fadD5"
                     /locus_tag="Rv0166"
                     /db_xref="GeneID:886822"
     CDS             194993..196657
                     /gene="fadD5"
                     /locus_tag="Rv0166"
                     /EC_number="2.3.1.86"
                     /function="UNKNOWN, BUT INVOLVED IN LIPID DEGRADATION."
                     /experiment="experimental evidence, no additional details
                     recorded"
                     /note="activates fatty acids by binding to coenzyme A"
                     /codon_start=1
                     /transl_table=11
                     /product="long-chain-fatty-acid--CoA ligase"
                     /protein_id="NP_214680.1"
                     /db_xref="GI:15607307"
                     /db_xref="GeneID:886822"
     misc_feature    195554..195589
                     /gene="fadD5"
                     /locus_tag="Rv0166"
                     /note="PS00455 Putative AMP-binding domain signature"
     gene            196861..197658
                     /gene="yrbE1A"
                     /locus_tag="Rv0167"
                     /db_xref="GeneID:886816"
     CDS             196861..197658
                     /gene="yrbE1A"
                     /locus_tag="Rv0167"
                     /function="UNKNOWN"
                     /note="Rv0167, (MTCI28.07), len: 265 aa. yrbE1A,
                     hypothetical unknown integral membrane protein, part of
                     mce1 operon and member of YrbE family (see citations
                     below), highly similar to Mycobacterium tuberculosis
                     proteins O07791|Rv0587|MTCY19H5.35|yrbE2A (265 aa);
                     O53965|Rv1964|MTV051.02|yrbE3A (265 aa); etc. Also highly
                     similar or similar to conserved hypothetical integral
                     membrane proteins of yrbEA type, e.g.
                     NP_302654.1|NC_002677 conserved membrane protein from
                     Mycobacterium leprae (267 aa); P45030|YRBE_HAEIN|HI1086
                     hypothetical protein from Haemophilus influenzae (261 aa),
                     FASTA scores: opt: 328, E(): 1.8e-15, (26.6% identity in
                     244 aa overlap); etc."
                     /codon_start=1
                     /transl_table=11
                     /product="integral membrane protein YRBE1A"
                     /protein_id="NP_214681.1"
                     /db_xref="GI:15607308"
                     /db_xref="GeneID:886816"
     gene            197660..198529
                     /gene="yrbE1B"
                     /locus_tag="Rv0168"
                     /db_xref="GeneID:886812"
     CDS             197660..198529
                     /gene="yrbE1B"
                     /locus_tag="Rv0168"
                     /function="UNKNOWN"
                     /note="Rv0168, (MTCI28.08), len: 289 aa. yrbE1B,
                     hypothetical unknown integral membrane protein, part of
                     mce1 operon and member of YrbE family (see citations
                     below), highly similar to Mycobacterium tuberculosis
                     proteins O07790|Rv0588|MTCY19H5.34|yrbE2B (295 aa);
                     O53966|Rv1965|MTV051.03|yrbE3B (271 aa); etc. Also highly
                     similar to conserved hypothetical integral membrane
                     proteins of the yrbEB type, e.g. NP_302655.1|NC_002677
                     conserved membrane protein from Mycobacterium leprae (289
                     aa); P45030|YRBE_HAEIN|HI1086 hypothetical protein from
                     Haemophilus influenzae (261 aa), FASTA scores: opt: 223,
                     E(): 7.6e-07, (23.7% identity in 257 aa overlap); etc."
                     /codon_start=1
                     /transl_table=11
                     /product="integral membrane protein YRBE1B"
                     /protein_id="NP_214682.1"
                     /db_xref="GI:15607309"
                     /db_xref="GeneID:886812"
     gene            198534..199898
                     /gene="mce1A"
                     /locus_tag="Rv0169"
                     /db_xref="GeneID:886823"
     CDS             198534..199898
                     /gene="mce1A"
                     /locus_tag="Rv0169"
                     /function="UNKNOWN, BUT THOUGHT TO BE INVOLVED IN HOST
                     CELL INVASION (ENTRY AND SURVIVAL INSIDE MACROPHAGES)."
                     /experiment="experimental evidence, no additional details
                     recorded"
                     /note="Rv0169, (MTCI28.09), len: 454 aa. mce1A; belongs to
                     24-membered Mycobacterium tuberculosis Mce protein family
                     (see citations below), highly similar to Mycobacterium
                     tuberculosis proteins
                     O07789|MCE2|Rv0589|MTCY19H5.33c|mce2A (404 aa);
                     O53967|MCE3|Rv1966|MTV051.04|mce3A (425 aa); etc. Also
                     highly similar to others e.g.
                     AAD52105.1|AF113402_1|AF113402 mycobacterial cell entry
                     protein from Mycobacterium bovis BCG (454 aa);
                     NP_302656.1|NC_002677 putative cell invasion protein from
                     Mycobacterium leprae (441 aa); AAA92845.1|U26018 mce gene
                     product from Mycobacterium avium (88 aa) (similarity on
                     C-terminus); CAC12798.1|AL445327 putative secreted protein
                     from Streptomyces coelicolor (418 aa); etc. Note that
                     equivalent, but longer 22 aa, to P72013|CAA50257.1|X70901
                     Mcep protein from Mycobacterium tuberculosis (432 aa).
                     Contains a very hydrophobic region around residues 20-35.
                     Note that previously known as mce1.; mce1"
                     /codon_start=1
                     /transl_table=11
                     /product="MCE-family protein MCE1A"
                     /protein_id="YP_177701.1"
                     /db_xref="GI:57116701"
                     /db_xref="GeneID:886823"
     gene            199895..200935
                     /gene="mce1B"
                     /locus_tag="Rv0170"
                     /db_xref="GeneID:886810"
     CDS             199895..200935
                     /gene="mce1B"
                     /locus_tag="Rv0170"
                     /function="UNKNOWN, BUT THOUGHT TO BE INVOLVED IN HOST
                     CELL INVASION."
                     /experiment="experimental evidence, no additional details
                     recorded"
                     /note="Rv0170, (MTCI28.10), len: 346 aa. mce1B (alternate
                     gene name: mceD); belongs to 24-membered Mycobacterium
                     tuberculosis Mce protein family (see citations below),
                     highly similar to Mycobacterium tuberculosis proteins
                     O07788|Rv0590|MTCY19H5.32c|mce2B (275 aa);
                     O53968|Rv1967|MTV051.05|mce3B (342 aa); etc. Also highly
                     similar to others e.g. NP_302657.1|NC_002677 putative
                     secreted protein from Mycobacterium leprae (346 aa);
                     CAC12797.1|AL445327 putative secreted protein from
                     Streptomyces coelicolor (354 aa); etc. Contains
                     hydrophobic region in N-terminal 30 residues. In
                     Escherichia coli, N-terminal part is functional and
                     directs export of a leaderless beta-lactamase into the
                     periplasm (see Chubb et al., 1998).; mceD"
                     /codon_start=1
                     /transl_table=11
                     /product="MCE-family protein MCE1B"
                     /protein_id="NP_214684.1"
                     /db_xref="GI:15607311"
                     /db_xref="GeneID:886810"
     gene            200932..202479
                     /gene="mce1C"
                     /locus_tag="Rv0171"
                     /db_xref="GeneID:886808"
     CDS             200932..202479
                     /gene="mce1C"
                     /locus_tag="Rv0171"
                     /function="UNKNOWN, BUT THOUGHT TO BE INVOLVED IN HOST
                     CELL INVASION."
                     /experiment="experimental evidence, no additional details
                     recorded"
                     /note="Rv0171, (MTCI28.11), len: 515 aa. mce1C; belongs to
                     24-membered Mycobacterium tuberculosis Mce protein family
                     (see citations below), highly similar to Mycobacterium
                     tuberculosis proteins O07787|Rv0591|MTCY19H5.31|mce2C (481
                     aa); O53969|Rv1968|MTV051.06|mce3C (410 aa); etc. Also
                     highly similar to others e.g. NP_302658.1|NC_002677
                     putative secreted protein from Mycobacterium leprae (519
                     aa); CAC12796.1|AL445327 putative secreted protein from
                     Streptomyces coelicolor (351 aa); etc. Weakly similar to
                     downstream ORF Rv0172|MTCI28.12|mce1D (530 aa), FASTA
                     score: (24.6% identity in 552 aa overlap). Contains
                     possible signal sequence and highly proline-rich
                     C-terminus."
                     /codon_start=1
                     /transl_table=11
                     /product="MCE-family protein MCE1C"
                     /protein_id="NP_214685.1"
                     /db_xref="GI:15607312"
                     /db_xref="GeneID:886808"
     gene            202476..204068
                     /gene="mce1D"
                     /locus_tag="Rv0172"
                     /db_xref="GeneID:886807"
     CDS             202476..204068
                     /gene="mce1D"
                     /locus_tag="Rv0172"
                     /function="UNKNOWN, BUT THOUGHT TO BE INVOLVED IN HOST
                     CELL INVASION."
                     /experiment="experimental evidence, no additional details
                     recorded"
                     /note="Rv0172, mce1D (MTCI28.12), len: 530 aa. mce1D;
                     belongs to 24-membered Mycobacterium tuberculosis Mce
                     protein family (see citations below), highly similar to
                     Mycobacterium tuberculosis proteins
                     O07786|Rv0592|MTCY19H5.30c|mce2D (508 aa);
                     O53970|Rv1969|MTV051.07|mce3D (423 aa); etc. Also highly
                     similar to others e.g. NP_302659.1|NC_002677 putative
                     secreted protein from Mycobacterium leprae (531 aa);
                     CAC12795.1|AL445327 putative secreted protein from
                     Streptomyces coelicolor (337 aa); etc. Hydrophobic region
                     at N-terminus."
                     /codon_start=1
                     /transl_table=11
                     /product="MCE-family protein MCE1D"
                     /protein_id="NP_214686.1"
                     /db_xref="GI:15607313"
                     /db_xref="GeneID:886807"
     gene            204065..205237
                     /gene="lprK"
                     /locus_tag="Rv0173"
                     /db_xref="GeneID:886804"
     CDS             204065..205237
                     /gene="lprK"
                     /locus_tag="Rv0173"
                     /function="UNKNOWN, BUT THOUGHT TO BE INVOLVED IN HOST
                     CELL INVASION."
                     /experiment="experimental evidence, no additional details
                     recorded"
                     /note="Rv0173, (MTCI28.13), len: 390 aa. Possible lprK
                     (alternate gene name: mce1E), lipoprotein which belongs to
                     24-membered Mycobacterium tuberculosis Mce protein family
                     (see citations below), highly similar to Mycobacterium
                     tuberculosis proteins O07785|LPRL|Rv0593|MTCY19H5.29|mce2E
                     (402 aa); O53971|LPRM|Rv1970|MTV051.08|mce3E (377 aa);
                     etc. Also highly similar to others e.g.
                     NP_302660.1|NC_002677 putative lipoprotein from
                     Mycobacterium leprae (392 aa); CAC12794.1|AL445327
                     putative secreted protein from Streptomyces coelicolor
                     (413 aa); etc. Contains PS00013 prokaryotic membrane
                     lipoprotein lipid attachment site.; mce1E"
                     /codon_start=1
                     /transl_table=11
                     /product="MCE-family lipoprotein LprK"
                     /protein_id="NP_214687.1"
                     /db_xref="GI:15607314"
                     /db_xref="GeneID:886804"
     misc_feature    204125..204157
                     /gene="lprK"
                     /locus_tag="Rv0173"
                     /note="PS00013 Prokaryotic membrane lipoprotein lipid
                     attachment site"
     gene            205231..206778
                     /gene="mce1F"
                     /locus_tag="Rv0174"
                     /db_xref="GeneID:886820"
     CDS             205231..206778
                     /gene="mce1F"
                     /locus_tag="Rv0174"
                     /function="UNKNOWN, BUT THOUGHT INVOLVED IN HOST CELL
                     INVASION."
                     /experiment="experimental evidence, no additional details
                     recorded"
                     /note="Rv0174, (MTCI28.14), len: 515 aa. mce1F; belongs to
                     24-membered Mycobacterium tuberculosis Mce protein family
                     (see citations below), similar to Mycobacterium
                     tuberculosis proteins O07784|Rv0594|MTCY19H5.28c|mce2F
                     (516 aa); O53972|Rv1971|MTV051.09|mce3F (437 aa); etc.
                     Also highly similar to others e.g. NP_302661.1|NC_002677
                     putative secreted protein from Mycobacterium leprae (516
                     aa); AAF74993.1|AF143400_1|AF143400|996A027a protein from
                     Mycobacterium avium (80 aa) (similarity on C-terminus);
                     CAC12793.1|AL445327 putative secreted protein from
                     Streptomyces coelicolor (433 aa); etc. Has hydrophobic
                     stretch, possibly a signal peptide at the N-terminus."
                     /codon_start=1
                     /transl_table=11
                     /product="MCE-family protein MCE1F"
                     /protein_id="NP_214688.1"
                     /db_xref="GI:15607315"
                     /db_xref="GeneID:886820"
     repeat_region   206812..206850
                     /note="39 bp direct repeat 1,
                     AGGTGAAGGCGGCGGATTCGGCGGAATCTGACGCCGGAG"
     gene            206814..207455
                     /locus_tag="Rv0175"
                     /db_xref="GeneID:886801"
     CDS             206814..207455
                     /locus_tag="Rv0175"
                     /function="UNKNOWN"
                     /experiment="experimental evidence, no additional details
                     recorded"
                     /note="Rv0175, (MTCI28.15), len: 213 aa. Probable
                     conserved Mce-associated membrane protein, equivalent, but
                     longer in N-terminus, to CAC32127.1|AL583926 possible
                     membrane protein from Mycobacterium leprae (182 aa). Also
                     similar to mce-associated proteins from Mycobacterium
                     tuberculosis e.g. Rv1363c, Rv0177, Rv1973, etc. Contains
                     two 12 residue direct repeats at N-terminus."
                     /codon_start=1
                     /transl_table=11
                     /product="mce associated membrane protein"
                     /protein_id="NP_214689.1"
                     /db_xref="GI:15607316"
                     /db_xref="GeneID:886801"
     repeat_region   206869..206907
                     /note="39 bp direct repeat 2,
                     AGGTGAAGGCGGCGGATTCGGCGGAATCTGACGCCGGAG"
     gene            207452..208420
                     /locus_tag="Rv0176"
                     /db_xref="GeneID:886799"
     CDS             207452..208420
                     /locus_tag="Rv0176"
                     /function="UNKNOWN"
                     /experiment="experimental evidence, no additional details
                     recorded"
                     /note="Rv0176, (MTCI28.16), len: 322 aa. Probable
                     conserved Mce-associated transmembrane protein. Contains
                     short region of similarity to PRA_MYCLE|P41484
                     proline-rich antigen (36 kDa antigen) from Mycobacterium
                     leprae (249 aa) (outside the proline-rich region), FASTA
                     scores: opt: 165, E(): 2.9e-05, (40.0% identity in 65 aa
                     overlap). Also similar to mce-associated proteins from
                     Mycobacterium tuberculosis e.g. Rv1363c, Rv0177, Rv3493c,
                     etc."
                     /codon_start=1
                     /transl_table=11
                     /product="mce associated transmembrane protein"
                     /protein_id="NP_214690.1"
                     /db_xref="GI:15607317"
                     /db_xref="GeneID:886799"
     gene            208417..208971
                     /locus_tag="Rv0177"
                     /db_xref="GeneID:886795"
     CDS             208417..208971
                     /locus_tag="Rv0177"
                     /function="UNKNOWN"
                     /experiment="experimental evidence, no additional details
                     recorded"
                     /note="Rv0177, (MTCI28.17), len: 184 aa. Probable
                     conserved Mce-associated protein, equivalent to
                     CAC32129.1|AL583926 conserved membrane protein from
                     Mycobacterium leprae (184 aa). Also similar to
                     mce-associated proteins from Mycobacterium tuberculosis
                     e.g. Rv1363c, Rv1973, Rv3493c, etc."
                     /codon_start=1
                     /transl_table=11
                     /product="MCE associated protein"
                     /protein_id="NP_214691.1"
                     /db_xref="GI:15607318"
                     /db_xref="GeneID:886795"
     gene            208938..209672
                     /locus_tag="Rv0178"
                     /db_xref="GeneID:886814"
     CDS             208938..209672
                     /locus_tag="Rv0178"
                     /function="UNKNOWN"
                     /note="Rv0178, (MTCI28.18), len: 244 aa. Probable
                     conserved Mce-associated membrane protein, highly similar
                     in C-terminus to CAC32130.1|AL583926 putative secreted
                     protein from Mycobacterium leprae (184 aa). Also similar
                     to mce-associated proteins from Mycobacterium tuberculosis
                     e.g. Rv1363c, Rv0177, Rv1973, etc. Note that there is a 10
                     aa overlap with the upstream ORF."
                     /codon_start=1
                     /transl_table=11
                     /product="mce associated membrane protein"
                     /protein_id="NP_214692.1"
                     /db_xref="GI:15607319"
                     /db_xref="GeneID:886814"
     gene            complement(209703..210812)
                     /gene="lprO"
                     /locus_tag="Rv0179c"
                     /db_xref="GeneID:886796"
     CDS             complement(209703..210812)
                     /gene="lprO"
                     /locus_tag="Rv0179c"
                     /function="UNKNOWN"
                     /note="Rv0179c, (MTCI28.19c), len: 369 aa. Possible lprO,
                     lipoprotein (visibly not conserved). Contains possible
                     N-terminal signal sequence and PS00013 Prokaryotic
                     membrane lipoprotein lipid attachment site."
                     /codon_start=1
                     /transl_table=11
                     /product="lipoprotein LprO"
                     /protein_id="NP_214693.1"
                     /db_xref="GI:15607320"
                     /db_xref="GeneID:886796"
     misc_feature    complement(210708..210740)
                     /gene="lprO"
                     /locus_tag="Rv0179c"
                     /note="PS00013 Prokaryotic membrane lipoprotein lipid
                     attachment site"
     gene            complement(210892..212250)
                     /locus_tag="Rv0180c"
                     /db_xref="GeneID:886792"
     CDS             complement(210892..212250)
                     /locus_tag="Rv0180c"
                     /function="UNKNOWN"
                     /note="Rv0180c, (MTCI28.20c), len: 452 aa. Probable
                     conserved transmembrane protein, equivalent to
                     CAC32132.1|AL583926 probable conserved membrane protein
                     from Mycobacterium leprae (465 aa). Shows some similarity
                     with others membrane proteins e.g. AL096849|SCI11_29 from
                     Streptomyces coelicolor (354 aa), FASTA scores: opt: 190,
                     E(): 0.00067, (25.9% identity in 409 aa overlap)."
                     /codon_start=1
                     /transl_table=11
                     /product="transmembrane protein"
                     /protein_id="NP_214694.1"
                     /db_xref="GI:15607321"
                     /db_xref="GeneID:886792"
     gene            complement(212277..213011)
                     /locus_tag="Rv0181c"
                     /db_xref="GeneID:886788"
     CDS             complement(212277..213011)
                     /locus_tag="Rv0181c"
                     /function="UNKNOWN"
                     /note="Rv0181c, (MTCI28.21c), len: 244 aa. Conserved
                     hypothetical protein, highly similar to other hypothetical
                     proteins e.g. YHHW_ECOLI|P46852 hypothetical 26.3 kd
                     protein from Escherichia coli (231 aa), FASTA scores: opt:
                     479, E(): 1.2e-29, (37.3% identity in 233 aa overlap);
                     P73623|SLL1773 HYPOTHETICAL 25.7 kDa PROTEIN from
                     Synechocystis sp. strain PCC 6803 (232 aa), FASTA score:
                     (39.1% identity in 233 aa overlap)."
                     /codon_start=1
                     /transl_table=11
                     /product="hypothetical protein"
                     /protein_id="NP_214695.1"
                     /db_xref="GI:15607322"
                     /db_xref="GeneID:886788"
     gene            complement(213028..214140)
                     /gene="sigG"
                     /locus_tag="Rv0182c"
                     /db_xref="GeneID:886786"
     CDS             complement(213028..214140)
                     /gene="sigG"
                     /locus_tag="Rv0182c"
                     /EC_number="2.7.7.6"
                     /function="THE SIGMA FACTOR IS AN INITIATION FACTOR THAT
                     PROMOTES ATTACHMENT OF THE RNA POLYMERASE TO SPECIFIC
                     INITIATION SITES AND THEN IS RELEASED."
                     /experiment="experimental evidence, no additional details
                     recorded"
                     /note="DNA-dependent RNA polymerase catalyzes the
                     transcription of DNA into RNA using the four
                     ribonucleoside triphosphates as substrates"
                     /codon_start=1
                     /transl_table=11
                     /product="RNA polymerase factor sigma-70"
                     /protein_id="NP_214696.1"
                     /db_xref="GI:15607323"
                     /db_xref="GeneID:886786"
     misc_feature    complement(213856..213894)
                     /gene="sigG"
                     /locus_tag="Rv0182c"
                     /note="PS01063 Sigma-70 factors ECF subfamily signature"
     gene            214088..214927
                     /locus_tag="Rv0183"
                     /db_xref="GeneID:886785"
     CDS             214088..214927
                     /locus_tag="Rv0183"
                     /EC_number="3.1.-.-"
                     /function="UNKNOWN; PROBABLY INVOLVED IN CELLULAR
                     METABOLISM."
                     /experiment="experimental evidence, no additional details
                     recorded"
                     /note="Rv0183, (MTCI28.23), len: 279 aa. Possible
                     lysophospholipase (EC 3.1.-.-), similar to several
                     (especially eukaryotic enzymes, weaker with Escherichia
                     coli), e.g. U67963|HSU67963_1 Human lysophospholipase
                     homolog from Homo sapiens (313 aa), FASTA scores: opt:
                     569, E(): 2.6e-29, (37.1% identity in 259 aa overlap);
                     P07000|PLDB_ECOLI LYSOPHOSPHOLIPASE L2 from Escherichia
                     coli (165 aa), FASTA scores: opt: 219, E(): 0.00012. Start
                     changed based on similarity to AE001997_8 from Deinococcus
                     radiodurans (282 aa), FASTA scores: opt: 510, E():
                     1.4e-25, (34.8% identity in 282 aa overlap). Also shows
                     some similarity to epoxide hydrolases from Mycobacterium
                     tuberculosis e.g. Rv1938 FASTA score: (30.7% identity in
                     114 aa overlap); and
                     O07214|YR15_MYCTU|Rv2715|MT2788|MTCY05A6.36 (341 aa)."
                     /codon_start=1
                     /transl_table=11
                     /product="lysophospholipase"
                     /protein_id="NP_214697.2"
                     /db_xref="GI:57116702"
                     /db_xref="GeneID:886785"
     gene            214969..215718
                     /locus_tag="Rv0184"
                     /db_xref="GeneID:886806"
     CDS             214969..215718
                     /locus_tag="Rv0184"
                     /function="UNKNOWN"
                     /note="Rv0184, (MTCI28.24), len: 249 aa. Conserved
                     hypothetical protein, equivalent to CAC32136.1|AL583926
                     conserved hypothetical protein from Mycobacterium lepra
                     (249 aa); and C-terminus highly similar to
                     CAB08793.1|Z95398 conserved hypothetical protein from
                     Mycobacterium leprae (145 aa), FASTA scores: E(): 0, (75.2
                     identity in 145 aa overlap). Also similar to
                     049841|SCE9_39|T36358 hypothetical protein from
                     Streptomyces coelicolor (418 aa), FASTA scores: opt: 231,
                     E(): 8.1e-08, (30.4% identity in 270 aa overlap)."
                     /codon_start=1
                     /transl_table=11
                     /product="hypothetical protein"
                     /protein_id="NP_214698.1"
                     /db_xref="GI:15607325"
                     /db_xref="GeneID:886806"
     gene            215715..216224
                     /locus_tag="Rv0185"
                     /db_xref="GeneID:886782"
     CDS             215715..216224
                     /locus_tag="Rv0185"
                     /function="UNKNOWN; PROBABLY INVOLVED IN A CELLULAR
                     METABOLISM."
                     /experiment="experimental evidence, no additional details
                     recorded"
                     /note="Rv0185, (MTCI28.25a), len: 169 aa. Conserved
                     hypothetical protein, equivalent to
                     CAB08794.1|Z95398|MLCL622_2 from Mycobacterium leprae (168
                     aa), FASTA scores: opt: 861, E(): 0, (76.4% identity in
                     165 aa overlap). Contains PS00142 Neutral zinc
                     metallopeptidases, zinc-binding region signature."
                     /codon_start=1
                     /transl_table=11
                     /product="hypothetical protein"
                     /protein_id="NP_214699.1"
                     /db_xref="GI:15607326"
                     /db_xref="GeneID:886782"
     misc_feature    216069..216098
                     /locus_tag="Rv0185"
                     /note="PS00142 Neutral zinc metallopeptidases,
                     zinc-binding region signature"
     gene            216269..218344
                     /gene="bglS"
                     /locus_tag="Rv0186"
                     /db_xref="GeneID:886780"
     CDS             216269..218344
                     /gene="bglS"
                     /locus_tag="Rv0186"
                     /EC_number="3.2.1.21"
                     /function="POSSIBLY INVOLVED IN DEGRADATION [CATALYTIC
                     ACTIVITY: Hydrolysis of terminal, non-reducing
                     beta-D-glucose residues with release of beta-D-glucose]."
                     /note="Rv0186, (MTCI28.25b), len: 691 aa. Probable bglS,
                     beta-glucosidase (EC 3.2.1.21), highly similar to many
                     e.g. BGLS_AGRTU|P27034 beta-glucosidase from Agrobacterium
                     tumefaciens (818 aa), FASTA scores: opt: 643, E(): 0,
                     (32.5% identity in 842 aa overlap). SEEMS TO BELONG TO
                     FAMILY 3 OF GLYCOSYL HYDROLASES."
                     /codon_start=1
                     /transl_table=11
                     /product="beta-glucosidase"
                     /protein_id="NP_214700.1"
                     /db_xref="GI:15607327"
                     /db_xref="GeneID:886780"
     gene            218705..219367
                     /locus_tag="Rv0187"
                     /db_xref="GeneID:886779"
     CDS             218705..219367
                     /locus_tag="Rv0187"
                     /EC_number="2.1.1.-"
                     /function="THOUGHT TO BE INVOLVED IN TRANSFER OF METHYL
                     GROUP."
                     /note="Rv0187, (MTCI28.26), len: 220 aa. Probable
                     O-methyltransferase (EC 2.1.1.-), similar to many e.g.
                     AB93458.1|AL357591 putative O-methyltransferase from
                     Streptomyces coelicolor (223 aa); MDMC_STRMY|Q00719
                     O-methyltransferase from Streptomyces mycarofaciens (221
                     aa), FASTA scores: opt: 327, E(): 2.4e-17, (35.9% identity
                     in 192 aa overlap). Also similar to Rv1703c, Rv1220c from
                     Mycobacterium tuberculosis."
                     /codon_start=1
                     /transl_table=11
                     /product="O-methyltransferase"
                     /protein_id="NP_214701.1"
                     /db_xref="GI:15607328"
                     /db_xref="GeneID:886779"
     gene            219486..219917
                     /locus_tag="Rv0188"
                     /db_xref="GeneID:886776"
     CDS             219486..219917
                     /locus_tag="Rv0188"
                     /function="UNKNOWN"
                     /experiment="experimental evidence, no additional details
                     recorded"
                     /note="Rv0188, (MTCI28.27), len: 143 aa. Probable
                     conserved transmembrane protein, similar to
                     T35347|4835334|CAB42956.1|AL049863|SC5H1_31 probable
                     membrane protein from Streptomyces coelicolor (147 aa),
                     FASTA scores: opt: 326, E(): 6.5e-15, (36.2% identity in
                     141 aa overlap); N-terminus of P80185|MTRC_METTH
                     TETRAHYDROMETHANOPTERIN S-METHYLTRANSFERASE SUBUNIT C (EC
                     2.1.1.86) from Methanobacterium thermoautotrophicum strain
                     Marburg/DSM 2133 (266 aa), FASTA scores: opt: 125, E():
                     0.033, (31.6% identity in 98 aa overlap). Also similar to
                     Rv3635 from Mycobacterium tuberculosis."
                     /codon_start=1
                     /transl_table=11
                     /product="transmembrane protein"
                     /protein_id="NP_214702.1"
                     /db_xref="GI:15607329"
                     /db_xref="GeneID:886776"
     gene            complement(219996..221723)
                     /gene="ilvD"
                     /locus_tag="Rv0189c"
                     /db_xref="GeneID:886774"
     CDS             complement(219996..221723)
                     /gene="ilvD"
                     /locus_tag="Rv0189c"
                     /EC_number="4.2.1.9"
                     /function="INVOLVED IN VALINE AND ISOLEUCINE BIOSYNTHESIS
                     (AT THE FOURTH STEP) [CATALYTIC ACTIVITY:
                     2,3-DIHYDROXY-3-METHYLBUTANOATE = 3-METHYL-2- OXOBUTANOATE
                     + H(2)O]."
                     /note="catalyzes the dehydration of
                     2,3-dihydroxy-3-methylbutanoate to 3-methyl-2-oxobutanoate
                     in valine and isoleucine biosynthesis"
                     /codon_start=1
                     /transl_table=11
                     /product="dihydroxy-acid dehydratase"
                     /protein_id="NP_214703.1"
                     /db_xref="GI:15607330"
                     /db_xref="GeneID:886774"
     misc_feature    complement(221283..221315)
                     /gene="ilvD"
                     /locus_tag="Rv0189c"
                     /note="PS00886 Dihydroxy-acid and 6-phosphogluconate
                     dehydratases signature 1"
     gene            221871..222161
                     /locus_tag="Rv0190"
                     /db_xref="GeneID:886772"
     CDS             221871..222161
                     /locus_tag="Rv0190"
                     /function="UNKNOWN"
                     /note="Rv0190, (MTCI28.29), len: 96 aa. Conserved
                     hypothetical protein, highly similar to several
                     hypothetical proteins e.g. SYCSLRA_35|Q55554|SLL0176
                     hypothetical 18.9 kDa protein from Synechocystis (167 aa),
                     FASTA scores: opt: 237, E(): 5.8e-16, (39.4% identity in
                     94 aa overlap). Also highly similar to
                     Z95398|MLCL622_7|O06070 from Mycobacterium leprae (135
                     aa), FASTA score: (82.6% identity in 92 aa overlap). Also
                     similar to hypothetical proteins from Mycobacterium
                     tuberculosis e.g. Rv0967, Rv0030, Rv1766 (42.5% identity
                     in 80 aa overlap)."
                     /codon_start=1
                     /transl_table=11
                     /product="hypothetical protein"
                     /protein_id="NP_214704.1"
                     /db_xref="GI:15607331"
                     /db_xref="GeneID:886772"
     gene            222289..223530
                     /locus_tag="Rv0191"
                     /db_xref="GeneID:886770"
     CDS             222289..223530
                     /locus_tag="Rv0191"
                     /function="UNKNOWN; POSSIBLY INVOLVED IN TRANSPORT OF DRUG
                     ACROSS THE MEMBRANE."
                     /note="Rv0191, (MTCI28.30), len: 413 aa. Probable
                     conserved integral membrane protein, member of major
                     facilitator superfamily (MFS) possibly involved in
                     transport of drug, similar to several hypothetical
                     proteins e.g. YDEA_ECOLI|P31122 hypothetical 42.5 kd
                     protein from Escherichia coli (396 aa), FASTA scores: opt:
                     475, E(): 4.2e-33, (29.7% identity in 381 aa overlap); and
                     to several chloramphenicol resistance proteins e.g.
                     CMLR_STRLI|P31141 chloramphenicol resistance protein from
                     stremtomyces lividans (392 aa), FASTA scores: opt: 394,
                     E(): 6.7e-12, (28.2% identity in 383 aa overlap). Also
                     similar to SVU09991_1 from Mycobacterium tuberculosis."
                     /codon_start=1
                     /transl_table=11
                     /product="integral membrane protein"
                     /protein_id="NP_214705.1"
                     /db_xref="GI:15607332"
                     /db_xref="GeneID:886770"
     gene            223564..224664
                     /locus_tag="Rv0192"
                     /db_xref="GeneID:886768"
     CDS             223564..224664
                     /locus_tag="Rv0192"
                     /function="UNKNOWN"
                     /note="Rv0192, (MTCI28.31), len: 366 aa. Conserved
                     hypothetical protein. Has Gly- Arg-rich region followed by
                     highly Pro-rich repetitive region near N-terminus. Similar
                     in C-terminus to other hypothetical proteins e.g.
                     Q49706|B1496_F2_81|U00013 from Mycobacterium leprae (271
                     aa), FASTA scores: opt: 375, E(): 3.2e-24, (36.1% identity
                     in 255 aa overlap); YV09_MYCTU|Q11149|cY20G9.09
                     hypothetical 47.9 kDa protein from Mycobacterium
                     tuberculosis (451 aa), FASTA scores: opt: 330, E():
                     3.2e-13, (35.1% identity in 271 aa overlap). Also similar
                     to Rv0116c, Rv1433, Rv2518c, Rv0483 from Mycobacterium
                     tuberculosis."
                     /codon_start=1
                     /transl_table=11
                     /product="hypothetical protein"
                     /protein_id="NP_214706.1"
                     /db_xref="GI:15607333"
                     /db_xref="GeneID:886768"
     gene            223607..223909
                     /locus_tag="Rv0192A"
                     /db_xref="GeneID:3205105"
     CDS             223607..223909
                     /locus_tag="Rv0192A"
                     /function="UNKNOWN"
                     /note="Rv0192A, len: 100 aa. Probable N-terminal part of
                     Rv0192, which is member of family P5.17 with Rv0116c,
                     Rv1433, Rv2518c, Rv0483. These are all predicted to be
                     exported/membrane proteins. Rv0192A has typical N-terminal
                     signal peptide which is functional and was identified by
                     PhoA fusion screens: O52054 PGB14T-O1 PRECURSOR (FRAGMENT
                     45 AA) (see citation below). Since Rv0192 misses a signal
                     peptide this suggests that there is a frameshift in the
                     region of the overlap with Rv0192 but none found on
                     reinspection of sequence."
                     /codon_start=1
                     /transl_table=11
                     /product="hypothetical protein"
                     /protein_id="YP_177618.1"
                     /db_xref="GI:57116703"
                     /db_xref="GeneID:3205105"
     gene            complement(224724..226571)
                     /locus_tag="Rv0193c"
                     /db_xref="GeneID:886764"
     CDS             complement(224724..226571)
                     /locus_tag="Rv0193c"
                     /function="UNKNOWN"
                     /note="Rv0193c, (MTV033.01c-MTCI28.32), len: 615 aa.
                     Hypothetical unknown protein. TBparse score is 0.924."
                     /codon_start=1
                     /transl_table=11
                     /product="hypothetical protein"
                     /protein_id="NP_214707.1"
                     /db_xref="GI:15607334"
                     /db_xref="GeneID:886764"
     gene            226878..230462
                     /locus_tag="Rv0194"
                     /db_xref="GeneID:886790"
     CDS             226878..230462
                     /locus_tag="Rv0194"
                     /function="THOUGHT TO BE INVOLVED IN ACTIVE TRANSPORT OF
                     DRUGS ACROSS THE MEMBRANE (EXPORT): MULTIDRUGS RESISTANCE
                     BY AN EXPORT MECHANISM. RESPONSIBLE FOR ENERGY COUPLING TO
                     THE TRANSPORT SYSTEM AND FOR THE TRANSLOCATION OF THE
                     SUBSTRATE ACROSS THE MEMBRANE."
                     /note="Rv0194, (MTV033.02), len: 1194 aa. Probable
                     drugs-transport transmembrane protein ATP binding protein
                     ABC transporter (see citation below), highly similar to
                     many e.g. U62129|STU62129_2|T30293 ABC transport protein
                     homolog from Salmonella typhi (1218 aa), FASTA scores:
                     opt: 1116, E(): 0, (36.3% identity in 1209 aa overlap);
                     CAB66302.1|AL136519 ABC transporter protein ATP-binding
                     component from Streptomyces coelicolor (1243 aa); I84547
                     mdl protein from Escherichia coli (1143 aa); etc. Also
                     similar to MTCY50_9 and MTCY50_10 from Mycobacterium
                     tuberculosis, FASTA score: (33.8% identity in 574 aa
                     overlap). Contains two PS00017 ATP/GTP-binding site motif
                     A (P-loop) and one PS00211 ABC transporters family
                     signature. BELONGS TO THE ATP-BINDING TRANSPORT PROTEIN
                     FAMILY (ABC TRANSPORTERS). Alternative start possible at
                     1823 but no RBS."
                     /codon_start=1
                     /transl_table=11
                     /product="drugs-transport transmembrane ATP-binding
                     protein ABC transporter"
                     /protein_id="NP_214708.1"
                     /db_xref="GI:15607335"
                     /db_xref="GeneID:886790"
     misc_feature    227976..227999
                     /locus_tag="Rv0194"
                     /note="PS00017 ATP/GTP-binding site motif A (P-loop)"
     misc_feature    228288..228332
                     /locus_tag="Rv0194"
                     /note="PS00211 ABC transporters family signature"
     misc_feature    229803..229826
                     /locus_tag="Rv0194"
                     /note="PS00017 ATP/GTP-binding site motif A (P-loop)"
     gene            230899..231534
                     /locus_tag="Rv0195"
                     /db_xref="GeneID:886762"
     CDS             230899..231534
                     /locus_tag="Rv0195"
                     /function="POSSIBLY SENSOR PART OF A TWO COMPONENT
                     REGULATORY SYSTEM."
                     /note="Rv0195, (MTV033.03), len: 211 aa. Possible
                     two-component response regulator, luxR family, similar to
                     many e.g. U00008|ECOHU49_15 regulatory protein narP from
                     Escherichia coli strain K12 (225 aa), FASTA scores: opt:
                     232, E(): 7.3e-09, (29.2% identity in 219 aa overlap).
                     Start chosen by similarity. Contains probable
                     helix-turn-helix motif at aa 166-187 (Score 1164, +3.15
                     SD). TBparse score is 0.931."
                     /codon_start=1
                     /transl_table=11
                     /product="two component transcriptional regulatory
                     protein"
                     /protein_id="NP_214709.1"
                     /db_xref="GI:15607336"
                     /db_xref="GeneID:886762"
     gene            231647..232231
                     /locus_tag="Rv0196"
                     /db_xref="GeneID:886760"
     CDS             231647..232231
                     /locus_tag="Rv0196"
                     /function="POSSIBLY INVOLVED IN TRANSCRIPTIONAL
                     MECHANISM."
                     /note="Rv0196, (MTV033.04), len: 194 aa. Possible
                     transcriptional regulatory protein, similar to two
                     Bacillus subtilis regulators: P42105|YXAF_BACSU
                     HYPOTHETICAL 21.0 kDa PROTEIN (191 aa), FASTA scores: opt:
                     323, E(): 2.1e-15, (30.9% identity in 181 aa overlap); and
                     Z99105|BSUB0002_9 negative regulator of the lincomycin
                     operon (188 aa), FASTA scores: opt: 255, E(): 1e-10, (25.9
                     identity in 185 aa overlap). TBparse score is 0.885."
                     /codon_start=1
                     /transl_table=11
                     /product="transcriptional regulatory protein"
                     /protein_id="NP_214710.1"
                     /db_xref="GI:15607337"
                     /db_xref="GeneID:886760"
     gene            232231..234519
                     /locus_tag="Rv0197"
                     /db_xref="GeneID:886758"
     CDS             232231..234519
                     /locus_tag="Rv0197"
                     /function="UNKNOWN; PROBABLY INVOLVED IN CELLULAR
                     METABOLISM."
                     /note="Rv0197, (MTV033.05), len: 762 aa. Possible
                     oxidoreductase (EC 1.-.-.-), similar to others e.g.
                     9948789|AAG06102.1|AE004699_7|B83307 probable
                     molybdopterin oxidoreductase from Pseudomonas aeruginosa
                     strain PAO1 (769 aa); 5441785|CAB46809.1|AL096811|T36812
                     probable dehydrogenase from Streptomyces coelicolor (747
                     aa), FASTA scores: opt: 617, E(): 9.8e-30, (29.9% identity
                     in 762 aa overlap); BAB04334.1|AP001509 assimilatory
                     nitrate reductase (catalytic subunit) from Bacillus
                     halodurans (743 aa); etc. TBparse score is 0.911."
                     /codon_start=1
                     /transl_table=11
                     /product="oxidoreductase"
                     /protein_id="NP_214711.1"
                     /db_xref="GI:15607338"
                     /db_xref="GeneID:886758"
     gene            complement(234516..236507)
                     /locus_tag="Rv0198c"
                     /db_xref="GeneID:886755"
     CDS             complement(234516..236507)
                     /locus_tag="Rv0198c"
                     /EC_number="3.4.24.-"
                     /function="UNKNOWN; HYDROLYZES PEPTIDES AND/OR PROTEINS."
                     /note="Rv0198c, (MTV033.06c), len: 663 aa. Probable zinc
                     metalloprotease (EC 3.4.24.-), equivalent to
                     Z95398|MLCL622.12c from Mycobacterium leprae (667 aa),
                     FASTA scores: opt: 3710, E(): 0, (80.8 % identity in 667
                     aa overlap). Also similar to many other metalloproteases
                     e.g. members of the eukaryotic neprilysin family:
                     P08473|NEP_HUMAN NEPRILYSIN (EC 3.4.24.11) (749 aa), FASTA
                     scores: opt: 872, E(): 0, (31.1% identity in 692 aa
                     overlap); Q07744|PEPO_LACLA NEUTRAL ENDOPEPTIDASE from
                     Lactococcus lactis (626 aa), FASTA scores: opt: 862, E():
                     0, (30.0% identity in 654 aa overlap). Contains PS00142
                     Neutral zinc metallopeptidases, zinc-binding region
                     signature. BELONGS TO PEPTIDASE FAMILY M13 (ZINC
                     METALLOPROTEASE); ALSO KNOWN AS THE NEPRILYSIN SUBFAMILY.
                     TBparse score is 0.905."
                     /codon_start=1
                     /transl_table=11
                     /product="zinc metalloprotease"
                     /protein_id="NP_214712.1"
                     /db_xref="GI:15607339"
                     /db_xref="GeneID:886755"
     misc_feature    complement(235011..235040)
                     /locus_tag="Rv0198c"
                     /note="PS00142 Neutral zinc metallopeptidases,
                     zinc-binding region signature"
     gene            236550..237209
                     /locus_tag="Rv0199"
                     /db_xref="GeneID:886753"
     CDS             236550..237209
                     /locus_tag="Rv0199"
                     /function="UNKNOWN"
                     /note="Rv0199, (MTV033.07), len: 219 aa. Probable
                     conserved membrane protein, equivalent to
                     Z95398|MLCL622.13 from Mycobacterium leprae (224 aa),
                     FASTA scores: opt: 920, E(): 0, (67.7% identity in 220 aa
                     overlap). Also some similarity to Mce-associated membrane
                     proteins from Mycobacterium tuberculosis e.g. Rv0178,
                     Rv0175, etc. TBparse score is 0.918."
                     /codon_start=1
                     /transl_table=11
                     /product="hypothetical protein"
                     /protein_id="NP_214713.1"
                     /db_xref="GI:15607340"
                     /db_xref="GeneID:886753"
     gene            237206..237895
                     /locus_tag="Rv0200"
                     /db_xref="GeneID:886803"
     CDS             237206..237895
                     /locus_tag="Rv0200"
                     /function="UNKNOWN"
                     /note="Rv0200, (MTV033.08), len: 229 aa. Possible
                     conserved transmembrane protein, equivalent to
                     Z95398|MLCL622.14 from Mycobacterium leprae (229 aa),
                     FASTA scores: opt: 1147, E(): 0, (74.7% identity in 229 aa
                     overlap). Also some similarity to Rv1973 from
                     Mycobacterium tuberculosis (160 aa); and
                     Rv1362c|Z75555|MTCY02B10_26 (220 aa), FASTA scores: opt:
                     134, E(): 0.063, (25.8% identity in 159 aa overlap).
                     TBparse score is 0.906."
                     /codon_start=1
                     /transl_table=11
                     /product="transmembrane protein"
                     /protein_id="NP_214714.1"
                     /db_xref="GI:15607341"
                     /db_xref="GeneID:886803"
     gene            complement(237892..238395)
                     /locus_tag="Rv0201c"
                     /db_xref="GeneID:886756"
     CDS             complement(237892..238395)
                     /locus_tag="Rv0201c"
                     /function="UNKNOWN"
                     /note="Rv0201c, (MTV033.09c), len: 167 aa. Conserved
                     hypothetical protein, equivalent to Z95398|MLCL622.15c
                     from Mycobacterium leprae (170 aa), FASTA scores: opt:
                     646, E(): 0, (63.9% identity in 158 aa overlap). TBparse
                     score is 0.909."
                     /codon_start=1
                     /transl_table=11
                     /product="hypothetical protein"
                     /protein_id="NP_214715.1"
                     /db_xref="GI:15607342"
                     /db_xref="GeneID:886756"
     gene            complement(238392..241292)
                     /gene="mmpL11"
                     /locus_tag="Rv0202c"
                     /db_xref="GeneID:886750"
     CDS             complement(238392..241292)
                     /gene="mmpL11"
                     /locus_tag="Rv0202c"
                     /function="UNKNOWN. THOUGHT TO BE INVOLVED IN FATTY ACID
                     TRANSPORT."
                     /note="Rv0202c, (MTV033.10c), len: 966 aa. Probable
                     mmpL11, conserved transmembrane transport protein (see
                     citation below), equivalent to Z95398|MLCL622.16c from
                     Mycobacterium leprae (1014 aa), FASTA scores: opt: 4076,
                     E(): 0, (72.8% identity in 1017 aa overlap). Member of RND
                     superfamily, similar to several putative transport
                     proteins e.g. P96687 from Bacillus subtilis (724 aa),
                     FASTA scores: opt: 594, E(): 9.1e-29, (26.9% identity in
                     717 aa overlap); etc. BELONGS TO THE MMPL FAMILY. TBparse
                     score is 0.913."
                     /codon_start=1
                     /transl_table=11
                     /product="transmembrane transport protein MmpL11"
                     /protein_id="NP_214716.1"
                     /db_xref="GI:15607343"
                     /db_xref="GeneID:886750"
     gene            241514..241924
                     /locus_tag="Rv0203"
                     /db_xref="GeneID:886748"
     CDS             241514..241924
                     /locus_tag="Rv0203"
                     /function="UNKNOWN"
                     /note="Rv0203, (MTV033.11), len: 136 aa. Possible exported
                     protein (has hydrophobic stretch near N-terminus). Some
                     similarity to part of U02459|LDU02459_1 hypothetical
                     protein from Leishmania donovani (741 aa), FASTA score:
                     opt: 111, E(): 9.1, (30.0% identity in 90 aa overlap).
                     TBparse score is 0.901."
                     /codon_start=1
                     /transl_table=11
                     /product="hypothetical protein"
                     /protein_id="NP_214717.1"
                     /db_xref="GI:15607344"
                     /db_xref="GeneID:886748"
     gene            complement(241976..243214)
                     /locus_tag="Rv0204c"
                     /db_xref="GeneID:886747"
     CDS             complement(241976..243214)
                     /locus_tag="Rv0204c"
                     /function="UNKNOWN"
                     /note="Rv0204c, (MTV033.12c), len: 412 aa. Probable
                     conserved transmembrane protein (see citation below),
                     equivalent, but has C-terminal extension, to
                     Z95398|MLCL622.17c from Mycobacterium leprae (367 aa),
                     FASTA scores: opt: 2002, E(): 0, (82.4% identity in 374 aa
                     overlap). Some similarity to Rv0585c from Mycobacterium
                     tuberculosis. TBparse score is 0.908."
                     /codon_start=1
                     /transl_table=11
                     /product="transmembrane protein"
                     /protein_id="NP_214718.1"
                     /db_xref="GI:15607345"
                     /db_xref="GeneID:886747"
     gene            243384..244487
                     /locus_tag="Rv0205"
                     /db_xref="GeneID:886766"
     CDS             243384..244487
                     /locus_tag="Rv0205"
                     /function="UNKNOWN"
                     /note="Rv0205, (MTV033.13), len: 367 aa. Possible
                     conserved transmembrane protein, similar to hypothetical
                     proteins from many bacteria e.g. AL0209|SC4H8_6 from
                     Streptomyces coelicolor (402 aa), FASTA scores: opt: 436,
                     E(): 1.7e-21, (27.2% identity in 349 aa overlap);
                     Z99117|BSUB0014_221 from Bacillus subtilis (353 aa), FASTA
                     scores: opt: 394, E(): 8.6e-19, (28.7% identity in 324 aa
                     overla). TBparse score is 0.885."
                     /codon_start=1
                     /transl_table=11
                     /product="transmembrane protein"
                     /protein_id="NP_214719.1"
                     /db_xref="GI:15607346"
                     /db_xref="GeneID:886766"
     gene            complement(244484..247318)
                     /gene="mmpL3"
                     /locus_tag="Rv0206c"
                     /db_xref="GeneID:886752"
     CDS             complement(244484..247318)
                     /gene="mmpL3"
                     /locus_tag="Rv0206c"
                     /function="UNKNOWN. THOUGHT TO BE INVOLVED IN FATTY ACID
                     TRANSPORT."
                     /experiment="experimental evidence, no additional details
                     recorded"
                     /note="Rv0206c, (MTV033.14c, MTCY08D5.01c), len: 944 aa.
                     Possible mmpL3, conserved transmembrane transport protein
                     (see Tekaia et al., 1999), equivalent to
                     Z95398|MLCL622.18c from Mycobacterium leprae (955 aa),
                     FASTA scores: opt: 806, E(): 1.8e-21, (57.2% identity in
                     243 aa overlap). Member of RND superfamily, similar to
                     others. BELONGS TO THE MMPL FAMILY. TBparse score is
                     0.928."
                     /codon_start=1
                     /transl_table=11
                     /product="transmembrane transport protein MmpL3"
                     /protein_id="NP_214720.1"
                     /db_xref="GI:15607347"
                     /db_xref="GeneID:886752"
     gene            complement(247384..248112)
                     /locus_tag="Rv0207c"
                     /db_xref="GeneID:886742"
     CDS             complement(247384..248112)
                     /locus_tag="Rv0207c"
                     /function="UNKNOWN"
                     /note="Rv0207c, (MTCY08D5.02c), len: 242 aa. Conserved
                     hypothetical protein, equivalent to Z95398|MLCL622_19 from
                     Mycobacterium leprae (261 aa), FASTA scores: E(): 0, (60.8
                     identity in 199 aa overlap)."
                     /codon_start=1
                     /transl_table=11
                     /product="hypothetical protein"
                     /protein_id="NP_214721.1"
                     /db_xref="GI:15607348"
                     /db_xref="GeneID:886742"
     gene            complement(248115..248906)
                     /gene="trmB"
                     /locus_tag="Rv0208c"
                     /gene_synonym="yggH"
                     /db_xref="GeneID:886740"
     CDS             complement(248115..248906)
                     /gene="trmB"
                     /locus_tag="Rv0208c"
                     /gene_synonym="yggH"
                     /EC_number="2.1.1.33"
                     /function="CAUSES METHYLATION."
                     /note="tRNA (guanine-N(7)-)-methyltransferase; catalyzes
                     the formation of N(7)-methylguanine at position 46 (m7G46)
                     in tRNA by transferring the methyl residue from
                     S-adenosyl-L-methionine"
                     /codon_start=1
                     /transl_table=11
                     /product="tRNA (guanine-N(7)-)-methyltransferase"
                     /protein_id="NP_214722.1"
                     /db_xref="GI:15607349"
                     /db_xref="GeneID:886740"
     gene            249038..250123
                     /locus_tag="Rv0209"
                     /db_xref="GeneID:886739"
     CDS             249038..250123
                     /locus_tag="Rv0209"
                     /function="UNKNOWN"
                     /note="Rv0209, (MTCY08D5.04), len: 361 aa. Hypothetical
                     unknown protein."
                     /codon_start=1
                     /transl_table=11
                     /product="hypothetical protein"
                     /protein_id="NP_214723.1"
                     /db_xref="GI:15607350"
                     /db_xref="GeneID:886739"
     gene            250120..251598
                     /locus_tag="Rv0210"
                     /db_xref="GeneID:886735"
     CDS             250120..251598
                     /locus_tag="Rv0210"
                     /function="UNKNOWN"
                     /note="Rv0210, (MTCY08D5.05), len: 492 aa. Hypothetical
                     unknown protein. Possibly membrane protein; has
                     hydrophobic stretches around aa 333 - 381."
                     /codon_start=1
                     /transl_table=11
                     /product="hypothetical protein"
                     /protein_id="NP_214724.1"
                     /db_xref="GI:15607351"
                     /db_xref="GeneID:886735"
     gene            251782..253602
                     /gene="pckA"
                     /locus_tag="Rv0211"
                     /db_xref="GeneID:886744"
     CDS             251782..253602
                     /gene="pckA"
                     /locus_tag="Rv0211"
                     /EC_number="4.1.1.32"
                     /function="RATE-LIMITING GLUCONEOGENIC ENZYME [CATALYTIC
                     ACTIVITY: GTP + OXALOACETATE = GDP + PHOSPHOENOLPYRUVATE +
                     CO2]."
                     /experiment="experimental evidence, no additional details
                     recorded"
                     /note="catalyzes the phosphorylation and decarboxylation
                     of oxaloacetate to form phosphoenolpyruvate using GTP"
                     /codon_start=1
                     /transl_table=11
                     /product="phosphoenolpyruvate carboxykinase"
                     /protein_id="NP_214725.1"
                     /db_xref="GI:15607352"
                     /db_xref="GeneID:886744"
     misc_feature    252586..252612
                     /gene="pckA"
                     /locus_tag="Rv0211"
                     /note="PS00505 Phosphoenolpyruvate carboxykinase (GTP)
                     signature"
     gene            complement(253669..254640)
                     /gene="nadR"
                     /locus_tag="Rv0212c"
                     /db_xref="GeneID:886734"
     CDS             complement(253669..254640)
                     /gene="nadR"
                     /locus_tag="Rv0212c"
                     /function="INVOLVED IN TRANSCRIPTIONAL MECHANISM."
                     /note="Rv0212c, (MTCY08D5.07c), len: 323 aa. Possible nadR
                     (alternate gene name: nadI), transcriptional regulator,
                     similar to others e.g. NADR_ECOLI|P27278 transcriptional
                     regulator from Escherichia coli (410 aa), FASTA scores:
                     opt: 377, E (): 1e-17, (31.1% identity in 347 aa overlap).
                     Contains PS00017 ATP/GTP-binding site motif A (P-loop).;
                     nadI"
                     /codon_start=1
                     /transl_table=11
                     /product="transcriptional regulatory protein NadR"
                     /protein_id="NP_214726.1"
                     /db_xref="GI:15607353"
                     /db_xref="GeneID:886734"
     misc_feature    complement(254143..254166)
                     /gene="nadR"
                     /locus_tag="Rv0212c"
                     /note="PS00017 ATP/GTP-binding site motif A"
     gene            complement(254637..255950)
                     /locus_tag="Rv0213c"
                     /db_xref="GeneID:886746"
     CDS             complement(254637..255950)
                     /locus_tag="Rv0213c"
                     /EC_number="2.1.1.-"
                     /function="CAUSES METHYLATION."
                     /note="Rv0213c, (MTCY08D5.08c), len: 437 aa. Possible
                     methyltransferase (EC 2.1.1.-), weakly similar to others
                     methyltransferases e.g. AF127374_30|LINA from Streptomyces
                     lavendulae (611 aa), FASTA scores: opt: 400, E(): 8.1e-19,
                     (27.3% identity in 388 aa overlap); Q50258 fortimicin kl1
                     methyltransferase (553 aa), FASTA scores: opt: 267, E():
                     1.2e-13, (29.3% identity in 351 aa overlap)."
                     /codon_start=1
                     /transl_table=11
                     /product="methyltransferase (methylase)"
                     /protein_id="NP_214727.1"
                     /db_xref="GI:15607354"
                     /db_xref="GeneID:886746"
     gene            256064..257677
                     /gene="fadD4"
                     /locus_tag="Rv0214"
                     /db_xref="GeneID:886737"
     CDS             256064..257677
                     /gene="fadD4"
                     /locus_tag="Rv0214"
                     /EC_number="2.3.1.86"
                     /function="UNKNOWN, BUT INVOLVED IN LIPID DEGRADATION."
                     /note="activates fatty acids by binding to coenzyme A"
                     /codon_start=1
                     /transl_table=11
                     /product="long-chain-fatty-acid--CoA ligase"
                     /protein_id="NP_214728.1"
                     /db_xref="GI:15607355"
                     /db_xref="GeneID:886737"
     misc_feature    256628..256663
                     /gene="fadD4"
                     /locus_tag="Rv0214"
                     /note="PS00455 Putative AMP-binding domain signature"
     gene            complement(257783..258856)
                     /gene="fadE3"
                     /locus_tag="Rv0215c"
                     /db_xref="GeneID:886730"
     CDS             complement(257783..258856)
                     /gene="fadE3"
                     /locus_tag="Rv0215c"
                     /EC_number="1.3.99.-"
                     /function="UNKNOWN, BUT INVOLVED IN LIPID DEGRADATION."
                     /note="Rv0215c, (MTCY08D5.10c), len: 357 aa. Probable
                     fadE3, acyl- dehydrogenase (EC 1.3.99.-), similar to many
                     e.g. ACDB_BACSU|P45857 acyl-CoA dehydrogenase from B.
                     subtilis (EC 1.3.99.-) (379 aa), FASTA scores: opt: 812,
                     E(): 0, (39.5% identity in 354 aa overlap)."
                     /codon_start=1
                     /transl_table=11
                     /product="acyl-CoA dehydrogenase FADE3"
                     /protein_id="NP_214729.1"
                     /db_xref="GI:15607356"
                     /db_xref="GeneID:886730"
     gene            258913..259926
                     /locus_tag="Rv0216"
                     /db_xref="GeneID:886729"
     CDS             258913..259926
                     /locus_tag="Rv0216"
                     /function="UNKNOWN"
                     /note="Rv0216, (MTCY08D5.11), len: 337 aa. Conserved
                     hypothetical protein, equivalent to Z95398|MLCL622_22 from
                     Mycobacterium leprae (339 aa), FASTA scores: E(): 0, (73.7
                     identity in 338 aa overlap)."
                     /codon_start=1
                     /transl_table=11
                     /product="hypothetical protein"
                     /protein_id="NP_214730.1"
                     /db_xref="GI:15607357"
                     /db_xref="GeneID:886729"
     gene            complement(259923..260831)
                     /gene="lipW"
                     /locus_tag="Rv0217c"
                     /db_xref="GeneID:886726"
     CDS             complement(259923..260831)
                     /gene="lipW"
                     /locus_tag="Rv0217c"
                     /EC_number="3.1.1.-"
                     /function="UNKNOWN; LIPOLYTIC ENZYME PROBABLY INVOLVED IN
                     CELLULAR METABOLISM."
                     /note="Rv0217c, (MTCY08D5.12c), len: 302 aa. Possible
                     esterase (EC 3.1.1.-), showing similarity with others e.g.
                     EST_ACICA|P18773 esterase (303 aa), FASTA scores: opt:
                     320, E(): 3.2e-13, (29.2% identity in 274 aa overlap)."
                     /codon_start=1
                     /transl_table=11
                     /product="esterase LipW"
                     /protein_id="NP_214731.1"
                     /db_xref="GI:15607358"
                     /db_xref="GeneID:886726"
     gene            260924..262252
                     /locus_tag="Rv0218"
                     /db_xref="GeneID:886727"
     CDS             260924..262252
                     /locus_tag="Rv0218"
                     /function="UNKNOWN"
                     /note="Rv0218, (MTCY08D5.13), len: 442 aa. Probable
                     conserved transmembrane protein, some similarity with
                     sulfite oxidases (EC 1.8.3.1) e.g. SUOX_HUMAN|P51687
                     sulfite oxidase precursor (488 aa), FASTA scores: opt:
                     153, E(): 0.0087, (28.6% identity in 161 aa overlap); and
                     with some nitrate reductases (EC 1.6.6.3) e.g.
                     NIA_FUSOX|P39863 nitrate reductase (NADPH) (905 aa), FASTA
                     scores: opt: 143, E(): 0.06, (29.3% identity in 92 aa
                     overlap). Also similar to BSUB0017_86 from Mycobacterium
                     tuberculosis."
                     /codon_start=1
                     /transl_table=11
                     /product="transmembrane protein"
                     /protein_id="NP_214732.1"
                     /db_xref="GI:15607359"
                     /db_xref="GeneID:886727"
     gene            262254..262802
                     /locus_tag="Rv0219"
                     /db_xref="GeneID:886725"
     CDS             262254..262802
                     /locus_tag="Rv0219"
                     /function="UNKNOWN"
                     /note="Rv0219, (MTCY08D5.14), len: 182 aa. Probable
                     conserved transmembrane protein, showing similarity with
                     CAB76992.1|AL159178 putative lipoprotein from Streptomyces
                     coelicolor (163 aa)."
                     /codon_start=1
                     /transl_table=11
                     /product="transmembrane protein"
                     /protein_id="NP_214733.1"
                     /db_xref="GI:15607360"
                     /db_xref="GeneID:886725"
     gene            262812..264023
                     /gene="lipC"
                     /locus_tag="Rv0220"
                     /db_xref="GeneID:886722"
     CDS             262812..264023
                     /gene="lipC"
                     /locus_tag="Rv0220"
                     /EC_number="3.1.1.-"
                     /function="UNKNOWN; LIPOLYTIC ENZYME PROBABLY INVOLVED IN
                     CELLULAR METABOLISM."
                     /note="Rv0220, (MTCY08D5.15), len: 403 aa. Probable
                     esterase (EC 3.1.1.-), similar to others proteins and
                     esterases from various organisms and Mycobacterium
                     tuberculosis e.g. Q50681 (431 aa), FASTA scores: opt: 841,
                     E(): 0, (38.2% identity in 408 aa overlap); Rv1426c,
                     Rv1399c, etc. Contains PS00122 Carboxylesterases type-B
                     serine active site."
                     /codon_start=1
                     /transl_table=11
                     /product="esterase LipC"
                     /protein_id="NP_214734.1"
                     /db_xref="GI:15607361"
                     /db_xref="GeneID:886722"
     misc_feature    263481..263528
                     /gene="lipC"
                     /locus_tag="Rv0220"
                     /note="PS00122 Carboxylesterases type-B serine active
                     site"
     gene            264067..265476
                     /locus_tag="Rv0221"
                     /db_xref="GeneID:886719"
     CDS             264067..265476
                     /locus_tag="Rv0221"
                     /function="UNKNOWN"
                     /note="Rv0221, (MTCY08D5.16), len: 469 aa. Conserved
                     hypothetical protein, similar to others proteins from
                     Mycobacterium tuberculosis e.g.
                     Q50680|Rv2285|MT2343|MTCY339.25c hypothetical 47.7 kDa
                     protein (445 aa), FASTA scores: opt: 455, E(): 8.1e-23,
                     (26.7% identity in 461 aa overlap); Rv3740c, Rv3734c,
                     etc."
                     /codon_start=1
                     /transl_table=11
                     /product="hypothetical protein"
                     /protein_id="NP_214735.1"
                     /db_xref="GI:15607362"
                     /db_xref="GeneID:886719"
     gene            265507..266295
                     /gene="echA1"
                     /locus_tag="Rv0222"
                     /db_xref="GeneID:886723"
     CDS             265507..266295
                     /gene="echA1"
                     /locus_tag="Rv0222"
                     /EC_number="4.2.1.17"
                     /function="COULD POSSIBLY OXIDIZES FATTY ACIDS USING
                     SPECIFIC COMPONENTS [CATALYTIC ACTIVITY:
                     (3S)-3-HYDROXYACYL-CoA = TRANS-2(OR 3)-ENOYL-CoA +
                     H(2)O]."
                     /experiment="experimental evidence, no additional details
                     recorded"
                     /note="Catalyzes the reversible hydration of unsaturated
                     fatty acyl-CoA to beta-hydroxyacyl-CoA"
                     /codon_start=1
                     /transl_table=11
                     /product="enoyl-CoA hydratase"
                     /protein_id="NP_214736.1"
                     /db_xref="GI:15607363"
                     /db_xref="GeneID:886723"
     gene            complement(266301..267764)
                     /locus_tag="Rv0223c"
                     /db_xref="GeneID:886718"
     CDS             complement(266301..267764)
                     /locus_tag="Rv0223c"
                     /EC_number="1.2.1.-"
                     /function="THOUGHT TO OXIDIZE A WIDE VARIETY OF ALIPHATIC
                     AND AROMATIC ALDEHYDES."
                     /note="Rv0223c, (MTCY08D5.18), len: 487 aa. Probable
                     aldehyde dehydrogenase (EC 1.2.1.-), similar to others
                     e.g. A75608|6460525|AAF12231.1|AE001862_57 aldehyde
                     dehydrogenase from Deinococcus radiodurans strain R1 (495
                     aa); Q47943 L-sorbosone dehydrogenase NAD(P) dependent
                     from Gluconobacter oxydans (498 aa), FASTA scores: opt:
                     1157, E (): 0, (42.1% identity in 482 aa overlap); etc.
                     Also similar to Rv0768, Rv2858c, etc from Mycobacterium
                     tuberculosis. Contains PS00687 Aldehyde dehydrogenases
                     glutamic acid active site; and PS00070 Aldehyde
                     dehydrogenases cysteine active site. BELONGS TO THE
                     ALDEHYDE DEHYDROGENASES FAMILY."
                     /codon_start=1
                     /transl_table=11
                     /product="aldehyde dehydrogenase"
                     /protein_id="NP_214737.1"
                     /db_xref="GI:15607364"
                     /db_xref="GeneID:886718"
     misc_feature    complement(266889..266924)
                     /locus_tag="Rv0223c"
                     /note="PS00070 Aldehyde dehydrogenases cysteine active
                     site"
     misc_feature    complement(266985..267008)
                     /locus_tag="Rv0223c"
                     /note="PS00687 Aldehyde dehydrogenases glutamic acid
                     active site"
     gene            complement(267863..268627)
                     /locus_tag="Rv0224c"
                     /db_xref="GeneID:886715"
     CDS             complement(267863..268627)
                     /locus_tag="Rv0224c"
                     /EC_number="2.1.1.-"
                     /function="CAUSES METHYLATION"
                     /note="Rv0224c, (MTCY08D5.19c), len: 254 aa. Possible
                     methyltransferase (EC 2.1.1.-), showing weak similarity
                     with other methyltransferases e.g. P74388
                     STEROL-C-METHYLTRANSFERASE (318 aa), FASTA scores: opt:
                     190, E(): 3.6e-05, (33.3% identity in 114 aa overlap).
                     Equivalent to AL022486|MLCB1883_1 from Mycobacterium
                     leprae (269 aa), FASTA scores: opt: 1456, E(): 0, (82.9%
                     identity in 252 aa overlap). Also some similarity with
                     MTCY21B4.22c from Mycobacterium tuberculosis FASTA score:
                     (30.1% identity in 136 aa overlap)."
                     /codon_start=1
                     /transl_table=11
                     /product="methyltransferase (methylase)"
                     /protein_id="NP_214738.1"
                     /db_xref="GI:15607365"
                     /db_xref="GeneID:886715"
     gene            268663..269817
                     /locus_tag="Rv0225"
                     /db_xref="GeneID:886713"
     CDS             268663..269817
                     /locus_tag="Rv0225"
                     /function="POSSIBLY INVOLVED IN LPS BIOSYNTHESIS."
                     /note="Rv0225, (MTCY08D5.20), len: 384 aa. Possible
                     conserved protein involved in LPS biosynthesis, similar to
                     O26275 LPS BIOSYNTHESIS RFBU RELATED PROTEIN (382 aa),
                     FASTA scores: opt: 426, E(): 1.2e-20, (28.2% identity in
                     394 aa overlap). Some similarity with Rv3032 from
                     Mycobacterium tuberculosis FASTA score: (31.6% identity in
                     228 aa overlap)."
                     /codon_start=1
                     /transl_table=11
                     /product="hypothetical protein"
                     /protein_id="NP_214739.1"
                     /db_xref="GI:15607366"
                     /db_xref="GeneID:886713"
     gene            complement(269834..271564)
                     /locus_tag="Rv0226c"
                     /db_xref="GeneID:886711"
     CDS             complement(269834..271564)
                     /locus_tag="Rv0226c"
                     /function="UNKNOWN"
                     /note="Rv0226c, (MTCY08D5.21c), len: 576 aa. Probable
                     conserved transmembrane protein, equivalent, except in
                     N-terminal part, to AC32114.1|AL583926 conserved membrane
                     protein from Mycobacterium leprae (600 aa), FASTA scores:
                     opt: 2086, E(): 0, (70.3% identity in 579 aa overlap).
                     Also similar to AL021411|SC7H1_20 from Streptomyces
                     coelicolor (483 aa), FASTA scores: opt: 180, E(): 0.00028,
                     (26.5 identity in 388 aa overlap)."
                     /codon_start=1
                     /transl_table=11
                     /product="transmembrane protein"
                     /protein_id="NP_214740.1"
                     /db_xref="GI:15607367"
                     /db_xref="GeneID:886711"
     gene            complement(271574..272839)
                     /locus_tag="Rv0227c"
                     /db_xref="GeneID:886710"
     CDS             complement(271574..272839)
                     /locus_tag="Rv0227c"
                     /function="UNKNOWN"
                     /note="Rv0227c, (MTCY08D5.22c), len: 421 aa. Possible
                     conserved membrane protein, equivalent to
                     AL022486|MLCB1883_4 from Mycobacterium leprae (448 aa),
                     FASTA scores: opt: 2148, E(): 0, (76.6% identity in 423 aa
                     overlap)."
                     /codon_start=1
                     /transl_table=11
                     /product="hypothetical protein"
                     /protein_id="NP_214741.1"
                     /db_xref="GI:15607368"
                     /db_xref="GeneID:886710"
     repeat_region   complement(272855..272955)
                     /note="101 bp Mycobacterial Interspersed Repetitive Unit,
                     class III"
     gene            273055..274278
                     /locus_tag="Rv0228"
                     /db_xref="GeneID:886708"
     CDS             273055..274278
                     /locus_tag="Rv0228"
                     /EC_number="2.3.1.-"
                     /function="UNKNOWN; PROBABLY INVOLVED IN CELLULAR
                     METABOLISM."
                     /note="Rv0228, (MTCY08D5.23), len: 407 aa. Probable
                     integral membrane acyltransferase (EC 2.3.1.-), equivalent
                     to 3063875|CAA18555.1|AL022486|T44870 ACYLTRANSFERASE from
                     Mycobacterium leprae (384 aa), FASTA scores: opt: 2004,
                     E(): 0, (79.3% identity in 381 aa overlap). Also similar
                     to others e.g. Q11064 PROBABLE ACYLTRANSFERASE CY50.28C
                     (383 aa), FASTA scores: opt: 372, E(): 2.6e-16, (35.9%
                     identity in 359 aa overlap); Q00718|MDMB_STRMY
                     ACYLTRANSFERASE. Very similar to Rv0111, Rv1254, etc from
                     Mycobacterium tuberculosis."
                     /codon_start=1
                     /transl_table=11
                     /product="integral membrane acyltransferase"
                     /protein_id="NP_214742.1"
                     /db_xref="GI:15607369"
                     /db_xref="GeneID:886708"
     gene            complement(274306..274986)
                     /locus_tag="Rv0229c"
                     /db_xref="GeneID:886724"
     CDS             complement(274306..274986)
                     /locus_tag="Rv0229c"
                     /function="UNKNOWN"
                     /note="Rv0229c, (MTCY08D5.24c), len: 226 aa. Possible
                     conserved membrane protein, similar to several proteins
                     from Mycobacterium tuberculosis. Other possible start
                     sites and could be shorter as C-terminal region has some
                     similarity with Rv2757c|D70880 from Mycobacterium
                     tuberculosis (138 aa), FASTA scores: E(): 1e-15, (45.3%
                     identity in 137 aa overlap), and Rv0301, Rv2546, etc. Also
                     some similarity with Q48177 virulence associated protein C
                     (132 aa), FASTA scores: opt: 101, E(): 0.6, (24.3%
                     identity in 136 aa overlap). Contains PS00626 Regulator of
                     chromosome condensation (RCC1) signature 2."
                     /codon_start=1
                     /transl_table=11
                     /product="hypothetical protein"
                     /protein_id="NP_214743.1"
                     /db_xref="GI:15607370"
                     /db_xref="GeneID:886724"
     misc_feature    complement(274393..274425)
                     /locus_tag="Rv0229c"
                     /note="PS00626 Regulator of chromosome condensation (RCC1)
                     signature 2"
     gene            complement(274983..275963)
                     /gene="php"
                     /locus_tag="Rv0230c"
                     /db_xref="GeneID:886705"
     CDS             complement(274983..275963)
                     /gene="php"
                     /locus_tag="Rv0230c"
                     /EC_number="3.1.8.1"
                     /function="ENZYMATIC ACTIVITY IS NOT YET KNOWN [CATALYTIC
                     ACTIVITY: Aryl dialkyl phosphate + H2O = dialkyl phosphate
                     + an aryl alcohol]."
                     /note="Rv0230c, (MTCY08D5.26c), len: 326 aa. Probable php,
                     phosphotriesterase (EC 3.1.8.1), similar to others e.g.
                     AAK42653.1|AE006849 putative aryldialkylphosphatase
                     (phosphotriesterase) (paraoxonase) from Sulfolobus
                     solfataricus (314 aa); PHP_ECOLI|P45548 PHOSPHOTRIESTERASE
                     HOMOLOGY PROTEIN from Escherichia coli (292 aa), FASTA
                     scores: opt: 408, E(): 7.1e-20, (31.1% identity in 305 aa
                     overlap ); OPD_FLASP|P16648 parathion hydrolase precursor
                     (365 aa), FASTA scores: opt: 319, E(): 5.1e-14, (34.5%
                     identity in 333 aa overlap); etc. BELONGS TO THE
                     PHOSPHOTRIESTERASE FAMILY. COFACTOR: CONTAINS 2 MOLES OF
                     ZINC PER SUBUNIT."
                     /codon_start=1
                     /transl_table=11
                     /product="phosphotriesterase"
                     /protein_id="NP_214744.1"
                     /db_xref="GI:15607371"
                     /db_xref="GeneID:886705"
     gene            276058..277764
                     /gene="fadE4"
                     /locus_tag="Rv0231"
                     /db_xref="GeneID:886703"
     CDS             276058..277764
                     /gene="fadE4"
                     /locus_tag="Rv0231"
                     /EC_number="1.3.99.-"
                     /function="UNKNOWN, BUT INVOLVED IN LIPID DEGRADATION."
                     /note="Rv0231, (MTCY08D5.27), len: 568 aa. Probable fadE4,
                     acyl-CoA dehydrogenase (EC 1.3.99.-), similar to many e.g.
                     O29752 ACYL-CoA DEHYDROGENASE (ACD-3) from Archaeoglobus
                     fulgidus (576 aa), FASTA scores: opt: 1788, E(): 0, (51.0%
                     identity in 577 aa overlap); ACDB_BACSU|P45857 acyl-coa
                     dehydrogenase from Bacillus subtilis (379 aa), FASTA
                     scores: opt: 232, E(): 2.2e- 08, (21.6% identity in 291 aa
                     overlap)."
                     /codon_start=1
                     /transl_table=11
                     /product="acyl-CoA dehydrogenase FADE4"
                     /protein_id="NP_214745.1"
                     /db_xref="GI:15607372"
                     /db_xref="GeneID:886703"
     gene            277899..278588
                     /locus_tag="Rv0232"
                     /db_xref="GeneID:886701"
     CDS             277899..278588
                     /locus_tag="Rv0232"
                     /function="INVOLVED IN TRANSCRIPTIONAL MECHANISM."
                     /note="Rv0232, (MTCY08D5.28), len: 229 aa. Probable
                     transcriptional regulatory protein, tetR/AcrR family,
                     similar to others e.g. YIXD_BACSU|P32398 hypothetical
                     transcriptional regulator (191 aa), FASTA scores: opt:
                     149, E(): 0.0014, (21.5% identity in 158 aa overlap). Also
                     similar to MTV030_11 from Mycobacterium tuberculosis.
                     Contains PS01081 Bacterial regulatory proteins, tetR
                     family signature, and probable helix-turn helix motif from
                     aa 33-54 (Score 1142, +3.08 SD). BELONGS TO THE TETR/ACRR
                     FAMILY OF TRANSCRIPTIONAL REGULATORS."
                     /codon_start=1
                     /transl_table=11
                     /product="TetR/ACRR family transcriptional regulator"
                     /protein_id="NP_214746.1"
                     /db_xref="GI:15607373"
                     /db_xref="GeneID:886701"
     misc_feature    277983..278075
                     /locus_tag="Rv0232"
                     /note="PS01081 Bacterial regulatory proteins, tetR family
                     signature"
     gene            278585..279529
                     /gene="nrdB"
                     /locus_tag="Rv0233"
                     /db_xref="GeneID:886699"
     CDS             278585..279529
                     /gene="nrdB"
                     /locus_tag="Rv0233"
                     /EC_number="1.17.4.1"
                     /function="INVOLVED IN THE DNA REPLICATION PATHWAY (FIRST
                     REACTION). PROVIDES THE PRECURSORS NECESSARY FOR DNA
                     SYNTHESIS [CATALYTIC ACTIVITY: 2'-deoxyribonucleoside
                     diphosphate + oxidized thioredoxin + H2O = ribonucleoside
                     diphosphate + reduced thioredoxin]."
                     /note="Catalyzes the rate-limiting step in dNTP synthesis"
                     /codon_start=1
                     /transl_table=11
                     /product="ribonucleotide-diphosphate reductase subunit
                     beta"
                     /protein_id="NP_214747.1"
                     /db_xref="GI:15607374"
                     /db_xref="GeneID:886699"
     gene            complement(279605..281140)
                     /gene="gabD1"
                     /locus_tag="Rv0234c"
                     /db_xref="GeneID:886732"
     CDS             complement(279605..281140)
                     /gene="gabD1"
                     /locus_tag="Rv0234c"
                     /EC_number="1.2.1.16"
                     /function="INVOLVED IN 4-AMINOBUTYRATE (GABA) DEGRADATION
                     PATHWAY [CATALYTIC ACTIVITY: SUCCINATE SEMIALDEHYDE +
                     NAD(P)(+) + H(2)O = SUCCINATE + NAD(P)H]."
                     /experiment="experimental evidence, no additional details
                     recorded"
                     /note="NADP-dependent semialdehyde dehydrogenase; part of
                     alternative pathway from alpha-ketoglutarate to succinate"
                     /codon_start=1
                     /transl_table=11
                     /product="succinic semialdehyde dehydrogenase"
                     /protein_id="NP_216247.2"
                     /db_xref="GI:57116704"
                     /db_xref="GeneID:886732"
     misc_feature    complement(280172..280207)
                     /gene="gabD1"
                     /locus_tag="Rv0234c"
                     /note="PS00070 Aldehyde dehydrogenases cysteine active
                     site"
     gene            complement(281166..282614)
                     /locus_tag="Rv0235c"
                     /db_xref="GeneID:886695"
     CDS             complement(281166..282614)
                     /locus_tag="Rv0235c"
                     /function="UNKNOWN"
                     /note="Rv0235c, (MTCY08D5.31c), len: 482 aa. Probable
                     conserved transmembrane protein, highly similar to
                     AL133278|CAB61913.1|SCM11_2 putative integral membrane
                     protein from Streptomyces coelicolor (470 aa), FASTA
                     scores: opt: 2116, E(): 0, (61.8% identity in 474 aa
                     overlap); and similar to hypothetical proteins from other
                     organisms e.g. Q13392|384D8_7 hypothetical protein (579
                     aa), FASTA scores: opt: 355, E(): 6.9e-17, (28.5% identity
                     in 569 aa overlap)."
                     /codon_start=1
                     /transl_table=11
                     /product="transmembrane protein"
                     /protein_id="NP_214749.1"
                     /db_xref="GI:15607376"
                     /db_xref="GeneID:886695"
     gene            complement(282649..286851)
                     /locus_tag="Rv0236c"
                     /db_xref="GeneID:886707"
     CDS             complement(282649..286851)
                     /locus_tag="Rv0236c"
                     /function="UNKNOWN"
                     /note="Rv0236c, (MTV034.01c, MTV034.02c, MTCY08D5.32c),
                     len: 1400 aa. Probable conserved transmembrane protein,
                     equivalent to AL022486|CAC32102.1|MLCB1883_7 possible
                     integral membrane protein from Mycobacterium leprae (1440
                     aa), FASTA scores: opt: 7491, E(): 0, (78.8% identity in
                     1397 aa overlap)."
                     /codon_start=1
                     /transl_table=11
                     /product="transmembrane protein"
                     /protein_id="NP_214750.1"
                     /db_xref="GI:15607377"
                     /db_xref="GeneID:886707"
     gene            complement(286898..287071)
                     /locus_tag="Rv0236A"
                     /db_xref="GeneID:3205106"
     CDS             complement(286898..287071)
                     /locus_tag="Rv0236A"
                     /function="UNKNOWN"
                     /note="Rv0236A, len: 57 aa. Small secreted protein."
                     /codon_start=1
                     /transl_table=11
                     /product="hypothetical protein"
                     /protein_id="YP_177619.1"
                     /db_xref="GI:57116705"
                     /db_xref="GeneID:3205106"
     gene            287186..288352
                     /gene="lpqI"
                     /locus_tag="Rv0237"
                     /db_xref="GeneID:886693"
     CDS             287186..288352
                     /gene="lpqI"
                     /locus_tag="Rv0237"
                     /function="UNKNOWN"
                     /note="Rv0237, (MTV034.03), len: 388 aa. Probable lpQI,
                     conserved lipoprotein, equivalent to
                     AL022486|MLCB1883_8|T44873 probable secreted hydrolase
                     from Mycobacterium leprae (387 aa), FASTA scores: opt:
                     1831, E(): 0, (73.3% identity in 390 aa overlap). Also
                     similar to other lipoproteins and various hydrolases e.g.
                     P40406|2126897|YBBD_BACSU|I39839 HYPOTHETICAL 70.6 KDA
                     LIPOPROTEIN from Bacillus subtilis (642 aa);
                     P48823|HEXA_ALTSO BETA-HEXOSAMINIDASE A PRECURSOR from
                     ALTEROMONAS SP. (598 aa), FASTA scores: opt: 415, E():
                     5.8e-17, (31.2% identity in 343 aa overlap);
                     PCC6803|P74340 BETA-GLUCOSIDASE from Synechocystis sp.
                     (538 aa), FASTA scores: opt: 414, E(): 6.1e-17, (30.6
                     identity in 320 aa overlap). Contains signal sequence and
                     appropriately positioned PS00013 Prokaryotic membrane
                     lipoprotein lipid attachment site."
                     /codon_start=1
                     /transl_table=11
                     /product="lipoprotein LpqI"
                     /protein_id="YP_177702.1"
                     /db_xref="GI:57116706"
                     /db_xref="GeneID:886693"
     misc_feature    287213..287245
                     /gene="lpqI"
                     /locus_tag="Rv0237"
                     /note="PS00013 Prokaryotic membrane lipoprotein lipid
                     attachment site"
     gene            288428..289042
                     /locus_tag="Rv0238"
                     /db_xref="GeneID:886691"
     CDS             288428..289042
                     /locus_tag="Rv0238"
                     /function="POSSIBLY INVOLVED IN TRANSCRIPTIONAL
                     MECHANISM."
                     /experiment="experimental evidence, no additional details
                     recorded"
                     /note="Rv0238, (MTV034.04), len: 204 aa. Possible
                     transcriptional regulatory protein, TetR family,
                     equivalent to AL022486|MLCB1883_9|T44874 probable
                     transcription regulator from Mycobacterium leprae (208
                     aa), FASTA scores: opt: 1029, E(): 0, (80.9% identity in
                     199 aa overlap). Also similar to others e.g.
                     CAB77290.1|AL160312 putative tetR-family regulatory
                     protein from Streptomyces coelicolor (240 aa). Also
                     similar to Mycobacterium tuberculosis proteins
                     Z95120|Rv3208 (228 aa), FASTA scores: opt: 266, E():
                     8.3e-12, (28.1% identity in 196 aa overlap); and Rv1019
                     (197 aa)."
                     /codon_start=1
                     /transl_table=11
                     /product="TetR family transcriptional regulator"
                     /protein_id="NP_214752.1"
                     /db_xref="GI:15607379"
                     /db_xref="GeneID:886691"
     gene            289104..289337
                     /locus_tag="Rv0239"
                     /db_xref="GeneID:886689"
     CDS             289104..289337
                     /locus_tag="Rv0239"
                     /function="UNKNOWN"
                     /note="Rv0239, (MTV034.05), len: 77 aa. Conserved
                     hypothetical protein, weakly similar to
                     Rv1839c|Z83859|MTCY359_34 from Mycobacterium tuberculosis
                     (87 aa), FASTA scores: opt: 88, E(): 5, (40.0% identity in
                     45 aa overlap). TBparse score is 0.922."
                     /codon_start=1
                     /transl_table=11
                     /product="hypothetical protein"
                     /protein_id="NP_214753.1"
                     /db_xref="GI:15607380"
                     /db_xref="GeneID:886689"
     gene            289345..289782
                     /locus_tag="Rv0240"
                     /db_xref="GeneID:886688"
     CDS             289345..289782
                     /locus_tag="Rv0240"
                     /function="UNKNOWN"
                     /experiment="experimental evidence, no additional details
                     recorded"
                     /note="Rv0240, (MTV034.06), len: 145 aa. Conserved
                     hypothetical protein, weak similarity with Rv3697c from
                     Mycobacterium tuberculosis (145 aa), FASTA scores: opt:
                     145, E(): 7.6e-05, (28.0% identity in 143 aa overlap)."
                     /codon_start=1
                     /transl_table=11
                     /product="hypothetical protein"
                     /protein_id="NP_214754.1"
                     /db_xref="GI:15607381"
                     /db_xref="GeneID:886688"
     gene            complement(289812..290654)
                     /locus_tag="Rv0241c"
                     /db_xref="GeneID:886686"
     CDS             complement(289812..290654)
                     /locus_tag="Rv0241c"
                     /function="UNKNOWN"
                     /experiment="experimental evidence, no additional details
                     recorded"
                     /note="Rv0241c, (MTV034.07c), len: 280 aa. Conserved
                     hypothetical protein, highly similar to
                     MLCB1883.17c|T44876063881|CAA18566.1|AL022486 hypothetical
                     protein from Mycobacterium leprae (280 aa), FASTA scores:
                     opt: 1564, E(): 0, (81.8% identity in 280 aa overlap); and
                     CAC32097.1|AL583926 conserved hypothetical protein from
                     Mycobacterium leprae (300 aa). Also similar to proteins
                     from other organisms e.g. CAB77291.1|AL160312 putative
                     dehydratase from Streptomyces coelicolor (291 aa); part of
                     BAA92930.1|AB032743 fatty acid synthetase beta subunit
                     from Pichia angusta (2060 aa)."
                     /codon_start=1
                     /transl_table=11
                     /product="hypothetical protein"
                     /protein_id="NP_214755.1"
                     /db_xref="GI:15607382"
                     /db_xref="GeneID:886686"
     gene            complement(290665..292029)
                     /gene="fabG"
                     /locus_tag="Rv0242c"
                     /db_xref="GeneID:886697"
     CDS             complement(290665..292029)
                     /gene="fabG"
                     /locus_tag="Rv0242c"
                     /EC_number="1.1.1.100"
                     /function="INVOLVED IN THE FATTY ACID BIOSYNTHESIS PATHWAY
                     (FIRST REDUCTION STEP) [CATALYTIC ACTIVITY:
                     (3R)-3-hydroxyacyl-[acyl-carrier protein] + NADP+ =
                     3-oxoacyl-[acyl-carrier protein] + NADPH]."
                     /experiment="experimental evidence, no additional details
                     recorded"
                     /note="Catalyzes the first of the two reduction steps in
                     the elongation cycle of fatty acid synthesis"
                     /codon_start=1
                     /transl_table=11
                     /product="3-ketoacyl-(acyl-carrier-protein) reductase"
                     /protein_id="NP_214756.1"
                     /db_xref="GI:15607383"
                     /db_xref="GeneID:886697"
     misc_feature    complement(290905..290991)
                     /gene="fabG"
                     /locus_tag="Rv0242c"
                     /note="PS00061 Short-chain dehydrogenases/reductases
                     family signature"
     gene            292171..293493
                     /gene="fadA2"
                     /locus_tag="Rv0243"
                     /db_xref="GeneID:886682"
     CDS             292171..293493
                     /gene="fadA2"
                     /locus_tag="Rv0243"
                     /EC_number="2.3.1.9"
                     /function="UNKNOWN, BUT INVOLVED IN LIPID DEGRADATION
                     [CATALYTIC ACTIVITY: Acyl-CoA + acetyl-CoA = CoA +
                     3-oxoacyl-CoA]."
                     /note="Catalyzes the synthesis of acetoacetyl coenzyme A
                     from two molecules of acetyl coenzyme A. It can also act
                     as a thiolase, catalyzing the reverse reaction and
                     generating two-carbon units from the four-carbon product
                     of fatty acid oxidation"
                     /codon_start=1
                     /transl_table=11
                     /product="acetyl-CoA acetyltransferase"
                     /protein_id="NP_214757.1"
                     /db_xref="GI:15607384"
                     /db_xref="GeneID:886682"
     misc_feature    293434..293475
                     /gene="fadA2"
                     /locus_tag="Rv0243"
                     /note="PS00099 Thiolases active site"
     gene            complement(293798..295633)
                     /gene="fadE5"
                     /locus_tag="Rv0244c"
                     /db_xref="GeneID:886698"
     CDS             complement(293798..295633)
                     /gene="fadE5"
                     /locus_tag="Rv0244c"
                     /EC_number="1.3.99.-"
                     /function="UNKNOWN, BUT INVOLVED IN LIPID DEGRADATION."
                     /note="Rv0244c, (MTV034.10c), len: 611 aa. Probable fadE5,
                     acyl-CoA dehydrogenase (EC 1.3.99.-), equivalent to
                     AL022486|MLCB1883_15 from Mycobacterium leprae (611 aa),
                     FASTA scores: opt: 3598, E(): 0, (89.4% identity in 611 aa
                     overlap). Also highly similar to AL0211|MTV007.14 from
                     Mycobacterium tuberculosis (609 aa), FASTA scores: opt:
                     2576, E(): 0, (64.6% identity in 611 aa overlap); and to
                     various other bacterial proteins described as putative
                     acyl-CoA dehydrogenases e.g. AE0010|AE001025_6 from
                     Archaeoglobus fulgidus (387 aa), FASTA scores: opt: 229,
                     E(): 6.8e-08, (29.8% identity in 409 aa overlap); etc."
                     /codon_start=1
                     /transl_table=11
                     /product="acyl-CoA dehydrogenase FADE5"
                     /protein_id="NP_214758.1"
                     /db_xref="GI:15607385"
                     /db_xref="GeneID:886698"
     gene            296005..296493
                     /locus_tag="Rv0245"
                     /db_xref="GeneID:886680"
     CDS             296005..296493
                     /locus_tag="Rv0245"
                     /function="UNKNOWN; PROBABLY INVOLVED IN CELLULAR
                     METABOLISM."
                     /note="Rv0245, (MTV034.11), len: 162 aa. Possible
                     oxidoreductase (EC 1.-.-.-), equivalent to
                     AL022486|MLCB1883_17|T44882 probable oxidoreductase from
                     Mycobacterium leprae (162 aa), FASTA scores: opt: 860,
                     E(): 0, (83.4% identity in 157 aa overlap). Also similar
                     to several hypothetical proteins and various
                     oxidoreductases e.g. AAK24246.1|AE005898 NADH:riboflavin
                     5'-phosphate oxidoreductase from Caulobacter crescentus
                     (174 aa); Q02058|DIM6_STRCO|CAA45048.1 ACTINORHODIN
                     POLYKETIDE DIMERASE from STREPTOMYCES COELICOLOR (177 aa),
                     FASTA scores: opt: 308, E(): 3. 2e-15, (37.8% identity in
                     143 aa overlap). Also similar to
                     Z84498|Rv1939|MTCY09F9.25c from Mycobacterium tuberculosis
                     (171 aa), FASTA scores: opt: 517, E(): 3.5e-30, (49.4%
                     identity in 158 aa overlap)."
                     /codon_start=1
                     /transl_table=11
                     /product="oxidoreductase"
                     /protein_id="NP_214759.1"
                     /db_xref="GI:15607386"
                     /db_xref="GeneID:886680"
     gene            296809..298119
                     /locus_tag="Rv0246"
                     /db_xref="GeneID:886678"
     CDS             296809..298119
                     /locus_tag="Rv0246"
                     /function="UNKNOWN"
                     /note="Rv0246, (MTV034.12), len: 436 aa (start uncertain).
                     Probable conserved integral membrane protein, similar to
                     Rv2209|1237062|CAA94252.1|Z70283|Q10398|YM09_MYCTU from
                     Mycobacterium tuberculosis (512 aa), FASTA scores: opt:
                     712, E(): 0, (33.2% identity in 422 aa overlap)."
                     /codon_start=1
                     /transl_table=11
                     /product="integral membrane protein"
                     /protein_id="NP_214760.1"
                     /db_xref="GI:15607387"
                     /db_xref="GeneID:886678"
     gene            complement(298116..298862)
                     /locus_tag="Rv0247c"
                     /db_xref="GeneID:886677"
     CDS             complement(298116..298862)
                     /locus_tag="Rv0247c"
                     /EC_number="1.3.99.1"
                     /function="INVOLVED IN INTERCONVERSION OF FUMARATE AND
                     SUCCINATE (AEROBIC RESPIRATION) [CATALYTIC ACTIVITY:
                     SUCCINATE + ACCEPTOR = FUMARATE + REDUCED ACCEPTOR]."
                     /experiment="experimental evidence, no additional details
                     recorded"
                     /note="catalyzes the fumarate and succinate
                     interconversion; fumarate reductase is used under
                     anaerobic conditions with glucose or glycerol as carbon
                     source"
                     /codon_start=1
                     /transl_table=11
                     /product="fumarate reductase iron-sulfur subunit"
                     /protein_id="NP_214761.1"
                     /db_xref="GI:15607388"
                     /db_xref="GeneID:886677"
     misc_feature    complement(298680..298706)
                     /locus_tag="Rv0247c"
                     /note="PS00197 2Fe-2S ferredoxins, iron-sulfur binding
                     region signature"
     gene            complement(298863..300803)
                     /gene="sdhA"
                     /locus_tag="Rv0248c"
                     /db_xref="GeneID:886675"
     CDS             complement(298863..300803)
                     /gene="sdhA"
                     /locus_tag="Rv0248c"
                     /EC_number="1.3.5.1"
                     /function="INVOLVED IN INTERCONVERSION OF FUMARATE AND
                     SUCCINATE (AEROBIC RESPIRATION) [CATALYTIC ACTIVITY:
                     SUCCINATE + ACCEPTOR = FUMARATE + REDUCED ACCEPTOR]."
                     /experiment="experimental evidence, no additional details
                     recorded"
                     /note="part of four member succinate dehydrogenase enzyme
                     complex that forms a trimeric complex (trimer of
                     tetramers); SdhA/B are the catalytic subcomplex and can
                     exhibit succinate dehydrogenase activity in the absence of
                     SdhC/D which are the membrane components and form
                     cytochrome b556; SdhC binds ubiquinone; oxidizes succinate
                     to fumarate while reducing ubiquinone to ubiquinol"
                     /codon_start=1
                     /transl_table=11
                     /product="succinate dehydrogenase flavoprotein subunit"
                     /protein_id="NP_214762.1"
                     /db_xref="GI:15607389"
                     /db_xref="GeneID:886675"
     misc_feature    complement(299583..299618)
                     /gene="sdhA"
                     /locus_tag="Rv0248c"
                     /note="PS00141 Eukaryotic and viral aspartyl proteases
                     active site"
     misc_feature    complement(300159..300182)
                     /gene="sdhA"
                     /locus_tag="Rv0248c"
                     /note="PS00017 ATP/GTP-binding site motif A (P-loop)"
     gene            complement(300834..301655)
                     /locus_tag="Rv0249c"
                     /db_xref="GeneID:886671"
     CDS             complement(300834..301655)
                     /locus_tag="Rv0249c"
                     /function="COULD BE INVOLVED IN INTERCONVERSION OF
                     FUMARATE AND SUCCINATE (AEROBIC RESPIRATION). THIS
                     HYDROPHOBIC COMPONENT MAY BE REQUIRED TO ANCHOR THE
                     CATALYTIC COMPONENTS OF THE SUCCINATE DEHYDROGENASE
                     COMPLEX TO THE CYTOPLASMIC MEMBRANE."
                     /experiment="experimental evidence, no additional details
                     recorded"
                     /note="Rv0249c, (MTV034.15c), len: 273 aa. Probable
                     succinate dehydrogenase, membrane-anchor subunit for
                     succinate dehydrogenase encoded by Rv0247c and Rv0248c.
                     Highly similar to AC44315.1|AL596043 putative integral
                     membrane protein from Streptomyces coelicolor (278 aa).
                     NOTE THAT SUCCINATE DEHYDROGENASE FORMS GENERALLY PART OF
                     AN ENZYME COMPLEX CONTAINING FOUR SUBUNITS: A FLAVOPROTEIN
                     (Rv0248c ?), AN IRON-SULFUR (Rv0247c ?), AND TWO
                     HYDROPHOBIC ANCHOR PROTEINS (Rv0249c ?)."
                     /codon_start=1
                     /transl_table=11
                     /product="succinate dehydrogenase membrane anchor subunit"
                     /protein_id="NP_214763.1"
                     /db_xref="GI:15607390"
                     /db_xref="GeneID:886671"
     gene            complement(301735..302028)
                     /locus_tag="Rv0250c"
                     /db_xref="GeneID:886669"
     CDS             complement(301735..302028)
                     /locus_tag="Rv0250c"
                     /function="UNKNOWN. POSSIBLY DOWN-REGULATED BY
                     HSPR|Rv0353."
                     /experiment="experimental evidence, no additional details
                     recorded"
                     /note="Rv0250c, (MTV034.16c), len: 97 aa. Conserved
                     hypothetical protein, equivalent to
                     MLCB1883.27c|T44883|3063888|CAA18576.1|AL022486
                     hypothetical protein from Mycobacterium leprae (98 aa),
                     FASTA scores: opt: 478, E(): 4.4e-28, (72.6% identity in
                     95 aa overlap). Also similar to C-terminus of
                     AC44316.1|AL596043|SCBAC31E11.05c hypothetical protein
                     from Streptomyces coelicolor (146 aa)."
                     /codon_start=1
                     /transl_table=11
                     /product="hypothetical protein"
                     /protein_id="NP_214764.1"
                     /db_xref="GI:15607391"
                     /db_xref="GeneID:886669"
     gene            complement(302173..302652)
                     /gene="hsp"
                     /locus_tag="Rv0251c"
                     /db_xref="GeneID:886667"
     CDS             complement(302173..302652)
                     /gene="hsp"
                     /locus_tag="Rv0251c"
                     /function="THOUGHT TO BE INVOLVED IN THE INITIATION STEP
                     OF TRANSLATION AT HIGH TEMPERATURE. BOUNDED TO 30S
                     RIBOSOMAL SUBUNIT. POSSIBLY A MOLECULAR CHAPERONE. SEEMS
                     TO BE REGULATED POSITIVELY BY SIGE|Rv1221 AND NEGATIVELY
                     BY HSPR|Rv0353."
                     /experiment="experimental evidence, no additional details
                     recorded"
                     /note="Rv0251c, (MTV034.17c), len: 159 aa. hsp (alternate
                     gene name: hsp20, hrpA, acr2), heat-stress-induced
                     ribosome-binding protein A (see citations below). Highly
                     similar to AAD39038.1|AF072875_1|AF072875 putative HSP20
                     from Mycobacterium smegmatis (145 aa), FASTA scores: opt:
                     479, E(): 2.3e-24, (59.9% identity in 157 aa overlap); and
                     similar to many bacterial and eukaryotic hsp proteins e.g.
                     P12811|HS2C_CHLRE CHLOROPLAST HEAT SHOCK 22KD PROTEIN from
                     CHLAMYDOMONAS REINHARDTII (157 aa), FASTA scores: opt:
                     184, E(): 1.2e-05, (32.4% identity in 142 aa overlap).
                     Also similar to PCC6803 Spore protein sp21 from
                     Synechocystis sp. (146 aa), FASTA scores: opt: 213, E():
                     1.2e-07, (30.3 identity in 145 aa overlap). Also similar
                     to P30223|14KD_MYCTU 14 KDA ANTIGEN (16 KDA ANTIGEN) 19K
                     major membrane protein (HSP 16.3) from Mycobacterium
                     tuberculosis (144 aa). BELONG TO THE SMALL HEAT SHOCK
                     PROTEIN (HSP20) FAMILY.; hsp 20; hrpA; acr2"
                     /codon_start=1
                     /transl_table=11
                     /product="heat shock protein hsp (heat-stress-induced
                     ribosome-binding protein A)"
                     /protein_id="NP_214765.1"
                     /db_xref="GI:15607392"
                     /db_xref="GeneID:886667"
     gene            302866..305427
                     /gene="nirB"
                     /locus_tag="Rv0252"
                     /db_xref="GeneID:886665"
     CDS             302866..305427
                     /gene="nirB"
                     /locus_tag="Rv0252"
                     /function="INVOLVED IN NITRATE ASSIMILATION
                     (DENITRIFICATION) (AT THE SECOND STEP). THIS ENZYME IS A
                     FAD FLAVOPROTEIN THAT ALSO CONTAINS A SIROHEME AND ONE
                     2FE-2S IRON-SULFUR CENTER [CATALYTIC ACTIVITY: 3 NAD(P)H +
                     nitrite = 3 NAD(P)+ + NH4OH + H2O.]"
                     /note="Rv0252, (MTV034.18), len: 853 aa. Probable nirB
                     (alternate gene name: nasB), nitrite reductase [NAD(P)H]
                     large subunit (EC 1.6.6.4), flavoprotein containing
                     siroheme and a 2FE-2S iron-sulfur centre. Highly similar
                     to many others bacterial enzymes e.g. P08201|NIRB_ECOLI
                     NITRITE REDUCTASE (NAD(P)H) LARGE SUBUNIT from Escherichia
                     coli strain K12 (847 aa), FASTA scores: opt: 2775, E(): 0,
                     (49.8% identity in 840 aa overlap); Q06458|NIRB_KLEPN
                     NITRITE REDUCTASE (NAD(P)H) LARGE SUBUNIT (957 aa), FASTA
                     scores: opt: 2902, E(): 0, (54.2% identity in 827 aa
                     overlap). Contains PS00365 Nitrite and sulfite reductases
                     iron-sulfur/siroheme-binding site. HOMODIMER WHICH
                     ASSOCIATES WITH NIRD|Rv0253. COFACTORS: FAD; Iron;
                     Siroheme. TBparse score is 0.903.; nasB"
                     /codon_start=1
                     /transl_table=11
                     /product="nitrite reductase large subunit"
                     /protein_id="NP_214766.1"
                     /db_xref="GI:15607393"
                     /db_xref="GeneID:886665"
     misc_feature    304939..304989
                     /gene="nirB"
                     /locus_tag="Rv0252"
                     /note="PS00365 Nitrite and sulfite reductases
                     iron-sulfur/siroheme-binding site"
     gene            305453..305809
                     /gene="nirD"
                     /locus_tag="Rv0253"
                     /db_xref="GeneID:886664"
     CDS             305453..305809
                     /gene="nirD"
                     /locus_tag="Rv0253"
                     /function="INVOLVED IN NITRATE ASSIMILATION
                     (DENITRIFICATION); REQUIRED FOR ACTIVITY OF THE REDUCTASE
                     [CATALYTIC ACTIVITY: 3 NAD(P)H + nitrite = 3 NAD(P)+ +
                     NH4OH + H2O.]"
                     /note="Rv0253, (MTV034.19), len: 118 aa. Probable nirD,
                     nitrite reductase [NAD(P)H] small subunit (EC 1.6.6.4),
                     similar to others e.g.
                     P23675|NIRD_ECOLI|B3366|Z4727|ECS4217 from Escherichia
                     coli strains K12 and O157:H7 (108 aa), FASTA scores: opt:
                     271, E():1.7e-12, (41.9% identity in 105 aa overlap).
                     ASSOCIATES WITH NIRB|Rv0252. TBparse score is 0.913."
                     /codon_start=1
                     /transl_table=11
                     /product="nitrite reductase [NAD(P)H] small subunit NirD"
                     /protein_id="NP_214767.1"
                     /db_xref="GI:15607394"
                     /db_xref="GeneID:886664"
     gene            complement(305825..306349)
                     /gene="cobU"
                     /locus_tag="Rv0254c"
                     /db_xref="GeneID:886661"
     CDS             complement(305825..306349)
                     /gene="cobU"
                     /locus_tag="Rv0254c"
                     /EC_number="2.-.-.-"
                     /function="INVOLVED IN COBALAMIN BIOSYNTHESIS."
                     /note="Rv0254c, (MTV034.20), len: 174 aa. Probable cobU,
                     cobalamin biosynthesis protein including a cobinamide
                     kinase (EC 2.-.-.-) and cobinamide phosphate
                     guanylyltransferase (EC 2.-.-.-). Highly similar to many
                     e.g. Q05599|COBU_SALTY COBINAMIDE KINASE / COBINAMIDE
                     PHOSPHATE GUANYLYLTRANSFERASE from Salmonella typhimurium
                     (181 aa), FASTA scores: opt: 308, E(): 1.1e-14, (38.7%
                     identity in 181 aa overlap);
                     P46886|COBU_ECOLI|B1993|Z3153|ECS2788 Bifunctional
                     cobalamin biosynthesis protein cobU from Escherichia coli
                     strains K12 and O157:H7 (181 aa); part of
                     AL096872|SC5F7_10 from Streptomyces coelicolor (397 aa),
                     FASTA scores: opt: 445, E(): 3.6e-23, (46.0% identity in
                     176 aa overlap); etc. Contains PS00017 ATP/GTP-binding
                     site motif A (P-loop)."
                     /codon_start=1
                     /transl_table=11
                     /product="bifunctional cobinamide kinase/cobinamide
                     phosphate guanylyltransferase"
                     /protein_id="NP_214768.1"
                     /db_xref="GI:15607395"
                     /db_xref="GeneID:886661"
     misc_feature    complement(306308..306331)
                     /gene="cobU"
                     /locus_tag="Rv0254c"
                     /note="PS00017 ATP/GTP-binding site motif A (P-loop)"
     gene            complement(306374..307858)
                     /gene="cobQ1"
                     /locus_tag="Rv0255c"
                     /db_xref="GeneID:886673"
     CDS             complement(306374..307858)
                     /gene="cobQ1"
                     /locus_tag="Rv0255c"
                     /function="INVOLVED IN COBALAMIN BIOSYNTHESIS"
                     /note="catalyzes amidations at positions B, D, E, and G on
                     adenosylcobyrinic A,C-diamide. NH(2) groups are provided
                     by glutamine, and one molecule of ATP is hydrogenolyzed
                     for each amidation"
                     /codon_start=1
                     /transl_table=11
                     /product="cobyric acid synthase"
                     /protein_id="YP_177703.1"
                     /db_xref="GI:57116707"
                     /db_xref="GeneID:886673"
     gene            complement(307877..309547)
                     /gene="PPE2"
                     /locus_tag="Rv0256c"
                     /db_xref="GeneID:886684"
     CDS             complement(307877..309547)
                     /gene="PPE2"
                     /locus_tag="Rv0256c"
                     /function="UNKNOWN"
                     /experiment="experimental evidence, no additional details
                     recorded"
                     /note="Rv0256c, (MTV034.22c), len: 556 aa. Member of the
                     M. tuberculosis PPE family, similar to many e.g. Rv0280,
                     Rv0286, etc. Equivalent to Z98756|MLCB2492.30 from
                     Mycobacterium leprae (572 aa), FASTA scores: opt: 1837,
                     E(): 0, (62.9% identity in 461 aa overlap)."
                     /codon_start=1
                     /transl_table=11
                     /product="PPE family protein"
                     /protein_id="YP_177704.1"
                     /db_xref="GI:57116708"
                     /db_xref="GeneID:886684"
     gene            309699..310073
                     /locus_tag="Rv0257"
                     /db_xref="GeneID:3205110"
     CDS             309699..310073
                     /locus_tag="Rv0257"
                     /function="UNKNOWN"
                     /experiment="experimental evidence, no additional details
                     recorded"
                     /note="Rv0257, len: 124 aa. Hypothetical protein,
                     orthologue of ML1828A conserved hypothetical protein from
                     Mycobacterium leprae. Replaced Rv0257c (older
                     annotation)."
                     /codon_start=1
                     /transl_table=11
                     /product="hypothetical protein"
                     /protein_id="YP_177620.1"
                     /db_xref="GI:57116709"
                     /db_xref="GeneID:3205110"
     gene            complement(310294..310749)
                     /locus_tag="Rv0258c"
                     /db_xref="GeneID:886654"
     CDS             complement(310294..310749)
                     /locus_tag="Rv0258c"
                     /function="UNKNOWN"
                     /note="Rv0258c, (MTCY06A4.02c), len: 151 aa (alternative
                     start possible). Conserved hypothetical protein, showing
                     some similarity to Rv1685c|MTCI125_6 from Mycobacterium
                     tuberculosis (207 aa), FASTA scores: E(): 9.3e-07, (32.1%
                     identity in 140 aa overlap). Also some similarity with
                     AL049819|SCE7_13|T36295 probable transcription regulator
                     from Streptomyces coelicolor (204 aa), FASTA scores: opt:
                     158, E(): 0.00052, (27.0% identity in 111 aa overlap)."
                     /codon_start=1
                     /transl_table=11
                     /product="hypothetical protein"
                     /protein_id="NP_214772.1"
                     /db_xref="GI:15607399"
                     /db_xref="GeneID:886654"
     gene            complement(310774..311517)
                     /locus_tag="Rv0259c"
                     /db_xref="GeneID:886657"
     CDS             complement(310774..311517)
                     /locus_tag="Rv0259c"
                     /function="UNKNOWN"
                     /note="Rv0259c, (MTCY06A4.03c), len: 247 aa. Conserved
                     hypothetical protein, showing some similarity to
                     Rv2393|Z81368|MTCY253_28 from Mycobacterium tuberculosis
                     (281 aa), FASTA scores: E(): 9.5e-16, (33.6 % identity in
                     235 aa overlap). Also some similarity with
                     CAC33938.1|AL589708 putative secreted protein from
                     Streptomyces coelicolor (248 aa)."
                     /codon_start=1
                     /transl_table=11
                     /product="hypothetical protein"
                     /protein_id="NP_214773.1"
                     /db_xref="GI:15607400"
                     /db_xref="GeneID:886657"
     gene            complement(311514..312659)
                     /locus_tag="Rv0260c"
                     /db_xref="GeneID:886651"
     CDS             complement(311514..312659)
                     /locus_tag="Rv0260c"
                     /EC_number="4.2.1.75"
                     /function="COULD BE INVOLVED IN TRANSCRIPTIONAL
                     MECHANISM."
                     /note="catalyzes the formation of uroporphyrinogen-III
                     from hydroxymethylbilane"
                     /codon_start=1
                     /transl_table=11
                     /product="bifunctional uroporphyrinogen-III
                     synthetase/response regulator domain protein"
                     /protein_id="NP_214774.1"
                     /db_xref="GI:15607401"
                     /db_xref="GeneID:886651"
     gene            complement(312759..314168)
                     /gene="narK3"
                     /locus_tag="Rv0261c"
                     /db_xref="GeneID:886663"
     CDS             complement(312759..314168)
                     /gene="narK3"
                     /locus_tag="Rv0261c"
                     /function="INVOLVED IN EXCRETION OF NITRITE PRODUCED BY
                     THE DISSIMILATORY REDUCTION OF NITRATE. RESPONSIBLE FOR
                     THE TRANSLOCATION OF THE SUBSTRATE ACROSS THE MEMBRANE."
                     /note="Rv0261c, (MTCY06A4.05c), len: 469 aa. Probable
                     nirK3, nitrite extrusion protein, integral membrane
                     protein possibly member of major facilitator superfamily
                     (MFS), equivalent to AAB41700.1|U72744 nitrite extrusion
                     protein from Mycobacterium fortuitum (471 aa); and
                     2342627|CAB11406.1|Z98741|T44908 nitrite extrusion protein
                     homolog from Mycobacterium leprae (517 aa; longer in
                     N-terminus). Also similar to other nitrite extrusion
                     proteins e.g. NARK_ECOLI|P10903|B1223 nitrite extrusion
                     protein 1 from Escherichia coli strain K12 (463 aa), FASTA
                     scores: opt: 755, E(): 0, (35.0% identity in 466 aa
                     overlap). BELONGS TO THE NARK/NASA FAMILY OF
                     TRANSPORTERS."
                     /codon_start=1
                     /transl_table=11
                     /product="integral membrane nitrite extrusion protein
                     NarK3"
                     /protein_id="NP_214775.1"
                     /db_xref="GI:15607402"
                     /db_xref="GeneID:886663"
     gene            complement(314309..314854)
                     /gene="aac"
                     /locus_tag="Rv0262c"
                     /db_xref="GeneID:886648"
     CDS             complement(314309..314854)
                     /gene="aac"
                     /locus_tag="Rv0262c"
                     /EC_number="2.3.1.-"
                     /function="CONFERS RESISTANCE TO AMINOGLYCOSIDES
                     (GENTAMICIN, TOBRAMYCIN, DIBEKACIN, NETILMICIN, AND
                     6'-N-ETHYLNETILMICIN)."
                     /experiment="experimental evidence, no additional details
                     recorded"
                     /note="Rv0262c, (MTCY06A4.06c), len: 181 aa. aac,
                     aminoglycoside 2'-N-acetyltransferase (aac(2')-IC) (EC
                     2.3.1.-) (see citation below), highly similar to
                     NP_302635.1|NC_002677 aminoglycoside
                     2'-N-acetyltransferase from Mycobacterium leprae (182 aa);
                     Q49157|AAC2_MYCFO|AAC aminoglycoside
                     2'-N-acetyltransferase from Mycobacterium fortuitum (195
                     aa), FASTA scores: opt: 884, E(): 0, (69.1% identity in
                     181 aa overlap); and P94968|AAC2_MYCSM|AAC aminoglycoside
                     2'-N-acetyltransferase from Mycobacterium smegmatis (210
                     aa) (see also citation below). Also similar to
                     Q52424|AAC2_PROST AMINOGLYCOSIDE 2'-N-ACETYLTRANSFERASE
                     from Providencia stuartii (178 aa). BELONGS TO THE
                     AAC(2')-I FAMILY OF ACETYLTRANSFERASES. Note that
                     previously known as aac(2')-IC.; aac(2')-IC"
                     /codon_start=1
                     /transl_table=11
                     /product="aminoglycoside 2'-N-acetyltransferase AAC
                     (AAC(2')-IC)"
                     /protein_id="NP_214776.1"
                     /db_xref="GI:15607403"
                     /db_xref="GeneID:886648"
     gene            complement(314864..315766)
                     /locus_tag="Rv0263c"
                     /db_xref="GeneID:886659"
     CDS             complement(314864..315766)
                     /locus_tag="Rv0263c"
                     /function="UNKNOWN"
                     /note="Rv0263c, (MTCY06A4.07c), len: 300 aa. Conserved
                     hypothetical protein, equivalent to NP_302634.1|NC_002677
                     conserved hypothetical protein from Mycobacterium leprae
                     (305 aa). Also similar to others e.g. AL121596|SC51A_21
                     hypothetical protein from Streptomyces coelicolor (285
                     aa), FASTA scores: opt: 714, E(): 0, (45.3% identity in
                     289 aa overlap); NP_233164.1|NC_002506 conserved
                     hypothetical protein from Vibrio cholerae (309 aa);
                     NP_406216.1|NC_003143 conserved hypothetical protein from
                     Yersinia pestis (316 aa); YH30_HAEIN|P44298|hi1730
                     hypothetical protein from Haemophilus influenzae (309 aa),
                     FASTA scores: opt: 430, E(): 3e-20, (29.6% identity in 284
                     aa overlap); etc. Also similar to carboxylases eg
                     NP_415240.1|NC_000913|P75745|YBGK_ECOLI putative
                     carboxylase from Escherichia coli strain K12 (310 aa),
                     FASTA score: (34.6% identity in 286 aa overlap);
                     NP_459698.1|NC_003197 putative carboxylase from Salmonella
                     typhimurium (310 aa); and to middle part of
                     NP_420636.1|NC_002696 urea amidolyase-related protein from
                     Caulobacter crescentus (1207 aa)."
                     /codon_start=1
                     /transl_table=11
                     /product="hypothetical protein"
                     /protein_id="NP_214777.1"
                     /db_xref="GI:15607404"
                     /db_xref="GeneID:886659"
     gene            complement(315783..316415)
                     /locus_tag="Rv0264c"
                     /db_xref="GeneID:886646"
     CDS             complement(315783..316415)
                     /locus_tag="Rv0264c"
                     /function="UNKNOWN"
                     /note="Rv0264c, (MTCY06A4.08c), len: 320 aa. Conserved
                     hypothetical protein, equivalent to CAC32080.1|AL583926
                     conserved hypothetical protein from Mycobacterium leprae
                     (222 aa). Also similar to others hypothetical proteins
                     e.g. AL121596|SC51A_20 from Streptomyces coelicolor (252
                     aa), FASTA scores: opt: 420, E(): 2.7e-20, (41.7% identity
                     in 204 aa overlap); P75744|YBGJ_ECOLI HYPOTHETICAL 23.9 KD
                     PROTEIN from Escherichia coli (218 aa), FASTA scores: E():
                     2.1e-14, (35.7% identity in 182 aa overlap);
                     YH31_HAEIN|P44299|hi173 hypothetical protein from
                     Haemophilus influenzae (213 aa), FASTA scores: opt: 252,
                     E(): 8.3e-10, (31.1% identity in 183 aa overlap)."
                     /codon_start=1
                     /transl_table=11
                     /product="hypothetical protein"
                     /protein_id="NP_214778.1"
                     /db_xref="GI:15607405"
                     /db_xref="GeneID:886646"
     gene            complement(316511..317503)
                     /locus_tag="Rv0265c"
                     /db_xref="GeneID:886650"
     CDS             complement(316511..317503)
                     /locus_tag="Rv0265c"
                     /function="THOUGHT TO BE INVOLVED IN IRON TRANSPORT ACROSS
                     THE MEMBRANE (IMPORT)."
                     /note="Rv0265c, (MTCY06A4.09c), len: 330 aa. Probable
                     iron-transport lipoprotein, most similar to
                     T36412|5763945|CAB53324.1|AL109974 probable
                     iron-siderophore binding lipoprotein from Streptomyces
                     coelicolor (350 aa); and (N-terminus may be incorrect) to
                     T14166|3560508|AAC82551.1|AF027770 fxuD protein from
                     Mycobacterium smegmatis (420 aa), FASTA scores: opt: 385,
                     E(): 1.5e-16, (32.3% identity in 232 aa overlap). Also
                     similar to AAB97475.1|U02617 DtxR/iron regulated
                     lipoprotein precursor from Corynebacterium diphtheriae
                     (355 aa); FECB_ECOLI|P15028 iron(III) dicitrate-binding
                     periplasmic protein (300 aa), FASTA scores: opt: 191, E():
                     2.3e-05, (26.5% identity in 196 aa overlap). Contains
                     PS00013 Prokaryotic membrane lipoprotein lipid attachment
                     site. Note that previously known as fecB2.; fecB2"
                     /codon_start=1
                     /transl_table=11
                     /product="periplasmic IRON-transport lipoprotein"
                     /protein_id="YP_177705.1"
                     /db_xref="GI:57116710"
                     /db_xref="GeneID:886650"
     misc_feature    complement(317426..317458)
                     /locus_tag="Rv0265c"
                     /note="PS00013 Prokaryotic membrane lipoprotein lipid
                     attachment site"
     gene            complement(317525..321154)
                     /gene="oplA"
                     /locus_tag="Rv0266c"
                     /db_xref="GeneID:886642"
     CDS             complement(317525..321154)
                     /gene="oplA"
                     /locus_tag="Rv0266c"
                     /EC_number="3.5.2.9"
                     /function="CATALYZES THE CLEAVAGE OF 5-OXO-L-PROLINE TO
                     FORM L-GLUTAMATE COUPLED TO THE HYDROLYSIS OF ATP TO ADP
                     AND INORGANIC PHOSPHATE [CATALYTIC ACTIVITY: ATP +
                     5-oxo-L-proline + 2 H2O = ADP + phosphate + L-glutamate]."
                     /note="Rv0266c, (MTCY06A4.10c), len: 1209 aa. Probable
                     oplA, 5-oxoprolinase (EC 3.5.2.9), highly similar to
                     others or to hypothetical proteins e.g.
                     AAK24340.1|AE005906 hydantoinase/oxoprolinase from
                     Caulobacter crescentus (1196 aa);
                     NP_103129.1|14022305|BAB48915.1|AP002997 5-oxoprolinase
                     from Mesorhizobium loti (1210 aa); CAC48426.1|AL603642
                     CONSERVED HYPOTHETICAL PROTEIN from Sinorhizobium meliloti
                     (1205 aa); S77037|slr0697|1006579|BAA10729.1|D6400
                     HYPOTHETICAL PROTEIN from Synechocystis sp. strain PCC
                     6803 (1252 aa), FASTA scores: opt: 2016, E(): 0, (51.4%
                     identity in 1247 aa overlap);
                     P97608|OPLA_RAT|T42756|11278797 5-OXOPROLINASE
                     (5-OXO-L-PROLINASE) (PYROGLUTAMASE) (5-OPASE) from Rattus
                     norvegicus (1288 aa); etc. BELONGS TO THE OXOPROLINASE
                     FAMILY."
                     /codon_start=1
                     /transl_table=11
                     /product="5-oxoprolinase"
                     /protein_id="NP_214780.1"
                     /db_xref="GI:15607407"
                     /db_xref="GeneID:886642"
     gene            321331..322722
                     /gene="narU"
                     /locus_tag="Rv0267"
                     /db_xref="GeneID:886644"
     CDS             321331..322722
                     /gene="narU"
                     /locus_tag="Rv0267"
                     /function="INVOLVED IN EXCRETION OF NITRITE PRODUCED BY
                     THE DISSIMILATORY REDUCTION OF NITRATE. RESPONSIBLE FOR
                     THE TRANSLOCATION OF THE SUBSTRATE ACROSS THE MEMBRANE."
                     /note="Rv0267, (MTCY06A4.11), len: 463 aa. Probable narU,
                     nitrite extrusion protein, integral membrane protein
                     possibly member of major facilitator superfamily (MFS),
                     similar to other nitrite extrusion proteins e.g.
                     NARU_ECOLI|P37758 nitrite extrusion protein 2 from
                     Escherichia coli (462 aa), FASTA scores: opt: 630, E():
                     4.4e-33, (38.9% identity in 463 aa overlap); and
                     NARK_ECOLI|P10903|B1223 nitrite extrusion protein 1 from
                     Escherichia coli strain K12 (463 aa), FASTA scores: opt:
                     607, E(): 1.3e-31, (42.0% identity in 457 aa overlap).
                     Also similar to Rv0261c, Rv2329c, Rv1737c, and to
                     MLCB22_25 from Mycobacterium leprae (517 aa), FASTA score:
                     (35.1 identity in 459 aa overlap). BELONGS TO THE
                     NARK/NASA FAMILY OF TRANSPORTERS."
                     /codon_start=1
                     /transl_table=11
                     /product="integral membrane nitrite extrusion protein
                     NarU"
                     /protein_id="NP_214781.1"
                     /db_xref="GI:15607408"
                     /db_xref="GeneID:886644"
     gene            complement(322764..323273)
                     /locus_tag="Rv0268c"
                     /db_xref="GeneID:886647"
     CDS             complement(322764..323273)
                     /locus_tag="Rv0268c"
                     /function="UNKNOWN"
                     /experiment="experimental evidence, no additional details
                     recorded"
                     /note="Rv0268c, (MTCY06A4.12c), len: 169 aa. Hypothetical
                     unknown protein."
                     /codon_start=1
                     /transl_table=11
                     /product="hypothetical protein"
                     /protein_id="NP_214782.1"
                     /db_xref="GI:15607409"
                     /db_xref="GeneID:886647"
     gene            complement(323338..324531)
                     /locus_tag="Rv0269c"
                     /db_xref="GeneID:886640"
     CDS             complement(323338..324531)
                     /locus_tag="Rv0269c"
                     /function="UNKNOWN"
                     /note="Rv0269c, (MTCY06A4.13c), len: 397 aa. Conserved
                     hypothetical protein, highly similar to AL079355|SC4C6_19
                     hypothetical protein from Streptomyces coelicolor (341
                     aa), FASTA scores: opt: 1019, E(): 0, (46.5% identity in
                     344 aa overlap), and similar to other proteins e.g.
                     CAC49016.1|AL603644 putative ATP-dependent DNA ligase
                     protein from Sinorhizobium meliloti (636 aa); O34398 YKOU
                     PROTEIN from Bacillus subtilis (611 aa), FASTA score:
                     (27.2% identity in 283 aa overlap). Also similar to
                     proteins from Mycobacterium tuberculosis e.g. Rv3062,
                     Rv3731 (both DNA ligases), and Rv0938, Rv3730c."
                     /codon_start=1
                     /transl_table=11
                     /product="hypothetical protein"
                     /protein_id="NP_214783.1"
                     /db_xref="GI:15607410"
                     /db_xref="GeneID:886640"
     gene            324567..326249
                     /gene="fadD2"
                     /locus_tag="Rv0270"
                     /db_xref="GeneID:886637"
     CDS             324567..326249
                     /gene="fadD2"
                     /locus_tag="Rv0270"
                     /EC_number="2.3.1.86"
                     /function="UNKNOWN, BUT INVOLVED IN LIPID DEGRADATION."
                     /experiment="experimental evidence, no additional details
                     recorded"
                     /note="activates fatty acids by binding to coenzyme A"
                     /codon_start=1
                     /transl_table=11
                     /product="acyl-CoA synthetase"
                     /protein_id="NP_214784.1"
                     /db_xref="GI:15607411"
                     /db_xref="GeneID:886637"
     misc_feature    325236..325271
                     /gene="fadD2"
                     /locus_tag="Rv0270"
                     /note="PS00455 Putative AMP-binding domain signature"
     gene            complement(326266..328461)
                     /gene="fadE6"
                     /locus_tag="Rv0271c"
                     /db_xref="GeneID:886641"
     CDS             complement(326266..328461)
                     /gene="fadE6"
                     /locus_tag="Rv0271c"
                     /EC_number="1.3.99.-"
                     /function="UNKNOWN, BUT INVOLVED IN LIPID DEGRADATION."
                     /note="Rv0271c, (MTCY06A4.15c), len: 731 aa. Probable
                     fadE6, acyl-CoA dehydrogenase (EC 1.3.99.-), with
                     C-terminal half similar to many e.g. ACDS_HUMAN|P16219
                     acyl-CoA dehydrogenase (short-chain) from Homo sapiens
                     (412 aa), FASTA scores: opt: 339, E(): 1.3e-13, (28.1%
                     identity in 288 aa overlap)."
                     /codon_start=1
                     /transl_table=11
                     /product="acyl-CoA dehydrogenase FADE6"
                     /protein_id="NP_214785.1"
                     /db_xref="GI:15607412"
                     /db_xref="GeneID:886641"
     gene            complement(328575..329708)
                     /locus_tag="Rv0272c"
                     /db_xref="GeneID:886635"
     CDS             complement(328575..329708)
                     /locus_tag="Rv0272c"
                     /function="UNKNOWN"
                     /note="Rv0272c, (MTCY06A4.16c), len: 377 aa. Hypothetical
                     unknown protein."
                     /codon_start=1
                     /transl_table=11
                     /product="hypothetical protein"
                     /protein_id="NP_214786.1"
                     /db_xref="GI:15607413"
                     /db_xref="GeneID:886635"
     gene            complement(329705..330325)
                     /locus_tag="Rv0273c"
                     /db_xref="GeneID:886633"
     CDS             complement(329705..330325)
                     /locus_tag="Rv0273c"
                     /function="COULD BE INVOLVED IN TRANSCRIPTIONAL
                     MECHANISM."
                     /note="Rv0273c, (MTV035.01c), len: 206 aa (start
                     uncertain). Possible transcriptional regulator, showing
                     some similarity to hypothetical regulators from
                     Mycobacterium tuberculosis e.g. P96222|Rv3855|MTCY01A6.13c
                     (216 aa); O08377|Rv1534|MTCY07A7A.03 (225 aa), FASTA
                     scores: opt: 123, E(): 3.2e-06, (28.5% identity in 172 aa
                     overlap). TBparse score is 0.945."
                     /codon_start=1
                     /transl_table=11
                     /product="transcriptional regulatory protein"
                     /protein_id="NP_214787.1"
                     /db_xref="GI:15607414"
                     /db_xref="GeneID:886633"
     gene            330422..331003
                     /locus_tag="Rv0274"
                     /db_xref="GeneID:886631"
     CDS             330422..331003
                     /locus_tag="Rv0274"
                     /function="UNKNOWN"
                     /experiment="experimental evidence, no additional details
                     recorded"
                     /note="Rv0274, (MTV035.02), len: 193 aa. Conserved
                     hypothetical protein, highly similar to
                     AAK25058.1|AE005973 conserved hypothetical protein from
                     Caulobacter crescentus (174 aa). Shows also some
                     similarity to others hypothetical proteins e.g.
                     AJ002571|BSAJ2571_7 from Bacillus subtilis (316 aa), FASTA
                     scores: opt: 138, E(): 0.033, (27.1% identity in 133 aa
                     overlap). Previous hits with Q56415|M85195
                     FOSFOMYCIN-RESISTANCE PROTEIN from SERRATIA MARCESCENS
                     (141 aa), FASTA scores: opt: 82, E(): 1.1e -08, (29.1%
                     identity in 151 aa overlap). Contains PS00082 Extradiol
                     ring-cleavage dioxygenases signature near C-terminus.
                     TBparse score is 0.914."
                     /codon_start=1
                     /transl_table=11
                     /product="hypothetical protein"
                     /protein_id="NP_214788.1"
                     /db_xref="GI:15607415"
                     /db_xref="GeneID:886631"
     misc_feature    330842..330907
                     /locus_tag="Rv0274"
                     /note="PS00082 Extradiol ring-cleavage dioxygenases
                     signature"
     gene            complement(330933..331658)
                     /locus_tag="Rv0275c"
                     /db_xref="GeneID:886629"
     CDS             complement(330933..331658)
                     /locus_tag="Rv0275c"
                     /function="COULD BE INVOLVED IN TRANSCRIPTIONAL
                     MECHANISM."
                     /note="Rv0275c, (MTV035.03c), len: 241 aa. Possible
                     transcriptional regulator, tetR family, similar to others
                     e.g. Q9RJE7|SCF81.04c PUTATIVE TETR-FAMILY TRANSCRIPTIONAL
                     REGULATOR from Streptomyces coelicolor (219 aa);
                     Q9FBI8|SCP8.33c PUTATIVE TETR-FAMILY TRANSCRIPTIONAL
                     REGULATOR from Streptomyces coelicolor (213 aa);
                     Q9I2Q9|PA1836 PROBABLE TRANSCRIPTIONAL REGULATOR from
                     Pseudomonas aeruginosa (193 aa); etc. Also shows some
                     similarity with Rv0825c from Mycobacterium tuberculosis
                     (213 aa), FASTA scores: opt: 230, E(): 2.7e-07, (32.6%
                     identity in 190 aa overlap). SEEMS TO BELONG TO THE
                     TETR/ACRR FAMILY OF TRANSCRIPTIONAL REGULATORS (M.
                     tuberculosis regulatory protein family with many TetR
                     orthologues)."
                     /codon_start=1
                     /transl_table=11
                     /product="TetR family transcriptional regulator"
                     /protein_id="YP_177706.1"
                     /db_xref="GI:57116711"
                     /db_xref="GeneID:886629"
     gene            331748..332668
                     /locus_tag="Rv0276"
                     /db_xref="GeneID:886627"
     CDS             331748..332668
                     /locus_tag="Rv0276"
                     /function="UNKNOWN"
                     /note="Rv0276, (MTV035.04), len: 306 aa. Conserved
                     hypothetical protein, similar to Rv2237|Z70692|MTCY427.18
                     from Mycobacterium tuberculosis (296 aa), FASTA scores:
                     opt: 874, E(): 0, (49.6% identity in 282 aa overlap)."
                     /codon_start=1
                     /transl_table=11
                     /product="hypothetical protein"
                     /protein_id="NP_214790.1"
                     /db_xref="GI:15607417"
                     /db_xref="GeneID:886627"
     gene            complement(332708..333136)
                     /locus_tag="Rv0277c"
                     /db_xref="GeneID:886625"
     CDS             complement(332708..333136)
                     /locus_tag="Rv0277c"
                     /function="UNKNOWN"
                     /note="Rv0277c, (MTV035.05c), len: 152 aa. Conserved
                     hypothetical protein, highly similar to
                     Rv0749|H70824|2911023|CAA17516.1|AL021958 CONSERVED
                     HYPOTHETICAL PROTEIN from Mycobacterium tuberculosis (142
                     aa); and similar to several other hypothetical
                     Mycobacterium tuberculosis proteins: Rv0277c, Rv2530c,
                     etc."
                     /codon_start=1
                     /transl_table=11
                     /product="hypothetical protein"
                     /protein_id="NP_214791.1"
                     /db_xref="GI:15607418"
                     /db_xref="GeneID:886625"
     gene            complement(333437..336310)
                     /gene="PE_PGRS3"
                     /locus_tag="Rv0278c"
                     /db_xref="GeneID:886623"
     CDS             complement(333437..336310)
                     /gene="PE_PGRS3"
                     /locus_tag="Rv0278c"
                     /function="UNKNOWN"
                     /note="Rv0278c, (MTV035.06c), len: 957 aa. Member of the
                     Mycobacterium tuberculosis PE family (see citation below),
                     PGRS subfamily of gly-rich proteins, similar to many e.g.
                     Z95890|MTCY28_25|Rv1759c from Mycobacterium tuberculosis
                     (914 aa), FASTA scores: opt: 3849, E(): 0, (67.8% identity
                     in 903 aa overlap). Contains PS00583 pfkB family of
                     carbohydrate kinases signature 1."
                     /codon_start=1
                     /transl_table=11
                     /product="PE-PGRS family protein"
                     /protein_id="YP_177707.1"
                     /db_xref="GI:57116712"
                     /db_xref="GeneID:886623"
     misc_feature    complement(334136..334207)
                     /gene="PE_PGRS3"
                     /locus_tag="Rv0278c"
                     /note="PS00583 pfkB family of carbohydrate kinases
                     signature 1"
     gene            complement(336560..339073)
                     /gene="PE_PGRS4"
                     /locus_tag="Rv0279c"
                     /db_xref="GeneID:886621"
     CDS             complement(336560..339073)
                     /gene="PE_PGRS4"
                     /locus_tag="Rv0279c"
                     /function="UNKNOWN"
                     /note="Rv0279c, (MTV035.07c), len: 837 aa. Member of the
                     Mycobacterium tuberculosis PE family, PGRS subfamily of
                     gly-rich proteins (see citation below), similar to many
                     e.g. Z95890|MTCY28_25|Rv0278c from Mycobacterium
                     tuberculosis (914 aa), FASTA scores: opt: 2677, E(): 0,
                     (64.5% identity in 926 aa overlap)."
                     /codon_start=1
                     /transl_table=11
                     /product="PE-PGRS family protein"
                     /protein_id="YP_177708.1"
                     /db_xref="GI:57116713"
                     /db_xref="GeneID:886621"
     gene            339364..340974
                     /gene="PPE3"
                     /locus_tag="Rv0280"
                     /db_xref="GeneID:886619"
     CDS             339364..340974
                     /gene="PPE3"
                     /locus_tag="Rv0280"
                     /function="UNKNOWN"
                     /note="Rv0280, (MTV035.08), len: 536 aa. Member of the
                     Mycobacterium tuberculosis PPE family, similar to others
                     e.g. Z80108|MTCY21B4_4|Rv0453 from Mycobacterium
                     tuberculosis (539 aa), FASTA scores: opt: 1131, E(): 0,
                     (51.7% identity in 540 aa overlap)."
                     /codon_start=1
                     /transl_table=11
                     /product="PPE family protein"
                     /protein_id="YP_177709.1"
                     /db_xref="GI:57116714"
                     /db_xref="GeneID:886619"
     gene            340998..341906
                     /locus_tag="Rv0281"
                     /db_xref="GeneID:886618"
     CDS             340998..341906
                     /locus_tag="Rv0281"
                     /function="UNKNOWN"
                     /note="Rv0281, (MTV035.09), len: 302 aa. Conserved
                     hypothetical protein; member of Mycobacterium tuberculosis
                     protein family that includes Rv0726c, Rv0731c, Rv3399,
                     Rv1729c, etc. MTCY31_23 (325 aa), FASTA scores: opt: 1386,
                     E(): 0, (69. 1% identity in 301 aa overlap). Contains
                     possible N-terminal signal sequence."
                     /codon_start=1
                     /transl_table=11
                     /product="hypothetical protein"
                     /protein_id="NP_214795.1"
                     /db_xref="GI:15607422"
                     /db_xref="GeneID:886618"
     gene            342130..344025
                     /locus_tag="Rv0282"
                     /db_xref="GeneID:886613"
     CDS             342130..344025
                     /locus_tag="Rv0282"
                     /function="UNKNOWN"
                     /experiment="experimental evidence, no additional details
                     recorded"
                     /note="Rv0282, (MTV035.10), len: 631 aa. Conserved
                     hypothetical protein, similar to Y14967|MLCB628.18c
                     hypothetical protein from Mycobacterium leprae (573 aa),
                     FASTA scores: opt: 916, E(): 0, (38.7% identity in 568 aa
                     overlap). Also similar to Mycobacterium tuberculosis
                     proteins e.g. Z94121|MTY15F10.26 (619 aa), FASTA scores:
                     opt: 743, E(): 0, (29.9% identity in 612 aa overlap).
                     Member of CFXQ, CBXP family - 9 members in Mycobacterium
                     tuberculosis. Contains PS00017 ATP/GTP-binding site motif
                     A (P-loop)."
                     /codon_start=1
                     /transl_table=11
                     /product="hypothetical protein"
                     /protein_id="NP_214796.1"
                     /db_xref="GI:15607423"
                     /db_xref="GeneID:886613"
     misc_feature    343282..343305
                     /locus_tag="Rv0282"
                     /note="PS00017 ATP/GTP-binding site motif A (P-loop)"
     gene            344022..345638
                     /locus_tag="Rv0283"
                     /db_xref="GeneID:886645"
     CDS             344022..345638
                     /locus_tag="Rv0283"
                     /function="UNKNOWN"
                     /experiment="experimental evidence, no additional details
                     recorded"
                     /note="Rv0283, (MTV035.11), len: 538 aa. Possible
                     conserved membrane protein, similar to several
                     hypothetical mycobacterial proteins e.g.
                     Z94121|MTY15F10_16|Rv3895c from Mycobacterium tuberculosis
                     (495 aa), FASTA scores: opt: 698, E(): 0, (37.6% identity
                     in 492 aa overlap); Rv1782; Rv3450c; Rv3869; and
                     Y14967|MLCB628_16|MLCB628.17c from Mycobacterium leprae
                     (481 aa), FASTA scores: opt: 672, E(): 1.5e-31, (37.2%
                     identity in 506 aa overlap). Contains PS00017
                     ATP/GTP-binding site motif A (P-loop)."
                     /codon_start=1
                     /transl_table=11
                     /product="hypothetical protein"
                     /protein_id="NP_214797.1"
                     /db_xref="GI:15607424"
                     /db_xref="GeneID:886645"
     misc_feature    344931..344954
                     /locus_tag="Rv0283"
                     /note="PS00017 ATP/GTP-binding site motif A (P-loop)"
     gene            345635..349627
                     /locus_tag="Rv0284"
                     /db_xref="GeneID:886611"
     CDS             345635..349627
                     /locus_tag="Rv0284"
                     /function="UNKNOWN"
                     /experiment="experimental evidence, no additional details
                     recorded"
                     /note="Rv0284, (MTV035.12), len: 1330 aa. Possible
                     conserved membrane protein, similar to products of two
                     adjacent Mycobacterium leprae genes, MLCB628.16c (744 aa)
                     and MLCB628.15c (597 aa); and throughout its length to
                     several large Mycobacterium tuberculosis proteins:
                     Rv3447c, Rv3870, Rv1784, etc. Y14967|MLCB628_ 15 (744 aa),
                     FASTA scores: opt: 942, E(): 0, (33.8% identity in 730 aa
                     overlap); Y14967|MLCB628_14 (597 aa), FASTA scores: opt:
                     613, E(): 3.1e-30, (31.7% identity in 615 aa overlap);
                     Z94121|MTY15F10_17 (1396 aa), FASTA scores: opt: 652, E():
                     2.2e-32, (35.4% identity in 1321 aa overlap);
                     Z95389|MTCY77_19 (1236 aa), FASTA scores: opt 652, E():
                     2.2e-32, (35.4% identity in 1321 aa overlap). Contains
                     three PS00017 ATP/GTP-binding site motif A (P-loop)."
                     /codon_start=1
                     /transl_table=11
                     /product="hypothetical protein"
                     /protein_id="NP_214798.1"
                     /db_xref="GI:15607425"
                     /db_xref="GeneID:886611"
     misc_feature    347069..347092
                     /locus_tag="Rv0284"
                     /note="PS00017 ATP/GTP-binding site motif A (P-loop)"
     misc_feature    348119..348142
                     /locus_tag="Rv0284"
                     /note="PS00017 ATP/GTP-binding site motif A (P-loop)"
     misc_feature    348953..348976
                     /locus_tag="Rv0284"
                     /note="PS00017 ATP/GTP-binding site motif A (P-loop)"
     gene            349624..349932
                     /gene="PE5"
                     /locus_tag="Rv0285"
                     /db_xref="GeneID:886608"
     CDS             349624..349932
                     /gene="PE5"
                     /locus_tag="Rv0285"
                     /function="UNKNOWN"
                     /experiment="experimental evidence, no additional details
                     recorded"
                     /note="Rv0285, (MTV035.13), len: 102 aa. Member of the
                     Mycobacterium tuberculosis PE family (see Brennan & Delogu
                     2002), similar to others e.g. AL0212|MTV012_37 from
                     Mycobacterium tuberculosis (105 aa), FASTA scores: opt:
                     497, E(): 2.6e-24, (80.4% identity in 102 aa overlap);
                     Z80108|MTCY21B4.03 from Mycobacterium tuberculosis (102
                     aa), FASTA scores: opt: 413, E(): 3.7e-19, (66.7% identity
                     in 102 aa overlap); etc."
                     /codon_start=1
                     /transl_table=11
                     /product="PE family protein"
                     /protein_id="YP_177710.1"
                     /db_xref="GI:57116715"
                     /db_xref="GeneID:886608"
     gene            349935..351476
                     /gene="PPE4"
                     /locus_tag="Rv0286"
                     /db_xref="GeneID:886607"
     CDS             349935..351476
                     /gene="PPE4"
                     /locus_tag="Rv0286"
                     /function="UNKNOWN"
                     /experiment="experimental evidence, no additional details
                     recorded"
                     /note="Rv0286, (MTV035.14), len: 513 aa. Member of the
                     Mycobacterium tuberculosis PPE family, similar to others
                     e.g. AL0212|MTV012_32 from Mycobacterium tuberculosis (434
                     aa), FASTA scores: opt: 958, E(): 0, (43.5% identity in
                     522 aa overlap)."
                     /codon_start=1
                     /transl_table=11
                     /product="PPE family protein"
                     /protein_id="YP_177711.1"
                     /db_xref="GI:57116716"
                     /db_xref="GeneID:886607"
     gene            351525..351818
                     /gene="esxG"
                     /locus_tag="Rv0287"
                     /db_xref="GeneID:886604"
     CDS             351525..351818
                     /gene="esxG"
                     /locus_tag="Rv0287"
                     /function="UNKNOWN"
                     /experiment="experimental evidence, no additional details
                     recorded"
                     /note="Rv0287, (MTV035.15), len: 97 aa. esxG, ESAT-6 like
                     protein. PE-family related protein; distant member of the
                     Mycobacterium tuberculosis PE family, similar to
                     Rv3020c|AL0212|MTV012.34 (97 aa), FASTA scores: opt: 564,
                     E(): 0, (91.8% identity in 97 aa overlap). Contains
                     probable helix-turn-helix motif at aa 14-35 (Score 144,
                     +4.11 SD). SEEMS TO BELONG TO THE ESAT6 FAMILY (see Gey
                     Van Pittius et al., 2001). Note that previously known as
                     TB9.8.; TB9.8"
                     /codon_start=1
                     /transl_table=11
                     /product="hypothetical protein"
                     /protein_id="NP_214801.1"
                     /db_xref="GI:15607428"
                     /db_xref="GeneID:886604"
     gene            351848..352138
                     /gene="esxH"
                     /locus_tag="Rv0288"
                     /db_xref="GeneID:886603"
     CDS             351848..352138
                     /gene="esxH"
                     /locus_tag="Rv0288"
                     /function="UNKNOWN. MAY BE INVOLVED IN VIRULENCE."
                     /experiment="experimental evidence, no additional details
                     recorded"
                     /note="Rv0288, (MT0301, MTV035.16), len: 96 aa. esxH, low
                     molecular weight protein antigen 7 (10 kDa antigen)
                     (CFP-7) (Protein TB10.4) (see citations below), ala-rich
[truncated: 5,514,862 more chars]
