# Supplementary material for: SyNDI: synchronous network data integration framework
Source: BMC Bioinformatics. 2018 Nov 6;19:403. doi: 10.1186/s12859-018-2426-5 (PMC6219086; doi:10.1186/s12859-018-2426-5)
Supplement: Supplementary file 5 — Files of the example presented in Additional file 4. This additional file is a zip package that contains all files used in Additional file 4. Detailed descriptions of each of these files are presented in a README file included in this zip package. (GZ 30411 kb) [file 12859_2018_2426_MOESM5_ESM.gz › MtbExample/Meme2Fimo/H37Rv.fasta]

>gi|57116681|ref|NC_000962.2| Mycobacterium tuberculosis H37Rv, complete genome
TTGACCGATGACCCCGGTTCAGGCTTCACCACAGTGTGGAACGCGGTCGTCTCCGAACTTAACGGCGACC
CTAAGGTTGACGACGGACCCAGCAGTGATGCTAATCTCAGCGCTCCGCTGACCCCTCAGCAAAGGGCTTG
GCTCAATCTCGTCCAGCCATTGACCATCGTCGAGGGGTTTGCTCTGTTATCCGTGCCGAGCAGCTTTGTC
CAAAACGAAATCGAGCGCCATCTGCGGGCCCCGATTACCGACGCTCTCAGCCGCCGACTCGGACATCAGA
TCCAACTCGGGGTCCGCATCGCTCCGCCGGCGACCGACGAAGCCGACGACACTACCGTGCCGCCTTCCGA
AAATCCTGCTACCACATCGCCAGACACCACAACCGACAACGACGAGATTGATGACAGCGCTGCGGCACGG
GGCGATAACCAGCACAGTTGGCCAAGTTACTTCACCGAGCGCCCGCACAATACCGATTCCGCTACCGCTG
GCGTAACCAGCCTTAACCGTCGCTACACCTTTGATACGTTCGTTATCGGCGCCTCCAACCGGTTCGCGCA
CGCCGCCGCCTTGGCGATCGCAGAAGCACCCGCCCGCGCTTACAACCCCCTGTTCATCTGGGGCGAGTCC
GGTCTCGGCAAGACACACCTGCTACACGCGGCAGGCAACTATGCCCAACGGTTGTTCCCGGGAATGCGGG
TCAAATATGTCTCCACCGAGGAATTCACCAACGACTTCATTAACTCGCTCCGCGATGACCGCAAGGTCGC
ATTCAAACGCAGCTACCGCGACGTAGACGTGCTGTTGGTCGACGACATCCAATTCATTGAAGGCAAAGAG
GGTATTCAAGAGGAGTTCTTCCACACCTTCAACACCTTGCACAATGCCAACAAGCAAATCGTCATCTCAT
CTGACCGCCCACCCAAGCAGCTCGCCACCCTCGAGGACCGGCTGAGAACCCGCTTTGAGTGGGGGCTGAT
CACTGACGTACAACCACCCGAGCTGGAGACCCGCATCGCCATCTTGCGCAAGAAAGCACAGATGGAACGG
CTCGCGGTCCCCGACGATGTCCTCGAACTCATCGCCAGCAGTATCGAACGCAATATCCGTGAACTCGAGG
GCGCGCTGATCCGGGTCACCGCGTTCGCCTCATTGAACAAAACACCAATCGACAAAGCGCTGGCCGAGAT
TGTGCTTCGCGATCTGATCGCCGACGCCAACACCATGCAAATCAGCGCGGCGACGATCATGGCTGCCACC
GCCGAATACTTCGACACTACCGTCGAAGAGCTTCGCGGGCCCGGCAAGACCCGAGCACTGGCCCAGTCAC
GACAGATTGCGATGTACCTGTGTCGTGAGCTCACCGATCTTTCGTTGCCCAAAATCGGCCAAGCGTTCGG
CCGTGATCACACAACCGTCATGTACGCCCAACGCAAGATCCTGTCCGAGATGGCCGAGCGCCGTGAGGTC
TTTGATCACGTCAAAGAACTCACCACTCGCATCCGTCAGCGCTCCAAGCGCTAGCACGGCGTGTTCTTCC
GACAACGTTCTTAAAAAAACTTCTCTCTCCCAGGTCACACCAGTCACAGAGATTGGCTGTGAGTGTCGCT
GTGCACAAACCGCGCACAGACTCATACAGTCCCGGCGGTTCCGTTCACAACCCACGCCTCATCCCCACCG
ACCCAACACACACCCCACAGTCATCGCCACCGTCATCCACAACTCCGACCGACGTCGACCTGCACCAAGA
CCAGACTGTCCCCAAACTGCACACCCTCTAATACTGTTACCGAGATTTCTTCGTCGTTTGTTCTTGGAAA
GACAGCGCTGGGGATCGTTCGCTGGATACCACCCGCATAACTGGCTCGTCGCGGTGGGTCAGAGGTCAAT
GATGAACTTTCAAGTTGACGTGAGAAGCTCTACGGTTGTTGTTCGACTGCTGTTGCGGCCGTCGTGGCGG
GTCACGCGTCATGGGCATTCGTCGTTGGCAGTCCCCACGCTAGCGGGGCGCTAGCCACGGGATCGAACTC
ATCGTGAGGTGAAAGGGCGCAATGGACGCGGCTACGACAAGAGTTGGCCTCACCGACTTGACGTTTCGTT
TGCTACGAGAGTCTTTCGCCGATGCGGTGTCGTGGGTGGCTAAAAATCTGCCAGCCAGGCCCGCGGTGCC
GGTGCTCTCCGGCGTGTTGTTGACCGGCTCGGACAACGGTCTGACGATTTCCGGATTCGACTACGAGGTT
TCCGCCGAGGCCCAGGTTGGCGCTGAAATTGTTTCTCCTGGAAGCGTTTTAGTTTCTGGCCGATTGTTGT
CCGATATTACCCGGGCGTTGCCTAACAAGCCCGTAGACGTTCATGTCGAAGGTAACCGGGTCGCATTGAC
CTGCGGTAACGCCAGGTTTTCGCTACCGACGATGCCAGTCGAGGATTATCCGACGCTGCCGACGCTGCCG
GAAGAGACCGGATTGTTGCCTGCGGAATTATTCGCCGAGGCAATCAGTCAGGTCGCTATCGCCGCCGGCC
GGGACGACACGTTGCCTATGTTGACCGGCATCCGGGTCGAAATCCTCGGTGAGACGGTGGTTTTGGCCGC
TACCGACAGGTTTCGCCTGGCTGTTCGAGAACTGAAGTGGTCGGCGTCGTCGCCAGATATCGAAGCGGCT
GTGCTGGTCCCGGCCAAGACGCTGGCCGAGGCCGCCAAAGCGGGCATCGGCGGCTCTGACGTTCGTTTGT
CGTTGGGTACTGGGCCGGGGGTGGGCAAGGATGGCCTGCTCGGTATCAGTGGGAACGGCAAGCGCAGCAC
CACGCGACTTCTTGATGCCGAGTTCCCGAAGTTTCGGCAGTTGCTACCAACCGAACACACCGCGGTGGCC
ACCATGGACGTGGCCGAGTTGATCGAAGCGATCAAGCTGGTTGCGTTGGTAGCTGATCGGGGCGCGCAGG
TGCGCATGGAGTTCGCTGATGGCAGCGTGCGGCTTTCTGCGGGTGCCGATGATGTTGGACGAGCCGAGGA
AGATCTTGTTGTTGACTATGCCGGTGAACCATTGACGATTGCGTTTAACCCAACCTATCTAACGGACGGT
TTGAGTTCGTTGCGCTCGGAGCGAGTGTCTTTCGGGTTTACGACTGCGGGTAAGCCTGCCTTGCTACGTC
CGGTGTCCGGGGACGATCGCCCTGTGGCGGGTCTGAATGGCAACGGTCCGTTCCCGGCGGTGTCGACGGA
CTATGTCTATCTGTTGATGCCGGTTCGGTTGCCGGGCTGAGCACTTGGCGCCCGGGTAGGTGTACGTCCG
TCATTTGGGGCTGCGTGACTTCCGGTCCTGGGCATGTGTAGATCTGGAATTGCATCCAGGGCGGACGGTT
TTTGTTGGGCCTAACGGTTATGGTAAGACGAATCTTATTGAGGCACTGTGGTATTCGACGACGTTAGGTT
CGCACCGCGTTAGCGCCGATTTGCCGTTGATCCGGGTAGGTACCGATCGTGCGGTGATCTCCACGATCGT
GGTGAACGACGGTAGAGAATGTGCCGTCGACCTCGAGATCGCCACGGGGCGAGTCAACAAAGCGCGATTG
AATCGATCATCGGTCCGAAGTACACGTGATGTGGTCGGAGTGCTTCGAGCTGTGTTGTTTGCCCCTGAGG
ATCTGGGGTTGGTTCGTGGGGATCCCGCTGACCGGCGGCGCTATCTGGATGATCTGGCGATCGTGCGTAG
GCCTGCGATCGCTGCGGTACGAGCCGAATATGAGAGGGTGTTGCGCCAGCGGACGGCGTTATTGAAGTCC
GTACCTGGAGCACGGTATCGGGGTGACCGGGGTGTGTTTGACACTCTTGAGGTATGGGACAGTCGTTTGG
CGGAGCACGGGGCTGAACTGGTGGCCGCCCGCATCGATTTGGTCAACCAGTTGGCACCGGAAGTGAAGAA
GGCATACCAGCTGTTGGCGCCGGAATCGCGATCGGCGTCTATCGGTTATCGGGCCAGCATGGATGTAACC
GGTCCCAGCGAGCAGTCAGATATCGATCGGCAATTGTTAGCAGCTCGGCTGTTGGCGGCGCTGGCGGCCC
GTCGGGATGCCGAACTCGAGCGTGGGGTTTGTCTAGTTGGTCCGCACCGTGACGACCTAATACTGCGACT
AGGCGATCAACCCGCGAAAGGATTTGCTAGCCATGGGGAGGCGTGGTCGTTGGCGGTGGCACTGCGGTTG
GCGGCCTATCAACTGTTACGCGTTGATGGTGGTGAGCCGGTGTTGTTGCTCGACGACGTGTTCGCCGAAC
TGGATGTCATGCGCCGTCGAGCGTTGGCGACGGCGGCCGAGTCCGCCGAACAGGTGTTGGTGACTGCCGC
GGTGCTCGAGGATATTCCCGCCGGCTGGGACGCCAGGCGGGTGCACATCGATGTGCGTGCCGATGACACC
GGATCGATGTCGGTGGTTCTGCCATGACGGGTTCTGTTGACCGGCCCGACCAGAATCGCGGTGAGCGATC
AATGAAGTCACCAGGGTTGGATTTGGTCAGGCGCACCCTGGACGAAGCTCGTGCTGCTGCCCGCGCGCGC
GGACAAGACGCCGGTCGAGGGCGGGTCGCTTCCGTTGCGTCGGGTCGGGTGGCCGGACGGCGACGAAGCT
GGTCGGGTCCGGGGCCCGACATTCGTGATCCACAACCGCTGGGTAAGGCCGCTCGTGAGCTGGCAAAGAA
ACGCGGCTGGTCGGTGCGGGTCGCCGAGGGTATGGTGCTCGGCCAGTGGTCTGCGGTGGTCGGCCACCAG
ATCGCCGAACATGCACGCCCGACTGCGCTAAACGACGGGGTGTTGAGCGTGATTGCGGAGTCGACGGCGT
GGGCGACGCAGTTGAGGATCATGCAGGCCCAGCTTCTGGCCAAGATCGCCGCAGCGGTTGGCAACGATGT
GGTGCGATCGCTAAAGATCACCGGGCCGGCGGCACCATCGTGGCGCAAGGGGCCTCGCCATATTGCCGGT
AGGGGTCCGCGCGACACCTACGGATAACACGTCGATCGGCCCAGAACAAGGCGCTCCGGTCCCGGCCTGA
GAGCCTCGAGGACGAAGCGGATCCGTATGCCGGACGTCGGGACGCACCAGGAAGAAAGATGTCCGACGCA
CGGCGCGGTTAGATGGGTAAAAACGAGGCCAGAAGATCGGCCCTGGCGCCCGATCACGGTACAGTGGTGT
GCGACCCCCTGCGGCGACTCAACCGCATGCACGCAACCCCTGAGGAGAGTATTCGGATCGTGGCTGCCCA
GAAAAAGAAGGCCCAAGACGAATACGGCGCTGCGTCTATCACCATTCTCGAAGGGCTGGAGGCCGTCCGC
AAACGTCCCGGCATGTACATTGGCTCGACCGGTGAGCGCGGTTTACACCATCTCATTTGGGAGGTGGTCG
ACAACGCGGTCGACGAGGCGATGGCCGGTTATGCAACCACAGTGAACGTAGTGCTGCTTGAGGATGGCGG
TGTCGAGGTCGCCGACGACGGCCGCGGCATTCCGGTCGCCACCCACGCCTCCGGCATACCGACCGTCGAC
GTGGTGATGACACAACTACATGCCGGCGGCAAGTTCGACTCGGACGCGTATGCGATATCTGGTGGTCTGC
ACGGCGTCGGCGTGTCGGTGGTTAACGCGCTATCCACCCGGCTCGAAGTCGAGATCAAGCGCGACGGGTA
CGAGTGGTCTCAGGTTTATGAGAAGTCGGAACCCCTGGGCCTCAAGCAAGGGGCGCCGACCAAGAAGACG
GGGTCAACGGTGCGGTTCTGGGCCGACCCCGCTGTTTTCGAAACCACGGAATACGACTTCGAAACCGTCG
CCCGCCGGCTGCAAGAGATGGCGTTCCTCAACAAGGGGCTGACCATCAACCTGACCGACGAGAGGGTGAC
CCAAGACGAGGTCGTCGACGAAGTGGTCAGCGACGTCGCCGAGGCGCCGAAGTCGGCAAGTGAACGCGCA
GCCGAATCCACTGCACCGCACAAAGTTAAGAGCCGCACCTTTCACTATCCGGGTGGCCTGGTGGACTTCG
TGAAACACATCAACCGCACCAAGAACGCGATTCATAGCAGCATCGTGGACTTTTCCGGCAAGGGCACCGG
GCACGAGGTGGAGATCGCGATGCAATGGAACGCCGGGTATTCGGAGTCGGTGCACACCTTCGCCAACACC
ATCAACACCCACGAGGGCGGCACCCACGAAGAGGGCTTCCGCAGCGCGCTGACGTCGGTGGTGAACAAGT
ACGCCAAGGACCGCAAGCTACTGAAGGACAAGGACCCCAACCTCACCGGTGACGATATCCGGGAAGGCCT
GGCCGCTGTGATCTCGGTGAAGGTCAGCGAACCGCAGTTCGAGGGCCAGACCAAGACCAAGTTGGGCAAC
ACCGAGGTCAAATCGTTTGTGCAGAAGGTCTGTAACGAACAGCTGACCCACTGGTTTGAAGCCAACCCCA
CCGACGCGAAAGTCGTTGTGAACAAGGCTGTGTCCTCGGCGCAAGCCCGTATCGCGGCACGTAAGGCACG
AGAGTTGGTGCGGCGTAAGAGCGCCACCGACATCGGTGGATTGCCCGGCAAGCTGGCCGATTGCCGTTCC
ACGGATCCGCGCAAGTCCGAACTGTATGTCGTAGAAGGTGACTCGGCCGGCGGTTCTGCAAAAAGCGGTC
GCGATTCGATGTTCCAGGCGATACTTCCGCTGCGCGGCAAGATCATCAATGTGGAGAAAGCGCGCATCGA
CCGGGTGCTAAAGAACACCGAAGTTCAGGCGATCATCACGGCGCTGGGCACCGGGATCCACGACGAGTTC
GATATCGGCAAGCTGCGCTACCACAAGATCGTGCTGATGGCCGACGCCGATGTTGACGGCCAACATATTT
CCACGCTGTTGTTGACGTTGTTGTTCCGGTTCATGCGGCCGCTCATCGAGAACGGGCATGTGTTTTTGGC
ACAACCGCCGCTGTACAAACTCAAGTGGCAGCGCAGTGACCCGGAATTCGCATACTCCGACCGCGAGCGC
GACGGTCTGCTGGAGGCGGGGCTGAAGGCCGGGAAGAAGATCAACAAGGAAGACGGCATTCAGCGGTACA
AGGGTCTAGGTGAAATGGACGCTAAGGAGTTGTGGGAGACCACCATGGATCCCTCGGTTCGTGTGTTGCG
TCAAGTGACGCTGGACGACGCCGCCGCCGCCGACGAGTTGTTCTCCATCCTGATGGGCGAGGACGTCGAC
GCGCGGCGCAGCTTTATCACCCGCAACGCCAAGGATGTTCGGTTCCTGGATGTCTAACGCAACCCTGCGT
TCGATTGCAAACGAGGAATAGATGACAGACACGACGTTGCCGCCTGACGACTCGCTCGACCGGATCGAAC
CGGTTGACATCGAGCAGGAGATGCAGCGCAGCTACATCGACTATGCGATGAGCGTGATCGTCGGCCGCGC
GCTGCCGGAGGTGCGCGACGGGCTCAAGCCCGTGCATCGCCGGGTGCTCTATGCAATGTTCGATTCCGGC
TTCCGCCCGGACCGCAGCCACGCCAAGTCGGCCCGGTCGGTTGCCGAGACCATGGGCAACTACCACCCGC
ACGGCGACGCGTCGATCTACGACAGCCTGGTGCGCATGGCCCAGCCCTGGTCGCTGCGCTACCCGCTGGT
GGACGGCCAGGGCAACTTCGGCTCGCCAGGCAATGACCCACCGGCGGCGATGAGGTACACCGAAGCCCGG
CTGACCCCGTTGGCGATGGAGATGCTGAGGGAAATCGACGAGGAGACAGTCGATTTCATCCCTAACTACG
ACGGCCGGGTGCAAGAGCCGACGGTGCTACCCAGCCGGTTCCCCAACCTGCTGGCCAACGGGTCAGGCGG
CATCGCGGTCGGCATGGCAACCAATATCCCGCCGCACAACCTGCGTGAGCTGGCCGACGCGGTGTTCTGG
GCGCTGGAGAATCACGACGCCGACGAAGAGGAGACCCTGGCCGCGGTCATGGGGCGGGTTAAAGGCCCGG
ACTTCCCGACCGCCGGACTGATCGTCGGATCCCAGGGCACCGCTGATGCCTACAAAACTGGCCGCGGCTC
CATTCGAATGCGCGGAGTTGTTGAGGTAGAAGAGGATTCCCGCGGTCGTACCTCGCTGGTGATCACCGAG
TTGCCGTATCAGGTCAACCACGACAACTTCATCACTTCGATCGCCGAACAGGTCCGAGACGGCAAGCTGG
CCGGCATTTCCAACATTGAGGACCAGTCTAGCGATCGGGTCGGTTTACGCATCGTCATCGAGATCAAGCG
CGATGCGGTGGCCAAGGTGGTGATCAATAACCTTTACAAGCACACCCAGCTGCAGACCAGCTTTGGCGCC
AACATGCTAGCGATCGTCGACGGGGTGCCGCGCACGCTGCGGCTGGACCAGCTGATCCGCTATTACGTTG
ACCACCAACTCGACGTCATTGTGCGGCGCACCACCTACCGGCTGCGCAAGGCAAACGAGCGAGCCCACAT
TCTGCGCGGCCTGGTTAAAGCGCTCGACGCGCTGGACGAGGTCATTGCACTGATCCGGGCGTCGGAGACC
GTCGATATCGCCCGGGCCGGACTGATCGAGCTGCTCGACATCGACGAGATCCAGGCCCAGGCAATCCTGG
ACATGCAGTTGCGGCGCCTGGCCGCACTGGAACGCCAGCGCATCATCGACGACCTGGCCAAAATCGAGGC
CGAGATCGCCGATCTGGAAGACATCCTGGCAAAACCCGAGCGGCAGCGTGGGATCGTGCGCGACGAACTC
GCCGAAATCGTGGACAGGCACGGCGACGACCGGCGTACCCGGATCATCGCGGCCGACGGAGACGTCAGCG
ACGAGGATTTGATCGCCCGCGAGGACGTCGTTGTCACTATCACCGAAACGGGATACGCCAAGCGCACCAA
GACCGATCTGTATCGCAGCCAGAAACGCGGCGGCAAGGGCGTGCAGGGTGCGGGGTTGAAGCAGGACGAC
ATCGTCGCGCACTTCTTCGTGTGCTCCACCCACGATTTGATCCTGTTCTTCACCACCCAGGGACGGGTTT
ATCGGGCCAAGGCCTACGACTTGCCCGAGGCCTCCCGGACGGCGCGCGGGCAGCACGTGGCCAACCTGTT
AGCCTTCCAGCCCGAGGAACGCATCGCCCAGGTCATCCAGATTCGCGGCTACACCGACGCCCCGTACCTG
GTGCTGGCCACTCGCAACGGGCTGGTGAAAAAGTCCAAGCTGACCGACTTCGACTCCAATCGCTCGGGCG
GAATCGTGGCGGTCAACCTGCGCGACAACGACGAGCTGGTCGGTGCGGTGCTGTGTTCGGCCGGCGACGA
CCTGCTGCTGGTCTCGGCCAACGGGCAGTCCATCAGGTTCTCGGCGACCGACGAGGCGCTGCGGCCAATG
GGTCGTGCCACCTCGGGTGTGCAGGGCATGCGGTTCAATATCGACGACCGGCTGCTGTCGCTGAACGTCG
TGCGTGAAGGCACCTATCTGCTGGTGGCGACGTCAGGGGGCTATGCGAAACGTACCGCGATCGAGGAATA
CCCGGTACAGGGCCGCGGCGGTAAAGGTGTGCTGACGGTCATGTACGACCGCCGGCGCGGCAGGTTGGTT
GGGGCGTTGATTGTCGACGACGACAGCGAGCTGTATGCCGTCACTTCCGGCGGTGGCGTGATCCGCACCG
CGGCACGCCAGGTTCGCAAGGCGGGACGGCAGACCAAGGGTGTTCGGTTGATGAATCTGGGCGAGGGCGA
CACACTGTTGGCCATCGCGCGCAACGCCGAAGAAAGTGGCGACGATAATGCCGTGGACGCCAACGGCGCA
GACCAGACGGGCAATTAATCAGGCTCGCCCGACGACGATGCGGATCGCGTAGCGATCTGAGGAGGAATCG
GGCAGCTAGGCTCGGCAGCCGGGTACGAGTGTTAGGAGTCGGGGTGACTGCACCGAACGAGCCGGGGGCG
CTCAGCAAGGGCGACGGCCCGAATGCGGATGGCTTGGTCGACCGTGGGGGCGCACATCGGGCAGCGACCG
GGCCAGGCCGCATACCAGATGCTGGAGACCCGCCGCCGTGGCAGCGTGCTGCGACTCGGCAATCCCAAGC
GGGGCATCGTCAGCCGCCGCCGGTATCACACCCTGAGGGGCGCCCGACCAACCCGCCCGCCGCCGCCGAT
GCTCGGCTGAATCGCTTCATCTCCGGTGCGTCTGCCCCGGTGACCGGCCCAGCCGCCGCGGTCAGGACCC
CGCAGCCGGATCCCGACGCTTCGCTGGGGTGTGGCGACGGTTCCCCCGCCGAGGCCTATGCCAGCGAGCT
GCCCGACCTATCCGGCCCGACTCCGCGGGCCCCGCAACGCAACCCCGCGCCGGCGCGTCCCGCGGAGGGT
GGCGCGGGATCGAGAGGGGATTCGGCCGCCGGTTCGAGCGGCGGTCGTTCGATTACCGCTGAGAGTAGAG
ACGCCCGTGTCCAGCTGTCGGCGCGGCGAAGCCGCGGGCCGGTTCGAGCCAGCATGCAGATCCGACGGAT
TGATCCATGGAGCACGTTGAAGGTGTCGCTGTTGTTGTCGGTGGCGCTGTTCTTCGTCTGGATGATCACG
GTCGCGTTCCTCTACCTGGTGCTCGGCGGTATGGGCGTATGGGCCAAGCTCAACAGCAACGTCGGTGACC
TGTTGAACAACGCGAGCGGCAGCAGCGCGGAACTTGTCTCCAGCGGCACCATCTTCGGCGGCGCATTCCT
GATCGGCTTGGTCAACATCGTCCTGATGACCGCGCTTGCCACCATCGGTGCGTTCGTCTACAACCTGATC
ACCGATCTGATCGGCGGCATCGAAGTGACGCTGGCAGACCGGGACTAATGTTTTGAGAGTCGGGCGCCGG
TTGCGGTAATCTCGTCGCTCGGCCGTACGCGAGTACGGGCCTATAGCTCAGGCGGTTAGAGCGCTTCGCT
GATAACGAAGAGGTCGGAGGTTCGAGTCCTCCTAGGCCCACGACCATGTGCCCGTCACGACGTTCGGTGA
GGTTCGCATTGCCACTGGCCGCGATCGCTGTGGCGGCCATCGTCGTGCGGTTCCGACGCGGAGCCGATGT
CTGGCATGTGGCCGGCGATCCACCTCCTGATCACATAACCGGTGACGAAGAGGGGCCTTAGCTCAGTTGG
TAGAGCACTGCCTTTGCAAGGCAGGGGTCAGGGGTTCGAGTCCCCTAGGCTCCACAAGTGAAAAGCGTAG
CTCGGATACTTCGAATGACCACGTTTGATCACAATCGCGAGTGAAGAGGGCGTTGATGGCCACTCCGACG
GCCTCGACACCCGACCCGTACAGGTGGCGGTAGCGGTCCAAGGTCAACCCGGCGGAGTCGTGTTCGAGCA
TGTTCTGAAGTGCCTTGAATTCGCCCCGGCCTGGATCGCCAACGACGCCGGGTGTGCCGAGCTCATGCAG
TTTTGAACTCCTACACCACCGCCGGCTTCCCGGTAGCGTCCATCACAGTCTGAGGGAACAGCTGCGCCGC
GGTCACCGCCTGCGACCACCACCGGCGCCGCACATGGCTGCCGCGCATGTAGCCGCCCGCCGAGTCCGGG
AACGCTAGAAGCTCAGCAACCCATCGAACGCGGTCGGCCGGTTGTCGGCGTCCACGAGCACGCACCCTAG
AGCGAAAGTCATGGATCCGCCGTTGGCGGGGTCTCCGGTATTGCCGGACTCGTCTATGTAAGCGACCAGC
ACGCGACGATGCTGGCACGATTCTTGGGCGATTGACCACAGTTACAGATAACTACTGTTAACCGCAGTTG
TGTCCTTTCGCAGGTGGACTGAGTTGTAACCCATTGATCTGCATCATGATTCGCCTGTGCAAGGCGGGGG
TCAGGGGTTCGAATCCCTAGGCCCCACCGTGTGACGACCGGCCTCAGGAGCGCGGTTGCACCTCGACGCT
CGGTGGTCGGGGCGACGGCTCCGGTCGCGACGAGCGCCGGACGATGCTGAAGGCGACGGCACCGCCGGCG
AGGATGGCCGCCGCGATCCCCGCGAAGATCCAGAGGTGGTGTTTGCTGCGACGTTGGGTCCGGGCGTCCT
GTAGGGCCTGCGGTAGGTTGGCCACCACGTCCTGGGCAGCGGTCAGCTCTTGAGCGAGCGTCTCTTGGGC
GGCAGCGACCTCGCGGGCCAATCGGCCTTCCCGGTAACGGCGGCGAAGCCCGGCCGCGGTCGACCGGGCG
GACTGAAGCCCAAGTCCGACCCCGAGTTCGAGGAGGCCTCGGGTCACGTCCACCGGACCCACCGCAGAGT
AGGCCAGACCCCGGGTCAGCCGCTCGCGTGGGGTCAACCGGGTTTCCACCTGCTCACTCATTTTGCCGCC
TTTCTGTGTCCGGGCCGAGGCTTGCGCTCAATAACTCGGTCAAGTTCCTTCACAGACTGCCATCACTGGC
CCGTCGGCGGGCTCGTTGCGGGTGCGCCGCGTGCGGGTTTGTGTTCCGGGCACCGGGTGGGGGCCCGCCC
GGGCGTAATGGCAGACTGTGATTCCGTGACTAACAGCCCCCTTGCGACCGCTACCGCCACGCTGCACACT
AACCGCGGCGACATCAAGATCGCCCTGTTCGGAAACCATGCGCCCAAGACCGTCGCCAATTTTGTGGGCC
TTGCGCAGGGCACCAAGGACTATTCGACCCAAAACGCATCAGGTGGCCCGTCCGGCCCGTTCTACGACGG
CGCGGTCTTTCACCGGGTGATCCAGGGCTTCATGATCCAGGGTGGCGATCCAACCGGGACGGGTCGCGGC
GGACCCGGCTACAAGTTCGCCGACGAGTTCCACCCCGAGCTGCAATTCGACAAGCCCTATCTGCTCGCGA
TGGCCAACGCCGGTCCGGGCACCAACGGCTCACAGTTTTTCATCACCGTCGGCAAGACTCCGCACCTGAA
CCGGCGCCACACCATTTTCGGTGAAGTGATCGACGCGGAGTCACAGCGGGTTGTGGAGGCGATCTCCAAG
ACGGCCACCGACGGCAACGATCGGCCGACGGACCCGGTGGTGATCGAGTCGATCACCATCTCCTGACCCG
AAGCTACGTCGGCTCGTCGCTCGAATACACCTTGTGGACCCGCCAGGGCACGTGGCGGTACACCGACACG
CCGTTGGGGCCGTTCAACCGGACGCCCTCACGCCAAGTCCGCTCACCTTTGGCCGCGACCGGCGTAACCG
GCAGCGGTAAGCGCATCGAGCACCTCCACTGGGTCGGTGCCGAGATCCCAGCGGGACAAAATCAGCAGCC
CCCCGCTGACCGTTTCGATCTCGAGCAGGCGCACCAGGCGGCCGTAACGGCGAAACTCGTCGATTCGGAT
GATCTTGATATTGGAATGTCGTAATAGCTGCGTCCGGAACCAACCTCGGATCGCCAGGCCGTCGGGGGTA
ATTGCCAGCCTTGGACGTGCGCGCCAAGTGGCGCTCGCAAACAAGATCAGACCCAGCGCGGCAACTCCGG
TCAACACCCGCCCGGGCGTATCTGTGACTAAGGTCACAGACGCAATAGCCATCACGACTCCCCCGGCTCC
GCAACCAGCGATTCCCGAGGTGCGAGGCGCCCATGCTGTTTGCTGCATGTATTCCTTAGACCCTCTCACC
ACTGCAGACAAAGTTATCCACAGACGCTATCAACAGTGGGGATGAATCACATGCGTGTGATTGAGTGACC
AAAAGGTTGCTGGCACAGTAACGACCCGACCAGAATATGAATTCATTCTATCGGCGGCGTGGATCAATGC
CAGCGCATCGTGAGCAACAAACCGGTGATCATGAAAGCGAACGCGATCGCATAGTTCCAGGGACCGAGTT
GCGCCATCCAATTGAGCGCTGTGGGGGCTTGGCTGCCAATGGCTGCCAACTGAAACACCATTAACCAGAT
GAGTCCGATCAGCATCAGACCGATGAACAACGAGACGAACCATACGCTCGACGGTCCGACCTTCACCTTC
ATCGGCGTGCGGCTCACCGCGCTGACGGTGAAGTCGTTCTTCTTGCGGACCTTGGACTTGGGCATCACTT
TCCTCGGGATCTGGCGGGACTACCTCGACAAGACGACGAATGGCCCGGGGTGCAACGATAGAAGTTGCAG
CTGCAGGCATACCTTGTTATGAGACTAACCCACCCAACACCCTGCCCGGAAAACGGAGAGACCATGATTG
ATCGGCGCCGATCGGCGTGGCGTTTCAGTGTCCCCTTAGTGTGCTTGCTGGCGGGGCTGCTGCTGGCCGC
CACGCATGGGGTGTCGGGCGGCACCGAGATCCGCCGCAGCGATGCGCCGCGACTGGTCGACCTTGTCCGT
CGGGCGCAGGCATCGGTGAACCGTCTCGCCACCGAACGCGAAGCGCTGACCACCAGAATCGACTCGGTGC
ACGGCCGATCTGTCGATACCGCGTTGGCGGCCATGCAGCGGCGGTCCGCCAAGCTGGCCGGTGTGGCGGC
TATGAATCCGGTCCATGGGCCGGGCCTGGTGGTTACCCTGCAAGACGCGCAACGCGACGCCAACGGCCGG
TTTCCGCGCGACGCGTCCCCGGACGATCTGGTTGTGCATCAGCAAGACATCGAGGCTGTCCTCAACGCGT
TGTGGAATGCCGGTGCTGAGGCGATCCAGATGCAGGACCAGCGCATCATCGCGATGTCGATAGCTCGTTG
TGTCGGAAACACGTTGCTGCTCAACGGGCGTACCTATAGCCCGCCCTACACGATCGCCGCGATCGGAGAC
GCCGCCGCCATGCAGGCTGCTCTGGCTGCGGCTCCCCTGGTGACGCTCTACAAGCAGTACGTGGTCCGGT
TCGGCCTCGGGTACTGCGAAGAAGTCCATCCTGACTTGCAGATAGTCGGCTATGCCGATCCCGTCCGGAT
GCACTTCGCGCAGCCTGCAGGCCCCTTGGACTACTGAACGACTGCCGGCAGGGTCAGGCGGTAGCCTGTC
ACGATGCGGATCCTGGTCGTTGACAACTACGACAGCTTCGTGTTCAACCTGGTGCAGTACCTCGGCCAGC
TCGGCATCGAGGCCGAGGTGTGGCGCAACGACGACCACCGGCTATCCGATGAGGCCGCCGTCGCCGGCCA
ATTCGACGGTGTCCTGCTCAGTCCCGGTCCGGGTACCCCGGAGCGCGCGGGCGCGTCGGTGAGTATCGTG
CACGCGTGTGCGGCAGCACACACCCCTTTGCTGGGGGTCTGCCTTGGGCACCAAGCCATCGGCGTTGCGT
TCGGCGCCACCGTGGACCGTGCGCCCGAGCTATTGCACGGCAAGACCAGCAGCGTATTCCACACCAATGT
CGGTGTGCTACAAGGGCTTCCGGATCCCTTCACGGCCACTCGATACCATTCGTTGACAATTCTGCCTAAG
TCGCTGCCAGCGGTGCTGAGGGTCACGGCCCGCACTAGCAGCGGTGTGATCATGGCCGTGCAGCACACCG
GGCTGCCGATCCACGGTGTCCAGTTCCATCCGGAGTCGATTCTCACCGAGGGCGGGCACCGCATACTGGC
CAACTGGCTCACCTGCTGCGGATGGACGCAAGACGACACCCTGGTACGTCGGCTGGAAAACGAAGTGCTC
ACCGCCATCTCACCGCACTTCCCAACTTCAACCGCTAGCGCGGGCGAAGCTACTGGCCGAACCTCAGCGT
GATGATGCCGTCCCGGTTGACGCCGGTCCCCGCCGGCGGGTTTTGATAGACGACCCGGTTGTGTTGGGAG
CCACCGGCGTCGACGTCGGCCCCTTTGTCGAGCATCCCGGTCCAGCCCAGCGCGCGCAATCGTGGTTCGG
CGTCGACCCAGAACATGCCGGATAGGTCGGGCATGACGAATTGGTTGCCCTTGGACACCTGTAGTTCGAT
GACTGAATCGACCGGAACTGTGGTGCCTGCGGGTGGATTGGTGCCGGTCACCTCGCCGGCGGGACGGGGG
CTGTCCACCGAGGCCTGACTGAATTTGGTGAAGCCGTAGACGTTGAGGTTCTTCTGCGCCACGTCGACGG
TCTGGCCCGCGACATCGGGAATGTCTTTGGTCGCCGGACCAGAGCCAACGATGATGATGACCACATTGGT
GATGGCCGACGTCTGGTTGGCTGGCGGGTTGGTCCCGATGACCTTGCCCACCAGTTCCGGGGTGGACGGC
GAATTCGCTTGCTTGAAGCGGCCGAATCCGGCGGCAGTCAGTTTCTTGACCGCTTCGGCGTATGTCAGCG
TGGAGACGTCGGGTATTTCGCGTTGCTCGGGTCCGGTGGACACGTTGACTGTGATCTCGTCGCCTGCACT
CACCGACGTGTTGGCGGCCGGGTCGGTGCCGATAACGTGGTCCGGTGGGATTGTCGAGTCCGGCTTCTGC
AAGGTGCGGATTTTGAAGCCCCGGTTTTGCAGTGTGGCGATGGCGTCGGCGGAGGATTGACCCCGAACGT
CGGGAACTTGAACGTCGCGGGTGATGCCGCCGAACGTGTTGATGGCGATGGTTACCACGACGGTCAGCAC
AGCGAGCACGGCGACCACCGCAACCCAACGGCCCACCGAACCGATGCTGCGGTCACGGTCGGTGTCGTCT
AAGTCCTGGCGTGGTAGCGGATCGGTGCGCGGACCGCTAAGGTTGCCGGCCGCAGACGACAGCAGCGAGG
TCCGCTCGGCATCGGTGAGCACTTTGGGCGCCTCGGGCGGCTCACCGTTGTGCACGCGGACCAGGTCGGC
GCGCATCTCCGCCGCTGTCTGATAGCGGTTTTCCGGATTTTTGGCCAGCGCCTTGAGAACGACGGCGTCC
AGGTCGGCGGAGAGGCCTTCGTGCCGCGCCGAAGGTGGGATCGGGTCTTCGCGCACATGTTGGTAGGCAA
CCGAGACGGGTGAGTCGCCGGTGAAAGGTGGCTCCCCGGTGAGGACTTCATAAAGAACACAGCCCAAGGA
ATAGACATCGGATCGGGCGTCGACGGAATCACCCCGGGCCTGTTCGGGTGACAGGTACTGCGCCGTGCCG
ATCACTGCTGCGGTCTGGGTCACGCTGTTGCCGCTGTCGGCAATGGCGCGGGCGATGCCGAAATCCATCA
CCTTTACTGCATTGGTCGCGCTGATCATGATGTTCGCCGGCTTGACGTCACGGTGGATGATTCCGTTCTG
ATGACTGAAGTTCAGCGCTTGGCAGGCGTCGGCGATGACCTCGATGGCGCGTTTGGGCGTCATCGGCCCT
TCGGTGTGGACAATGTCGCGCAGGGTAACGCCGTCGACGTATTCCATGACGATGTAGGGCAATGGCCCGG
CGGGCGTTTCGGCTTCACCGGTGTCGTAGACCGCGACGATTGCAGGGTGGTTCAATGCCGCGGCGTTTTG
CGCCTCACGCCGGAAGCGAAGGTAAAAACTGGGATCGCGGGCTAGATCAGCGCGCAGCACCTTGACCGCA
ACGTCGCGGTGCAACCGGAGGTCGCGGGCCAGGTGGACCTCGGACATGCCCCCAAATCCAAGGATTTCGC
CAAGTTCGTAGCGGTCGGACAGGTGGGAAGGGGTGGTCATTGCGCTATCTCGTATCGGGCCAGCGACGCG
CGCGAATGCGGTGTCGGCGGGACAACCCAGCTTTGCAGTCCAGAATGACGTGTTTCCCCGCGTTCCGTCC
AATTGAGTCGCGGGCTAGCATCAGTCCCGCCAGTGTTGCTGGCCGGAGGGTTCCCGGTGGTGGTCACGGT
CGGCGTCGGTGCCTGCTGCGGGCTGTTGTCCCCGGGCGCTTTGATGACGAGCAGCACGGCGATGATGATT
GCCAGCGCCCCCAGCACCCCCGCGGCCCAGAGCAGCGCACGCTGACCGGACGAAAACGTGCGCCGCGGCG
GCCGGTGACCACCCGTGGCCGGGCGGGATCGACGGGATGCCGCAGTCCGGCCAGCAGAGTTGGCCGCGAC
CCTGGCTGTCGTACCCGACGGAATGGCCGCCGGGGCGGCCCGGCCAGGGGGGGGTGTCTGGCTGGGCCGC
GGGGGCCGGCGGCCGGCGCGCACCGCTGCCACCGCGTCGGCGAACGGTCCCCCACTGCGATAGCGCATCG
CGGGGTTCTTCACCAGAGTTATCTCGATGAGTTCTCGCACATTGGGCGGCAGGTCGGGAGGCAGCGGCGG
CGGCGGCTCCTTGATGTGCTTCATTGCCACGGTCAGGGCACCATCGCCGGCGAACGGCCGTTTACCCGAA
ACCGCTTCATACCCAACAACTCCCAGTGAATAGACGTCGCTGGCCGGGCTGGCGTCGTGACCGAGGGCCT
GCTCCGGCGCGATGTATTGGGCGGTGCCCATCACCATGCCGGTCTGGGTCACGGGCGCTGCATCGACGGC
TTTGGCGATGCCGAAGTCGGTGATCTTCACCTGCCCGGTGGGGGTGATCAAGATGTTGCCCGGTTTGACG
TCGCGGTGCACCAGGCCAGCGGCATGCGCGATCTGCAGAGCGCGGCCGGTCTGCTCGAGCATGTCCAGTG
CGTGCCGCAACGACAGCCGGCCGGTGCGTTTGAGCACCGAATTTAGTGGCTCGCCGTTGACCAGCTCCAT
CACCAGGTAGGCCGTGCGACCCTCCCCGTTCATCTGGCTTTCGCCGTAGTCGTGCACGCTGGCGATGCCC
GGATGGTTCAGCATCGCGGTGGTGCGCGCTTCGGCCCGGAACCGTTCGATGAACTCCGGATCGGAGGAGA
ACTCGCTCTTGAGCACCTTCACCGCAACACGCCGGCCCAACCGGTTATCCACGGCCTCCCAGACTTGGCC
CATACCACCGGTGGCGATGAGGCGCTGCAGGCGGTATCTGCCCGACAGCGTCACGCCAACTCGGGGGCTC
ATGGTTCCCCCTGCAGTGCGGCTTCGATCACCGCCCGCCCGATCGGTGCCGCGAGGGCACCTCCGGTGGC
GGACAGCCGATCAGCCCCGTTCTCCACCAGCACGGCAACAGCCACCTTGGGCGCTTGTGCGGGCGCAAAG
GCGATGTACCAAGCGTGCGGTGGAGTGTGACGAGGGTCGGTGCCATGTTCGGCGGTGCCCGTCTTGGATG
CGATCTGCACGCCGGGGATTGCCCCTTTCTGCTGTGCGACTTTCTCGGCGCCGACCATCAGCTCTGTTAG
CTTAGCGGCGACCTGCGGTGACACCGCGCGGCGCTGCTGGTATCCGACGGTGGTTGAGATATTGGCTAGG
TCCGGTCCCTTGAGGCTGCCGACTAGATAAGGCCTCATCGTAATGCCGCCGTTTGCGATGGTCGCGGCTA
TTTCTGCGTTCGCTAGCGGGGTCAGCGCAACGTCCTTTTGGCCGATACTGGTCATCCCTAGTGCGGCGCT
GTCCGGGATAGGCCCGACGGTTGATTCCGCCACTTGCAGCGGAGTTGGGCGCGGTGGGCTATCGAGACCG
AACGCGCGCGCCATGCTGCGCAGGGCGTCGGCGCCGGTGCGGATGCCCAGCTGGACGAATGCGGTGTTGC
ATGATTTGACGAATGCCTCACGCAGCGACACGGTGGGTTCGTCCCCGCACGGCGCACCGCCGTAGTTCTC
TAGCTGGGCGGTGCTGCCTGGCAACGGAATTGTGGGCGCCGCAGTCAGCTGTTCGGTCTCGGTGGCCCCG
GCGGCCAGCGCGGCCGCAGTGGTGATCACTTTGAAAGTCGAACCCGGTGGATACGTCTCAGAGATGGCAC
GGTTGGTCAGTGGAGAGGCGGGATTGTCGCCAAGCCGCTGCCAGGCTTGCGCCTGCACCTCGGGGTTATG
CGACGCCAGCAGGTTGGGGTCGTAGGACGGAGAAGACACCAACGCCAAAATCTTGCCGGTTGATGGCTCA
AGGGCGACCACCGCTCCCTTACAGGGCCCGTAGCAGCCTTGCTGCATCGCGTCCCAGCCGGCTTGCTGAA
TGCGCGGGTTGATCGTGGTATCGACATTACCGCCGCGTGGGTCGCGACCGGTGAAGAAGTCGGCCAGCCG
GCGGCCGAACAGACGGCGGTCGGACCCGTTCAATATCGGGTCCTCGGCTCGTTCTAGGGCGGTGCTGGAA
TAGCGCAGGGAGTAGAAGCCGGTAACCGGCGCGTACACCTCAGGATTGGGATAGACCCGCAGGAAACGAA
AGCGGCCGTCGGTGGCTACCGAGTACGCCAGCAGTTGGCCACCAGCGGTGATCTGGCCGCGCTGCCGTGA
ATACTCGTCGAGCAACACTCGCTGGTTGCGGGGATCGGCACGCAGCCCGTCGGCGGTGAAGACCTGCGTC
ATGGTCGCGTTGAGCAGTAGCAACACGATCAACGCCATCACGGTCACCGATATTCGGCGCAGAGAGGCGT
TCATACGCGTTCGATGACCTCGGTGCCGGCCGCCGTAATCGGCGACTTATTTCGTGGGCGGGTGCGCAGT
GGGCGGCGGGCTCCGTGCGAGATGCGTGCCAGGATGGCCAGCAATATGTAGTTGGCCAGCAGTGAAGACC
CGCCGTAGGACATCCACGGTGTGGTCAACCCGGTCAGCGGAATGAGTCGGGTCACACCGCCGACGACGAT
GAACAGCTGAATGGCTAGCGTCGATGAGAGGCCGGCGGCCAGCAGCTTGCCGAAGCTATCGCGGGTGGCG
ATGGCCGTGCGCAAACCCCGGATGATCACGATGGTGTAGAGCATCAGGATGGCCGTCAAGCCCACCAACC
CAAGCTCTTCGCCGAACGCGGCGATGATGAAATCGGTGGATGCCGCGGGCACGGTGTCGGGTTGACCATT
ACCGAGCCCGGTGCCGAAGATACCGCCTGTAGCGAAGCTGAAAAGCGACTGCACGATCTGATATCCGGTG
CCGTCTGGATCTGCGAACGGATCCAGCCAGGTCTGTACGCGGAGCCGGACGTGCTCAAAAATGAAGTACG
CCACCAAGGTTCCTGCCGCGAACAGAGTCAGGCCGATGACGACCCAACTGAACCGCTGGGTGGCGAGGTA
AACCACCACCAGAAACGATGTGTACAGCAGCAGCGAAGCGCCGAGGTCTTTCTCGAAGACCATCACACCC
ACCGAGATGACCCAGGCTGCCAACAGTGGCGCGAGGTCTCGCGGGCGCGGCAGGGTCATTCCGAGCAAAT
GTTTGCCGGCGCTGGTGAACAGGCCGCGTTTGGCCACCAGTACCGCCGAAAAGAAGATCAGCAGCAGAAT
CTTTGAAAATTCGGCGGGTTGAATCGAGAAGCCGGGCAACCGGATCCAGATCTTGGCGCCGTTCTGTTCG
GACAGTGCTGCCGGGAGCAGCGCGGGAACTGCCAAGAAAACCAGACCCGCGAGCCCGCAAATGTAGCCGT
AGCGTGCGAGCTGTCGGTGGTCCTTGAGGAAGGTCACCACGAGCGCGAAGGCAGCTACGCCCACCAGCGT
CCACAGCATCTGCTGGTTTGCGCTGGGGTGCCGATGCTCGCCGATCTCGTTGTCCACCAGATCGAGGCGG
TGGATCATTACCAGGCCAAGTCCGTTGAGCAGTGCCACCACCGGGAGCAACAGCGGGTCAGTGTAGGGGG
CGAAGCGCCGGATGGCCAGATGCGCGGATCCGAACAGGGTCAGGAAGGCCAGTCCGTAGCTAGTCAAGTC
CCAGGGCACCCCCTGGTCTTGATTGGCCTGCACGACCAGCAGTGCGGCAAACGTGATTACGGCGGCAAAG
CACAGCAGCAGCAGTTCAGCGTTGCGCCGAGTCGGCAACGGGGGCGTTACGGCCACCGGCGCTTGCAGTC
GTGTCGTCATGCCGCCGCCCGGCAGTCGATGCCCGGCTGAGGCGGGGGTGGCGGAAGTGCGGCCATCGTC
GGCGAGCTGGTGACGGGCCAAGGCGTCGGCGGCGACGCGGGCGCTGCCGGGGAGGCACTCGTGGGGATGG
CAGGAGTAGTTCCGGTGGGGGCCGGCGCGGAGGTGGTGGGTGATGGAGAGGCTGGCGAGGAGGTGACGTT
TGGTTCGGTTGTCTCGCTGGTGGTGGGTGGGGCCGGGCGCCCGGGCGGGGACGTGGCACGCGGCGCCGGG
CAAGGCGGCAGCAGGGAGTTGGCCGCCAGTTCGCGCAACTGCCCGATGGCGTCATCGAGAGTGCCGGCCG
GGAGACCGGCCCGAACCTGTGCGCGCTCCGGCGGTCGCAGATCCTCCAGTTTCATCAGATGGCAGTCGAG
AGGGCCCCCAGACTGTCCGTAGCTGATCTGCGACAGCTCGTTACGCGGGCTGAGGCAGCCCATCAGGTAA
GGCTGGTGCAGGGACATGCCCAGTAGCGACCCTTGAATCCCCCGCATGATGGACACGCTGCCGGCGTAGT
CCGCTACGTAGTAGTTGCTGCGGATGATCGCGCGACCAATGAGCAGGCCCGCAGTCATCAGCACGGTCAC
CAGTGCGACAACGAATGCTAGCCGTCGGCCCGACCACCGTGGCCGACTGAATGTATCGGCCTGTGGCGGA
ACGCGTTTAACGATCTCCTTGCGCTGGCTGATGGCAGAGGCCCGGCCGGCGGCGGTGTTGGGCAGGGTCA
GTTGGTCGTCGTCGCCTGAGACCGCCCCGGCCAGAATCGGTTGGGTCTGGCCGTAGTCGTAGTCGACGAC
GTCGGCGACGACGACAGTGACGTTGTCGGGGCCGCCGCCGCGCAGCGCCAGTTCAATGAGGCGGTGAGCG
CTCTCGGCAACCTCGGGGATCTGCAGGGCCTCGAGGATAGTTTCATCGCTAACCGGATCGGACAACCCGT
CCGAGCACAGCAGGTAACGATCACCGGCGCGGGCTTCTCGCATGGTCAGCGTCGGTTCGACCTCATGGCC
GGTCAACGCCCGCATGATCAACGAGCGTTGCGGGTGGCTGTGCGCCTCCTCCGGGGTGATCCGGCCTTCG
TCGACCAGCGTTTGGACAAACGTGTCGTCCTTGGTGATCTGCGTCAGCTCACCGTCGCGCAGCAGGTAAC
CGCGCGAGTCACCGATATGCACCAGGCCGAGCCGGTTGCCCGCGAACAGGATTGCGGTGAGCGTGGTACC
CATGCCTTCGAGATCGGGCTCCATCTCGACTTGCGCTGCGATAGCCGAGTTGCCGGCGCGCACCGCGGCA
TCCAGCTTGGCCAGCAGATCGCCACCGGGCTCGTCGTCATCGAGATGGGCCAATGCGGCAATCACCAACT
GGGACGCCACCTCGCCGGCCGCATGCCCACCCATGCCGTCGGCCAGGGCCAATAGCCGTGCCCCAGCGTA
GACCGAGTCTTCGTTGTTGGCGCGTACCAAGCCGCGATCGCTGCGCGCCGCGTATCGCAGGACCAGGGTC
ACGCGCGCCACTCTCCCCCGCAAGCGGGTGGGGGTACCCCCCACTTGTGGGGGCGCGCCCCCACCGCTTC
TCTGCGCTCTGCATCGTCGCCAGCGCGGGTCACGGGCGCAACTCGATTGCAGTTTTGCCGATGCGAACCG
GCGTTCCGATCGGAACTCGTACCGCAGTCGTCACCTTCGCCCTGTCCAGGTAAGTGCCGTTGGTCGATCC
TAGATCTTCGACGTACCACTCGGAGCCGCGCATAGACAGCCGAGCGTGCCGCGTCGAGGCGTAGTCGTCG
GTCAGCACCAGGGTCGAGTCGTCGGCGCGCCCGATCAACACCGGCTGTTCGCTCAGCGTGATACGCGCGC
CAGTCAACGCACCTTCGGTCACCACCAGGTAGCGTGCAGCGTGCCGGCGCTGACGCGCGCCTAAGAGCGT
CCCTCGCAGCGCCAGGCCGCGGCGCATCATGACCGCGCCGGTCGGCGCATAAATGTCGGTCTTCAAGATC
CGTAGCACGGACCAGATGAATACCCACAACAACATCAAGAATCCGGCACGCGTCAGTTGCAGTACCAACC
CCTGCATCTGGCGTCCTTTCCGTCCTGCACCGTCTGCTCCGGCCCCGCGCTGCCGAGCACGTCAGCAAAG
TCACGATACTTTGACGGTGGTCGGCGCGGGTCAACCCCGGCAGCTTCGAGCCCAGTAGGTTCAGTGCATG
CGGACGATGATCTCGGAGTGTCCCAAGCGGATCACATCACCGTCGGCCAACTGCCACTCCTGTACCGGTG
CATTGTTAACAGTGGTGCCGTTGGTGGAGTTCAGGTCTGCGAGCAATGCGACCTGCCCGTCCCACCGGAT
CTCCAAGTGACGGCGTGACACACCGGTGTCGGGCAGCCGGAACTGGGCGTCCTGTCCGCGACCGATGATG
TTGGAGCCCTCGCGGAGCTGGTAAGTGCGTCCGCTGCCGTCGTCGAGCTGCAGCGTAACCGACGTTCCGG
CGGACCCATAGCCGCCCTGCCCGTAACCGCTGTAGCCACCGGGCGCTGGCTGACCGTAGTCCGGAGCGCC
TGATTGGCCGTAGTCGTAGTCTCGGCCGGCGGGTTCGGCGTACCCGCCACCCTGAGGAGCGTATCCCGGG
ACCCGCGGGGATTCGGTGTAGCGGGTGTAGTCAGCGCCGCCGCCATAGTCTTGCCGGCCGTATGTCGTGG
CGCCTTGCTGGTAGCCCTGGTCGTAACCGCCTTGGTCGGGGTAAGCCGGTCGTTGCTCGGGCGGGCCCGG
AGGGCCAGAGGGCACATAGCTGCCCTCCTCGTGGCGAGCCGGGCCACGCCCGTACTCCCCGTACCCGCCG
TAGCCGGGCTGGCCGCCACCGGGTGAAGGGCCGTAGCCGCCGCTTTGGCGATAGCCCTGGTCGTAGCCGG
GAGCGCCGTAGCCGGCAGCCGGGCCGGGAGAAACAGGAGGGCGTTGCTCGTAGGGCGGCGGATAGCCCCC
CTGCCCTTGGTCGGGGTAGCCTCGACCCTGGTCCTGGTACCCGCGCTGGTCGGGGTAGCCGCGTTGCTCG
GGGTAACCGCGTTGCTCGGGGTAACCGCCCTGGTCGGGGTACCCGATTTGCTCGGGGTAGTCGCCCTGGT
CCGGGTGGCGCGGGCGTGGGTAGCCCGGCTGGGGCGGGTAGCCGCCCGTCTCGGGTGGATACCCCCCGCG
GGGGTCAGATCCGCCTTGCGGATCCGGGCCACCACGCGGATCCTCTTGCGGACGCGCATAGCGGTCGTCG
TAATACTCGTCGGGACGCCCCTGCCCCTGACCGCCACGGTAGCTCGAATTGTCACTCATTGGTGCTACTC
CTGGTTCTGCGCCAAACGCGTGGTTTGATTGTGGCCGGGCGCAATCGATGACCGGCGGGTGGGTCTCAAC
GTCGGGGTTAACAGTGCCGCGGGCGCGGAACTGGCCGGTATGCAGGTTCGACGACTGCTCGAATCGGACG
ACCACATCACCATACGTTTGCCACCCCTGTTCTTGGATATAGTCCGCCAAGTCCCGAGCAAAACCGGTTG
ACTTCAGCTCAGGATCAGCGCCCAACTTCTCAAAGTCGTGCACACCGAGGGTAATGATGTATTCGTTGGG
CGCCAAAAGGCGATTTCCCTGCAGCGACTGGATGCCGTCGGCCGCCTCGCGGCGCAGCAGGGCTTCGACC
TCTTGCGGGACGATCGAGCCTCCAAAGATGCGGGCAAACGCATCGCCAACCGTCTGCTCGAGTTTGCGCT
CAACGCGCTGAACCAGCCTTTTCTGGCTACCCATCTTTCAGCGCTCGCCTCACTGTTCTGGTGCATCGTC
GGCGCAAGGCAAACGACTCGCCTGTATGTCGTGTCAATCAATCATGGTATCGGGACAGTGTGAGCGAGCG
GAAAGGGCCGGCCACGCCCACTGAGCCCGCCGGCGCCCCTGGCAGCGGATGGGGCCTGCGGCTACTACAG
TGGTATGGTCCTCCGGTTGTTGCGGGCGAGTGGCGGAATGGCAGACGCGCTGGCTTCAGGTGCCAGTGTC
CTTCGGGACGTGGGGGTTCAAGTCCCCCTTCGCCCACCGTACTGTGAGACGAGTCGTGACCGACATCGTC
GTCGAAACGGCCGCCATGGGCGTGGTTGGAACGGCTAGCGCACGCCCACGGCCAGCCCAGGGCAACCCCG
GTATCGACGTGACTATCGCCGGCGCTGTCCGGTTCAGCTCGGTCGCGGCCGCAGCCGGGTGGCGGGGCGC
CTCGGTACCCTTTTACACGGCGCGCATCGCGGTCAGCGTCCTCGCCGCTTGTTGCGCCATACCGGTTATC
ACGTCGGCGGCTGGCAGGACGGCATTGACCAGGCCCGCGGCTTGACCGGCGGTGACATTGGCGATGCTGT
AGTCACGCGCAGCAACGGCTCGCCAATATCTGGCCATGGCTTCTTCGCGATGGAGAATGTCGAGTTCGGT
GTCCTCGAATTGGTCGGTGAGGGCGTTGCTTAGCACGCTCATCGTGTGTCCTTGCGGCCAGGGATAGCGC
CGTAGCTGATCGTAGATAGTGGTGCGGCACATGTCGTCGCCAGTGGCCGCCAGCAGCGGGTCCCGCGCCT
GCGGTGTGGATAACGCTTCGACCGTGGCGTAGAAGCGCGTACCGACCAATACCCCGGCGGCGCCCAACAT
CAACGCGGCGGCAAGGCCCCGGCCGTCGGCGATGCCCCCGGCGGCGATCACCGGGATATCAGTTCCCCGC
GCGGTGACCAGGTCGACGATTTCGGGTACCAAGGTCAGGGTGGAACGTGGACCGTGGCCGTGCCCACCGG
CCTCGGTGCCCTGAGCCACCAACACATCGGCGCCGACCTGCAGGGCTCGCTCGGCCTGGGTCCGGTTTTG
GATCTGGCAGACCAACCGCGTTCCGGCGGACTTGATGGCGTCAGCGAAAACCGCGGGGTCCCCGAACGAC
AGCATCACCGCCACCGGCTCATACTGCAGCGCGAGGTCGAGCAGCTGCGGTTGGCGGGCCAAAGACCAGG
TGATGAACCCGCAGCCCACCGGCGCTCCAGCGGCGAGATCGAACTGCCGGGCCAACCAATCCCGGTCCCC
ATAGCCGCCCCCGATGAGGCCGAGTCCCCCTGCGCCACTTACCGCGGCAGCCAGCTCACCGCCGGCGATC
AAGTCCATTGGCGCGGACACTATCGGATAGTCGATTCCGAACATCTGGCTAAAGGCCGTCGATAGCACCA
CAACAACCTCCTTGGCGAGCGTCGTGATGACACGCAGATCCTGGCCGATGGTAGGTGATCAGGCGAGCCA
CTTCTTCGCCGAACTCGCGAGCCGAGCCTGATCACGCTGGGTTTGGCAACTGCCGGGCTTGCCGACCGGG
CATCAAGCGGCCGGTTGTGGGCCAACCTGTGCGATCGGCAGGTGCACCACGACCCCGGGCACCGGGGTGA
CCTCGAGTCCTTCGTTGCGGGCCAGCAGAGCCGCATTGTCCGGGAGCTGCCTGGAATTGATCTCGCCGCC
GGCAATCCGACGCAGCACGTCGTGGGCTGCCGCGAGCTGTTCGCGCTTTCGGTACTGGCCGCCGGGAAGC
TTGATGCCGGCCCATACGCCGTACTCCACCCGATGCTCGACCGCGTGTTGAGCACACCGGCGCTGCTGTA
GGAGCGGGCACCGGCGCAGGCATTGGATCCGCGCTTGGGTGGCCGACCGCTCATAGGCGCGTGCCTTAGC
GGCGCCGTCGCTGCCGTCGTCATCGGGGTACCCGAACCATAGTTCCGGGTCGGTTGCGCAGGGGTGTGCC
ATGTGCCGGCCTCCTTGTTGAACGAAACATAGGCAAAAGCGTATATGTCTGTGGCGGGCTCTGCAAGAGA
ATCGCGATAAAAACGTATATACATAAGGGGTGGCCGCGGCCGAGTCGTATCCGGGTAGTATCCGGCTTAT
GGCCGGAGCGTGCGGTGAGCCGTGAGTCGGCCGGCGCGGCCATTCGCGCACTTCGCGAGTCGCGTGACTG
GTCCCTCGCGGACCTGGCGGCCGCCACTGGCGTAAGCACCATGGGCCTGAGCTATCTGGAGCGCGGTGCC
CGCAAGCCACACAAAAGCACAGTTCAGAAGGTCGAAAATGGCCTCGGCCTGCCGCCTGGCACCTACTCGC
GGCTGTTGGTCGCCGCTGATCCCGATGCGGAGCTGGCCCGACTGATCGCCGCACAGCCGTCCAACCCGAC
GGCTGTCCGCCGCGCCGGTGCGGTCGTCGTGGACCGCCACAGCGATACCGACGTGCTGGAGGGCTACGCC
GAAGCACAGCTCGATGCCATCAAATCCGTCATCGACCGATTGCCTGCGACGACCTCCAACGAATATGAGA
CGTATATTCTCTCTGTGATCGCGCAATGCGTGAAGGCGGAGATGCTGGCCGCCAGCTCCTGGCGGGTGGC
GGTGAACGCCGGCGCCGACTCGACCGGCCGGCTCATGGAGCATCTGCGGGCGCTGGAAGCCACGCGCGGC
GCGCTACTGGAGCGGATGCCGACAAGCTTGAGCGCCCGGTTCGATCGGGCATGTGCGCAGTCGTCGTTAC
CGGAGGCGGTCGTGGCCGCGCTAATCGGCGTCGGCGCCGACGAAATGTGGGATATCCGCAATCGGGGCGT
CATCCCTGCGGGCGCGCTCCCCCGCGTCCGAGCCTTCGTCGACGCAATCGAGGCAAGTCACGACGCGGAT
GAGGGGCAGCAGTGAATTACAGCGAGGTCGAGCTGTTGAGTCGCGCTCATCAACTGTTCGCCGGAGACAG
TCGGCGACCGGGGTTGGATGCGGGCACCACACCCTACGGGGATCTGCTGTCTCGGGCTGCCGACCTGAAT
GTGGGTGCGGGCCAGCGCCGGTATCAACTCGCCGTGGACCACAGCCGGGCGGCCTTGCTGTCTGCTGCGC
GAACCGATGCCGCGGCCGGGGCCGTCATCACCGGCGCTCAACGGGATCGGGCATGGGCCCGGCGGTCGAC
CGGAACCGTTCTCGACGAGGCTCGCTCGGATACCACCGTTACTGCGGTTATGCCGATAGCCCAGCGCGAA
GCCATACGCCGTCGTGTGGCGCGGCTGCGCGCGCAACGAGCCCATGTGCTGACGGCGCGACGACGGGCAC
GACGGCACCTGGCGGCGCTGCGTGCGCTGCGGTACCGGGTGGCGCACGGCCCGGGGGTCGCGCTGGCCAA
ACTTCGGCTGCCGTCGCCGAGCGGTCGCGCCGGCATCGCGGTCCACGCCGCGCTGTCGCGACTTGGCCGT
CCCTATGTCTGGGGCGCAACGGGGCCCAACCAGTTCGACTGTTCCGGTTTGGTCCAGTGGGCCTACGCCC
AGGCGGGTGTTCACCTGGATCGCACCACCTATCAACAGATCAACGAGGGGATCCCGGTGCCGCGCTCACA
GGTCCGGCCGGGCGATCTGGTCTTCCCGCACCCCGGGCACGTGCAGCTGGCGATCGGCAACAATCTGGTC
GTCGAGGCGCCCCATGCGGGCGCGTCGGTTCGGGTCAGCTCGCTGGGCAACAACGTGCAGATTCGGCGAC
CGCTGAGTGGCAGATAATCGCCCAATCAGACGGGCAGGATGAGAAGGTTGAACCATGTCGGAGCAAGCCG
GGTCTTCGGTAGCTGTCATCCAGGAGCGCCAGGCTTTGCTGGCAAGGCAACACGACGCCGTGGCCGAAGC
CGACCGTGAGTTGGCCGACGTGCTAGCCAGCGCGCATGCGGCCATGCGGGAAAGCGTCCGTCGGCTGGAT
GCTATCGCGGCCGAACTCGACCGCGCGGTTCCGGATCAGGATCAGCTTGCCGTCGATACGCCCATGGGAG
CGCGTGAGTTTCAAACGTTCCTGGTCGCCAAGCAGCGCGAGATCGTAGCGGTCGTCGCCGCCGCCCACGA
GCTCGATCGCGCAAAAAGCGCTGTGCTAAAGCGCCTGCGGGCACAGTACACGGAACCGGCCCGTTAGCTG
CGGACCGGATACGCTGGACCGGCAGGCGTTGGGTGAATTGTCGGCGACTACACACCTAGGTACTGTCACG
CGGCATGGAAGCGCCGGGGACAGGGCCCGCAGTGGGTCGCAGTGGCGTTTGACGCGGCGATGTCCACGCA
CGAAGATCTCCTTGCCACGATCAGGTACGTCCGCGACCGAACCGGTGACCCAAACGCGTGGCAGACCGGG
TTGACACCGACCGAGGTGACCGCGGTGGTCACGTCCACGACACGTTCCGAACAGCTCGATGCCATTTTGC
GTAAGATCCGCCAGCGGCATTCGAACCTGTACTATCCAGCACCGCCCGATCGGGAACAAGGAGACGCCGC
CCGTGCCATCGCGGATGCGGAAGCAGCTCTGGCACATCAGAATTCGGCTACCGCGCAGCTCGATCTGCAG
GTCGTCTCGGCAATTCTGAACGCGCATCTGAAGACTGTCGAGGGTGGCGAATCGCTGCACGAGCTTCAGC
AAGAGATCGAAGCCGCGGTACGCATTCGATCCGATCTGGACACTCCGGCCGGCGCGCGTGATTTCCAGCG
TTTCTTGATCGGCAAGCTCAAGGATATCCGGGAGGTGGTTGCGACCGCGAGCCTGGACGCTGCGTCGAAA
TCCGCTCTGATGGCCGCCTGGACATCGCTGTATGACGCATCCAAGGGCGACCGTGGCGATGCCGATGACC
GCGGACCGGCGTCGGTCGGCTCGGGCGGCGCGCCCGCACGCGGTGCCGGTCAGCAGCCGGAGTTGCCGAC
ACGAGCCGAACCCGATTGCCTCCTCGACTCGCTGCTGCTCGAGGATCCGGGTTTGCTGGCCGATGACCTA
CAGGTGCCGGGAGGCACATCCGCGGCAATACCATCAGCGTCGTCGACGCCAAGCCTGCCCAATCTTGGCG
GAGCAACGATGCCGGGTGGCGGAGCAACACCGGCCTTGGTCCCCGGTGTGAGCGCGCCGGGTGGGCTTCC
GCTCTCCGGCCTGCTGCGCGGCGTGGGTGACGAACCGGAGTTGACGGACTTCGACGAACGGGGACAAGAA
GTCAGGGATCCGGCCGATTATGAGCATTCCAACGAACCGGATGAGCGTCGCGCCGACGACCGAGAAGGCG
CCGACGAGGACGCCGGGCTGGGCAAGTCAGAATCGCCACCGCAGGCTCCGACGACCGTGACGCTGCCCAA
CGGTGAGACGGTGACCGCGGCCAGTCCCCAGCTCGCCGCGGCGATCAAGGCGGCGGCCAGCGGCACACCG
ATCGCAGATGCGTTCCAACAACAGGGAATTGCCATCCCGCTACCGGGAACCGCGGTCGCCAACCCCGTCG
ACCCCGCCCGGATCTCAGCGGGAGACGTAGGTGTGTTCACCGCCACGCCCTTGCCCTTGGCCCTAGCAAA
GCTCTTCTGGACGGCCAGATTCAACACATCTCAGCCGTGCGAGGGCCAAACTTTCTAGGCTGGATACATC
CAGCGGCGACCGCGACCGCGCCGGCGAGGACCGAAGCACCGACACCAACCAGGCCGGCGGCCGCTCGATA
GGTACTGACCGCCCGGTCACAACAAGAGGAGACAGCGGATGACAGATCGAATTCACGTGCAGCCTGCACA
TTTACGTCAGGCCGCTGCCCATCACCAGCAGACCGCCGACTACCTGCGGACCGTGCCGTCGTCGCACGAC
GCGATCCGCGAAAGTCTGGACTCGCTGGGGCCTATTTTCAGTGAGCTCCGCGACACCGGGCGTGAGCTGC
TCGAGCTCAGAAAGCAGTGCTACCAGCAGCAAGCCGACAACCACGCCGATATTGCCCAGAACCTGCGAAC
GTCGGCCGCGATGTGGGAGCAGCACGAGCGAGCGGCGTCGCGCAGCCTCGGCAACATCATTGACGGGAGC
CGATGACAGGGCGATGACCGACGCCAATCCCGCTTTCGACACGGTCCACCCCAGCGGGCACATTCTTGTT
CGGTCCTGCCGCGGTGGATACATGCATAGCGTCTCGCTGAGCGAGGCGGCGATGGAGACCGACGCAGAAA
CCCTGGCGGAAGCCATCCTGCTCACCGCCGACGTGTCCTGCCTTAAAGCGTTGCTGGAAGTACGCAACGA
GATCGTGGCGGCGGGCCACACCCCGTCCGCGCAGGTTCCCACGACCGACGACCTGAACGTCGCGATCGAA
AAGCTGCTGGCCCATCAACTGCGCCGCCGTAACCGTTGAAGTGCTAGATGAGCCAGGTCTTGGTGCTGTC
GGGATCGGGTGCGATGTCGGTGGGCGGCTCGATCGGATTGGGGCCGAACAATTCTCGCGCTCGAGTGAGC
AGAGCCCGCACCTCGTCGAGTTGCTGCTGCAGCGCAGAATCAGCCATAACCCCACGCTACCCAGGCCCCG
TCTGACACACAATTCACCACCCGCTCACCGCCTGCGCGGGCCAGATGATGCCGGTACGCTTACCCGGTGG
CGATCTTCGGTCGATGGAGTGCGCGCCAGCGACTCCGGAGAGCGACCCGGGAATCCCTCACGATTCCGAC
GTTTAGCTCCTCGCTGGATTGCACCACACGGGTAATTGGCGGGCTCTGGCCCGCTGAGCTTTCGTCTAAC
ACCGCCGAAACCGCCACGCTTGCAGAACATCTGAAAGCGGATCTGCATCGGATAGTTGGTTCTGCCAACG
ACGAGCTGATGGTCATCTGGCGTGCGGGGATGGCTGATTCGACGCGACGCGCAGAAGAAGACAGAGTGAT
CGACCGCGCCCGCGCGTCGGCGATGCGTCGCGTCGAGTCGGCGATGCGCGAGCTTCGGCAGATAACGGGG
CGCGTTCCCGTGGAAATTCCGCGTATGCGCGGCGCCGGCGGCTCGGATCTGGACACGACACGACTCATGC
CGGCCGTCACGGTAGTTCAGCCCGCTGACCAGGCCTGTACGGATTGGCCGGTTGCCGCCGCCGAGGATGA
CGAAGCCCGACTGCAGCGCCTCCTGGCGTTCGTGGCTCGTCAGGAGCCACGGCTGAACTGGGCGGTCGGC
GTTCACGCGGACGGCACGACGGTCCTGGTCACCGACGTCGCCCATGGTTGGATACCTCCGGGCATCGCCC
TTCCCGAAGGCGTGCGATTGTTGGCACCGGCGCGACGCGCCGGCAGAGCCCCCGAGTTGGTCGGTATCAC
GACGTGTTGCAAGACGTACACCCCCGGTGACTCGCTGCGTCGGGCGGTCGATTCAACCGCGCCGACGTCC
TCGGTGCAGCCGCGAGCGTTGCCAGCGATCGCCGGCCTGAGTGTGGAGCTGGGCATAGCGACCCAGCGGC
ACGACGGCTTACCGAAGATCGTGCACGCCATGGCCACGGCGGCCGGCAACGGCGCCGCCGCCGAGGAAGT
CGACCTGTTGCGGGTGCACGTCGATACCGCGCTCCACCACGTCTTGGCCCAGTATCCCCGGGTCGATCCG
GCGTTACTGCTCAACTGTATGTTGTTGGCCGCCACCGAGCGCAGCGTCACGGGAGACCCGATCGCGGCGA
ACTATCACTTCGCGTGGTTCCGGGAACTCGATTCACGCCGATAGCTTTCTCGAATCCCCACGGCAAGCGT
CCGGCGATGAATTGACGCTGGTGGGGGGCGTGGACATACTGTCATGGTGTCGGGGTCGGACAGTCGCAGC
GAACCGAGCCAGCTGAGCGACCGAGACCTCGTCGAATCGGTTCTTCGTGACTTGAGCGAGGCGGCCGACA
AGTGGGAGGCGCTCGTCACGCAGGCTGAAACTGTTACCTACAGCGTGGACTTGGGAGACGTTCGCGCTGT
TGCCAATTCGGACGGGCGGTTGCTCGAGCTGACGTTGCATCCGGGCGTGATGACCGGCTACGCGCACGGG
GAGCTGGCCGACCGAGTGAACCTGGCGATTACGGCCCTGCGCGACGAGGTTGAGGCCGAGAACCGGGCAC
GGTACGGCGGCCGCCTGCAGTGACATCGGTATCTGCGAGGATCAAGCCCATTTGCTGGCAAGGCATTTCG
GCGCGGGGCGCAAGGCCCACAGCCGGGCCGTGGCCACCCTGAAAGCCGATATCCAAGCCTGGCACCCGGC
TGGCATCCAGACCCCGAAGCCGCGATGCGAATCAGATGTGTTCGCGCGAATCGGTCACACGAGCCACCCA
TCAACTCGGAAGAGCCGGGTGGGGCCGGGAGCATCCGAGGCACCGCTTGCCTGACATAACAGCGTAACCG
CCCCGCCATTGTCGCTGTGATGGACATGCCCCAGCCATTTGTCGGCTAGCTATACAGCGAACGTCAATTT
TTCGTGAATCAGCCTGAGGCTATTGATAATTCACGGCGGCACGTCCTACTCTTAGCGGCGCTATGCGACC
CAATGCGCGTGCGATGTTGCGTTTGGTGCATTGTGGTGCCGGTGCTGGTGGGCCGGCGATAACGTCGAAA
GGTGCGGTATTGGGTGACCGTGTTGGCGCGTTGTCGCAGTGCCGATCGGCGGCAGCGCTGAGTCGATTCG
ACTTTGCACCCCGTGACTCTGTTCCCACCGCCACCTTCGGTGGTGGATGCGCTTTCAGGTCCACCAATAG
GCTAGCTGTTTTCGAGCGGTGTATTTGCGTGGGGGGTGAATGTGGATACGGACAATGACAGGCCCACGCT
GGCGAGGGTTTACCGCAGCCTGCGGGACATTTGTCCGGACAGCTGGAATCTTCCGGGCGGTCGGATGCCC
ACTGGCTTGGGCTATGACTTTCTGCGCCCTGTCGAGGACTCGGGGATCAACGACCTGAAGCACTATTACT
TCATGGCGGATTTGGCCGATGGGCAACCGCTAGGCCGGGCAAACCTCTATAGCGTCTGTTTCGACCTGGC
CACCACCGACCGCAAGCTCACTCCGGCCTGGCGAACGACCATCAAACGGTGGTTTCCGGGGTTTATGACC
TTCCGTTTCCTCGAGTGCGGGTTGCTCACCATGGTGAGCAACCCGCTGGCGTTGCGGTCCGACACCGACT
TGGAGCGGGTATTGCCTGTGCTGGCCGGCCAGATGGACCAGTTGGCGCATGACGACGGGTCGGATTTCTT
GATGATCCGGGACGTGGACCCGGAACACTACCAGCGATACCTTGACATCCTGCGCCCGTTGGGCTTTCGG
CCTGCGCTGGGCTTTTCCCGGGTAGACACGACCATCAGCTGGTCGAGCGTGGAAGAGGCACTGGGCTGCC
TGTCTCACAAAAGGCGCCTGCCGTTGAAGACGTCGCTGGAGTTTCGTGAGCGGTTCGGTATCGAGGTCGA
GGAACTCGACGAGTATGCCGAGCATGCGCCGGTATTGGCCCGGCTTTGGCGCAACGTCAAGACGGAGGCA
AAGGATTACCAGCGCGAGGACCTGAACCCTGAGTTCTTCGCGGCGTGTTCTCGGCATCTGCATGGACGTA
GCAGACTGTGGTTGTTCCGCTACCAGGGCACGCCAATTGCCTTCTTTTTGAACGTTTGGGGTGCGGATGA
GAACTACATACTGCTTGAGTGGGGCATCGATCGTGATTTTGAACATTATAGGAAGGCGAATCTGTACCGG
GCGGCGCTGATGCTCAGCCTAAAAGATGCGATCAGCCGAGATAAACGGCGAATGGAAATGGGTATTACGA
ACTATTTCACAAAACTTCGCATTCCGGGTGCCCGAGTCATACCGACCATCTATTTCCTGCGTCACAGCAC
GGATCCGGTGCATACGGCAACGTTAGCGCGAATGATGATGCACAATATTCAACGGCCAACGCTACCCGAC
GATATGTCGGAGGAATTCTGTCGCTGGGAAGAGCGAATACGTCTGGACCAGGACGGGCTACCCGAACACG
ATATCTTTCGCAAGATCGATCGTCAGCACAAATACACGGGGCTCAAACTCGGCGGAGTCTACGGTTTTTA
TCCCCGATTCACCGGACCGCAGCGATCCACGGTCAAGGCCGCGGAGCTGGGCGAGATCGTGTTGCTGGGC
ACGAACTCGTATCTGGGCCTGGCCACCCATCCAGAGGTGGTGGAGGCCTCGGCGGAGGCCACGCGACGGT
ACGGCACCGGCTGCTCGGGTTCGCCGTTGCTGAACGGCACGTTGGACTTGCACGTCTCGCTTGAGCAGGA
ACTAGCCTGTTTTTTGGGCAAACCCGCCGCCGTGTTGTGCTCCACCGGATATCAGAGCAACCTGGCGGCG
ATCAGCGCGCTATGCGAATCCGGGGACATGATCATCCAAGACGCGCTGAACCACCGCAGCCTGTTCGACG
CCGCCAGGTTGTCCGGGGCCGACTTCACCTTGTACCGGCACAACGACATGGACCACCTGGCGCGGGTGCT
ACGCCGCACCGAGGGGCGCCGCCGGATCATCGTCGTGGACGCGGTGTTCAGCATGGAAGGCACCGTCGCC
GACCTGGCCACCATCGCCGAGCTTGCCGACCGGCACGGCTGCCGGGTCTATGTGGACGAGTCCCATGCGC
TGGGCGTGCTCGGCCCCGACGGGCGAGGAGCTTCGGCCGCGTTGGGTGTCTTGGCGCGCATGGACGTGGT
GATGGGCACGTTCAGCAAATCCTTTGCCTCCGTCGGCGGGTTCATCGCCGGAGATCGGCCCGTCGTGGAC
TACATCCGGCACAACGGTTCAGGTCATGTGTTTTCCGCCAGCCTGCCGCCGGCCGCCGCGGCTGCCACCC
ACGCGGCTCTGCGCGTCAGTCGGCGTGAACCCGACCGGCGGGCTCGGGTGCTGGCCGCGGCCGAGTACAT
GGCCACCGGCCTGGCACGGCAGGGCTATCAGGCCGAGTATCACGGAACCGCGATCGTGCCGGTGATCCTG
GGCAACCCGACCGTGGCGCATGCGGGCTATCTGCGGCTGATGCGCTCCGGGGTGTATGTGAACCCGGTGG
CCCCCCCAGCCGTGCCGGAGGAGCGTTCGGGATTCCGCACCAGCTACCTAGCCGACCACCGACAATCTGA
CCTCGACCGGGCCTTGCACGTGTTTGCCGGCCTTGCCGAGGACCTGACCCCGCAAGGAGCCGCGCTATGA
AAGAGGCCATCAACGCCACCATCCAACGGATCTTGCGAACCGACCGCGGCATCACCGCGAACCAGGTACT
CGTCGACGACCTGGGTTTTGACTCGCTCAAGCTGTTCCAGTTGATCACCGAGCTAGAAGACGAATTCGAC
ATCGCCATCTCTTTCCGCGACGCACAGAACATCAAAACAGTGGGAGACGTCTACACCAGCGTCGCGGTCT
GGTTCCCCGAAACCGCCAAGCCGGCCCCACTTGGGAAAGGAACAGCATGACCGACGACGCCGATCTTGAT
CTGGTCCGAAGAACTTTCGCCGCGTTTGCCCGCGGCGACCTCGCCGAGCTGACGCAATGCTTTGCGCCCG
ACGTGGAGCAGTTTGTCCCGGGCAAGCACGCCCTGGCTGGGGTGTTCCGCGGCGTGGACAACGTGGTTGC
CTGCCTCGGCGACACCGCGGCCGCCGCCGACGGCACCATGACGGTGACGCTTGAAGACGTGTTAAGCAAC
ACCGATGGCCAGGTGATCGCCGTGTATCGATTGCGGGCCAGCAGGGCCGGGAAGGTCCTCGACCAGCGCG
AGGCGATCCTGGTTACCGTCGCCGGTGGTCGGATCACCCGACTTAGCGAGTTTTACGCCGACCCGGCGGC
GACCGAAAGCTTCTGGGCATGACGGCGGCCTTGCTTTCACCAGCCATCGCCTGGCAGCAGATCTCGGCTT
GCACGGACCGCACGCTGACGATCACTTGCGAGGATTCCGAGGTAATCAGCTATCAGGACCTCATCGCGCG
CGCGGCGGCATGCATCCCCCCGCTACGGCGTCTTGACCTCAAACGCGGTGAACCCGTGCTGATCACCGCC
CACACCAACCTGGAATTCCTGTCCTGCTTTTTGGGCCTCATGCTCCATGGCGCTGTGCCGGTACCCATCC
CGCCGCGGGAGGCACTGAAGACCACCGAGCGTTTCATGACTCGGCTCGGCCCACTGCTGCGCCATCACCG
CGTGCTGATCTGCACACCGGCCGAACACGACGAGATACGCGCTGCCGCCAGCACCGACTGCCAGATCAGC
AGATTTACTGCCCTAGCCGAGGCTGGCGACGAGCAGTTCGGCCGCGCCACGGCCCAGCAACTCGCCGACA
CCGCCACCGCCGACTGGCCGCTATGCACCCTCGACGACGACGCCTACGTCCAATACACCTCTGGCAGCAC
CGCAGCACCACGCGGAGTGGTCATCACCTACCGCAACCTGCTGTCCAACATGCGCGCAATGGCCGTGGGC
TCACAATTCCAGCACGGCGATGTCATGGGCAGCTGGCTGCCCTTGCACCATGACATGGGGCTGGTGGGCA
GCCTATTCGCCGCACTCTTCAACAGTGTCAGCGCGGTATTCACCACGCCACACCGGTTTCTGTATGACCC
GTTGGGATTCCTCAGACTGCTCACCAGCTCCGGGGCTACCCACACGTTCATGCCTAACTTCGCTCTGGAG
TGGCTGATCAACGCCTACCACAGGCGCGGCGCCGACATCGAAGGCATCGACCTACACAAAATGCGCCGCT
TGATCATCGCCTCCGAACCCGTCCATGCCGAGGGCATGCGGAGATTCGCCGCCACCTTCGCCGGCGTCGG
ACTTGCCCCCACGGCCCTGGGTTCGGGCTATGGCCTGGCCGAAGCGACCGTCGCCGTGTCGATGTCAGCG
CCCAACACGGGATTCCGCACCGAAACCCACGCCGCCGCGGAGGTCGTCACCGGCGGCCGAGTGCTGCCTG
GCTACGAGGTGCGCATTGACGCCGCACCAGGTGCCCGGGCCGGAACGATCAAACTGCGCGGCGACAGCGT
GGCCGCCAAAGCCTATGTGGGCGGGAAGAAGCTGGACGCGCTCGACGAGGAAGGCTTCTGCGACACCCAC
GACTTGGGTTTTCTTGTAGACGACGAAATCGTCATCCTTGGCCGGCAGGACGAGGTGTTCATTGTCCACG
GAGAAAACAGATTCCCCTACGACATCGAGTTCATCATTCGCGGGGAATCCGAGCAGCACCGGACCAAAGT
CGCATGTTTCGGGGTCAACGAACGCGTCGTGGTTGTGTTGGAAAGCCCATTGGACAGCATCATCGACAAG
GCCGAAGCCGACCGACTGAGATGTCAAGTCGTTGCCGCGACTGGGCTGCAGTTGGATGAACTGATCACGG
TTCGGCGCGGCGCGATTCCCACCACCACCAGCGGCAAGCTCAAACGACGCGCCGTCGCGCAGGCTTATCG
AGACGGCACACTGCCCCGTCTTGCCACCCACGCGTGGACGGCGGATCCCGATAGCGCTCCCAAAACGACC
CGGTCCAGCCTGGAAGGCGCCCACTGATCTTCCACTGACGTCTCATCAAACCCCCGGGGCGCTCGCGCGC
TGGGCGCGCTCATCGACCGGGGCTTGGGTTGATTGGCCCCGGCTCTCTTCGCGCGCTGGGCGCGCTCATC
GACCGCGGCCGGGTGGCCCGGCGAAAGCTTGGGCGATCGTCAGCCAGCGTTGTGCGTCCTCCCCTACTGC
GTTGACGTCAAGAGTGCTCAGCGCGCGCCGCTGGGTGACCAGGAAGCAGAAGTCCTCGGCGGACCCGGTG
ACCCGCTGGGCCGCATCGGATGGCCCCCAAGACCAAGTGTCGCCGCTCGGTCCCCGCAGCTCGACCAGGA
ACGGCTCGGCCGGAGGGGTTAGGTTGTTGACGATGAACGCGTAGTCGCGGGTGCGGACACCGAGATGCGC
AATAGACCGCAGTCGCTGGGTGGCGGGCCGGATGACGCCCAGGGCGTCGGCGACGTCCAGTCCATGTGCC
CAGGTCTCCATCAACCGCGCTGTTGCCATCGACGCCGCGCTCATCGGTGGCCCGAACCAGGCCAATTTGC
GGCCATCGGGAACCGCCAGCAGTTCCTCGTGCAGCCGCCCCCGAGTGACCCGCCAGTCTGTGAGCAGTTC
GGCAGGTGAAACGGCCGCCAGTTCTGTCGCGGCGTCGTCGACGAAACCGGCCGGATTGGCCGCGGCGGCG
GTCATCAGCTCGGCGAACCCGGCCTCGTCGGTGACCGCCGTCAGCGCCACTCGATCGGTCCACAGCAGGT
GGCCGATCTGGTGTGCGATGGTCCAACCCGGCGCAGGTGTCGGATCGGCCCAGCGATCCGCTGGCAGATG
CGCCACCAGCGCGTCGAGGTCGTCGCTTTCGGCACGCAGGTCTGCCACGAACGGCCCAGGATCCGCCATC
ACCACCTCCTGAGGTAACAGTTCGTCGGGAAAGGCATGTTTGTACCCTAGCGACCGATCACAGGCTGGCC
GCGGCGCCCGACGATGGTGTGCACCACCAGCCCGGCTAGGTAGATCGCCGACCCGAACAGCACAAATACG
GGCGCGTGCCCGTGCTCGGGAATCAAGGCTGCGGCCACGGTAATCGAGAGGATGTATGAGACCCAAAACA
GTGCATCCTGCACGGCGAACACGTGCCCGCGCAATGCGTCGTCGACGTCCATCTGCATCGCCGAATCGGC
GCACAGCTTGACCACCTGGCCGGCCACACCTAAAAGGAAGCCGCATACCACCATCACCGGGACCAGCAGC
CCGGCGGCCGCGACCTGGATAGTGGCGGCCGCAGCCAACGCGCCATTTGCCGTGGCGTAGCGTCCCCAGC
GCCGGATCGCGGTCGGAGTCAAGACGTTGGCCAGGAAGGCTCCCAGCCCGGTGGCCGCGAAGAACAGCAG
TGCGGTACCCAACCCCCCAACGGCCCGGGCGGTCACGTGGCGGACCAGGAGCAAGATCAGCAGTGAGTTG
ATACCGACCACCATCCGATGCGCTGCCAAACCGGACAGGCCGGCAGCGACGGTCGGAAGTTGCACCACGG
TGCGCGCTCCATGTAGCCAACCGGTGACCACGGCGTAGACAGCAGATCCGTGGATCGCGCGTTCGGTGTC
GTCCGGGCCGAGTACCCGCGGGCCGAACCGCAGCGACCAAAGCAACGCGATCGATACGGGGATCGCCACC
AGGAAGACGATCGCGGAGGCCCCCTCGTCGCCGCTGCCGAGCAGCCAACGAGGCAACAGCATGAAGTTGG
CGCCCAGGAACGCGGAGACCGCCCCCGACGCGATGGCCACCGAGTTCATCGTGACCACCTGTTCGCGCGG
CACCACGTGGGGCAGTGCCGCCGACAGTCCCGAGGCGACGAATCGTGCCAAGCCGTTGGCGACCAGCGCT
CCGACCAACAGCGGCACGTCGCCGGCTCCGACCGCGAGTATCGTGCCGACCCCGGCGATCAGGGCTAGCC
GGCCGGTGTTGGCGCCAACCAGCACCCACCGCCGATCCCACCGGTCCATTAGGGCCCCGGCGAAGGGCCC
CAGCAGCGAATAGGGCAGAAACAGCACCGCGAAGGCCCCCGCGATGGCCATCGGGTCGGCCGCCCGGTCC
GGGTTGAACAGCAACGCTCCGGCCAGCCCCGCCTGAAACAACCCGTCGCCGAACTGACTCGCAACCCGCA
CCTGCAGCAGACGCCAGAAGTCGGGCAAGCTGCGCACCGACCGCCAAACGTCGACGGGTGCGCGTGCGTG
CATCCGGGAGTGAATCACTAAACCCACTTCCACCCTGGGCACAGGCAAGGTTCGGTCCACCCCGTGCCGC
CCCAACCACAGTACAAATATTCGCCGACCCTGCTTGTTCGCCCCGGGCGATGCGACGGTGGTGCGATGAT
GGTGTGGTGGCGCCGCACGAAGACCCCGAGGACCATGTCGCACCCGCCGCACAACGGGTGCGAGCGGGCA
CCTTATTGTTGGCCAACACCGATCTCCTTGAACCGACATTTCGCCGCAGTGTGATCTACATCGTGGAGCA
CAACGACGGCGGCACCCTCGGTGTGGTCCTCAATCGGCCCAGCGAAACCGCGGTCTACAACGTGTTGCCG
CAGTGGGCCAAACTCGCGGCCAAGCCAAAGACAATGTTCATCGGTGGGCCGGTGAAGCGCGACGCGGCGC
TGTGTCTGGCGGTATTGCGGGTTGGCGCTGACCCGGAAGGCGTGCCGGGCCTAAGGCATGTCGCGGGCAG
GCTGGTGATGGTCGATCTGGATGCCGACCCCGAGGTGCTCGCAGCGGCGGTGGAAGGGGTGCGCATCTAC
GCCGGGTACTCCGGCTGGACCATCGGTCAGCTCGAAGGTGAAATCGAGCGCGACGACTGGATTGTGTTGT
CGGCGTTGCCATCTGACGTTTTGGTGGGGCCGAGAGCCGACCTGTGGGGGCAGGTGCTGCGACGGCAGCC
GCTGCCGCTGTCGCTGCTGGCCACCCACCCGATCGATCTGAGCCGGAACTAGGCTACTCCGCCGCCGAGC
TTGCCAGAGCAGCGCGTCGCGTCGCCGCGGTCGAGCCAGGCGATCCGGCCCAGCCTAGTGGGCCACAGGC
TGTTCAATGACAGGCCTGGGTGCAGACCGCGCAGCTGCCAACGCAGTTGGCGGTGGGGCTAGCGGTTTCA
CGGCGCAGCGCGTACTGGGCGCTCTGCCACGACCCCGCGGCCAGCGTGCCGACCGCGCCCGCAATGCAGA
CGATCACCACCATCAAGGCGGTGTGCCCGGGCGCGGCCACCGCCACCACTCCCCCGGCGGCCAGCATTAC
TGCGGCTGCCAACTGCGTGGGCGCCATCGCGCGCAGCGCCAGCGCCGTGGGGTCGGCAGTGGGCGTATGG
CACAGCGACCAGCTCCCGAACAGGGCGGACGCCGCCGCCGCACACATGCACAGCACACCCGCGAGGAACA
TTCGTTCACCATACGAGGCCGCCGACGAATCCGCTCACCGAGCTCCATGCGGGCCCGTGTTTCTGCTCGG
CCTCATCGCGACCTAGCGCGGCGGGACTGGTGTCAGGGTGCCCGCGGGCGGATACCCAGGCGCCTGCCCG
GGTAGTCCCACCGGTGCCGAACCGGGTGCCGGGGCAGGCGCCTGAGCGGGCGCCGCATGCGCAACCACTT
GGAATCCGTTGACAATCGCATCGGTGGCCGGCCCGTCGGTGACCGCCTGCGACAGCGCGGTGGTCACCGA
CAGCGAAACCAGGTACTTGTCGGCTCCGGAGGTGGCGATGACGTGGCGCCGGGAGGTGTTGAGGGTCATG
TCGTTTTCGCGGTAGGTGCCCTCGATGATTGATGACGGAAAGCCGTCGAAATTGGCCATCGAGGCGTTTG
TGGTCTGCCATGCGAGCAATTTCTGGCTGTCAATGTAGCCGTGTGTGATGGCCTCAGCGGGATCGAAGTC
ACCGATCAGCCTATACACCACCAGCTGCGCATTCGACGTGTAGACGCTGTTGCCCAACCGGTCGGCGATC
ACCACGAACGCGTCGGGCACGTTGGGGTCGGGCACCTGAGTCCAGCGCGGCGGCATGGGCAGTGTGATGT
CGAGCGCCTTGAATCCGTGCGGTCGCTGTGCCTCCAGCTTGACGCCCTTCTCCCGGAGGTGGTCCCGAAG
TGTGCCGCTGATCGCGGGAGTCACTGGCGGCGGCAGCGGGGGCACAGCGGTGGACCCGGGTGCTCCGACC
GGAATCGGCGACGCGATCGGTGCGGGTGCTGGCGCCGGTGAGAACCTGTTGCTGCTCCCGCCCGGAAGCG
CCGTGAGGTTCTGCACGGGCGGGACTGTTGCCGGCGCCGAGACTGGGGCAGGGATAGGCGGCGGTGGCAG
CAGGGGATCCGCTGAGGCCTTCCCGGCGGTGACCAGCACCACGCCGATGAAACCGGTGGCCATGCCGCCT
GCGAAGACCCGCCAGGTGCGCGCGATCTGGATCATTTGCGTCGGTCCCTCCGAATGGCCGGGCGACGGTG
CCCGTCGTCGAGGCTGAATGTAACCAGCGCTCCATGGCAGTGCACAGGCTTGAAATGCAGCTGGAATGAA
CCTCTGATCGTGGTGCAACGGAACCGAGACCAACCCGTGGCCGGTAGCGCGGCCCCGGAGGTTCCCGGGC
CACCCTTATACCCTGTTGGGCGTGACCGAATCGCCAACCGCTGGGCCTGGCGGCGTGCCCCGTGCCGACG
ACGCGGACTCCGACGTGCCACGGTACCGCTATACCGCCGAGCTCGCGGCTAGGCTGGAACGGACCTGGCA
GGAAAACTGGGCCCGGCTAGGGACGTTCAACGTGCCCAACCCGGTCGGCTCGCTGGCCCCACCGGATGGT
GCCGCGGTGCCTGACGACAAGCTCTTCGTGCAGGACATGTTCCCCTACCCCTCGGGTGAGGGACTCCACG
TTGGTCATCCCCTCGGCTACATCGCGACCGACGTCTATGCCCGCTATTTCCGGATGGTGGGCCGTAATGT
GCTGCATGCGCTAGGGTTCGACGCGTTCGGGCTGCCCGCCGAGCAATACGCGGTACAAACCGGCACCCAT
CCGCGTACCCGGACCGAAGCCAACGTCGTCAACTTTCGCCGCCAGTTGGGCCGGCTGGGCTTCGGCCACG
ACAGCCGACGAAGCTTCTCGACCACCGATGTCGACTTCTACAGGTGGACTCAGTGGATCTTCCTACAGAT
ATACAACGCGTGGTTCGACACCACAGCCAACAAGGCGCGCCCGATATCAGAGCTGGTCGCCGAATTCGAG
TCCGGTGCAAGGTGTCTCGATGGCGGCCGGGATTGGGCCAAGTTGACCGCGGGGGAGCGAGCCGATGTGA
TCGACGAGTACCGGCTGGTCTATCGGGCGGATTCGCTGGTGAACTGGTGCCCGGGGCTAGGTACGGTGCT
TGCCAACGAAGAGGTGACCGCCGACGGCCGCAGCGACCGGGGCAATTTTCCGGTGTTCCGGAAGCGGTTG
CGGCAATGGATGATGCGGATCACCGCCTATGCCGACCGGCTGCTCGACGACCTGGATGTGCTGGATTGGC
CTGAGCAGGTCAAGACCATGCAGCGCAACTGGATCGGGCGTTCGACGGGTGCGGTGGCGCTGTTCTCGGC
GAGAGCGGCCAGCGATGACGGGTTCGAAGTCGACATCGAGGTGTTCACCACGCGGCCCGACACCTTGTTC
GGCGCCACGTATCTGGTGCTGGCTCCCGAGCACGACTTGGTCGACGAGTTGGTCGCCGCGTCCTGGCCGG
CTGGGGTCAACCCCTTGTGGACATACGGCGGCGGCACACCTGGTGAGGCCATCGCCGCCTACCGGCGTGC
GATCGCCGCCAAATCAGACCTCGAGCGCCAGGAGAGCAGGGAAAAGACCGGCGTCTTCTTGGGCAGCTAC
GCCATCAACCCGGCCAACGGTGAGCCGGTGCCGATCTTCATCGCCGACTACGTGCTGGCCGGGTACGGTA
CCGGGGCAATCATGGCGGTGCCGGGTCATGACCAGCGGGACTGGGACTTCGCTCGGGCATTTGGTCTACC
GATCGTGGAAGTAATTGCCGGCGGCAATATTTCGGAATCCGCGTATACAGGCGATGGCATCCTGGTCAAC
TCGGATTACCTCAATGGAATGAGCGTGCCAGCAGCAAAGCGGGCCATCGTCGACCGGTTGGAGTCCGCGG
GCCGCGGCCGGGCTCGAATCGAATTCAAATTGCGCGACTGGCTTTTTGCGCGGCAGCGGTATTGGGGTGA
ACCATTCCCGATCGTCTATGACAGCGACGGGCGTCCGCATGCGCTCGACGAAGCTGCACTGCCCGTCGAG
CTGCCTGATGTCCCGGACTACTCGCCGGTTTTGTTCGACCCCGACGATGCGGACAGCGAGCCTTCGCCCC
CACTGGCCAAGGCGACTGAGTGGGTACACGTCGACCTGGACCTCGGTGATGGCCTGAAGCCCTACAGCCG
CGACACCAACGTGATGCCGCAGTGGGCGGGCAGCTCCTGGTATGAACTGCGCTACACCGATCCGCACAAC
TCAGAACGGTTCTGCGCCAAGGAAAACGAGGCCTATTGGATGGGACCGCGGCCGGCTGAGCACGGCCCGG
ACGACCCCGGTGGCGTCGACTTGTACGTCGGCGGTGCTGAACACGCGGTTTTGCACCTGCTGTATTCCAG
GTTCTGGCACAAGGTCTTGTACGACCTGGGTCACGTCAGCTCTCGCGAGCCTTACCGCAGGCTGGTCAAT
CAGGGCTATATTCAAGCTTACGCTTACACCGATGCGCGCGGATCCTATGTCCCTGCCGAGCAGGTGATCG
AACGCGGTGACAGATTTGTCTATCCTGGACCTGACGGTGAGGTCGAAGTTTTCCAGGAATTCGGCAAAAT
CGGTAAGAGCCTGAAGAATTCGGTATCGCCGGACGAAATCTGCGACGCATACGGGGCAGATACGCTTCGG
GTTTACGAGATGTCGATGGGGCCGCTGGAGGCTTCACGTCCATGGGCCACAAAGGATGTTGTCGGCGCGT
ACCGTTTTCTGCAGCGGGTGTGGCGCTTGGTCGTCGACGAGCACACCGGCGAAACTCGGGTGGCTGACGG
CGTGGAACTCGACATCGATACGCTACGGGCGTTGCACCGCACCATCGTCGGCGTGTCAGAAGACTTTGCG
GCACTTCGCAATAACACCGCAACGGCTAAGTTGATCGAATACACGAACCACCTCACCAAGAAGCATCGTG
ATGCGGTGCCTCGGGCCGCCGTGGAGCCGCTTGTACAAATGCTGGCTCCGCTGGCCCCACATATTGCCGA
GGAGCTGTGGCTGCGACTGGGCAACACCACCTCGTTGGCACACGGCCCGTTCCCGAAGGCCGATGCCGCC
TACCTCGTCGACGAGACGGTCGAGTATCCGGTGCAGGTGAACGGCAAGGTACGTGGCCGGGTGGTGGTGG
CCGCCGACACCGACGAGGAAACGCTGAAAGCCGCCGTTCTGACCGACGAAAAGGTCCAGGCATTCTTGGC
TGGTGCCACCCCGCGCAAGGTTATCGTGGTCGCCGGCCGGCTGGTCAATCTCGTCATCTAGGTCGTGTCG
GCGGTGCCGACGGTGGGCGAGGTAATCCGCGGGGTAGTTCGTTGTATGCGTTACGCCGCGAGAGCCGGCG
GCGACCAGATTGGTTGATAGCGTGGTACTTTCACGCTCGTTTGCGAGCAGGGGAGTTGCTTGCAGGGCCA
CTGGCCGGTTCGCCCGAGGCGAGACGCTCCAGTGGCGCCAGGGCCTTCCTGAGGGTTTCCAAGTCGGAGC
GGGGAAGTTGGCTGAGCAGCGCGGCCAGAGCCGCGCGCCGGTTGGCCAGTGACTCACCGTGAACCGCCCG
CCCTTGCGGCGTGATGTCTACCAACACCGCCCGCAAGTCGGACGGGTCTCGCGAGCGTTTCACCAGTCCA
ATCTTCTCGAGCCGCCGGATCGCCACGGTGGTGGTGGGAGTTCGCACCCGTTCGTGAGCGGCCAGGTCGG
TCATCCGGATGGGACCTTGATCGAGCAGGGTGACCAGGATCGACAGTTGCGCCAGCGTTAGGTCGCCGGC
TGCAGCCCCGTTGGGATCCCCGCGGCGCAGCATTGAAATCAGCTTGGACAATGCGCGGTGCAGCCCCTCC
GCCAGTTGGGTCACTTCCGGTGCGGTGAATTCGCTGTCCGCCATAAACCGGCAGTCTAACCTGACATGCG
TGTGACCGTAGACTTGTGTCGGGCGACCTTTGACCGCCAATGCATTTGGTCCCGAAATCCGCTGCATTTT
CTTGCCAATCGAGCGGACAACACTCATGTCATGGCTGACTACCTACATTGTCAGTTCTGCCGGATCCATG
GTCAGTGATGTCGAATGCCACTGACCGCCAACGGAAACCGGCTCTCGCGTTAACGGGACAGTCAATATTG
GAGACGCCGGCAGCCGCTGCTGGCTTCACCATCGGATCGGCGTAATTAGGGCACCGGTGAGGAGGGCTGG
TAGCTTCTGGCGAAGCCAGGGATCGGCGCCCCAAACGGGCCGGGACAAGCGCCCTCGGGCGGGACCAATA
CTCGGCGGCGGAACAGTTCGGCCAGCATCGTCTGGGCCATCAGCTCGGAACGGCCGATGCAGGCAGCCCT
CGCAGCTTCAGGTTCGCGCCGATGGATTGCGGCGTTCTCTTCCTCGTAGAACGGCAACACGTCGTCGCGG
CTGTTTTGGTATGTCATCCAGAACACTCGCGGAATCAGGTTCTGTGAGGCCCGGATGGTGGCGTGCAGCC
GCGGTCCTGCGTACTCGTCGTTGACCGTGCGCCGGTACTCCCACACGCATTCGGCGAAGGCCCGCGACTC
CTTGGAGTTGCGCAGCGATCGCATGACTGCGTCGAGCTGGCCCAGGATCCGAGGCGTGGGGTTGGCGGCT
GCGCGGGCAGAGGCAATGCCGTTGAGCAAGCCGTCGAGTTCGTGATGTTCCAGGATGGTGGCGACGTCGA
ACCGCTCGATGAACGCGCCGCGGTGATAGCGAGTCGACACAATGCCGTCGTGTTCGAGTTGAACCAGCGC
CTCTTGGATGGGAACCCGGCTGACCCCCAGGCCGTGCGCGATTTCATTGCGGTCGACGCGGTCCCCGCTG
CGCAGTTTGCCGGTCAATAGCAGGTTGAGGATGTGGGCGACAACCTGGTCCTTTTCCTTAACCCCGTACT
TTTTTGGCATCGGTATCTAGCATCTCTTTCAGCCCGCTGCAGCCATCCGGCGCTGGCAAGTTTCTCATGA
CTCGGCGTCTGCGTTGTGGTGTTTCCCAGATGAAGCCGGGGGTAACGCGATCTGACAGACGTCAACCGGA
GTTCACCGGCCATCGCGCCACCTGCAAAGCGCGGCCGCAGCGCTCAGGTCGTAGTCGGGACCGTCACAGC
CAACGGTCAACAGCGTGACACCGAGACCGGCGAGGGCTTCGGCGCTGGCGATCAGCCCGCCGCCGTCGAC
CGCGGCGGAGCGTTCGATAGTCGCTGGGTTTCGGCCGACGGTCGAGCAGTGCGTGCTCAGCACGGCCGAC
TTCGCTAGGTAGCTGTCCCCGGCGGTAAAGCTGTGCCAGATATCGGCATACTCGGCGACCAGTCGCAGGG
TCTTACGCTCTCCGCCGCCGCCGATCAGCACCGGGATGTCCCGTGTCGGCGGCGGGTTCAGCTTGCCAAG
CCGCGCCTTGATCCGGGGCAGCGCAGCCGCCAGGTCGTCGAGGCGGCTGCCCGCTGTGCCGAACCGGTAG
CCGTACTCGTCGTAGTCCTTCTGTTTCCAGCCCGACCCGATACCCAGGATGAGCCGGCCGCCGGAGATGT
GGTCGACGGTACGGGCCATGTCGGCAAGCAGCTCCGGATTGCGGTAGGAGTTGCACGTCACTAGAGCGCC
GATTTCGATGTGCGACGTTTGCTCGGCCCAGGCTCCCAAGACGGTCCAGCATTCGAAGTGTGGGCCGTCA
GGGTCGCCGTAGAGCGGAAAGAAGTGGTCCCAGGTAAAAGCGATGTCCACACCGATGTCCTCGCACCGGC
GGACGGCGTCTCGGACGGCGCGGTAATGGGGGGCGTGCTGCGGCTGCAGTTGTACGCCGATACGAACGGG
GAGATCGGGACGCACGAGTGAAGTCATGGGTCCACCGTAGGCTCAGCGTGTGTCGAGCACCCCGCGCACG
ATCTCGATCAGGGCGCGCGGTTGGTCACTTTGCACCGAGTGGCCTGACTTCTCGACGATGTGAACGCCAC
GGAAATGCGTTGCACGCCTGTGGAGTTCGGCGGTGTCCTGGTCGGTGACGAAGCCCGACGAGCCGCCGCG
CACGAGTGTGATCGGCGCGGACAGGGCGTCGACGTCGTCCCAGAGCCCTGCGAAATCTCCGAACGTGCGG
ATCGCGTCATAGCGCCACACCCAGTTGCCGTTGTCCAGCCGGCGGGAGTTGTGGAACACGCCGCGGCGCA
ACGACTTGACATCGCGGTGCGGGGCCGCGGCGATCGTTAGGTCCAGCATGGCCTGAAAGCTGGGGAATTC
CCGCTCGCCGTGCATCAGCGCCACCGTGCCGCGCTGCTCGGCGGTCAGCTCGGCGTGCCGTTGCAATGCC
GACGGGGTGACGTCGACGAGAACGAGTTCGCCGACCAGGTCGGGTGCCATCGCGGCCAGCCGTATCGCAG
TCAACCCGCCCAGCGACATGCCGACCACGAATTCGGCACCCGGCGCAAGCTCGCGTAGCACCGGCGCCAA
GGTCTCGGAGTTGAGCTGCGGCGAGTAATTGCCGTCCTCCCGCCAAGCGGAATGGCCGTGCCCTGGAAGG
TCCACCGCCAGCGCCGGCTCACCCAGGCCGACGATCACGGTGTCCCAGGTATGGGCGTTCTGTCCGCCGC
CGTGCAGAAAGATCACCCGCGGCGCAGAGCCGCCCCAGCGCAGCGCGCTGATGGCTCCCGCTTGGACCCG
CTCGACTTCAGGCAGTGGACCATTGACACCGGCCTGCTCAGCGTTCTCAGCCAGCAGGGCAAACTCGTCC
AGTCCGGTCAGTTCGTCGTCAGATAGCACGCAGCGGACGTTACCCGCGTTTGACTCTGCGGATACCAGGC
AATTGTGCGAGTGGCCCGCGTGGTGAGCGCAGAGTCAACGCTAACCGATGATGAACTCTTCGAGTTGCGC
GCGCGCGATGTCGTCGGGCAGCTGCTCGGGCGGGCTCTTCATCAGGTAGGCCGACGCCGGGATCACCGGT
CCGCCGATGCCGCGGTCCTTGGCGATCTTGGCCGCCCGCACCGCGTCGATGATGACGCCGGCCGAGTTTG
GCGAGTCCCACACCTCGAGCTTGTACTCCAGGTTCAACGGCACATCTCCGAAGGCGCGGCCCTCAAGACG
GACATAGGCCCATTTGCGATCGTCGAGCCATCCGACGTGGTCGGACGGGCCGATGTGCACGTCCTTGGTC
TTGAACTCGCGCTTCAGATTCGAAGTGACGGCCTGGGTCTTGGAGATCTTCTTGGACTCCAGCCGTTCAC
GTTCGAGCATGTTGAGGAAGTCCATGTTGCCGCCCACGTTGAGCTGCATGGTGCGGTCGAGCTGCACGCC
GCGGTCCTCGAACAGCTTGGCCAGCACCCGGTGGGTGATCGTCGCGCCGACCTGGCTCTTGATGTCATCA
CCGACGATGGGTACCCTGGCGTCGGTGAACTTCTTGGCCCACACCGGGTCGGAGGCGATGAACACCGGCA
GCGCGTTGACGAACGCCACCCCGGCGTCGATAGCACACTGGGCGTAGAACTTGTCGGCTTCCTCCGAGCC
CACCGGCAAATAGGAGACCAGCACGTCGACCTTGGCCTCCTTGAGCGCCTGGACGACGTCGACGGGCTCC
GCGTCGGAGAGTTCGATGGTGTCGGCGTAGTACTTGCCGATGCCATCGAGGGTAGGCCCGCGCTGCACGA
TCACGTTGGTCGGCGCCACATCGGCGATCTTGATGGTGTTGTTCTCCGAGGCGAAGATGGCGTCGGACAG
GTCGAAGCCGACCTTCTTGGCGTCCACGTCGAACGCCGCCACGAACTTGACGTCGCGAACGTGGTACGGG
CCGAACCGCACGTGCATGAGGCCCGGTACGGTCGATGTGTCGTCGGCGTTGTAGTAGTACTCGACGCCCT
GGACCAGCGAGGACGCGCAGTTGCCGACGCCGACAATGGCGACTCGAACCTCCGTCGACGCCTCCGGCGC
CGGTAACGACTGGTGCTCACTCATTAAGGCGTTCTCCTAACCTCATAACCTCTGGGGTGTCTTGGGTGTT
GGTTCGTGCTGGGTTTACGTCTGTTCGGCGGGGTTGGGTGCTGCCCGTTCCGCGGCGATGAGCTCGTTGA
GCCACTTGACCTCGCGCTCGCTGGACTCGAGCCCGAGTTGATGCAATTGGCGGGTGTAGCGGTCGAAGGA
ACTGCTGGCCCGCGCCACCGCCTCGCGCAAGCCTTCCCGGCGTTCCTCGACCTGGCGGCGCCGGCCTTCC
AGGATGCGCATCCGCGCTTCGGCCGGGGTGCGGTTGAAGAACGCCAGGTGCACCCCGAAACCGTCGTCGG
TGTAGTTGTGTGGGCCGGTGTCGGCCACCAGCTCGCCGAATCGACGGCGACCCTTGTCGGTCAGTTGGTA
AACGCGTCGTGCTCGCCGCACCGGGGTGCCCGCTGGGGCGGCATTCTCGGCGATCAACCCGTCGGCCTGC
ATGCGTCGCAGCGCCGGGTATAACGAACCGTACGAAAATGCCCGAAACGCGCCCAGCAGGCCGGTCAGCC
TCTTGCGCAACTCGTAGCCATGCATCGGTGACTCGATCAACAGACCCAGGATGGCGAGCTCCAGCATCGA
GTCACCTCCTTTTGTATGGCTTTTGAATGGCCGTTACGACGGTTCGACGCCTCGCGTCATCGTATCGCCT
CGATATATTTGCGACAACATCACCGCGTCAAGACGGGTAGCTGACGTGCTTGATGGTGCCGTCACCTGCG
AAAACGAGGTATCCACCGCCGTAGTCGCTAGAGACATACAACGACAACGACAACGCAGCCGGCGTGGTGG
GGTCCTTGACCGGTTCGACGATCAGGTACATGCTTTTGACGTCGGATTGTTTGAGGCCGAGGGTTTCCGG
GGCGCCGCGCATGATGCCCACAGCGGTCTTCGCATCGAATTTGCTCAGGTCAACCACGGACACGTCGGCA
ATGCTCTTGGCGGAACTGGTCGCATCGCCCCAGCCGCCGCGGTAGGTATACGCCAGGACTCGGCGGTCGT
CCGCCGGGTCGACGCGATCGAGCGACGCATACTCCGGGTAGATCACCAGCCGGTAGCCCATGGTGTCGCC
GAACCGCTTGCGGGTCTGCTCCAGCAGGCCGGTGAGCCCGCCGAGGGAATGCAGCTGCCTGGGCGGGGTC
AGCACCACGGGGGCGATCCCGTCGGGCTTTGCTCCGGGATCCGAGGTGAAGTCCAGCGGAGAGCGGGTGT
TGCCGTACACGCCCCAGCCGATGCCGACGCCCAGCAGCACCGATGCGACAAACGCAGCGGCCAGCAAGCC
CAACTCGGTGCGTTTCGCCCGCGATTTGAGCGCGGGCATTTGTGCGGGTGCGCTCTCGACCTGCAGGTCG
GCCACCAGACGCTGCAGGTCACCTAGGGTCACAGCCTTGGTAGCTGCGCTGACGCGCTCCCGGTGTTCCT
CCATCGAGAGCTCGCCGTCACGCAGGGCGTCGTCGAGAATCCGGCAGGCGTCCTGCCGGTCGCTGTCTTT
GGCGCGGGTTGCCGTCGATACTCCGCGCGCAAGGGGTGCGCCCAGCCACTTCGCCACAGGGACGATAGTA
GGAGTCTGGCTGGGAATCTGAACTCGATCCCGCCGTACCCGCGCAACAACGGCGCCGGTTGCGTATCGGT
GGTGTGGATGGCGTCGTACTCTGGTCAGCGTGCGACTGCAGCGACAGGTAGTGGACTACACGCTACGGCG
ACGCTCCCTGCTGGCCGAGGTGTATTCGGGACGCACCGGTGTGTCGGAGGTGTGCGACGCCAACCCCTAC
CTGCTGCGCGCCGCAAAGTTTCATGGGAAGCCCAGCCGGGTCATCTGCCCGATCTGCCGCAAGGAGCAGC
TCACACTGGTGTCGTGGGTGTTCGGCGAGCACCTCGGTGCGGTATCAGGGTCCGCGCGCACCGCCGAAGA
ACTGATCCTGCTGGCGACCCGGTTCTCCGAGTTCGCGGTCCACGTGGTGGAGGTATGTCGAACCTGCAGT
TGGAATCATCTGGTCAAGTCATACGTCCTGGGCGCCGCACGTCCGGCACGCCCCCCTAGGGGGTCTGGCG
GGACGCGGACGGCGCGCAACGGGGCCCGCACGGCCAGTGAATAGCGACGGGCGTCACCATCAGTCGTCCA
GCGGCGCCCCGCGCGGGCCGGCGAATCCCGGCCAGCGTGGTCAGGTTCCACCCGACGACAGACTGACCGC
GATCCTCCCGCCGGTGACCGATGACCGATCGGCTCCGCACGCGGACTCCATCGAGGCGGTCAAGGCCGCG
CTCGACGGCGCGCCGCCGATGCCCCCGCCGCGCGACCCGCTCGAGGAGGTCACGGCCGCGTTGGCCGCCC
CGCCCGGTAAACCGCCGCGGGGGGATCAGCTTGGTGGCAGACGTCGCCCACCGGGGCCGCCCGGGCCCCC
CGGTTCGTCCGGACAGCCTGCCGGCCGGCTGCCCCAACCGAGGGTGGACTTGCCCCGGGTCGGCCAGATC
AACTGGAAATGGATACGGCGTTCGCTGTACCTCACCGCGGCGGTGGTGATCCTGTTGCCGATGGTCACCT
TCACGATGGCCTACCTGATCGTCGACGTTCCCAAGCCAGGTGACATCCGTACCAACCAGGTCTCCACGAT
CCTTGCCAGCGACGGCTCGGAAATCGCCAAAATTGTTCCGCCCGAAGGTAATCGGGTCGACGTCAACCTC
AGCCAGGTGCCGATGCATGTGCGCCAGGCGGTGATTGCGGCCGAAGACCGCAATTTCTATTCGAATCCGG
GATTCTCGTTCACCGGCTTCGCGCGGGCAGTCAAGAACAACCTGTTCGGCGGCGATCTGCAGGGCGGATC
GACGATTACCCAGCAGTACGTCAAGAACGCGCTGGTCGGTTCCGCACAGCACGGGTGGAGCGGTCTGATG
CGCAAGGCGAAAGAATTGGTCATCGCGACGAAGATGTCGGGGGAGTGGTCTAAAGACGATGTGCTGCAGG
CGTATCTGAACATCATCTACTTCGGCCGGGGCGCCTACGGCATTTCGGCGGCGTCCAAGGCTTATTTCGA
CAAGCCCGTCGAGCAGCTGACCGTTGCCGAAGGGGCGTTGTTGGCAGCGCTGATTCGGCGGCCTTCGACG
CTGGACCCGGCGGTCGACCCCGAAGGGGCCCATGCCCGCTGGAATTGGGTACTCGACGGCATGGTGGAAA
CCAAGGCTCTCTCGCCGAATGACCGTGCGGCGCAGGTGTTTCCCGAGACAGTGCCGCCCGATCTGGCCCG
GGCAGAGAATCAGACCAAAGGACCCAACGGGCTGATCGAGCGGCAGGTGACAAGGGAGTTGCTCGAGCTG
TTCAACATCGACGAGCAGACCCTCAACACCCAGGGGCTGGTGGTCACCACCACGATTGATCCGCAGGCCC
AACGGGCGGCGGAGAAGGCGGTTGCGAAATACCTGGACGGGCAGGACCCCGACATGCGTGCCGCCGTGGT
TTCCATCGACCCGCACAACGGGGCGGTGCGTGCGTACTACGGTGGCGACAATGCCAATGGCTTTGACTTC
GCTCAAGCGGGATTGCAGACTGGATCGTCGTTTAAGGTGTTTGCTCTGGTGGCCGCCCTTGAGCAGGGGA
TCGGCCTGGGCTACCAGGTAGACAGCTCTCCGTTGACGGTCGACGGCATCAAGATCACCAACGTCGAGGG
CGAGGGTTGCGGGACGTGCAACATCGCCGAGGCGCTCAAAATGTCGCTGAACACCTCCTACTACCGGCTG
ATGCTCAAGCTCAACGGCGGCCCACAGGCTGTGGCCGATGCCGCGCACCAAGCCGGCATTGCCTCCAGCT
TCCCGGGCGTTGCGCACACGCTGTCCGAAGATGGCAAGGGTGGACCGCCCAACAACGGGATCGTGTTGGG
CCAGTACCAAACCCGGGTGATCGACATGGCATCGGCGTATGCCACGTTGGCCGCGTCCGGTATCTACCAC
CCGCCGCATTTCGTACAGAAGGTGGTCAGTGCCAACGGCCAGGTCCTCTTCGACGCCAGCACCGCGGACA
ACACCGGCGATCAGCGCATCCCCAAGGCGGTAGCCGACAACGTGACTGCGGCGATGGAGCCGATCGCAGG
TTATTCGCGTGGCCACAACCTAGCGGGTGGGCGGGATTCGGCGGCCAAGACCGGCACTACGCAATTTGGT
GACACCACCGCGAACAAAGACGCCTGGATGGTCGGGTACACGCCGTCGTTGTCTACGGCTGTGTGGGTGG
GCACCGTCAAGGGTGACGAGCCACTGGTAACCGCTTCGGGTGCAGCGATTTACGGCTCGGGCCTGCCGTC
GGACATCTGGAAGGCAACCATGGACGGCGCCTTGAAGGGCACGTCGAACGAGACTTTCCCCAAACCGACC
GAGGTCGGTGGTTATGCCGGTGTGCCGCCGCCGCCGCCGCCGCCGGAGGTACCACCTTCGGAGACCGTCA
TCCAGCCCACGGTCGAAATTGCGCCGGGGATTACCATCCCGATCGGTCCCCCGACCACCATTACCCTGGC
GCCACCGCCCCCGGCCCCGCCCGCTGCGACTCCCACGCCGCCGCCGTGACCGGCGCGCTGTCCCAAAGCA
GCAACATCTCGCCACTTCCTTTGGCCGCCGATCTGCGGAGCGCCGATAACCGCGATTGCCCCAGCCGCAC
CGACGTATTGGGTGCCGCTCTGGCGAATGTCGTCGGTGGCCCGGTAGGCCGGCACGCGCTGATCGGCCGC
ACCCGGCTGATGACCCCGCTGCGGGTGATGTTTGCAATCGCGTTGGTGTTCCTGGCGCTCGGTTGGTCGA
CGAAAGCGGCCTGCTTGCAGTCCACCGGAACCGGTCCAGGTGATCAGCGGGTGGCCAACTGGGATAACCA
GCGTGCTTACTACCAGTTGTGCTACTCCGATACGGTGCCGCTCTATGGCGCTGAGTTATTGAGCCAAGGC
AAGTTTCCGTACAAATCAAGCTGGATCGAAACCGACAGCAACGGCACACCGCAGCTGCGCTACGACGGAC
AGATCGCGGTGCGCTATATGGAGTATCCGGTGCTGACTGGGATCTATCAGTACCTGTCGATGGCGATAGC
CAAGACCTACACCGCGTTAAGCAAGGTGGCTCCCCTCCCGGTGGTTGCCGAAGTGGTGATGTTCTTCAAC
GTCGCCGCGTTCGGTTTGGCGCTGGCGTGGCTGACAACCGTCTGGGCGACCTCGGGCCTGGCCGGCCGCC
GGATATGGGATGCGGCGCTGGTGGCCGCCTCACCGCTGGTGATCTTTCAGATATTCACCAATTTCGATGC
GCTGGCAACGGGTTTGGCGACGAGTGGGCTGCTGGCCTGGGCGCGGCGCAGACCGGTGCTTGCCGGTGTG
CTGATCGGGTTGGGCTCCGCGGCGAAACTGTATCCGCTGTTGTTCTTGTACCCGTTGTTGCTGCTGGGCA
TCCGGGCCGGTCGCCTGAATGCTCTGGCCCGCACCATGGCGGCCGCGGCGGCGACCTGGTTGTTGGTGAA
TCTGCCGGTGATGCTGCTCTTTCCGCGCGGCTGGTCGGAGTTCTTCCGGCTCAACACCCGGCGCGGCGAC
GACATGGACTCGTTGTACAACGTCGTCAAGTCGTTCACCGGCTGGCGTGGCTTCGACCCCACCCTGGGCT
TCTGGGAGCCGCCGCTGGTGCTGAACACGGTTGTCACGCTCTTGTTCGTGTTATGTTGTGCGGCAATTGC
TTACATCGCGCTCACCGCACCCCACCGGCCGCGCGTGGCGCAGCTGACTTTCTTGACGGTGGCCAGCTTC
CTGTTGGTCAACAAGGTGTGGAGTCCCCAGTTCTCGCTTTGGCTGGTGCCGCTGGCCGTGCTGGCTTTGC
CGCACCGCCGGATCTTGCTGGCGTGGATGACGATCGACGCGTTGGTGTGGGTGCCGCGGATGTACTACCT
ATACGGCAACCCGAGCCGCTCGCTGCCCGAGCAGTGGTTCACCACGACGGTGTTGCTGCGTGACATCGCC
GTGATGGTGCTGTGCGGACTGGTGGTCTGGCAGATCTACCGCCCCGGGCGCGACCTCGTGCGTACCGGCG
GGCCAGGGGCACTGCCGGCTTGTGGGGGAGTCGACGACCCGGTGGGAGGGGTCTTTGCCAACGCCGCCGA
CGCCCCGCCAGGTCGGCTACCGTCGTGGCTGCGTCCCCGGCTGGGCGACGAGCATGCGCGAGAGAGGACG
CCCGATGCAGGTCGCGATCGCACTTTTTCCGGGCAACACCGCGCTTGACGCGGTTGGCCCCTACGAGGTG
CTGCAGCGGGTGCCGTCGTTCGACGTCGTGTTCGTCGGCCACCGCCGCGGGGAGGTTCGCAGCGACAACG
CCATGCTGGGTCTGCTGTGTGACGCGGCATTCGACGAGCTAACCCGGCCCGATGTGGTGATCTTTCCGGG
CGGCATCGGAACTCGGACCCTGATCCACGACCAGACCGTGCTCGACTGGGTGCGCGAAGCGCACCGGCAC
ACCCTACTCACCACCTCGGTGTGCACCGGCGGGCTGGTGTTGGCGGCTGCCGGACTGCTCAACGGCTTGA
CCGCGACCACGCATTGGCGAGTACAGGATCTGTTCAACTCGCTGGGCGCCCGATACGTCCCCCAGCGTGT
CGTCGAGCATCTGCCAGAGCGGGTCATCACCGCCGCCGGGGTGTCGAGCGGGATCGACATGGGATTGCGG
CTGGTGGAGCTTTTGGTCAGCCGGGAAGCCGCCGAAGCGAGCCAGCTGATGATCGAGTATGACCCGCAGC
CACCGGTGGATGCCGGCTCCCTGGCCAAGGCCTCGCCGGCTACCCATCGGCTCGCGTTGGAGTTCTATCA
GCATCGTTTGTGATCTGTTCGCGATAGGCCTCGCCGTTCGCGACACTGACATTGCGCACACGACACGCCG
CGGATCGTCGCACCGGGTTAAGCCTGGAGTGCGGTGGTGCCTGGTCGGCATTTTCGCAGTCGAGGGCTCT
CGTGTAGCCTGGGCGAGTTGCCGACGCAGGCGACCCTCCTGCCACGGATCGACCGTGGCCGCACACGACC
ACAGGAGGTGATGAGGTTCCTATGCGTCCATACGAAATCATGGTCATCCTCGACCCGACCCTCGACGAAC
GCACCGTAGCCCCGTCCTTGGAGACGTTCCTCAACGTCGTCCGTAAGGACGGCGGAAAAGTCGAAAAGGT
GGACATCTGGGGCAAGCGTCGGCTGGCGTACGAGATCGCCAAGCATGCCGAAGGCATCTACGTGGTGATC
GACGTGAAAGCCGCCCCGGCGACGGTGTCCGAACTCGACCGCCAGCTCAGCCTCAACGAGTCGGTGTTGC
GCACCAAGGTAATGCGCACCGACAAGCACTAATCGGCCTGCCAGGCACTGGCTGTTCGCTGTCGGTGCGG
TTACGTAGGCTCGGCGAAGAAGAACACGACCAGCCGCCGAACCCAGGCGGACGCAGGAGGAAATTGTGGC
TGGTGACACCACCATCACCATCGTCGGAAATCTGACCGCTGACCCCGAGCTGCGGTTCACCCCGTCCGGT
GCGGCCGTGGCGAATTTCACCGTGGCGTCAACGCCCCGGATCTATGACCGTCAGACCGGCGAATGGAAAG
ACGGCGAAGCGCTGTTCCTCCGGTGCAATATCTGGCGGGAGGCGGCCGAGAACGTGGCCGAGAGCCTCAC
CCGGGGGGCACGAGTCATCGTTAGCGGGCGGCTTAAGCAGCGGTCGTTTGAAACCCGTGAGGGCGAGAAG
CGCACCGTCATCGAGGTCGAGGTCGATGAGATTGGGCCTTCGCTTCGGTACGCCACCGCCAAGGTCAACA
AGGCCAGCCGCAGCGGCGGGTTTGGCAGCGGATCCCGTCCGGCGCCGGCGCAGACCAGCAGCGCCTCGGG
AGATGACCCGTGGGGCAGCGCACCGGCGTCGGGTTCGTTCGGCGGCGGCGATGACGAACCGCCATTCTGA
CCCCAAGAACTGCAAATCAAGAAACGGAAAGATAGACACTCATGGCCAAGTCCAGCAAGCGGCGCCCGGC
TCCGGAAAAGCCGGTCAAGACGCGTAAATGCGTGTTCTGCGCGAAGAAGGACCAAGCGATCGACTACAAG
GACACCGCGCTGTTGCGCACCTACATCAGCGAGCGCGGCAAGATCCGCGCGCGTCGGGTCACGGGCAACT
GCGTGCAGCACCAGCGAGACATCGCGCTCGCGGTGAAGAACGCCCGCGAGGTGGCGCTGCTGCCCTTTAC
GTCTTCGGTGCGGTAGCGCCGAATGTCCAACGGAGAGTGCAAAATACCATGAAGCTCATTCTCACGGCCG
ATGTCGATCACCTCGGGTCCATCGGCGACACTGTCGAGGTCAAGGACGGGTATGGCCGTAACTTTCTGCT
CCCGCGCGGCCTGGCGATCGTCGCCTCGCGCGGAGCCCAGAAGCAGGCTGACGAGATCCGCCGGGCCCGC
GAAACCAAAAGCGTACGCGACCTAGAGCACGCCAACGAGATCAAGGCGGCGATCGAGGCGCTCGGCCCGA
TAGCGCTGCCGGTGAAGACTTCAGCTGATTCTGGGAAGTTGTTCGGCTCGGTGACCGCCGCAGATGTGGT
TGCTGCCATCAAGAAGGCCGGTGGACCAAACCTCGATAAGCGGATCGTTCGGCTGCCCAAGACGCACATC
AAGGCCGTGGGCACGCATTTTGTGTCGGTGCACCTGCACCCGGAAATCGATGTCGAGGTATCGCTGGACG
TCGTGGCGCAGAGCTAAGGCGAGCTGAGGCCACAACAGTTTGCGCATGCCGGTGGTGACCGCGGTCGGCC
GCCGCCGGGGTTTCGCCATGCCCTGGGTGTCCACCGCACGGTCCGGTGCGGTGATGCTGGCGAACTATTC
GGCCGGCGTTTGCGGGCGGGTGTCTTCACCGGGCCTTAACGTCAGGAAAATGTGTCTGAAAGCCAACACG
CCCGGCGCGGTAACCTGGCTCGACACGCCGAAGAGATTCTTGTCCACACAAACGGCGTCGCGTTGTATGG
CCGTTAACAGCAGTGATGTCGTAACGGGCCGTATTGATCCACAGGTTCTCCACACCCCGCTCAACACAGA
CGTCGACGGATATGCACATGCGATGCACAGCTCCATAAACAGTGGCCCCTTGGAGTACTTGCCAGCAACG
TTTAGCGTCTTCCCGGCGCTAGGCGATGTGGGTGACTTGGGCGGTGGTGTCGGTGCGGCGACTTACGCTC
TGGATAGGTTGTCGAATATGCGTTCGGGTGCTTGTGTCGGAGGAGGTGAGAGCCCATGGCGGTCGTTGAT
GACCTAGCGCCCGGCATGGACTCCTCACCGCCCAGTGAAGATTACGGCCGTCAACCACCGCAGGATCTCG
CCGCCGAGCAGTCCGTGCTGGGCGGGATGTTGCTGAGCAAGGACGCCATCGCCGATGTACTGGAACGGCT
ACGGCCCGGCGATTTTTATCGTCCGGCGCATCAGAACGTCTACGACGCCATTTTGGACCTGTATGGGCGG
GGAGAACCGGCTGATGCGGTGACGGTGGCCGCCGAACTGGATCGCCGTGGGCTGCTGCGCCGCATCGGCG
GTGCTCCCTACCTGCACACCCTGATCTCGACGGTGCCGACGGCCGCCAACGCGGGCTACTACGCGAGCAT
CGTTGCCGAAAAGGCGCTGCTGCGCCGGCTGGTAGAGGCCGGAACCCGGGTGGTGCAGTACGGCTATGCC
GGCGCCGAAGGCGCGGATGTGGCCGAGGTGGTCGATCGCGCGCAGGCCGAAATCTACGACGTCGCGGATC
GGCGGCTGTCGGAAGACTTTGTGGCGCTTGAGGACCTGCTGCAACCGACGATGGACGAGATCGATGCCAT
CGCTTCCAGTGGCGGCCTGGCGCGCGGGGTGGCTACCGGCTTCACCGAACTCGACGAGGTCACCAACGGC
CTGCATCCGGGGCAGATGGTCATCGTGGCGGCGCGCCCGGGCGTGGGAAAGTCCACCCTTGGGCTGGACT
TCATGCGGTCATGCTCGATCAGGCATCGGATGGCCAGCGTCATCTTCTCGCTGGAGATGAGCAAGTCCGA
GATTGTCATGCGACTGCTGTCGGCGGAGGCCAAAATCAAGCTCTCCGACATGCGTTCGGGCCGGATGAGC
GATGACGACTGGACCCGGCTGGCGCGGCGGATGAGCGAAATCAGCGAAGCGCCACTGTTTATCGACGACT
CGCCCAACCTGACCATGATGGAGATCCGTGCCAAGGCGCGCCGCCTGCGGCAAAAGGCCAACCTGAAGTT
GATCGTGGTCGACTACCTGCAACTGATGACCTCGGGCAAGAAGTATGAATCACGGCAGGTGGAGGTGTCG
GAGTTCTCGCGGCATCTGAAGCTGTTGGCAAAAGAGCTTGAGGTTCCCGTGGTCGCGATCAGCCAGCTCA
ACCGTGGGCCCGAGCAGCGTACCGATAAGAAACCGATGCTGGCCGACCTCAGGGAATCGGGCTGCCTGAC
CGCGTCCACCAGAATCTTGCGCGCCGATACCGGCGCTGAGGTCGCCTTCGGTGAGCTCATGCGAAGCGGT
GAACGTCCCATGGTGTGGTCGCTGGACGAGCGGCTGCGCATGGTGGCCCGGCCGATGATCAACGTGTTCC
CGAGCGGGCGCAAGGAAGTGTTTCGGCTTCGGCTGGCTTCCGGACGCGAAGTCGAGGCCACCGGCAGCCA
CCCCTTTATGAAGTTCGAAGGCTGGACTCCCTTGGCGCAGTTGAAGGTTGGTGACCGGATCGCAGCACCG
CGCCGGGTACCTGAGCCCATCGACACTCAGCGGATGCCCGAGTCTGAGCTCATTTCGCTGGCTCGCATGA
TCGGTGACGGGTCGTGCCTGAAGAACCAGCCGATCCGCTACGAGCCGGTGGATGAGGCGAACCTGGCCGC
GGTGACGGTCTCGGCGGCGCACTCGGATAGGGCTGCGATCCGCGACGACTACCTCGCAGCTCGAGTGCCG
TCGTTGCGCCCGGCGCGGCAACGACTACCGCGCGGGCGGTGCACGCCGATTGCGGCGTGGCTGGCTGGCC
TAGGGCTATTCACGAAACGCAGCCACGAAAAATGCGTACCGGAGGCTGTATTTCGCGCCCCCAATGACCA
GGTGGCGTTGTTTCTGCGGCATCTGTGGAGCGCTGGTGGCTCTGTTCGGTGGGATCCCACGAATGGTCAA
GGCCGGGTCTACTACGGCTCAACCAGTAGGCGTCTCATCGACGATGTGGCTCAATTGCTGCTTCGGGTTG
GGATTTTTTCCTGGATCACACACGCCCCAAAGTTGGGCGGCCACGATTCGTGGCGGCTGCACATTCATGG
CGCGAAGGATCAGGTCAGGTTCCTTCGTCACGTCGGCGTTCACGGCGCCGAAGCGGTGGCGGCCCAAGAG
ATGCTGCGTCAGCTCAAAGGACCGGTTCGCAACCCGAACCTGGACAGCGCGCCGAAAAAAGTATGGGCGC
AAGTCCGCAACCGACTGTCCGCCAAACAGATGATGGACATCCAGCTCCACGAACCGACGATGTGGAAGCA
TTCCCCGAGCCGGTCAAGGCCGCATCGCGCGGAGGCGCGGATCGAAGATCGAGCGATCCATGAGCTGGCG
AGAGGCGACGCGTACTGGGACACCGTCGTGGAGATCACCAGCATTGGAGATCAACATGTTTTCGATGGGA
CTGTAAGCGGCACACACAATTTCGTCGCCAATGGCATTAGTTTGCACAATTCGCTGGAACAAGATGCCGA
CGTTGTCATCCTGCTGCATCGACCCGACGCCTTTGACCGCGACGATCCACGTGGGGGAGAAGCGGATTTC
ATTCTCGCCAAACACCGCAACGGTCCGACGAAGACGGTCACCGTAGCGCATCAACTGCACCTGTCACGCT
TCGCCAACATGGCTCGGTGACATGCGGATGTGTGGGGTCTCACGGAGCGTGGCCGAATCTCACGAATGAT
GGGGCCATCAGGGCGGACCGGTCCACGCATCCGCGGCGGCGTTGAAGTCCCCGAGCAACACGCGTCGTGG
TTGATGCGTGAGATGAGTCAGATCAGGGCGACAGGACGTCGAACCAGTGGGACTAATGCATGATCACCAG
ATACAAGCCTGAGTCGGGGTTTGTCGCCCGTAGCGGTGGTCCCGACCGGAAGCGTCCCCATGACTGGATC
GTTTGGCACTTCACCCATGCCGACAATCTCCCTGGGATCATCACCGCTGGCCGTCTGCTGGCCGATTCAG
CAGTCACCCCGACGACCGAGGTGGCATATAACCCAGTCAAGGAGTTGCGCCGCCACAAAGTCGTCGCCCC
CGACAGCAGGTACCCGGCGTCGATGGCAAGCGATCATGTGCCGTTCTACATTGCGGCGCGGTCGCCCATG
CTCTACGTCGTATGCAAGGGCCACTCCGGCTACTCCGGCGGTGCCGGCCCGCTGGTGCACCTCGGGGTGG
CGCTTGGCGACATCATAGACGCGGATCTGACGTGGTGCGCCAGTGACGGCAATGCTGCAGCCAGCTACAC
CAAGTTCAGCCGCCAGGTCGACACGCTCGGCACCTTCGTCGACTTTGACCTGCTCTGCCAGCGGCAATGG
CACAACACCGATGACGACCCCAACCGCCAGAGCCGCCGCGCCGCCGAGATCCTGGTATACGGCCATGTCC
CGTTCGAGCTGGTCAGCTACGTGTGTTGCTATAACACCGAGACGATGACACGGGTACGAACTCTGCTCGA
TCCTGTCGGTGGGGTGCGAAAGTATGTCATCAAGCCCGGCATGTACTACTAAGGAAGGAGGAGGCCATAT
GATCACGTACGGCTCTGGCGACCTCCTTCGGGCTGACACCGAAGCGCTCGTCAACACCGTCAACTGTGTT
GGGGTGATGGGCAAGGGAATTGCGCTGCAGTTCAAACGCCGCTACCCCGAGATGTTCACCGCCTACGAAA
AGGCGTGCAAACGCGGCGAAGTTACCATCGGCAAGATGTTCGTCGTCGACACCGGACAGCTCGACGGACC
GAAACACATCATCAACTTCCCCACCAAGAAACACTGGCGTGCACCGTCGAAGCTGGCCTATATCGACGCC
GGCCTCATTGATCTCATCCGCGTGATCCGTGAACTCAACATTGCTTCTGTGGCAGTTCCCCCGCTGGGGG
TGGGCAACGGAGGTCTGGATTGGGAAGATGTCGAGCAACGGCTCGTATCAGCATTCCAGCAGCTGCCCGA
CGTTGACGCCGTGATCTACCCCCCATCAGGTGGATCTCGCGCCATCGAGGGCGTCGAAGGACTTCGGATG
ACCTGGGGGCGCGCCGTCATACTCGAAGCGATGCGGCGATATCTCCAGCAGCGCCGCGCGATGGAGCCGT
GGGAAGACCCTGCAGGGATCTCGCATCTGGAGATTCAGAAGCTCATGTACTTCGCCAACGAGGCCGATCC
CGATCTTGCGCTAGATTTCACGCCCGGCCGATACGGGCCATACAGCGAACGTGTCCGTCACTTACTGCAA
GGAATGGAGGGCGCATTCACAGTCGGCCTGGGTGACGGCACCGCAAGAGTTCTTGCGAACCAACCGATCT
CGTTGACTACTAAGGGAACTGACGCCATAACGGACTATCTGGCCACCGATGCGGCAGCTGACCGGGTGAG
CGCCGCAGTCGACACGGTGTTGCGCGTCATCGAAGGCTTTGAAGGCCCATACGGGGTTGAGCTGCTCGCC
AGTACGCATTGGGTGGCCACACGTGAGGGCGCCAAGGAACCAGCCACGGCAGCGGCCGCGGTCCGAAAGT
GGACAAAACGCAAGGGTCGGATCTACAGCGACGATCGCATCGGTGTTGCCCTCGACCGCATTCTTATGAC
TGCCTGAAAGCGACCGGCTCGTCGTTAAGGATGTGCGCCGACGCCCAGCCGTCAGGGAGCGTTGGGCTGC
TCGGACGGAATTGCCCCACCGCAACCACCCGGTGGCGGCGGGCCGGGGAGGGGCTCACCGCCGCTGACAC
AATCGAAGTAAAACTGTGGGCCGGTAAACCACGTTTGCATCCACTGGTGCCAAAACGAGCCGTCGGGGTA
CTTCTCGCCGTCGCACACGGCCAAGTCGCCAAAACCCCATCGGCCACCCGGGCAATAGCCTTTCGTCATG
TCCGGCTGATGCGGGTCAGGTGGATCTGCGCTGGCAACCGAGGCAGGAAACACAAGCGCCGCTGCACAAC
CCAGTATCGCAGTACTCAGGCGAGCAAACTTCAACTTCATTTCAAACTCCGTCAAACGTTGAATCGACTC
GGCGGACTCCAAGCGATGGTCAGCGCTTGCGGATGAGCCGCGGCAATGAGTCGTAGTGGGCAGACATTCC
CGAGAACAGCCTGAAATCCTGTTCGGTTGATGCCGTGCCGGCATCGACGTACCAGGACGAGGCACTGACT
CGGGAAGGCACAGCCGCCGTGGCGATTGTATATGACGCGTCGGACTGGGCAGCGATGGCGCGGGACTCTG
CCCGGGCGCCGGCCTTGGACACGGCCAGCGCCCGCCACCTGTCGTCGGCATTTGGCGTTTGTCGAATTGC
GGCATTATTTTGCTCGGGTGATGTCATCAGCTATTGGTTCGGTCGCGCGGTGGATAGTCCCCCTCCTGGG
GGTTGCAGCCGTTGCTTCCATCGGTGTTATCGCGGACCCGGTGCGGGTCGTTCGGGCCCCGGCGTTGATC
CTGGTCGATGCGGCAAACCCGCTGGCCGGAAAGCCCTTCTACGTCGATCCCGCCTCGGCGGCCATGGTCG
CCGCGCGCAACGCCAACCCGCCGAACGCCGAGCTGACCTCCGTCGCCAACACCCCGCAGTCCTACTGGCT
CGACCAGGCATTCCCGCCGGCGACCGTCGGCGGCACGGTTGCCAGGTACACCGGAGCGGCGCAGGCGGCC
GGCGCCATGCCGGTTCTGACGCTGTATGGAATCCCCCATCGCGACTGCGGTAGCTACGCATCCGGTGGGT
TCGCGACGGGCACTGATTACCGCGGGTGGATCGACGCTGTCGCATCCGGCCTGGGCTCATCGCCGGCGAC
GATCATCGTCGAACCCGATGCGCTGGCCATGGCCGACTGCCTGTCGCCTGACCAGCGCCAGGAACGTTTC
GACTTGGTGCGCTACGCCGTCGACACGCTGACCCGCGACCCGGCCGCTGCCGTGTACGTCGATGCGGGGC
ATTCGCGCTGGCTGAGCGCCGAGGCAATGGCCGCCAGGCTCAACGATGTCGGTGTGGGCCGCGCGCGCGG
GTTTAGCCTCAACGTCTCGAACTTCTACACCACCGATGAGGAAATCGGCTATGGCGAGGCGATTTCGGGG
CTCACGAACGGTTCGCATTACGTGATCGACACGTCGCGCAACGGCGCCGGACCCGCGCCCGACGCCCCGC
TCAACTGGTGTAACCCCAGCGGCCGCGCCCTGGGCGCACCGCCCACCACGGCGACCGCGGGCGCGCACGC
CGACGCTTACCTGTGGATCAAACGTCCCGGGGAATCGGACGGAACCTGCGGTCGCGGGGAGCCTCAGGCG
GGTCGGTTCGTTAGCCAGTACGCCATCGATCTGGCCCACAACGCCGGCCAGTAGAGACCTCACGCGCAGA
CCGGCTGAGCGTGCGGCCGTTGGGCCGTCGGCGTCGGGTTCGGCCAGGTGGGGTAACGGTTCGGGCACGT
TTCCACTACCTCGTGACACGTCATGCGGCACCGCGGTTCGGGTGGTCGACAATGCGGGACATGACCCAAA
ATTCGGGGTGCTGCCGGCCCGCAGCGTCGGGCTGCGCCGCGCTGGTGACCGTCGCGAGACGGGAGCCCGA
CGTTGGCGCGTGAGATCTCACGCCAGACGTTTCTGCGGGGTGCCGCCGGAGCGTTGGCCGCCGGCGCGGT
CTTCGGCTCGGTCCGGGCTACCGCGGATCCGGCTGCCTCTGGCTGGGAGGCTCTTTCTTCCGCCCTCGGA
GGGAAAGTGCTACAACCGGACGACGGTCCCCAATTCGCAACGGCCAAGCAGGTTTTCAACACCAACTACA
ACGGCTATACGCCGGCGGTGATCGTTACCCCGACATCGCAGCTGGACGTGCAGAAGGCGATGGCGTTCGC
TGCCGCGAACAACCTCAAGGTGGCCCCACGCGGTGGCGGGCACTCCTACGTGGGGGCGTCCACGGCCAAC
GGCGCCATGGTGCTCGACCTACGTCAGCTACCTGGGGACATCAACTACGACGCCACCACCGGGCGGGTCA
CGGTGACGCCCGCCACCGGTTTGTACGCCATGCACCAGGTGTTGGCCGCGGCCGGCCGGGGCATCCCGAC
CGGCACCTGCCCGACGGTCGGTGTCGCGGGACACGCGCTGGGCGGCGGGCTGGGCGCCAATTCCCGGCAC
GCCGGCCTGCTCTGTGACCAATTGACGTCGGCGTCGGTGGTGCTGCCCAGCGGCCAGGCGGTCACCGCGT
CCGCCACCGACCACCCCGACCTGTTCTGGGCGTTGCGCGGTGGCGGTGGCGGCAACTTCGGCGTGACAAC
CTCGCTGACCTTCGCGACGTTCCCCAGCGGGGACCTCGACGTCGTGAACCTCAATTTCCCACCGCAGTCG
TTCGCGCAGGTTCTGGTCGGTTGGCAGAATTGGCTGCGAACCGCCGACCGAGGCAGCTGGGCACTGGCCG
ATGCCACCGTCGACCCGCTGGGCACGCATTGCCGCATCCTTGCGACCTGCCCGGCCGGGTCGGGCGGCAG
CGTGGCGGCCGCCATCGTTTCGGCCGTCGGAACGCAACCGACCGGCACCGAAAACCACACGTTCAACTAT
CTGGACCTGGTCAGATATCTGGCCGTCGGGAACCTCAACCCGTCGCCGCTGGGATATGTCGGCGGATCCG
ATGTCTTCACGACGATCACTCCGGCGACCGCCCAGGGAATCGCCTCGGCGGTCGACGCCTTTCCGCGTGG
AGCGGGCCGCATGTTGGCGATCATGCACGCCCTCGACGGCGCGCTCGCCACTGTGTCACCGGGGGCCACG
GCCTTCCCGTGGCGTCGGCAGTCGGCGCTGGTGCAGTGGTACGTCGAAACATCCGGCTCCCCGTCGGAAG
CGACTAGCTGGCTCAACACCGCACATCAAGCGGTGCGAGCGTATTCGGTTGGCGGCTATGTGAACTATCT
CGAGGTAAACCAACCGCCGGCACGTTACTTTGGCCCGAATCTGTCCCGGCTGAGCGCAGTACGTCAGAAG
TATGACCCCAGCCGGGTCATGTTCTCCGGGCTGAACTTCTAGCAGCCCCGCATGAGTACTAGCCCCTAGG
ACGGGCCATCCTCGTCTACCCTGGGAAGTGATCATGGAACTTTCCGTGTCTGTTATCGCGGGGTTGGTCA
TCGCACTGCTGGCGGCCATCACCCCTGCTGCGGGCGAACGCCCGGAAAGCCGCCGCCAGGCGCTCGCAAA
TGCCGCCGAGGCCGGGGAGCATCCGGCCACATCACCGTTGCGACGGTAGCCGATTCGTCGCGATACGGCT
GTGGAGTTAGGAGGCGCGGATGGAGACAGGTTCGCCGGGAAAACGTCCGGTCTTGCCCAAGCGTGCCCGC
CTGCTGGTGACGGCAGGCATGGGCATGCTCGCGTTGCTGCTGTTTGGACCCCGGCTAGTCGATATTTACG
TTGACTGGTTGTGGTTTGGTGAGGTCGGTTTCCGCAGCGTCTGGATCACGGTACTGCTGACCCGCCTGGC
GATTGTCGCAGCGGTCGCACTTGTGGTGGCCGGCATTGTGCTTGCTGCCCTACTGCTGGCGTATCGCTCG
CGGCCGTTCTTTGTACCCGACGAGCCGCAGCGGGACCCGGTCGCGCCACTTCGCAGCGCGGTGATGCGCC
GGCCGCGCCTGTTCGGGTGGGGCATCGCCGTCACGCTCGGTGTGGTGTGCGGGCTGATCGCTTCGTTCGA
CTGGGTGAAGGTTCAGTTGTTCGTACACGGGGGCACCTTTGGCATCGTGGACCCCGAATTCGGCTATGAC
ATTGGGTTTTTCGTCTTCGATCTGCCGTTCTACCGGTCGGTGCTGAACTGGCTGTTCGTGGCCGTGGTTC
TGGCGTTTCTAGCGAGCCTGTTGACGCATTACCTGTTCGGCGGCCTTCGGCTGACAACCGGCAGAGGCAT
GCTGACCCAGGCAGCTCGCGTTCAACTCGCAGTGTTCGCCGGCGCGGTTGTACTGCTGAAGGCGGTTGCC
TACTGGTTGGATCGCTATGAGCTGTTGTCGAGTGGACGTAAGGAGCCGACCTTCACCGGCGCCGGCTACA
CCGATATCCACGCCGAGCTGCCGGCCAAGCTTGTGCTGGTGGCGATTGCGGTATTGTGTGCGGTGTCATT
CTTTACCGCGATCTTTTTGCGCGACTTGAGGATTCCGGCGATGGCCGCCGCACTGCTGGTGCTGTCGGCG
ATCCTGGTCGGTGGACTGTGGCCGCTGCTGATGGAGCAGTTCTCGGTGCGTCCCAACGCCGCCGATGTCG
AACGCCCATATATCCAACGCAACATCGAAGCGACCCGCGAGGCGTATCGGATCGGTGGCGATTGGGTCCA
GTACCGTAGCTATCCGGGCATCGGTACCAAACAGCCGCGCGACGTGCCCGTGGATGTCACCACGATTGCC
AAGGTGCGGCTGTTGGACCCGCATATCCTGTCCCGAACCTTCACCCAGCAACAGCAGCTCAAGAATTTCT
TTAGCTTCGCCGAGATACTCGACATCGATCGCTATCGCATCGACGGTGAGCTGCAGGACTACATCGTCGG
CGTCCGGGAGCTCTCGCCGAAAAGCCTCACCGGCAATCAGACCGACTGGATCAACAAACACACCGTCTAC
ACGCATGGCAACGGCTTCGTGGCCGCCCCGGCCAATCGGGTGAACGCGGCGGCCCGCGGTGCCGAGAATA
TTTCCGACAGCAACAGCGGGTACCCGATATACGCCGTCAGTGACATCGCGTCGCTGGGTTCTGGGCGCCA
GGTCATCCCGGTCGAGCAGCCACGGGTCTACTACGGCGAGGTGATCGCCCAGGCCGATCCGGACTACGCG
ATCGTGGGCGGAGCCCCGGGGTCCGCGCCGCGCGAGTATGACACCGACACGTCCAAGTACACCTATACCG
GCGCCGGGGGTGTGTCGATCGGAAACTGGTTCAACCGCACGGTGTTTGCCACCAAGGTCGCCCAGCACAA
GTTCCTGTTCTCCCGGGAGATCGGCTCGGAGTCGAAGGTGTTGATCCATCGCGACCCGAAGGAACGGGTG
CAACGCGTGGCGCCGTGGTTGACCACCGACGACAACCCCTATCCGGTGGTGGTGAACGGGCGGATCGTCT
GGATCGTCGACGCCTACACCACCTTGGACACCTATCCGTACGCACAACGCAGCTCGCTCGAGGGCCCGGT
GACCAGCCCGACCGGCATTGTGCGGCAAGGCAAGCAGGTGTCGTACGTGCGTAACTCCGTCAAGGCAACC
GTGGACGCCTACGACGGAACCGTAACGCTGTTTCAGTTCGATCGAGACGACCCGGTGCTGCGGACCTGGA
TGCGTGCCTTTCCCGGAACCGTCAAGTCCGAAGACCAGATTCCCGACGAGTTGCGTGCCCACTTCCGTTA
TCCGGAGGACCTTTTCGAGGTCCAACGTAGCTTGCTGGCCAAGTATCATGTCGACGAACCGCGAGAGTTC
TTCACCACCAACGCCTTCTGGTCGGTGCCCAGCGACCCGACCAACAACGCTAACGCCACTCAACCGCCGT
TCTACGTCCTCGTCGGCGACCAGCAGAGCGCCCAGCCGTCCTTCCGGTTGGCGTCGGCGATGGTTGGCTA
CAACCGCGAATTCCTCTCCGCGTACATCTCGGCGCACTCGGATCCGGCGAACTACGGCAAGCTGACCGTG
CTGGAGTTACCCACCGACACCCTGACCCAAGGCCCGCAACAAATTCAGAACTCGATGATCTCCGACACTC
GGGTCGCCTCCGAGCGCACCCTGCTGGAACGGTCAAACCGGATTCACTACGGCAACCTCTTGTCGCTGCC
GATCGCCGACGGCGGCGTGCTCTATGTGGAACCGCTCTACACCGAGCGGATCTCGACAAGCCCGAGCAGT
TCGACTTTCCCGCAACTTTCCCGGGTGCTGGTCAGCGTGCGTGAACCCCGCACCGAGGGCGGGGTCCGGG
TCGGGTACGCACCGACCCTGGCCGAATCTTTGGATCAGGTATTTGGGCCCGGCACCGGTCGGGTCGCCAC
CGCTCGCGGCGGTGATGCCGCCAGCGCGCCACCGCCGGGAGCCGGCGGGCCGGCACCGCCGCAGGCCGTA
CCGCCACCGAGAACGACCCAACCGCCGGCCGCCCCGCCCCGGGGGCCGGACGTCCCCCCCGCGACGGTGG
CCGAACTGCGGGAAACGCTGGCCGATCTGCGCGCGGTGCTCGACCGGTTAGAGAAGGCCATCGATGCCGC
CGAAACGCCCGGTGGATAAGCCGGCATTCTTAGCCGGTGAACTCCGCTATGGCTACCATTCAAGTTCGGG
ATTTGCCCGAAGATGTCGCCGAAACCTATCGACGGCGCGCCACCGCAGCGGGGCAGTCGCTGCAGACGTA
TATGCGCACCAAGCTCATCGAAGGGGTGCGGGGCCGAGACAAGGCCGAGGCAATCGAGATCCTGGAACAG
GCGCTCGCCAGCACTGCCAGCCCAGGCATCAGCCGGGAGACCATCGAGGCATCCCGGCGGGAGCTCAGGG
GTGGATGAATGTGTAGTCGACGCGGCGGCCGTGGTTGACGCTCTCGCCGGCAAGGGCGCCAGCGCGATCG
TTCTGCGCGGTTTGCTCAAGGAGTCGATTTCTAACGCGCCGCATTTGCTGGACGCAGAGGTCGGACATGC
ACTCCGCCGCGCCGTGCTCAGCGACGAAATCTCCGAAGAGCAGGCTCGCGCCGCGTTGGATGCCTTGCCT
TATCTCATCGACAATCGTTACCCGCACAGCCCACGACTGATCGAATACACATGGCAGCTAAGGCACAACG
TCACGTTCTACGACGCCCTTTACGTCGCACTGGCCACCGCACTGGATGTCCCGCTGCTCACGGGCGACTC
GCGGCTTGCGGCCGCGCCGGGCCTTCCGTGCGAAATCAAACTCGTTCGGTGACATCCCTTTGCGGGACGC
CAATGGCGCCGTCGTAGCCGGGCCAGCCCGTCGTCAGCCTTGGACAGCCTCCAGCGCTGCATTGAACGTC
TTGCTGGGCCGCATCACCGCCGTAGTCATGTCGCTGTCCGGCGCGTAGTAGCCGCCGATGTCCACCGGTT
CGCCTTGTACCTCGGTGAGCTCTCGCACGATGACGTCTTCGTTTTTGGTCAACACATCTGCCAGCGAGGC
GAAGTGTTCGGCCAGCTGCTGGTCGTCGGTCTGCGCGGCCAGCTCTTGTGCCCAGTACATGGCGAGGTAG
AACTGGCTGCCCCGGTTGTCGAGTTCACCGGTTTTGCGCGACGGACTCTTGTCGTTGTCCAGCAGCTTGC
CGATGGCGGCATCCAGGGTCTTACCCAAGAGTTTGGCCCGCTCGTTACCGGTCTTGATGCCGATATCCTC
GAAACCGGCGCCCAGCGCGAGGAACTCACCCAGAGAATCCCAGCGCAGGTGATTCTCCTCCACCAATTGT
TTGACGTGCTTGGGTGCCGAACCGCCCGCCCCCGTCTCGTACATTCCGCCGCCGGCCATCAGCGGAACGA
CGGACAGCATCTTGGCGCTGGTGCCTAACTCCAGGATCGGGAACAGGTCGGTGAGGTAGTCGCGCAGGAT
GTTGCCGGTCGCGGCGATGGTGTCCAGTCCACGGACCAGGCGCTCGCACGTGTAGCGCATGGATCGCACT
TGCGACATGATCTGGATGTCCAGACCTTCGGTGTCGTGATCTTTCAGGTATGTCTTGACCTTCTTGATCA
GCTCGTTCTCGTGCGGGCGGTACGGGTCCAGCCAGAACAGCACCGGCATCCCGGAGATGCGCGCGCGGGT
GACAGCCAGCTTGACCCAGTCACGGATCGGTGCGTCCTTGACGATGCACATGCGCCAGATGTCGCCGGCT
TCCACGTTCTCGGTCAGCAGCACCTCGCCGGTGGCGACATCGACGATGTTGGCGACGCCGTCCTCGGGAA
TCTCGAACGTCTTGTCGTGCGAGCCGTACTCCTCGGCCTGCTGGGCCATCAGACCCACATTGGGGACGGT
GCCCATCGTCGTCGGATCGAACTGGCCATTTGTCTTGCAGAAGTTGATGATCTCCTGATAGATGCGCGAG
AAGGTGGACTCCGGGTTGACCGCCTTGGTGTCCTTGAGCTTTCCGTCGGCGCCATACATCTTGCCGCCCG
CGCGAATCATCGCGGGCATCGAGGCGTCCACGATCACATCGCTCGGCGAGTGGAAGTTGGAGATACCTCT
GGCCGAATCGACCATCGCGAGCTCGGGGCGGTGTTCGTGGCAACGGTGTAGGTCCTCGATGATCTCGTCG
CGTTGCGACGCCGGCAGCGACTCGATCTTGCTGTACAGATCGGACAAGCCATTGTTGACGTTGACGCCCA
AGTCGTCGAACAGCTCCTGGTGCTTGGCGAAGGCGTCCTTGTAGAAGATCCTGACCGCGTGGCCGAAGAC
GATGGGGTGGCTGACCTTCATCATGGTCGCCTTGACGTGCAAGGAGAACATCACGCCGGTCTCGAACGCA
TCCTGCATCTGCTCTTCGTAGAAGTCGCACAGCGCTTTCTTGCTCATGAACATGCTGTCGATGACGTCGC
CGTCATCCAGCGGCACCTCGGGCTTGAGCACGATCGTCTTGCCGCTCTTGGCCAGCAGTTCCATCCTCAC
GTTGCGCGCGCGGTCCAGTGTCATCGACTTCTCGCCGGCGTAGAAGTCACCGTGCCGCATGTGCGCTACG
TGGGTGCGTGAGGCCATCGACCACTCGCCCATGCTGTGCGGGTGCTTGCGCGCGTACTCCTTCACCGCCT
TGGGCGCCCGACGGTCCGAATTGCCTTGGCGCAGTACCGGGTTCACCGCGCTGCCCAGGCATCTGGCGTA
GCGCTCTTTGATGGCCTTCTCCTGGTCAGTCTTCGGGTCCGCCGGGTAGTCTGGGACCGCGTAACCCTTG
TCTTGCAGTTCCTTGATGGCGGCTACCAGCTGTGGCACCGAGGCGCTGATGTTCGGCAGCTTGATGATGT
TGGTGTCGGGTAGCTGAGTCAGCCGGCCCAGTTCGGCGAGGTTATCCGGTACCCGCTGCTCCTCGGTCAG
GTAATCGGGGAATTCCGCCAGGATGCGTGCCGCTACAGAGATGTCGCTGGCCTCGATCTTGATGCCCGCC
GGTTCGGCAAAGGCACGCACAATCGGCAGAAAGGCGTAGGTCGCCAGCAGCGGCGCCTCGTCGGTCAGCG
TGTAAATGATGGTCGGCTGTTCGGCGCTCATGGTGTTCTCCCGGCGTCACTGTCGGTCAGATGCTGAATC
ACTCCGCGTTGTAGCGGCGGTTACCAGTATCGCGGATTGCGCCGCACATGATTCGGGCGGTGTTCTGCGC
GACGACGATCACTTTCTGTTTGCCCGAAGGCCGTCGAGGGCGACGTCGGTCACCTTTGCGGCCAACTCAG
CGTTGTAGCTCTGCATCGCTTGGCAGCCGACTAGGAGCGTCTTGACTTCAAGCACGTCTACGTCCGGCCG
TACGGTGCCGGCGCGCTGGGCGGCGCGCAACAGGTCGGTGAGCAGGTCCAAGAAATCTGCCTCGGCTTCC
GGGGCCGCGCTGCTGATTTCAATCCCGACGCCGGCCAGCGCCTCGACCAGGCCGCGATCGGTGGCGCCCC
ACTGCAATACCATCGACCGCAGGAATGCAAACAGCGCGTCGCCGGGATGCTTGGATTTGAGCAGGGCATG
TCCCTTGTCGATGATGCGGTGCATCCGGTCGGCGATCACCGCCTGAAACAGCGCCTCCTTGGTCGGGAAA
TGCCGGTATACCGTGCCTGCGCCGACTCCGGCGCGCCGAGCGATCTCGTCAACGGGCACCGATAGACCGT
CGGCCGCAAAGGTTTGGTAGGCAACCTCCAATACGCGTGCCCGGTTACGGGCCGCGTCGGCACGCACCCG
CCGGTCAGTAGGAGCCAAGTCGTACCTCCGAAAGCCTTGACAAAGCGGGGCGCGCGTTCCGTATAGTTCG
GCTAAGCGGAGCGCTCGCCCCGCTTAGTCAAAGCATAGCGAGGAGCCCTCATGACCAAATGGACTGCCGC
CGACATTCCTGACCAGACCGGCCGGACCGCCGTCATCACGGGGGCCAACACCGGACTTGGATTCGAGACC
GCCGCAGCGCTTGCCGCCCATGGTGCACACGTGGTGCTGGCTGTGCGCAACCTCGACAAGGGCAAGCAGG
CGGCGGCACGCATCACCGAGGCCACCCCCGGCGCCGAAGTAGAGCTTCAGGAGCTTGACCTGACCTCGCT
GGCGTCGGTGCGCGCCGCCGCGGCACAGCTGAAGTCTGACCACCAGCGCATCGACCTGCTGATCAACAAC
GCCGGGGTGATGTATACACCCCGACAGACCACAGCAGACGGCTTCGAGATGCAGTTCGGCACCAACCACT
TGGGCCATTTCGCGTTGACCGGCCTGTTGATTGATCGACTGCTGCCCGTCGCCGGTTCACGAGTGGTCAC
CATCAGCAGCGTCGGCCATCGCATCCGTGCCGCAATCCATTTCGACGACCTCCAGTGGGAACGCCGGTAC
AGGCGGGTCGCCGCCTACGGCCAAGCCAAGCTCGCCAACCTGCTGTTCACTTATGAACTTCAGCGTCGGT
TAGCACCGGGCGGAACCACCATCGCGGTCGCGTCGCACCCGGGAGTGTCCAACACCGAAGTGGTCCGCAA
CATGCCACGGCCGCTCGTCGCGGTGGCGGCCATACTGGCGCCGCTGATGCAAGACGCCGAACTGGGGGCC
CTGCCGACATTGCGTGCCGCCACCGATCCCGCGGTGCGCGGCGGCCAGTACTTCGGACCCGATGGCTTCG
GTGAAATACGGGGCTACCCGAAGGTGGTGGCCTCCAGCGCCCAGTCTCACGACGAGCAGCTGCAGCGCCG
CCTGTGGGCTGTGTCCGAAGAGCTCACCGGGGTCGTCTATCCCGTCGGATGAGCCGGACTCAACGGCAAC
GGTTGGTCAACACTCGACGATGTTGACTGCGACGTTGATGGCGAGCCCGCCGGCCGAGGTTTCCTTGTAC
TTGGTGTGCATGTCCGCGCCGGTGGCGCGCATGGTGTCGATGACCTGGTCGAGGGTGACGCGATGGATGC
CGTCGCCGCGCAATGCCATCCGTGCGGCGTTGATGGCCTTGCCGGCGGAAATCGCGTTGCGTTCGATGCA
GGGGATCTGCACCAGCCCGGCGATGGGGTCACAGGTCAGGCCGAGGCTGTGTTCCATGGCGATCTCGGCG
GCGTTTTCCACTTGTCGCGGTGTGCCGCCGAGGATTTCAGCCAATCCGGCGGCGGCCATGGCGGCCGCGG
AGCCGACCTCGCCCTGACAGCCGACCTCGGCTCCGGAGATCGATGCTCGCTCCTTGAACAACGATCCGAT
GGCTCCAGCAGTGAGCAGGAATCGCACGGTGACATCGTCGGGGTCCCCCGCGCCGGCCGACGTGTAGTGG
ATTGCGTAGTGCAGGACCGCCGGCACGATGCCGGCGGCACCGTTGGTCGGGGCGGTGACGACGCGCCCAC
CGGAGGCGTTCTCCTCGTTGACTGCCAGCGCGACCAGGTTGACCCAGTCCTCAGCGAATTCCGGCTTGCG
AGTGGGGTCTTCGGCGTTCAAGCGGTCATACCACACCTTCGCTCGCCGGCGCACCCGGAGGCCGCCAGGA
AGCAACCCTTCGCGAGCGATGCTCCGCTGTTCGCACTCAACCATGACGTCGCGCAGGTGCAGCAGCGCGG
CGCGTACCTCGTTCTCGGTGCGGCAACATGTTTCGTTGCGCAGCGCCGCTTCGCTAATTGACACGTCGAG
GCGGTCACAGATGTCCAGCAGTTCTTGGGCCGACACGTAGGGAAGGGCAACTGAGCATGGATGTTGGCCG
CTGTTGCCGCTGGTCTGTTCCGTGACGATGAACCCTCCGCCCACCGAAAAATAAGTCTCGGTGGCCAAGA
CGCGGCCGTGTGGGCCCGCGGCAGTGAACGTCATTCCGTTGGGATGCGTTGGCAGAACGATGTCGGGATG
CAGGTCGATATCACGCTCGGTCAGCGGGACCGGAATGACACCGCCGATTCGCGTCACGCCGGACGCTGCG
ATCTCGGCGAGCCGGCGTTCCTTGTGTTCGGTGGTAATCGTTTCTGGCTGGCAGCCTTCCAGCCCCAGCA
ATATCGCCGACATGGTGCCATGACCGGCTCCGGTGGCCGCGAGCGAGCCGAACAGATCCACTCGCATCGC
CTCGAGGTCATCCAGGTGGCCCCGGCGGCGCAGCGCAACTACGAACTGGTTTGCCGCGCGCATCGGTCCC
ACGGTGTGGGAACTGGACGGCCCGATGCCGATGGTGAACAGGTCGAAGACGCTGATGGTCATGTCCGGTG
CAGTTCCGGGTAGAGCGGATAGCGTGCGGCCAGCCGCTGGACCTGGGCGCGCAGCGGACCCAGCTGGTCG
TCGTTGGTGGCCGTCAGTGCCGCCGCGATGAGGTCTGCCACGGCGCGGAAGTCGTTGTGGGAGAAGCCGC
GTGCGGCCAGCGCCGGGGTGCCGATTCGCAGGCCCGAGGTGATCATCGGGGGACGAGGGTCGAAGGGTAC
CGCGTTGCGGTTGACGGTGATGTCCACGGCGGCCAACCGGTCTTCGGCTTGCTGGCCGTCGAGTTCGGCG
TCGCGCAGGTCGACTAGGACGAGGTGCACATCGGTGCCGCCGGTTAGCACCGCGATGCCACGTTCGGCGA
CGTCGGGCTGGGTCAACCGGCCGGCAAGGATGCGCGCGCCGTCGAGGCAACGTTGTTGGCGCTGCGCGAA
TTCAGGTTGTGCTGCCATCTTGAATGCGGTGGCCTTGGCTGCGATGACATGCTCGAGCGGCCCGCCCTGC
TGCCCAGGGAAGACCGCGGAATTGATCTTCTTGGCGATGGCCGGGTCATTGCACAAGATGATGCCGCCGC
GGGGCCCGCCGAGCGTCTTGTGAGTGGTGGAGGTGACGACGTGGGCGTGCGGCACCGGGCTGGGGTGCAC
GCCAGCGGCGACCAGGCCGGCGAAATGCGCCATATCCACCATGAGCACGGCGTCGACTTCGTCGGCGATG
GCGCGGAAGCGGGCGAAATCCAGCTGGCGTGGGTACGCCGACCAGCCGGCGATGATCATTTTGGGCCGGT
GTGTGCGCGCTGCCTCGGCGACGGCATCCATGTCGACCAGGTAGTCCTCTTTGGACACCTCGTAGGCGGT
GGCGTGGTAGAGCTTGCCGGAAAAGTTGATCCGCATCCCGTGGGTCAGGTGACCGCCATGAGCCAGCGAC
AACCCCAGGATGGTGTCGCCGGGGTTTAGCAGCGCATGCATGGTGGCGGCGTTGGCGGTGGCCCCCGAAT
GTGGTTGCACGTTGGCGTATTCGGCGCCAAAGAGCGCTTTGACGCGGTCGATAGCCAACTGCTCGACACC
GTCGACGAATTCACAGCCACCGTAGTAGCGCCGGCCCGGGTAGCCTTCGGCGTACTTGTTGGTCAAGACC
GAACCTTGGGCCTGCATCACGGCCAGCGGTGCATAGTTCTCCGAAGCGATCATCTCCAAGCCGGATTCTT
GACGGCGCAGCTCGCCGTCGATCAGGGCGGCGATGTCCGGGTCGAAGGCGGTCAGGGAGTCGTTGAGGGT
GTTCATCAGCTCAGTCCGGTCTGTTCGGCGTACTCGGGGGCGGTCAAGGGTGTTCCCGGAGCAATCGGCT
GCCCGGCCAAATGGGCATCCGGCGGCCGCGACATCGTTTCGGCCACGGCGAGGTCGCCAACAGTTCGATC
GTGCGGTTCAGACAAGGGCCAACTCCGGTTTCGACGAGCCCGGATCGCGCCGGGCTGGTTGCGCCCTCCC
CGCTCTGTCCTGAAACCTGAGAGTCTGCGGCGTCGCATCATGGCGCCGCTCTACACCTTCGGTCAGGCAC
GGTCGGTGCGACCGTCCCTGTCTCCAGAGTTGCCTCGGCGGTGTGGTGCTTGGGCCTGAGAGATTCTCGG
GGAGGAGATTGCTCCTACGGCGCCTCGACATGGAGGTTCTCCCACATCGCGTCAGCGGCTGTTCGATTGT
GACGGAAAGCAACATACACACCACGCATGTGTTTTGTCACCCTGCGGTCGGTGGTAGTCGGACGGCCCAA
TCAGACAGCGCGGGTCATATCACGCGTTCGTGCACAGTTGGGTGTTTATCCACAGGGGTGCGTTTGTCGG
CGGCTGGCGGGGCGTGGCGGCGATAGCATTCGAATATGAGTTCGATCACGGTGTCGGTGGACCCGGTGGA
CCCGGTGGACCCGGTGGACCCGGTGGACCCGGTGGACGCCGTGGTCGCCGCGGGATCAGACGGGCTCACT
GTGGCCCGCATCGAGTCCGAGATCGGGGCCTTGGAGTTCCTGAACGAACTGCGCACTGAACTCAAGAGTG
GACAGTTTCGACCTCAACCGGTGCGGGAACGCAAGATCCCCAAACCGGGCGGGTTGGGCAAGGTACGGCG
GCTGGGGATTCCCACAGTGGCCGACCGGGTCGTTCAGGCGGCGTTGAAACTGGTGCTAGAACCCATCTTT
GAGACCGACTTCGAGCCGGTCTCCTACGGGTTTCGGCCCGCGCGACGCGCGCACGACACGATCGCTGAGA
TTCACTTGTTCGGCACCCAGGAGTATCGCTGGGTGCTCGACGCTGATATCAAGGCGTGCTTTGACCGCAT
CGACCACGCGGACCTGATGGACCGGGTGCGTCACCGGATCAAAGACAAGCGGGTGTTGCGGCTGGTGAAC
TGGCAGCGCATTCGGCATCGCTGGAATTGGACCGACGTCCGCCGCTGGCTCACCGACCCCACCGGGCGGT
GGCACCCCATCAGCGCGGACGGGATCACCCTGTTTAACCCCGCCGCGGTGCCCATTCGGCGATACCGCTA
TCGGGGCAACACGATCCCCACTCCCTGGACTCAGGCTGTCTGAACCACCCCATCGGCAGATTCCGTGAAG
AGCCAGATACGGTGAAAGTCGCACGTCCGGTTCGAAGGGCGGCCACGGGAAACGGACCCGCAGCAACGCG
GGCACCGCACCCATGGTCGACCCAACTGCCACGCACCCGGTGACCGGTGCGAAGTCCACCATATCGACCA
GTGGGCAACCGGCGGCTCAACCGATATCGACAAACTCACCTTCACCTGCACACCCAACCACAAGCTAGTC
GGGAAAGGCTGGCAGACAAGGAAACGGTCCGACGGCCAAACGGAATGGATCCCGCCACCCCACCTCGACC
GCGGTGCCCACACCAACGACTACCACCACCCCGAACGCCTCTTCGACCACTAGCGGGCCGCGCCCTGACC
ACAAAACGTCAAGACCAGGCCCCACAAGTGCGCCACGTTGGTAGCCTCTGGGAATGCTCTTCGCGGCCCT
GCGTGACATGCAATGGAGAAAGCGCCGCCTGGTCATCACGATCATCAGCACCGGGCTGATCTTCGGGATG
ACGCTTGTTTTGACCGGACTCGCGAACGGCTTCCGGGTGGAGGCCCGGCACACCGTCGATTCCATGGGTG
TCGATGTATTCGTCGTCAGATCCGGCGCTGCTGGACCTTTTCTGGGTTCAATACCGTTTCCCGATGTTGA
CCTGGCCCGAGTGGCCGCTGAACCCGGTGTCATGGCCGCGGCCCCGTTGGGCAGCGTGGGGACGATCATG
AAAGAAGGCACGTCGACGCGAAACGTCACGGTCTTCGGCGCGCCCGAGCACGGACCTGGCATGCCACGGG
TCTCAGAGGGTCGGTCACCGTCGAAACCGGACGAAGTCGCGGCATCGAGCACGATGGGCCGACACCTCGG
TGACACTGTCGAGGTCGGCGCGCGCAGATTGCGGGTCGTTGGCATTGTGCCGAATTCCACCGCGCTGGCC
AAGATCCCCAATGTCTTCCTCACGACCGAGGGCTTACAGAAATTGGCGTACAACGGGCAGCCGAATATCA
CGTCCATCGGGATCATAGGTATGCCCCGACAGCTGCCGGAGGGTTACCAGACTTTCGATCGGGTGGGCGC
TGTCAATGATTTGGTGCGCCCATTGAAGGTCGCAGTGAATTCGATCTCGATCGTGGCTGTTTTGCTGTGG
ATTGTGGCGGTGCTGATCGTCGGCTCGGTGGTGTACCTTTCGGCTCTTGAGCGGCTACGTGACTTCGCGG
TGTTCAAGGCGATTGGCACGCCAACGCGCTCGATTATGGCCGGGCTCGCATTACAGGCGCTGGTCATTGC
GTTGCTTGCGGCGGTGGTGGGCGTCGTCCTGGCGCAGGTGTTGGCACCACTGTTTCCGATGATTGTCGCG
GTACCCGTCGGTGCTTACCTGGCGCTACCGGTGGCCGCGATCGTCATCGGTCTGTTCGCTAGTGTTGCCG
GATTGAAGCGCGTGGTGACGGTCGATCCCGCGCAGGCGTTCGGAGGTCCCTAGCGGTGGGCGATCTCAGC
ATTCAGAACCTCGTCGTTGAGTACTACAGCGGTGGATACGCGCTTAGGCCGATCAACGGTTTGAACCTCG
ACGTGGCAGCCGGGTCGTTGGTGATGCTGCTCGGACCCAGCGGCTGCGGCAAGACGACACTGCTTTCCTG
TCTGGGCGGCATTCTGCGCCCGAAGTCTGGGGCGATCAAGTTCGACGAAGTCGACATCACGACGCTACAA
GGCGCCGAGCTGGCGAACTACCGGCGTAACAAGGTCGGCATCGTGTTCCAGGCGTTCAATCTGGTGCCCA
GCCTGACCGCTGTCGAGAACGTGATGGTGCCGTTACGCTCGGCCGGGATGTCACGCAGGGCGTCGCGTAG
GCGTGCCGAAGAACTGCTGGCGCGCGTCAATCTCGCGGAACGAATGAATCATCGACCCGGTGATCTGAGC
GGAGGTCAGCAGCAACGAGTCGCGGTGGCACGCGCGATTGCGCTGGATCCGCCACTGATCCTCGCTGACG
AACCGACCGCACACCTGGATTTCATCCAGGTGGAGGAGGTGCTGCGGTTGATCCGCGAACTGGCCGATGG
CGAGCGTGTGGTCGTGGTCGCAACCCACGACAGCAGGATGTTGCCGATGGCCGATCGCGTCGTTGAGCTG
ACACCCGATTTCGCGGAGACAAATCGGCCACCTGAAACCGTACATCTTCAGGCCGGCGAGGTGCTGTTCG
AGCAGAGCACGATGGGCGACCTGATCTACGTGGTGTCGGAGGGCGAGTTTGAGATTGTGCACGAATTGGC
CGACGGCGGTGAGGAATTGGTCAAGGTTGCCGGGCCGGGGGATTACTTCGGCGAGATAGGCGTGCTGTTT
CACCTGCCGCGCTCGGCGACCGTGCGTGCCCGCAGCGACGCGACGGCCGTCGGCTATACCGTGCAGGCGT
TTCGTGAGCGGCTCGGCGTGGGGGGTCTGCGCGATCTGATCGAGCATCGTGCGCTTGCCAACGACTAACC
CGGCTTGGCCGGAACTAGCCACTGCCGGGGCAGCGGTGGCGGTTCACACCGCGTGCGCGTTTGGAGGTCC
CTGAGCGATGGGCGATCTGAGCATTAGCCAGGTGTCGGCGCGTCCGGGACGGATCGGGATTCGCGCTAGG
CAAATGTTCGACGGATACCGGTTTCAGCGTGGTCCCGTGCTGGTCGTGGTCGAGGATGGTCGGATCAGCG
CGGTCGATTTTGCTGGCTCCGCCTGCCCCGATATGAACCTGGTTGATCTGGGTGAATCGACTTTGTTGCC
GGGTCTGGTGGATGCGCATGCGCATTTGTGCTGGGACCCCGACGGTAGGCCAGAGGATTTGGCCGGCGAC
CCCCATGCGGTGCTGGTGGGACGGGCGCGACGGCACGCCGCGGCCGCGTTGCGCTCCGGGATCACCACGA
TTCGCGATCTCGGCGACCGTGACTATGCGGCCTTGGCGCTGCGGGAGGAGTATCGGCAGAAAACGACGGT
GGGGCCGGAACTGGTGGTTTCTGGGCCACCATTGACTCGCAGCGGCGGGCATTGCTGGTTCCTCGGCGGC
GTGGCCGATAGCGTCGAGGAGCTGGTTGATGCGGTGCAGGAGCGGGCCGCGCGGGGAGCGGATTGGATCA
AGGTGATGGCCACGGGCGGATTCGTTACCACAGCATCCGATCCGTGGCAGCCGCAGTACGGCAGCGGCCA
ACTGGCCGCGGTGGTGGCGGCCGCCGAGCAGGTAGGTCTACCGGTGACCGCACATGCACATGCCACCGCA
GGGATCGCCGCGGCGGTCGCCGCGGGTGTTGACGGCATCGAGCACTGCACGTTCTTGAGCGAAGGCAGCG
CCGCCGCCAGCCCGGATGTTGTTGAAGCGATTGTTGCCCAAGGTGTGTGGTGCGGTATGACGATTCCCCG
GGTGTATCCGGAGATGCCGGAGAACCTTGTCGCGGTTGTGCAGGATGGATGGCGAAACATCCGCCGGCTC
ATCGACGCCGGTGCGCGTGTCGCCCTGTCCACCGACGCTGGAGTCGCCCCGGGCAGACGCCATGACGTGC
TCCCCGACGATTTGGTGTATCTGTCTCGACACGGGTTCACCAGCACAGAGGTGCTGACCGGCGCCACCGC
AGCGGCCGCTGCCAGCTGTGGGCTCGGCCACCGCAAGGGTCGCATCGCGCCGGGCTACGACGCTGATCTG
CTGGCTGTTGCGGCAGGTGTGGACCATGACCCCGCCGGACTCTGCGACGTCAAAGCCGTCTGGCGCAGCG
GAACCCAGGTACCGCTACAAGCATCCGCTGTGGGCTACAACACCCCGTCATAACCCCGTCATAAAATGCA
GGACAGCATCTTCAATCTGTTGACCGAGGAACAGCTTCGGGGTCGCAACACGCTCAAGTGGAACTATTTC
GGGCCCGATGTAGTGCCACTGTGGCTGGCGGAGATGGACTTTCCCACCGCACCGGCTGTGCTCGACGGGG
TGCGGGCGTGCGTCGACAACGAGGAGTTCGGCTACCCGCCGTTGGGCGAGGACAGCCTGCCGAGGGCGAC
GGCCGATTGGTGCCGACAACGCTACGGTTGGTGCCCCCGACCGGACTGGGTCCGCGTCGTGCCGGATGTC
CTGAAGGGGATGGAAGTCGTCGTCGAATTCCTTACCCGGCCGGAGAGTCCGGTCGCGTTGCCGGTTCCGG
CTTACATGCCGTTTTTCGACGTCCTGCACGTCACCGGCCGCCAACGAGTGGAAGTCCCAATGGTGCAGCA
AGACTCGGGACGCTACCTGCTGGACCTGGACGCTCTGCAGGCCGCGTTCGTCCGCGGTGCCGGATCGGTG
ATTATCTGCAATCCGAATAACCCACTGGGTACGGCGTTCACCGAAGCCGAGCTACGTGCGATTGTGGATA
TCGCGGCCCGCCACGGCGCCCGGGTGATCGCGGATGAGATCTGGGCACCGGTGGTCTACGGATCGCGCCA
TGTCGCCGCCGCTTCGGTGTCGGAGGCGGCGGCTGAAGTCGTGGTCACGTTGGTGTCGGCGTCCAAAGGC
TGGAACTTGCCGGGTCTGATGTGCGCTCAGGTGATCCTGTCTAACCGCCGTGACGCCCACGACTGGGACC
GGATCAACATGTTGCACCGCATGGGCGCATCAACGGTCGGTATCCGCGCGAACATCGCCGCCTACCATCA
TGGCGAATCTTGGTTGGACGAGCTGCTCCCTTATCTGCGGGCGAACCGTGATCATCTGGCACGGGCGCTG
CCGGAGTTAGCTCCCGGGGTAGAGGTCAACGCTCCGGACGGTACCTACCTGTCGTGGGTGGATTTCCGTG
CGCTGGCTCTGCCGTCTGAACCGGCGGAATACCTGCTCTCGAAGGCGAAGGTGGCGCTGTCGCCTGGCAT
TCCGTTCGGCGCCGCGGTGGGCTCGGGATTTGCGCGGCTGAACTTCGCCACCACCCGCGCAATACTGGAT
CGGGCGATCGAGGCTATCGCGGCCGCCCTGCGCGACATCATCGATTAAGCCAACCAGTAGATTCACAACG
CTGCGGCGTGTTGGGTCAGGCTGAAGAAGATGTAGGCGAGGCAGATCAGGAAGTTCAGTGCCACGAGAAC
CAAACCCAGACAGATTAGTGAATGCGTGGCTCGGCGTTGTAGGCGGTGGAATTTCGCGACGCGCTTCTCA
TGGTTCAGCTGGGTCACGATCAGTGCGAACTTGACGTCGGTCCATTCTTCGTCGGCGGCGGGAGCGCCCA
ACAGCATTTCCTGAAGGCGCTTCGGCGGGGCTTCGACGCCGACCCGCGCGAAGTGCTGGCTCAGCCGCCG
GGCTTGCCTGCGGCCAAGAATCTGACCCCGCACCGGTGGCTGATGCGAGAGCTTCCTTCGTTCGTCCCCC
CAGTGGTTGGACGGGGTCGTCACAGCGGGCATTCTAAGTCCCGCGGGCCACAAAAGGCAGTGCCGCGGAA
CTTCTTGGCCCAAACGGGCACCCGGCTACGTGCGCACCGCGACCGTCGACAACTGGTCGGCGAGCCGGTC
CGGGGAATCCACCATCGAGAACGTCCGTGCTCCCTCGATTACCTCGAAACGGGCGCGCGGGATGGTCGCG
GCGAGCCGTTGACCGTTCTCGAGTGCGAAGAACACGTCATCCGCCGACCACGCGATGAGCGCCGGCTTGT
CGAATTCAGGCAGCCGGGCGGCGACTGCGGTGGTGACTTCGGTGCGCAGCGATAGCGAGAGCTGACGCAG
GTCTTCGGCGATGGCCGGGTTGGATAGCGCCGGACGAACCCAGGCCCGGGTGAGATGGTCGATGTTGTGG
TGCGACAAACCGGCATACGCGCGGTTACGCGCGGCCGGTGCCCGCATCACCTGGATCGCGGCCCGGAACA
GGGTGGCCGATTTCGCGGCCAGGATCACCGGTTTGAGGATCGGCGGCGGAAAGTGTTCGAACGCATCGCA
ACTAGTGAGGACCAGGGCACCGAGCCGTTCGGGATAGTGGACCGCGACGAGCTGGGTGACGACCCCGCCG
GTGTCGTTGCCGACCAGCACCACGTCCTTGAGCTCGAGCGCGGCAAGGACGTCGGCGACGATGCCGGCAA
CCCCGCCGATGGTCTGGTCGGCGCCGGGGCGTAGCGGCTTAGGATGCGCACCCAGCGGCCAGGTGGGGGC
GATGCAGCGCAGGCCACGACCGGCGAGTCGCTCACTGACCCGTCGCCATAGTTGACCGCCCATCATGTAC
CCGTGCACGAACACGACAGGCCTGCCAGTTTCGGGTCCGGTTGCTTCGTAATGAATAGTTCCGGCACTAA
TGTCGATCGTCGACATGGATGCCCACCCTTCGAGGTACATTTACAAGCAGACTGCCGGTAACTTACCAAC
AGATTGTATGGAAATCAAGAGACGCACCCAGGAGGAACGCTCCGCGGCGACCCGCGAGGCGCTGATCACC
GGGGCCCGCAAGCTGTGGGGGTTACGGGGTTATGCGGAGGTGGGGACGCCGGAAATCGCGACCGAGGCGG
GGGTCACGCGGGGGGCGATGTACCACCAATTCGCCGATAAAGCAGCACTATTCCGCGATGTGGTGGAGGT
CGTGGAGCAAGACGTGATGGCCCGGATGGCCACCTTGGTCGCCGCCTCGGGGGCGGCGACGCCGGCCGAT
GCAATCCGGGCAGCGGTCGATGCCTGGCTCGAGGTATCTGGTGATCCGGAGGTGCGTCAGCTGATCCTGC
TGGATGCGCCCGTCGTGCTGGGCTGGGCGGGTTTCCGCGACGTCGCCCAGCGATACAGCCTGGGCATGAC
CGAACAGTTGATCACCGAGGCGATCCGGGCCGGCCAGTTGGCTCGTCAACCGGTGCGGCCGCTGGCCCAG
GTGCTCATTGGCGCGCTCGACGAGGCGGCGATGTTCATCGCCACCGCCGACGACCCCAAGCGCGCCCGTC
GGGAGACCAGACAGGTGCTGCGCCGGCTCATCGACGGGATGCTTAACGGCTAGCGCTGGGCGCGGCCTCG
GCAAAATGGCTTGCGGACCGGGATCTGAGTTCCAGAACTGGGCGCAGGACTGGCTGGTCACCACTTGGCG
GCGAGGCGTGTCCATTCCGCTGCCAGGTCGCGGTCCCGGTGGAAGCCGCGCAGGGTAATCAGCTCGATAG
CTTTGCGCGCATCTTGGATATCTTGAGGCGATGCGGCGTCCACGAGCGCACGTAGATCACTGCGATCCTG
GGGTCGCCGATCATCATCTCTCGCAAGAAGTTTCATCGCGATCAGATGCGCCGTTGTGGCCACCGGAGCG
ACTAGATCGGGCAAGATCTCGATCTCCTCGGCAGCCTCCGCAATCTCCGGTTCGATGCCACAGCTCGCGA
AAAGGAGGTCCACCACAACATTCGCGGCAGTGTCTGCGGTTGCTCCGAGACGGACCGCTGCCAACCGTCT
GGCCGCGTCCTGCTCTACCGACGCCAGGAGATGGTACTGCTGGGTAAGAAGTTGACGGACTAAAGATTCC
GCGGCATCGTCGTTTGCCACCGCGACAACAATGTCCACGTCACGGGTGAAACGTGGTTCGGATCGCGCAG
ACACCGCGAAACCACCAACCAGCGCCCACCGCTGACGCAATCCGGTCAGGTCCTTGGCGACCCTACGGAG
TGTCGACTCCACAGCGTTCATGTGAACCGTGTGGACGTCGGGCCTGCGCTGTCACCCTCCTCCGCCCCGG
GACGCGTCATCCTCCACGCGTCGATAGCTGCTTCAATTTCAACAACGTCCGCATTGGGCCGTTCACGACC
CAGCCTCATGCGCTGCATCTGCTCGCCAACCTCGTACATGTCCAGAGCGAGCCTCAGCTTCTGCGCAGCG
ACGGAAACTGCCACACTCAAAGCCTACTGGGCGCACGTGTGGCAACGAGTCGATCCACACGAAATGCCGC
CGTTGGGCCGCGGACTAGCCGAATTTTCCGGGTGGTGACACAGCCCACATTTGGCATGGGACTTTCGGCC
CTGTCCGCGTCCGTGTCGGCCAGACAAGCTTTGGGCATTGGCCACAATCGGGCCACAATCGAAAGCCGAG
CAGGTGGAACCGAAACGCAGTCGCCTCGTCGTATGTGCACCCGAGCCATCGCACGCGCGGGAATTCCCGG
ATGTCGCCGTATTCTCCGGCGGCCGGGCTAACGCATCCCAGGCCGAACGGTTGGCTCGTGCCGTGGGTCG
CGTGTTGGCCGATCGGGGCGTCACCGGGGGTGCTCGGGTGCGGCTGACCATGGCGAACTGCGCCGATGGG
CCGACGCTGGTGCAGATAAACCTGCAGGTAGGTGACACCCCATTAAGGGCGCAGGCCGCCACCGCGGGCA
TCGATGATCTGCGACCCGCACTGATCAGACTGGATCGACAGATCGTGCGGGCGTCGGCACAGTGGTGCCC
CCGGCCTTGGCCGGATCGGCCCCGCCGGCGATTGACCACGCCGGCCGAGGCGCTAGTCACCCGCCGCAAA
CCGGTCGTGCTAAGGCGCGCAACCCCGTTGCAGGCGATTGCCGCTATGGACGCCATGGACTACGACGTGC
ATTTGTTCACCGACGCCGAGACGGGGGAGGACGCTGTGGTCTATCGGGCTGGACCGTCGGGGCTGCGGCT
GGCCCGCCAGCACCACGTATTTCCCCCAGGATGGTCACGTTGTCGCGCCCCAGCCGGGCCGCCGGTGCCG
CTGATTGTGAATTCGCGTCCGACACCGGTTCTCACGGAGGCCGCCGCGGTGGACCGGGCGCGCGAACATG
GACTGCCATTCCTGTTTTTCACCGACCAGGCCACCGGCCGCGGCCAGCTGCTCTACTCCCGCTACGACGG
CAACCTCGGGTTGATCACCCCGACCGGTGACGGCGTTGCCGACGGTCTGGCATGAGCCCGGGCTCGCGGC
GCGCCAGCCCGCAAAGCGCCCGGGAGGTGGTCGAGCTCGACCGTGACGAGGCGATGCGGTTGCTGGCCAG
CGTTGACCATGGGCGTGTGGTGTTCACCCGCGCGGCGCTGCCGGCGATCCGTCCAGTCAATCACCTCGTG
GTCGACGGTCGGGTGATCGGGCGCACCCGCCTGACGGCCAAGGTGTCCGTTGCGGTGCGATCGAGCGCCG
ATGCCGGTGTCGTGGTCGCCTACGAAGCCGACGACCTTGATCCGCGGCGTCGGACGGGGTGGAGTGTGGT
GGTGACGGGACTGGCGACCGAGGTCAGCGATCCCGAGCAGGTTGCCCGCTACCAGCGGCTGCTACACCCG
TGGGTGAACATGGCGATGGACACCGTGGTCGCGATCGAACCCGAGATCGTCACCGGCATCCGCATCGTTG
CTGACTCGCGTACGCCGTAGCCGATTGGCCGCGGGCGGCCCGCACGCATCCGCACTATCTGATAAATTCT
TCAACTCGTCAACCGATGTAACGCTGAAGCTCTCAGGAGACGCGGTGGAGTCCGAACCGCTGTACAAGCT
CAAGGCGGAGTTCTTCAAAACCCTTGCGCATCCGGCGCGGATCAGGATTTTGGAGCTGCTGGTCGAGCGG
GACCGTTCGGTCGGTGAGTTGCTGTCCTCGGACGTCGGCCTGGAGTCGTCGAACCTGTCCCAGCAGCTGG
GTGTGCTACGCCGGGCGGGTGTTGTCGCGGCACGTCGTGACGGCAACGCGATGATCTATTCGATTGCCGC
ACCCGATATCGCCGAGCTGCTGGCGGTGGCACGCAAGGTGCTGGCCAGGGTGCTCAGCGACCGGGTGGCG
GTGCTAGAGGACCTCCGCGCCGGCGGCTCGGCCACGTAACGCCATGGGTTGGGTTGCCAAGATTTTCCGT
GTTGGCCGGGTGGTCGAGCCCGCGGCCCCCTTACCGGCGGCGATAGCCGAACCACCCGCCGGGGTACGGG
GTTCGCTGCAGATCCGACATGTTGACGCGGGTTCGTGCAACGGGTGTGAGGTGGAGATTTCGGGCGCCTT
TGGCCCGGTGTATGACGCGGAGCGGTTCGGGGCGCGGCTGGTCGCCTCGCCCCAACACGCCGATGCGTTG
TTGGTGACCGGCGTGGTCACGCACAACATGGCCGGCCCACTGCGCAAGACCCTGGAGGCCACGCCGCGCC
CGCGGGTGGTAATCGCGTGCGGGGATTGCGCGCTGAACCGGGGGGTGTTCGCCGACGCCTACGGCGTGGT
CGGTGCGGTCGGCGAGGTGGTACCCGTCGACGTCGAGATCGCCGGCTGCCCGCCGACACCCGCGGCCATC
ATGGCGGCGCTGCGATCGGTGACCGGGAAATGACCGCTGCACCGACGGCCGGCGGGGTCGTCACTTCGGG
CGTGGGCGTTGCCGGGGTCGGCGTGGGGTTGCTGGGCATGTTTGGACCGGTGCGTGTAGTGCACGTCGGT
TGGCTGCTTCCGCTGTCCGGCGTGCACATCGAGCTCGACCGGTTGGGCGGATTCTTCATGGCGCTCACGG
GCGCGGTAGCGGCTCCGGTCGGTTGTTACCTGATCGGCTACGTGCGCCGTGAACACCTCGGTCGGGTCCC
GATGGCGGTGGTGCCGCTGTTCGTCGCGGCGATGCTGTTGGTGCCGGCCGCGGGCTCGGTGACGACGTTT
CTGCTGGCGTGGGAGCTGATGGCGATCGCGTCGCTGATCCTGGTGCTCTCCGAGCACGCCCGCCCGCAGG
TCCGCTCGGCGGGCCTGTGGTACGCCGTGATGACTCAGCTGGGATTCATCGCAATCCTGGTCGGGCTGGT
GGTGTTGGCGGCGGCCGGGGGTTCCGACCGGTTCGCCGGCCTCGGGGCAGTCTGCGACGGGGTCCGCGCC
GCCGTATTTATGCTCACGCTGGTCGGGTTTGGTTCGAAGGCGGGCCTGGTGCCACTGCACGCCTGGCTGC
CGCGGGCCCACCCGGAGGCGCCGAGCCCGGTGTCGGCGTTGATGAGCGCGGCGATGGTCAACCTGGGCAT
TTACGGCATCGTCCGTTTCGATCTGCAGCTGCTGGGGCCGGGCCCACGCTGGTGGGGGCTTGCGCTGCTG
GCCGTGGGCGGCACGTCCGCGCTGTATGGGGTGCTGCAGGCTTCGGTGGCCGCCGATCTCAAACGGCTGC
TGGCCTATTCGACGACCGAGAACATGGGCCTGATCACGCTGGCGCTCGGTGCGGCAACACTTTTCGCGGA
TACCGGAGCCTACGGGCCGGCGTCGATCGCCGCCGCCGCAGCGATGCTGCACATGATTGCGCACGCGGCG
TTTAAGAGCCTCGCCTTCATGGCGGCCGGATCTGTGCTGGCCGCGACCGGGCTGCGCGACCTGGACCTGC
TCGGCGGGCTGGCCCGCCGAATGCCGGCGACCACCGTCTTTTTCGGGGTGGCCGCACTGGGCGCATGTGG
TCTGCCGTTGGGCGCCGGGTTTGTCAGTGAGTGGCTGCTGGTCCAGTCGTTGATCCACGCTGCCCCCGGA
CACGACCCCATCGTGGCGCTGACGACACCGCTGGCGGTCGGCGTGGTCGCACTGGCCACCGGTCTGAGCG
TGGCGGCGATGACCAAGGCCTTCGGGATCGGGTTTCTCGCCCGTCCCCGCTCCACCCAAGCCGAAGCGGC
GCGTGAGGCGCCGGCCAGCATGCGCGCCGGCATGGCGATCGCGGCGGGCGCCTGCCTGGTGCTGGCGGTG
GCACCGCTGCTGGTCGCACCCATGGTGCGGCGGGCCGCCGCGACGCTGCCGGCCGCTCAGGCGGTCAAGT
TCACCGGTCTGGGCGCCGTGGTGCGGCTGCCCGCGATGTCCGGGTCGATCGCGCCCGGCGTGATCGCCGC
CGCTGTGCTCGCCGCGGCGTTGGCGGTAGCCGTCCTCGCGCGGTGGCGTTTCCGCCGGCGCCCGGCGCCG
GCCAGGTTGCCGCTGTGGGCTTGCGGCGCGGCCGATCTCACCGTGCGCATGCAATACACGGCCACGTCGT
TCGCCGAGCCGCTGCAGCGGGTCTTCGGCGACGTGCTGCGCCCGGACACCGACATCGAGGTCACCCACAC
CGCCGAGTCGCGCTATATGGCCGAGCGGATCACCTACCGGACCGCGGTCGCCGACGCGATCGAACAGCGC
CTCTATACTCCGGTGGTCGGGGCGGTGGCCGCCATGGCCGAGCTGCTGCGCCGTGCCCACACCGGCAGCG
TGCACCGCTACCTGGCCTACGGCGCGCTGGGCGTACTGATCGTGCTGGTGGTCGCGAGGTGAACGTGATG
TCCTACCTAGCGGGCGCCGCGCAAATCGGCGGGGTCATGGTGGGTGCGCCGCTGGTCATCGGTATGACGC
GGCAGGTACGGGCACGCTGGGAAGGCCGGGCCGGCGCCGGCCTGCTGCAACCGTGGCGTGATCTGCTCAA
ACAGCTTGGCAAGCAACAGATCACACCGGCGGGGACGACGATCGTGTTCGCCGCCGCGCCGGTGATCGTC
GCCGGGACAACGCTTTTGATCGCCGCGATCGCACCTCTGGTGGCCACCGGGTCACCCCTGGACCCCAGCG
CCGACTTGTTTGCCGTGGTCGGGCTGCTATTCCTGGGCACCGTCGCACTGACCCTGGCCGGCATCGACAC
CGGCACCTCTTTCGGCGGCATGGGCGCCAGCCGCGAGATCACCATCGCCGCACTGGTCGAACCAACGATC
CTGCTGGCGGTGTTCGCGCTGTCCATCCCCGCCGGATCGGCCAATCTCGGTGCGCTGGTGGCGAGTACGA
TCGACCACCCGGGCCACGTGGTGTCGCTGGCCGGCGTACTGGCCTTCGTGGCGTTGGTGATTGTCATCGT
CGCCGAGACCGGGCGGCTGCCGGTGGACAACCCGGCCACCCACCTGGAATTGACGATGGTGCACGAGGCC
ATGGTCCTCGAGTACGCCGGCCCACGGCTGGCGCTGGTCGAATGGGCGGCCGGGATGCGGCTCACGGTGC
TGCTGGCACTGCTGGCGAATCTGTTCCTGCCGTGGGGGATCGCCGGCGCCGCGCCCACCGCGCTCGACGT
GTTGACCGGCGTGGTGGCGGTGGCGGCCAAGGTCGCGATTCTCGCGGTGCTGCTGGCGACGTTCGAGGTG
TTCCTCGCCAAACTGCGATTGTTCCGGGTACCCGAACTGCTGGCCGGCTCGTTTCTGCTGGCCTTGCTCG
CGGTCACCGCCGCCAACTTCTTCACGGTGGGGGCGTGAGGGGCCAGCGATGAGTAACGCCAACTTCTCGA
TCCTGGTCGACTTCGCCGCGGGTGGGCTGGTGTTGGCGTCGGTGCTGATTGTCTGGCGCCGCGACCTGCG
GGCCATTGTGCGGCTGCTGGCCTGGCAGGGTGCTGCGCTGGCCGCGATCCCGCTACTGCGCGGCATCCGC
GACAACGACCGTGCGCTGATCGCGGTGGGCATCGCCGTGTTGGCGCTGCGCGCGCTGGTGTTGCCCTGGC
TGCTGGCCCGCGCGGTGGGCGCCGAAGCGGCCGCGCAGCGGGAGGCCACCCCGTTGGTCAACACCGCCAG
CTCGCTGCTGATTACCGCCGGACTGACCCTCACCGCGTTCGCGATCACCCAGCCGGTGGTCAACCTGGAA
CCGGGCGTCACCATCAACGCGGTGCCGGCCGCGTTCGCGGTGGTGCTGATCGCGCTGTTCGTGATGACCA
CGCGGCTGCACGCGGTCTCGCAGGCCGCCGGATTCCTGATGCTAGACAACGGGATCGCGGCGACCGCATT
CCTGCTCACCGCCGGGGTGCCGCTGATCGTCGAACTTGGTGCCTCGCTGGACGTGCTGTTCGCGGTCATC
GTGATCGGCGTGTTGACCGGCCGGCTGCGCCGCATTTTCGGCGATGCCGACCTGGACAAGCTGCGGGAGT
TGCGGGATTGATGACCGGTTTGCTGCTTGCCGCGATCCTCGCACCGCTCGCCGCGTCAATCGCCTCCTTG
ATCACCGGGTGGCGACGCACGACGGCGACGCTCACCGCGCTGTCCGCCACGACGGTGCTGGCCTGCGCTG
TGGCGATGGGGTTTTGGATGGGGTCGGGGGCGCAGTTCGGGCTGGGCGGTCTGCTGCGCGCCGATGCGCT
GACGGTGGTCATGCTCGTCGTCATCGGGATCGTCGGCACACTGGCCACCGCGGCGAGCATCGGCTACATC
GACACCGAGCTGGCACACGGGCATATCGACGGACGTAGCGCTCGGCTGTATGGGGTGCTGACCCCGGCGT
TTCTTTGCGCGATGGTTCTGGCGGTGTGCGCCAACAACATCGGCGTCATTTGGGTAGCGATCGAGGCCAC
CACGGTGATCACCGCGTTTCTGGTGGGGCATCGCCGCACCCGCACCGCGCTGGAAGCGACCTGGAAATAC
GTGGTGATCTGTTCGGTCGGGATCGCCGTCGCCTTCTTGGGTACCGTGCTGCTGTATTTCGCCGCGCGGG
ATTCCGGTGCCGCTGCTGCCGGCGCGCTGAACCTCGATATCCTGGCCGAACACGCCGCCGGCCTAGACCC
CGGGGTCGCTCGACTGGCCGGCGGGTTGCTGCTCATCGGTTATGGCGCCAAGGCGGGCCTCTTCCCGTTT
CACACCTGGCTGGCGGACGCGCACAGCCAAGCCCCCGCACCGGTGTCCGCACTGATGAGCGGCGTGCTGC
TGGCGGTGGCGTTCTCGGTGCTGATCCGATTGCGGCCGATCCTCGACGCGGTCAGCGGGCCCGCCTACCT
GCGCAACGGGCTGCTCGTGGTCGGGTTGGCGACGCTGCTGGTGGCGGTGCTGATGCTGACCGTGACCGGC
GACGTCAAGCGGATGCTGGCCTACTCGTCGATGGAGCACATGGGCCTGATCGCGATCGCCGCGGCCGCCG
GCACGACATTGGCGATCGCCGCGCTGCTGCTGCACGTGCTCGCCCACGGGATCGGCAAGACCGTGCTGTT
TCTGGCGGGCGGTCAGCTGCAGGCCGCACACGACTCCACCGCCATCGCCGATATCACCGGCGTGATGCGA
CGGTCGCGGCTGATCGGCGTGTCGTTTGCCGTCGGCCTGATCGTCCTGCTTGGCTTGCCGCCGTTCGCGA
TGTTCGCCAGCGAGCTGGCGATCGCGCGCTCATTGGCCAACGAGCGGCTGGCCTGGGTGCTGGGTGCGGC
GCTGCTGCTGATCGCCATCGGTTTCACGGCTCTGGCACGCAATTCCGGACGCATGCTGCTCGGCACCCCG
GCGGCGGGCGCGCCGGCGATCACCGTGCCGGCCACCGCGGCGGCGGCGTTGATGGTGGGCATCGTCGTCT
CGGCGGCCCTCGGCATCACCGCGGGCCCACTCGCCGACCTGCTTGGCATCGCCGCCAGCAACGTGGGTCT
ACCGTGATGAGTGCCAGCTGGCTGCGCCACCGGGTATCCGAGCGTGGACTGATAGCGACGGCCGAACAAC
TCTGGGCCGATTCGTTTCGCCTGGCCCTGGTCGCTGCCCACGACGACGGCGACAGTCTGCGTGTCGTGTA
CCTTTTCTTGGCGGGCTATCCAGATCGCCGCGTCGAGTTGGAATACGTTGTGCCGGCGGATAATCCAGAG
ATCAGATCGTTGGCGTACCTGTCCTTTCCGGCTGGCCGGTTCGAGCGCGAAATGGCGGACCTGTACGGAA
TTCGCCCGGTCGGCCATCCCAAACCCCGCCGACTGGTACGGCACGCGCATTGGCCCGACTGGCATCCCAT
GCGCACCGACGCCGGGCCCGCGCCCGAATTCACTGATACGGGGGCCTTCCCGTTCCTCGCCGTCGAAGGA
CCCGGCGTGTACGAGATTCCGGTCGGGCCGGTGCACGCCGGCCTCATCGAACCCGGTCACTTCCGGTTTT
CTGTCGCGGGCGAGACGATCGTGCGGCTGAAGGCGCGGCTGTGGTTTGTGCACCGTGGCATCGAGAAACT
CTTCCACGGCCGCCCCGCCACGGCCGCGGTCGATCTCGCCGAACGCATCAGCGGCGACACGTCGGCAGCG
CACGCGCTCGCGCACAGCCTGGCGATCGAAGACGCTCTCGGCATCGAGCTGCCCCACGAGGTCCACCGGC
TGCGGGCCCTGATCGTCGAACTCGAACGGCTCTACAACCACGCCGCCGACCTGGGTGCCTTGGCCAACGA
CGTCGGCTACTCGCTGGCCAACGCTCACGCCCAACGCATCCGCGAAAATCTGTTGCGGCGCAATGCCGCA
GTCACCGGTCACCGGCTACTGCGCGGCGCCATCCGCGCGGGCGGGGTTGCGCTGCGTGCGCTGCCCGATA
CCGACGAGCTTGCAGCGCTCGCCGTCGATCTCGCCGAGGTCGCCACCCTGACGCTGGCCAACTCGGTGGT
CTACGACCGCTTCGCCGGCACCGCCGTGCTGCACCCCGACGACGCCAGCGCCCTGGGCTGCCTGGGCTAT
GTTGCCCGCGCCAGCGGACTGCGCAGCGACGCCCGGGTCGAACACCCCACCATAGTGCTGCCCATCACCG
AGATCGGCGCGCCTGACGGCGACGTCTTGGCTCGCTACACCGTGCGGCGCGACGAATTCGCCGCGTCTGC
CGCTCTTGCTCAACACATTGTCGAATCACACACCGGTCCAATAGAATACGCCGCTACACTGCACCCGGTG
GGCGCGCCCAGCAGCGGTATCGGCATCGTCGAAGGCTGGCGCGGCACTATCGTGCACCGCGTCGAAATTG
ACGTCGATGGCCGCATCACCCGGGCGAAAGTCGTCGATCCGTCCTGGTTCAACTGGCCCGCACTGCCGGT
GGCGATGGCCGACACCATCGTCCCCGACTTCCCGTTGGCCAACAAAAGCTTCAACCAGTCCTACGCGGGC
AACGACCTCTAACCGTGAGCGCGCCCAGTTGTACGGCCCTAGCGGCGTGTCGGTGTACAAACACGCACCC
TCGCGGGTTCGGTTGCGCCAAACTAGAAGTACCGTGGTCAAGGGACGTTCGGGGAGCCTGTCGTGGCGTC
GAGTGCGCACCGGTGACCTCGGTCTGGCTGTTTGGGGTGGACGCGAGGAGTACCGGGCGGTCAAACCGGG
CACACCAGGGATACAACCGAAGGGAGACATGATGACTGTGACCGTTGTCGATGCTGGACCCGGCCGGGTG
AGCCGTTCGGTGGAGGTGGCCGCGCCGGCGGCCGAGTTGTTCGCCATCGTTGCTGATCCCCGGCGCCACC
GCGAACTGGACGGATCGGGCACGGTTCGCGGCAACATCAAGGTACCGGCGAAATTAGTTGTCGGGTCGAA
GTTTTCGACGAAGATGAAGTTGTTCGGCCTACCGTATCGCATCACCAGCAGGGTGACCGCGCTCAAACCG
AACGAATTGGTCGAGTGGAGCCACCCGTTAGGCCATCGGTGGAGATGGGAATTCGAATCGCTGTCACCGA
CACTGACCCGCGTCACCGAGACATTCGACTACCACGCCGCCGGTGCGATCAAGAACGGCCTGAAGTTCTA
CGAGATGACGGGTTTCGCGAAGTCCAATGCGGCGGGAATCGAGGCCACGTTGGCCAAGCTGAGCGATCAG
TACGCCCGCGGTAGGGCATGACGCCATGGGGGCGTGTCGGTGTACCGACACGCTCGCTCACGGGTTCGGT
TGCACCAAGAAAAGATGTACCAGATCACCTGCCTGAATAGGATTTTTGGCCCGACGTAGCTTCGGGCTAG
CGCGAGCGACGACTCCGCCGTCGAGCAGGATGTCACCGTGGATCAACCGTGGAACGCCAACATCCACTAC
GACGCTCTGCTGGATGCCATGGTGCCGCTCGGTACCCAGTGCGTGCTCGACGTCGGGTGCGGCGACGGGT
TGCTGGCTGCCCGGCTGGCTCGGCGCATACCCTACGTCACGGCAGTGGACATCGATGCGCCCGTCCTGCG
ACGTGCGCAGACACGGTTCGCCAACGCGCCGATCCGCTGGCTGCATGCCGACATCATGACGGCTGAGCTG
CCCAACGCGGGCTTCGACGCCGTGGTCTCCAATGCCGCCCTGCACCACATCGAGGACACTCGGACGGCGC
TGAGCCGGCTCGGCGGGCTGGTAACTCCCGGTGGGACGCTGGCCGTGGTCACCTTCGTGACGCCCTCGCT
GCGAAACGGCTTATGGCACTTGACAAGCTGGGTTGCCTGCGGCATGGCCAATCGCGTCAAGGGCAAGTGG
GAACATTCCGCTCCGATCAAGTGGCCGCCCCCGCAGACGTTGCATGAGCTACGCAGCCACGTTCGCGCCC
TGCTGCCCGGGGCGTGTATCCGTCGGCTGCTGTACGGCCGGGTGCTCGTTACGTGGCGCGCACCCGTCTA
ATCGGGAGAACCCAATGGCGGCGGCCGATATGACCAAGTGCGCGTTAGCTTGCGAGATTGGCTGCCCGCA
TCCAATGATCGGCGGATACGGGTCGCAAACCACCTCAGACCGGCAGCTAAGGAGCGCAAGTGGCCAAGAA
CCAAAACCGCATCCGCAACCGGTGGGAGTTGATCACCTGTGGTCTCGGGGGACACGTCACCTACGCGCCG
GACGACGCGGCACTTGCTGCGCGGCTGCGCGCCAGCACCGGGCTGGGCGAAGTATGGCGCTGCTTGCGCT
GCGGCGATTTCGCGCTCGGTGGGCCGCAGGGGCGTGGTGCTCCCGAGGATGCGCCGTTGATTATGCGCGG
CAAGGCGTTACGTCAGGCCATCATCATTCGCGCGCTCGGGGTCGAACGGCTAGTCCGGGCGTTGGTGTTG
GCGCTGGCCGCGTGGGCGGTGTGGGAGTTTCGCGGTGCGCGGGGAGCTATCCAGGCGACCCTGGATAGGG
ACTTGCCGGTCCTGCGTGCGGCCGGATTCAAGGTCGATCAAATGACGGTGATCCACGCTCTGGAGAAAGC
GTTGGCCGCCAAACCGTCGACGTTGGCCCTGATCACGGGCATGCTGGCGGCATACGCAGTGCTGCAGGCC
GTCGAGGGGGTCGGTTTGTGGCTGCTGAAGCGCTGGGGCGAGTACTTCGCGGTGGTGGCCACCTCAATTT
TCCTGCCGTTGGAGGTTCACGACCTGGCCAAGGGCATCACGACGACTCGGGTCGTGACCTTCAGCATCAA
TGTCGCCGCCGTTGTCTACCTGCTGATTTCTAAGCGGTTGTTCGGTGTGCGCGGCGGGCGCAAGGCTTAT
GACGTCGAACGGCGCGGCGAGCAGCTGCTCGACCTCGAGCGCGCCGCGATGCTCACCTGACCAGCCAAAA
TCCCACCTGTGCGGGGCCTGCGGGTTGTGTCAAAGGTCACCAGCGCCTTTTTCGCACTGTTTACTCCGGC
GCGGCGTGCCCGTAAAGCCGCCCGGGTGAACTTGGATCAGGTGGCGCAATGTCGCCGGACCGACGAAGGA
CCGACGCTGTGTCAACACTGCCAACCTGGGTCAGCCAGAGCTCTACCGACCGCGGCGTGGTCGCGCCAAT
CACAGCGCGTGCCCGCGACGCACTGCAGGCCGTGCTGCGCGCCAGGCGCCGCGGCCAGCGCTCTGACTTG
CGCCTTATGCGCAGAGGCGTGGAGCGTTGTTGAGGTCAGGCCCGCGCCGAGGGCCGCGACTTTCTCGCTA
CAATCGCGCGCGGCGCGGGAGAGCCGCTAGCCGCCGGTGACCGGCGATTGGAGATTGAGTTGCGACCGAA
CGGATGGCGGTGACGGTCGGCGTCATTTGTGCGATCCCGCAAGAGCTGGCGTATCTGCGCGGTGTCCTGG
TCGATGCGAAACGCCAGCAGGTCGCGCAGATCCTCTTCGATAGCGGCCAACTCGACGCGCACCGGGTCGT
GTTGGCCGCCGCCGGCATGGGCAAAGTTAACACGGGCCTGACCGCAACGCTGCTTGCCGATCGATTCGGC
TGCCGCACCATCGTTTTCACGGGAGTGGCCGGCGGGCTGGATCCCGAGCTATGCATCGGTGACATCGTCA
TCGCCGATCGGGTCGTCCAACACGACTTCGGTCTGCTCACCGATGAGCGGCTGCGCCCCTATCAGCCCGG
ACACATCCCCTTCATCGAACCGACCGAGCGGCTCGGATACCCGGTTGATCCCGCGGTCATCGATCGGGTC
AAACACCGCCTCGACGGGTTCACGCTGGCGCCGCTGTCCACCGCCGCGGGAGGTGGTGGCCGGCAGCCAC
GCATCTACTACGGCACCATCCTGACCGGTGACCAATACCTTCACTGCGAGCGCACCCGCAACCGGCTGCA
CCACGAACTCGGCGGTATGGCCGTCGAAATGGAAGGCGGTGCGGTGGCGCAAATCTGCGCGTCCTTCGAT
ATCCCATGGCTGGTCATTCGCGCGCTCTCCGATCTCGCCGGAGCCGATTCGGGGGTGGACTTCAATCGGT
TTGTCGGCGAGGTGGCGGCCAGTTCGGCCCGCGTTCTGCTGCGCTTGCTGCCGGTGTTGACGGCCTGTTG
AAGACGACTATCCGCCGGTGCGTTCACCGCGTCAGGCGGCTTCGGTGAGGTGAGTAATTTGGTCATTAAC
TTGGTCATGCCGCCGCCGATGTTGAGCGGAGGCCACAGGTCGGCCGGAAGTGAGGAGCCACGATGACGAC
GGCCGTGACCGGTGAACACCACGCGAGTGTGCAGCGGATACAACTCAGAATCAGCGGGATGTCGTGCTCT
GCGTGCGCCCACCGTGTGGAATCGACCCTCAACAAGCTGCCGGGGGTTCGGGCAGCTGTGAACTTCGGCA
CCCGGGTGGCAACCATCGACACCAGCGAGGCGGTCGACGCTGCCGCGCTGTGCCAGGCGGTCCGCCGCGC
GGGCTATCAGGCCGATCTGTGCACGGATGACGGTCGGAGCGCGAGTGATCCGGACGCCGACCACGCTCGA
CAGCTGCTGATCCGGCTAGCGATCGCCGCCGTGCTGTTTGTGCCCGTGGCCGATCTGTCGGTGATGTTTG
GGGTCGTGCCTGCCACGCGCTTCACCGGCTGGCAGTGGGTGCTAAGCGCGCTGGCACTGCCGGTCGTGAC
CTGGGCGGCGTGGCCGTTTCACCGCGTTGCGATGCGCAACGCCCGCCACCACGCCGCCTCCATGGAGACG
CTAATCTCGGTCGGTATCACGGCCGCCACGATCTGGTCGCTGTACACCGTCTTCGGCAATCACTCGCCCA
TCGAGCGCAGCGGCATATGGCAGGCGCTGCTGGGAAGCGATGCTATTTATTTCGAGGTCGCGGCGGGTGT
CACGGTGTTCGTGCTGGTGGGGCGGTATTTCGAGGCGCGCGCCAAGTCGCAGGCGGGCAGTGCGCTGAGA
GCCTTGGCGGCGCTGAGCGCCAAGGAAGTAGCCGTCCTGCTACCGGATGGGTCGGAGATGGTCATCCCGG
CCGACGAACTCAAAGAACAGCAGCGCTTCGTGGTGCGTCCAGGGCAGATAGTTGCCGCCGACGGCCTCGC
CGTCGACGGGTCCGCTGCGGTCGACATGAGCGCGATGACCGGCGAGGCCAAACCGACCCGGGTGCGTCCG
GGGGGGCAGGTCATCGGCGGCACCACAGTGCTTGACGGCCGGCTGATCGTGGAGGCGGCCGCGGTGGGCG
CCGACACCCAGTTCGCCGGAATGGTCCGCCTCGTTGAGCAAGCGCAGGCGCAAAAGGCCGACGCACAGCG
ACTAGCCGACCGGATCTCCTCGGTGTTTGTTCCCGCTGTGTTGGTTATCGCGGCACTAACCGCAGCCGGA
TGGCTAATCGCCGGGGGACAACCCGACCGTGCCGTCTCGGCCGCACTCGCCGTGCTTGTCATCGCCTGCC
CGTGTGCCCTGGGGCTGGCGACTCCGACCGCGATGATGGTGGCCTCTGGTCGCGGTGCCCAGCTCGGAAT
ATTTCTGAAGGGCTACAAATCGTTGGAGGCCACCCGCGCGGTGGACACCGTCGTCTTCGACAAGACCGGC
ACCCTGACGACGGGCCGGCTGCAGGTCAGTGCGGTGACCGCGGCACCGGGCTGGGAGGCCGACCAGGTGC
TCGCCTTGGCCGCGACCGTGGAAGCCGCGTCCGAGCACTCGGTGGCGCTCGCGATCGCCGCGGCAACGAC
TCGGCGAGACGCGGTCACCGACTTTCGCGCCATACCCGGCCGCGGCGTCAGCGGCACCGTGTCCGGGCGG
GCGGTACGGGTGGGCAAACCGTCATGGATCGGGTCCTCGTCGTGCCACCCCAACATGCGCGCGGCCCGGC
GCCACGCCGAATCGCTGGGTGAGACGGCCGTATTCGTCGAGGTCGACGGCGAACCATGCGGGGTCATCGC
GGTCGCCGACGCCGTCAAGGACTCGGCGCGAGACGCCGTGGCCGCCCTGGCCGATCGTGGTCTGCGCACC
ATGCTGTTGACCGGTGACAATCCCGAATCGGCGGCGGCCGTGGCTACTCGCGTCGGCATCGACGAGGTGA
TCGCCGACATCCTGCCGGAAGGCAAGGTCGATGTCATCGAGCAGCTACGCGACCGCGGACATGTCGTCGC
CATGGTCGGTGACGGCATCAACGACGGACCCGCACTGGCCCGTGCCGATCTAGGCATGGCCATCGGGCGC
GGCACGGACGTCGCGATCGGTGCCGCCGACATCATCTTGGTCCGCGACCACCTCGACGTTGTACCCCTTG
CGCTTGACCTGGCAAGGGCCACGATGCGCACCGTCAAACTCAACATGGTCTGGGCATTCGGATACAACAT
CGCCGCGATTCCCGTCGCCGCTGCCGGACTGCTCAACCCCCTGGTGGCCGGTGCGGCCATGGCGTTCTCA
TCGTTCTTCGTGGTCTCAAACAGCTTGCGGTTGCGCAAATTTGGGCGATACCCGCTAGGCTGCGGAACCG
TCGGTGGGCCACAAATGACCGCGCCGTCGTCCGCGTGATGCGTTGTCGGGCAACACGATATCGGGCTCAG
CGGCGACCGCATCCGGTCTCGGCCGAGGACCAGAGGCGCTTCGCCACACCATGATTGCCAGGACCGCGCC
GATCACCACCGGCAGATGAGTCAAAATCCGCGTGGTGCTGACCGCGCCGGACAGCGCATCCACAATCACA
TAGCCGGTCAGTATGGCGACGAACGCCGTCAGAACACCGGCCAGGCCGGCGGCGGCGCTCGGCCATAGCG
CCGCGCCCACCATGATCACACCGAGCGCAATCGACCACGACGTGGACTCGTTGAGCAAGTGGGTGCCGGC
ACCCGTCGGGTGCTGATGGGTCAGGCCGACGTCTAGGCCAAACCCCTGCACGGTGCCCAGGGCGATCTGC
GCGATGCCCACGCACAGCAACGCCCAACGTCGCCAGGTCATCGGTGAATGTTGCCGCCGCGGCGCCCGGC
GGATCCCGAGGCGCCCAACAGGCGGGACAACCGGGCGGGACTCGGCGAGCCGACGCAGATCACCAGCCTG
GCTGGCCACCTGGGTAAACCATGCGCGACAGGCGCTGCACTCGCCCAGGTGTTCATCGACTCTCGCCGAG
GGCACCGGTGCGCGCTCGCCGTCGAGTCGTGCCGACAGCGCTTCGCGCGCGACCTCGCAGTCCATGCCAT
CAATAGTCGCGCAATGCCGACGGATTGCTCCAGCGGGCTCGGACCACATCGCCGCGGGCACACCCCTGCA
GCCTTGCAAAACGGTTGATGCGTGGTGGTTAAAGCTCCCGGCCGTTGTGGCTTGTGCGAGCACGGTGGCC
CGGGTGGTGCGTGAGCGCCGTGGGGCTCGCGTTCAGGGGTCAATCGGGTTTGTCGTCGTCGTCTTGGTTG
TGGAGGAATCGTTCGGGGTGGTGGAAGGTGTTGGTGCGGGGTTGGCCGTGGTCGAGGTGGGGTGGTGGTA
GCCATTCGGTGTGGCCGTGGGTGTTGTTGTGGGTGGTCCAGCCTTTTTCGGCGAGTCGGTTGTCGGGGCC
GCAGGCCAGGGTCAGCTCGGTGATGTCGGTGCGTCCGGTGCTGGTCCAGGCGGTGACGTGGTGGGCTTGG
CTGTGGTAGGCCGGTGCGTCACAGCCGGGTTTGGTGCAGCCGCGGTCGTTGGCGAACAGCATGATCCGCT
GGGCCGGGGAGGCTAGGCGTTTGGTGTGATACAGCGCCAGGGGTGTGCCGTGGTCGAAGATCGCCTGGGG
GTACCTCCCGCTTGCGGGGGAGTAGTGGTGGGCGTGGCTGGTCATGCGGATCACATCGGCCATGGGTAGC
AGGGTGCCGCCGCCGGTGAAGCCCTTGCCGGCGCCGGTTTGCAGGTCGGTCAGGGTGGTGGTGACCACGA
TCGAGACGGGAAGACCGTTGTGTTGGCCCAGTTTCCCGGAGGCGATCAGCGCGCGCAGCCCGGCCAGCAG
CCCGTCGTGGTTGCGTTGGGCTTGGCTGCGGGTGTCGCGGTCGATGGCGGCCGCATCGGGGGTGGTGTCG
ATGACCGGGGTGTGGTCGTCGGGGTTGGTCGCGCCGGGGGCGGCCAGTTTGGCTAGCACGGCTTCAAAGG
TGGCCCGCGCTTGGGGGGTCAGGTAGCCACTTAGCCGTGACATGCCGTCGTATTGCTGGTTGCTCAGGGT
GATGCCGCGTTTGCGGGCGCGTTCGGTGTCGGTGAGGTCGCCGTCGGGGTGTAGCCAGTCCATGACCCGC
TGGGCGTAGCGGGCCAGCTCGTCGGGACGATATTGAGCGGCTTTGCCGGCCAGGTCGGCTTCGGCGGCCT
GGCGGGTGGACACATCCACCGCGGCGGGCAGGTGGGCGAAAAAGGGCGCGAATCACTTTGACGTGCGCCT
CGCCGATCAGGCCCTGGCGTTGGGCGGTGGCGGTGGCGGTCAACTGCGGGGCCAACGGTTCGCCAGTGAG
CGCCCGACGTTGCCCTAAGGCTTGGCTTCGGCGCTGCGTCGGCCGGCTTCGGGCTTGGTGATGCGCAGCC
GGTTGGCCAGCGCGCAGCACAGCGTGCCGCCCAGTTCTTCCTCGCTGGCTTGGGTGTCGAGTTGGTTGAT
CAACGTGTGCTGGGCCGCCGGTAGCCGGCGCGCCAAGCATTCCAGACGTTCCAGAGACCGCAGCCGTTCC
GGGGTGCTCAGCACCTCAAAGGACACCTCGTCCAAGCGGTCCAGGTCGGCATCCAGCGCGTCGAAGACCT
CGACAAGCTCCTCCCGGCTATTCGCTAACATGTTCGAATCATAACGTCGGGCACTGACAAAGAGCGCCCC
GCTGATAACCGTGAAACTGAAGTGACACAAGGGATTTACCCAGATCCTACGAGTTGATACGGGAAGGTAC
CGCACCTTTCCTGGGCGCGATGGGAACTTTCTGCCCGTTATGGCCGACTAACACCGCGGGTGAAGCAAAG
CGCTGCCTAGGCAAGGAGGTGAGTCCTGGCGGCCACGATATGGATGGCTATACCACCGGAGGTGCACTCG
GGCCTGTTGAGCGCCGGGTGCGGTCCGGGATCATTGCTTGTTGCCGCGCAGCAGTGGCAAGAACTTAGTG
ATCAGTACGCACTCGCATGCGCCGAGTTGGGCCAATTGTTGGGCGAGGTTCAGGCCAGCAGCTGGCAGGG
AACCGCCGCCACCCAGTACGTGGCTGCCCATGGCCCCTATCTGGCCTGGCTTGAGCAAACCGCGATCAAC
AGCGCCGTCACCGCCGCACAGCACGTAGCGGCTGCCGCTGCCTACTGCAGCGCCCTGGCCGCGATGCCCA
CCCCAGCAGAGCTGGCCGCCAACCACGCCATTCATGGCGTTCTGATCGCCACCAACTTCTTCGGGATCAA
CACCGTTCCGATCGCGCTCAACGAAGCCGATTATGTCCGCATGTGGCTGCAAGCCGCCGACACCATGGCC
GCCTACCAGGCCGTCGCCGATGCGGCCACGGTGGCCGTACCGTCCACCCAACCGGCGCCACCGATCCGCG
CGCCCGGCGGCGATGCCGCAGATACCCGGCTAGACGTATTGAGTTCAATTGGTCAGCTCATCCGGGATAT
CTTGGATTTCATTGCCAACCCGTACAAGTATTTTCTGGAGTTTTTCGAGCAATTCGGCTTCAGCCCGGCC
GTAACGGTCGTCCTTGCCCTTGTTGCCCTGCAGCTGTACGACTTTCTTTGGTATCCCTATTACGCCTCGT
ACGGCCTGCTCCTGCTTCCGTTCTTCACTCCCACCTTGAGCGCGTTGACCGCCCTAAGCGCGCTGATCCA
TTTGCTGAACCTGCCCCCGGCTGGACTGCTTCCTATCGCCGCAGCGCTCGGTCCCGGCGACCAATGGGGC
GCAAACTTGGCTGTGGCTGTCACGCCGGCCACGGCGGCCGTGCCCGGCGGAAGCCCGCCCACCAGCAACC
CCGCGCCCGCCGCTCCCAGCTCGAACTCGGTTGGCAGCGCTTCGGCTGCACCCGGCATCAGCTATGCCGT
GCCCGGCCTGGCGCCACCCGGGGTTAGCTCTGGCCCTAAAGCCGGCACCAAATCACCTGACACCGCCGCC
GACACCCTTGCAACCGCGGGCGCAGCACGACCGGGCCTCGCCCGAGCCCACCGAAGAAAGCGCAGCGAAA
GCGGCGTCGGGATACGCGGTTACCGCGACGAATTTTTGGACGCGACCGCCACGGTGGACGCCGCTACGGA
TGTGCCCGCTCCCGCCAACGCGGCTGGCAGTCAAGGTGCCGGCACTCTCGGCTTTGCCGGTACCGCACCG
ACAACCAGCGGCGCCGCGGCCGGAATGGTTCAACTGTCGTCGCACAGCACAAGCACTACAGTCCCGTTGC
TGCCCACTACCTGGACAACCGACGCCGAACAATGAACAAGGAGAAAAGAACCGATGACGCTTAAGGTCAA
AGGCGAGGGACTCGGTGCGCAGGTCACAGGGGTCGATCCCAAGAATCTGGACGATATAACCACCGACGAG
ATCCGGGATATCGTTTACACGAACAAGCTCGTTGTGCTAAAAGACGTCCATCCGTCTCCGCGGGAGTTCA
TCAAACTCGGCAGGATAATTGGACAAATCGTTCCGTATTACGAACCCATGTACCATCACGAAGACCACCC
GGAGATCTTTGTCTCCTCCACTGAGGAAGGTCAGGGGGTCCCAAAAACCGGCGCGTTCTGGCATATCGAC
TATATGTTTATGCCGGAACCTTTCGCGTTTTCCATGGTGCTGCCGCTGGCGGTGCCTGGACACGACCGCG
GGACCTATTTCATCGATCTCGCCAGGGTCTGGCAGTCGCTGCCCGCCGCCAAGCGAGACCCGGCCCGCGG
AACCGTCAGCACCCACGACCCTCGACGCCACATCAAGATCCGACCCAGCGACGTCTACCGGCCCATCGGA
GAGGTATGGGACGAGATCAACCGGACCACGCCCCCAATAAAGTGGCCTACGGTCATCCGGCACCCAAAGA
CCGGCCAAGAGATCCTCTACATCTGCGCGACGGGCACCACCAAGATCGAGGACAAGGACGGCAATCCGGT
TGATCCGGAGGTGCTGCAAGAACTCATGGCCGCGACCGGACAGCTCGATCCTGAGTACCAGTCGCCGTTC
ATACATACTCAGCACTACCAGGTTGGCGACATCATCTTGTGGGACAACCGGGTTCTCATGCACCGAGCGA
AGCACGGCAGCGCCGCGGGCACTCTGACGACCTACCGCCTGACCATGCTTGATGGCCTCAAGACGCCGGG
ATACGCGGCATGAGCCACACCGACTTGACGCCCTGCACACGGGTGCTGGCATCCAGCGGCACGGTTCCGA
TCGCAGAGGAACTGCTGGCCAGAGTGCTCGAGCCCTACTCCTGCAAAGGATGTCGCTACCTCATCGACGC
ACAGTACAGCGCCACCGAGGATTCGGTTCTTGCCTATGGCAACTTCACGATCGGTGAGTCCGCCTATATT
CGAAGCACGGGGCACTTCAACGCGGTCGAACTGATTCTGTGTTTCAATCAGCTCGCCTACAGCGCCTTCG
CTCCGGCCGTCCTCAACGAGGAAATCCGGGTGCTTCGCGGCTGGTCGATCGACGACTACTGCCAACACCA
GCTCTCTAGCATGCTGATCAGGAAGGCATCATCGCGGTTCAGAAAACCGCTGAACCCGCAAAAGTTCTCT
GCCCGCCTCCTGTGTCGAGATCTGCAGGTCATCGAACGAACCTGGCGCTATCTCAAGGTCCCGTGCGTCA
TCGAGTTCTGGGACGAGAACGGCGGGGCGGCGTCCGGTGAGATCGAACTAGCGGCCCTCAACATTCCGTA
ATCCAATGGGAGGAAAGAAGTTTCAAGCTATGCCTCAGTTGCCATCTACCGTGCTGGACCGGGTCTTCGA
GCAGGCACGGCAGCAGCCGGAAGCAATCGCCTTGCGTCGCTGCGACGGCACTAGCGCACTGCGGTACCGT
GAACTCGTCGCCGAAGTTGGTGGCCTTGCCGCGGATTTGCGTGCCCAGTCGGTTAGCCGGGGTTCTAGGG
TGCTGGTCATTTCCGACAATGGACCCGAGACGTACCTGTCGGTGCTGGCGTGTGCAAAGCTCGGGGCGAT
CGCCGTCATGGCCGACGGCAATCTTCCGATCGCAGCCATCGAACGATTCTGTCAGATCACCGACCCCGCA
GCGGCTCTCGTCGCACCAGGGAGCAAGATGGCATCTTCCGCCGTTCCCGAGGCGCTGCACTCGATACCAG
TGATCGCGGTCGACATAGCCGCTGTTACACGGGAATCCGAGCATTCCTTGGATGCAGCCAGCCTCGCCGG
GAACGCGGACCAGGGGAGCGAGGATCCGCTGGCGATGATCTTCACCAGCGGTACCACGGGCGAGCCCAAG
GCTGTGCTACTGGCCAACCGCACCTTCTTCGCCGTCCCGGACATCTTGCAAAAAGAGGGTTTGAACTGGG
TCACTTGGGTCGTCGGCGAAACCACCTACTCGCCGCTGCCGGCGACGCACATCGGTGGACTGTGGTGGAT
ACTTACCTGCCTGATGCACGGCGGGTTGTGTGTCACCGGCGGCGAGAATACGACATCGTTGCTGGAGATT
CTCACCACGAACGCGGTGGCGACGACGTGCCTAGTGCCAACGCTTCTTTCGAAGTTAGTTTCTGAACTGA
AGTCCGCCAACGCGACGGTTCCCTCGCTGCGCCTAGTTGGATACGGTGGTTCGCGGGCGATCGCGGCCGA
TGTGCGGTTTATCGAAGCTACCGGCGTGCGCACCGCACAGGTCTACGGATTGAGCGAGACCGGTTGCACG
GCTTTGTGTTTGCCGACCGATGACGGCTCGATCGTCAAGATCGAAGCAGGTGCTGTTGGCCGTCCGTACC
CTGGCGTGGACGTCTATCTTGCCGCTACCGATGGCATCGGCCCTACCGCCCCCGGCGCCGGCCCGTCCGC
CTCGTTCGGCACGCTATGGATTAAGTCACCGGCCAACATGCTGGGCTACTGGAACAATCCCGAACGCACC
GCAGAGGTGCTGATTGACGGCTGGGTGAACACCGGTGACCTGCTGGAGCGCCGCGAGGACGGCTTCTTCT
ACATCAAGGGAAGATCCTCGGAGATGATCATCTGTGGTGGCGTGAACATTGCGCCCGACGAGGTCGATCG
CATCGCGGAGGGCGTGTCGGGCGTCCGCGAGGCCGCGTGCTACGAGATTCCTGACGAAGAGTTCGGCGCG
CTGGTGGGCCTGGCCGTGGTCGCATCGGCAGAGCTTGACGAGTCGGCAGCCCGGGCGCTCAAGCACACGA
TTGCGGCTCGTTTTCGACGGGAGTCCGAGCCGATGGCGCGGCCGTCGACAATTGTGATCGTCACCGACAT
TCCACGAACGCAGTCCGGCAAGGTCATGCGGGCCTCGCTTGCAGCGGCGGCAACAGCAGACAAGGCCAGA
GTGGTCGTTCGTGGCTGAGCCGGTGCGGGACCGAATCCTCGCCGCCGTCTGCGACGTGTTGTATATCGAC
GAGGCGGATCTCATTGATGGCGACGAAACGGATCTCCGCGACCTCGGGCTGGACTCTGTTCGGTTTGTTC
TGCTGATGAAGCAGCTAGGCGTGAACCGACAATCCGAACTGCCGTCCCGATTGGCCGCGAACCCGTCGAT
TGCGGGTTGGCTTCGCGAGCTGGAGGCTGTGTGCACCGAGTTCGGTTAAGCCGCTCGCAGCGCAACCTCT
ACAACGGCGTGCGCCAGGATAACAATCCCGCGTTATATCTGATCGGCAAGAGCTATCGGTTCCGCCGGTT
GGAGCTGGCGAGATTCCTGGCCGCTCTGCACGCAACGGTACTGGACAACCCCGTGCAACTTTGCGTCCTG
GAGAATTCGGGGGCAGACTATCCGGATCTGGTGCCGCGGCTACGGTTCGGCGACATCGTGCGGGTGGGGT
CAGCCGATGAGCACCTGCAGAGCACATGGTGTTCGGGCATCCTGGGCAAGCCACTGGTGCGGCATACGGT
GCACACCGACCCGAACGGGTATGTGACCGGTCTGGACGTTCACACCCACCACATCCTGCTGGACGGCGGC
GCGACCGGGACGATCGAAGCTGACCTGGCGCGTTACCTGACCACCGACCCGGCGGGCGAAACCCCCAGTG
TCGGTGCGGGTCTAGCCAAGCTCAGGGAGGCGCACCGTCGTGAGACGGCCAAGGTGGAAGAATCGCGGGG
GCGCCTGTCGGCTGTCGTGCAGCGTGAACTCGCCGACGAAGCATACCACGGCGGGCACGGGCACAGCGTT
AGCGACGCTCCCGGGACCGCGGCCAAGGGCGTCCTGCACGAATCGGCAACGATCTGCGGCAACGCGTTTG
ATGCCATCCTGACCCTTTCGGAAGCGCAGCGGGTCCCGCTTAATGTGCTGGTGGCTGCGGCGGCCGTCGC
GGTGGACGCGAGCCTTCGGCAGAACACCGAAACCCTCTTGGTGCACACGGTGGACAACCGGTTCGGAGAT
TCTGATCTGAATGTCGCGACCTGTTTGGTCAATTCGGTTGCCCAGACCGTCCGGTTTCCCCCATTTGCGT
CGGTGTCCGATGTCGTTCGAACGCTTGACCGCGGCTATGTCAAGGCGGTAAGACGCCGGTGGCTTCGTGA
GGAGCATTACCGCCGAATGTATTTGGCGATCAACCGGACATCTCACGTGGAGGCGTTGACGCTAAATTTC
ATTCGCGAGCCATGCGCACCTGGCCTGCGCCCGTTCTTGTCGGAGGTCCCGATTGCCACGGATATCGGTC
CGGTCGAGGGCATGACGGTGGCGTCTGTTCTGGACGAAGAACAGCGCACACTGAACCTAGCCATCTGGAA
CCGAGCCGATCTGCCCGCGTGCAAGACACACCCCAAGGTCGCGGAACGGATAGCGGCAGCGTTGGAATCG
ATGGCGGCGATGTGGGATCGGCCGATCGCCATGATCGTCAACGACTGGTTCGGGATCGGCCCGGACGGGA
CTCGCTGCCAAGGCGATTGGCCAGCCCGTCAGCCGTCGACGCCCGCGTGGTTTCTCGATTCCGCAAGGGG
CGTCCACCAATTTCTCGGCAGGCGCCGCTTCGTCTACCCGTGGGTCGCGTGGTTGGTGCAACGCGGCGCC
GCACCGGGTGATGTTCTGGTGTTCACCGACGACGACACCGACAAGACCATTGACCTGCTCATCGCGTGTC
ACCTTGCGGGTTGCGGGTACAGCGTCTGCGACACCGCTGACGAAATTTCCGTGCGGACCAATGCGATTAC
CGAGCACGGCGATGGCATCTTGGTGACAGTGGTCGACGTGGCCGCCACCCAGCTGGCGGTTGTCGGCCAT
GACGAGCTGCGGAAGGTCGTTGACGAGCGCGTCACACAGGTGACACACGACGCACTGCTGGCCACCAAGA
CCGCCTACATCATGCCGACCTCGGGAACTACCGGACAACCCAAGCTGGTGCGAATCTCACACGGCTCGCT
CGCGGTTTTCTGTGATGCGATCAGCCGCGCCTACGGTTGGGGAGCCCACGACACCGTTCTGCAGTGCGCT
CCGTTGACATCGGACATCAGCGTCGAGGAGATTTTCGGTGGCGCGGCCTGTGGCGCGCGACTGGTGCGAT
CCGCGGCTATGAAAACCGGCGACCTGGCGGCGCTGGTTGACGATCTCGTCGCCCGCGAGACGACAATCGT
CGACCTGCCGACCGCCGTCTGGCAGCTGTTGTGCGCCGACGGCGACGCCATTGACGCGATCGGCCGCTCG
CGCCTGCGGCAGATCGTAATCGGCGGTGAAGCCATCCGCTGTAGCGCCGTGGACAAGTGGCTTGAATCGG
CTGCTTCACAAGGGATCTCGCTGCTCTCGAGCTATGGTCCAACAGAAGCCACGGTCGTCGCCACCTTCTT
GCCGATCGTTTGCGACCAGACCACCATGGACGGCGCACTGCTCAGGCTCGGCCGGCCGATCCTACCGAAC
ACGGTGTTCCTCGCGTTCGGTGAAGTCGTCATTGTCGGGGATTTAGTCGCCGACGGCTACCTCGGGATCG
ACGGCGACGGCTTCGGCACCGTGACGGCCGCAGACGGTTCCCGACGCCGTGCCTTTGCCACTGGCGACCG
GGTGACCGTCGACGCCGAAGGATTTCCGGTCTTCTCCGGACGCAAAGACGCCGTCGTCAAGATCTCCGGC
AAGCGTGTCGATATCGCTGAGGTAACCAGGCGCATCGCCGAAGACCCCGCGGTGTCAGATGTCGCCGTCG
AGTTGCACAGCGGAAGCCTCGGAGTGTGGTTCAAGAGCCAACGGACCCGCGAGGGCGAACAAGACGCTGC
CGCGGCGACCCGGATCAGGCTCGTCCTCGTGAGTCTGGGAGTGTCGTCGTTTTTCGTTGTCGGCGTGCCG
AATATCCCGAGGAAGCCCAACGGGAAGATCGACAGCGACAACCTGCCGAGGCTGCCTCAGTGGTCAGCTG
CTGGGCTAAACACCGCCGAGACGGGTCAGCGAGCGGCCGGCCTCTCGCAGATCTGGAGCCGGCAGCTCGG
CCGGGCAATCGGGCCGGACTCGTCGCTGCTTGGTGAGGGCATCGGCTCGTTGGATCTCATCAGAATACTG
CCCGAGACGCGTAGGTATCTGGGGTGGCGCCTCTCGCTGCTGGATCTGATCGGTGCCGATACCGCCGCCA
ATCTGGCCGATTACGCGCCAACGCCCGACGCGCCGACGGGCGAAGATCGGTTTAGGCCGCTGGTGGCCGC
GCAACGGCCCGCGGCGATTCCGTTGTCGTTTGCCCAGCGGCGACTATGGTTTCTCGACCAGTTACAGCGA
CCCGCTCCGGTCTACAACATGGCGGTGGCGTTGCGGCTGCGCGGGTATCTCGATACCGAGGCGTTGGGCG
CGGCGGTCGCCGATGTCGTGGGCCGCCACGAAAGCCTACGGACGGTGTTTCCGGCGGTCGACGGGGTCCC
TCGGCAGCTGGTCATCGAAGCGCGGCGGGCAGATCTTGGCTGCGACATCGTCGATGCCACCGCATGGCCG
GCTGACCGGCTGCAACGGGCCATCGAGGAGGCGGCGCGCCACAGCTTCGATTTGGCAACCGAGATACCTT
TGCGGACGTGGCTTTTCCGGATCGCCGACGACGAACATGTGCTGGTGGCGGTTGCACACCATATCGCCGC
CGACGGCTGGTCGGTGGCTCCGCTGACGGCCGATCTGAGTGCGGCATATGCCAGCCGTTGTGCGGGTCGG
GCACCGGACTGGGCGCCATTGCCAGTGCAGTATGTCGATTACACGCTGTGGCAGCGGGAAATCCTCGGTG
ATCTCGACGACAGCGACAGCCCGATCGCCGCGCAGCTGGCCTACTGGGAAAATGCGTTGGCCGGTATGCC
GGAACGGCTGCGGCTGCCCACCGCTCGGCCCTATCCACCGGTTGCCGATCAGCGCGGCGCCAGTTTGGTG
GTGGATTGGCCGGCGTCGGTGCAACAGCAGGTGCGTCGGATCGCCCGCCAGCACAACGCGACCAGCTTCA
TGGTGGTAGCTGCCGGGCTTGCCGTGCTGCTGTCGAAACTCAGCGGAAGCCCCGATGTGGCGGTCGGATT
TCCCATCGCCGGCCGCAGCGATCCTGCGCTGGATAACTTGGTGGGCTTTTTTGTCAACACCTTGGTGTTG
CGGGTCAACCTGGCCGGTGATCCCAGCTTCGCCGAACTGCTGGGGCAGGTGCGAGCGCGCAGCCTGGCCG
CCTACGAAAATCAAGACGTACCTTTCGAGGTGCTCGTTGATCGCCTCAAACCCACTCGAGCCCTGACCCA
TCACCCGCTGATCCAGGTGATGTTGGCCTGGCAGGACAATCCGGTTGGACAGCTGAATTTGGGTGATCTG
CAGGCCACCCCGATGCCGATCGACACCCGCACCGCCCGCATGGACTTGGTGTTTTCGTTAGCGGAACGCT
TCAGCGAGGGTAGCGAACCTGCCGGGATCGGCGGAGCGGTGGAATACCGCACCGATGTGTTTGAAGCCCA
AGCAATCGACGTGCTTATCGAGCGGTTGCGGAAGGTGTTGGTGGCGGTGGCCGCTGCTCCGGAACGGACG
GTGTCGTCGATCGATGCGCTGGATGGGACCGAGCGTGCCCGGTTGGATGAGTGGGGTAACCGCGCTGTGC
TGACTGCGCCCGCGCCCACGCCGGTGTCGATCCCGCAGATGTTGGCCGCCCAGGTGGCACGTATCCCCGA
AGCGGAGGCGGTGTGTTGCGGGGACGCGTCGATGACGTATCGGGAACTCGACGAGGCGTCCAACCGGTTA
GCGCATCGGCTGGCAGGTTGTGGGGCCGGCCCGGGCGAGTGTGTGGCGCTGCTGTTCGAGCGGTGCGCGC
CGGCGGTCGTGGCGATGGTGGCAGTGCTCAAAACCGGGGCGGCGTATCTGCCGATCGATCCGGCGAATCC
TCCGCCGCGGGTGGCGTTCATGCTCGGCGACGCGGTGCCCGTGGCCGCGGTCACCACGGCTGGGCTGCGC
TCCCGGTTGGCGGGACACGACTTGCCGATCATCGATGTCGTCGATGCTTTAGCGGCATATCCGGGCACGC
CCCCACCCATGCCGGCCGCAGTGAACCTCGCCTACATCCTGTACACCTCGGGCACTACCGGCGAGCCCAA
AGGCGTGGGGATCACCCATCGCAACGTCACCAGGCTGTTCGCATCACTGCCGGCACGCTTGTCGGCGGCG
CAGGTGTGGTCGCAGTGTCATTCCTATGGCTTCGACGCCTCGGCGTGGGAGATCTGGGGCGCGTTGCTAG
GTGGTGGGCGACTGGTGATCGTGCCCGAGTCGGTGGCGGCCTCGCCGAACGACTTTCATGGGCTGCTCGT
GGCCGAACACGTCAGCGTGCTGACTCAGACTCCGGCTGCGGTGGCAATGTTGCCGACGCAGGGTTTGGAG
TCGGTGGCGTTGGTGGTGGCCGGTGAGGCATGTCCGGCAGCGCTGGTGGATCGGTGGGCGCCCGGGCGGG
TGATGCTAAATGCTTATGGCCCAACCGAGACCACGATCTGTGCGGCGATAAGTGCGCCGTTGCGACCGGG
TTCGGGGATGCCGCCGATTGGTGTTCCGGTGTCGGGGGCGGCGTTGTTTGTGCTGGATAGCTGGTTGCGC
CCGGTACCGGCCGGGGTGGCCGGAGAGTTGTACATTGCCGGTGCGGGCGTCGGTGTTGGGTATTGGCGTC
GGGCGGGGCTGACCGCGTCACGGTTTGTGGCCTGCCCATTCGGCGGTTCCGGGGCACGCATGTATCGCAC
CGGGGATCTGGTGTGTTGGCGCGCCGATGGCCAGTTGGAGTTCCTGGGGCGCACCGACGATCAGGTCAAG
ATCCGCGGGTATCGCATCGAGCTCGGCGAGGTTGCGACCGCGCTGGCCGAGCTGGCTGGGGTAGGTCAAG
CGGTTGTAATCGCCCGTGAAGACCGCCCTGGGGACAAGCGCCTAGTCGGGTATGCCACCGAAATTGCCCC
CGGGGCAGTGGACCCGGCCGGGCTGCGGGCGCAACTAGCCCAGCGATTGCCCGGTTACCTGGTGCCAGCC
GCGGTGGTAGTGATCGATGCGCTTCCGTTGACGGTCAACGGCAAACTTGATCATCGTGCGTTGCCGGCAC
CGGAATACGGTGATACCAACGGATATCGCGCTCCGGCCGGGCCGGTTGAGAAGACCGTGGCCGGCATCTT
TGCCCGGGTTCTTGGGCTTGAGCGGGTCGGCGTCGACGACTCGTTCTTCGAGCTCGGCGGCGATTCGCTG
GCGGCAATGCGGGTTATCGCCGCGATCAACACCACCCTAAACGCCGATCTGCCGGTGCGCGCGTTGCTGC
ACGCGTCGTCGACGAGAGGTTTAAGCCAGCTGTTGGGGCGAGATGCCCGACCGACCAGCGATCCGCGCTT
GGTGTCTGTGCACGGCGACAACCCCACCGAGGTGCATGCCAGCGACCTCACGCTGGACCGGTTCATCGAC
GCCGACACGCTGGCCACCGCCGTCAACCTGCCGGGCCCGAGCCCCGAGCTACGGACGGTCCTGCTGACGG
GCGCGACGGGTTTCCTCGGACGGTATCTGGTCCTTGAATTGCTGCGGCGGCTGGACGTCGACGGCAGGCT
GATCTGTTTGGTGCGGGCGGAGTCCGACGAGGATGCGCGGCGTCGTCTGGAGAAGACCTTCGATAGCGGT
GACCCGGAATTGCTGCGGCACTTCAAGGAGCTTGCCGCCGACCGGCTGGAGGTCGTCGCAGGCGACAAGA
GCGAACCCGACCTGGGCCTGGACCAACCGATGTGGCGGCGGCTGGCCGAAACCGTGGATTTGATTGTCGA
TTCCGCGGCGATGGTCAACGCGTTTCCCTACCACGAATTGTTCGGGCCCAACGTCGCGGGCACCGCCGAG
CTGATCCGAATCGCGCTTACCACCAAGCTCAAACCCTTCACCTACGTGTCAACCGCCGACGTGGGTGCTG
CGATCGAGCCGTCGGCGTTCACCGAGGACGCCGACATCCGGGTAATCAGCCCCACCCGCACCGTCGACGG
CGGCTGGGCTGGCGGCTACGGCACCAGCAAGTGGGCCGGTGAGGTGCTGCTGCGCGAGGCCAACGACCTG
TGCGCGCTGCCGGTCGCGGTGTTTCGCTGCGGGATGATCCTGGCCGACACCAGCTATGCCGGACAGCTCA
ACATGTCGGACTGGGTCACCCGGATGGTGTTGAGCTTGATGGCTACCGGCATCGCGCCTCGTTCGTTCTA
CGAACCGGACTCCGAGGGCAATCGGCAACGCGCGCACTTCGACGGGCTGCCAGTCACCTTCGTTGCCGAG
GCGATCGCGGTGCTGGGCGCGCGGGTGGCCGGCTCATCGTTGGCGGGATTTGCGACCTATCACGTGATGA
ACCCGCACGACGACGGTATCGGGCTCGATGAGTATGTGGACTGGCTGATTGAGGCCGGCTACCCGATACG
CCGCATCGATGACTTTGCGGAGTGGTTGCAGCGGTTTGAGGCCAGCCTGGGCGCTCTGCCGGATCGGCAA
CGCCGGCACTCGGTGCTGCCGATGCTGCTGGCGAGCAATTCCCAGCGATTGCAGCCGCTTAAGCCGACCA
GGGGGTGCTCCGCGCCGACCGACCGATTCCGTGCCGCGGTGCGAGCGGCGAAAGTCGGCTCCGACAAGGA
CAATCCAGACATCCCGCACGTGTCGGCGCCGACCATCATCAACTACGTCACCAACCTACAACTGCTCGGA
CTGCTGTAGTTGCTCGGCGATAAAGAGCGCAGCCATGGTCGGGGGAGATCATGTGGTCACTTTCGGGTCG
GCATCGATTCTGCGAGCAGAATATGTGGTTGATGGCCACTAGGCCGGTACCGGGGAACTGGCGGTTCCCG
GCCGATGAGCATCGGCCCTGACGCGCGGCCGTAAGCTCCAGGAATGGGGACGCACGGGGCTACCAAGAGT
GCGACGTCGGCTGTGCCAACGCCCCGGTCGAACTCCATGGCGATGGTACGGCTGGCAATTGGCCTGCTGG
GTGTGTGCGCGGTGGTCGCGGCCTTCGGGCTGGTGTCGGGAGCGCGCCGCTACGCTGAGGCCGGCAATCC
CTATCCGGGCGCCTTCGTCAGCGTCGCCGAGCCGGTCGGGTTCTTCGCCGCGTCGCTGGCCGGTGCGCTG
TGTCTGGGCGCGCTGATCCACGTGGTCATGACGGCCAAACCCGAGCCGGATGGCTTAATCGACGCCGCGG
CGTTCCGGATTCACCTGCTGGCAGAACGTGTTTCAGGTCTCTGGTTGGGGCTAGCCGCGACCATGGTGGT
CATTCAGGCCGCCCACGATACTGGAGTGGGGCCCGCGAGACTGCTGGCTAGTGGGGCACTATCGGACTCC
GTCGCCGCCTCCGAGATGGCACGCGGGTGGATTGTTGCGGCGATCTGCGCGCTGGTGGTTGCGACGGCGC
TGCGGCTGTACACTCGCTGGCTCGGGCACGTTGTGCTGCTTGTCCCCACTGTGCTTGCCGTCGTCGCCAC
CGCGGTGACCGGTAACCCGGGACAGGGACCCGACCATGACTACGCGACCAGCGCCGCGATCGTGTTCGCG
GTCGCGTTCGCCACCTTGACCGGGCTCAAGATCGCTGCGGCGTTGGCGGGAACGACGCCAAGCCGCGCTG
TGCTGGTAACGCAGGTCACCTGTGGAGCGCTCGCGTTGGCATACGGAGCGATGCTGCTTTATCTCTTCAT
CCCGGGCTGGGCGGTCGATTCGGATTTTGCCCGCCTTGGTCTGCTTGCGGGGGTAATCCTGACGTCGGTG
TGGTTGTTTGACTGCTGGCGGCTGTTGGTCAGGCCGCCACATGCGGGCCGTCGCCGCGGTGGTGGCTCCG
GTGCCGCACTGGCCATGATGGCCGCCATGGCTTCGATAGCTGCCATGGCCGTTATGACCGCGCCGCGATT
TCTCACCCACGCGTTCACGGCTTGGGATGTCTTCCTCGGCTATGAACTGCCGCAACCGCCGACCATAGCC
CGGGTGCTCACCGTGTGGCGCTTCGATAGCCTGATCGGAGCCGCTGGTGTGGTTCTCGCGATCGGGTATG
CGGCGGGCTTCGCCGCGCTGCGGCGCCGAGGTAACTCTTGGCCGGTGGGCAGATTGATCGCCTGGCTGAC
TGGTTGCGCCGCACTGGTATTCACCAGCGGCTCCGGTGTACGGGCCTATGGTTCGGCGATGTTCAGCGTC
CACATGGCCGAACACATGACACTGAACATGTTCATCCCGGTCCTGTTGGTGCTCGGTGGCCCGGTCACGC
TGGCGCTGCGGGTGCTGCCGGTAACGGGTGATGGACGGCCGCCGGGGGCTCGCGAATGGCTGACCTGGCT
GCTGCACTCCCGGGTGACAACTTTCCTGTCGCACCCGATCACCGCATTCGTCCTCTTTGTGGCCTCGCCC
TATATCGTCTATTTCACACCGCTGTTCGATACCTTCGTCCGCTATCACTGGGGCCACGAGTTCATGGCGA
TCCATTTCCTGGTGGTCGGGTACTTGTTCTACTGGGCGATCATCGGCATCGACCCAGGGCCGCGCCGACT
GCCCTACCCGGGCCGGATCGGGCTGTTGTTCGCGGTGATGCCGTTCCACGCCTTCTTCGGGATCGCGCTG
ATGACGATGTCGTCTACGGTGGGCGCTACGTTCTATCGTTCCGTCAATCTGCCGTGGTTGTCGAGCATCA
TCGCCGACCAGCATCTCGGCGGTGGAATTGCTTGGAGCCTAACGGAATTGCCGGTCATCATGGTCATCGT
GGCGCTGGTTACCCAATGGGCGCGCCAAGACCGCCGAGTCGCGTCCCGCGAAGACCGGCATGCCGACAGC
GACTACGCCGACGACGAGCTGGAAGCCTACAACGCGATGCTTCGCGAGTTGTCGCGAATGCGGCGCTGAA
TGTGCAGATGATTTTGGAAGCGGTTGGCGTATCTGCCCGTGCTCGGCTACACCAGGACCGCGGGGCGCTG
GCACGCGAACGATCCGGCGAGGAGGTGGGCCAGCCGGAGATTCCCTCCACAGGCTGCAGCAGAAGTCCTG
GATCTGACCCCGACCTGAACCCTTGTCAGTGCGGTCCATCGACGGAAAATTGCTGTTCCGCCATGCTGGG
CATGCTATTGAGCGCCAAAATTGCGTAGCCGCAAGCTGTTTGACACGACGAAAAATGACGAGAACGCCAT
GGCGGCACCGGCGATCAAAGGGTTGAGCAGTCCGGCGGCGGCAATCGGGATGGCTGCGACGTTGTACCCG
AACGCCCAGATCATGTTCATCCGGATCGTCCGCATGGTTGCACGGGCCAGGTCCAGCGCCTGCGGAACAG
TATTCAGATCATCGCGCACCAGAATGATGTCGGCTGCACCGAGCGCGACGTCGGTGCCACGCCCGATCGC
CAACCCCAAGTCGGCACCCACCAACGCGGGACCGTCGTTGATGCCGTCACCGACCATGGCGACGGTATGT
CCTTCCTCGCGGAGCCGTTGGATCACGTCGACCTTGCCTTCGGGCAGCATATCGGCGACAGCGGAGTCGA
TGCCGACCTGCGCCGCCACCGCGTCGGCGGCGGCCCGATTGTCGCCGGTGAGCAGAATCGTCCGCAGCCC
GCGGCTGCGTAGCGCAGCGACGGCGGCAGCCGCTGAATCCTTGAGGGTGTCGGCGATTGTCAGGGCTGCG
CGGACGACACCGTCGACCGACACAAAAACGACAGTCTCGCCTCGGGATTCGCCGTCCAGGCGCGCGGACA
CCAGAGCCGCGTCGTGGCAGGGCGTGGTCCGGGTAATCCAGGATGGCTTGCCGACCTCAACGTGATGGCC
GCCGACTTCCCCCGATACACCGCAGCCCGCGACGGCGACAAACCCGTTGACTGGACCCGGATCCGGCGAA
GCGGCAACGATGGCCGCCGCCATCGCATGCTCGGAAGCCGATTCGACAGCGGCGGCGAGGCCAAGCACTT
CCTCGCGATCTCGCTCGCTGGTGCCTGAACCTGCCATTGTTACGGTGCTCACCGCCAGCTGCCCAACCGT
CAACGTGCCGGTCTTGTCGAACACCACGGTGTCGATGCTCCGGATGGTTTCCAGTGCCCGGTACCCCTTG
ATAAAGATCCCTAGCTGCGCTCCCCGTCCGGAAGCAACCATCATGGCGGTAGGTGTCGCGAGCCCAAGCG
CACACGGGCACGCGATCACCAACACCCCTAGCGTGACCGAGAACGCGCGATCCGCGCCTGCGCCGCTGAC
GAGCCAGGCCGCACCTGCAAGTCCAGCAATGACGAAAACCACCGGCACGAACACGCCCGCGATGTGGTCG
GCGAGGCGCTGGGCACGCGCCTTCTGCGTCTGGGCTTGCTCCACGAGGCGGACCATCGCGGCGAACTGGG
TATCGGCCCCTACCGCGGTGGCCTCGATGACCAGGCGGCCGTCCATCACGACCGTGCCCCCCACGACCGA
GGCCGCCGGATAGGCACGGACCGGCTTGGCCTCACCGGTCATGGCGCTCATATCGATCGCCGCGCTGCCG
TCGACAACGACTCCGTCAGCTGCGATGGTTTCCCCCGGCCGCGTCACGAAGCGCTGGCGCTTCTTGAGTT
CGCTCGCCGGTATCACTAGCTCCGCGCCGTCGGGCAGCAGCACCGCCACATTCTTGGCGCCTAGCTCCGC
CAGCGCACGCAGCGCGCTGCCGGCCTTGGACTTGGCTCGTGCTTCAAAGTAACGACCGGCAAGAACGAAG
ACGGTCACACCGGCCGCGACCTCGAGGTAGATCGAGTCGCTGTTGAGAATGGCCCGCCAGATTCCCGAGC
CTTCCCGTGGCGGCTGATCGCCGAAGACGGACGAAAGCGACCAGGCGGTGGCGGCCACGATCCCGACCGA
GATCAGCGTTTCCATGGATGTCGTCCGGTGGCGCGCGTTTCGCAGCGCGACCGAGTGGAAGGGCCATGCG
GCCCAGGTCACAACCGGAGCGGCCAGGGCCGTCAATATGTATCCCCAGCCGGGAACCCTGGCGCTGGGGA
CGATCGCGAACAACGTCGACAGGTCAGCCAGCGGCACGAACAACACCGCCGCGACTAGCAGCCGCCGCAG
CAGTCTGCGGGCGTGGGCGCCGTCGGGATCCTTTGTCCGTTTGTCTAGGACGGTTGTCTCGGTGTGCGGT
GCCGCGTGGTATCCGGCTTTCTCGACCACCCCGCACAGCTCATCGGCTGCCATGCCCACGGCATCGATGG
TCGCGACGCGGGTTGCGAAGTTGACGGATGCGCGTACTCCGGGGATCTTGTTGAGCTTCGTCTCGACGCG
GCTGGCACAGGCCGCACATGACATACCCAAAACATCGAGCCGGATCCGCCGCACCGACTGCAGGTCGGCA
TCTCCCACAACTGGAGCCGCCACGGCCCTCCTCGGATCGGCGTATTTGCACCCGTCAGCCTACAAGTCGT
AAGCAGGCGGTAATCGGTTCCCTATGGCCCGCTGGATGCACTGGCGATGGATTCTTTTGGTCCGATTTCT
GCGGTTGGCGTGCTAGGTTTCCGACTGTGACGCCCGTCACAACGTTTCCTCTCGTGGACGCGATCCTCGC
TGGTCGCGACCGCAACCTTGACGGCGTTATCTTGATCGCCGCCCAACACCTGCTGCAAACAACGCACGCC
ATGCTGCGTTCGCTATTTCGGGTCGGCCTCGATCCGCGCAACGTCGCGGTGATCGGCAAGTGCTATTCCA
CTCACCCGGGAGTTGTCGACGCGATGCGGGCCGACGGCATCTATGTCGACGATTGCAGCGACGCCTACGC
ACCCCACGAATCATTCGACACCCAGTACACCCGCCACGTAGAACGGTTTTTCGCCGAATCCTGGGCGCGG
CTTACGGCCGGGCGTACGGCTCGTGTCGTGCTCCTCGACGACGGCGGATCGCTGCTAGCCGTCGCCGGCG
CCATGCTCGATGCGAGCGCCGACGTGATCGGAATCGAGCAGACGTCCGCCGGCTACGCCAAAATCGTCGG
TTGTGCGCTGGGGTTTCCCGTCATCAACATCGCCCGCTCGTCGGCAAAGCTTCTATACGAGTCGCCGATC
ATCGCCGCACGCGTGACACAGACGGCATTCGAGCGCACCGCGGGCATCGACTCAAGCGCAGCGATCCTGA
TCACCGGCGCGGGCGCAATCGGCACTGCCCTGGCCGATGTGCTGCGTCCGCTGCATGACCGGGTGGACGT
GTACGACACGCGCTCCGGCTGTATGACGCCCATCGATCTTCCGAATGCGATCGGCGGCTATGACGTGATC
ATCGGTGCCACCGGCGCCACCAGTGTGCCCGCCAGCATGCACGAATTGCTGCGCCCCGGCGTATTGCTGA
TGTCGGCGTCTTCGTCCGATCGCGAGTTCGATGCCGTCGCGTTGCGTCGGCGCACGACGCCCAATCCTGA
CTGCCATGCCGACCTCAGGGTAGCCGACGGCAGTGTCGACGCTACCTTGTTGAATTCGGGCTTCCCGGTC
AACTTTGACGGTTCGCCCATGTGCGGCGATGCGTCGATGGCGCTCACGATGGCGTTGTTGGCGGCCGCGG
TGTTGTATGCGTCGGTCGCGGTCGCCGACGAAATGTCATCCGATCATCCGCATCTCGGGCTGATCGACCA
GGGCGACATCGTGGCATCGTTTCTGAACATCGACGTCCCGCTCCAAGCTCTCAGCCGGCTACCGTTGCTT
TCGATCGATGGGTATCGCCGCCTTCAGGTGCGCTCCGGCTATACCTTGTTCCGCCAAGGTGAGCGGGCCG
ACCACTTCTTTGTCATCGAATCCGGCGAGCTTGAGGCGCTCGTCGACGGGAAGGTCATCCTTAGACTCGG
TGCCGGAGACCACTTCGGCGAGGCGTGTTTGCTCGGTGGCATGCGGCGCATAGCGACGGTGCGGGCATGT
GAGCCATCGGTCCTGTGGGAGCTCGACGGCAAGGCTTTCGGCGACGCGCTGCATGGGGACGCTGCAATGC
GTGAGATCGCCTACGGTGTCGCTCGCACCCGGCTCATGCACGCCGGCGCGTCCGAGTCCTTGATGGTGTA
ACGGTCTTGCACTCGTGGGCTGTCGGCGGATCACGGGATCGTTATGCCGGTTCTTGCGAGTGACATAGGT
TGACATACGTATAACCGGTCCCTGCGGTCGAACACGGCTTGACAATTGGACGAATCTCGTTGCGCGCCAT
CAGTTGTGCTCACAGGATCGCCGCCGTTCGGAGCGATGAGCCCGCTTGGCGCGCGAAGTGCGCCGGGGCG
GATCCTGCCCGAGCCGCGCGACGACGGCCTCGATGCCCGTCGCGGTCGATGACCTTGATTCCTTGGGCGC
TGACCCGCACCTTGATGCGGCGGTCCTCCGACGGTAAGTAGTAGGCCTTGAGCTGGATATTGGGCGGCCA
ACGTCGCCGAGTGCGGCGGTGTGAGTGCGACACAGCCTTACCGAAACCCACAGTGCGGCCGGTGATTTGG
CAGCGGGCGGACATGGCGAACCTCCTCCCGGACCAGCCTGTTGAAAATAGTTTTCGACAACCGTTGCACG
GCACGGTAGCGTGGGTGCAGTTTAATGGCAATCATTTTCAATAAGGTTTGGCGATGCGTACTCCGGTGAT
ATTGGTGGCAGGTCAGGATCACACCGACGAGGTGACGGGCGCCTTGTTGCGCCGGACCGGAACGGTGGTC
GTGGAGCACCGGTTTGACGGCCATGTGGTGCGACGGATGACTGCCACGCTGAGCCGTGGCGAATTGATCA
CCACGGAGGACGCTTTGGAGTTCGCCCACGGCTGTGTGTCGTGCACAATCCGCGACGACCTGCTGGTGCT
GTTACGCAGACTGCACCGCCGAGACAATGTCGGCCGGATCGTCGTGCACCTGGCGCCGTGGCTGGAGCCC
CAGCCCATCTGCTGGGCGATCGACCACGTGCGGGTTTGCGTCGGACACGGATACCCAGACGGACCAGCCG
CCCTCGACGTGCGGGTCGCGGCCGTGGTGACCTGTGTGGACTGCGTAAGGTGGCTGCCGCAGTCACTCGG
CGAGGACGAACTGCCCGACGGGCGCACGGTGGCCCAAGTGACGGTCGGTCAGGCCGAGTTCGCCGACCTT
CTGGTGCTGACCCACCCGGAACCGGTCGCCGTGGCGGTTCTGCGCCGACTGGCCCCTCGAGCGCGAATCA
CCGGCGGCGTCGACCGCGTCGAGCTGGCGCTGGCGCATCTGGACGACAACTCACGGAGGGGTCGTACCGA
TACCCCGCACACGCCATTGCTGGCGGGCCTGCCTCCGTTGGCAGCCGACGGTGAGGTTGCGATCGTGGAA
TTCAGTGCCCGCCGCCCGTTTCACCCGCAACGTCTGCATGCCGCGGTTGACCTGCTGCTCGATGGCGTGG
TTCGCACTCGAGGTCGGCTGTGGCTGGCCAACCGGCCGGATCAGGTCATGTGGCTCGAATCAGCCGGTGG
CGGTCTGCGGGTCGCATCGGCCGGAAAGTGGTTGGCGGCGATGGCGGCCTCGGAGGTGGCCTATGTCGAC
CTGGAGCGGCGGTTGTTCGCCGACCTGATGTGGGTCTACCCGTTCGGAGACCGGCACACCGCGATGACGG
TACTGGTATGCGGCGCCGATCCGACCGACATCGTCAATGCCCTGAACGCGGCGCTGCTCAGCGACGACGA
AATGGCATCTCCGCAACGCTGGCAGTCCTACGTCGACCCTTTCGGCGACTGGCATGACGACCCGTGCCAC
GAAATGCCCGATGCGGCTGGGGAATTCTCGGCACACCGCAACTCAGGAGAATCTCGATGAAACCCCGGTA
TCCATCCCGACTACCAGCCCGTGGTACAGACGCCGACACTACGGCTCAGCGCGCGCTGGATGCTACCGAG
GGCGTCGATAGGTTCTATCCACCCGCGTCAGAGTCTTCCGCGTCGTCAGGGCGTTCATCAGGTTGCACGA
CACCGACTGTGCTTGCCAACCACTTCGGTGCCAGCGCTGAGACTGCGGTGGCTCCTGCCGTGGCGCTGAA
GACGCCCGTCCAGGCGACCGGTCCCAGCGGGGTACACCCGAAAAGTGGCTGATAACCGGGGTTTGAATGA
TGCCGACCAACACCCCGGCGCTGCCCAGTGCGGTGGCAATGACGAGCGGACTGTGCCGGCGCGTCAGCAG
TGTCTGCGCTAGCTGGGTCATCACGAGTGCAGTCAAACCCATTGTCGCCGTGCGTCGTTCGGTTCCGGGA
GTCCAGCGCCCGATGGCCCAGGCTGCCGTTGCGCCGGCGGCGGTGACGACGCCGCGGTTAACGATCTGAC
GCAGCAATGGCGCGTCCAGCGAGGGCGTAGGCCCGATCAGCACCGCACGTCGATGTTCGCGCTGCGCTCG
CTCGGCCGCGTCATCGGTTGGGTATTCGGCGTCGTCGGGTTCGGCAAACTGCGAGGTGACGGCCACCGCA
AGCGCGGGAAACATGTCGGTGAGCAGATTCACCAGCAGCAGTTGACGAGTCCCCACCGGCGCCCGCCCGG
CCCCGAACGCCGTCCCGATGACGGTGAACAGAACTTCGCCCACATTGCCGCCGACCAGAATCGTCACCGC
GTCACGAACACCGGCCCACATGCTGCGGCCCTCGACCAGCGCGTCGAGCAGCACGCCCAGGTCATCGTCG
GTCAGCACGATATCGGCGGCCCCACGGGCGGCAGAGGAACCGCGCCCGCTCACTCCGATGCCCACGTCGG
CCATCCGGATGGCCGCGGCGTCGTTGGCGCCGTCGCCGACCATCGCGGTCACTCGCCCGCAGCGCTGCAG
CGCCGCCACAATCTGAACCTTTTGTTCCGGGCTGACCCGAGCAAAGACTTGCATGTCGGCGGCGAGTTTG
GCATGCGCCTCCTCGTCCAGGACGGCAAGTTCGGCACCGGTCACGACTCGCGCGTCCGCCGGTAGTCCCA
GCTGGCGGGCGATCGCCCGGGCGGTGATCGGATGGTCGCCGGTGATCAGCACCACGTTGCGCTCGGCGTC
CAGCAAGGCTTCGATCAACGGACGCGAGGAAGACCGGGCCGTATCCGCCAATCCGACATAGCCGATCAGC
TCGAGATCGTGCGCGACGGCGTCGACAGCGTCGGCGTCGGTCTCGTCATCATGGGTGGTCCCGTTGTCCC
AGGTGCGCTGCGCGACTGCCAGAACACGCAGGCCCTGCTCGGCGAGGTGGCGTACCACGGATTCGGCATG
TTCGTGGTCGACGCCCGGGTCGGCGAGTCGGCAGCGCGGCAGGATCGTCTCCGGAGCGCCCTTGAGCATC
AACATCGGTATCCCGTCGGTGCCCACTCTGCCGATCGCGGCGGCGTAGCCGCGACTGGACTCAAACGGTA
CTTCGGCCAGCACCACCCACTCCGAATCGCCTTGGCTACTAAGCGAACCGGCCAGCGCACTAGCCGCCGC
GAGGATCGCCTCATCGGTGGCGTGCGCGTGCCCTTCCCCGTTATGGGGCTGCGTGGACGCGCGCGCGGCG
GCCCGCAGCACCTCGGCGGAGGGCGCATCGGTGGTCTGCGGCAACGGATCCCGTTCGGCTGCGGTGCTGC
TCGGTAGCGCGCATACCACCCGCAGGCGGTTCTCGGTGAGTGTGCCGGTCTTGTCGAAACATATGGTGTC
GACACGGCCCAGCGCCTCGATGGTGCGAGGCGAGCGCACCAGCGCCCCACGTGCCGTCAGGCGCTGGGCG
GCGGCAAGCTGGGAGAGGGTGGCCACCAACGGTAGACCCTCCGGGACCGCGGCCACCGCGATGGCGACGC
CGTCGGCCACCGCTTGCCGCAGCGACGCCCGGCGCAGCAACGCCAGAGCTGTCACCGCGGCGCCGCCGGC
CAACGTCATGGGCAGCACTTTGCTGGTCAGCTCGCGCAGCCGGGCCTGGACTCCGGCCGCCGTTTCGACA
TCGGCGACCGCCGAGATCGCGCGATGTGCGGCGGTGCCGACTCCGGTGGCTACCACGATCGCGCGGGCGT
GTCCGGCGACGATGGTGCTGCCCTCAAACAGCATGCTGGCCCGGTCGGGGTCGTTGACGGCGACGGGGTC
CACCTGCTTGTCCACCGGTAGCGACTCGCCGGTAAGAAAGGACTCGTCGACCTCGAGGTCTTCGGCCACC
AGCAGGCGCGCATCCGCCGGGACCACCTCCGGCGCGGCCAGGTCGATGACATCGCCGACTCGCAGCGACT
TCGCCGACACCGTGGCCGTCCGGGTGGCGTGCCGGGCCGCCTCCAGTCGACGTCGGGTAGTCGCTACCGC
CGGCACCACCACCCGGCGCACCAGCTGGTCCTGCTCGGCGAATAGCTCGGCGGCCGCCGCCTCGGCTCGC
AATCGTTGTACCCCACCGGTGATCGCGTTGACCGTCATCACGCCCGCTACCAGTAGCGCGTCGATATTGC
TGCCGACAATCGCCGATGCTGCGGCGCCCACCGCCAGGATCGGAGTCAGCGGATCGGCCAGTTCATGGCG
GGTGGCCACCGCCAGCTGCGCCAAGGTTCGTGCCGGGCCGCGCAGCGGCGCCATCACCGGTTCGTAGGAC
AGGTCGTCCAGAATGCGCCGCCAGGCCGGGATTCCGGGTTCGACGGCCAAGGGTCGGGAGCCGCCGGCTA
GCCGCGAGTAGACGATCTCGGGGTCCAGCGCGTGCCAGGCGGTCAGCGGTTGCGGGGTGGGGTCGGGCAT
CCGCAGCACCTTGGCGGCCGACCACATTCCGGACACCAAAGCCGTTGCGGCAGCGGCATTGACCGGATTG
AGCCAGCGACGGAAGCTGGCTGGGTTGGTGGTTTTGTCCTGCTCACCGGTGACCAACAACAGCCCGGCCA
AGGTGGTGCCACCTTGGGCGAGGTGTACCGCGGATTCACTGGCTGCCCGGGCCACCGGAAGCGCTGACAG
GATCCGCACCGCCGCGGCCAGATCGGTGCCGGTGATTAGGTCGGCAGTCCATGGTGTTGCCCCGCGGGGA
TCGTCGAGAGCCACACCGACGTCAGCGATGGCCAACGCGGCCAACGTATCGGTGGATGCGAAGTCCCGGT
GCACCGCGGTGATCAGCAATACCGGTCCGCGATCCGCGCGCAACTCACGCACCAACTTCAGCAACGGCGT
GCCAGGCGGATGCGTCGAACCGACGCTGGCCGATAGATCTTCGGTGCCCGCGACATGGCGCAAAACCACC
CGCGCTCCGGTTCGGTGCGCGGTCTGCAGCAGCGGGATTGCGTATGGGTCGACTTCCCACCCCACGTCGA
CGCTGCCCACGCATTGGCCATCGACCACCAGGTCGGCATGCTCGAGGCCCTGAGCCGGCGTTGCCGACGG
CCCTTGAGCCGGAGCCCATCTCAAGCGGGCACCGGTAGCCGGCAATTCATCGGGGTCGGGTTCGGGTGCC
TGCTCGCCATGGAGCAAGGCGTCGGCGACCTCGTAGACGCGGTCGTCGTCCCAGCCGGGTTCGTCTCCCT
GTGCATGCAATACGGCGCGGTTGTCACCGCGCAGCGCTGCGCCGTCGATAACGACCACCCGCACCCGATC
CAGGCGGCGCAACGCGCCGGGGTCGAGGACTAGTTGCCCGGTGTTGGCGAGCCCGCGACCCAGCACCGCC
GCGAACGCCTGTCGGCCCATGTGCGCGGCACGTGGTACTCCGGCCAGGATCGCGCCGGCCGCGTCCTCGG
TACCACCGCCGGCCACCAGTGCACTGGCCGCGGCGATCAACGAACCGTTTGCGGCCTGGTTGACGTATTG
CTCCACCGGCCCGGCCCTTGACCCTTTGGCGGTGTCGATCGCGGCGTCGATGGATCCGCCGACCACGACG
TGCGAAGCCTCGCCTGCCGCCGCAGCCGCCCAACTGTGTCGCGGCTCCTGCGATTTGGCCCCGGCCGACG
AGATGATGGGCACCACCGGAGCCTGCGGCCGTCTGGGGGAGGCCAGCGCGGGTTCGCGGTCACGCCATAC
GCGACGGTGCGCCGCCGCTTCGGAGATTTGCAGGCTGCGTTGCACCAGATCGAGCAGCGGTGTGCCCAGG
GACTGGGTTAGCCCGTTGGCCGCCGCCGTCGTAGCGGCGAGCGCAATATCGGTGCCCACTCGACCCAACC
GCGACTCCATAAGCGACACCATTCGCGGTTGATGGTTTATCAGAGCGGCCAGGGCTCTGGTGGTTTGCGG
TGCGGCGGGCAGTCGGGCGACCCAGCCGGTGACCGTGGCACCCATCGCTACCAGATCCATTGCCGCAGCG
GTCAACGGCACCAGGATCGCCAAGGGGTTACCTGGGTCGGCGAATGGTGCCGAGTTCGGCGACGACACCG
ACCCAGCCAGGAATATGTCGGCAGCCACCGCGGAAACCACATCACGTACCTCGTCCACGGCGATGTCGCT
ATCCGCATCAGGTTCAAGTTCGACCACCAGCCGACCCAATGAGCCCTCAACGTGGGCCTCGGCCACGCCC
GGGATCCTGCGGACTGGCTCCTCCACCATGGCGGCATGCTCGTGCCAGCGAGGGAATGGCAGTAGCGGAT
CCAGGTCGAAATGCACGCGCCGTCCGCTGCGCCAACGCACCGGCGGTGTCATTCCGTCAGGCGATTCGTT
GTGGGAACCGCGTACCCCGATTGCGCGACCAGTCGTTTGCACCACCGACTGCACCACCGGGCCGGTCAGC
TCCAGCACCGGGCTGGCCAGCGTCTGCACCGCCGCGGCCGCACTCCCCGGCAAGCGGGCGCCGGCTCGCA
CTGTCTGTGCTACTCCGTTGGTCACACCACCGAGGACAGTGGCCACACCCGGGATCTTCACTGAGTCACC
CTTCAACTACCGATACCGCGCCTAATCCTGATGGCGTATCAGCGCCATGTCTACCGACTTGCGCATACTT
CGCCGGGTGAGGTCGCCGGTGAAGGCAGTCCGGACCCCTTTGGTCTGCGAGCGATGAATGCAGACGCCGT
GTCGGATCTAGCTTGAGTACGGGCGGGCCCGTGACGCGCCGGTGGCGGGCACGTGAAACCGACCCAAACG
ATCCCAACGACGCGGCAACGCCTGGCTAACGGCTCACGGATCGAATCAGTGGATGCGGTGGGGTCCGTGA
ATCAGCCGGCAAGCGGCCAAGCGTTGCATTGTGCGGCCGACATTGGGGGGCCGACGAAATCGGCTCACAA
AATGCGGTGGTGGGCCCTGCCGACGTGGTAACCCGCCGGGAAGGACTTCTCGATGACCTGCAGCTGGTGG
TTCACTCTCGACTCCAGCTCGAGCACCACGCAGCTGTCACCGACGGTCTTCGACTCAAGGACGATGTACC
GCTGACCGCCACCGTTGACATCGGTGATCGGGTCACCGGAGTGCAATGTTTCGACGGGCACCAAATCCGG
ATTTCCGTTTGACTCCACGCGAAACACAGTAAGGCAATTAAGCCGACTAGGGAACACTCTGCGTGGTGCG
CCACCTCGACGCGGAGGCACCAGCGGGTTGGCCGCGGCGGGCTCGCTCTTGGGTGGTCGCCAGTGATTGT
GACCAGCTGCCGGAGCGGGAATGCGTGTTGGACAGCCGAATCCCCGCAATTGGCGCAACGTGCCCCGGAA
GCCGCGCTACATTTGGCTCCTAGCCACCAGACAGCTTGCCCGAAAACGGCAGAGGTCCCTGATGTCGCTT
TTGATCACATCACCGGCGACGGTGGCTGCGGCGGCAACACATCTGGCGGGTATCGGATCGGCGCTCAGCA
CAGCCAACGCGGCAGCGGCCGCTCCGACGACGGCGCTATCGGTCGCGGGTGCCGATGAGGTCTCGGTGCT
GATCGCAGCGCTATTCGAGGCGTACGCCCAGGAGTATCAGGCGCTGAGTGCCCAGGCACTGGCGTTCCAC
GACCAGTTCGTGCAGGCGCTCAACATGGGTGCGGTTTGCTATGCGGCCGCAGAGACAGCCAACGCAACTC
CGCTGCAGGCTCTGCAGACTGTGCAGCAGAACGTCCTCACCGTGGTCAACGCGCCCACCCAGGCATTGCT
AGGTCGACCAATCATCGGCAACGGTGCCAACGGGTTACCGAACACCGGGCAAGACGGTGGGCCCGGCGGG
TTGCTGTTCGGCAACGGTGGCAACGGCGGATCCGGCGGGGTGGATCAGGCCGGTGGTAACGGCGGTGCAG
CCGGCCTGATCGGTAACGGCGGGTCCGGCGGCGTCGGCGGGCCGGGGATAGCTGGCAGTGCGGGCGGGGC
GGGCGGCGCCGGTGGGCTGCTGTTCGGCAACGGCGGGCCCGGCGGGGCCGGTGGGATTGGCACCACCGGT
GACGGTGGGCCTGGCGGTGCCGGCGGTAACGCCATCGGTCTGTTTGGCAGCGGAGGTACCGGCGGGATGG
GCGGCGTCGGCGGCATGGGCGGTGTCGGCAACGGCGGCAACGCGGGTAACGGCGGCACCGCCGGACTGTT
CGGTCACGGCGGGGCCGGCGGTGCCGGGGGCATCGGCAGCGCCGACGGCGGGCTCGGTGGTGGCGGCGGC
AATGGCCGGTTCATGGGCAACGGTGGGGTCGGCGGTGCCGGCGGCTACGGCGCTAGCGGAGACGGCGGAA
ACGCCGGCAACGGCGGCTTGGGCGGCGTGTTCGGCGATGGCGGGGCCGGTGGTACCGGCGGTCTGGGTGA
CGTTAACGGCGGGCTTGCCGGTATTGGCGGTAACGCCGGGTTCGTCCGCAACGGCGGAGCCGGCGGCAAT
GGCCAGCTCGGCAGCGGCGCAGTCTCCTCGGCGGGTGGGATGGGCGGCAACGGGGGCTTGGTGTTCGGCA
ACGGCGGCCCCGGCGGTCTAGGCGGGCCGGGCACGTCGGCCGGCAACGGCGGTATGGGCGGCAACGCTGT
CGGACTGTTCGGCCAGGGCGGGGCCGGCGGGGCCGGCGGGTCCGGATTCGGGGCCGGTATTCCAGGTGGC
AGGGGCGGTGACGGCGGTAGCGGCGGGCTGATCGGCGACGGCGGCACCGGTGGCGGTGCAGGCGCGGGTG
ACGCTGCTGCATCGGCCGGTGGTAACGGTGGTAACGCCCGGTTGATCGGGAACGGCGGTGACGGTGGCCC
GGGCATGTTCGGCGGGCCCGGCGGAGCTGGCGGCAGCGGCGGCACGATATTCGGCTTCGCCGGAACCCCC
GGGCCGAGCTAGGCGTGTTGCATCCCGCCCAACGGCGCAGGCAACAATGGTGCGATGAGTGGCGCCAGCT
CATCGGAGTCGCCCACCTGCTATCGCCATCCCGGGCGCCGGACCTACGTCCGCTGCACCCGATGTGATCG
GTACATCTGTGGCGAATGTATGCGCGTGGGTCCCGTCGGCCACCAGTGCGCGGAGTGTGTGCGCGAAGGC
GCCCGGGCGGTGCGGCAGCCTCGTACCCCATTCGGCGGGCGGCAGCGGTCGGCAACTCCGGTGGTTACAT
ACACGCTGATCTCGCTGAATGCGCTGGTGTTCGTCATGCAAGTGACCGTGATGGGTCTGGAACGGCAGCT
CGCTTTGTGGCCACCCGCGGTCGCCAGCGGTCAGACCTACCGGTTGGTGACCTCGGCGTTCCTGCACTAC
GGGGCGATGCACCTGCTGTTGAACATGTGGGCGCTGTATGTGGTGGGTCCGCCGTTGGAGATGTGGCTGG
GCCGGTTGCGGTTCGGCGCGCTGTATGCGGTGAGCGCGCTGGGTGGCTCGGTGTTGGTCTATCTGATCGC
ACCGCTTAATACGGCGACGGCGGGGGCATCGGGGGCGGTGTTCGGTCTTTTCGGTGCCACGTTCATGGTG
GCCAGGCGGCTCCACCTTGATGTTCGTTGGGTCGTCGCGCTCATCGTGATCAACTTGGCTTTCACGTTCC
TCGCGCCGGCGATCAGCTGGCAGGGGCACGTCGGCGGGCTGGTAACGGGTGCGCTGGTGGCAGCGACCTA
CGTCTACGCGCCCAGGGAACGTCGGAACTTGATCCAGGCCACAGTGACGATCACCGTTTTGGTTGCGTTC
GTCGTGCTGATCGGCTGGCGCACAGTCGATTTGCTCGCACTGTTCGGTGGGCGCCTCAACCTGAGCTGAA
CACATCAAAACCGATAGCCGCTTGTCTTCGCGTGTCTTCGGGGAATCCGACGCGGTCACATCTAAACTCG
CCACGATCAAGAGGAGGGGCAGCGACGTATCGGCAGCAAGCACTGCGCCGGACGACGAAGTGGTCAGGGC
GCGCTAACAGCGAGAGCTGAGCCGGGCGGGATTCACTCCGTGCCGGCACGTTCTGTTCCCCGGCCCCGTT
GGGTGGCCCCGGTGCGCCGGGTCGGTCGGCTGGCCGTATGGGATCGGCCGGAGCGGCGCAGCGGAATTCC
AGCGTTAGATGGCCTTCGTGCGATAGCGGTCGCGCTGGTACTCGCCAGCCATGGCGGCATCCCCGGTATG
GGCGGCGGGTTCATCGGCGTCGACGCCTTCTTCGTCTTGAGCGGATTTCTCATCACCTCGCTGCTGCTCG
ACGAGCTGGGGCGCACCGGTCGTATCGATCTGAGCGGGTTCTGGATTCGCCGTGCGCGGCGGCTGCTGCC
GGCGCTGGTGCTGATGGTTCTCACCGTGAGCGCCGCACGCGCACTATTTCCTGACCAAGCTCTCACCGGG
CTACGGAGCGATGCGATCGCCGCGTTCCTATGGACGGCGAATTGGCGGTTTGTGGCCCAAAATACCGATT
ACTTCACCCAGGGCGCTCCACCCTCGCCCCTACAGCACACCTGGTCGTTGGGGGTGGAGGAGCAGTATTA
CGTTGTCTGGCCACTGTTGCTGATCGGGGCGACGCTACTGTTGGCGGCCCGGGCGAGGCGCCGTTGCAGA
CGGGCCACGGTGGGCGGGGTTCGGTTCGCCGCGTTCCTGATTGCCAGTCTCGGCACGATGGCTTCCGCCA
CCGCCGCGGTCGCATTTACCTCGGCGGCCACCCGCGACCGGATTTACTTCGGCACCGATACCCGTGCGCA
GGCGTTGCTGATCGGCTCCGCGGCAGCGGCTCTGCTGGTGCGGGATTGGCCATCGCTGAACCGCGGGTGG
TGCCTGATCCGGACTCGCTGGGGACGGCGGATTGCCCGTCTGTTGCCGTTCGTCGGGCTGGCTGGGCTGG
CGGTGACGACTCACGTCGCAACGGGCAGTGTGGGCGAGTTCCGCCATGGTCTGCTGATCGTGGTGGCAGG
TGCGGCCGTCATCGTGGTTGCCTCGGTAGCCATGGAGCAGCGCGGAGCGGTGGCCCGCATCCTGGCCTGG
CGACCGTTGGTGTGGCTGGGCACCATATCGTACGGCGTCTATCTGTGGCACTGGCCAATCTTTCTGGCGC
TCAACGGCCAACGTACGGGCTGGTCGGGCCCGGCCCTGTTTGCCGCTAGGTGTGCAGCCACGGTGGTGCT
GGCCGGTGCGTCGTGGTGGCTGATCGAGCAACCTATTCGGCGCTGGCGACCGGCACGGGTTCCGCTGTTG
CCGCTGGCAGCGGCGACCGTTGCCAGCGCTGCCGCCGTGACGATGCTCGTTGTTCCGGTCGGAGCCGGAC
CGGGGCTACGCGAGATCGGCCTTCCGCCCGGCGTTTCGGCGGTCGCCGCGGTCTCGCCGTCGCCGCCGGA
AGCGAGTCAGCCCGCGCCCGGGCCACGAGATCCCAACCGGCCGTTCACCGTTTCGGTATTCGGTGATTCG
ATCGGGTGGACTTTGATGCATTACCTGCCGCCGACTCCCGGATTCCGGTTCATCGACCACACCGTCATCG
GCTGCAGCCTGGTACGCGGCACACCGTATCGGTACATCGGTCAAACCCTGGAGCAGAGGGCGGAATGCGA
CGGCTGGCCGGCCAGATGGTCGGCGCAGGTCAACCGGGACCAACCGGACGTTGCGTTGCTGATCGTCGGC
CGCTGGGAGACGGTAGACCGGGTCAATGAGGGGCGGTGGACACATATCGGCGACCCGACCTTCGATGCGT
ACCTCAACGCCGAGCTACAGCGAGCGCTCAGCATCGTTGGATCCACCGGGGTTCGAGTGATGGTCACCAC
CGTGCCCTACAGCCGCGGCGGCGAAAAGCCGGACGGCCGCTTGTATCCGGAGGATCAACCCGAGCGTGTG
AACAAATGGAACGCCATGTTACATAACGCCATTAGCCAACACTCGAACGTCGGAATGATCGACCTCAACA
AAAAGCTTTGTCCAGACGGCGTTTACACGGCCAAGGTCGACGGCATCAAGGTCCGCAGTGATGGTGTTCA
TCTCACCCAGGAAGGCGTGAAGTGGCTGATACCGTGGCTTGAGGATTCGGTGCGGGTCGCCAGTTAATCC
GCCGTGTGCTCCGGATGAGCGCGACGGTAACCCTGGAATTGTGCTGTGTGCTGGCTGTGTCGTTGTGATG
AGCCTGTCTAAGTGGTGCGTAACCGTTTGACGAGCCGCGGCCTCGCTGCAAACATTGAAGCCCGCACGTC
TGGGTTTGTATTTACACAACGAGGGCGCTCCCCGATCTGGCGCGCGCAACGAGGTGCGCACTATCCATTC
GAGGTGAACTGGACTCCTTGATGCTCAGGCCGGTGCGGTTTGTCGAGAAAGGCGAATAGGAACAGTCCAT
GAAAGTGTGGATCACTGGGGCTGGCGGAATGATGGGGTCACATCTCGCCGAAATGTTGCTGGCCGCCGGA
CACGATGTGTACGCTACCTACTGCAGGCCGACCATCGATCCGTCGGACCTGCAATTCAACGGAGCAGAAG
TCGATATCACCGACTGGTGCTCGGTCTACGATTCGATAGCGACATTCCGCCCCGACGCGGTATTTCATCT
CGCGGCCCAAAGCTATCCGGCGGTTTCGTGGGCCCGGCCGGTTGAGACGCTGACCACCAACATGGTTGGC
ACCGCCATCGTTTTCGAAGCACTACGTCGCGTGCGACCGCACGCAAAGATTATTGTTGCGGGCTCGTCGG
CCGAATATGGATTTGTTGACCCATCCGAGGTTCCGATTAATGAGCGGCGAGAACTTCGCCCGCTCCATCC
GTATGGTGTTTCTAAGGCGGCCACCGACATGCTGGCGTATCAATATCACAAGTCTTACGGCATGCACACC
GTCGTCGCTCGTATCTTCAATTGCACCGGGCCACGCAAAGTCGGAGATGCACTTTCCGATTTCGTCCGCC
GTTGTACATGGTTGGAGCACCATCCGGAACAAAGTGCCATCCGGGTGGGAAATCTTAAGACGAAACGGAC
TATCGTGGACGTCCGCGATCTCAATCGGGCGTTGATGCTGATGCTGGATAAAGGCGAGGCCGGGGCTGAC
TACAATGTGGGAGGTTCGATCGCCTACGAGATGGGCGACGTTCTCAAACAAGTAATCGCGGCTTGTAAAC
GTGACGATATCGTGCCGGAAGTCGACCCCGCCCTTCTTCGGCCCACCGACGAAAAGATCATCTACGGAGA
TTGCAGCAAGCTGGCGGCCATAACAGGCTGGCAACAAGAAATCTGTTTGACTCAGACGATTGCCGACATG
TTCGATTATTGGCGTAGCAAATCCGAGTCCGCCCTGATGGTGTGACCGAATGTCTTTGTCCTGCCAACCT
GAGGAGCAGATAAGATTGACCGTAACGGACTCTCAGTATCGACAAAAGGTGTGCACCGCGAGAACTGCTG
AGGAGATCTTTGTAGAGACAATCGCTGTCAAGACACGCATCCTCAATGACCGGGTCTTGCTGGAAGCCGC
TCGCGCAATTGGGGACCGCTTGATTGCCGGCTATCGTGCGGGAGCACGCGTCTTCATGTGTGGCAACGGT
GGTAGCGCTGCGGATGCGCAACATTTTGCCGCGGAGCTAACGGGTCACCTGATCTTTGATCGGCCACCGC
TTGGCGCCGAGGCACTCCACGCCAATTCGTCGCACCTAACAGCGGTGGCCAACGACTATGACTACGACAC
CGTTTTTGCCAGGGCCCTCGAAGGATCTGCGCGTCCCGGCGACACGCTTTTTGCGATAAGTACCTCCGGC
AATTCTATGAGTGTACTGCGGGCCGCGAAAACCGCAAGGGAGTTGGGTGTGACGGTTGTTGCAATGACGG
GCGAATCCGGCGGCCAGCTGGCAGAATTCGCAGATTTCTTGATCAACGTCCCGTCACGCGACACCGGGCG
AATCCAGGAATCTCACATCGTTTTTATTCATGCGATCTCCGAACATGTCGAACACGCGCTTTTCGCGCCT
CGCCAATAGGAAAGCCGATCCTTACGCGGCCATTCGAAAGATGGTCGCGGAACGTGCGGGACACCAATGG
TGTCTCTTCCTCGATAGAGACGGGGTCATCAATCGACAAGTGGTCGGCGACTACGTACGGAACTGGCGGC
AGTTTGAATGGTTGCCCGGGGCGGCGCGGGCGTTGAAGAAGCTACGGGCATGGGCTCCGTACATCGTTGT
CGTGACAAACCAGCAGGGCGTGGGTGCCGGATTGATGAGCGCCGTCGACGTGATGGTGATACATCGGCAC
CTCCAAATGCAGCTTGCATCCGATGGCGTGCTGATAGATGGATTTCAGGTTTGCCCGCACCACCGTTCGC
AGCGGTGTGGCTGCCGTAAGCCGAGACCGGGTCTGGTCCTCGACTGGCTCGGACGACACCCCGACAGTGA
GCCATTGCTGAGCATCGTGGTTGGGGACAGCCTCAGCGATCTTGAATTGGCACACAACGTCGCCGCTGCT
GCCGGTGCATGTGCCAGTGTCCAGATAGGGGGCGCCAGTTCTGGCGGTGTCGCTGACGCGTCATTTGACT
CGCTCTGGGAGTTCGCTGTCGCAGTCGGACATGCGCGGGGGGAGCGGGGCTAATGGCGATCTTGCGCGGG
CGAGCGCCGTTGCGGCTCGGACTCGGCGGTGGCGGGACAGACGTGGAACCGTACTCGAGCCAGTTTGGCG
GACGAATTCTTAGCGTAACCATCGACAAATACGCCTACGCGTTCGCGGAGCGCGGAACAGGAGATGAGAT
CGCCTTTCGCTCGCCGGACCGCGACCGAGCCGGCCAGGCCTCGATCGACGATCTGGCGTCTCTCGAAGAA
GACTTTCCGTTGCACGTCGCCGTCTACCGGCGGGTGATTGCGGAGTTCAACGGTGGTACACCGTTTCCGC
TCCAGCTGGCGACGCAGGTGGACGCTCCTCCCGGGTCGGGGCTGGGCTCGTCGTCTGCTTTGGTGGTGGC
GATGCTTCTCACGACATGTGCGCTCATCGGCTCGTCGCCGGGCCCATACGAGCTGGCGCGACTGGCCTGG
GAAATCGAACGGGTTGATCTCGGCATGGCCGGTGGTTGGCAAGACCACTACGCCGCGGCTTTCGGCGGCT
TCAACTTCATGGAGTCCCGCCCCAACGGAGAAGTCGTGGTGAATCCGCTTCGGATACGGCGGGAGGTGAT
CGCCGAACTGGAAGCTTCCCTTCTTCTGTACTTCGGCGGCGTCTCCAGGCTGTCGTCGGAAGTCATCGCC
GATCAACAACGCAATGTCGTCGAGCGAGACGCGGACGCGCTTGCGGCCACTCACTCGATCTGCGCCGAGG
CACTCGAAATGAAGGATCTTCTCGTGGTGGGTGACATACCCGGCTTCGCCGATTCACTGCTTCGCGGCTG
GCAAGCGAAAAAGCGGACGTCAACCCGAATCTCGAACCCCGCAATCGAGCACGCTTACCAGGTCGCGCAG
TCCAGCGGCATGGTCGCCGGGAAAGTCTCGGGTGCCGGTGGGGGTGGCTTCCTCATGATGATCGTGGACC
CGCGTCGCCGTATCGAAGTCGCACGCAGCCTCGAACGAGAGTGCGGAGGATCGGTGGCTCCTTGCCTGTT
TACCAAAGGCGGAGCGGTGACCTGGCATATCCCAGAGTCCACGGCACCCGTAAGGCGTGGAGTTGCTGAT
GCCGTGGCTTCAGCGCTCGGAAACGCTGGAATCTTGCTGTGTGCTGGCTGTGTCCTTGCGACGAGCCACT
CGACTTGGCGCGTACCGGTTTGACGATCGGGGAGCCCAGTGCAAGCATGAGACCCCGCAAGCACCGGGCG
CTGACGCCTCTTCGTGAGGTGACTGAGACGACACCTCCGTGTGTCCTGGCCGTGAGGAGGTGAGGGCGAG
ATGAGTCCGAGCGACAGTCCCGATCCGACATTCGTCTTGTCCCGATCTGGCTCCGGCATTCTTTCTGCCT
TCTGAGCTTTCGCGAGTTACTGCGCATGTCCGATGTGGCGCAGTTGTGGCGTTCTGAATGACGCACGCTG
ATCGGGCTTCCTGCAGGAGAAGAACATGACCACGATGATCATGACTTTTGTTGTTCCACAACGTGTTACC
CGTGCGACGAAAGGGCGGGCACGGTCGCTGCTGCGGGTGAGTCGGCGTCTGACGGACACGTTTCGCGCAC
CGCTCGCCTGGACCCCGCAGGAGCGGGCCGACCGGTATGTGGCACGTATGCCGATCGCGGTGATTGCGGA
CTGAGCGGGCGTCGGCGCGTGGCGCGGTTACCCGTTGGACCGGCGCTAGCCCAACCCGCGCGCGCGTGTT
GGTACACCGACACGCTGTCTGGGCCCTACAACTGCGCACGCTCGCGGCCAGTGCCGCTAGCCGACCACCT
CAATGGGATCACCAACGGTGACGGCGTCGAAGTACCATGCCGCGTTGTCCGGGCTGAGGTTGATACAGCC
GTGGCTGACGTTGGCGTATCCCTGCGAGTTGACCGACCAGGGGGCCGAGTGCACGTACACGCCGCTCCAG
GTAACACGAACCGCGTAGTGGGCGGTGAGCAGATACCCGTCCGAGGAATTCAGCGGGATGCCGATGGTAC
GCGAGTCCATCACGACCGTGCGCTCCTTGGACATTGCGTGAAAGCTACCGATTGGTGTCGGGCGGCTGGG
CTTGCCTAACGACGCGGGCATGGTGCGGAGGACTTCTCCGTTTCTGCTGACCGTGAAGGTATGTGCCGAG
ATGCTGGCAACCCCGATCAGTGCGTCACCGGTCTCGAATCCTTCGGTCAGTTCCTGCACACCCACCGAGA
CACGGGTGTGAGGTGGCCAATACCGGTGGGGCACCCACCGCACGACATTGCTAGCGACCCACTCGAAGTG
TCCGGTCGTGTTGTGCGGTGTGCTGATGCGGATGGACCGCTCGACGGCGCGGCGATCGGTCACGGGCGTG
GTGAATGTCACCACCACCGGGTGCGCCACCCCCACCACGGCACCATTAGCCGGCGACACCGACGCAACGC
CTGGGATCGGTTGGAGTGGCGGGACCGCGGCGGTCGCTATGCTGACTGATTCCGCGGTGAGCATCAGCGT
GATCGCGACCACAACGGATAGATAACGAACCACTCGACGCATGGCGTCCACCCTCCCGAGATGGTGCGAT
CGACACACGACATTCTAGTGACCATCGACCCATTGCGGGCCGAGCAAGCAGTTTCTGGATAGCCCCGCCG
CCCCGCGGGTGCGGATTGGCAGGCCGCGCGGCCTCGCGTTAGCCTCAGCGGAATCGGTGCCAAGGCCGAG
GAGGTGCGGGTGCTCTTCCGTCAGCTGGAGTACTTCGTCGCGGTCGCCCAGGAGCGGCATTTCGCTCGGG
CCGCTGAGAAGTGCTACGTGTCGCAACCTGCGCTGTCTTCGGCAATCGCCAAGCTCGAACGCGAACTCAA
CGTCACCCTGATCAATCGCGGACACAGTTTCGAAGGCCTTACTCGCGAGGGTGAGCGGTTGGTGGTATGG
GCCAAGCGGATACTTGCCGAGCACGCTGCGTTCAAGGCCGAGGTGGATGCGGTGCGGTCCGGGATAACCG
GGACGCTTCGGCTAGGCACGGTTCCCACCGCGTCAACGACGGCATCCCTGGTGCTGTCGGCGTTTTGCTC
GGCGCACCCGTTGGCGAAGGTGCAAGTCTGTTCCCGGCTGGCTGCGACCGAGCTGTACCGACGGCTGCGC
GAATTCGAGCTCGATGCCGTCATCGTGCACCCCGAGACCCAAGACAGTGATGATGTTGATCTGGTGCCGC
TCTATGAGGAGCAGTACGTGCTGTTGTCGCCGGCGGATATGCTGCCGCCGGGGACATCGACGTTGGTGTG
GCGGGATGCCGCGCAACTACCGTTGGCATTGCTCACTGCGGATATGCGGGACCGCCAGGTTATCGACGCC
GCGTTCGCCGACCACGCGGTCTCGGCGATCCCGCAGGTCGAAACCGATTCCGTTGCTTCGCTGTTCGCAC
AGGTGGCAACCGGCAACTGGGCGTCCATCGTTCCGCACACCTGGCTATGGGCAATGCCAATGAGCGGGCC
GACGGGTGGTGAGATCCGCGCGGTCGAATTGGTCGATCCGGTGCTGAAAGCCCAGATCGCCCTGGCTACC
AACGCCTTGGGACCGGGATCTCCGGTTGCCCGAGCGCTCATAACATGCGCGCAGGCGCTGGCGCTGAACG
AATTCTTTGACACGCAGCTGCGGGGGATCACCCGTCGCCGCTGATCGCGGGCGTCGCTGCGCTGGTAGTG
TTCAGCTTCGCCAGGTGGCCGCTCTCCACCCCGTCTGCAGGGTCGAGTTCGCAGTCGATGAGTGACGGTC
CGTTCGATGCCAGTGCATCGGTCAGCGCCGACTCCAGTTCGGTTGGGGTGCTTACGTGATATCCTTTGCC
GCCGAACGCCTCTGCGATCAGTTCGTGACGTGCATGAGCGTTCAGCACGGTGGGCGCTGGGTCGTGTCGC
CACACCGGGGCGGCCGACCTAAAGATCGTTGCCTCGTCGCCGCGGTAGACGCCGCCGTTGTTGAGGATGA
CGACGGTGACCGGGAGTCGGTATCGGCAGATGGTCTCGAACTCCATGCCGCTGAAGCCAAATGCGCTGTC
GCCCTCGATCGCCACGACAGGTCGCCCGGTCTCGACGGCGGCCGCGATGGCGTAGCCCATGCCGATGCCC
ATCACGCCCCAGGTTCCGCTGTCGAGCCGGTGCCGCGGTAGGTGCATGTCGATGATGTTGCGGGCGAGGT
CCAGCGCGTTGGCGCCTTCGTTGACCACATAGACATCCGGGTTGCGTTGCAGCACAGACCTAATGGCACC
AAGCGCGTTGTAGAACCGCATCGGATGATGATCGTCGGCCAACCGCCGACGCATCTTGGCACTGTTGCGG
GCCTTGCGGTCGGCGAGCTCGCCGGTCCACGCCGCCGAGGCCACGCTCGAACGATCGGCCGCAGCTTCGA
GGAGCGCCGACATTACCGAGCCGATGTCGCCGGTCAGCGGTGCCACGATCGGCCGGTTGCTGTCAAACTC
CGACGCCTCGATATCGACCTGGATGAACTTGGCATCGGCCGACCATTGCGGCGACTCTCCGTTGCCTAGT
AGCCAATTCAGCCGAGCGCCAACCAGCAGCACCACGTCGGCGCGGGCCATCGCCAGCGAACGAGCCGCAG
CCGCCGACTGCGGGTGTGAGTCGGGCAGCAGCCCCTTGGCCATCGACATCGGCAGGAAGGGAATGCCGGT
GTGCTCCACAAACTCCCGAATAACGTTGTCGGCCTGCGCATATGCCGCGCCCTTGCTGAGCACGAGCAGC
GGTCGCTGCGCTTGGGCGAGCACGTCCAGCGCGCGATCAATCGCCTCCGGTGCCGGCAGTAGTCGGGGAG
CCGGGTCCACCGGCCGCCAAATGGCGCCGGAAGCAGCCGATGCCTCAACGGCCTGGCCCAGCACATCGCC
GGGGATATCGAGGTATACACCGCCGGGCCGCCCGGAGGTCGCGGTGCGAATGGCGCGCGCGACGCCGCGC
CCGATGTCCTGGACTTGGCCGATCCGATACGCCGCCTTCACGAACGGTCGAGCGGCGTTGAGCTGGTCGA
GGTCCTGATAGTCGCCGCGCTGCAGGTCGACCATCGGCCGGCTGCTCGATCCGGAGATCTGGATCATCGG
GAAGCAGTTCGTGGTGGCGTTCGCCAGCGCGGGCAGGCCGTTGAGAAAGCCGGGGCCGGACGTCGTCAGA
CACACGCCGGGCCGTGCGGTGAGGAACCCCGCGGCGGCCGCCGCATTGCCCGCTGATGCTTCGTGGCGGA
AACCGATATAGCGGATCCCCGAGGCTTGGGCGGCGCGAGCCAGGTCGGTGATCGGGATGCCGACAACGCC
GTAGATGGTGTCGACGTCGTTGGCTTTGAGGGCGTCCACCACCAGGTGGCAGCCGTCGGTCAGCACTGTG
CAGGGAGATGCCGATCGTGTGGTCATGGTGTTCACTGTTGTCCGGGGCGCCGGCCGTGTCCAAGACCGAG
TCACTATGCAGCGATTTACGCGGTCTATCAACCGTTAGCGGATCGGTATTGGACGCCGGGCAGGCGAGCC
CGGCACTGTGCTGATCGTGCCGAACCCGCACACCGAACACATGGAAGGAGCGTTCGCGATGGCATCCGAC
TTCGGCCCGCGCATCGCCGATCTTGTCGAGGTGGCGGCGACCCGGCTGCCCGAGGCTCCGGCGCTCGTCG
TCACCGCGGATCGCATCGCGATCAGCCACCGCGACCTGGCCCGTCTGGTTGATGAGCTGGCCGGCCAGCT
GACGCGGTCCGGCCTGCTGCCCGGTGACCGGGTCGCGCTGCGCATGGGCAGCAACGCCGAATTCGTCGTC
GCCTTGCTGGCGGCGTCGCGTGCGGATCTCGTCGTCGTGCCGCTGGATCCGGCGCTGCCCATCACCGAGC
AACGCGTCCGAAGCCAGGCCGCGGGAGCCCGGGTGGTGCTGATTGACGCGGATGGGCCGCACGACAGGGC
AGAACCCACCACCCGGTGGTGGCCGCTCACGGTGAACGTCGGCGGTGACAGCGGCCCCTCGGGTGGCACC
TTGTCGGTCCACCTGGACGCCGCCACCGAGCCGAACCCCGCAACCTCGACGCCCGAGGGACTGCGACCCG
ATGACGCCATGATCATGTTCACCGGCGGGACGACCGGCCTGCCGAAGATGGTCCCCTGGACGCACGCAAA
CATCGCCAGCTCGGTCCGCGCCATCATCACCGGGTACCGGCTGAGCCCGCGGGACGCCACCGTTGCGGTG
ATGCCGCTCTACCATGGCCACGGGCTGATCGCGTCGTTGCTTGCCACCCTGGCGTCCGGCGGCGCGGTGT
CGCTGCCCGCACGCGGGCGATTCTCCGCGCACACCTTCTGGGACGACATCAAAGCCGTTGGAGCCACCTG
GTATACGGCGGTTCCGACGATTCACCAAATCCTGCTGGAGCGATCGGCAACCGAACCGTCGGGGCGCAAA
CCTGCCGCACTGCGTTTCATCCGCAGCTGCAGCGCACCGCTCACTGCCCAAGCCGCGCTAGCACTGCAAA
CCGAGTTCGCGGCACCGGTCGTGTGTGCCTTCGGCATGACCGAAGCCACCCACCAGGTAACGACAACGCA
GATTGAGGGTATCGACCAAACCGAAACTCCCGTCGTGTCAACCGGTCTGGTCGGCCGGTCGACGGGAGCG
CAAATCCGGATCGTCGGGTCCGACGGGCTGCCACTGCCCGCGGGCGCGGTCGGGGAGATCTGGCTGCGGG
GGACCACCGTGGTACGCGGGTATCTGGGTGACCCGACGATAACCGCCGCGAATTTCACCGACGGTTGGTT
GCGTACCGGTGATCTCGGGTCCCTGTCGGCGGCCGGTGACCTGAGCATCCGCGGCCGCATCAAGGAACTC
ATCAACCGAGGTGGTGAAAAGATCTCGCCCGAGCGCGTCGAGGGCGTGCTGGCCAGCCATCCAAACGTCA
TGGAGGCAGCCGTATTCGGCGTCCCGCACCAGCTCTACGGCGAGGCGGTCGCGGCGGTGATTGTGCCTCG
TGAGTCCGCCCCGCCGACTCGCGAGGAGCTTGTCCAGTTCTGCCGGGAACGGTTGGCGGCCTTCGAGATC
CCGGCCTCCTTCCAGGAGGCCAGCGGGCTGCCGCACACCGCGAAGGGTTCGCTCGACCGCCGCGCTGTCG
CCGAACGGTTCGGCCATTCGGTGTAGCTAGCCGGCCCCGGCCTTTACCCGGGCGGCGGCGGATTCCGGCA
TCGGTTCGTAGCGGGCAAACGAACGGGTGAAGGATGCGGCCCCATGCGCCAGCGAGCGCAAATCGATTGC
GTAGCGGGTCAGCTCGACCTGAGGCACCTCGGCCTTGATCACCGTGCGGTCGTGCCCCGCGGTCTCGGTG
CCGAGCACTCGGCCACGACGACTGGACAGGTCGCCCAACACCGCGCCGACGAAATCGTCGGGTACCAGCA
CCGAAATCTCATCGATTGGCTCGAGCAAGATCACCTTCGTCGCGGCCGCGGCCTCCCGCAATGCGAGCGC
GCCGGCCATTTGGAAGGCGAAATCGGAAGAGTCGACGCTGTGGGCTTTGCCGTCGAGCAACGTGACCCGG
ATATCGACCACCGGGTAGCCGGCGTGCACTCCCTTATCCATCTGTGCGCGGACACCTTTCTCCACATTGG
GGATAAACTGCCGCGGCACCGCCCCGCCAACCACTTTGTCGAGGAACTCGAACCCGGAGCCCTCCGGCAG
CGGCTCCACCTCGATGTCGCACACCCCGTACTGACCGTGACCACCGGACTGTTTGATGTGGCGGCCATGG
CCTTTCGCATTGCCGGCGAAGGTTTCCCGCAGCGGCACCCGCAGCTCGATCGTGTCTACGCTGACGCCGT
ACCGGTTGGCCAGTGTATCCAGGACGACGCCGGCATGGGCCTCGCCCATACACCACAGCACGACCTGATG
GGTCTCTTGATTTTGCTCGATCCGCAGTGTCGGGTCTTCGGCGGCCAACCGGCCCAACCCGACCGACAGC
TTGTCTTCGTCGGTCTTGGCATGCGCCGCAATGGCGATCGGCAGCAGCGGCTCGGGCATGGTCCAGGGTT
TCAGCACCAGGGGCTCGGCCTTATCCGAGAGTGTGTCCCCGGTCTCGGCCCGGCTCAGCTTGCCGATGGC
GCAGATGTCGCCCGCGACCACGGCTGCTGCCGGGCGCTGTTGCTTGCCCAGCGGGAACGACAAGACTCCG
ATGCGCTCGTCTTCGTCGTGGTCGGGGTGCGTGTTACTAGTTCCGCCGCCGAAAAACGATGAGAAATGGC
CCGACACATGGACCGTCGTGTCGGGCCTGATGGTTCCGGAGAACACCCGCACCAAGCTGACCCGGCCGAC
GTAGGGGTCCGACGTCGTCTTCACCACCTCGGCGAGCAACGGCGCGTCATTGTCACAGGCCAGCTCCGCA
TGCGGGACACCCTGCGGGGTAAAGACCTCCGGCAGTGGGTGCTCCATCGGAGACGGAAATCCGCGGGTGG
CTACCTCAAGCAATTCCAGTGTGCCGACCCCGGTGCTGCTGCACACCGGAATCACCGGGAAGAACGAGCC
TCGGGCGACGGCTTTCTCCAGATCCTGGATCAGCACCGACTCGTCGATCGTCTCGCCGCCGAGGTAGCGC
TCCATCAAGGACTCATCCTCGGATTCCTCGATGATTCCTTCGATCAAGGCGCCGCGCGCCTCCTCGATTC
GCTCGGTGTCCGACTCGGCCGGGGTTCGTGTCGTTCGCTTGCCGTCGGCGTACTCGTACAGTGCCTGCGA
AAGCAATCCGATCAGGCCGTCACCGGACGGCAGGTAGAGCGGTAAGACCTTGTCGCCGAAGGCGTCTTGT
GCCGCGGTCAGCGCTTCCCGGTAGTTCGCCCGGGCGTGGTCCAGCTTGGTGATGACCACCGCGCGGGGCA
TGCCGACCTGGCTGCATTCCTGCCACAGGGACTTGGTCGGTTCGTCGACGCCCTCGTTGGCCGCGATCAC
GAACAGTGCGCAATCGGCGGCCCGCAACCCGGCCCGCAGCTCACCCACGAAGTCGGCGTACCCAGGGGTG
TCGACGAGGTTGACCTTGATGCCGTCGTAAGCCAGCGAGGCGACCGCAAGGCCCACCGAGCGCTGTTGCC
GGATCTCCGCCTCGTCGAAGTCGCAGACCGTGGTGCCCTCGGTGACCGAGCCCGGCCTGGACAACACCTT
GGCCGCCACCAGGAGAGCCTCGATGAGGGTGGTCTTGCCGCCCCCCGAGGGCCCCACCAGAACCACGTTG
CGAACGCCGCCGGGCCCGTTTGCGGTGGGAGCGGCGGCCGCGCCCTGGGAAGCATTCACTCTGTCGGCCA
TGGCTTTCCTCCAGTTCTCCGGGGTCGGTTCCCGTGGTGTGGCCCAGCAGGACGTAGTAGGCAACTTTTC
TCCCAACTGCCGCCCAGCACAAGGGTCGGGTCAGGTGAGTAGTAGGCAATCGGAGCCGTCGTTGTGGTCA
GGCGTGCCAGCTGGCCCAGCGCTGGACTGCTATTGCGATTACCGGGCCGTTCAACGGAACCGATTGGTAT
TGAGCATATTTGGCGCGCAGCAGGCGGTATGCGGCGCGCATCACCTCGCCATCGCGATGAATCGCGGCGA
CCCCGTCGGCCCGGACCCACCACAACTGGGTCCAATCATCGGCATAGCTGTCGACGAGCACGCTGGCCCG
TGGATTGTGCTCGAGATTGGCGAGCCGGCGCAGCCGCTGCGTCGTTTTCCGCTTCGCGTCGACGGCGGTG
TAGATAACGTCTGCACCGGTCGCCTCGGCCGGGCGCCTAGCGCCGAGCGCGAATACGACCGGCACCAGGT
GGGGTGTGCCGTCGGGCGTGCTGGTGGCCAGTCGTGCGACGGGGGACTGGGCAAACCTGAGCTTTGGGTC
GAATTCCCCCACGGCGCCAGCTTATGCTCAGCTGCCGCCCAACGTCGCGCAGTCTGGACGGCCAGACGTC
GCGGCCGTGACAGCGGACATCTCGGGCAGCCCGGTCCATGGGGCGTGCGTGCTAATGGTGCCGGTGGTAA
TCCAGTGGCGCGCAAGGTAATTGGCCGGGTCGGTCTCGGCCGCCGCAGGAATCGGTTGGGTCGGTTTGAA
CGTGACAGAGACGAACAGAGACCAGTGCTATCGCGTCGAACGGACGACCGTTGACGCTTTGACACATCCC
GAGTATCGAGTACATACTCGAGGCGTGCAGCGGGTCAGGGTCACGAGGAACGCCCGGAAGCACCGCGTGT
CCAAGCACCGCATCGTCGCCGCTATGCGCCACTGCGGTGTTCCGGTCATTCAGGAAGATGGCTCGCTGTA
CTACCAGGGCCGCGATACGTCGGGCCGTCTTACCGAGGTCGTCGCCGTCGAAGCCGACGACGGTGACCTG
ATCATCACTCACGCAATGCCGAAGGAGTGGAAGCGATGACGAAGAAGCCACGTAACCCCGCCGACTACGT
GATCGGCGACGATGTCGAGGTGTCTGACGTCGATCTCAAGCAAGAGGAGGTCTATGTCGATGGCGAGCGG
CTAACGGACGAGCGCGTCGAGCAGATGGCTTCAGAGTCGCTGCGGCTGGCGCGCGAACGAGAAGCCAACC
TGATTCCTGGCGGCAAGTCTCTGTCCGGCGGCTCTGCGCACTCGCCGGCTGTGCAGGTGGTCGTTTCGAA
GGCTACCCACGCCAAGCTCAAGGAGCTGGCGCGCAGCCGGAAGATGAGCGTATCTAAGCTGCTGCGTCCC
GTGCTCGACGAGTTCGTACAGCGAGAAACGGGTCGGATTCTCCCACGGCGTTAGCTTGTGCTCAGCCGCC
GCTCGACGTCGCGAAGTCTGGACAGTCAGCTGTCGCAGCCGTGACCAGCGGACATCTCGGGCAGCTAGCC
CGACAGGGTGCGCGTGCACCTGGCCCGGGTGGTAATCCATTGACGCGCACGGCAATTGGCCGGCTCGGTC
TCGGTCTGCGGATACCGCACTGAAGGGCGACAATTTTGGCGAAAAGGCCGTGTGCGGTGCCGGGTCGCGC
TACGTTCAGATTCACCTAACAATGTCGTCCGCCAACGAGCGTGTTCGCCGGTGGTGGGGCGGGCGGGTTG
GGGAGGTGTGTGATGTCGTTTGTCAGCGTAGCCCCGGAGATTGTGGTGGCCGCGGCAACAGACCTGGCGG
GTATCGGATCGGCGATCAGCGCGGCCAATGCCGCCGCGGCTGCGCCGACCACCGCCGTGCTGGCCGCGGG
TGCCGATGAGGTGTCGGCGGCGATCGCGGCGCTGTTTTCCGGCCACGCTCAGGCCTATCAGGCGCTCAGC
GCCCAGGCGGCGGCGTTTCATCAGCAGTTCGTGCAGACGCTTGCCGGTGGCGCTGGAGCATATGCGGCCG
CCGAGGCCCAGGTCGAGCAGCAGCTGCTGGCCGCGATCAACGCGCCCACCCAGGCGCTGCTGGGGCGCCC
CTTGATCGGCAACGGTGCCGATGGGGCGCCGGGGACTGGGCAGGCCGGCGGGGCTGGGGGGATCTTGTAC
GGCAATGGCGGCAATGGCGGCTCCGGGGCGGCTGGGCAGGCCGGGGGTGCCGGCGGGCCGGCCGGGCTGA
TCGGCCATGGCGGGTCCGGCGGGGCCGGCGGCTCCGGCGCGGCCGGCGGGGCCGGCGGGCACGGCGGATG
GCTGTGGGGCAACGGCGGCGTCGGCGGATCCGGCGGGGCGGGTGTCGGCGCAGGCGTGGCTGGCGGTCAC
GGCGGTGCGGGCGGTGCCGCCGGGCTGTGGGGCGCCGGCGGCGGCGGTGGCAATGGCGGGAACGGCGCCG
ATGCCAACATCGTCAGCGGTGGAGACGGTGGCCTCGGCGGTGCCGGTGGCGGTGGCGGATGGCTCTACGG
CGACGGCGGGGCCGGCGGACACGGCGGACAAGGCGCAATCGGCCTCGGCGGCGGCGCCGGCGGCGACGGG
GGCCAGGGCGGCGCCGGCCGCGGACTGTGGGGTACTGGCGGCGCCGGCGGACACGGCGGGCAAGGCGGTG
GTACCGGGGGCCCACCGCTGCCCGGTCAGGCAGGCATGGGCGCCGCGGGTGGCGCCGGTGGGCTGATCGG
CAACGGCGGGGCCGGCGGCGACGGCGGTGTCGGCGCGTCCGGCGGGGTCGCCGGAGTAGGCGGTGCCGGC
GGGAACGCCATGCTGATCGGGCACGGCGGCGCCGGCGGCGCCGGCGGAGACAGCAGTTTCGCTAATGGCG
CGGCCGGCGGCGCGGGCGGTGCCGGAGGGCACCTCTTCGGCAATGGCGGGTCCGGCGGCCACGGCGGAGC
CGTCACGGCCGGCAACACCGGTATCGGTGGCGCCGGCGGCGTCGGTGGGGACGCCAGGCTGATCGGCCAC
GGTGGCGCCGGCGGTGCCGGCGGGGACCGCGCCGGAGCCTTGGTTGGCCGTGACGGCGGGCCCGGTGGGA
ACGGGGGCGCTGGCGGCCAGCTATACGGCAACGGCGGCGACGGCGCCCCCGGCACCGGCGGAACACTGCA
GGCGGCGGTGAGCGGATTGGTGACGGCTTTGTTCGGTGCACCCGGCCAACCCGGCGACACCGGCCAACCC
GGCTAGCCCCGATCAACGAGGGTTTCGGTGCCGGTCCGGGGCATGGCCATCCGCTGAGCTGGCGATCTGG
ACTACGTTGGTGTAGAAAAATCCTGCCGCCCGGACCCTTAAGGCTGGGACAATTTCTGATAGCTACCCCG
ACACAGGAGGTTACGGGATGAGCAATTCGCGCCGCCGCTCACTCAGGTGGTCATGGTTGCTGAGCGTGCT
GGCTGCCGTCGGGCTGGGCCTGGCCACGGCGCCGGCCCAGGCGGCCCCGCCGGCCTTGTCGCAGGACCGG
TTCGCCGACTTCCCCGCGCTGCCCCTCGACCCGTCCGCGATGGTCGCCCAAGTGGGGCCACAGGTGGTCA
ACATCAACACCAAACTGGGCTACAACAACGCCGTGGGCGCCGGGACCGGCATCGTCATCGATCCCAACGG
TGTCGTGCTGACCAACAACCACGTGATCGCGGGCGCCACCGACATCAATGCGTTCAGCGTCGGCTCCGGC
CAAACCTACGGCGTCGATGTGGTCGGGTATGACCGCACCCAGGATGTCGCGGTGCTGCAGCTGCGCGGTG
CCGGTGGCCTGCCGTCGGCGGCGATCGGTGGCGGCGTCGCGGTTGGTGAGCCCGTCGTCGCGATGGGCAA
CAGCGGTGGGCAGGGCGGAACGCCCCGTGCGGTGCCTGGCAGGGTGGTCGCGCTCGGCCAAACCGTGCAG
GCGTCGGATTCGCTGACCGGTGCCGAAGAGACATTGAACGGGTTGATCCAGTTCGATGCCGCGATCCAGC
CCGGTGATTCGGGCGGGCCCGTCGTCAACGGCCTAGGACAGGTGGTCGGTATGAACACGGCCGCGTCCGA
TAACTTCCAGCTGTCCCAGGGTGGGCAGGGATTCGCCATTCCGATCGGGCAGGCGATGGCGATCGCGGGC
CAGATCCGATCGGGTGGGGGGTCACCCACCGTTCATATCGGGCCTACCGCCTTCCTCGGCTTGGGTGTTG
TCGACAACAACGGCAACGGCGCACGAGTCCAACGCGTGGTCGGGAGCGCTCCGGCGGCAAGTCTCGGCAT
CTCCACCGGCGACGTGATCACCGCGGTCGACGGCGCTCCGATCAACTCGGCCACCGCGATGGCGGACGCG
CTTAACGGGCATCATCCCGGTGACGTCATCTCGGTGACCTGGCAAACCAAGTCGGGCGGCACGCGTACAG
GGAACGTGACATTGGCCGAGGGACCCCCGGCCTGATTTCGTCGCGGATACCACCCGCCGGCCGGCCAATT
GGATTGGCGCCAGCCGTGATTGCCGCGTGAGCCCCCGAGTTCCGTCTCCCGTGCGCGTGGCATCGTGGAA
GCAATGAACGAGGCAGAACACAGCGTCGAGCACCCTCCCGTGCAGGGCAGTCACGTCGAAGGCGGTGTGG
TCGAGCATCCGGATGCCAAGGACTTCGGCAGCGCCGCCGCCCTGCCCGCCGATCCGACCTGGTTTAAGCA
CGCCGTCTTCTACGAGGTGCTGGTCCGGGCGTTCTTCGACGCCAGCGCGGACGGTTCCGGCGATCTGCGT
GGACTCATCGATCGCCTCGACTACCTGCAGTGGCTTGGCATCGACTGCATCTGGTTGCCGCCGTTCTACG
ACTCGCCGCTGCGCGACGGCGGTTACGACATTCGCGACTTCTACAAGGTGCTGCCCGAATTCGGCACCGT
CGACGATTTCGTCGCCCTGGTCGACGCCGCTCACCGGCGAGGTATCCGCATCATCACCGACCTGGTGATG
AATCACACCTCGGAGTCGCACCCCTGGTTTCAGGAGTCCCGCCGCGACCCAGACGGACCGTACGGTGACT
ATTACGTGTGGAGCGACACCAGCGAGCGCTACACCGACGCCCGGATCATCTTCGTCGACACCGAAGAGTC
GAACTGGTCATTCGATCCTGTCCGCCGACAGTTCTACTGGCACCGATTCTTCTCCCACCAACCGGATCTG
AACTACGACAACCCCGCCGTGCAAGAGGCGATGATCGACGTCATCCGCTTTTGGCTCGGCTTGGGCATCG
ACGGGTTTCGGTTGGACGCGGTGCCCTATCTCTTTGAACGTGAGGGCACCAACTGCGAGAACCTGCCGGA
AACACACGCTTTTCTCAAGCGAGTCCGCAAGGTGGTGGACGACGAATTCCCCGGCCGGGTGCTGCTAGCC
GAAGCCAATCAGTGGCCGGGCGATGTCGTCGAATATTTCGGTGATCCCAACACCGGTGGCGACGAGTGCC
ACATGGCCTTTCACTTCCCGCTGATGCCGCGCATCTTCATGGCCGTGCGCCGGGAGTCCCGTTTTCCGAT
CTCGGAGATCATCGCCCAGACCCCACCAATCCCTGACATGGCGCAATGGGGGATATTTCTGCGCAACCAC
GACGAGCTGACGTTAGAAATGGTCACCGACGAAGAGCGCGACTACATGTACGCCGAGTACGCCAAGGATC
CACGGATGAAGGCGAATGTCGGAATCCGTCGTCGGCTTGCGCCGCTGCTCGACAACGACCGCAACCAGAT
CGAGCTGTTCACCGCGCTGCTGCTGTCGCTGCCCGGCTCGCCGGTCCTCTACTACGGCGACGAGATCGGG
ATGGGCGACGTGATCTGGTTGGGTGATCGCGACGGCGTGCGCATCCCGATGCAGTGGACACCGGACCGCA
ACGCGGGTTTCTCCACCGCCAACCCGGGTCGGCTGTACCTGCCGCCCAGCCAGGACCCGGTTTACGGGTA
TCAGGCCGTCAACGTCGAGGCGCAACGCGACACCTCGACGTCGCTGCTCAACTTCACTCGCACCATGCTG
GCCGTGCGTCGCCGACACCCCGCGTTTGCGGTCGGCGCATTCCAGGAATTGGGCGGGTCCAACCCGTCGG
TGCTGGCCTACGTGCGTCAGGTGGCCGGCGATGACGGCGACACCGTGCTCTGTGTCAACAACCTGTCGCG
ATTCCCGCAGCCCATCGAATTGGACTTGCAGCAATGGACCAACTACACGCCGGTCGAGCTGACCGGGCAC
GTGGAGTTTCCACGCATCGGCCAGGTGCCCTATCTGCTGACGCTGCCAGGACACGGGTTCTACTGGTTCC
AGTTGACCACACATGAGGTGGGGGCACCTCCCACTTGCGGGGGAGAGCGGCGCCTATGACTCGCGCCGGC
GACGATGCACAGCGAAGCGATGAGGAGGAGCGGCGCCTATGACTCGCGCCAGCGACGATGCACAGCGAAG
CGATGAGGAGGAGCGGCGCCTATGACTCGGTCGGACACGCTGGCAACCAAGCTGCCATGGTCCGATTGGC
TTTCGCGGCAACGTTGGTATGCCGGACGCAACCGCGAGCTGGCCACGGTCAAGCCGGGCGTAGTCGTCGC
CCTGCGACACAACCTCGACCTAGTCCTGGTCGACGTAACCTACACCGACGGTGCAACGGAGCGTTACCAG
GTGCTCGTCGGATGGGATTTTGAGCCGGCGTCCGAGTACGGCACGAAAGCCGCCATCGGCGTCGCCGACG
ATCGCACGGGATTCGATGCTCTCTACGACGTCGCCGGGCCGCAATTCCTCCTGTCGCTAATCGTCTCGTC
CGCCGTCTGTGGCACATCCACCGGCGAAGTAACGTTCACCAGGGAGCCAGACGTCGAGCTGCCCTTTGCC
GCGCAGCCGCGGGTATGTGACGCCGAACAGAGCAACACCAGTGTGATCTTCGATCGGCGGGCTATCCTCA
AGGTGTTCCGCCGGGTAAGCAGCGGGATCAACCCCGACATAGAGCTGAACCGCGTGCTTACCCGTGCCGG
TAATCCACATGTGGCCCGCCTGCTGGGCGCTTACCAGTTTGGGCGGCCCAATCGTTCGCCAACCGATGCT
CTGGCGTACGCCCTGGGCATGGTGACCGAGTATGAGGCGAACGCGGCCGAAGGCTGGGCGATGGCCACCG
CCAGCGTGCGGGACCTCTTCGCCGAGGGAGACCTCTATGCCCACGAAGTCGGCGGCGATTTCGCCGGTGA
ATCCTACCGGCTCGGCGAGGCGGTCGCCTCGGTGCACGCCACGCTGGCTGACAGCCTCGGAACCGCGCAG
GCAACGTTCCCGGTGGACCGGATGCTGGCGCGGCTGTCGTCGACGGTGGCGGTGGTGCCCGAACTGCGGG
AGTACGCGCCAACGATCGAACAGCAATTCCAGAAGCTCGCGGCGGAGGCAATCACGGTCCAGCGGGTGCA
CGGTGACCTGCACTTGGGACAGGTGCTGCGTACCCCGGAAAGCTGGCTGTTGATCGACTTTGAAGGCGAG
CCGGGCCAGCCGCTGGACGAACGGCGAGCGCCGGATTCGCCGCTGCGCGACGTGGCCGGTGTGTTGCGAT
CGTTCGAGTACGCCGCTTACGGGCCGCTGGTGGACCAGGCCACCGACAAACAACTTGCCGCTCGCGCCCG
CGAATGGGTCGAGCGCAATCGCGCCGCCTTCTGCGACGGCTACGCGGTCGCGTCGGGAATCGACCCGCGA
GATTCGGCGCTGCTGTTGGGCGCCTACGAACTCGACAAGGCGGTTTATGAGACCGGCTATGAGACACGGC
ACCGGCCGGGTTGGCTTCCGATTCCGCTGCGTTCGATCGCCCGCCTGACCGCTAGCTGATACCGGCCGGG
GTGTCCGGCTTATTGCTTGGCGTGCGTGCGTCCTGGGCGTCTGGAAGCATGCTCGTGTGCAACGAGAGAT
TTATGACGGTGAGGCGCGGCTGTCATGGGTGTTGGCGGCGCTGGCCGGGATACTGGGGGCAACCGCGTTC
ACCCACTCCGCGGGATACTTCGTTACTTTCATGACCGGCAATTCGCAGCGCGCGGTGCTGGGATTGTTTG
GGGACGACGCGTGGATGTCTGTCACCGCGTCGTTGCTGATTCTATTCTTCGTCGCCGGCGTGGTGATTGC
GTCGGTGTGCCGGCGGCATTTCTGGGCGGCGCATCCCCACGGCCCGACCGTGCTGACCACCTTCAGTTTG
ATATTTGCCGCCGGAGTCGACATTATGCTGGGCGGCTGGCACGAGAGCATGCTCGATTTTGTGCCGATTC
TGTTCGTGGTCTTCGGGATTGGCGCCTTGAACACATCGTTCGTCAAGGATGGCGAGGTATCGGTTCCGTT
GAGCTATGTGACCGGCACATTGGTCAAGATGGGCCAGGGCATCGAACGTCACCTGGCCGGCGGAAAAGTG
GAGGACTGGCTCGGCTACTTCCTGCTGCACGCCAGCTTCGTGCTAGGCGCCGCGGCCGGTGGCGCCATTA
GTATGGTCGTCACCGGACCCCAGATGCTCGCGGTCGCGGCGGTAGTGTGCGCTGCGACAACCGGCTATAC
CTACCTGCACGCTGACCGGCGAGGGTTGGTCAATCAAAAGCGGCCCCAGCCGGGAAAGCGGCTCTTTCGA
GCGCTCAGGCGAGGCGAATTAGATTCGGGAACCTCCACGCCCGCAACCAATTACGGGTCGAGTTAGCTTG
GCTTCCAGTGGCGCTGGCGAAGGGGTGACCACGCCAACTTCACCCGGAAGGTCCGACCCAGTGCGGATGT
TCCACACATCGGCAGCAGCGCTGGCCGTTGCGCTGCTGCCGATGCTGGCTTGCTGGCTCAGGCGGCCGGC
GCAGCAGGGGCGGCCGGGGGTGTCGCGCCGTTGAGCACATGCTGGATATCGGCCTTCATGGCGACCAGCT
GCTCGTTCCAGTAGGGCCACGAGTGTGTTCCGTTGGGCGGGAAGTTAAACACCCCGTTGCGTCCACCGTC
GGCCGCGTAGGTGTCCCGGAAGGTCTGGTTGGTGCGCAGGGTGAGGCCTTCCAGGAACTTCGCCGGTATG
TTGTCGCCGCCGAGGTCGCTGGGTGTGCCGTTACCGCAGTACACCCAGATCCGGGTGTTGTTGGCGACCA
GGCGGGGAATCTGAACCATTGGGTCGTTGCGCTTCCAGGCCGGGTCGCTGGACGGACCCCACATGCTGTT
GGCGTTGTAACCGCCCGAGTCGTTCATCGCCAGGCCGATCAGCGTCGGCCACCAGCCCTCGGACGGGTTG
AGGAAGCCCGACAACGACGCGGCGTACGGGAACTGCTGCGGGTAGTACGCGGCCAGGATCAGCGCGGAAC
CGCCCGACATCGAAAGACCCACCGCCGCGTTGCCTGTCGGGGACACGCCCTTGTTGGCCTGTAGCCAGGC
GGGCATCTCTCTGGTAAGGAAGGTCTCCCACTTGTAGGTGTAGTTCTGGCCGTTGCTCTGCGAGGGCTGA
TACCAGTCGGTGTAGAAACTGGATTGGCCGCCCACGGGCATGATCACCGACAACCCTGACTGGTAGTACT
CCTCGAAGGCCGGGGTGTTGATGTCCCAGCCGTTGTAGTCATCCTGGGCCCGCAGACCGTCGAGCAGGTA
GACCGCGTGCGGTCCGCCGCCCTGGAACTGGACCTTGATGTCGCGGCCCATCGACGCGGATGGCACCTGC
AGATATTCCACTGGAAGACCGGGCCTAGAGAATGCGCCCGCGGTGGCCGGCCCGCCGAAGGTACCGACCA
GACCGTAAACCAGGACAGCCCCCATAGCCGCGATAGCCAGCCGGCGCGGCAGGGTTGTCGCTGCGCTCCG
CAACCTTCGCACCTGTTCGAAGAACGTCATAGCTACTACCAATCCCAACTCTCATCTGCCGCACGACGCG
GTCGAATCTGTTCTGGGCGAGTGAAACACACCGAGGACGCTCAGTTCGAATGTCGTGGCCGCAGCGCGAG
ATCGCGGTTGGCTAACGATTCAGCGTCGGCCCGGACACCTTGGGCGATTGACACACCCGGGTCACGGCTG
GCTCCCGAGCGGCGCAACGACCGCACGCACAACCCCTATGCTTACTGCCGACCAGAGGAGAGACCCATGC
GCACCTTCGAGTCGGTCGCCGACCTGGCCGCCGCCGCGGGCGAAAAGGTCGGGCAGAGCGACTGGGTGAC
CATCACCCAGGAAGAGGTCAATCTGTTCGCCGACGCAACGGGTGATCACCAGTGGATCCACGTCGACCCG
GAACGGGCCGCTGCGGGTCCCTTTGGCACCACCATCGCGCACGGATTCATGACCCTGGCGTTGCTCCCGC
GCCTGCAACACCAGATGTACACCGTCAAGGGCGTCAAGCTGGCAATCAACTACGGCCTGAACAAGGTTCG
CTTCCCGGCACCAGTACCCGTCGGCTCGCGGGTGCGTGCGACGAGCTCGCTGGTCGGTGTCGAGGATCTG
GGCAACGGCACCGTGCAGGCGACGGTGTCGACGACCGTCGAGGTCGAGGGATCGGCCAAGCCGGCGTGTG
TGGCCGAAAGCATCGTGCGCTACGTCGCCTGAGGCAACTCGCGGTCAGAATTCGGCGATCGCGTGCTCGA
GGCGTTGGGCCAGCCAGGCCTCGGCGTGCGCGCGCCGGGTCGGAATGTGCTGTGACGGGAAAAGCGTTGT
CACCGGCTGGTATTCGCGCAGCGTACGGCGGGCGACGGTCATCTTGTGCAGCTCAGTGGCGCCGTCGGCG
ATGCCCAGTGACTCGGCTGCCAGCATCATCTTGACGAACGGCATCTCGTCGGAGACCCCGAGCGCGCCGT
GCAGGTGCATGGCCCGCTGCACGACGTCATGCAGCACCTGGGGCATCGCCACCTTGACCGCCGCGATGTC
GCGGCGCACCTTTTGATAGTCGTGGTGTTTGTCGATAAGCCACGCGGTGCGCAGTACCAGCAGCCGGAAC
TGCTCGATCTGGATCCAACTATCGGCGATCTTCTCCTGGGTCATCTGCAGATCGGCGAGCCGCCCGTGTC
TAGTCTGGCGCGACAGGGCACGCTCGCACATCATGTCGAATGCTCTGCGCGCCAGCGCGATTGTCCGCAT
CGCGTGATGTATTCGGCCGCCGCCCAATCGGGTCTGCGCGATCATGAACGCTTGGCCCTCGCCGCCGAGC
ACATGATCGGCCGGCACCCGGACGTCGTGGTAGCGGATGTAGCCGTGGCTGGCGTGCCGGGTGGACTCGG
CTCCCACACCGACGTTGCGCACGATCTCGATGCCCGGGGTGTCGGCCGGGACGATGAACAGCGACATCTT
CTCGTACGTACGGGCTTCCGGCTTGGTGACGGCCATGACGATAAAGAACGACGCATGCTTGGCGTTGGTG
GAAAACCACTTCTCGCCGTTGATGATCCAGTCCCCGTTTCCCGCGGCATCGCGGGTCGCCGCGGTCACGA
ACAGCCCGGGATCGGAACCACCCTGCGGCTCGGTCATCGAATAGCAGGAGGTGATCTCGCCGTCGAGCAG
CGGTCGTAGATAGCGGGCTTTCTGCTCGTCGGTGCCGAACAGCGCCAGGATCTCGGCGTTGCCGGAGTCC
GGCGCCTGACAGCCGAACGCCGACGGCGCCCACCGGGAGCGGCCGATGATCTCGTTGAGCAGCGCCAGCT
TGACCTGACCGAAGCCCTGTCCGCCGAGTTCGGGACGCAAATGCGCGGCCCACAACCCCTGGTCTTTCAC
CTGCCGCTGCAGCGGCCGCAGGATCGCCATCGTGTCGGCGTTCTTTTTGTCGTAAGGATCGAGGGCGACC
AGATCGAGCGGTTCGAGTTCCTCGGCCATGAATTTTTCGACCCAATCCAGCTTGGACTGGTATTGCGGGT
CGGTTTCGAAGTCCCACACCGTCGGCAACCGTTCCCCGGCGCGGCGTCGCACCGGCATCGTTGATAGAGC
AAGACCATCGTAGGTGCGGTCTAGCGGCTTCAGCGCAGTTCGGGCAGGACGTTGGTGCGGTAGAAGTCGA
TGGCGGTGATCGGGTCGTCCTGGGGGAAATGCAGGAAGGGGACGGCGCCGGCGTCGAGAACCGCTTGCAC
CGCACCGATGTGGACGCCGGGATCGGTACCGACCGCCCAATTGGCCAGCACTTTCTCGATCGGGTTCGAC
TCGGCGGCACGCTGGATCTCGACCGGATTGGGCTGGTCGACGGCCCCGGCGGTGAATCGCCACAAGTCGG
CGGCGCGGGCGGCCGCCTTGTCGTCGCCGACGACGGCGAACAGTTCGGCCCGCTTACCCAGGGTGGTGGG
ATCTCGTCCGGCCGCTTGAGCGCCCGCGGCGAACGCGGCGAGCAGCTTGGCGTCGTTGATGTCGCGGGCT
TGGGCGATCCAACCATCACCGTATCGGCCGGCCAGGGTGGCGCTCTGGGGGCCGCTCGCGGCGACAAAGA
TCGGCGGCGGCATCGCCGGCGTGTCGTAGAGCTTGAGCTCGTCGGTCCGAAAATAGTGGCCCGTGAACGA
GATCCGCTCACCGCTCCACAGCTGGCGGATCAGTACGATGGCCTCGATCAGCCGGTCGTGGCGCTCGCGG
TAGTTGCCGAACGTGTCGGTGGCGGCTTGTTCGTTGAGCCGCTCGCCGGTGCCCAGCCCCAGAAACACCC
GTCCGGGGTTCAGGATCGCCAGCGAGGCAAACGCCTGAGCGACGGTGGCCGGATGGTAGCGGTATATGGG
ACAGGTCACCCCGGTGCCGAACAAGATGCTGCTGGTGCTGTTGCCCACCAACGCCAGGGTCAGCCAGGGA
AACATCGAATGGCCCTCGTTGTCTTGCCATGGCTGTAGGTGGTCGCTGGCCCACACATACCGGAAGCCAG
CTTGCTCGGCGGCTTGGGCGTGCGCCACCAGCCGATCGGTGCGGAATTGTTCGTGGGATAAGACGACACC
CACCCCGCGGCTTGCCGGCTCTGGGGTCGGCGTCGGACCGCTGCGCGTGCTGCAACCGCCGCCTAGCCCA
CCGGCGCCGATCGCGCCGAACCCGGCGGCCAGACCGAACGTCCGCCGTGAGATGCCGGTCATCGGGCTGC
ACTACCCGCGTCGCGCTGCAGCACACCTTCGAGAGTGCATCCTGACTCACCGTCGGCGCCACCGGTTAGC
CTGGCGAGATGACCCCGCAGGCACGCCCAGCGCGCAGGGCCGATGTCCGCGAGCTGTCCCGCACCATGGC
CCGGGCGTTCTATGACGATCCGGTCATGAGCTGGTTACTGTCGAACGACAACGCCCGCACCGCAAGGCTG
ACCCGGTTGTTCGCGACGATTGTCCGCCACCAGCATCTGGCCGGCGGTGGTGTGGAAGTGGCCCGCGGCG
CGGCGGGCATCGGCGGGGCGGCGCTGTGGGATCCCCCGGATCGATGGCGGGAGTCGCGCCGCCAGCAACT
GGCGATGACACCGGGGTTCCTGCGGGTGTTCGGCTTTCGGACGGCCAAGGCCCGCGCGGCGCTGGACGTG
ATGATGCGTGTGCATCCCGAAGAACCCCACTGGTATCTGGCCGCCATCGGCAGCGACCCGACGGTCCGCG
GCCAGGGGTTCGGTCAGGTGCTGATGCGGTCACGGCTGGACCGTTGCGATGCCGAACACTGTCCGGCCTA
CCTCGAATCCACCAAACCCGAGAATGTGCCCTACTATCAACGGTTCGGTTTCCGGGTGACCCGTGAGATC
GCTCTGCCCGACGCGGGGCCGCCGCTATGGGCGATGTGGCGGGAGCCTCGGTAGCGGTTCTTGGCAGCTG
GATCGTTCGTCCGGCCGGGTGATCACTGCGCGACCGTGAATCTGGCGACGCCGCACCGGCGTGTCGCGTC
GCCAGACTCACAGTCGCGGCAATCTCTGACCGCCGGTGCGCTGAGATAGCTCCCGAGGTGCAAAAGTGGT
GCGCAGATCGTCAGGCTGAGCTTGCCGGGATCGCGTGGGTCGGCACCCGCAGCCGTCGTCTGCCACCCAA
TAGTGTGTGCGACCCGCCCGGTACACGCGGAATCAACGGGTATGCGGTTCTGGCATAGGCTTGTCAGGCA
ATGATCGCTCTGCCCGCCTTGGAAGGTGTCGAACATCGGCACGTGGATGTGGCGGAAGGCGTCAGGATCC
ACGTTGCGGACGCCGGGCCGGCCGATGGTCCGGCGGTAATGCTGGTGCACGGCTTCCCGCAGAACTGGTG
GGAGTGGCGCGACCTCATCGGCCCGCTGGCCGCCGACGGCAACCGGGTGCTGTGTCCCGACCTGCGCGGC
GCGGGCTGGAGTTCGGCGCCCCGCTCGCGGTATACCAAGACCGAGATGGCTGACGATCTGGCTGCGGTTT
TGGACGGCCTGGGTGTGGCCAAGGTCAAGCTGGTGGCCCACGATTGGGGTGGGCCGGTCGCGTTCATCAT
GATGTTGCGCCATCCCGAGAAGGTGACCGGGTTTTTCGGCGTGAACACCGTGGCACCCTGGGTGAAGCGC
GATCTTGGCATGCTCCGCAATATGTGGCGGTTCTGGTATCAGATCCCCATGTCGCTGCCGGTGATCGGCC
CGCGGGTGATCAGCGATCCTAAGGGCCGCTACTTCCGGCTGTTGACCGGGTGGGTCGGGGGCGGATTTCG
GGTTCCCGATGACGACGTGCGCCTGTACTTGGACTGCATGCGCGAGCCGGGGCACGCCGAGGCCGGATCG
CGGTGGTATCGCACCTTTCAGACCAGGGAAATGCTGCGCTGGCTGCGCGGCGAGTACAACGACGCTCGGG
TCGATGTCCCGGTCCGATGGCTGCACGGCACCGGAGATCCGGTGATCACGCCCGACCTGCTGGACGGCTA
TGCCGAGCGGGCCAGCGATTTCGAGGTGGAGCTGGTCGACGGCGTGGGCCATTGGATCGTCGAGCAGCGA
CCCGAGCTGGTGCTCGACCGGGTGCGTGCGTTCCTAGCTGCGGGGACCGAGCAGCGCGATTGACGCATCC
ACCGCCGGCTCGACGATGTTCCGGATCGGCTGGCCGTCCTCGACGGTCAGCGCGGTCAGTTCACGCAAAC
CGCCCAGCAAGATTACGGCCAGTGGCACATTCAGTGGCGGTAGGTTAGCCCGCCGGAACCCAGGGCTGGC
GCTGAGCTCGATCAGCAGGCTGGTTAGCTGCTCCATGCCGCGGCGCTGGACGGGGTAAGCGGCGGCACCG
AGCGACGGGAATTCACGGATCCAACTCAACGTCACCGCCGGCCTGGATTCGATATGGGTGACGTAGGCCT
CGACCGCCTGACGAATCTGGTCGTGCCAGTCGGCGTTTGGATCGACGGCCGCCCGGATGCTGTTGCCCAA
CGTCTCGTTGTCCGCTAGCAGGAGTTCCAAAAAGCACTGTTCCTTGCTGGTGAACCGGTCGTAGAACGTG
CGCTTGGATGTGCGGGCGTGCCGGACGATGTCGGAGACGGTGGTGGCGCGATAACCCCGCTCACCGATCG
AGGCGACCAGGCCGTCGAGCAACCGTAGCCGAAACGAGTCGGTCTCGACGACCAACGCGCCGGCGGCGAC
TGCTGTCACCCGCGCCTCCTCTACCTATCCCTTGTCAGGTTTGGTACCAAAGAGTACCGTACTGGACAAG
CCACGGTACACCACCGTACCACGCCCGATCCAGGGACGTTAGGAGCAACACCGCCATGAGCGAAGTCGTC
ACCGCCGCACCGGCACCGCCCGTAGTCCGACTTCCCCCGGCGGTCCGCGGGCCGAAGTTGTTCCAGGGAT
TGGCCTTCGTGGTGTCACGGCGACGGCTGCTGGGGCGGTTCGTGCGTCGCTACGGCAAGGCCTTCACCGC
CAATATCCTGATGTACGGCCGGGTCGTGGTGGTCGCCGACCCGCAGCTAGCCAGGCAGGTCTTCACCAGC
AGTCCTGAGGAGCTGGGCAACATCCAGCCCAACCTGAGTCGGATGTTCGGTTCCGGCTCGGTGTTCGCGC
TGGACGGCGACGACCACCGGCGGCGGCGCCGGCTACTGGCGCCGCCTTTCCACGGCAAGAGCATGAAGAA
CTACGAGACCATCATCGAAGAGGAGACCCTGCGCGAGACCGCCAATTGGCCGCAAGGACAGGCTTTCGCA
ACGCTGCCGTCAATGATGCATATCACGCTCAACGCCATCCTGCGTGCGATCTTCGGGGCCGGCGGCAGTG
AACTAGACGAGCTGCGCCGCCTCATTCCGCCGTGGGTCACGCTGGGCTCGCGCCTGGCGGCGCTACCGAA
ACCCAAACGCGACTATGGCCGCCTTAGCCCGTGGGGCCGGCTGGCCGAGTGGCGGCGCCAGTACGACACT
GTCATCGACAAGCTCATCGAAGCCGAGCGGGCCGACCCGAACTTCGCCGATCGGACCGACGTATTGGCGT
TGATGCTGCGCAGCACTTACGACGACGGTTCCATCATGTCGCGCAAGGACATTGGCGACGAGCTGCTCAC
GCTGCTGGCCGCCGGGCACGAAACCACGGCGGCGACACTGGGCTGGGCGTTCGAGCGGCTCAGCCGGCAC
CCCGACGTGCTCGCGGCTCTGGTCGAGGAGGTCGACAACGGCGGTCACGAGCTGCGTCAAGCGGCGATCC
TGGAGGTACAGCGGGCCAGGACCGTCATCGATTTTGCGGCTCGTCGCGTCAATCCACCCGTTTACCAGCT
CGGCGAGTGGGTGATTCCCCGCGGGTATTCGATCATTATCAATATCGCCCAGATACATGGCGATCCCGAC
GTCTTCCCGCAGCCGGATCGCTTCGACCCGCAGCGCTACATCGGAAGTAAGCCATCCCCGTTTGCGTGGA
TCCCTTTTGGTGGCGGGACCCGCCGCTGTGTCGGGGCCGCATTCGCCAACATGGAGATGGATGTGGTGCT
GCGAACGGTGCTGCGCCACTTCACCCTCGAGACCACCACGGCCGCGGGCGAGCGCAGCCACGGTCGAGGA
GTTGCATTCACCCCGAAGGATGGCGGTCGGGTGGTGATGCGCCGACGCTGACGGCCAGCTCGGGCCCGCG
TTCAGGTCCCGAGTTCGGGTGAAAGGCTGGCCCGCAGTGCAGATTCGGCGGTCCGTCGGGGTAGCCTCCA
GCCGGGCCGGACGAAGTGGCACGTGTACCCGTTGGGGTAGCGCTGCAGGTAGTCCTGGTGCTCGGGTTCG
GCTTCCCAGAAATCCCCGGCCGGGCTGACCTCGGTCACCACCTTGCCGGGCCACAGGCCGGATGCCTCGA
CATCGGCGATGGTGTCCAGCGCGATCCGCTTTTGCTGCTCATCGAAGTAGAAGATGGCCGACCGGTAGCT
GGTCCCCCGGTCGTTACCTTGCCGGTCTTTGGTTGTCGGGTCGTGGATCTGGAAGAAGAATTCCAGCAGG
GTGCGGTAATCGGTGACCGTGGGGTCGAAGATGATTTCGACGGCTTCGGCGTGCGTGCCGTGGTTACGGT
AGGTTGCGTTGGGGATGTTCCCGCCGCTGTAGCCCACCCGCGTGGAGACCACACCGGGCTGGTTGCGGAT
CAGATCCTGCAGCCCCCAAAAGCAGCCGCCGGCGAGGATCGCTTTCTGATTGCTCGTCATTTCCGGACCT
CCCGATCAGGCTACACTCCGGCGATGGAGTGTAACGGCGCGAAGACCGCACTGTGAGCGCTTCGGAGTTC
TCCCGTGCTGAACTCGCCGCCGCCTTCGAGAAGTTCGAGAAGACCGTGGCCCGCGCCGCCGCGACGCGCG
ACTGGGATTGCTGGGTGCAGCACTACACCCCCGACGTCGAATACATCGAGCACGCGGCGGGCATCATGCG
AGGCCGCCAGCGGGTACGTGCCTGGATTCAAGAAACGATGACGACCTTCCCGGGCAGTCACATGGTGGCC
TTCCCGTCGCTGTGGTCGGTGATCGACGAGTCCACCGGGCGAATTATCTGCGAATTGGACAACCCCATGC
TCGACCCCGGCGACGGCAGCGTGATCAGCGCGACGAACATTTCGATCATCACCTATGCCGGCAATGGCCA
GTGGTGCCGTCAAGAAGACATCTACAACCCGTTGCGGTTCCTGCGGGCGGCGATGAAGTGGTGTCGCAAG
GCGCAGGAGTTGGGCACCCTCGACGAGGACGCGGCGCGTTGGATGCGCCGGCATGGAGGTCCTTAAATGA
ACGCACCCAAGCTGGTCATTGGCGCGAACGGCTTCCTGGGTTCGCACGTGACTCGCCAGCTCGTCGCCGA
CTGCGCGCCGCAGAAAGGTGAGGTACGCGCGATGGTGCGACCCGCTGCCAACACCCGGAGCATCGACGAT
CTACCGCTCACCCGATTCCACGGCGACGTCTTCGACACCGCCACCGTGGCCGAGGCGATGGCCGGCTGCG
ACGACGTCTACTACTGTGTGGTCGACACCCGCGCCTGGTTGCGCGATCCCTCCCCGCTGTTTCGCACCAA
TGTGGCAGGCCTGCGCAACGTCCTCGATGTGGCCACAGACGCCAGCCTGCGCAGGTTCGTCTTCACCAGC
AGTTATGCGACGGTGGGTCGTCGGCGTGGACACGTGGCGACCGAAGAAGACCGGGTGGATACCCGCAAGG
TGACTCCTTACGTGCGGTCCCGGGTGGCGGCCGAGGATCTGGTGCTGCAATACGCGCACGACGCAGGTCT
GCCCGCCGTCGCGATGTGTGTGTCGACAACCTACGGCGGCGGCGACTGGGGCCGCACCCCACACGGCGCC
TTCATCGCGGGCGCGGTGTTCGGCAGGCTGCCTTTCACGATGCGCGGCATCCGGCTGGAGGCGGTGGGTG
TCGACGATGCTGCGAGGGCGCTGATCTTGGCGGCCGAACGCGGGCGCAACGGCGAACGGTACCTCATCTC
CGAACGCATGATGCCGTTGCAAGAAGTGGTGCGGATCGCCGCGGATGAGGCCGGTGTCCCGCCGCCACGA
TGGTCGATCTCGGTGCCGGTGCTTTACGCCCTGGGTGCGTTGGGCAGTTTGCGAGCCCGACTCACGGGCA
AAGATACCGAACTCAGCCTGGCGTCGGTGCGCATGATGCGTTCCGAGGCCGATGTCGACCACGGCAAGGC
CGTCCGCGAGTTGGGTTGGCAGCCACGTCCGGTGGAGGAGTCGATCCGGGAGGCCGCCCGGTTCTGGGCG
GCGATGCGCACCGTCGGGAAGGACCCCGCGGCCTCGTGATCCGAAAAGGCCTAGGGACGCTGCCGGGAAT
GTTGATCGCCGGCACGTGTTGCACAGGTCATGAGCAACCGGATTGTGTTAGAACCCAGCGCCGATCACCC
GATCACCATCGAGCCGACCAACCGACGGGTGCAGGTACGCGTCAATGGCGAGGTGGTCGCGGACACGGCC
GCGGCGCTGTGCTTGCAGGAAGCCAGTTACCCTGCAGTGCAATATATTCCGTTGGCCGACGTGGTACAGG
ATAGGCTGATCCGCACCGAGACCAGCACCTATTGCCCGTTCAAGGGTGAAGCCAGCTATTACAGCGTGAC
TACCGACGCCGGCGACATCGTCGACGACGTGATGTGGACGTACGAAAACCCTTATCCGGCGGTAGCGGCG
ATCGCGGGGCATGTCGCGTGCTATCCGGACAAAGCCGAAATCAGCATCTTCCCGGGGTAGCGCAGGCTAC
CGGGTATACCTCGGCCAACGACTGGGTGTCGCTGTATTCGCGCAGCGAGATGATCATCCCGTCACGGGTC
TCGAAGATGCAGACGAACGGGCTGTCATATCGGGTCCGGTCGGCGCTCACACCGTCGCAATGCCCCTCGA
CCACTACCGTTTCACCCTCGTTGACGCAGCGGATGAGTTCGATGTTGACCTCGAAGACCTGCTTGCGCCG
CTCGACTGCTCGCCGAAACGTCTTCTTGTCCAATTCCGTACGGGTGACGATGCTCCAGTAGGTGAAGTCG
TTGCTGAGCAGCGCGAAGCCTTCGTCGAGATCTCCGCCCTCGCAGAGGCTTTGCAGGAACATCCAGGCCA
GTTCGGCTTGCGGGTCGTCGAACGGCGTCATCACATCGCCATCTTGTCTCGGGAGACAGCGTGCGGTCAA
TTGACGTGGTCGTCGAAGCGGTGGTCACCTTCGCGGGGGCGGCCGGCTTCGCGCACACCTTGGCGCCGTT
GCGTCGCGGTCAGCAGGATCCATGCTTTCGGGTCCCCGGTGACGGCACTATCTGGCGGACCAGCTTGCTG
CCCACCGGGCCGGTCACCGCGCGGATCAGCCGTGCTGGGCGCGACGCCGCCCGTTGCGTGGCGTGGGGCA
GCGGTGCCGAGGAGTTTGTCGACATGGCGCCCGCCATGCTGGGCGCCGCCGACGACGCCAGCGATTTCGT
GCCGCTGCATCCGGCCGTGGCCGCCGCGCACCGCCGGCTGCCGAACTTGCGCCTGGGCCGCACCGGCCAG
GTGCTGGAAGCCTTGATCCCGGCGGTCATCGAGCAGCGGGTACCCGGCGCCGACGCGTTTCGGTCGTGGC
GGCTGTTGGTGTCCAAGTACGGAACGCAGGCCCCCGGTCCGGCGCCACCCGGCATGCGGGTGCCGCCGTC
GGCCGAGGTGTGGCGTCACATCCCGTCCTGGGAGTTTCATCGCGCCAATGTCGACCCGGGGCGGGCTCGC
GCGGTGGTGGGTTGCGCGCAGCGGGCGGCGTCGCTGGAGCGGCTGGTGTCGCTGCCCGCGGCTCGGGCGG
CGGAGGCGCTGACATCGTTGCCTGGAGTCGGGGTATGGACCGCGGCCGAGACCACACAACGCGTGTTCGG
TGACGCCGACGCCGTGTCGGTCGGCGACTACCACATTCCGAAGATGATCGGCTGGACGCTTGTGGGCCGG
CCGGTCGACGACGCCGGCATGCTCGAGCTGCTGGAGCCGATGCGCCCGCATCGCCACCGGGTGGTCCGCT
TGCTCGAAGCCAGCGGCTTGGCGCGTGAGCCGCGCCGCGGGCCCCGGCTGCCGGTACAGAACATCCGGGC
GCTGTAGGGGAGTTTGACGGGGATCTTGCTCGGTCCGGCGCCCCGATTCCCGCCAGATCGGCTGCCGGCG
CCGCTAAGCCGTTGTCGGCCGATCACTGCCTCCGCGTTCGGCCTCGGCGGTCTGCCGGTTCAGTCGCTGC
GTCTCGTAGATGGTGACGTTGGTGCGAGACAACAACAGTGCCGCGATACCGACGGCGATGATCGCTCCAG
GCACCACCGAGAACGAGCCGGTCATCTCAGCGACCATGATCATGACGGCCAGCGGCGCGCGGGAGACACT
GCCGAAGCACGCCATCATTGCGACCACGACGAAGATGCCCGGCTCGTGGGGCACCCCGGGCAGCTCGGTG
AGCTCGCCTAGCCGCCAGATCGCCGCTCCGACGAAGGCGCCGATCACGATTCCCGGCCCGAATAGCCCGC
CTGATCCGCCGGTGCCGATCGACAGCGACGTCGCGAGGATCTTGGCGATCGGCAAGACGATGACGATCCA
CAACGGGATGCTCAGCAGCGTCCCCCGATCGGCGGCTAGCTGCGCCCAGCCATAGCCGCTGCTCAGGATC
TGGGGAATCGGCAGACCTAACAGCCCGACCAGCAGTCCGCCGATCGCCGGTTTGAGCACCGGGCCCCCGG
GCAGCCGGCGCGTAATTGCCACCGACGCGTGAAAGACTCGGGCATACAAGTAGCCTACGGCGGCTGCGAT
CAGCCCGATCACCACGAACCACAGTAGTGGCCACGCCTTTTCGAAGCGATACTCGGCGTCGATGTAGCCG
AACAGCGGGTCGAAGCCCAAGAAGGCGCCGAGCACGGCGTAGGCGGTTCCCGAGGCGATGAAACCCGGCA
GCAGGTTGCGGTAGTCGAAGTCGTCGCGGTAGGGGATCGAGGCGCCCAACGCCGCTCCGCCCAGTGGCGC
AGCGAAGATGGCGCCGATGCCGGCGCCGATACCCAGCGCTACCGCGGTCCGGCCGTCTTCGTTGGACAGG
TTCAGCCGGCGGGTCAGCAGTGAGCAGAAGCCGGCCGAGATCTGCGCGGTCGGGCCTTCGCGGCCGCCTG
AACCGCCCGAGCCGATGGTCAAGGCGCTGGCCACCATCTTCACCAGCACCGCCCGACCTCGGATGGCGCG
CGGATCGCCGTGCACCGACTCGATCGCTTCGTCGGTGCCGTGACCGGTGGCCTCCGGGGCGAGCTTGGCC
ACGATCAATGCCGACAGCACCGCCCCGCCCGTCGTCACCAGCGGAATCGCCCACGGACGCGCGAAACCGG
TGGACCCGCGGTGGCCGCCCTCCCCAACGGGAGTGGGAATCTGATAGTCCGCGAGGTAGCCGAGCAGAAA
CTCGCTGGTGTATTTCAGCGCGAGGTAGAAGACGACGGCGCCCAGGCCGGCAATGACACCGATCGTGATG
CCTAGCAGGAACCATTTGCGCAGGTAGCCCGCGCTCCTGATCGATACGCCGAATCGTCCGCCGGCGGCCT
CGTTCCCGATGTCTTCCGCCTCCGGCATGGTCGGGAGGTTAGCAGCATGCCAAGCGAACACCGACCAGTC
GCCCGGCGCCATCCCAGAGTTGGCCAGCGCTATCCGACGATCAGCAGCGCAACCATGGCCCAGGTCTGGA
CGTACGCGATCACCGCCGCTGTGCGGCGAGGAGATCCGAAACGGTGCCGCACTCTTGGACCCCGACCTCT
GTCATGACGCCGCCGCTCGTCGTGGCCGCGTTCAGGCCGGTCGGCCATTACCGACTCGCAACGGACAGAG
CCGGTGGGCCCTGCTCGCCCCCGGCGACCGGAGCCAAGCTGACAAGTTCCGTAGCATCCCGCCCAACGGT
AGGTACCAAGCCGCAGTGGTGGCACACTTTAGTGATGTCAATGTCGCTCACGGCCGGTCGCGGCCCGGGA
CGTCCCCCGGCGGCGAAAGCAGATGAGACTCGGAAGCGTATTCTGCACGCCGCCCGTCAAGTGTTCAGCG
AACGTGGTTATGACGGCGCGACTTTTCAGGAGATCGCCGTCCGCGCCGACCTGACCCGACCGGCGATCAA
CCACTACTTCGCCAACAAGCGGGTGCTCTACCAAGAGGTGGTGGAGCAAACCCACGAACTCGTCATTGTG
GCCGGCATCGAACGGGCACGCCGCGAGCCGACCTTGATGGGGCGGCTGGCGGTCGTCGTTGACTTCGCGA
TGGAGGCCGATGCCCAGTATCCCGCCTCGACCGCGTTCCTGGCCACCACCGTGCTCGAATCCCAGCGGCA
TCCAGAATTGAGTCGGACCGAAAACGATGCGGTGCGAGCAACCCGAGAATTCCTGGTTTGGGCTGTCAAT
GATGCGATCGAACGCGGTGAACTAGCCGCCGACGTCGATGTCTCTTCGTTGGCCGAGACGCTGTTGGTCG
TGTTGTGTGGCGTGGGCTTCTATATCGGTTTTGTCGGGAGCTATCAGCGGATGGCGACCATCACCGATTC
GTTCCAGCAGCTGTTGGCCGGCACGCTCTGGCGGCCTCCGACCTGACCGAGACCTAACCGGCGGCCCCGA
AGCGTAGTGATGTGCCACACAAATCGTATAGGTTACCTAACTTACTTAGGTAGCATGGCATGCCGTGACC
GAACTCGACGACGTGTCCTCGTTACCATCCTCGCGACGGACCGCTGGCGATACCTGGGCGATCACCGAAA
GCGTTGGCGCCACCGCGTTGGGGGTCGCGGCGGCACGTGCCGTGGAAACGGCCGCGACCAATCCGCTGAT
CCGTGACGAGTTCGCCAAGGTGTTGGTGTCGTCGGCGGGTACCGCCTGGGCACGGCTGGCCGACGCCGAT
TTGGCCTGGCTCGACGGTGATCAGCTCGGCCGACGCGTGCATCGGGTTGCCTGCGACTACCAGGCGGTGC
GCACCCACTTCTTCGACGAGTACTTCGGTGCCGCCGTCGACGCAGGTGTCCGGCAGGTGGTGATCCTCGC
TGCCGGACTGGACGCTCGGGCCTACCGCCTGAACTGGCCGGCGGGCACTGTGGTTTACGAGATCGACCAG
CCTTCGGTGTTGGAGTACAAGGCGGGGATTCTTCAATCGCATGGCGCGGTTCCAACGGCGAGACGGCATG
CCGTCGCGGTGGACCTGCGCGACGACTGGCCGGCCGCGCTGATAGCTGCCGGATTCGATGGCACCCAACC
GACTGCCTGGCTAGCCGAGGGCTTGCTACCCTACCTGCCCGGCGACGCCGCGGACCGGCTATTCGACATG
GTCACCGCGCTCAGCGCACCGGGCAGCCAGGTCGCTGTCGAGGCTTTCACCATGAACACAAAGGGCAACA
CGCAGCGCTGGAATCGGATGCGCGAGCGACTCGGTTTAGACATCGATGTCCAGGCGTTGACCTACCACGA
GCCCGACCGGTCGGATGCCGCGCAATGGCTGGCCACGCATGGCTGGCAGGTGCACAGCGTGAGCAATCGC
GAGGAGATGGCCCGACTGGGCCGGGCGATCCCGCAAGACCTGGTCGACGAGACCGTCCGCACCACGTTGC
TGCGAGGGCGTCTGGTCACACCCGCTCAACCGGCGTGACACCGGCATCACGAGAACCAGAGGGAGCACAG
GATGAGCGCCATGCGCACCCATGACGACACCTGGGATATCAAGACCAGCGTCGGCGCCACCGCAGTGATG
GTGGCTGCTGCCCGGGCCGTCGAAACCGACCGGCCCGACCCGCTGATCCGCGATCCCTACGCCAGACTGC
TCGTCACCAACGCCGGGGCCGGCGCCATTTGGGAAGCCATGCTCGACCCAACACTGGTAGCCAAGGCGGC
TGCCATCGATGCCGAAACCGCGGCCATCGTCGCCTATCTGCGCAGCTACCAAGCGGTGCGGACCAACTTC
TTCGATACCTACTTCGCCAGCGCTGTCGCCGCCGGAATCCGGCAGGTAGTGATTCTGGCGTCCGGACTGG
ATTCCCGCGCCTATCGCCTGGACTGGCCCGCCGGAACCATCGTGTATGAGATCGATCAACCCAAGGTGCT
TTCCTACAAGTCCACGACGCTGGCGGAAAACGGGGTAACGCCGTCGGCTGGTCGCCGTGAGGTGCCCGCC
GACCTGCGCCAGGACTGGCCCGCCGCGCTGCGTGATGCCGGGTTTGACCCGACGGCACGCACGGCGTGGT
TGGCCGAGGGGCTGTTGATGTACCTACCGGCCGAGGCCCAGGACCGGCTGTTCACCCAGGTCGGCGCCGT
GAGCGTGGCGGGCAGCCGGATCGCGGCCGAGACTGCGCCGGTGCACGGCGAAGAGCGGCGAGCAGAAATG
CGGGCACGGTTCAAGAAAGTGGCCGATGTGCTCGGTATCGAGCAGACCATCGACGTGCAGGAACTGGTCT
ACCACGACCAGGATCGGGCGTCCGTTGCCGACTGGCTCACCGATCACGGTTGGCGGGCCCGATCCCAACG
TGCGCCCGACGAGATGCGCCGCGTGGGTCGCTGGGTTGAGGGGGTGCCGATGGCGGACGACCCGACTGCG
TTCGCCGAGTTTGTCACCGCAGAGCGGTTGTAGCGAGCGCATCCGACTGACCTTATATATCCGGATATAT
GGCTGGATCTTTTCTATTGCTGGTTCAACCGGGTGACTAGGATCGCGGTTATCACCGATGAGTGACCGCG
TCAAGGCGGTCGCGCCGCCGGACGGAAGGACGATGATGACCACCGAATCGGTTGCCCGGAAGACCCAGAA
ATCTGAGACCGAGGCTCCGCGCGAACCGGCGCCCGTTTCGGATGAAAAGCAAACCGATGTCGCTAAAACG
GTGGCTCGGCTGCGAAAGACCTTTGCCAGCGGGCGTACCCGCAGCGTCGAGTGGCGCAAGCAGCAGTTGC
GCGCGCTACAGAAGTTGATGGACGAGAACGAGGACGCGATCGCCGCGGCACTCGCCGAGGATCTGGATCG
CAATCCGTTCGAGGCATACCTCGCTGACATCGCGACGACCTCCGCCGAAGCGAAATACGCGGCCAAGCGG
GTGCGCAGGTGGATGCGGCGCCGCTACCTGCTGCTCGAGGTGCCGCAGCTGCCCGGCCGCGGCTGGGTGG
AGTACGAGCCATATGGCACCGTGCTAATCATCGGTGCCTGGAACTACCCGTTCTACCTGACCCTGGGTCC
GGCGGTCGGAGCCATTGCCGCTGGAAACGCCGTCGTGCTCAAACCGTCGGAAATCGCCGCTGCATCGGCG
CACTTGATGACCGAATTGGTGTATCGCTATCTCGACACCGAAGCGATCGCGGTCGTGCAGGGCGATGGTG
CGGTGAGTCAGGAGCTGATCGCTCAGGGTTTCGACCGCGTGATGTTCACCGGTGGCACCGAGATCGGCCG
CAAGGTCTACGAAGGCGCCGCGCCGCACCTGACCCCGGTCACCCTCGAGCTCGGCGGCAAGAGCCCGGTG
ATCGTCGCGGCCGATGCCGATGTAGATGTCGCGGCCAAGCGGATCGCCTGGATCAAACTGCTCAACGCCG
GGCAGACATGCGTTGCACCCGACTATGTGCTGGCGGATGCCACCGTCCGCGACGAGCTGGTCAGCAAGAT
CACCGCGGCCCTCACCAAGTTCCGCTCCGGTGCGCCGCAGGGCATGCGCATCGTCAACCAGCGTCAATTC
GACCGGCTGAGTGGATACCTCGCCGCAGCGAAAACCGACGCTGCAGCCGACGGCGGCGGGGTCGTCGTGG
GCGGCGACTGTGACGCATCGAACCTGCGCATCCAACCCACCGTGGTCGTCGATCCCGACCCGGACGGGCC
GTTGATGAGCAACGAGATCTTCGGACCGATCCTGCCGGTGGTCACCGTCAAATCTCTGGACGACGCGATT
CGCTTCGTGAACTCGCGGCCCAAGCCGCTATCGGCGTACCTGTTCACTAAGTCGCGTGCGGTTCGCGAGC
GGGTGATCAGGGAGGTGCCGGCGGGCGGAATGATGGTTAACCATTTGGCTTTTCAGGTGTCGACGGCCAA
ACTGCCGTTCGGTGGTGTCGGCGCATCGGGCATGGGTGCCTACCACGGCCGTTGGGGTTTCGAGGAGTTC
AGCCACCGTAAGTCGGTGTTGACCAAACCAACCCGACCCGACCTGTCCAGCTTTATCTACCCGCCGTACA
CCGAGCGCGCCATCAAGGTGGCTCGCCGGCTGTTCTGACCTGGGCGCGGGTTGTCGCCCCGTTGACACCC
GACTCGTTATAACCCCGAATTGTGATTGCGGAGAGGAGCCTGATGCCCGGAGTGCAAGATCGCGTCATCG
TCGTTACTGGAGCCGGCGGTGGCTTGGGCCGCGAATACGCCCTTACGCTCGCCGGGGAGGGCGCCAGCGT
CGTGGTCAACGACCTCGGTGGCGCCCGCGACGGCACGGGCGCCGGTTCGGCGATGGCCGATGAGGTCGTC
GCCGAGATTCGCGACAAGGGGGGCCGGGCGGTCGCCAACTACGACAGCGTCGCCACCGAGGACGGCGCAG
CGAACATCATCAAGACCGCGCTTGACGAATTCGGCGCCGTGCACGGTGTGGTGAGCAACGCCGGGATCTT
GCGCGACGGCACCTTCCACAAGATGTCGTTCGAGAATTGGGACGCCGTGCTTAAGGTGCACCTTTATGGC
GGATACCACGTGCTACGCGCGGCCTGGCCGCATTTCCGTGAGCAGAGTTACGGCCGGGTCGTGGTGGCGA
CCTCCACCAGCGGGCTGTTCGGCAACTTCGGCCAGACCAACTATGGGGCGGCCAAGCTTGGTCTGGTCGG
CCTGATCAATACGCTGGCGCTGGAGGGAGCCAAGTACAACATCCACGCCAATGCTCTTGCCCCGATCGCG
GCGACCAGGATGACCCAGGACATCCTGCCGCCCGAAGTACTGGAAAAGCTCACACCCGAGTTCGTCGCAC
CGGTGGTGGCCTACCTGTGCACCGAGGAGTGTGCCGACAACGCATCGGTGTACGTCGTCGGTGGTGGCAA
GGTGCAGCGAGTTGCGCTGTTTGGCAACGACGGCGCCAACTTCGACAAACCGCCGTCGGTACAAGATGTT
GCGGCGCGGTGGGCCGAGATCACCGATCTGTCCGGTGCGAAAATTGCTGGATTCAAGTTGTAGAAGTAAA
TGAAGGCTTGTGTCGTAAAAGAACTTTCCGGCCCGTCCGGCATGGTGTACACCGACATCGACGAGGTATC
CGGTGACGGCGGAAAGGTTGTTATCGACGTACGGGCCGCCGGCGTCTGCTTTCCGGACCTGCTGCTGACC
AAGGGCGAGTATCAACTGAAGCTAACGCCGCCGTTCGTGCCCGGCATGGAAACGGCGGGTGTGGTGCGTT
CGGCGCCGTCGGATGCGGGTTTTCATGTGGGCGAACGTGTTTCAGCATTCGGAGTGCTCGGCGGCTACGC
CGAACAAATAGCCGTACCGGTGGCCAATGTGGTTCGCAGCCCCGTCGAGCTCGATGACGCCGGGGCGGTG
TCGCTGTTGGTGAACTACAACACCATGTACTTCGCCCTGGCTCGGCGTGCCGCGCTGCGACCGGGAGACA
CCGTGCTGGTGCTCGGCGCCGCCGGCGGAGTGGGCACGGCCGCCGTCCAGATCGCGAAGGCGATGCAGGC
TGGCAAGGTGATAGCCATGGTGCACCGCGAAGGTGCGATCGACTATGTCGCTTCGCTCGGTGCCGACGTG
GTGCTTCCGCTGACCGAGGGCTGGGCTCAGCAGGTGCGTGACCACACCTACGGTCAGGGGGTGGACATCG
TCGTCGATCCCATCGGCGGACCGACATTCGACGACGCGCTCGGCGTGCTGGCGATCGACGGCAAGTTATT
GTTGATCGGCTTTGCCGCGGGTGCTGTACCGACCCTCAAGGTCAACCGGCTGCTGGTGCGCAATATCAGC
GTGGTGGGCGTCGGGTGGGGCGAGTATCTCAACGCGGTTCCCGGTTCGGCCGCCTTGTTCGCCTGGGGGC
TAAACCAGCTGGTCTTTCTGGGGCTCAGACCGCCTCCGCCGCAACGCTATCCGTTGTCGGAAGCACAGGC
CGCGTTGCAGAGTCTGGACGACGGCGGTGTGCTCGGCAAGGTTGTGCTCGAGCCCTAAGCGCATGCTCGC
GATTCGGCGATACGGTGATGCTGTGACGGATCGGCGGGCCAACACGAGGAATTCGCACCCGCTGCCGGCG
TGACCAACGCCACGCTGGCAGCAATCGGGTATCCGATCGCGTTGGCCAGCAAGCTGTTGGCGATATCGGC
CGTCGAAAGCACAACCGCGTAGCCGTCCGCAACCACAGTGGAAATGGTGCTGGCGATCTTGGTGTGCGCG
AGCGCTTCGATGCCAGGGTCAGGGAGCCCGGTGGGCGCCCGGTCGTCGGGCAACGTCAGCATCGACGAGC
CGCCGGTCTGTGACAAGTTCGCCAACAACGGATTGGGCAGCCACGCCGGTACCTGGCGCGGATGTGGTGC
ACGAACGCGTTGACATATTGGGGGCTCTTCGCGGATGAGGGTGTAGGGCGGGTCGGCGCGTCGTTGCCGG
GTAGGGGTCGCGGTCTTTCGATGATGGGCGGTTCCACGCTGCCGAAAAGGAAGACCTCGGCGTGTCTGCC
CGAGGCACTAGGTCGCAAGGGTAACCGAGGGTGCACGTTGACGGGGTGAGGCCAAGCGGGCGCCGAGCGT
GAACTGAGGGCGAGATTTCGGCCGATTCTCCGCCCTCAGTTCACGCTGGGCGACGGCGCCAACGGGCTGC
CCCTGGCCGGTCGCACCAAGACGCCGCATACGTACCAAACTTCCCATACTCACCCATCGCGGTGAACCCC
AAACCCAGTGCCGGCCACCATTGGCCTTCCCGATGGATTGGTGCCAGCAGCAACCGGCATCATCGAAAAC
CGGCTCTTCATGATCGAGGGCCGGCAGCGGCTCGAGCAGCGGCAGGCCGGGGTGATCACGTAGTAGTGCT
GAATGACCCGAGCATCGGGCGATCAGATGCTGAAGCTTTGCAGTTGCTGAGTAATGTCGGCCAACGTCAC
CACAATCGCGATGAATTCAATCATGCCGCCCAGGGCGGCCAACCCAATGGTGGCCGCGAGCGGCAGCTCG
ATCGCAGCGCGGAGGTTGCCGGCCGCCAGTTGATTCACGAACAGGGTGAGGTCATAGGCGGGCAGGATAG
TGACGAAGGCAAGACCTAGATCTGCCGTCGGAAGAAGAATCGAGTAGCCGGTCGACACAACGGAAGCGAA
AGTGTCCGCGATGTTGATGAGCGTCGCCGGTTGTGGCGGCGGTGGCGGCGGTAGCAGCGTCGGCACATAC
GGCGGGAACGCGGGCATCGGAGTTTGGGGCAGGGTGTTCAGGGCGGCTGGCAACTCGACCATGAAGTCGT
TGACGCCCTGTTGCGTTCCGGCAACCAGGGCATCGGCGACAACGCTCGCCGGGACATCCGGGAAGAGCCC
GAATGGGGTAGGCACGTTCGCCGGGCTCGTCGAATAGCCGAACCTCGGGTCGCCGTAACCCAGATTGACG
ATTACTTCCAAGTTCGGTTCGACCAGCGCCGCCAGCGGTGGGCCAATGACCGGGATTGCCCGCAACGGGG
CCAGCAGCGGCAGATGCTCGGTTTCAATGATGTAGTACGTGTTCGACGTCGTGCCCTGTGTCGGCAACTG
CGTGGCCGACGCTATCTGTGCCGGTGTGAGGTCCGCATACGTGGTGTGCACCGTGAGTATCCCGAATACT
GCGTTGATATCGGACAGGACATTGAGTGGATACCGCGGGAAGTCGGCGAAACCGTCGTACTCGAGGGTGT
AGGTCGTCGTCGGATAGGGATTGTCCGGGGTCGCCCCGTAGAACGGTAGGCCGAGGGTGGTGACATTCAG
ACCGGGTATGCGCGCAAGTATCCCGCCATTGGGATTCATCTCGTTGCCGATCAAGATGAAATTGAGCTGG
CTGGGGCTGGGAGCGTTGGGACCCAGCGAGATGAGGTGCTGCATTTCCAGGGACGCGATGACGGCGCTCT
GCGAATAGCCGAACACGGTGACGTGGTTTCCGGCGTTGATTTGCTCCCAAATCGCGCCGTCGAGAATCTG
TAGGCCCAACTGCACCGAGGTTTGGAAGGGCAGGGATTTGACGCCGGTGATCGGATATAGCTCTTCGGGC
GTCACCAGCGCTTTGACGACCGGATTCGAGACGACGGGGTCGATGAACAAGGTCGTGATGGCGTTGACAT
AACTCGGCGTGGGTATCGGTGACCCGGTGCCGCCCATGATGATCGCCGTATTTTGGTTGAACATTGGCGG
TAGCACCGGGGGTGAGGTTGGCTTAAAGAGTCCGGCCGTCGCCTCCTGCACCAGCGCGCTCGTGTTGGTG
GCCTCGGCATTGACAAATGCGTTTGCGGCCGCCGCCAACCTCTGGGTGAATTCGTTGTGAAACGCCGCAA
CCTGTGCGCTGATCGCCTGGAACTGCTGGCCGTACGCGCCGAACAGCGTGGCAAGGGCCGTGGACACTTC
GTCCGCGGCAGCCGCCGCCAGGCCGGTTGTCGGGGCCGCGACGGCCGCCGTAGCCTGGTTGATCGCCGAG
CCGATCCCGGCCAAATCGGTAGCCGCCGCTGCCAATACCGACGGCTGCGCGAATACGTACGACAAACCCC
ATCCCTCCTTGTCGACGGGGCCCATAACCCACCCGTCGAGCCGATACGTTGAGCGTAAAGCGACTCCGCG
GTTGTGTCTGGCCTTTGGAGTGAACCCAAATGGGGCCATGCTGCCTCGTCATTGGCGAGGTCGGTAAACG
GTAGTCGGTGGACGTCGATGCCGTCGGGAATCCGTTAGGTGACGAGGCCCTCGATGTTTCGAACGGTGTC
CGAGGCCGCCGCGAGGAGGGTGAGCAATTCCACGCCGCCCGCTATCGATCGTGCCTAAACCTACGGTGGC
CGCCAGGGGATAGCCGATCGCGTTGATCAGATTGCCCGCAGCGAGTTGCCTGACGAACAGTTGGGTGGTG
TACAGCGGCAGGGTGGTGACCAGGGCGAGGGCGATGTCCACGGTGGGCAGCAGGACGGCGTAGTTGGTTG
AGATGATCCTGGCGAGCGTGTTCACCACCTCGGCCGGCGTCGGTGCGGCGGCCACCGCGGCCACCAGATC
GGCGGGTTGCGGCAGCTGGATCTGCGGGAGCGTGAGCGGTTGCGCGGACAGCGCCTGCAGGTCGGCCGTG
AAGTCAAGGATGCCTTCTTGTGTTCCGGCGGCCAGGGCATCGGCGATGACCTGAGGCGGCACGTTCGGCC
ACAGCCCGAACGGCGTTCGCACATCGGCGTAGCTCGTCGAGTAGCCGTAGTTCGGGTCGCCGTAGCCCAG
GTTGACGATCACCTTCAGGTTCGGCTGGATCAGGTCGGCCAGCGGATCTCCGATGACCGGCACCGCCCGC
AGCGGTTGCAGCAGCGGCCGATTCTCGGTGCGGATGATGTAGTAGTCGGTGACCCCCGTATAGCCCGGCG
ACGTCGGTAATTTAGTAGCGCCCTCGACCTGCGCGGGCGTGAGGTCCAAATACTTGGTGTGTACGAATGT
GATGCCTGCAACCGCGTTGAGGTCGGAAATGAAGTTGAGCGGGTATCGCGAGAAGTCGGCGAACCCGTCG
TACTCGAGCGTGTAGATGGCCGTCGGATAGATCGTGTCCGAGGGCGTTGCGCCATAGAACGTCAGGTCCA
GAGTCGGAAGCGTCAGATCCGGGAACCGCGCGAGCATACCGCCATTGGGGTTCATTTCATTGCCGACAAG
CACGAAATTGAGGTCGCTCGCCGAAGGTGCGGCCCCGCCCATCGCCGTGAACCTCTGCATCTCCAGCGAC
GCGATTATGGCGCTTTGCGACCAGCCGAAAACGGTGACCGCGTTTCCGGTGGTCGCGAGCTCTACCATGA
TCGCGTCGTGCAAGATGGTCAAGCCCTCTTCCACTGACGTGTTGAGGACCAAACTTCTGACACCGGTGAG
TGGGTACAACTCTTCGGGTGTGAAGACGGCTTGTAGCGCCCGCCGAACGGACCTACAGCGTATTGGCGGC
GTCAACATAGACGGCGGTGGTAGTGGAATTCCGGTGGGCCCAAAGAACAAGGTGGTCAAGTTCGCCGGGA
ATGGCGGAATCATCGCGGCCGCCGCGGGGGTTGGTGCGGCGGCGGGCACAGCCAGCTGATTTTGCCGGGT
GCTGGCGATGGCGGCCTCGGCATCTGCGTAGCTGTTCGCCGCGGCGGCCAACGTCTGGTGGAACCTAACT
GTGAAACGCCTCGACTTGAGCGAGCACGGCCTGGTATTCCTGGCCGTATGCGCCGAACGGTTTCGCGATG
GCGGCCGACACCTCATCGCCGGCCGCCGCGGCCAGTGCACACGTCGGGCCTGCCGCGGCCGCGCCGGCCG
TACTCACGGCCGAACCGATTCCTGCCACCTCGGCGGCGGCCGCCGCTACGATCCGCGGCTCAGCGATCAG
ATACGACATCGTCTCACTCCCCTAGCACCAGGTGTCGGCCAACCGGGTCAACCCGGGGTTTTGGTCAGCC
CAGAGCGGTCCCGCTGCCCTGGTGGTCGCTTACGCGAATCGGATTCGCGCGAAAGCGTTTCCCCTCATCC
GAGCAGCACCCCGCGCATCCGGTTGACTGTGGCCTGGCTGATACCGGCGTCGCGCAGGTAGCCGCCCAGC
GATCCGTAGGTCTCGTCAATGGTCTGGCGTGCGGCGGCCAGGTACTCCGCGCGGACACCCAGGACCCCGT
CGGACAGCCGGGCCTTGGTGAACGTCACCACCTCGGGTGCCAGTTCGGTGTCGAAACGCTGCTGGATCAT
CTCGGAGATCCGGGCCCGCAGTTGTGGCACGGAGTCGTTGCTGCGCAGGTAGTCGGCGACGATGACGTCG
CGGTCCAGGCCGACCGCTTCAAGCACCAGCGCGACCACGAAGCCGGTGCGATCCTTACCCGCGAAGCAGT
GGGTGAGCACCGGGCGTCCGGCGGCAAGCAGTGTGACGACACGATGTAGCGCGCGCTGTGCTCCATTGCG
CGTTGGGAATTGGCGATACTCGTCGGTCATGTAGCGGGTGGCCGCGTCATTTATCGACTGGCTGGATTCG
CCGGACTCGCCGTTGGACCCGTCATTGGTTAGCAGCCTCTTGAATGCGGTTTCGTGCGGCGCTGAGTCGT
CGGCGTCATCATCGGCGAGGTCGGGGAACGGCAGCAGGTGGACGTCGATGCCGTCCGGAACCCGTCCTGG
ACCGCGGCGGGCAACCTCCCGGGACGACCGCAGGTCGGCAACGTCGGTGATCCCCAGCCGGCGCAGCGTT
GCCCGGCCGGCGTCGTCGAGGCGGCTCAGCTCGCTGGACCGGAACAGCCGCCCCGGCCGCAATGCGGTTG
CGGTGTCGGCGACGTCACGAAAGTTCCACGCGCCCGGCAGTTCACGGACAGCCATCTCAGGTGACCGCCG
CAGCGAAGGTGGACTTCTCCCTCGACAGCTCGGCGCGGGCGATGGAGCGCAGGTGCACCTCGTCGGGACC
GTCGAAGATGCGCATGGCGCGGTGCCAGCCGTACAACCGGGCCAGCGGGGTGTCGTCGCTGACGCCGGCG
GCCCCGTGGACCTGGATTGCGCGGTCGATGACATCGCAGGCCACCCGCGGGGCCACCGCCTTGATCATGG
CGACCAGGTGGCGCGCCTCTTTGTTGCCATGTTGGTCGATTGTCCACGCCGCCTTTTCGCACAGCAGCCT
TGCCTGGTCGATTTCGTTGCGGGACTGAGCAATCGCCTGTTGCACGACGCCCTGTTCGGCTAGCGGACGG
CCGAACGCCACCCGGTTGCGGACGCGATTCACCATGAGTGCCAAGGCGCGTTCGGCCGCGCCCAGCGCAC
GCATGCAGTGGTGGATACGGCCCGGCCCCAGCCGGGCCTGGGCTATGGCGAATCCGCTGCCCTCTTCGCC
GAGCAGGTTGGTGGCCGGGACCCGGACGTTGTGGTAGTCGATCTCGCAGTGGCCGTGCCGGTCCTGCCAG
CCGAACACCGGTGTGGAGCGAACGATCGTCACGCCGGGGGTGTCGATCGGGACGAGGACCATCGACTGCT
GTTGGTGGGCGGCTGCGTCCGGGTTGGTGCGGCCCATCACGATGAGGATCTTGCACCGCGGGTCCGCCGC
TCCCGACGTCCACCACTTACGGCCGTTGATGACGTAGTCGGCACCGTCCCGGGAGATGGTGGTTTCGATG
TTGCGGGCGTCGCTGCTGGCCACCGCCGGCTCGGTCATCGAGAAGGCGCTGCGGATCTTGCCGTCGAGCA
GCGGCCGCAGCCATTGCGCCCGTTGCTGCTCGGTGCCGAACATGTGCAGGATCTCCATGTTGCCGGTGTC
CGGTGCGGCGCAGTTGAGTGCCTCGGGCGCGATTTCCATGCTCCATCCGGTCATTTCGGCCAGCGGCGCG
TACTCCAGGTTGGTCAATCCCGACTCGGCCGACAGGAATAGGTTCCACAGGCCGCGGTCTTTGGCCTTGG
TTTTCAGTTCCTCGATGATCGGCGGCGCGGTGTGGTCGGCCGGTCCGGCCGCGCGGCGATAGTCGTCGTA
ATCGGCCTCAGCGCCGAAGACGTGCTCGGTCATGAAGTCGGACAACCGCGTGCGGTAGTCGATGGCCTTG
GCCGACATCGCGAAGTCCATTCCGCCACGATATCTACCGGCGCTAGCAGACGCATAAGTCCCTCGACACG
CCGACGAGAAGGGGGTTTTGCGTCTGCTCGCCGTCGTTTCGTGCCACCGTTCAACTGACCCGCAAGTGGC
AGCGCGAGCTCGACTATTCGCTACGCAAGAGTTTGTGGAGCTTCCACGACAACCGCATTGCGATGCGGTT
CCAGTACGAATCCCGTGACCGCAACGGCCAGTGGTATCGCAGCTACGGCACCGAACTGTGGCGAAGCCAG
CATCAACGACGTGCCGATCGCCGAATCCGAGCGTCGCTACCTCGGTGCGCGCTCGGCATCCGAGTATGGC
CAGGAAATACCGCTCTGGTAGCCCGGTAGGGTGTCTGAGCAAATCTATCGGCGTTCAGTAAGGAAAGTGG
ATGTACGCGCCATGACAGATCCGCAGACGCAGAGCACCAGGGTCGGGGTGGTTGCCGAGTCGGGGCCCGA
CGAACGACGGGTCGCGCTGGTTCCCAAGGCGGTCGCGTCGCTGGTGAACCGTGGTGTGGCGGTCGTGGTC
GAGGCCGGTGCGGGCGAGCGCGCGCTGCTTCCCGATGAGCTCTACACCGCTGTCGGTGCCAGCATCGGGG
ATGCTTGGGCCGCCGACGTCGTTGTCAAGGTCGCGCCGCCGACGGCGGCGGAGGTCGGCCGGTTGCGCGG
TGGGCAGACACTGATCGGCTTTCTAGCGCCCCGTAATGCTGACAACTCGATCGGCGCGCTGACCCAGGCC
GGGGTGCAGGCGTTCGCGCTCGAGGCCATCCCGCGCATCTCGCGGGCGCAGGTGATGGACGCGCTGTCGT
CGCAAGCCAACGTGTCTGGGTATAAGGCTGTGCTGCTCGCGGCCTCGGAATCGACCCGGTTCTTTCCGAT
GCTGACGACGGCGGCCGGAACGGTGAAGCCGGCCACGGTGCTGGTGCTCGGCGTCGGCGTGGCCGGCCTG
CAGGCGCTGGCGACGGCCAAACGGCTAGGCGCGCGCACCACGGGCTACGATGTGCGTCCCGAGGTGGCCG
ACCAGGTCCGATCGGTGGGCGCTCAATGGCTTGATTTGGGCATCTCAGCGTCCGGTGAGGGCGGTTACGC
CCGCGAACTGACCGACGACGAGCGCGCCCAGCAGCAAAAGGCATTGGAAGAAGCGATCAGTGGCTTCGAC
GTGGTGATCACCACCGCGCTGGTGCCGGGCCGCCCGGCGCCAACGTTGGTGACCGCCGCTGCAGTGGAAG
CGATGAAGCCTGGCAGCGTGGTGGTGGATCTCGCCGGCGAGACGGGCGGCAACTGCGAATTGACCGAGCC
CGGCCGGACAGTCGTCAAGCACGACGTCACCATTGCCGCACCGCTGAACCTGCCGGCCACGATGCCCGAG
CACGCCAGCGAGCTCTACAGCAAGAACATCACCGCGCTACTCGACTTGTTGATCAAAGACGGCAGGCTGG
CCCCGGACTTCGACGACGAGGTGATTGCCCAGTCGTGTGTCACCCGCGGGAAGGACTCCTAGATGTACAA
CGAATTGTTGGAGAACCTGGCGATCCTGGTGCTGTCCGGATTCGTCGGGTTCGCGGTGATCTCGAAAGTG
CCCAACACGTTGCACACCCCGCTGATGTCAGGAACCAACGCCATCCACGGCATTGTCGTTCTCGGCGCGC
TGGTGGTTTTCGGCGAAATTGAGCACCCATCGCTCGTGTTGCAGGTCATCCTGTTCGTCGCGGTGGTGTT
CGGCACGCTGAACGTCATCGGCGGATTCATCGTCACCGACCGAATGCTCGGCATGTTCAAGGCCAAGAAG
CCCGCCGTGCCAGCCAAGCCCGACCGCGACGAGGCGCTCCGATGAACCTGCACTACCTGGTCGAGATTCT
CTACATCATCTCCTTTTCACTCTTCATCTACGGGTTGATGGGGCTCACCGGCCCCAAGACCGCGGTGCGC
GGGAACCTGATCGCCGCGGCCGGCATGACCATCGCCGTGGCGGCCACGTTGGTCATGATCCGACACACCA
GCCAATGGCCGCTGATCATCGCCGGTCTGGTGGTGGGTGTTGTGCTCGGTGTGCCGCCGGCGCGACTGAC
CAAGATGACCGCCATGCCGCAGCTGGTGGCATTCTTCAACGGCGTGGGCGGAGGAACGGTCGCACTCATC
GCGCTGTCGGAGTTCATCGATACCACCGGCTTTTCCGCATTCCAGCACGGCGAGTCGCCGACCGTGCACA
TCGTGGTGGCCTCATTGTTCGCCGCGATCATCGGGTCGATCTCGTTCTGGGGGTCTATCGTCGCGTTCGG
CAAGTTGCAGGAGATCATCTCCGGGCGGCCGATCGGACTCGGCAAGGCGCAGCAGCCGATCAACCTGTTG
CTGCTGGCCGTGGCCGTGGCCGCCGCCGTGGTGATCGGACTGCACGCGCATCCCGGGAGCGGTGGGGTCG
CATTGTGGTGGATGATCGGCCTGTTGGTCGCCGCCGGCGTGCTGGGTCTGATGGTGGTGTTGCCGATCGG
TGGCGCCGACATGCCGGTGGTCATCTCGATGCTCAACGCCATGACCGGCCTGTCGGCCGCGGCGGCGGGT
CTGGCGTTGAACAACACCGCGATGATCGTGGCCGGCATGATCGTCGGCGCGTCCGGCTCGATCCTGACCA
ACCTGATGGCTAAGGCGATGAACCGCTCCATTCCGGCGATCGTCGCGGGCGGTTTCGGCGGCGGCGGTGT
GGCGCCCAGTGGCGGCGGCGACGACAAACACGTCAAGGCCACTTCGGCCGCCGATGCCGCGATCCAGATG
GCATACGCCAATCAGGTGATCGTGGTGCCCGGCTACGGGTTGGCCGTCGCGCAGGCGCAGCATGCGGTGA
AGGACCTGGCAACCTTGCTGGAGGACAGGGGTGTGCCGGTCAAGTACGCGATTCACCCGGTCGCCGGCCG
GATGCCCGGGCATATGAACGTGCTGCTGGCCGAGGCCGAAGTCGACTACGACGCGATGAAGGACATGGAC
GACATCAACGACGAGTTCGCCCGCACCGACGTCACCATCGTGATCGGCGCCAACGACGTCACCAACCCGG
CGGCCCGCAACGAGACGTCCAGCCCGATCTACGGCATGCCGATCCTCAACGTGGACAAGTCGAGGTCGGT
GATCGTGCTCAAACGGTCGATGAATTCCGGGTTCGCCGGCATCGACAACCCGCTGTTCTACGCCGACGGC
ACCACTATGTTGTTCGGTGATGCGAAGAAATCGGTGACCGAAGTCTCCGAGGAACTCAAGGCGTTGTAGC
GCGCGAGCGCTGGCTCAGACGGGCGGATACGCCGGCGGCGGGTATCCGTCGCCGGTTTCGACCCCGCGTA
GACCCCAGGTGAGGTACCGGAAGAAGAACTCGATTTCGTCGCTCACGTCGTAGTCAGGACTCGGATCCAT
CACTTCACCCTCTCGACTCGCGACTTGGTTCGCAACGGAGTTTAGTCACATCCGCGCCGGTGCGACAGGT
TGTCGCCGCCTTGCCTAAACTGAACAACCAGTTGATTGATACAGCTTCGGCCGGGGCCCATGGGCTCCAC
CGGCAGCGACGATAGCGAGTAGCGATGCCATCCGACACCAGCCCCAACGGGCTAAGCCGCCGTGAGGAGT
TGCTGGCTGTTGCCACCAAACTATTCGCGGCGCGCGGTTATCACGGCACCCGGATGGACGACGTCGCCGA
TGTGATCGGGCTCAACAAAGCAACGGTCTATCACTACTACGCCAGCAAGTCGCTGATCCTGTTCGACATT
TACCGTCAGGCGGCCGAGGGCACCCTGGCCGCCGTGCACGACGATCCGTCCTGGACGGCCCGTGAAGCGC
TGTACCAGTACACGGTCCGGCTGCTCACTGCGATCGCGAGCAACCCCGAGCGGGCCGCCGTGTACTTCCA
GGAGCAGCCCTACATCACCGAGTGGTTCACCAGCGAGCAGGTCGCCGAGGTCCGCGAGAAGGAGCAGCAA
GTCTACGAGCACGTACACGGCCTGATCGACCGCGGGATTGCCAGCGGCGAGTTCTATGAGTGCGACTCGC
ATGTGGTGGCGCTGGGGTACATCGGGATGACGCTGGGCAGCTACCGCTGGCTGCGGCCGAGCGGGCGCCG
AACGGCCAAGGAGATCGCGGCGGAGTTCAGCACGGCACTGCTGCGCGGGCTGATCCGCGACGAATCGATC
CGCAACCAGTCTCCGCTTGGAACTCGGAAGGAAACGTGAACCTCACGCGATCGGTGGAATCAATCTCGCT
ACGGACCCGAGGGCGCCACTGAGCACCGACAACTCCGTCACACTGGATTGACCGAAGTTGAACATCAGGC
CCGGATTCGCCGACGGAAGATACGGATACGTATTGGGTAGCGCGGACTGCGGTAACAATCCGATGCTTAC
TAGGGCGGCTTGGGGGCCTTGCACGGTCCCGGTCGCCAGGGCCGAGGCCACGGCGATCGGGTTGATTGGC
GCGAACAGGCTGGCCGGGGTGGGTACGTCGGCGTAGCCGTAGCCATAGCCCAAGTCGACTAGCACCCGTA
GGTCGGGCTGAATCAGCTCGGCTATTGGGGTCCCTACGAAGGGGATGGCGCGAATCGGCTGCAACAGCGG
CAGGTCCTGGGTCAGAAACATGTAGTAATGGGTGTTGCCGGTGTAGCCCGGAGACGTGGGCAACGGCACG
GCATTGGCAACCTCGGCCGCGGTGAAGGGGTACGCGTTGTGCACCCATCTGATGCCCATGAAGGCGTTGA
GGTCCGACAAGATATTGAGCGGGTACTGCGGGTTGTGGGCGTAGCCGTCGTATTGGCCGGTGTACATGTA
GGTCTGGTAGGGGGAATCCGGTGGAGTCGCACCGTTGAACGACATATCCAAGAACGGGAGGTAAAGGCCC
ACGTAACGCTCGAGGACGCCGCCGTTGGGGTTATTGATATTACCGATCAACGTGAAAGCCAGCCGGCTTG
GATCTGGGGCTTGGCCCGGTGGTAACGCCATAAGAGCGCGTATTTCATTGGTCGCTACCGCGGCGCTTTG
CGAGTAGCCGAAAACGACGACGTCATGCCCATTTTGTAGTTCCGCGTTGATGCCGTTGTTCAGCAGCGTG
ACACCCTGGGCGATGGATTGGTCCAGTGACAGGTTCCCGATAAACGGCCACCACTGCTCGGGCGTGTACT
GGGCGACCGGGTTGTTGGGCCCGAAAATGGGCCGAATGTATGCGCTGTCAATGATCGCCAAGACGCGGTC
ACTAAGGATCGGTTCCCCGGTGCCGCCCATCATCAACGCGGTTAGCGGGTTGCCTGACAGCATCCCGACA
GAACCGAGGGCGCCGCTGGACCCGGCGGTGCCCGACATAGCAGCGGTGTTGCTGGCTTCAGCCTGGGCAT
AGGCGGCCCCGGCGGCAGCCAGCGCCCGGGTGAACTCGCCATGGAACGCCGCAGCCTGCTTTAGGACCTC
TTGACATTCGCGCGCGTATTCGCTGAACAGCGCTGCAGCGGCCGACGACACCTCATCGGCGGCCGCGGCC
AGCAGTCCGGTCGTTGGACCCGCAGCGGACGCGCTGGCCGCTCGTATCGCCGAACCGATCCCGTCCACGT
CCGCGGCCGTCGTTGCCAACATCTCCGGGGCCGCGATGACGTAGGACATCTGGTCTCCTGTTCGACGCTG
GGGCCCTTAGAGCCTAGAGCGCGCCCGCCGGGAAGCCCGGCGTTTTCGGCCAATCGTTATCGCGGCCGCG
TCAGGTGAAGACCGGTGGCGGGATCAGGTGCAGGATGTTGCCGAGACCGCCACTCATCAGGGATAGCAGT
GTCACCTGTGGCTGGCCGAAGTAGAAATTCAGGCCCGGGTTTATCGACGGGACCCACGGATAGCTGTCCG
GGAACCACTCCGGCCCAATCAATCCGGCTTCCACCCCAATCTCCACGATGGCGCCATAGGGCGCCTGCAG
GCTCCCTTTGATCAGGTAATACGTGACAGCGAACGGGTTGGGGATCGAGAACAGCCCGGCCGGAGTGGGG
ATATCCGCGTAATTGCCGCCCGGCCCGTAGTCGGCGTAGCCCAAGTCGACGAGCACCCGCAGCTGCGGCT
GGAACAGGTCGGCGATCGGGGGACCGGCGTAGGGGATGTCACGGATCGGCTGGAGCAGTGGCAGATCCTG
AGTCAGGAACATGTAGTACTGGGTGTTGCCGGTATAGCCCGGGGAGGTCGGCAACGGCACCGCGTTATCC
ACCTGGGTGGCCATGAGTTCCGGGTACGTGTTGTGCACGTAGAAGTAGCCCATGAAGGCGTTGATGTCCG
ACAGGATGCGCAGCGGGAATTGCGGCGCGTGGGCGATGCCGTCGTACTGGGCCGTGTAAATGTGTGTCGG
GTAGGGACTATTCGCCGGGGTTGCGCCATTGAACGGCACGTCCAGGAACGGGATGTAGAAGCCGGGGAAG
CGCGCCAGCAGCCCGCCGACGGGATTGTTGCCACTACCAATCATGACGAAGGAGATATCGTCCGGATTCG
GCGAACCCATCGCCATCAGCGAATTGATGTAGTTGTTGATGATCGTGGCGCTCTGCGAGTAGCCGAACGC
AACGACCTTGTTGTCGAGGGCCAGTTGGTTGTTGACGGCGGTATTCAGCAGCGCCACGCCTTCGGTGACG
GACTGGTTGAACGTCAGATTGCCGAGGTCGGGGGTAACCGGCCAGAACTGCTCGGGCGTGAACAGGCCTT
GCGAGACAGCACCCGGGAAGAGGGTCTGGATGAAAGCCTTGTTGATGTCTGTCACGTACTCGGGGTCGGG
TAGCGGGTTATTGGTGCCGCCCATAATCAACGCCGTTATCGGACTCTCCGCAGCCAGCTGCGCGATCGCC
GGCAGCCCGCCGGCCCCGCTGGATCCGTTGGGGCTCAACGGCGCACGGCCCAACAGCGTCCGGATCGGTG
CGTTGATAGTGTCCAGCGCGTGCGATACCCGGGCCGCATTGGCCGCTTCGGCGTGTGCGTAGGCGTTGCC
GGCGGCCTCCAACGTCCGGGTGAACTCGCTGTGGAACGCCGCGGCCTGCTTGACGACCGCCTGATACTCC
CGCCCGTATGCGCTGAACAGGGCCGCCGTTGCCGCCGAAACCTCATCGCCGGCCGCGGCCAGCAGGTTAC
ATGTCGGGCCTGCCGCAGCCGCGTTGGCGGCCCGCAGCGTGGAAGCGATCTCATCCACATGGGCAGCTGC
CGTCGCCAGCATGTCAGGGGCTGTGACCAGGTGCGACATCTCCCCGTCCTTCCCAACGGACCGGCGCCCG
CACCGGTCACTTGGGACTGACCCGCTACCGCGGGTATTAGGTACTTAACGAGAGTAAGGCGGTCCTGCCG
CTACGTCCGGCGTTTGGACAAACCTCGATGACTGCCTGACCTATGGCGGCTGCTATAACCGCGAGCATGC
TAACCAGCTTGGTGAGTGCGGTCGGATCGCATCACGTCACCACCGACCCTGACGTGCTGGCCGGCCGCAG
CGTCGACCACACCGGCCGCTATCGGGGCCGGGCCAGCGCGCTGGTGCGGCCCGGCTCGGCTGAAGAGGTC
GCCGAAGTGCTGCGGGTGTGCCGGGACGCTGGAGCCTATGTCACCGTTCAAGGCGGCCGCACCTCACTGG
TGGCGGGCACCGTTCCCGAACACGACGACGTGCTGCTGTCTACCGAACGGCTTTGCGTCGTCAGCGATGT
CGATACCGTTGAGCGCCGAATCGAGATCGGTGCCGGGGTCACACTGGCCGCGGTGCAGCACGCCGCGTCA
ACGGCTGGGCTGGTGTTCGGCGTGGATTTGTCGGCCCGGGATACCGCGACCGTCGGTGGCATGGCCTCGA
CGAACGCCGGCGGATTGCGCACGGTCCGTTACGGCAACATGGGCGAGCAGGTTGTCGGGCTAGACGTCGC
GCTGCCCGACGGTACGGTGCTGCGCCGGCACAGCCGGGTGCGTCGCGACAACACCGGCTACGACCTGCCC
GCGCTGTTCGTCGGGGCCGAAGGCACCCTGGGGGTTATCACCGCGCTGGATCTGCGGCTGCACCCCACCC
CGTCGCATCGGGTGACAGCCGTGTGCGGGTTCGCCGAGCTGGCAGCGCTGGTCGATGCCGGCCGAATGTT
CCGCGACGTGGAGGGCATCGCGGCGTTGGAATTGATTGACGGTCGGGCCGCCGCGCTAACCCGTGAACAT
CTTGGCGTTCGCCCCCCCGTCGAGGCTGACTGGTTGCTATTGGTGGAACTGGCCGCCGACCACGATCAGA
CCGACCGGCTCGCCGACCTGCTCGGCGGTGCACGGATGTGCGGGGAGCCCGCGGTCGGTGTGGATGCCGC
TGCGCAGCAACGGTTGTGGCGCACCCGTGAATCGCTGGCCGAGGTGCTCGGTGTGTACGGCCCGCCGCTG
AAGTTCGACGTCTCGCTGCCATTGTCGGCGATCAGCGGCTTCGCCCGAGATGCGGTCGCGTTGGTTCACC
GACACGTCCCGGATTCTCCGGAGGCGTTGCCGCTGTTGTTCGGTCACATCGGTGAGGGCAACCTGCACCT
GAACGTGCTGCGTTGCCCGCCTGATCGGGAACCGGCGTTGTACGCAAAGATGATGGGCCTCATCGCCGAA
TGCGGCGGTAACGTCAGTTCAGAACATGGGGTGGGCAGCCGCAAGCGTGCCTACCTGGGAATGTCCCGGC
AGGCCAACGACGTCGCCGCGATGCGGAGGGTCAAGGCGGCGTTGGACCCGACCGGGTACCTTAACGCCGC
GGTCTTGTTCGACTGACCGGTGCTGCGCAAGCATTCAGCGCCTTTAGAGATCACCGGTGAAACTGATGAG
CTGACGCACCGCGATGCCATCGGCGAGGTGGTCCATCGCCTCGTTGATATCGTCCAACCGAATCGTTGAC
GTCACCAGCGACTCCACCGGCAGACGGCCCGATTGCCACAACGACACGAAGCGGGGAATGTCGTGGCTGG
GCACCGCCGAACCCAGATAGCTGCCGATCAGTGACCGGCCTTCGGTGACAAAATCCAACGGCGACAAGCT
GATCCGGACATCCGGTGGCGGCAACCCGACGGTGATGGTGCGCCCTCCGGGCGCGGTAAGCCCGATCGCG
GTGTGCAGCGCGGCAGGATGACCGACGGCTTCGACAACCACGGCGGCTTTGACCCCGCCGGCCGTGGCCT
GCTGCGGTGTGTAGATCTCATGGGCGCCCAAGGCCTTTGCGGCCGACAGCTTTTCGGGTAGCTGATCGAC
GGCGACCACACGAACGTCTGTATACGTCAAAGCGGTGAGCACCGCTGCCATACCGACGCCCCCGAGGCCG
ACGACGGCGACCGACTGGCCGGGCTGCGGATCACCGACGTTGAGTACCGCACCCCCACCGGTGAGCACCG
CGCACCCGAGTAGGGCAGCGACGGTGGGCGGCACCTCGTGCGGCACCGGAACCACGCTGGCCCGGTTGAC
GACGACATGGGTCGCGAAACCCGAGACGCCGAGGTGGTGGTACACCGGGCGGCCGCCCCGGCTGAGCCGG
ATACCGCCACCGAGCAGTGTGCCGGCCTTGTTGGCCGCGCTGCCCGGTTCGCACGGCGTCCGACCGTCGG
TCGCGCACGCCGCGCACTGGCCGCAACGCGGAAGGAACACCAGCACGACTCGCTGACCGACCGCGACCCC
GTCGACGCCGTCGCCGACCTGCTCGACGATTCCAGCGGCTTCATGACCGAGCAAGATCGGCACCGGCCGT
ACCCGGGTGCCGTCGACCACCGACAGGTCGGAGTGGCACACGCCCGCAGCCTCGATTCGGACAAGGACCT
CACCGCGGTCGGGCGGGTCCAGGTGCAGCTCGACGACGCTGATTGGTTTCGACCGCCAATAGGGCCGCGG
CACACCGATCTGGTCTAGCACCGCGCCCCGGATGGCAGGCATGTTGGAATACAACCATGGCTGCACTGCC
GGCACCGGAGAAGCTCCTGCGCAGCGACTTTCCGGTGCTGTGGCCGGTGGGAACTCGATGGGCCGACAAC
GACATGTTCGGCCACCTCAACAACGCCGTCTACTACCAGCTGTTTGACACCGCGATAAACGCCTGGATCA
ACACGAGCACCGGGGTTGACCCGCTCGCGATGCCTGTGCTGGGCATTGTCGCGGAGTCGGGCTGCCGTTA
TTTCTCGGAACTGCGTTTCCCGGAGAGCCTAATGGTGGGCCTGGCTGTGACGCGGTTGGGGCGCAGCAGC
GTCACCTACCGGCTGGGTGTGTTTAAGGAGCCTGACGATGCGGGGGTGATCACCGCACTCGGGCACTGGG
TGCACGTCTATGTCGATCGGACTAGCCGCAGGCCGGTTCCGATTCCCGAGGCCATTCGGTCGCTGTTGTC
GACGGCTTGCGTAAGCGGATAAGCCGCGCCCAGATTGCGTTCAGGGCTGTGATTTTCGCCGCTCCAACCA
CAGCCATGACGGCAATCTCGTGCTCACCGCGACCCAGGTATGCTTCCCGAATGCCAGTTTTGAGCAAGAC
CGTCGAGGTCACCGCCGACGCCGCATCGATCATGGCCATCGTTGCCGATATCGAGCGCTACCCAGAGTGG
AATGAAGGGGTCAAGGGCGCATGGGTGCTCGCTCGCTACGATGACGGGCGTCCCAGCCAGGTGCGGCTCG
ACACCGCTGTTCAAGGCATCGAGGGCACCTATATCCACGCCGTGTACTACCCAGGCGAAAACCAGATTCA
AACCGTCATGCAGCAGGGTGAACTGTTTGCCAAGCAGGAGCAGCTGTTCAGTGTGGTGGCAACCGGCGCC
GCGAGCTTGCTCACGGTGGACATGGACGTCCAGGTCACCATGCCGGTGCCCGAGCCGATGGTGAAGATGC
TGCTCAACAACGTCCTGGAGCATCTCGCCGAAAATCTCAAGCAGCGCGCCGAGCAGCTGGCGGCCAGCTA
AGGCATGTGCGGGCTCAGCCGAAGACTTCGGTCTCAGCCAGGGCCTCCGTCAGCCTGCGTGCCCCATCGG
TGAACTGCCAGACGGTGTGCTCGATTACGGCGGCTGTGTCGCGGCGGCGCAGCGCGGCGATCAGCTGCCG
ATGACTGTTCACCGCGTCCGCGCCCCATCGCGGGTCGGCCGCGAACACCTGCGCCCATATAGCGCGCGGC
ATTAAGCAGGAACCAGGCCAACTTGATCCGGCGGCTCGCTTTGTTGAAGACGCGGTGGAACGCGAACTCG
ATCGACGCGATGGTTTTGGCATCACCGGACCCGATAGCACCGGCCAGCGCATTGTTGATGCGGTCCAGCT
CGTCGATCTCAACGTCGGTGATGTGAGCGGTGGCCGATGTGGCAAGTTCTTGGGCAATGGTGGCCTGCAG
CCAGAAAATGTCGTCGATGTCTTGGCGGGTCAACGGCAGCACCACGTGGCCGCGATGTGGCTCCAGCCCG
ACCATCCCCTCACCGCGCAGTTTCAGCAGCGCCTCCCGCACCGGCGTGACGCTGACTCCGAGCTCGGCTG
CCGTCTCGTCGAGACGGATGAACGTTCCAGAGCGCAGGGCGCCCGACATGATGGCGGCCCGCAGGTGGCC
CGCGACCTCGTCGGACAACTGTGCCCGGCGCAGGGGAAGCTGGCTCCGCGGCTTCGCCGATAGAGGTGCG
TTCACGTGGCTTGCCAGGACTTTCAGGGTCGGGCCGGGATTGCCGGGGACTTGCCGGGGGCTTGGCGGGG
GCTTGTTGTTGGGCCGCTCAGGCCATAGTGTGACCCAGACAACATCATGCTTTATCAAATATCAACCTGG
CGCAAGGGATGCGCAAGTGAAAGGAAGGGAAGGAAGGGATAGTTGACCGCGCAACTGGCCAGTCACCTGA
CGCGGGCGCTAACACTAGCCCAACAGCAGCCCTACCTTGCTCGCCGGCAGAACTGGGTCAACCAGCTCGA
ACGGCACGCGATGATGCAGCCAGACGCGCCGGCGCTGAGGTTTGTGGGCAACACCATGACGTGGGCTGAC
CTAAGGCGCCGGGTTGCGGCGCTGGCGGGCGCATTGAGCGGTCGCGGGGTCGGTTTCGGCGATCGGGTCA
TGATCCTGATGCTTAACCGCACCGAGTTCGTCGAGTCGGTGCTGGCCGCCAACATGATCGGGGCCATCGC
CGTACCACTGAATTTCCGGCTCACCCCAACCGAAATCGCCGTCCTGGTCGAAGACTGTGTCGCACACGTG
ATGCTGACCGAAGCTGCGCTGGCTCCGGTGGCCATCGGTGTCCGCAACATCCAGCCCTTGCTGAGCGTGA
TCGTGGTCGCCGGCGGATCCAGCCAGGACAGCGTGTTCGGCTATGAGGACCTACTCAACGAGGCCGGGGA
TGTCCACGAACCGGTGGACATCCCGAACGACTCGCCGGCCTTGATCATGTACACCTCGGGCACCACCGGC
CGCCCGAAGGGCGCCGTGCTGACTCACGCGAACCTCACCGGTCAGGCGATGACCGCGCTCTACACCAGTG
GCGCCAATATCAACAGCGACGTCGGTTTCGTCGGCGTCCCGCTGTTCCATATCGCCGGAATCGGCAACAT
GCTGACCGGGCTGCTGCTCGGCTTGCCCACGGTGATCTATCCGCTGGGCGCGTTCGACCCGGGACAGCTG
CTCGACGTGCTGGAGGCAGAGAAGGTCACCGGCATCTTTCTGGTTCCCGCGCAGTGGCAGGCGGTCTGTA
CCGAACAGCAAGCACGACCACGTGACTTGAGGTTACGGGTGTTGTCGTGGGGAGCTGCGCCGGCGCCGGA
TGCGTTGCTGCGGCAGATGTCGGCAACCTTTCCCGAAACCCAGATACTGGCCGCATTCGGCCAGACCGAG
ATGTCACCGGTCACCTGCATGCTGCTCGGCGAAGATGCGATCGCTAAGCGCGGATCGGTCGGCAGGGTGA
TCCCGACCGTCGCCGCAAGGGTGGTCGATCAGAACATGAACGATGTCCCCGTCGGCGAAGTGGGCGAAAT
TGTCTACCGGGCACCAACATTGATGAGCTGCTACTGGAACAACCCGGAGGCCACCGCGGAGGCGTTCGCA
GGCGGCTGGTTCCATTCTGGGGATCTGGTTCGTATGGACTCCGACGGTTACGTCTGGGTGGTGGACCGCA
AGAAGGACATGATTATCTCCGGCGGTGAAAACATTTACTGCGCCGAGCTGGAAAACGTTCTGGCCAGCCA
TCCCGACATCGCCGAAGTCGCGGTCATCGGCCGGGCCGACGAGAAGTGGGGAGAGGTGCCGATCGCGGTC
GCGGCCGTAACGAACGACGACCTTCGGATCGAAGACCTAGGTGAGTTCCTGACCGACCGGCTTGCGCGCT
ACAAGCACCCCAAGGCGCTCGAGATCGTGGACGCTCTGCCCCGCAACCCCGCGGGGAAGGTGCTCAAGAC
TGAACTGCGATTGCGCTACGGCGCCTGTGTGAATGTTGAAAGACGTTCTGCATCAGCTGGTTTCACGGAG
AGAAGGGAAAACCGACAGAAATTGTAACGTTTGCCCGCTATTGACGAAGGGTTAAATGTGCGGATGCCTT
ACACTCCTGGCTGGCCATCGGGTAGATTCCTGTGGTCTCCGTTACTCCCTGTGAGTAACGAGGTGGCGGT
CACACACCAAGGGTCGGGGCAAGGAGGAGGCGTGCGACATGATGCGCCGCGGCGCCGCGATACCCAGGTC
GGCGGCTTGAGGGAGCCGCGGTGACGACGTCGACAACGCTTGGCGGTTACGTCCGCGACCAACTGCAAAC
CCCGCTGACCCTCGTCGGTGGATTCTTTCGCATGTGTGTGCTGACTGGAAAGGCGCTGTTTCGCTGGCCG
TTCCAGTGGCGCGAGTTCATTCTGCAGTGCTGGTTCATCATGCGGGTCGGATTTTTACCGACGATCATGG
TCTCGATACCGCTGACGGTGCTGTTGATCTTCACGCTCAATATTCTGCTGGCCCAGTTCGGCGCGGCAGA
CATCTCCGGTTCCGGCGCGGCGATCGGCGCGGTCACCCAGCTTGGCCCGCTGACAACGGTGCTGGTGGTC
GCCGGCGCCGGATCCACGGCCATCTGCGCCGACCTGGGTGCCCGCACCATCCGCGAGGAAATCGACGCGA
TGGAGGTGCTGGGCATCGATCCCATCCACCGTCTGGTGGTGCCGCGGGTGCTCGCCTCGATGCTGGTCGC
CACGCTGCTCAACGGCTTGGTGATCACCGTCGGCCTGGTCGGTGGCTTTCTCTTCGGTGTCTATCTGCAG
AACGTTTCGGGCGGCGCCTACCTTGCCACGCTGACCTTGATCACCGGCCTGCCCGAGGTGGTCATCGCAA
CCATCAAAGCCGCAACGTTCGGCCTGATCGCGGGCCTTGTCGGCTGCTATCGGGGGCTGACCGTCCGTGG
CGGTTCCAAGGGTCTTGGCACCGCCGTCAACGAGACCGTGGTGCTGTGTGTGATTGCCCTGTTCGCCGTC
AACGTGATCTTGACGACCATCGGTGTGCGATTCGGGACGGGGCGCTGACATGTCGACCGCTGCTGTGCTG
CGCGCCCGCTTCCCGCGGGCGGTCGCCAACCTTCGTCAATATGGAGGTGCGGCGGCCCGTGGATTGGACG
AGGCCGGCCAGCTCACCTGGTTCGCTTTGACCAGCATCGGGCAGATCGCGCACGCGCTGCGCTACTACCG
CAAGGAGACGCTGCGGCTGATCGCCCAGATCGGCATGGGTACCGGCGCGATGGCCGTCGTCGGCGGCACG
GTCGCCATCGTTGGCTTTGTCACGCTGTCCGGCAGCTCGCTGGTCGCAATCCAGGGCTTCGCGTCGCTGG
GCAACATCGGTGTCGAGGCGTTCACCGGGTTCTTCGCCGCACTGATCAACGTGCGCATCGCCGGCCCAGT
TGTCACGGGTGTCGCCCTGGCGGCCACGGTCGGTGCGGGTGCTACGGCCGAGCTGGGCGCGATGCGGATC
AGCGAGGAGATCGATGCCCTGGAAGTGATGGGCATCAAGTCGATCTCGTTTCTGGCCTCCACCCGGATCA
TGGCCGGGCTGGTGGTGATCATCCCGCTGTACGCGTTGGCGATGATTATGTCGTTCCTGTCCCCGCAGAT
CACCACCACGGTGCTCTACGGGCAGTCGAACGGCACCTACGAGCATTACTTTCAAACGTTCCTGCGTCCC
GACGATGTCTTTTGGTCCTTCTTGGAGGCCCTCATCATCACTGCGATCGTCATGGTCAGCCACTGCTACT
ACGGGTACGCCGCCGGTGGAGGCCCCGTCGGTGTCGGCGAGGCCGTCGGCCGATCGATGCGTTTCTCGTT
GGTCTCGGTGCAGGTCGTTGTCCTGTTTGCAGCGTTGGCGCTCTACGGTGTCGACCCGAACTTCAATCTC
ACGGTGTAGCCGCATGACGACGCCGGGGAAGCTGAACAAGGCGCGAGTGCCGCCCTACAAGACGGCGGGT
TTGGGTCTAGTGCTGGTCTTCGCGCTCGTAGTTGCCTTGGTATACCTGCAGTTTCGCGGGGAGTTCACGC
CCAAGACGCAGTTGACGATGCTGTCCGCTCGTGCGGGTTTGGTGATGGATCCCGGGTCGAAGGTCACCTA
TAACGGGGTGGAGATCGGGCGGGTAGACACCATCTCGGAGGTCACACGTGACGGCGAGTCGGCGGCCAAG
TTCATCTTGGATGTGGATCCGCGTTACATCCACCTGATTCCGGCAAATGTGAACGCCGACATCAAGGCGA
CCACGGTGTTCGGCGGTAAGTATGTGTCGTTGACCACGCCGAAAAACCCGACAAAGAGGCGGATAACGCC
AAAAGACGTCATCGACGTACGGTCGGTGACCACCGAGATCAACACGTTGTTCCAGACGCTCACCTCGATC
GCCGAGAAGGTGGATCCGGTCAAGCTGAACCTGACCCTGAGCGCGGCCGCGGAGGCGTTGACCGGGCTGG
GCGATAAGTTCGGCGAGTCGATCGTCAACGCCAACACCGTTCTGGATGACCTCAATTCGCGGATGCCGCA
GTCGCGCCACGACATTCAGCAATTGGCGGCTCTGGGCGACGTCTACGCCGACGCGGCGCCGGACCTGTTC
GACTTTCTCGACAGTTCGGTGACCACCGCCCGCACCATCAATGCCCAGCAAGCGGAACTGGATTCGGCGC
TGTTGGCGGCGGCCGGGTTCGGCAACACCACAGCCGATGTCTTCGACCGCGGCGGGCCGTATCTGCAGCG
GGGGGTCGCCGACCTGGTCCCCACCGCCACCCTGCTCGACACTTATAGCCCGGAACTGTTCTGCACGATC
CGCAACTTCTACGATGCCGATCCGCTCGCTAAAGCGGCGTCCGGTGGCGGTAACGGCTACTCGCTGAGGA
CGAACTCAGAGATCCTATCCGGGATAGGTATCTCCTTGTTGTCTCCCCTGGCGTTAGCCACCAATGGGGC
GGCAATCGGAATCGGACTGGTAGCCGGATTGATAGCGCCGCCCCTCGCGGTGGCCGCAAATCTAGCGGGA
GCCCTACCCGGAATCGTTGGCGGCGCGCCCAATCCCTATACCTATCCGGAGAATCTGCCGCGGGTGAACG
CTCGCGGTGGCCCGGGGGGCGCCCCCGGTTGCTGGCAGCCGATCACCCGGGATCTGTGGCCAGCGCCGTA
TCTGGTGATGGACACCGGTGCCAGCCTCGCCCCGTACAACCACATGGAGGTTGGCTCGCCTTATGCAGTC
GAGTACGTCTGGGGCCGTCAGGTAGGGGATAACACGATCAACCCATGAAAATCACTGGAACCGTCGTCAA
ACTCGGCATCGTCTCGGTGGTGCTGCTGTTCTTCACGGTGATGATCATCGTGATTTTCGGTCAGATGCGC
TTCGACCGGACTAATGGCTATACCGCGGAGTTCAGCAATGTCAGCGGGCTGCGCCAAGGCCAGTTTGTCC
GTGCTTCGGGGGTAGAGATCGGCAAGGTCAAAGCACTACACCTGGTCGACGGTGGCCGTCGGGTTCGGGT
GGAGTTCAATATCGATCGTTCGGTGCCGTTGTATCAGTCCACGACCGCCCAGATCCGCTATTCCGACCTG
ATCGGTAACCGGTACGTGGAGCTCAAACGGGGTGAGGGCAAGGGGGCCAACGATCTGCTGCCGCCAGGTG
GACTCATCCCATTGTCCCGCACGTCACCGGCCTTGGATCTGGACGCGTTGATCGGTGGTTTCAAGCCGGT
GTTTCGGGCGTTGGATCCCGCGAAGGTGAACAACATCGCCAACGCGCTCATCACCGTCTTCCAGGGGCAA
GGTGGCACCATAAACGACATCCTCGACCAGACCGCGCAACTGACCAGCCAGATCGCGGAGCGCGATCAGG
CGATCGGTGAGGTTGTCAAGAACCTGAACATCGTGCTGGACACCACGGTCAAGCATCGAAAAGAGTTCGA
CGAGACGGTCAATAACTTGGAGAATCTGATCACTGGGCTGAGGAACCACTCCGACCAGTTGGCCGGCGGC
CTCGCGCACATCAGCAACGGCGCCGGCACGGTGGCCGACCTGCTTGCCGAGAATCGCACGTTGGTGCGCA
AGGCCGTCAGCTACCTGGACGCTATTCAGCAACCGGTCATCGACCAGCGCGTCGAGTTGGACGACCTGCT
CCACAAGACGCCGACCGCGTTGACGGCGCTCGGACGCGCCAACGGAACCTACGGCGATTTCCAGAACTTC
TACCTCTGCGACCTCCAGATCAAGTGGAACGGATTCCAAGCCGGAGGGCCGGTCCGCACGGTGAAGCTCT
TTAGCCAGCCGACGGGTAGGTGCACGCCGCAATGAGAACGCTGGAACCACCCAACCGAATGCGAATTGGG
CTCATGGGCATCGTCGTTGCGCTGCTCGTTGTCGCTGTGGGCCAAAGCTTTACCAGTGTTCCCATGCTAT
TCGCAAAGCCGAGCTACTACGGCCAGTTCACCGACTCCGGCGGACTGCACAAGGGCGACAGGGTACGCAT
CGCCGGCTTGGGAGTGGGCACCGTGGAGGGGCTCAAGATCGACGGCGACCACATCGTGGTCAAGTTCTCC
ATCGGCACCAACACCATCGGCACCGAGAGCCGCCTAGCCATCCGCACCGACACCATCCTGGGTAGGAAAG
TGCTCGAGATCGAGCCGCGCGGCGCCCAAGCGTTGCCGCCCGGGGGCGTTTTGCCGGTTGGGCAAAGCAC
CACCCCGTACCAGATTTACGACGCGTTCTTCGACGTCACCAAGGCCGCATCCGGCTGGGACATCGAGACG
GTCAAGCGGTCGCTGAATGTGTTGTCGGAGACCGTTGATCAGACCTATCCGCACCTGAGCGCCGCCCTCG
ACGGGGTGGCTAAGTTCTCCGACACCATCGGCAAGCGCGACGAGCAGATCACGCACCTACTAGCCCAGGC
CAACCAGGTGGCCAGCATCCTGGGTGATCGCAGTGAGCAGGTCGACCGCCTATTGGTCAACGCTAAGACC
CTGATCGCCGCGTTCAACGAGCGCGGCCGCGCGGTCGACGCCCTGCTGGGGAACATCTCCGCTTTCTCGG
CCCAGGTGCAAAACCTTATCAACGACAACCCGAACCTGAACCATGTGCTCGAGCAGCTGCGCATCCTCAC
CGACCTGTTGGTCGACCGCAAGGAGGATTTGGCTGAAACCCTGACGATCTTGGGCAGATTCAGCGCGTCG
TTCGGTGAGACGTTTGCCTCTGGGCCCTACTTCAAAGTGCTGCTGGCCAACCTGGTGCCGGGTCAGATCT
TGCAGCCGTTTGTCGATGCGGCATTCAAGAAGCGTGGTATTAGCCCGGAGGACTTCTGGCGCAGCGCCGG
GCTGCCGGCATACCGGTGGCCCGACCCCAATGGCACCCGGTTCCCCAACGGTGCGCCGCCGCCACCACCG
CCGGTGTTGGAGGGCACGCCCGAGCATCCCGGGCCGGCGGTGCCGCCGGGATCGCCGTGCTCCTACACCC
CGCCGGCGGACGGTCTGCCGCGGCCGTGGGATCCGCTGCCCTGCGCTAACCTCACTCAAGGTCCATTCGG
TGGCCCCGATTTCCCGGCGCCGCTGGATGTCGCGACGTCGCCGCCGAACCCAGACGGTCCACCGCCCGCC
CCGGGCCTACCAATCGCGGGACGTCCGGGTGAGGTGCCGCCGAACGTTCCCGGCACGCCGGTGCCGATTC
CACAGGAGGCTCCCCCCGGGGCACGCACGCTGCCCCTCGGGCCGGCGCCTGGTCCGGCTCCGCCCCCGGC
GGCGCCAGGCCCGCCGGCACCACCGGGCCCCGGGCCGCAGTTGCCGGCCCCGTTCATCAACCCCGGCGGC
ACCGGCGGTAGTGGCGTGACGGGAGGTAGCGAGAATTGAGCACCATCTTTGATATCCGCAACCTGCGGTT
GCCGCAGCTGTCGCGGGCCTCGGTTGTCATCGGATCGTTGGTGGTGGTGCTGGCGCTGGCCGCCGGAATT
GTTGGTGTGCGGCTCTATCAAAAACTGACGAACAACACGGTGGTCGCCTACTTCACCCAAGCCAATGCGC
TGTATGTCGGAGACAAGGTCCAGATTATGGGCCTCCCGGTCGGTTCGATCGACAAGATCGAACCAGCCGG
CGACAAAATGAAGGTGACTTTCCACTACCAGAACAAGTACAAGGTGCCTGCCAATGCCTCCGCGGTGATC
CTCAACCCCACCTTGGTGGCGTCGCGGAACATTCAGTTGGAGCCACCCTACAGAGGTGGTCCAGTGCTGG
CCGATAATGCGGTGATCCCGGTCGAGCGCACCCAGGTACCGACGGAGTGGGACGAGCTGCGGGACAGCGT
TTCGCATATTATCGACGAGCTCGGCCCGACACCTGAGCAGCCCAAGGGGCCGTTCGGCGAAGTCATCGAG
GCATTCGCCGACGGGCTGGCCGGCAAGGGTAAGCAAATCAACACCACGCTGAACAGCCTGTCGCAGGCGT
TGAACGCCTTGAATGAGGGCCGCGGCGACTTCTTCGCGGTGGTACGCAGCCTGGCGCTATTCGTCAACGC
GCTACATCAGGACGACCAACAGTTCGTCGCGTTGAACAAGAACCTTGCGGAGTTCACCGACAGGTTGACC
CACTCCGATGCGGACCTGTCGAACGCCATCCAGCAATTCGACAGCTTGCTCGCCGTCGCGCGCCCGTTCT
TCGCCAAGAACCGCGAGGTGCTGACGCATGACGTCAATAATCTCGCGACCGTGACCACCACGTTGCTGCA
GCCCGATCCGTTGGATGGGTTGGAGACCGTCCTGCACATCTTCCCGACGCTGGCGGCGAACATTAACCAG
CTTTACCATCCGACACACGGTGGCGTGGTGTCGCTTTCCGCGTTCACGAATTTCGCCAACCCGATGGAGT
TCATCTGCAGCTCGATTCAGGCGGGTAGCCGGCTCGGTTATCAAGAGTCGGCCGAACTCTGTGCGCAGTA
TCTGGCGCCAGTCCTCGATGCGATCAAGTTCAACTACTTTCCGTTCGGCCTGAACGTGGCCAGCACCGCC
TCGACACTGCCTAAAGAGATCGCGTACTCCGAGCCCCGCTTGCAGCCGCCCAACGGGTACAAGGACACCA
CGGTGCCCGGCATCTGGGTGCCGGATACGCCGTTGTCACACCGCAACACGCAGCCCGGTTGGGTGGTGGC
ACCCGGGATGCAAGGGGTTCAGGTGGGACCGATCACGCAGGGTTTGCTGACGCCGGAGTCCCTGGCCGAA
CTCATGGGTGGTCCCGATATCGCCCCTCCGTCGTCAGGGCTGCAAACCCCGCCCGGACCCCCGAATGCGT
ACGACGAGTACCCCGTGCTGCCGCCGATCGGTTTACAGGCCCCACAGGTGCCGATACCACCGCCGCCTCC
TGGGCCCGACGTAATCCCGGGTCCGGTGCCACCGACGCCGGCACCGGTGGGGGCGCCGTTGCCCGCTGAG
GCAGGAGGGGGTCAATGATGAGCGTGCTGGCGCGGATGCGGGTGATGCGCCACCGAGCCTGGCAGGGGCT
GGTGTTGCTGGTGCTCGCACTCTTGCTGAGTTCGTGCGGCTGGCGCGGCATCTCCAATGTGGCGATCCCC
GGCGGCCCGGGCACCGGCCCGGGCTCCTACACCATCTACGTGCAGATGCCGGACACGTTGGCGATCAACG
GCAACAGTCGGGTCATGGTGGCCGACGTCTGGGTCGGATCGATCCGCGCGATCAAGTTGAAGAACTGGGT
GGCCACGCTGACGCTGAGCCTGAAGAAGGACGTCACGCTACCGAAAAATGCCACCGCCAAGATCGGGCAG
ACCAGCCTGCTGGGTTCGCAGCACGTCGAGCTGGCCGCGCCGCCAGATCCGTCGCCGGTGCCGCTGAAGG
ATGGTGACACCATCCCGTTGAAGCGCTCCTCGGCCTATCCCACCACCGAGCAGACGCTGGCCAGCATCGC
CACCTTGTTGCGCGGCGGCGGCCTGGTGAACCTCGAAGGGATTCAGCAAGAGATCAACGCCATCGTGACG
GGGCGGGCGGACCAGATCCGGGCCTTTCTTGGCAAGCTCGACACCTTCACCGACGAGCTCAACCAGCAAC
GCGATGACATTACCCGCGCCATTGATTCCACCAATCGGTTGTTGGCTTATGTGGGCGGTCGTTCGGAAGT
CCTCAATCGGGTGCTCACCGACCTACCGCCATTGATCAAGCACTTTGCGGATAAGCAGGAACTGTTGATC
AACGCTTCCGATGCGGTAGGCCGGCTCAGCCAGTCCGCCGACCAGTATCTTTCGGCTGCCCGGGGCGATC
TGCACCAGGACCTGCAGGCGCTGCAATGCCCGCTCAAGGAACTGCGTCGAGCCGCTCCGTATCTGGTGGG
TGCGCTCAAATTGATCCTCACCCAGCCCTTTGACGTCGACACCGTGCCGCAGCTGGTGCGGGGCGACTAC
ATGAACTTGTCGCTGACGCTGGACCTGACCTACAGCGCCATCGACAATGCGTTCCTTACCGGGACCGGAT
TCTCCGGTGCGTTGCGCGCCCTCGAGCAGTCTTTTGGCCGCGATCCCGAGACAATGATTCCCGACATCCG
GTACACACCGAACCCCAACGATGCGCCGGGCGGCCCGCTGGTAGAAAGGGGAAATCGCCAGTGCTGACTC
GCTTCATCCGACGCCAGTTGATCCTTTTTGCGATCGTCTCCGTAGTCGCAATCGTCGTATTGGGCTGGTA
CTACCTGCGAATTCCGAGTCTGGTGGGTATCGGGCAGTACACCTTGAAGGCCGACTTGCCCGCATCGGGT
GGCCTGTATCCGACGGCCAATGTGACCTACCGCGGTATCACCATTGGCAAGGTTACTGCCGTCGAGCCCA
CCGACCAGGGCGCACGAGTGACGATGAGCATCGCCAGCAACTACAAAATCCCCGTCGATGCCTCGGCGAA
CGTGCATTCGGTGTCAGCGGTGGGCGAGCAGTACATCGACCTGGTGTCCACCGGTGCTCCGGGTAAATAC
TTCTCCTCCGGACAGACCATCACCAAGGGCACCGTTCCCAGTGAGATCGGGCCGGCGCTGGACAATTCCA
ATCGCGGGTTGGCCGCATTGCCCACGGAGAAGATCGGCTTGCTGCTCGACGAGACCGCGCAAGCGGTGGG
TGGGCTGGGACCCGCGTTGCAACGGTTGGTCGATTCCACTCAAGCGATCGTCGGTGACTTCAAAACCAAC
ATTGGCGACGTCAACGACATCATCGAGAACTCCGGGCCGATTTTGGACAGCCAGGTCAACACGGGTGATC
AGATCGAGCGCTGGGCGCGCAAATTGAACAATCTGGCCGCACAGACCGCGACCAGGGATCAGAACGTGCG
AAGCATCCTGTCCCAGGCGGCCCCCACCGCCGATGAGGTTAACGCGGTATTCAGCGGTGTTCGCGATTCG
CTGCCACAGACCCTGGCCAATCTTGAGGTTGTGTTCGATATGCTCAAGCGCTACCACGCCGGCGTGGAGC
AATTGTTGGTGTTCCTCCCACAGGGTGCCGCGATCGCACAGACCGTACTCACGCCAACTCCGGGTGCTGC
CCAGCTGCCGCTCGCGCCGGCGATCAACTATCCGCCGCCGTGCTTGACGGGTTTTCTTCCTGCATCGGAG
TGGCGGTCTCCGGCCGATACCAGTCCCAGGCCGTTGCCGTCGGGAACCTATTGCAAGATTCCCCAGGATG
CCCAGCTGCAAGTCCGGGGGGCGCGCAACATTCCCTGTGTCGATGTCCTGGGCAAACGAGCGGCGACGCC
GAAGGAGTGCCGCAGTAAGGACCCGTACGTTCCGCTGGGTACCAACCCGTGGTTTGGTGATCCGAACCAG
ATTCTCACCTGCCCGGCACCTGGAGCGCGCTGCGATCAGCCGGTGAAGCCCGGGTTGGTGATTCCGGCGC
CCTCGATCAACACCGGTTTGAATCCGGCGCCCGCCGATCAGGTGCAAGGAACGCCCCCGCCGGTCAGTGA
CCCGTTGCAAAGACCGGGTTCGGGTACTGTGCAGTGCAACGGGCAGCAGCCTAACCCGTGCGTCTACACT
CCAACATCGGGCCCGTCGGCGGTCTATAGCCCGGCCAGCGGTGAACTGGTGGGGCCGGATGGTGTCAAGT
ACGCCGTCGCAAACTCGAGCACAACAGGAGACGACGGATGGAAGGAGATGCTGGCGCCGGCCAGCTGAAC
CCTGCCGATGCGAATAAGTCGTCGTCTACGGAGGTGAAGGCGGCGGATTCGGCGGAATCTGACGCCGGAG
CCGACCAGACTGGCCCGCAGGTGAAGGCGGCGGATTCGGCGGAATCTGACGCCGGAGAGCTCGGCGAGGA
CGCGTGCCCAGAACAGGCCCTCGTCGAGCGGCGCCCGTCGCGGTTGCGGCGAGGCTGGCTTGTTGGCATT
GCGGCGACGCTGCTCGCGTTGGCCGGTGGCCTTGGCGCAGCGGGTTATTTTGCGTTGCGCTCACACCAGG
AAAGCCAATCAATCGCGCGCGAGGACCTTGCGGCCATTGAGGCCGCTAAGGATTGCGTTGCGGCCACGCA
GGCACCCGATGCTGGGGCGATGTCGGCTAGCATGCAGAAGATCATCGAGTGTGGCACCGGTGATTTCGGT
GCCCAGGCGTCGTTGTACACCAGCATGCTCGTCGAGGCGTATCAAGCGGCCAGCGTCCACGTGCAAGTGA
CCGATATGCGCGCGGCGGTCGAGCGCAACAACAATGACGGGTCGGTCGATGTTCTGGTGGCGCTCCGGGT
CAAGGTGTCCAACACCGACTCGGATGCCCATGAAGTCGGCTACCGTCTTCGGGTCCGGATGGCACTGGAT
GAGGGCCGCTATAAGATCGCCAAACTCGACCAGGTGACGAAGTGACGGTGGTGGTCGAGAAGACGCCGAC
CACCCTGCCCCAGGCGACACCGAACGGTGCAGCGCCCTGGCATGTTCGGGCGGGCGCCTTCGCCATCGAC
GTGCTGCCCGGGCTCGCCGTGGCGGCGACCATGGCGTTGACGGCTTTAACGGTGCCGCCGGGCAGCGCGT
GGCGGTGGTTATGCGCTTGTCTGCTCGGATTGACCATTCTCCTTCTGGCCGTTAACCGGTTGTTGTTGCC
GACGATTACCGGATGGAGTCTTGGCCGCGCTCTTACCGGCATCCGGGTGGTTCGGCGTGACGGCTCCGCC
ATCGGTCCGTGGCGGTTGCTGGTCCGGGATTTGGCGCACTTGGTGGACACCCTCTCGCTGTTTGTGGGTT
GGCTGTGGCCGCTGTGGGATTCGCGGCGACGCACCTTCGCCGACCTGTTGTTGCGCACTGAGGTGCGACG
TGTCGAACCGGTGCAGCGGCCCGCGGTGATACGGCGACTGACGGCGGCGGTGGCATTGGCGGCGGCGGGC
GCGTGCGCGAGCGCAACCGCGGTGGGCGCTGCGGTGGTGTACGTCAATGAATGGCAAACCGATCACACTC
GCGCGCAGCTCGCAACGCGGGGCCCGAAGCTCGTGGTCGACGTCCTGAGCTACGACCCCGAAACGGTGCA
GCGTGATTTCGAACGGGCGCGATCGCTGGCCACCGACAGGTACCGCCCGCAGCTGAGCATCCAACAGGAT
TCGGTGCGCGAGTCGGGACCTGTTCGTAACCAGTACTGGGTTACCGACAGCGCGGTGCTGTCGGCGACAC
CAGCTCAGGCGACCATGCTGTTGTTCATGCAGGGTGAACGCGGTACACCACCCAATCAGCGGTATATTCA
GTCAACTGTGCGGGCGATCTTCCAAAAATCGCGCGGGCAATGGCGCCTCGACGATCTGGCAGTCGTGATG
AAACCCCGACAACCCACCGGCGAAAAATGAGCCCCCGTCGTAAGTTTGAACCCGGCGAGGGGGCGCTGCT
GGCCCCGCAGTCAATCGAACCGTCGCGGCGATGGGGTTTGCCGCTGGCTCTGACCGCATCCGCTGTGGTT
ATGGCCGCGGCGATCTCAGCCTGTGCGCTCATGCGGATCTCCCATGAATCGCACCAGCGAGCAGCGCACA
AGGATATCGTGATGCTCAGTGATGTCCGATCTTTCATGACCATGTTCACGTCACCGGATCCGTTTCACGC
CAACGAATATGCGGAGCGGGTGCTGTCCCACGCCACGGGCGACTTCGCCAAGCAGTACCACGAAAGAGCA
AACGATATCCTGATTCGCATCTCCGGGGTGGAACCGACCACAGGAACGGTTCTAGACGCGGGCGTACAGA
GGTGGAACGAGGATGGTAGTGCCAACGTGCTGGTGGTCACCCAGATCACCTCGAAATCCGCGGACGGCAA
GCGGGTGGTCTCGAACGCCAATCGTTGGCTGGTAACGGCTAAGCAGGAAGGTAACGAGTGGAAGATCAGC
AGTCTGCTTCCGGTGATCTGACCCAAAAGTCCGTTGCCAACGGAGAGTCCACCGACACGGCATCCGCAGC
CACCGAGGGCCACCGGGGCGAGATCGACGCCGCGGGAGAGCCGGACGAACGCGGTGCCGCCGTGGCTGAC
AGCCAAGCTGACGAGGATGATTCGGCCGCGACGGCTGCCAGGGGCGGCAAGACACGGGCAAGACGATCGC
GTGGCAGGCGGTTAGCGATCACGGTCGGCGTGGCCGCTGCGTTGTTCGTGGGCTCGGCAGCGTTCGCTGG
TGCGACGGTGGAGCCCTACCTCTCCGAGCGCGCCGTGGTGGCCACCAAGCTCATGGTCGCGCGGACCGCC
GCCAATGCGATCACGACGTTGTGGACCTACACGCCGGAGAACATGGACACCCTGGCCGATCGGGCCGCGA
ATTACCTCAGCGGTGATTTCGCGGCTCAGTACCGCAGATTCGTCGACCAGATCGCCGCAGCAAACAAACA
GGCCAAGATTACCAACGATACCGAGGTCACCGGTGCTGCCGTGGAATCGCTGAGCGGCCGGGATGCCGTT
GCCATCGTCTACACCAACACCACGACCACCAGTCCGGTGACCAAGAACATCCCAGCATTGAAGTATCTGT
CCTACCGGCTGTTCATGAAGCGTTATGACGCGCGGTGGCTGGTGACCAGGATGACGACCATCACCTCGCT
GGATTTGACGCCGCAGGTGTAGCGGGACCGAGCCCGCCGGCGCTGCGAAGCCTTAGTTGAACGCCAGCCA
GCTGGGCAGCGCCCGCTCATGGGAGTCACAGAGCACCTGACGGGTGTCGCACGATCCTTTCGGCGACCCA
GCGCCGGCCCACATGCCCCCGGTATCACGGCGCAGAACGATCGCCGATGACCCCCCGCCGTCGAGCAGAA
TCGCGGTGTCACTACCCAGGCCGCGGAACAGGTCTTGGATGTTGTCCGGGGTGTAGTTGCCGCCCTGGAA
GATGTACATCTCGTCCTTCTGCTTCGCATAGGCAAGCGCCGTTCGCGCGGCGCTGGGACCGCCGTCGTGG
AGCTGGCCGGTATTGCCGGGGGATAACAGCCCGATTCCGGCCACGGCGACGAACCGTGCATTCTTGTTGA
GCAAGTCCTCGATCACCGGAGTGGCAAGATCGTAGTCCTGTCTGCTTTTGGGCCGCAAAACATACGGTGC
ACCACCGACCGGAAGGATCATCGTCGTCAGCGAGCTCCACAACTCATTTCCTCCGGAAAGGCCCTGCTTT
CCGGCGTAGGCGACGGTGCCGGTGACCGCTTGGTTGGCGCGTCCTTGTCCGCGGGTGTTGTCCACGTAGG
CGCCCAGCGGTGAGCTGCAGCCGGTCGACCGCCAGCTGCCCCCCTTTTGTCCGCGAACGTCGAAGAAGTT
GGCGTTGACCGCAATGGTGGGTCGCCCCATACGCTGCCACGCCTTAAGCGGCGGGTAGATCTCGGAGGCT
TGCCACAAGCCTTCACCGGTGCGAGCACCTGGGTTGTGTTCGCAGCGCGCCTGGTCTCCAGTGTGGGTGT
CTACCAGTAGATGTGGTGAAAGCCGTTGGGAGGCATTCTTGATGATCATCAGATGGCCGCCGTTGTTCAT
CTCGTACCAGTGACCACCTGCGTTGAGCAGCGGCATAGGATGACCGCCGCCGAAGTTGTACACCAGGTAT
GAGCCCCTGGTGGTGGCTATCGCTTGGGCGAGCATCTCGCGCCCGTCGGCGGCGCGGGCGGCCGGCTGCC
CGGTGGTGCAGGCGAGGGCGGCGCACACCGCCAACGCGGCGTAGCAAGCCGTCAATCGGCGCAGGCTGGC
AGTCGGTGTCAGCACAGCAACCCTCTCGGCCCGAATCCACATGCAACCATCCCAGCATTAGGCACACTGA
TCACACTGTCAACTTCAGTAACAGCTGCGTGACGGTTCGGCCGCGTTCGAATTACGGTTGTTCGCTTGAG
CTTTCGCGTGCGCTTTGGCGAGCTTGGTATTGAGCTTGGTGTTCCACGGCGATCGCCATCTCGACCGCTC
CCGGAATTCGGTGGAAGCTGCTGCGGTCGTACAGGTGTGTGATGAATCCACCCAGCAACAGCCCGATGAT
CAGCCCGATCGACGTCATGGTCAGGGCCTGGGACAGGCCGGCGTCGGCGTTTCCGTTCAGATACAGCAGT
GACCGCACACCTAGGAACACCTGGTGCATCGGCTCGAATTGAGCCAACCAGCGGAAGAACGCTGGTACGG
CTTCCAGCGGGACGGTCGCGCCCGCCGACGGCAATCCGAGGATGACGAAGATCAACATGCTGACCAACAG
GCCCATCGAGCCCAGCACCGCGATCAGCGAGCTGGACGTGACGCCGACCGCTATGATCGCGAATACTCCG
TAGAGCCATACTTGCCACCCGAGCGGAATCGGCATGCCCAGGCCGTGGGCGATCGCCAGGTAGACACCCG
AGGTGAGCAACGCCAGCACCACCATCACCGCCCACTTGACCAACAGCGTACGGAAGCGAGAGATGTTGAC
CTGCTCGGCGAAGCGATAGACGGGGCCGAATTCGGCTGGTACATAGCCAAGCATCGAGTCCACCAGGGTG
CTCACCACGATGCTGCCGGTAAAGCCCGCCAATAGCAGCAAGAGGGCGTAGTAAAACGCCGACAGCCCGT
TGCCGGTGCCGTTGGGCAGTGGGTTATAGGCGGTGGATTTGACATCGATGGGACTGGCCAGCCCGGCCGC
CGCCGCCCCGGCCAGTGCCACACCGCCGGTCTGGGCCGCTACCTCCGCGGTAAGTCGCTCGCCCACTTTG
CCGTTGACCACCGTCAGTGCCCGGGTCAGCGTCTGGCCGGCGATGCTAGCTGCCAGCGTGCCCGCCCGCG
GATTCGTTGAGATCGTGATCGCGGGCCGGTCTGTGCGGGTTGGCGTCACCGCACTCGCCCCGAAGTCCCG
TAGCTGCGACGAGAAGGTCGGCGGTATCAGCGCCGAGCCGTACACCGCCGCGGTGTCGAGCAGCCGCCTG
GCCTCGTCCGGCGAAACCACTCGGATGTCGAACTTGTTCTTGTCCAAGCCGGAAACCAGACCGTCGACAA
TCTGCTGGCCCGCGGGCCCGGCGTCCTCGTTCACCAACGCGATTGGGAAATGCCGCAAATTGGTCATGGG
GTTTAGGATGCCGCCCAGATAGAGCGCGGCCAGCGCCGACATCAGGGCCAACGTGGTGGCGATCGGTGCC
ATCCAGAAACGCACCGTCCGAATCGCTTTGACGTTCCGCTTGGGGTTGGGTGCGGCGGGGCGCGGCTGCG
CTTGAGACATGCGGGCTCCTGTCTGTCGTGGCCACTCTATGTTGCCGAATCGCCCAGCTTCGCGTGCATC
TCCCAGATCAGTACTTCCGACGGCTCATTGGCGGTCAGGCCGCGGGCGTCAGCGTCGGTGAACCGCACCG
CGTCCCCGTCGGCAAGCTCGCCGCCACCTTCCAGAGTGAGGCGGCCGTAGGCGACGAACAGATGCAGGAA
GGGTGCGCAGGGCAGGCTGACCGTAGCGCCGGGCCGCAGCCGCGCGCCGTGCAACGAGGCGCTGCTGTTA
TGCAGGGTGAGCGCTGCGTCTTGCCCGGGTATGCCCGACGCGATGGTTACCAGGCCGGCGCGCAACAGTT
CGTCGTCTATCTCCTGCTGTTGGTAGCTGGCAGTGATGCCGGTTGCATCGGGTATTACCCACATCTGCAC
GAAATGCACCGGCTCGGTAGCAGAATCGTTCATTTCCGAATGCAAGATTCCGGTGCCGGCCGACATGCGT
TGGGCCAGACCGGGATAGATCACTCCGCTATTGCCGGCGGAATCCTGGTGTCTGAGCGCTCCCCGCAGCA
CCCAGGTCACGATTTCCATGTCACGGTGTGGATGGGGATCAAAACCCGAAGCCGGTTCCATTTGGTCGTC
GTTGTTCACCAACAGGAGCCCGTGGTGGGTGTTGTCGGGATCGTAGTGGTCGCCGAATGAGAACGAATGC
CGGGATTTCAGCCAGGACGTCGTGGTGACCGCCCGGTCGGCCGCACGCCTTATCTCGACGGTGGCGGTCA
TGACGTCACGTTCGCCATCACAGCGAATCGGGCAGGCCGAATTTCGGGAACAAGGTGGTGTCGAGGAAGG
CCACCACGTGTGACACGCGGTCGGCGGCCATGTCCAGCACGTGTAGCTGAAAAGGCAGGTGCACGTCACC
GGCACGCATGTACATGGCCGCGGCGGGCTGGCCGTTGGCGATCAACGAAATCAGGCGCATATCGCCAGGC
GAATAGGCGGGGCACTGTTGGTGAATGAGGGTGACGATGGCCTGTGCGCCCTGGTACCAGCCGGTATACG
GCGGCATTTCCCAGATCGCCTCGGCGGTGAACAGCTCGACCAACCGGTCGATGTCATAAGCCTCGAACGC
GGCGATATAGCGGGCCAACAGGTCTTGCGCCTCGGGTGAATCCGGCGCGGACAACCGGTCGGCGGCGCTG
GGCCGGACCGTCTGCAGCTGAGAGCGGGCCCGCTGCAGCAGGCTATTGACGGCGACGGTGCTGGTACCGA
TCGCGTCGGCCACCTCGGCCGATTTCCACTGCAGCACGTCGCGCAGCAGCAGTACGGCTCGCTGCCGGGG
TGAGAGGTGCTGCAGAGCCGCCACAAAGGCCAACCGCACCGATTCCCGGTTCCCGACGATCGTTGAGGGA
TCAGCAGGGTCGTCCGTCACGTCCGGCAGCGGCTCCAGCCAGGACACCTCTCGACGTTCCACCAACTCCC
CGGACGGATCGGCACTCGGCCGCCCGAGCCCCGTCGGCAACGGCCGGCGTCGACGGCCCTCCAACGCCGT
CAGGCAGGTGTTGGTGGCGATCCGATGCAGCCAGGTGCGTAGCGAGGACTTGCCCGCGAAGCCCTCATAG
GCCTTCCAGGCCCGCAGCAGCGTCTCCTGAACAAGGTCTTCCGCGTCGTGCAGCGAGCCAGTCATGCGAT
AGCAGTGTGCGAGCAGTTCACGCCGGTAGGGCTCGGTGTGGGCGGAGAAGTCCCCGCGCCGTTCGTCGGC
GGGCTCGCGGCCAGAGTTTTCTGCGAGCACACTCACGTCAATGAGCCTACGCAGAGTCTCCGACACTCTC
ACCGGAGCAGCCGTTACGCTCCCGGTAATGACTACCACCCGGACTGAACGGAATTTCGCGGGCATCGGCG
ATGTGCGCATCGTCTACGACGTCTGGACGCCGGACACCGCGCCGCAAGCGGTGGTCGTGCTGGCCCATGG
TCTGGGCGAGCATGCCCGCCGCTACGACCATGTCGCGCAGCGGCTCGGCGCGGCCGGCCTGGTCACCTAT
GCGCTTGACCACCGCGGGCATGGCCGCTCGGGTGGCAAACGGGTGCTAGTGAGAGACATCTCCGAGTACA
CCGCTGACTTCGACACCCTCGTTGGGATCGCCACCCGGGAATATCCCGGGTGCAAGCGCATCGTGCTCGG
GCACAGCATGGGCGGCGGCATTGTGTTCGCTTACGGTGTCGAACGTCCAGACAACTACGACCTGATGGTG
CTTTCGGCGCCGGCGGTGGCGGCACAGGACCTGGTGAGCCCGGTAGTGGCGGTTGCCGCCAAGCTTCTGG
GCGTCGTGGTGCCCGGCCTGCCGGTGCAGGAACTGGATTTTACTGCCATCTCTCGCGACCCTGAGGTGGT
CCAGGCTTACAACACCGACCCACTCGTGCACCACGGACGGGTTCCGGCCGGGATTGGCCGCGCGCTGCTG
CAGGTGGGCGAGACCATGCCGCGGCGAGCACCGGCATTGACCGCGCCGCTGCTAGTGCTGCACGGCACCG
ATGACCGGCTGATCCCCATCGAGGGCAGCCGTCGCCTGGTCGAATGTGTGGGATCGGCCGACGTGCAGCT
GAAGGAGTATCCCGGGCTGTACCACGAGGTGTTCAACGAGCCGGAGCGCAACCAGGTGCTCGACGATGTG
GTCGCCTGGCTCACCGAGCGGTTGTAGGCCGAGCCGACCTGTCGCAGCCCTCCACTAGTTTTGGCGCCAT
GACCAACGACAAGATGCTGGCCCGCATCGCAGCCCTGCTGCGCCAGGCCGAAGGCACCGACAACCCGCAC
GAGGCCGACGCGTTCATGAGCACCGCACAACGGTTGGCCACGGCGGCATCCATCGACCTGGCGGTGGCCC
GGTCGCACGCGGGCAACCGTTCACCCGCGCAGGCCCCGACACAGCGCACCATCACCATCGGGGCGGCGGG
CACCCGCGGATTGCGGACCTATGTGCAGCTCTTCGTGCTCATCGCGGCGGCCAACGACGTGCGCTGCGAC
GTGGCATCGAATTCGACGTTCGTGTACGCCTACGGGTTCGCCGAGGACATCGACACCAGCCACGCCCTAT
ACGCCAGCCTGGTGGTCCAGATGGTCCGGGCATCCGACGCCTACCTCGCCTCGGGAGCGCACCGGCCCAC
GCCGACGATCACCGCCCGACTCAACTTCCAGCTGGCGTTCGGCGCCCGGGTCGGCCAGCGCTTGGCCGAT
GCCCGAGAGCAGACTCGGCAGGAAGCCACCAAGGACCGTGATCGTCCGCCTGGTACCGCAATTGCCCTGC
GGGACAAGGACATCGAGCTGCATGAGTACTACCGTCGTTCCTCTAAGGCGCGCGGCGCCTGGCGAGCCAG
CCGGGCCACCGCGGGATACTCGTCGGCGGCACGGCGCGCCGGTGATCGAGCGGGACGGCAAGCACGACTC
GGGAACAACCCCGAGCTGCCCGGGGCACGGGCCGCGCTGGGCCGGTGATCGGCGCGGACGTTCCGCGGGA
TTCCCAGCGTGCCAGGGTGTACGCGGCCGAGGCGTTCGTCCGGACCTTGTTCGACCGCGTCACCGCACAC
GGCTCACCGACGGTGGAGTTCTTCGGTACCCAGTTGACGCTGCCCCCAGAAGGTCGGTTCGGTTCGGTGG
CATCGGTGCAGCGTTATGTGGACGACGTGCTTGCGCTACCGGCGGTAGGGCAGAACTGGCCGACGGTGTC
GCCGGTGCGCGTGCGGGCGCGCCGGGCGGCCACCGCGGCGCACTATGAAAACCATGGCGGCACAGGCACT
ATTGCGGTACCCGACCGGCACACCGCCGGTTGGGCGATGCGCGAGTTGGTCGTGCTACACGAAGTGGCGC
ATCATTTGTGCCAGGTGCCACCGCCACACGGACCCGAGTTTGTGGCGACGGTGTGCACCCTGACAGAGCT
GGTGATGGGACCCGAAGTTGGTCACGTGTTTCGCGTCGTCTACGCGCAGGAGGGCGTGCGCTGAACGAGC
TAGACGCCGACCTGCGGGCACGTGAGGTCGAGGCCCAGATGACCGACGACGAGCGATTCTCACTGTTGGT
CGGCCTGACCGGGGCCAGCGATCTGTGGCCGGTGCGCGATGAACGCATCCCACAGGGCGTGCCGATGTGT
GCCGGGTATGTGCCGGGGATTCCCCGGCTCGGGGTCCCGGCCTTGTTGATGAGCGATGCCGGTCTGGGCG
TCACCAACCCTGGCTACCGCCCCGGTGACACCGCTACGGCGCTGCCCGCCGGCCTTGCCCTAGCGGCCAG
CTTTAACCCGGTGCTGGCCCGGTCCTCGGGCAAAGCGATCGGCCGGGAGGCGCGCAGTCGCGGGTTCAAC
GTGCAACTGGCCGGCGCAATCAATCTGGCGCGCGACCCGCGTAACGGCCGCAACTTCGAGTACCTTTCCG
AGGACCCGTTGTTGAGTGCCACGATGGCCGCGGAGTCGATCATCGGGATTCAGCAGCAGGGTGTCATTGC
GACGACGAAACACTTCTCGCTGAACTGCAACGAAACCAATCGGCACTGGCTGGACGCGGTCATCGATCCC
GACGCGCACCGCGAGTCGGACTTGTTGGCGTTCGAGATCGTCATCGAGCGGTCGCAGCCCGGCGCCGTGA
TGGCGGCGTACAACAAGGTCAACGGAGATTACGCTGCCGGCAACGACCACTTGCTCAACGACGTGCTGAA
AGGTGCTTGGGGATACCGCGGTTGGGTGATGTCGGATTGGGGCGGAACACCCAGCTGGGAGTGCGCGCTG
GCCGGCCTGGACCAAGAGTGCGGTGCGCAGATCGATGCAGTGCTGTGGCAGTCGGAAGCATTCACCGACC
GCCTGCGTGCCGCCTACGCCGACGGCAATCTACCCAAGGGGCGCCTGTCGGACATGGTACGGCGGATCCT
GCGGTCGATGTTTGCCGTCGGAATCGACCGATGGAAACCAGCGCCGGCGCCGGACATGAATGCGCACAAC
GAGATTGCCGCACAGATGGCGCGGCAAGGAATCGTGCTGCTGCAAAACCGAGGGCTGCTGCCGCTCGCTC
CCGAATCGGCCGGGCGTATTGCCGTCATCGGCGGCTATGCACACCTCGGTGTGCCAGCCGGTTACGGTTC
GAGCGCCGTCACCCCGCCGGGGGGCTATGCGGGCGTGATACCGATCGGTGGGTCTGGCTTGGCAGCCGGG
TTGCGTAATCTCTACCTGCTGCCGTCAAGCCCGCTGAGTGAGTTGCGAAAGCGGTTGCCCAACGCGCAGT
TCGAGTTCGATCCTGGCATCAACCCGGCGGAGGCGGTGCTGGCTGCGCGGCGAGCAGACATCGCGATCGT
GTTCGCGATCCGTGCCGAAGGAGAGGGCTTCGACAGCGCCGATCTGTCGCTGCCATGGGGTCAGGATGCG
CTGATCGCCGCAGTCGCGTCCGCCAACGCGAATACCGTTGTGGTGCTTGAGACGGGCAACCCGGTGACCA
TGCCCTGGCGCGACTCGGTGAACGCCATCATGCAGGCCTGGTATCCGGGCCAGGCGGGTGGCCAGGCCGT
TGCGGAGATTGTGACCGGGCAGGTGAATCCTTCGGGCCGGCTGCCGATCACCTTCCCGGTCGATCTCGGT
CAGACGCCACGCTCGCAACCGCCCGAGCTCGGTGCCCCGTGGGGGACATCGACCACGATCCACTACACCG
AGGGCGCCGATGTTGGTTACCGCTGGTTTGCCAGCACAAATCAGACCCCGATGTTCGCGTTCGGTCACGG
CTTGTCCTATACCAGTTTCGAGTATCGTGACCTGGTGGTGACGGGCGGCCACACCGTGCACGCCAGTTTC
AGCGTTACCAACACGGGCGACCGCAGCGGGGCGGATGTCCCGCAGCTGTATATGATCGCAGCTCCCGGCG
AATCGCGGTTGCGGTTGCTGGGATTCGAGCGGGTCGAGCTCGAACCCGGCCAGACTCGGCGGGTAAGGAT
CGAGGCGGACCCGCGACTGCTCGCCCGCTACGACGGCGAGGCCAGAAGCTGGCGCATCGAGCCGGGCGGT
TACACGGTGGCGGTGGGCGCTTCGGCGGTAGCGCTGAAGCTGGCAGCCAAGGTCAAGCTGGCCGGCCGTG
GGTTCGGGCGGTGACGGGCCGGCCCAGCGAGGCCCGTACCCACGACCGGCATGATAGGTCTACTTGACCG
GGGCCAATTCGTCGCCGCAGGTGCAGCGGTAGGCGTCACCGGCGCCAGCACAGTGGCATGGGACTTCGAT
GCGAACCCGACAGCCACAGCCCTCGTGGCTGCAGGTCAGCAAGGTCCCAGCCTCGTAGTTCGTCATTCGT
ATCACCCTCATCCGTGTCGGGGATCCCCGAGGAATCCCAGGTGGTCAGCTGTCGGTAATCCAGAACAGCT
ACTTAAATATATACCCTATACGGGTATCTGGTAAACCCCCAGGCCGGTGGGCGGTTGCCTGCTGGCGCGC
GACGGTCGGTGGTCGCGCTAGCGTTTGGGCATGGACCAGCAACCCAACCCGCCCGACGTCGACGCATTTT
TGGACAGCACACTGGTCGGCGACGATCCGGCGTTAGCCGCGGCATTGGCGGCCAGCGACGCGGCCGAGTT
ACCCCGCATCGCGGTGTCGGCACAGCAGGGCAAGTTCCTGTGCCTGCTGGCCGGTGCCATCCAGGCGCGC
CGCGTCCTCGAGATCGGCACACTCGGTGGCTTCAGCACCATTTGGCTGGCGCGTGGCGCGGGCCCACAGG
GACGGGTGGTCACGCTGGAATACCAGCCCAAGCACGCTGAGGTCGCCCGGGTGAACCTGCAGCGAGCGGG
CGTCGCCGATCGGGTGGAGGTGGTCGTCGGTCCGGCGCTGGACACGTTGCCGACGTTGGCCGGTGGCCCG
TTCGACCTGGTGTTCATCGACGCCGACAAAGAGAACAACGTCGCATATATTCAGTGGGCGATCCGGTTGG
CCCGGCGCGGCGCAGTGATCGTGGTGGACAACGTTATTCGTGGCGGCGGGATTCTTGCTGAGTCCGACGA
TGCCGACGCAGTGGCGGCACGTCGGACGCTGCAAATGATGGGTGAGCACCCCGGCCTAGACGCCACGGCG
ATCCAGACCGTCGGGCGCAAGGGCTGGGACGGTTTCGCCCTCGCTTTGGTGCGGTAGCCGCTGGTCCGGC
GCCCAATTTTCGTTGCTGGCATCCCGAAAACGGGCGTAATCTTGGAGCAGATGGATGGGTGGCAGCGAGC
CCAAAAGTTTTGCTGCATAACAGAAAGGTTGCAAAATGAGTACAGTCCATTCATCAATTGATCAACACCC
TGATTTGTTGGCTCTGCGTGCCAGCTTCGACCGCGCCGCCGAGTCGACGATCGCGCATTTCACATTCGGT
CTGGCCCTGCTGGCGGGCCTGTATGTGGCTGCATCGCCGTGGATCGTCGGCTTCAGCGCCACCAGAGGGC
TGCCAACGTGTGACCTTATCGTGGGGATCGCGGTCGCGTACTTGGCGTATGGGTTCGCGTCGGCCCTGGA
TCGCACACACGGCATGACCTGGACGCTACCCGTGCTCGGTGTGTGGGTCATTTTCTCGCCGTGGGTGCTA
CCAGGGGTCGCGGTGACGGCTGGCATGATGTGGTCGCACATCATCGCAGGTGCGGTGGTAGCCGTCCTGG
GCTTCTACTTCGGGATGCGCACGCGGGCCGCGGCTAACCAAGGATAGTTCGAAGTTCGCGAGCCAGAGGG
CAACTCGGGAATGTCCTGGCCGGGGCGGTCCCGGCCAGGCAGCGGCTAGTTGCGGCTAGCCGCAGACCGC
GCCGACCGCGGCAGAGCTGACCAGCTTGACGTACTTGGACAGTACGCCAGTAGTGTAGCGCGGCGGTGGA
GGACTGAAATCCTGTTGTCGGGACGCGAATTCGGCCGGATCGGCCAACACATCGAGAACGCGGCCGGCCA
CGTCGAGCCGGATCCGGTCGCCGTTGCGCAGAAGTGCGATCGGTCCGCCGTCGACCGCCTCCGGTGCGAT
GTGGCCAACGCACAGGCCGGTGGTTCCACCGGAGAACCGGCCGTCGGTCAGCAGTAGAACATCTTTACCG
AGTCCTGCGCCTTTGATCGCGCCTGTGATGGCGAGCATTTCGCGCATCCCGGGGCCGCCCTTGGGTCCTT
CGTACCGGATTACCACGGCGTCGCCCACGGTAATGGTGCCATCCTCAAGGGCGTCCAGCGCAGCGCGCTC
GCCGTCGAAAACTCTTGCGGTGCCTTCGAATACGTCGGAATCGAATCCGGCGGTCTTGACCACCGCACCT
TCGGGTGCCAGCGATCCGTGCAGGATGGTGATGCCACCGCTCGGGTGGATCGGGTTTGCCAACGCACGTA
GCACCTTGCCATCTGGATCCGGCGGGGTGATGGCAGCCAGATTCTCGGCCATGGTGTGACCGGTAACCGT
CAGGCAGTCGCCGTGTAGCAGACCGGCGTCCAGCAGCGCCTTCATAACCACCGGCACACCGCCGATGTGA
TCGACGTCGGACATCACATGGCGGCCGAACGGCTTGACATCGGCCAAATGCGGCACCCCCGACCCGATCC
GGCTGAAGTCCTGAAGCGATAGTGCGACGTTGGCCTCGTGGGCGATGGCCAGCAGATGCAGCACCGCGTT
GGTCGAGCCGCCGAACGCCATTACCACCGCGATGGCGTTCTCGAACGCCTCCTTGGTGAGGATGTCGCGG
GCGGTGATGCCGCGGCGCAGCAGCTCGACGACGGCCTGACCGCTGCGACGCGCGAACCCGTCGCGCCGGC
GGTCGGTCGCCGGCGGTGCCGCGCTGCCCGGCAACGACATGCCGAGCGCCTCGGCGGCGCTGGCCATGGT
GTTAGCGGTGTACATGCCGCCGCATGCCCCTTCGCCGGGGCAGATTGCCCGCTCGATGGCATCGACGTCG
GCGCGACTCATCAAACCGCGAGAGCACGCTCCGACCGCCTCGAAGGCGTCAATGATGGTGACGTCTCGTT
CGCTACCGTCGGAGAGCTTGGCCCGGCCGGGCAAAATAGAGCCCGCGTAGAGGAACACCGCCGCCAGATC
CAGTCGTGCGGCGGCCATCAGCATTCCGGGCAGCGATTTGTCGCATCCGGCCAGCAGCACCGAACCGTCG
AGTCGTTCGGCCTGCATCACGACTTCGACGCTGTCGGCGATCACCTCACGGGAAACCAGCGAGAAGTGCA
TCCCCTCATGACCCATGGAGATGCCGTCCGAAACCGAGATCGTGCCGAACTCAAGCGGATAGCCGCCGGC
CGAAAACACCCCCTCCTTGACCGCGTTGGCCAGCCGGTCCAATGAGAGATTGCACGGCGTGATTTCGTTC
CACGACGACGCGACCCCGATCTGTGGCTTCGCGAAGTCTTCGTCGTCCATGCCCACCGCCCTCAACATGC
CCCGGGCAGCGGCCTTCTCCAGGCCGTCGGTGACGTCTCGACTGCGGGGCTTGATGTCGGCGACCGTCGA
GACGGAAGCGGCTTCGTCGGTGGTTTGCGGCATTGTTCAAGTATGCGGCCCAAGGATGCGCTCGCCGCGG
CACGGTTGCCAAATTCTAGGTCCGATACCCCGCTGGGGTACAAGATATGATGGGTAGCATGCCTGGGCCC
TGCTTTCGGGTTGGCGAGTATCTCTGGAGATGGCGAGTAAATGACAGCAGCACACGGCTACACGCAGCAA
AAGGACAACTACGCCAAGCGGTTGCGTCGCGTCGAGGGGCAAGTGCGCGGCATCGCGCGAATGATCGAGG
AAGACAAGTACTGCATTGACGTTCTGACCCAGATCAGCGCCGTCACCAGTGCGTTGCGGTCGGTGGCGCT
GAACCTGCTGGACGAGCACCTGAGCCACTGCGTCACCCGTGCCGTGGCCGAGGGCGGTCCTGGGGCTGAC
GGCAAGCTGGCAGAGGCCTCGGCAGCAATCGCGCGCCTGGTTCGTTCCTGATCGCCGCGTGTTGAAGCGC
AAACCTGCCCACCACCCGTTGGTGCGGTGCGTACGGTAGGGGCAGCGTAATCGTGCCCTGAACGACCCCG
AACCATCGAACTTCGCGGCCGATTCCGCGCAGGACGCGATGACTGCCCCAACCGGAACCTCCGCCACTAC
GACGCGACCGTGGACGCCACGGATCGCCACGCAACTGTCCGTGCTGGCTTGCGCGGCCTTTATCTATGTC
ACCGCCGAAATCCTGCCAGTGGGCGCGCTGTCGGCGATAGCGCGGAACTTGCGCGTCAGCGTGGTCCTAG
TTGGGACCTTGCTGTCCTGGTATGCCCTTGTCGCGGCCGTGACAACGGTTCCGCTGGTGCGTTGGACCGC
ACACTGGCCGCGCCGCCGGGCCCTGGTGGTCAGCCTGGTCTGCCTGACCGTCTCGCAACTCGTCTCGGCG
CTGGCGCCCAACTTCGCGGTGCTGGCCGCCGGGCGGGTGCTCTGCGCGGTCACCCATGGCCTGCTGTGGG
CGGTCATCGCGCCGATCGCCACCCGGCTGGTGCCGCCCAGTCACGCCGGGCGCGCCACGACGTCGATCTA
CATCGGAACCAGTCTGGCGCTGGTCGTCGGTAGCCCACTCACGGCTGCCATGAGCCTGATGTGGGGTTGG
CGGCTGGCGGCGGTGTGCGTGACCGGCGCGGCGGCCGCGGTCGCCCTGGCCGCCCGGCTGGCGTTGCCGG
AGATGGTGCTGCGCGCCGACCAGCTCGAGCACGTTGGCCGACGGGCTCGTCACCACCGTAATCCTCGCCT
GGTCAAGGTCAGTGTGCTCACGATGATCGCGGTAACCGGCCATTTCGTGTCCTACACCTACATCGTGGTG
ATCATCCGCGACGTCGTCGGTGTACGTGGGCCGAATCTGGCCTGGCTGCTCGCCGCCTATGGGGTCGCCG
GCCTGGTGTCCGTGCCCCTGGTGGCGCGGCCGTTGGACCGTTGGCCCAAGGGCGCCGTCATCGTCGGTAT
GACCGGACTGACGGCGGCGTTCACCTTGCTGACCGCGCTGGCATTCGGTGAACGCCACACCGCGGCGACG
GCACTGCTGGGCACCGGTGCGATTGTGCTGTGGGGAGCCTTGGCCACTGCCGTGTCACCGATGCTGCAAT
CGGCGGCGATGCGTAGCGGCGGCGACGACCCCGACGGGGCCTCAGGTTTGTATGTGACGGCGTTTCAGAT
CGGCATCATGGCCGGCGCTCTGCTGGGTGGGCTGCTCTACGAGCGCAGCTTGGCGATGATGCTGACCGCG
TCGGCGGGTTTGATGGGTGTTGCGTTGTTCGGGATGACGGTTAGCCAGCACTTGTTCGAGAATCCGACTC
TGAGTCCCGGCGACGGCTAACACAGCAGGTCAGCGGGACCAGTTGGTGCCGCTATGCCACACTGGGCTGA
AGAACGTCACCGGAGGGAAAGCAATTATGTCGCGCTGGAAGCAGGGCTGGACGAGGGGGAGTCTATTCGC
CGCTCTGAACATAGCCGCAGTGGTTGCGGTGCTGATGCTGGGTGCTGGCGTTGCCGTGGCGGACCCGGAC
GCGGCTCCCGGCGATCCCGGAGGTCCCGGGGCCCCGGGGGCACAGCGGGACCCGTCGACCCGCCGGCAGT
TGACCTGTTGGCGCCGCCACCCGACCCGTTGGCGCTGCCGCCGGCACTTGACCCGTTGGCGCCGCCGCCA
CCTGACCCGCTCGCGCCGCCCCCGCCTGACCCGCTGGCAGTGCCGGTAGCAGCGGGCCCCGTTGCCGGGC
AGGATCCGACATCGTTTGTTGGCCCGCCGCCGTTCCGGCCGCCGACGTTCAATCCGGTCGACGGCGCGAT
GGTCGGTGTGGCCAAGCCGATCGTCATCAACTTCGCGGTGCCGATCGCCGACCGGGCGATGGCCGAAAGC
GCCATCCACATTTCGTCCATCCCGCCCGTGCCGGGCAAGTTCTACTGGATGAGCCCGACTCAGGTACGCT
GGCGCCCGTTTGAGTTCTGGCCCGCCAACACCGCGGTAAACATCGATGCGGCCGGCACCAAGTCGAGCTT
CCGGACCGGTGATTCGCTGGTGGCCACCGCCGACGACGCCACGCATCAGATGACAATCACCCGCAACGGC
GTCGTGCAAAAGACCTTCCCCATGTCGATGGGCATGGTGTCCGGCGGCCACCAGACCCCGAATGGCACCT
ACTACGTGCTTGAGAAGTTCGCCACCGTGGTCATGGACTCCTCGACGTACGGGGTCCCGGTCAACTCGGC
CCAAGGCTACAAGTTGACCGTCTCCGACGCCGTCCGGATCGACAACAGCGGCAACTTCGTGCACAGCGCG
CCGTGGTCGGTGGCAGATCAGGGCAAGCGCAACGTCACCCACGGCTGCATCAACCTCAGCCCGGCCAACG
CGAAGTGGTTCTACGACAACTTCGGCAGCGGTGACCCGGTCGTCGTGAAGAACTCTGTCGGGACTTACAA
CAAAAACGACGGTGCCCAGGACTGGCAGATCTAACGGCCGCGCGGTTGCCCACGAGTGACCCGTAGCCAA
TCGCGGCTCCCCTTACTGGAGCTTTACTGAAAGCAGGTCAGCGACAGCATCGTGTAGTGCCGAAGCAGCC
GGCGGGCGCAGTCTTTCACCACCAGGTTGCGCCTGCCGTCGAGACTGTAGGCGGCGTCGACCGCCCAGAA
GGCGAACAAGCTGGTCGATAGGTAAGCGGCCATGTCCTCGCAGCGCAGCAGTGCCTCGGCCACATCCTCG
AGCAGGTGTTTGACCGAGCGCGCGGCCTCGGCATGGCTCATGCCGAGCAAGTCGAAGTGCCAATCGGCGG
GCGGGTCTTGGTCTTCGTCCAGCGGCAGCGTCTTTAGCACCTCGGAGATTAGCGCGTGGATCTGCAGCGG
ACGTAGACAGTCGGCCGGGCGGGGCTGCTGAATGTCGGCAAGCCAGCCCAGCAACCGCTCGTATAGCCGA
TCTGCTGACATCTCGCGAATCAGGTTGCGCGCCCACTTCCGCGGTTCCTCGCGGTTGTCGTGGTAAAGGA
TCAGATCCAGCGGGCCATGCTTGTCGAACCGCATCAGGCGCCAGATCAGGTCGAAGAACTCCTCCGCTGA
CAGGACCTCACCGTAGGGAATCGTCAGTTCGCGGTTGCGGATCTCGCGCACTTCGGGGGCCTTGGTGGCC
GCCGAAATCCATTCCTCGAACCGCGCGCCGTCGATCTGCTTTGTCTGCAGTGGTAGCGATACCGGACGTT
GCGGGGTTTTCTTCCACTTGAGGAGCAGTTCGGCAATCTCGTCAGCGGCGGCGCACAGGGTGGCAATAAA
TCGCTGCTGGTAAGACTCGTCGGGTACACCCCTAGTCAACAGCTCGCTCAAGGAGACATCCGAACTGTCC
TCGACATCGCTGACCATCCGCCCTGGATTGTCGGCGACGCGGTGGAAAACCAGAATGATGCAGCTGCGAG
CACTTCCGGAGGCGGTGCGGAAGCGGTGATGCACCAGCGAGCCAGCGGCGAATACACCGCTCAGCGGTCG
CTCGGAATCGGTCACCTCGATCACCGTTGGGTGGTCCTGACCGCCCAGCTGGCGCTGCGCGTCGAACACC
TTGCGGATGCTGTCGGGGGTGGTGAAGATCGATGCATTTTCACTCGACCACGGCACCCCGTCCTCGTTGA
CGAAGCAGGTGCGGGCGAGTTTATGGGTGCCGGGTAGGAAGGTGAAATTCTGTCCCGCTGGCCCCTGCGC
GGTTCCGCGCCGCCAGGTAATGAGGATCTTGTATTCGTCGTTGAACGGGGTGTTGTCGATATGCAGCATG
TTGTCCTGGGCCAGGACCGACAGCGGTTCGGCGTCCTTGCCGCGTGCATCGATCATTCTGATCGGTCCAC
CGACGGCATAGGAGATCAACGCGATCATCAAGGGGTGCACCAGCGCGCCATTGACCGCTGGATCGGTCAG
CATTCCGGGGCTTCGCCGCAGGTCTAGGAAGCGGTGAATGAAACTGCGACTGCCCTCCCGGGCCATGAGT
TCGTCGTAGCGTTTTACCAATTCCAAAAAGTCGTCCGACTCGACGATGTCGGCAAGGACGACTGCGCCCT
GCTCGGCCATCTGATCGATGAGGTCTCGTAGTGCCGCGGTGGCGATTTCGGCAGCTTCTGAACCCTGGGC
CGCCAGCGCGTCGGTCAGCTCCTGCAGCAGTTTCCTGCGGTAGGACTCCTTGTCATCTAGATCACGGAAT
CGTTTGTAGGCCCAGGCGGCGGGCAGCTGGTCCTGTGACACCAGCTCGGGACCGATCGGTGGTGCGTATT
CCAGCGGCAATATGTCATCGGCGGCGAACTTGGTCAGCTGGATTCCGTCGGAATTATCCGGCAAGGCCTG
GGTGGTCGCAGTCTGACCGAGTGAGCTCATGTCCCGGGAAATCTGAATCACCTCCGCTTTCGCGTATTGC
GCAAGAACTCGGTTCGTTGACCCGTCGAGGTCGACTGCAGAACGTACCTCCGGAGGCGGCGTTATCGCCA
GACCTATTACCTGGGGGTCTGCCCGAAAGGGAAAACCCGGTGTCCTTTCTGGTTATCGAAGTGACCGGAA
TATTCGGTGCCGGCGGCGCACACGCGAGAATGGATGCCGCGCACGAGTTTATGCGCTTGTTCGGGTTCTG
CCCGAAAGGGAAGACTTGATTTCCCGTTAGTTCAACCACCGGGTGATCGGCGCACTGAACGAGAAAGGAT
ATGGCGAATGCGCACGAATTGCTGGTGGCGGTTGTCCGGCTATGTCATGCGGCATCGGCGCGATCTGCTG
TTGGGATTCGGGGCGGCGCTGGCCGGCACCGTCATCGCCGTTTTGGTTCCGCTGGTAACCAAGCGTGTCA
TAGACGACGCGATCGCGGCCGACCACAGACCGCTGGCGCCCTGGGCCGTGGTTCTGGTCGCCGCCGCCGG
GGCGACCTACTTGCTGATGTACGTACGCCGGTACTACGGCGGTCGAATTGCCCACCTGGTACAGCATGAC
CTGCGCATGGACGCCTTTCAGGCCCTGTTGCGGTGGGACGGCCGACAACAGGACCGGTGGAGCAGCGGCC
AGCTCATCGTCCGCACCACCAATGACCTGCAACTGGTGCAGGCGTTGCTGTTCGATGTGCCCAATGTGCT
CAGGCATGTGCTGACACTGCTACTAGGTGTCGCGGTCATGACCTGGTTGTCGGTGCCGCTTGCGCTGCTT
GCGGTGCTGCTGGTACCCGTGATTGGCCTGATCGCCCACCGCAGCCGCCGGCTGCTGGCCGCAGCCACCC
ACTGTGCCCAGGAACACAAGGCCGCGGTCACCGGAGTCGTCGATGCGGCGGTCTGCGGAATCCGGGTCGT
CAAGGCGTTCGGGCAGGAGGAGCGGGAGACGGTCAAGCTGGTGACGGCATCCCGCGCGCTCTATGCTGCC
CAGCTGCGGGTGGCCAGGCTCAACGCACACTTCGGTCCGCTGCTGCAAACCCTGCCCGCGTTGGGTCAGA
TGGCGGTCTTCGCGCTCGGCGGATGGATGGCCGCGCAGGGCAGCATTACGGTGGGCACCTTTGTTGCCTT
CTGGGCCTGCCTGACATTGCTGGCGCGGCCGGCATGCGATCTGGCGGGGATGCTGACCATTGCCCAGCAG
GCGCGCGCCGGCGCGGTGCGGGTACTCGAACTCATCGACAGCCGGCCGACGCTGGTTGACGGCACCAAGC
CGCTGTCGCCGGAGGCTCGGTTATCACTGGAGTTCCAGCGGGTGTCCTTCGGATATGTGGCTGACCGCCC
CGTGCTCCGCGAGATAAGCCTGTCGGTCCGGGCCGGGGAGACCCTGGCGGTGGTCGGTGCGCCGGGCAGC
GGCAAATCCACGTTGGCGTCGCTGGCGACGCGTTGCTACGACGTCACACAGGGCGCGGTGCGGATCGGTG
GTCAGGATGTGCGCGAGCTGACGCTCGACTCGCTGCGGTCAGCCATCGGCCTGGTACCCGAAGATGCCGT
CCTGTTCTCCGGAACGATCGGTGCAAACATCGCCTATGGCCGCCCGGATGCGACGCCCGAACAGATTGCC
ACGGCGGCCCGGGCGGCGCACATCGAGGAGTTCGTCAACACTCTGCCGGACGGGTATCAGACGGCCGTCG
GTGCGCGCGGACTGACGCTGTCCGGCGGGCAACGCCAACGCATCGCCCTGGCCCGGGCGCTACTGCACCA
GCCGCGGTTGTTGATCATGGACGACCCGACCTCTGCCGTGGATGCGGTCATCGAATGCGGAATTCAGGAG
GTGCTGCGGGAGGCGATCGCGGATCGCACCGCGGTCATTTTCACCCGCCGCCGATCCATGCTTACCTTGG
CCGACCGGGTCGCGGTCCTCGACTCCGGGCGCCTGCTCGATGTCGGCACCCCCGACGAGGTGTGGGAGCG
CTGTCCCCGCTATCGGGAATTGCTGTCGCCCGCGCCGGATCTCGCCGATGACCTGGTTGTCGCGGAGCGC
TCGCCGGTGTGTCGACCGGTGGCCGGGCTCGGCACCAAGGCCGCGCAGCACACCAACGTCCACAACCCCG
GGCCTCACGATCACCCACCCGGCCCCGACCCGTTACGCCGCCTGCTGCGTGAGTTCCGCGGCCCGCTTGC
GTTGAGCCTGCTGTTGGTGGCCGTGCAGACCTGCGCGGGTCTGCTGCCGCCCCTGCTCATCCGCCACGGT
ATTGACGTCGGGATTCGCCGCCATGTGCTCTCGGCGCTTTGGTGGGCAGCGCTCGCCGGCACCGCCACCG
TGGTCATTAGGTGGGTCGTGCAGTGGGGGAGTGCCATGGTCGCCGGATACACCGGTGAGCAGGTGCTGTT
TCGATTGCGGTCCGTCGTCTTCGCCCATGCCCAGCGCCTGGGCCTGGACGCATTTGAAGACGACGGAGAT
GCCCAGATCGTCACCGCGGTCACCGCCGACGTCGAGGCCATCGTGGCGTTCCTGCGCACGGGTCTGGTCG
TTGCCGTGATCAGCGTGGTGACCCTGGTCGGCATTTTGGTGGCGCTGCTGGCCATCCGCGCCCGGCTGGT
GTTGCTGATCTTCACCACCATGCCGGTGCTTGCCCTTGCGACCTGGCAATTCCGTCGGGCGTCGAATTGG
ACCTATCGGCGGGCGCGGCACCGGTTGGGGACGGTAACCGCCACGTTGCGTGAGTACGCGGCGGGGTTGC
GGATCGCCCAGGCGTTCCGCGCCGAATACCGGGGACTGCAAAGCTATTTCGCTCATAGTGACGACTATCG
CCGACTTGGGGTGCGCGGGCAGCGGCTGCTAGCCCTGTACTACCCGTTCGTGGCATTGCTCTGCAGCCTG
GCGACCACCCTGGTCCTGCTCGACGGTGCACGCGAGGTGCGAGCGGGGGTGATCTCGGTCGGAGCGCTGG
TGACCTATCTGCTCTACATCGAGCTGTTGTACACGCCGATAGGCGAACTGGCGCAAATGTTCGACGATTA
CCAGCGTGCGGCGGTGGCGGCCGGGCGGATCCGGTCGCTGCTGAGCACGCGGACACCGTCGTCGCCGGCG
GCACGACCGGTGGGGACGTTGCGTGGTGAAGTGGTTTTCGACGCCGTCCACTATTCCTACCGAACACGAG
AAGTGCCGGCACTGGCCGGCATCAACCTGCGAATTCCGGCCGGGCAGACGGTGGTGTTCGTCGGCTCCAC
CGGATCCGGGAAATCCACCCTGATCAAGTTGGTGGCGCGGTTCTACGATCCGACCCATGGGACGGTCCGA
GTCGACGGATGCGACCTGCGGGAGTTCGATGTCGACGGCTATCGCAACCGGCTCGGCATCGTGACGCAGG
AGCAGTACGTCTTCGCCGGGACGGTCCGCGATGCCATCGCATACGGACGGCCCGATGCCACCGATGCCCA
GGTCGAACGGGCTGCGCGGGAGGTCGGTGCCCATCCGATGATCACCGCACTCGACAACGGGTACCTGCAT
CAGGTCACCGCGGGTGGGCGCAATCTGTCCGCCGGTCAGCTGCAGTTGCTCGCATTGGCCAGGGCGCGTC
TGGTTGACCCCGACATTCTGCTGCTGGATGAGGCCACCGTGGCCCTGGATCCTGCCACCGAGGCCGTGGT
GCAGCGGGCCACCCTCACCCTGGCAGCCCGTCGGACGACCTTGATCGTGGCTCACGGGCTAGCCATCGCC
GAACACGCCGACCGCATTGTCGTGCTCGAGCACGGCACCGTTGTCGAGGACGGCGCCCACACCGAACTTC
TCGCTGCTGGGGGCCACTATTCGCGGCTGTGGGCGGCCCATACTCGACTGTGTTCGCCGGAAATCACTCA
GCTTCAATGTATTGACGCATAGACGTCACCAAGCCACCGAATGGGTGGCGAGTTGACCGGGCGCCGGATC
CCGACGGTTGTGGTTGATCTGCCGAATCAACGGCTTCTGGCCACGAACATGTGTCCGCGACTGGCGTCTG
CGATACCAACCCAATCGGTTACTATAGAAACTGTTCCCGCCGACAACTAACTCCCTTGTTCGCGTGGAGG
GGTTCTCGGGTCCGGTCAGCGAGGTCCGGAGCGGGGCGGAAATTTCATTGAACAGCCGTAGAAGTTCAGC
CAGGACCGGAACGGATCCAGCGGCAAGCATGCCTTCAGGAGCCATGTTGTCGAATCAGTGCCTAGGGCTG
GGGGCGCCCGGAAGGAACACCACAGGGGGGACCGACATTCCGCATGTGGTCAAGCGCAGCGGAGCGAAAT
TCCGCGAGGAGTTCATCCTCCGTCCGGACCGGGTGCAAATGGCACCGGTGAATGTCATTTCGGTCGCGGT
GGTGGCGAGCGACCCGTTGACCCGCGATGGAGCTTTGGCCCGACTCTCGTCTCACCGGGAGCTCGACGTG
CGCGCTTGGCAGGCTGGATGCGAAACCTCGGTCCTGCTCGTGCTGGCCACCACGATCACCGCGCCTCTTC
TATGCCAGATCGAGGACGTGCAGAAGGATGGCCCCAGTCACGCCCCGAAACTGGTCGTCGTCGCCGACGA
ATTCTCCGCTGAACAAGTTTTCCGGATGATCAAGCTGGGGTTGACCGGGTTGTTGTATCGCAGCCAGAGC
ACGTTCGACTGCATCGTCGAGACAATCCGGTTGTCCGCCGAAGGCCGCCTGCGACTCCCCGAACGTGTCC
AGCGTTACCTGGTCGGCCGCATCAAGTCCACCCCGACCGCCGAACCTGACACACCGTGCGCCGCCGCTCT
TGCCGAGCGTGAGGTGGCGGTGCTGCGTCTGCTAGCGGACGGCTTGAGCACGCACCAAGTGGCGGTGCAG
CTCAACTATTGCGAGCGCACGATCAAGAACATCGTTCATGACATAGTGACGCGGCTGAAGCTCCGCAACC
GCACGCATGCCGTCGCACATGCGCTGCGCGCGGGCCTCATTTGATTGATGGCCGGCGTCCGACGTACGTG
CGGCCGGGCCGATCCCAAGCGAGTGGTGTAACGTGCACGGTAGCCATTATGTATAGCAACATACATATGC
CTCGGATGGAGCGGCGATGCAAGGTCCACGCGAACGGATGGTGGTCTCGGCCGCGCTGTTGATTCGGGAA
CGGGGAGCCCACGCCACCGCCATCTCGGATGTGCTGCAGCACAGCGGCGCACCGCGGGGGTCGGCCTATC
ACTACTTCCCGGGCGGTCGTACCCAACTGCTATGCGAGGCCGTCGATTACGCCGGAGAGCATGTCGCCGC
CATGATCAACGAGGCCGAGGGGGGCCTGGAGCTGCTGGACGCGCTGATTGACAAGTATCGCCAGCAGCTG
CTCAGCACCGACTTTCGCGCCGGCTGCCCGATCGCCGCGGTCTCGGTGGAGGCGGGCGACGAACAAGATC
GCGAGCGGATGGCCCCGGTGATCGCGCGTGCAGCGGCGGTGTTTGACCGCTGGTCGGACTTGACTGCCCA
GCGGTTCATTGCCGACGGCATACCGCCGGATCGGGCGCACGAGCTGGCGGTGTTGGCGACGTCGACGCTC
GAGGGCGCAATCTTGCTGGCTCGGGTGCGGCGCGACCTGACGCCGCTGGATCTGGTTCACCGCCAGCTGC
GCAACCTGCTGCTGGCCGAGCTGCCCGAAAGGAGCCGATGATGACCAGCTCTGATTGGCTGCCCACCGCG
TGCATCCTCTGCGAGTGCAACTGCGGCATCGTCGTGCAAGTCGACGATCGCCGACTGGCCCGCATCCGGG
GCGACAAGGCGCATCCGGGGTCTGCGGGCTACACCTGCAACAAGGCGTTGCGGCTGGACCATTACCAGAA
CAACCGGGCTCGCCTGAGCTCGCCGATGCGCCGCCGAGCCGATGGCACCTACGAGGAGATCGACTGGGAC
ACGGCGATTGTCGAGATTGCCGAGGGATTCAAACAGATCCGTGATACCCACGGCGGGGACAAGATCTTCT
ACTACGGCGGCGGCGGACAGGGCAATCACCTCGGCGGCGCCTACAGCGGCGCCTTTCTGAAGGCACTGGG
GTCGCGCTACCGGTCGAATGCGCTGGCGCAGGAGAAGACCGGCGAAGCCTGGGTCGACTTCCAGCTGTAC
GGCGGTCACACGCGCGGCGAGTTCGAGAACGCCGAGGTGTCGGTGTTCGTCGGGAAGAACCCATGGATGT
CGCAGAGCTTCCCGCGGGCCCGGGTCGTGCTCAACGAGATCGCCAAGGATCCCGGCCGGTCGATGATCGT
GATCGATCCCGTCGTCACCGACACCGCGAAGATGGCCGACTTCCATCTACGGGTGCAACCGGGTTGCGAC
GCCTGGTGCTTGGCGGCTTTGGCCGCGGTCTTGGTCCAGGAAAACCTCTGTAACGAAGCCTTTCTTGCCG
CGCACGTGCACGGAGTGGACACCGTGCGCGCCGCCCTGCAAGAGGTCCCGGTCGCCGACTACGCGCAGCG
TTGCGGGGTGGACGAGGAGTTGTTGCGTGCCGCGGCCCGGCGCATCGGCACCGCCGCGAGCGTGTCGGTG
TTCGAAGACCTGGGAATCCAGCAGGCGCCCAACAGCACCGTCTGCTCCTATCTGAACAAGCTGCTGTGGA
TCCTGACCGGCAACTTCGCGAAAAAGGGTGGCCAACACCTGCATTCGTCGTTCGCTCCGCTGTTCAGCCA
GGTCTCCGGCCGCACACCGGTCACCGGTGCGCCTATTATCGCGGGCCTGATCCCGGGCAACGTGGTGCCC
GAGGAGATCCTGACCGAGCACCCGGATCGGTTTCGGGCGATGATCGTAGAGAGGGGCAATCCGGCTCACT
CGCTGGCCGATTCAGCCGCCTGCCGGGCGGCATTCCAGGCGCTGGAACTGATGGTGGTCGTCGATGTCGC
CATGACCGAGACGGCCAGGCTCGCCCACTACGTGCTGCCGGCGGCGTCGCAGTTCGAGAAGCCGGAAGCC
ACATTCTTCAATTTCGAGTTTCCACGCAACGGCTTTCAGTTGCGCCGGCCGTTGTTTCCGCCACTGCCCG
GAACACTGCCCGAACCCGAGATTTGGGCGCGGCTGGTGCGGGCACTTGGCGTAGTCGACGAAGCGGACCT
GCGGCCGCTGCGAGAGGCCGCTGCTCAGGGTCGCCAGGCGTATACCGAGGCGTTCCTCGCGGCGGCGGCG
ACCAATCCCACCGTGGCGAAACTGACCGCCTATGTGCTCTATGAAACGCTCGGGCCGACGCTGCCGGACG
GTCTGGCCGGGGCGGCCGCGTTGTGGGGACTTGCCCAGAAGACGGCGATGGCCTACCCTGACGCCGTCCG
CCGCGCCGGCCACGCCGACGGCAACGCGCTGTTCGACGCGATTCTCGAGCGCCCCTCCGGGGTCACGTTT
ACCGTGCACAACTACGAAGACGACTTCGCTTTGATTAGCCACCCCGATCACAAGATCGCCCTGGAGATTC
CGGAAATGCTGGCAGAGATCCGGTCGCTGACCCAGACCCCGTCGCGGTTGACCACGCCTCAACTGCCGAT
CGTGCTGTCGGTGGGCGAGCGCCGCGCGTACACGGCCAACGACATCTTCCGTGACCCGTCCTGGCGCAAA
CGCGACGCCAACGGGGCGCTGCGGGTCAGCGTCGAAGACGCCCAGGCCCTGGGACTGGCCGATGGGTGCC
TGGCTCGTATCACGACCGCGGCGGGCAGTGCGGAGGCGACGGTGGAGGTCACCGAGACGATGCTGGCCGG
ACACGCCGCGCTGCCCAACGGCTTTGGGCTGGACTACACCGGCGACGACGGGCGCACCGTCGTCGCCGGT
GTCGCCCCGAACGCACTTACTTCGACGAGATGGCGCGACCCCTACGCCGGCACCCCCTGGCACAAGCACG
TGCCCGCCGCCATCCGCCGAGCAGACGCAGAATCGCCCATTTGGTATCCCAAATGGGCGATTCTGCCTGC
TCGCGGGGTCTTAGCCTAGTTCCAGATCCGGACCCTGCGCTGCGGGTCCAGAAACAGCGCGTCATCCTCG
GTGACGTCGAAGGCCTGATAAAAAGCGTCCACGTTGCGAACCACACCGTTGCACCGGAACTCCGGCGGGG
AGTGCGGATCGACCGCCAACCGGCGGATTGCTTCGGCTGCACGCGATTTGGTTCGCCATATTTGTGCCCA
GCCGAAGAACACCCGTTGCATGCCGGTCAGCCCGTCGATAACCGGAGCGGGGTTGCCGTTCAGCGAGAGC
TGGTAAGCCAGCAGGGCGATCGACAGCCCGCCCAGGTCGCCGATGTTCTCGCCTATGGTGAACGCGCCTT
GCACATGAGGCGGGCCGGGGTGGTCGACGAGATCGCGCGGCGTGTAAGCGTGGTACTGCTCGATCAACGC
TTTGGTGCGGGCGGCGAACTCGGTGCGATCGTCGTCGGTCCACCAATCGACCAGATTGCCGTCGCCGTCG
TATTTGGCGCCCTGATCGTCGAAACCGTGCCCGATCTCGTGCCCGATCACCGCCCCGATCCCGCCGTAGT
TGGCGGCCTCGTCGGCCTGCGGATCGAAAAATGGTGGCTGTAAAATCGCTGCGGGGAAGACGATTTCGTT
CATCCCCGGGTTGTAGTAGGCGTTGACGGTTTGTGGTGTCATGAACCACTCGTCGCGGTCGACCGGGCCG
AAAAGCTTGGCTAGCTCGCGGTCATGGTTGACGGCGTAGCCGCGCTGGACGTTACCGTAGAGGTCGTCGC
GGTCGATCGCCAGCTTCGAGTAGTCGCGCCACTTGATCGGATAGCCGACTTTGGCGGTGAACTTGTTCAG
CTTCGCTAGCGCGCGTTGCCGGGTCTGCGGCGTCATCCAATCCAGCTCGCTGATGCTGATCCGATACGCC
TCCTGCAGGTTGTCCACCAGGGTGTCGATGCGGGACTTGGCATCCGGCGGGAAATGGCGTTGTACATAGA
GCTTTCCGACGGCATCGCCCATCAGGTTCTCCACCAGTGACACCCCACGCTTCCAACGGTCCCGAAGCTG
CTGTGCGCCGGTAAGCGTGCGGCCGTAGAATTCGAAGTCCTCGGCGACCAGGGCGCGGGTCAGCCAGGGG
GCCCGGGCGCGGATCAAACGCCAACGCGCCCAGCATTTCCAGTCTTCAACGTTAACGCTCGCCCACAGCG
AGGCAAAGGTGACGAGGTAATCAGGTTGGCGCACAACCAGTTCCGTCATGGCGTCCGGAGCGCTCCCCAA
TGCGGTCACCCAGCTGACCCAGTCGAAACCCGCCCCTTCGGTCTGCAGCTGGGCAAACGTGCGCAGGTTG
TAGCCAAGGTCGGCGTCGCGGCGCTTCACCACATCCCAATGCGCGTCGGCGAGTTTGGTCTCCAGCGCGA
CGATGCGGTCCGCGGTTTTGGCATGGTCACGGCTCTCGCCCCCGTACACCAGGCCGAACATCCGGGCGAT
GTGCCCCGGGTAGGCCGCTAGCACGGCGGCGTGTTGCTCGTCACGGTAGTAGGACTCGTCGGGTAATCCG
ATGCCGGATTGGGTGAAATGCACCAAGTAACGGGTCGAGTCTTTGGAATCGGTATCGACATAGACTCCGA
TGCCGCCGCCCACGCCGGCACGTTGCAGAGTGCCAAGGGCGGCGGCCAATTCGGTGGCGTCGGCCGCGCT
GTCAATCGTGGCCAATTCGTCGTGCAGCGGTTGCACCCCTGCGCGCTCGACGGCTTCCTCGTCGAGGAAG
CTGGCGTAGAGGTCGCCGATGCGCTGCGCATCGGTGCCTACCGCAGCACCTGCTTGGCTGGCCTGGATGA
TCAGGTCTCGCACTTGTGTCTCGGCGCGGTCGAACAGGCTACGGAAGGCGCCGTCGGTCGCTCGGTCCGC
TGGTATCTCGTGTTCAGCCAGCCAGCGGCCGTTAACGTGGCCGAACAGGTCGTCTTGGGGTCGGGCATCA
GCGTCGATGTGGCTCAGGTCGATACCCGAGGGGATGGCAAGTGTCACCCCGCCATCCTTCCACCTCTTTT
CGGGTGCAACGATCGGGCCATGCCTGACGGGGAGCAGAGCCAGCCACCGGCCCAAGAAGATGCGGAAGAC
GACTCGCGGCCCGACGCCGCGGAGGCCGCCGCGGCCGAACCCAAATCATCAGCCGGTCCGATGTTCTCGA
CCTACGGTATCGCCTCGACACTACTCGGCGTGCTATCGGTCGCCGCGGTCGTGCTGGGTGCGATGATCTG
GTCCGCACACCGCGATGACTCCGGCGAGCGTACCTACCTGACCCGGGTCATGCTGACCGCCGCTGAATGG
ACGGCCGTGCTGATCAACATGAACGCCGACAACATCGATGCCAGCCTGCAGCGACTGCACGACGGAACGG
TCGGTCAACTCAACACCGACTTCGACGCTGTCGTGCAGCCCTACCGGCAGGTGGTGGAGAAGTTGCGGAC
GCACAGCAGCGGCAGGATCGAGGCGGTAGCGATCGATACGGTGCACCGCGAGCTGGATACCCAGTCCGGT
GCCGCCCGACCGGTAGTAACCACGAAATTGCCACCGTTTGCCACTCGCACCGACTCGGTGCTGCTGGTCG
CGACGTCGGTCAGTGAGAACGCCGGCGCCAAACCCCAGACCGTGCACTGGAACTTGCGGCTCGATGTCTC
CGATGTGGACGGCAAGCTGATGATCTCCCGGTTGGAGTCGATTCGATGAGAAATGCTTGGCGGCTGGTGG
TGTTCGATGTCCTGGCACCACTGGCCACGATCGCCGCCCTGGCCGCGATCGGCGTCTTGCTCGGCTGGCC
CCTGTGGTGGGTTTCGACGTGCTCGGTGTTGGTGCTGCTGGTGGTCGAAGGTGTGGCAATCAACTTCTGG
CTGTTGCGTCGTGATTCGGTAACCGTCGGTACCGACGACGATGCGCCCGGGCTGCGACTGGCCGTTGTCT
TCCTGTGCGCCGCCGCGATCTCGGCGGCGGTGGTGACTGGGTACCTGCGCTGGACGACACCGGACCGCGA
CTTCAATCGGGATTCCCGGGAAGTGGTGCATCTTGCCACGGGGATGGCCGAGACGGTCGCGTCATTCTCC
CCGAGCGCACCGGCCGCCGCTGTTGACCGGGCCGCGGCGATGATGGTGCCCGAACATGCGGGCGGGTTCA
AGGAGCAATACGCCAAGTCCAGCGCCGATCTCGCACGGCGCGGTGTTACGGCCCAGGCCGCTACGCTGGC
GGCCGGCGTGGAGGCGATCGGGCCGTCGGCAGCCAGTGTTGCGGTGATTCTGCGGGTTAGCCAAAGCATT
CCCGGCCAGCCGACCAGTCAAGCGGCGCGAGCGCTGCGGGTGACCTTGACCAAGCGGGGCAGCGGCTGGC
TGGTGCTCGACGTGACGCCGATCAACGCTCGCTAAGAGTCGGCGGCACGTACGGATTTGGCTCTGACGAA
CCGGTCCGACAGCCGCCGCATCCGGATCATCAGCGAGGCCGACGGGCTCACGATGCCGTCGAGGTAGGCG
GTCAGGTCCTGCGCTGTGACGCCAATGCGCGACGCGAATTCCTGTCGTTGCAGGCCAGAGCGGTCCAACA
GGAGCCCAACCTGACGGGCCACCTCGGCGCGCTCATTGGCGTCTAGGTGAGTACGGGCCCGGTCCAGCAC
CTCCCAAAAGGCGTTGGCGATGCCGGTCGCCGGTATGCCCTCGAGGACTTCTTCGACTTGGCGTGCTGTC
CGCCCGTAGGGGTCGCGCTTGAGCGCGGCCGCTATGCGTTGCCAGGTGGCGATGTCGCCACTTTCCAGCG
CCGAACGAATGGCGACGGTAGGCCAGAACTCGACCCGCCGGTCGACGTCCGGCTCGCTCCACGCGACGGT
GGGTTGTTGCGGCGGTGCGGGGTGTGGCTCGGCTGCCAACGTCACCTCGCCTCCTCCAACATCGCCACGG
CCACCGACAGGCAACGCCGCCGGACCTCTTCCCACTTTGCCTGGGCATCAGCTCCGGGCGACTGGTCACC
GAGGTCAGACGGTTGCGGATCTGCCAGGCGACCAACCAACTGGGTGGCCATCCATTGCCGCCCGGGTGCT
TGACAAGAGTAGTACCGATCCATCCCAGCCAGCACCGCGGCGGCGGTTTCGGGTGCCATCGTATCGACCA
GGTCAGCAAAGTCGGCGTAGTCGTGGCTGCTGTTTCGGGACATGATCAGGTAGCCCTTGAAGCGCAGCGT
TTCCGCGCCGGTTGGGATCTGCAAGCGGTCACCGGTGGGCAATGCGACGTTGGTCGTCTCCACCGGGCTG
CGCCGCCGGTAGCCGGGGCCCGCCCGGTGAGTCTGCACCCCCCCGCACTCCCAGGTGGTTGTCTGAAGCG
CGTCGAGGGCGACCGCGAGCCGCTTGCGCCACACGGTGACCGGGTGCACCGGGCGCTGGCCCCATGATAT
CGCCCGGGCGATGCCGTTGCGGTAGGCCAGCTGCACCTGGTCGAGCGCCTTACCGTCACATCCACACCCG
GTGAAGGCGAGCGGATCGGTAACGCAAATGGCGTCCGGCGCAAGTCGCTTGAGCTTGGCCGCCGACTTGA
GCACCATCCGCACATCCGCGCTGGGCGGGATCGCCGCGGCGAAGTCGTCAGGAATGACCACGACGTCACC
GAGGTCGACTTTCGGCAGCGGTCGGTCGAAGTCGACCGACGGCAAGATGTGGGCCAGCCATCGGGGCAAC
CACCAGTTCCATCGGTCAAACATCGCCATCAATGCCGGTACCAGCACCAGCCGCACGACGGTGGCGTCCA
CGGCGATCGCGACCGCGCACGCCACGCCGATCTCGGCCACTAGCGGCATGCCGGCGAACGCGAACCCGCA
AAACACCGCGATCATGATCAACGCGGCGCTGGTGATCGTGCGCGCGCTGGTGCGCACACCGTACGCGACC
GCGTCGCGGGTCTGGCCCGTCTGCAGGAACCGCTCCCGGATTCGCGTAAGCAGGAAGATTTCATAGTCCA
TCGACAACCCGAACGTCATCGCCAGGACCAGCGGGGGAACGGTGCTGTCGATCGAATGAAGCGCCGGGAA
ACCGAGCCCCCGTGCCCAGCCCCACTGGAAGACCATCACCAGGCTGCCGTAGGCGGCGGCCACCGACAGC
AGCGTCATCAGCACGCCCTTGAACGCCAGGAACACCGAGCGGATTGAGATCAACAACATCAAAAACGCGA
TCACCGCCACGAAGACCAGCACCAGCGGTTGCGTCGCGGACACCCGGTCGTCGAAATCCTTGATCAGAGC
GGTCGGCCCGCCGACGTCCACTTGTGCCGCGCCGGCAACCCGGGGTAGCTGGGTCCGCATCCAGGTGATG
GTGTCGCGGGCGCCCAAATCCTCGGGATCGACCGATAGCACCGCGCTGAGCAAAGCGCTGCCGTTGTCGT
CGGCGAATCGCGGTGGGGCCACCGAAACGACGTTGGGCGCCTGTGCGATCCGATGACGGATTGCGGCGAT
TGTCTGGCTATGTTCGGGTGCGGACGCACCGCCGGCGTCAAACCTGACCAGCACCTGAACCGGGCCCAGC
GCGCCCGGCCCCAGCGCTTGGGCCGCGGCCGCTGCGCCGGTGCGGATCTCGTGTGACGAGTCGAACTGGC
GCAGCAAGCTGTTGCCCAGCACCATCAAGGTTGCCGGTGCCGCCATGACAAGCAGCACGGTCGATGCCGC
CAGTGCTGTGATCCAGGGTCGGCGCATCACCCACCCGACCCAGCGGGACCAGAACCAAGATTGCGTGCTT
GCCGGCCGCCGCGACCAGTGCACTAACGCTGACCGCTTGGCCGCCGCGCGGGCAAATGTTGCTAGCACGG
CAGGTGTCAGGGTGGCCGACGTCAGCATCGCAACCGCGACCGCGAGAATCGCCCCGGTGGCCATCGATCT
CAGCGCCGGGGTGTTGATCAGGTAGATCCCGGTCAGCGACGCGATGACCGTCATACCGGACAACACCACA
GCCAACCCCGAAGTGGCCATCGCGGCGTCGACCGCGTCGGGCGGCCGGCGTCCGCAACGCAGTTCCTCGC
GGTAGCGCATCAGGATGAACAGGGAGTAGTCGACGGCAAGCGCGATGCCGAACATCGAAACGGTCGATGT
CACGAACACCGACATGGTGGTGTGCATCGACAACACAAACACCAGGCCCATGGTGATGACGACCGTGCAA
ACGGCGAGTGCCAGCGGGATCGCTGCGGCGGCCAACGAGCCGAAAACCGCAACCAGGACCATCAGAATGA
TAGGCAGGTTCCAGCGTTCGGCGTTGGCAATATCGTGTTTGGTGTTTGCCGCCGCGGCCGCGGACAGCGC
GCCCTGCCCGATGACATAGAGCCGCACTTTGCCGTTGGCAGTTTGCCCGGACTGATCGCCTTTGACGCCT
ATTCGGTCGCGCAGCTTTTTGGCGACGTCACTGGTGCCCGCGTTGCGGGCGTCCAGCCGCAGCGACACCA
CATACGGCCGGTCCGGTTGCGGGGGCCGTTGGGTGGGGTTGGGTGCCTCCGTCACCCCAGGCAGTTCGCT
GGCTATTTGTCGCAGTAGCGCGACGGCATTGTCGATGTCTTGGTAGCTAGCATCCGGTCGGGGGGCCGCT
ACCAGCGCCAGCGCCGGGGCTCCCCGGTCCGGGTAGTGCGCGTCGAGTTGGTCGTGGACCAGCAATGACT
GCGACCCGGCGACTTCGAAACCGCCACCGGTTAGATTCCCCGACTGCGTCATCGCCAGGTAAACCGCCGG
CACTAACGCCAGCAACCAACCCGTGAAGACCAACCAACGGCACCTGCGCAGGTTGCGGCTCAAGCGCATC
ATGAACTGCTGGATTTCGGACTCCCCGTACTCTCGCGCAGTGCGTGCCCGCGAGCCTACCGAAGATCGCG
TGCATGCGTTCGGCGTGGACCGCACAGCACCTGGAGTTGGCGGCGCCGAGGGCCGAGATGGCAGGATGAC
GGATCGTCGGGGGCGGGAACTCCCAGGCCGCCGGGCCGTCGCAAACCCGTCGCAAACCCGTCGCAAACCG
TAAGGAGTCATCCATGAAGACAGGCACCGCGACGACGCGGCGCAGGCTGTTGGCAGTACTGATCGCCCTC
GCGTTGCCGGGGGCCGCCGTTGCGCTGCTGGCCGAACCATCAGCGACCGGCGCGTCGGACCCGTGCGCGG
CCAGCGAAGTGGCGAGGACGGTCGGTTCGGTCGCCAAGTCGATGGGCGACTACCTGGATTCACACCCAGA
GACCAACCAGGTGATGACCGCGGTCTTGCAGCAGCAGGTAGGGCCGGGGTCGGTCGCATCGCTGAAGGCC
CATTTCGAGGCGAATCCCAAGGTCGCATCGGATCTGCACGCGCTTTCGCAACCGCTGACCGATCTTTCGA
CTCGGTGCTCGCTGCCGATCAGCGGCCTGCAGGCGATCGGTTTGATGCAGGCGGTGCAGGGCGCCCGCCG
GTAGATGCCGGACCGCCGCCGGGTCCGGCGCAGTCGAGCGTGAGGCAGCGGTCGCCTACCGGGGCGGTGT
CTCGCCGCCTTCTGGTCGCAGGTCAGGGGTCGGCGCTGGACCTTGCGGTGTGGTTTCGACCGGGTCGTCG
CAGGGTGTGCCCTGCGGTTGGATGACAAGTCGCAGGTTTGGATCGGTTGGCGGGTCGCGATCGTTGTCGG
AATCGGCGGTGCTCTCGGTGCGGAACATGAAGAAGAACACCACCCAGCCGATTGCGGCGATGAGCAGCCA
GCTGATCAGCCGGTAGATCAACATCGCCGAGATGGCACTCGGCAAGGGCATGCCGCTGGATACCAGGCCG
GGTACCAGCACCGCCTCGACCACCAACACACCACCGGGCATCAGCGGTATGGTGCCGACCGCGCGGGCGG
CGGCGTAGGCGACCGCCAGCCCACCGACCGAGGCATGGTCGCCGGCGGCGTACGCGGCGAAACCGAGGCA
GGCTACGTCGGCGATCCAGTTGAACAACGACCAACCGAACGCCACGCCCAGGTCGCGCCTGCCCAGGCTG
ACCGATTCCAGCTGCATGAGCGTCTCGCGCCACTTCGGTAGGCCGGCATCGGCCGGCCTACCGCGAACCG
AGTTGGCCCACGACAAAACTCTCCTGCCGATCCCCTCGATGAGCTCCGGCCGCGACGCCACCGCCTGGGC
CAGTAGCAGCAATGTGACGAAGCCGCCCAGGGTGAACAGCAGTGAGAACGGGTTGTTCTTGGCGCCCAGG
AAGAATGCGCCACCCAACCCGAGCAATGCCAAGCCCACCGCCTGCAACACGCCCGACATGACCAGCTGCC
ATGACGCCACCACCGTCGAGGCGCCCCAGATGCGTTGCTGACGGAGTAAGAACGTAGCCGACAACACCGG
CCCACCCGGCAGCGTGGTGCTCAGCGAGTTGGCGGCGTAGAAGGCGGCCTCCGACCGCCATTGCTTGACG
TGCACCCCGGCGGATTTCAGCAGGGTTCGCTGAATCTGGGCGAAGCTGTGCATCGAGGCGCCCGCGGCTG
CCACCGCGGCCAGCAACCACCACCACTTGGCGCGATACAAGCTCACCCAGGCCTTGGCGAGCTGGTCCCA
GCCCAACGCCACCTCTATAGCAAGCACGATTGCGACGATGGCCAGTACCGCCCATCGCAACCACCAGTAC
TTGCCGCGCGGGGGTACGCCCTCAGCGGGGGGTGCCCCCACCCGCGTGCGAGGGAGTGCCCCCACGCGCT
GGCGGAGGTTGCGGGCGGGGGCGTCGTGCGACACGTGCTTAAGGGTAACCGTGCAGGTGGCGCCGTAATC
GCGATACATCGCTAACCGTGTCAGCCTCGTTGGGGGGTCGTGACCGGATCGTGCCGCCTGGCAAAGTAAC
TATGCGGGCTCGACGCGACCCGCCGCGACCTTACGACGCCGCCGTTCCCGTTACGCTTGCCGGATGTCGG
CGAGCCTGGATGACGCTTCGGTCGCACCGCTGGTTCGCAAGACCGCGGCCTGGGCGTGGCGGTTCTTGGT
CATCCTGGCCGCGATGGTCGCGCTGCTGTGGGTCCTCAACAAGTTTGAGGTCATCGTCGTCCCGGTGTTG
CTGGCGCTGATGTTGAGTGCGTTGCTGGTGCCGCCGGTGGATTGGCTGGACTCCCGGGGCCTGCCGCACG
CTGTCGCGGTGACGCTGGTCTTGTTGAGCGGTTTCGCGGTTCTCGGCGGCATCCTGACGTTCGTCGTCAG
CCAATTCATCGCGGGGTTGCCGCATCTGGTCACCGAGGTTGAGCGCAGCATCGACTCCGCGCGCAGATGG
CTGATCGAAGGCCCGGCGCACTTGCGCGGCGAACAGATCGACAACGCGGGCAACGCCGCGATCGAGGCGC
TGCGCAACAACCAGGCGAAGCTGACCAGTGGCGCATTGTCGACTGCAGCCACCATTACCGAGCTGGTTAC
CGCGGCGGTGCTGGTACTGTTCACGCTCATTTTCTTCCTCTACGGGGGCCGGAGCATCTGGCAGTACGTC
ACGAAGGCCTTCCCGGCCAGCGTCCGTGACAGAGTGCGTGCGGCGGGGCGCGCCGGTTATGCGTCGCTGA
TCGGGTACGCGCGGGCCACCTTCCTAGTGGCATTGACCGATGCGGCCGGGGTGGGCGCGGGGCTGGCGGT
GATGGGTGTGCCGCTGGCATTACCGCTGGCCTCGCTGGTGTTTTTCGGTGCCTTCATTCCGTTGATCGGT
GCCGTGGTCGCCGGGTTTCTGGCCGTGGTGGTGGCCCTGCTGGCCAAGGGCATTGGCTACGCGCTGATCA
CGGTCGGTTTGCTAATCGCGGTGAACCAACTTGAGGCCCATTTACTGCAGCCGCTGGTGATGGGTCGGGC
GGTGTCGATTCACCCGCTGGCCGTGGTGCTGGCCATTGCCGCTGGCGGTGTGCTTGCCGGAGTCGTCGGC
GCCCTGTTGGCCGTCCCGACGGTCGCTTTCTTCAACAATGCGGTGCAGGTGCTGCTGGGCGGGAATCCGT
TCGCCGACGTGGCAGACGTTTCTTCCGATCACCTCACCGAGGTTTAAAGGCGTCCTTCGCGGCGAAGCAG
ATCCTGGGCGGACAGGGCGCCGCCGCCGCGGCGGCGCTGACGCGTCTTATCGCTCGTGCCGCGGGCATTC
AGCTGCTCAGTGGCTGCCTCTGAGTCGTCGCCGTCCGACCGTATGATTGGCAGGGCCGCGGTGGGTTCGG
CCGGGTCACCGGCTGCGTCTGTGGAGCGGTTCGCCGCAAGCGGCATAGCCCGGGTCTGACCGGCAGACGG
GGCCGATGGCGGGGTCGGGGTTGGTGGCGGCGTGGATGCTGGCGACTGCACGGACCGACCGGCAGCCGCG
AGGCGGGTTGTCGGCGGCTCCGTCGACGACCCGATCTGCATCCGTGTGGTGCTCGCCCCAGACGGCGCCG
CCGGCGCGGCAGTTGCTTCCAGGGCAGGCGTGAGCTCCGGTGAGCTTGCTGGACTCGAGCGGGCCGGTCG
AGGTGACTCCGCCAGCGGATGGGTCGGATCGTGCGGTGGGCGCGGGTCCCCAGCGGCGCGCGCCGCAACC
AGCCCAGCTGTGACCGGAGGACGTGCGGGACGCCCGTTGCTGACGGGCCGCTTGCGCTCGTCGGGCAGGT
GGATCTCGCCCAGCCCGATGCGGGTCTGCAGGCGTCTGGCCCAGCGCGGTGCCCACCAGCAGTCATCGCC
GAGCAGCTTCATCACCGATGGCACTAAAAACATCCGCACCACGGTCGCGTCCAGCAGCAGCGCCGCCATC
AGTCCAAAGGCCAGATACTTCATCATCACCAGGTCGGAGAACACGAACGCGCCCGCGACGACGGCAACAA
TCAGCGCCGCGGCGGTAATGATGCGTCCGGTGGCTGCGGTGCCGATCCGGATCGCCTCCTGGGTCGACAT
GCCGCGCTCTCGCGCCTCGACCATCCGGGACACCAAGAACACCTCGTAGTCGGTGGATAGGCCGAAGACC
AGCGCGATGATCAGCCCGATCACCGGCGCTGTCAGCGGGGTCGGCGTGAAATTCAGCCACTTCGAAAAGT
GTCCGTCGACGAATATCCACGTCAGGATGCCCATGGTGGACCCGAGCGTCAGAGCGCTCATCAGCGTCGC
CTTGATTGGCAGCACCACCGAGCCGAACGCCAAGAACATCAAGACGATCGTGGTGGTCAGCAGGATGACC
ACCATCAGCGGCATCTTCGCGAACAGGCCGTGGATTGAATCCAGCTCCAGGGCGGGAGTTCCACCGACCA
AGACCGTGATTCCTTTGGGCGGGGTGATCGCGCGCAGCTCGGTGAGCTTCTTCGACGCGTCAGCCGGGTT
GATCAACCCGTTCTGCAGGACGCGCACCGATGGATCTTTAGATGCGCCTACCGCGTAGGCACGCTCTTGC
CACATATTCGCCGGATCGTTGTCCGGCTCGATGAATCCGCCGATCGCCATCGCCTTGCTGCGGATGTCAG
CGATCTGCGCGTCGGTGACCGGTTGATGGTTGCTGGTCTGGATCACCAGTGTCAGCGGATTGGTGCGGTA
TCCGGGGAAGAGTTTGTCGAACTCCTCCTGCGCCTGGCGCACCGAATTGGTCGGCGGCAAGTACTTCTCG
CTGATCCCGCCCAATGACAGCTTGCCCACCGGGATAATCAGCAAAATCATGATGATGACGATCGGTGCGG
CGAACAGCACTGGGCGCTTCATCACCCGGTTAACCAGCTTGCCCCAGAAGCCGGCTTCGACCTCTTCGCG
GGTCTTGGTCCGCTGCAGGCGGTCGGCGAGCCAGTTCAGGTAGGCGGCCGAAATCTTCCAGTTCGCCAGG
AAGGGCACCCGGAACAGGGTCCGCACGCCGAGCGCGTCGACGTGTTTGCCCAGGATCCCCAGACAGGCCG
GCAACACGGTGATAGACAGGATGGCCGACAGCATCACCGATGCGATCGTGGCGTAGGTCAGCGACTTCAG
GAAACCCTGCGGGAAGAGCAGCAGACCGATCGCCGACGCGACGATCAACACCGCCGAGAACGTCACCGTG
CGTCCGGCGGTGATCACCGTGCGCCGTACTGCCGTCTCGGTGTCGTAGCCTTCGGCGATCTCTTCGCGGA
ACCGGCTCACGATGAACAACCCGTAGTCGATGGCGATCCCCAGACCGATCAGCGACACCACGGGCTGGGC
GAAATAGTGCACGGGACCGAAGATCGCGAGGAACCGCATGATGCCCAGCGCGCCGGCGATGCACAGCCCT
CCGACCATCACCGGTAGGCCGGCGGCGATCACGCCGCCGAACACGAAGAACAACACCACCGCCACCAACG
GCAGCGCCAGCACTTCCATTCGCCGTTGGTCGGTGGCGATGGTGCCGGTCAACGCCTCGGCCACCGGTTG
CAGCCCGGCGAGCTTCACCGTGCCTCCGTCGAGCCGCTGCAGGTCGGGTGCGATGGCCTTGTAGTTGTTG
AGGATGGTGTCGTCGTCATCACCCTTGAGCGGGATGGAAACGAAGGTGTACTTCTTGTCGGCGGTGGCCA
TGCCGGTCGCCTGACTCGCTCTCAGGTAGCCGGCCCATCCCAAGACCTGGTCGGGGTGATCCTGCTGGAA
CCGGTTGAGCTCGTCGACGACCTTCTTTGACCAGGCCGGGTCGTCAACGGTCTTGCCGGCTGGGGCTTGG
AAGATCGCGACGATGTGACCGCTTCGGTCTCGGCCGTAGACCTGGTCGCCCAGCACCGATGCTTGCACCG
ATTGGCTGCCGTCGTCGTAGAAGCCGCTCTGCGTGACGTGCTTGCCGAGGCTCAGCCCGAAAACGCCGCC
GCCGAGGCATAGAGCGACCATGACCCCGATTACGATGAACCGGTAGCGGTACACAGTTCGACCCCACCAG
GCGAACACGTAAGCTCCTTACTGGATCGGCAGCGACCCGCGTATTGCTTTTTGGTTGTCACACACGTCGG
CTGTCACACTCGCGAGGTCAACAGCGAGGACAGCGGCCGGAACGGCTGCAGCCAAGCCCCCTGCTCAGGT
AGCGAATCGAGGCCGATTCGAGGTAGTGGTTCCCGGAAAACACCAGCGATGTCCTCCAGGTCGACGAACT
CCAAGGTATCCGACGCTAGCGCCCAACTGGCGTGTTCACGAAATCCGAGCACTTGAACTGGGGTTCCGCT
GCGGGCGACCGCCTCCAACGGTTGGCGGAATGCCTGACCGTCGGCCGACGCCACCACCAGCGCGGCGAGC
CCTTCGCGGTAGCGCTCGTCGATGTGCGCCAACATGTCGCGGTCAACGTCGCTGTCCTCGTCTACTTTCG
GTTTGGCGAAGACGGCGAATCCGACATTGCGCAACGCGTCCACCCACGGCCGGACCACCTCGGCGCTGCC
AGGGGCGATGTTGGTGAAGACGGTGGCCTCCGGTTCGGTCGAGATGCCTGGACGGCCGGCCACAATCTCT
GCGGTTCGGGCCAGCAGCCAGCGTCCCAGGGCGTCGAATCGTGGTCGTTCCAGTGCTGTCGGCCGGCGGC
CCAAGATGGAGCCCAAACCCATGTCGAGGTTGGGAGCGTCCCACACCAGCAATACCCGTGCCCCCGGCGC
ACCGAGACTGGTCAGCCCGTCCTGCGATAAGTCTTCCGCCAGTACCGAGTGCCGGGCGAGGGATTCAGAT
GTTTGTGAAGTCACGTCTTCGGTCAGGCTCATCATCATCTAATTTTCAGGTCTCTTTCAGAGCAACCGTG
CTTTTTCCATAACAACTCGATGACTGCGCCGCCCCCAAGCTGGGCTTTCCTCTCGTACTTGGTAGCCGGT
CGGACGACCGAAATCGGCAGCAGTTCGGTGTCGGGGTCGACGCGAACCAGCCGGGGTTCGGCGTCGCCGG
CCGCGGCGATGTGCTCGGCGTAGCCGGGATGGTCGGTCGCGGCGTGCAGCACACCACTGGGAACGAGCCG
GTCTGCGATCAAGGCCATGGTGGCCGGCTGTAACAGGCGGCGCTTATGGTGGCGTGCCTTCGGCCACGGA
TCGGGGAAGAAGACTCGAACACCGCACAACGAATCGGGGGCGATCAAGTGTTGCAGCACGTCGACGGCAT
TGCCAAGGATCAGCCGGATGTTGATCCCGTCGGAGCCCACTTTGTCAATCGCGCAGAGCAGCTGAGCCAG
CCCGCGGCGATAGACGTCCACAGCGATCACGTCGACATGGGGTTCGGCCTTCGCCATCGCCAGCGTCGAC
GTGCCGCTGCCGGAGCCGATCTCCAACACCACCGGCGCGTCACGGCCAAACCAGGCACGGGTATCCACCG
GTGTCCCGCGCGGGGATTGAGGTAGCGCCAGGAGGCCAAGCTCCGGCCAAAGTCGCTCCCAGGTCTCGCG
TTGGGCCTTGGAGATCCCCGACCGCCGCGACCGGATGCTCGTGCTGGGGAGCTGGCCCGATGCCACCGGT
GTGTCGGGACGTAGCCCTACCCCGGGTTGCGCATGCATTTGTCCATGGTGGACCATCAGCGCCCGGCGTA
GCCGCCCCTGGTCCAGATTGATACCCAACAGTTGCCTTCGGCGGGTAGCGGACAACTGCTGACTCGCGCC
TCGGCGGCGAGGGTGCCACCATTCTGAACGAACCGATCGGGTGGGAGATGCGCGGACAAGGGCACCAGAT
TTTCGTCGACGAGCTGGCGCGATTCGCCACCAGCTCCGCCGACCAGCGGGTAGTGGCGATCGCGCAGCGG
GCCGCCGAACCGCTGCGCGTAGCGGTCCGTGGGCGTCCCGGGGTGGGTTGCCGCACGGTGGCGCGCGCCC
TGCAGGGTGCTGGGAGCTCGTCGGGCATGACGGTGACACCGCAAGCACGCGCCGCCGACTCTGACGTCGA
CCTGGTCGTCTACGTCACCGTCGAGGTAGTCAAGCCCGAGGACCGCGAAGCCATCGCCGCCACCCGGCGC
CCGGTGGTGGCGGTGTTGAACAAGGCCGATCTGGCCGGCCCGCTCTCGGGTGCAGGTCCGATCGTGATGG
CGCAGGCCCGGTGCGCGCAATTTTCTACACTCCTCGGGGTCCCCATGGAGTCCATGATCGGGTTGCTCGC
CGTCGCGGCGCTCGACGATCTTGATGACACCTTGCGGGCCGTGCTGCGGGCGCTAGCCGCCCACCCCGAC
GGCTTTGACGCTCTCGACCGAGCCGTTGCGGGGTTTCTGGCGGCAGCCCTGCCGGTCCCTACCGAGGTAC
GGTTGCGGTTGCTGGACACCCTCGACCTGTTCGGCATCGCACTGGGCATGGCAGCGTTCCGGCCGGGCCG
GCCCTCGCGAACCCCGGCGCAGCTCCGCACCCTGTTACGCCGGGTCAGCGGTGTCGACGCCGTCATCGAC
AAGGTCACCGCCGCCGGTTCTGAGGTGCGCTACCGGCGGTTGCTTGACGCGGTCGCGGAGCTGGAGGCGC
TGGCCGCGCAGGCCAAGGAGATCGGCGGTCCGATCGGTGAGTTCTTGCGCGACGACGACACAGTTCTCGC
CCGGATGGCGGCCGCCGTCGACGTAGCCCTGGCCGTCGGGCTAGACGTTGGCCCGTTGGACGATCCGGCC
GCCCACCTGCCGCGGGCGGTGCGGTGGCATCGTTACAGCCTGGACAACGGTGACATGCACCGCACGTGCG
GCGCGGATATCGCTCGGGGATCCCTTCGGCTGTGGTCGCTGGCCGGCGGCATGCCCCTGCACCGATACCG
GAAGTCATCGTGATCCGCGCGGCTAGTGATGACCCGGCCGGGGTGGACGAGCTGGTGGCAGCGATCGCGC
CGGGGCTTGCCGGGCTGGGTTTGCCGGTCATCAACCGCCGCGAGGTGGTGCTGGTGACCGGTCCGTGGCT
GGCCGGGGTTAGCGGTGTGCGCGCGGCACTGGCCGAAAGGCTGCCGCAGCGTAGGTTCGTCGAGACGGCA
GAGTTGGGACCCGGCGATGCGCCGGTGGCGGTGGTGTTCGTTGTTTCCGCGGCAACCGCGCTGACCGAAT
CCGATTGCGTGTTGCTGGACACCGCCGCGGAGCACACCGATGCGGTGGTAGCTGTGGTGTCCAAGATCGA
CGTGCACCGCGGCTGGCGTGACGTGCTTACCAGTAACCGCGACAGGCTGGCCGCGCGCGCGTCCCGCTAC
GCCCGGGTGCCCTGGGTTGGCGCGGCCGCCGCACCTGAGCTGGGCGAGCCATACCTGGACGACTTGGTCG
CCGCCATCCAGAAACAGCTCGCCGATCCGGCTGTCGCGCGGCGAAACATGTTGCGTGCGTGGGAATCCCG
GCTTCTGATGGTCGCGCGGCGGTTCGATGGCGATGCACAGAGCGCCGGTCGGCGGGCACGGGTCGACGCG
TTGCGCCAGCAACGGCGCACGGTCCTGCGGCAGGGGCGTCAATCGAAGTCTGAACACACCATCGCGCTGC
GCGCGCAGATCCAGCACGCTCGGGTCAAATTGTCCTACTTTGCCCGCAATCGGTGTTCGTTGCTGCGCGT
CGAGCTGCAGGAGCACGTCGCCGGTCTGTCCCGGAAGGACATCGCCAGGTTCGCGGCATACACGCGCGGC
CGGGTCCAGGAGGTGGTCGCCGAGGTGGGCGAAGGTGCCGTCGCGCACCTTGCCGACGTCGCGCAGCTGT
TGGGTGTGCCGGTGCAGCCACCGGTCCTCGAGAACCTCCCGGCGGTGCTCCCGACGGTTGTGGCCCCGCC
ACTGACATCACGACGATTGGAGATCCGGCTGACAACACTCTTGGGCGCCGGGTTCGGGCTGGGTATCGCG
CTGACCCTGAGCAGGCTGGTGGCGGGTCTTACTCCCGGCCTGGCTGCATCGGGGATGGTGGCGGGTGTGG
CGATCGGCCTGGCGGTGACCGCCTGGGTGGTGAATGCCCGCGCGCTGCTGCACGACCGTGTCGTGGTGGA
CCGCTGGACGGGTGAGGTGACGGCATCGCTGCGGTCCGTGGTGGAGCAGCTGGTCGCCACTCGGGTGGTG
GCTGTCGAGACGCTGCTGAGCACCGCGATTAGTGAACGCGACGACGCCGAGAACGCCCGGGTGGCCGATC
AGGTCAGCATCATTGACGGCGAACTGCGCGAACACGCCGTCGCTGCGGCGCGGGCCGCGGCCCTGCGTGA
CCGGGAGATGCCGGCGGTGCGGGCCGCACTTGAGGCGGTGCGTGCAGAACTCGGCGAGCCGGGTGCGCCC
ACAACAGGCCTGTTCTGAAGCTTCTGAATCGTTGTTGTGAGCAGGCTTATACCCGCCCAAGTCTTCCCTG
ACAAGTTCTGGGCGATAATCTGGATAAAAAGTGTCTCACTAGGTGAGCGGCCGTATCAGCCTCGCCACCA
AGACGGGCATACCTAACCCATACGTAACCGCGAGCACCCGATAACTACGCAGGAGAATTCGATGACCTCA
GCGACCATCCCCGGTCTGGATACCGCGCCGACGAATCACCAGGGGTTGCTGTCCTGGGTCGAAGAGGTCG
CCGAGCTCACCCAGCCGGACCGGGTGGTCTTCACTGACGGCTCGGAAGAAGAGTTCCAGCGGCTCTGCGA
TCAGCTAGTCGAGGCCGGCACGTTCATCAGGCTCAACCCCGAGAAGCACAAGAACTCCTACCTGGCATTG
TCGGATCCGTCCGATGTCGCGCGGGTGGAGTCGCGGACGTACATCTGCTCGGCGAAAGAGATCGACGCCG
GCCCCACCAACAACTGGATGGATCCCGGCGAAATGCGGTCCATCATGAAAGACCTGTACCGGGGTTGCAT
GCGCGGGCGCACCATGTATGTGGTGCCGTTCTGTATGGGACCGCTGGGCGCCGAGGACCCCAAACTTGGT
GTGGAGATCACCGACTCCGAGTACGTCGTCGTCTCCATGCGCACCATGACCCGGATGGGCAAGGCCGCGC
TGGAGAAAATGGGCGACGACGGTTTCTTTGTCAAGGCGCTGCACTCGGTCGGCGCGCCGCTGGAACCGGG
CCAAAAGGACGTGGCCTGGCCCTGCAGCGAAACCAAGTACATCACCCACTTCCCGGAGACCCGGGAGATC
TGGAGCTACGGCTCGGGCTACGGCGGCAACGCGTTGCTGGGCAAGAAGTGCTACTCACTGCGTATCGCGT
CGGCGATGGCCCACGATGAGGGCTGGCTGGCCGAGCACATGCTGATCCTCAAGCTGATTTCGCCGGAGAA
CAAGGCTTACTACTTCGCGGCCGCATTCCCGTCGGCGTGTGGCAAGACCAACCTGGCGATGCTGCAGCCA
ACCATCCCCGGCTGGCGTGCGGAGACACTCGGAGACGACATCGCATGGATGCGATTTGGCAAGGACGGTC
GCCTGTACGCCGTCAACCCGGAATTCGGCTTCTTCGGGGTGGCGCCGGGCACCAACTGGAAGTCGAACCC
TAACGCCATGCGCACCATTGCCGCCGGCAACACGGTGTTCACCAATGTCGCACTCACCGACGACGGCGAC
GTGTGGTGGGAGGGCCTGGAAGGCGACCCGCAGCACCTGATCGACTGGAAGGGCAACGACTGGTACTTCC
GCGAGACGGAAACCAATGCGGCACACCCGAACTCCCGGTACTGCACACCGATGTCGCAGTGCCCGATCCT
GGCCCCCGAGTGGGATGACCCGCAGGGCGTCCCGATCTCGGGGATCCTGTTCGGCGGCCGCCGCAAGACC
ACGGTTCCGCTGGTCACCGAGGCGCGCGACTGGCAGCACGGGGTGTTCATCGGTGCGACCCTGGGTAGCG
AGCAGACCGCCGCGGCCGAGGGCAAGGTCGGCAATGTGCGCCGCGACCCGATGGCCATGCTGCCGTTTTT
GGGCTACAACGTTGGGGACTACTTCCAGCACTGGATCAACCTGGGCAAGCACGCCGATGAGTCCAAGCTG
CCCAAGGTGTTCTTCGTCAACTGGTTCCGTCGCGGTGACGACGGTCGCTTCCTGTGGCCGGGCTTCGGCG
AGAACAGCCGGGTGCTGAAGTGGATCGTCGATCGCATCGAGCACAAGGCCGGCGGTGCGACCACCCCGAT
CGGCACCGTTCCCGCCGTGGAGGACTTGGACCTGGACGGACTGGACGTCGACGCCGCCGATGTAGCCGCG
GCGCTGGCAGTCGATGCCGATGAATGGCGTCAGGAACTGCCGCTGATCGAAGAATGGCTGCAGTTCGTCG
GCGAGAAGCTGCCGACCGGTGTCAAAGATGAGTTCGACGCCCTGAAGGAGCGCCTAGGTTAGGGCGAGCA
GACGCATAAGCCCCCGCACGCACGGCGTGTCGAGGGCTTTAGTGTCTGCTCGCGCTCGTTAGCGGCGGGC
ACGCACAAGTTCTTCGACAGCGCGCAAAGACACCGAAAGCCTCTCTTCCCAACCGCCCGTGATCACCACG
AATGATCGTCCCGCGGCGCGGAGAGCCTGCTCGCAGCGGGCGAAAAAGGTACCGCGTGCGCCGGGGACAC
AGCGTCCGTCGTCGGCGTCCCAGGGCACATCGGGCGTGGTGAGCAGTGTGAGATCGTAGGGACGCCGAGC
TAGATCACGGAGCTCTTGCGGGCAGCCGCCCGCCAGGAACTCGGCCCACACGGTCGTCGCGAGCGGATCC
GTGTCGCAGATCAGGACGCGATCGGCGTCACGAGCCAAGGCTTCCTCCGACGCGATCTGTCCGCGAACGA
TTTCGGCCCACTCCAGTCCTATCAGTGAGCCGCCATTGAGCTCCCGCAACATTTTCGCCCGCTCCGGGAC
CCACTTCGTTCGGAGCTTTTCCGCAACCGCCTGTGCCAGCGTGGTCTTCCCGGTGGATTCGGGTCCGATG
ATGCTCACGCGTTTGACGAAGGCCGGCCGCACGCACCGTGGGATGTGTTGCCAGTGGCCAAGCGGGTCCG
CGCGGATGTCGGTTGCAGTCACGGGAACGACGGTGCGACCGTGATCGACCGCCACGAAACGCGCTCCGAG
GACCTGGGCAAAGTCCGCGTTGTAGGGCTCGGCACCGAAGACGAAGTCGGGGCGGGTTGCCAGCACGCCC
TGCAGGCTCGCCTTCCAGATGTCCCAGAAGTCCGGGTGCTCCCACGGGCGCTGCGGGTTCTCGTTGGCCA
GATGGACCACGCGATCGAAGGGGAACAGCTCCCGCATCCATGCAACGCGCTGGGCGCCCGGAATCGGCTC
TGCTGCCGTTGATCCGACGACGATGGTCAGCTCATCCACCCATCGCCGCGCGAACTCGCAAAGGTAGACG
TGTCCCGCATGGGGCGGCATGAACTTGCCGAGCACCATTCCGTGTGTCACGACGTCGCCTCAGCGATTCG
GCCGGCGATGACATTCTCCCACTCGTCCAGCCGCGAAAGAAAGTACGCCTCAGCCTCATCGAAGCTGATT
CCGACGTCAGGAGCGACCTTGGCTACGACGTCGGCGTAGACCCGGGAGGCCTCTGGGTCGACGAATTCCC
ACTGACCGAGGGGCCATTTCGCGGTGAGATAACCCGCGTCCGAGTACGCTTGGTACAACGGCGTTCCCGG
ATAGGGGACGATCCGGCTCATGAACTTGAAGCCGACCGTATACTTTGTTGCCCGCAGCAGGCGGACTGTT
TCGCGTAGCTCGTCGGGCTGCACGGTGGGGTGAAACATAATGGTGCCCGGGATAACGTCAATGCCGAGCT
GTTGCAGGGCGTTGATCGTGTCGGCGGCATCTTGTCCACGAGTGAGGATCTGCTTGCGGTAGGCGCGCAG
TTGCTCGTAGGACCCAGTCTCCACGCCGATGAATACCCGACGCAGGCCCGCCCTGTGCAGATGTTTGAAC
AAGTCCAGATCGACAACGGAGTCCAGCCGGATATCGACCATGAAGTTGACGCTGATCCCCCTCCTGAGTA
CCGCGTTGGCAAAGTCAGCGGCGCGTTGCTGCGAACCGGGGTGTTTGGAGATAAACAGGTCGTCGGTGAT
GGATAGGAAGTTGACGTCGTAGTCCGACACCAGATAATCGATCTCGTCGACGACCGCGTCAACCGACTTC
GCCCGGTAGCTGTCCTTCCCTAGCATCGCGGACATGGCCCCGGTGCCGCAGAACGTGCAGCGGTAGGGGC
ATCCGCGGGTGGAAAAGACGGAGGCGGCGAAGCCATCAGCAAGGACGGTCGGCAACTCGTCGCGAGCCGG
GCGAGGCAACTCGTCAAGGTCGACCAGCGAGGAGGGTGTGCGCAGGATCTGTCCCTGCTCACTACGGCGG
GCTAGTCCCGGGACGTCGTCAACCGCAGCGTCATTCGCCAGGGCCAAGGCCAGCTTGGTGAACGCTACCT
CCCCGTCGCCAACGACGACGTAGTCGAAACAGTCATGCTGGCGCAGGATGCGCTCGTAGTTCAGTGTTGC
CATCGCATTCCCGATGACGATGCGCACGCCATCCCAGGCCTGTCTCGCGCGCTGCGCCAACCACAACACC
TCCGGAAATGTGTCGATGCAGGAAAAGCCGACAAGCCGGGGCGTTCCTGATAAGGCGGCGGCGCTTTGCA
TGGCCAGCCACGTCTCCTGCACGGACCCGTGGCCGGCGACCAGGCCGTTGACGGAGGTGACTGCGATCCC
TTGGGTCTTGGCGTATGCCTTGATCGACATCATCCCGAGGTGCTCCATGGGCATGGAGCAATACAGCCAC
GGATCTCCAAGCTTGAGTCCGTCAACGTACGACAGCCCGTCTTGACGGACGCCTGGAGGATTGACCAGAA
GAGTTGCCACGTGGAGAACTTTACAAACGATTTCGGCTGGTGATGGGCGGAATTGCGCCCTGCGGCTCTG
GTCGCCGGGCCGCGACGTACCCTCGGCGCATGCAGATTCGCCCGTATATCGGCGCCGATAAGCCCGCCGT
CATCCTGTATCCGTCCGGGACGGTCATCAGCTTCGACGAGTTGGAGGCCCGCGCCAACCGGTTGGCGCAT
TGGTTCCGCCAGGCTGGTCTGCGCGAGGACGACGTCGTGGCCATCCTGATGGAGAACAACGAGCACGTGC
ACGCGGTCATGTGGGCGGCTCGCCGCAGCGGGTTGTACTACGTGCCGATCAATACCCACCTGACCGCCTC
CGAGGCCGCCTACATCGTCGACAACAGCGGTGCCAAAGCAATTGTCGGTTCGGCGGCGCTGCGCGAGACC
TGCCACGGCCTGGCCGAACACCTTCCGGGCGGGCTGCCGGACCTGCTGATGCTTGCCGGGGGCGGTCTGG
TCGGCTGGATGACCTACCCGGAATGCGTTGCCGATCAACCAGACACCCCGATCGAGGACGAACGCGAGGG
TGACCTGCTGCAGTACTCGTCGGGAACGACTGGCCGACCGAAGGGAATCAAACGCGAATTGCCACACGTC
TCACCGGATGCGGCACCCGGGATGATGCCGGCACTGCTCGATTTCTGGATGGACGCCGACTCGGTATATC
TGAGTCCCGCGCCGATGTACCACACCGCTCCGTCAGTGTGGACGATGAGCGCACTGGCCGCGGGCGTCAC
CACCGTCGTGATGGAGAAGTTCGACGCCGAGGGCGCCCTCGACGCCATCCAGCGCTACCGGGTGACCCAC
GCGCAATTCGTCCCGGCCATGTTCGTCCGGATGCTGAAACTCCCTGAAGCAGTTCGTAATTCGTATGACA
TGTCCAGCCTTAGGCGAGTGATCCACGCGGCCGCTCCATGTCCAGTCCAGATCAAGGAGCAGATGATTCA
CTGGTGGGGACCGATCATCGACGAGTACTACGCCTCCTCGGAAGCCAGCGGGTCGACGTTGATCACAGCC
GAGGATTGGTTGACGCATCCGGGTTCGGTCGGCAAGCCCATACAGGGCGGGGTGCACATCGTGGGCGCCG
ACGGCAGCGAGCTGCCGCCGAACCAGCCGGGCGAAATCTATTTCGAGGGCGGGTACCCCTTCGAATACCT
CAACGATCCGGCGAAAACCGCGGCGTCGCGCAACAAGCACGGCTGGGTAACCGTCGGCGACGTCGGCTAT
CTCGACGACGACGGCTACTTGTTCCTGACCGGCCGGCGCCACCACATGATCATCTCCGGCGGCGTGAACA
TCTACCCGCAGGAGGCGGAGAACCTCTTGGTCGCCCACCCCAAGGTGCTCGACGCGGCGGTGTTCGGCGT
TCCCGACGACGAGATGGGTCAACGTGTCATGGCCGCGGTGCAAACCGTCGACTCCGCCGATGCCAACGAT
CAGTTCGCCGGCGAGCTATTAGCCTGGTTACGAGACCGCTTGTCACACTTCAAGTGTCCAAGGTCGATCG
CGTTCGAACCGCAATTGCCGCGCACCGACACCGGAAAGCTCTACAAGAGCGGGCTGGTCGAAAAATACTC
GGTGTGACCGATGCTGCCGGGGGCCCGACCTGTCCACCCAGACACCGGCTATATCCCGCCCCGGGCCACC
AGTTGTCCGGCTATCACGTTGCGCTGGATCTCGTTGGTGCCTTCACCGCCGTTCCACGTCGTACTCGGTC
GAGTAGCCGTAGCCGCCGTGGATACGCACGGCGTTTAGGGCGATTTCCATCGCGACCTCGGAGGCGAACA
ACTTGGCCATCCCGGCCTCCATATCGCAGCGTTGGCCGCTGTCGTACCGCTCGGCGGCATAGCGGGTCAG
CTGACGGGCCGCTGTGAGCTTGGTCGCCATGTCGGCCAGGTAATTGCCGACCGCCTGATGCTGCCAGATC
GGTCGGCCAAAGCTTTCCCGTTGCTGAGCGTAGGCCAGCGAGTCCTCGAGTGCCGCCGTCGCCACGCCCA
GCGCCCGCGCGGCCACTTGGATGCGACCCGTTTCAAGTCCCTTCATCATCTGCGAAAAGCCTTGACCCAT
GGCTCCGCCCAGGATCGCCGAGACCGGCACCCGGAGGTTGTCGAACGACAGCTCGCAGGATTCGACGCCC
TTGTAACCCAACTTCGGCAAGTCCCGCGACACCGTGAGTCCCGGCCCGGGTTCGACGAGCACGATCGACA
TGCCTTGGTGCCGCGGTGTGGCGTTCGGGTCGGTCTTGCACAGCACCGCGAAAAGTCCGGACCGGCGGGC
GTTGCTGATCCACGTCTTGCAGCCGTTGATCAACAACCCGGCAGAGCCTTCAGGGCCGTCGGCCAACGCC
GTGGTCGACATGTTCTGCAGATCCGAGCCACCGCCGGGCTCGGTTAGCGCCATGGTGGCCCGCAGCTCGC
CACTGGCCATCGGGGGCAGATATGTCCGCCGCTGTTCCTCGGTGCCAAACAGGGTCAGCAATTTGGCGAC
GACGGTGTGCCCGCCCATCGCGCCGGCCAGGCTCATCCAGCCGCGTGCCAGCTCCTGGGTGACTTGCACA
TAGCACGGCATCGACACCGGCGACCCGCCGTACTGTTCGTCGATCGCCAGGCCGTAGATGCCGATGTGTT
TCATCTGCTCGATCCACGCCTCCGGGTAGCTATTGGCATGCTCGACCTCACGGACGGTTGGCTTCACGTC
TCGGTCGATGAATGCCCGCACGGTGGCGACCAGCATCGCTTCGTCGTCGTTGAGCTCGTTGCGCACCTTT
TGTCGCCCTCCGTATTGACCCCCTGTCCGATAGCCTGCCAGCATGTGGCGTTGTGGCTAGCGGGTATGGG
GGCATCCGCGTCGGCGGGCCCTATTTCGATGACCTGTCAAAAGGTCAGGTGTTCGACTGGGCGCCGGGGG
TCACACTGTCGCTGGGGCTGGCGGCCGCCCATCAGTCGATCGTGGGTAACCGGCTACGCCTGGCTCTGGA
CTCCGACCTGTGTGCGGCGGTGACGGGTATGCCGGGGCCGCTGGCGCATCCGGGCCTGGTTTGCGATGTG
GCGATCGGCCAGTCAACTTTGGCGACTCAGCGGGTCAAAGCCAACCTGTTCTACCGCGGGCTCAGGTTTC
ACCGATTTCCGGCAGTGGGCGACACCCTCTACACCCGTACCGAGGTGGTGGGGCTGCGAGCCAACTCGCC
CAAACCGGGCCGTGCGCCAACCGGATTGGCGGGGCTGCGGATGACCACGATCGACCGGACCGATCGGTTG
GTGCTCGATTTCTACCGGTGCGCCATGCTGCCCGCCAGCCCCGATTGGAAACCCGGCGCTGTGCCAGGTG
ACGACTTGTCCAGGATCGGTGCCGACGCGCCGGCGCCGGCCGCCGATCCAACCGCACACTGGGACGGTGC
GGTTTTCCGAAAGCGGGTTCCCGGGCCGCACTTCGATGCCGGTATTGCCGGTGCGGTGTTGCATAGCACC
GCAGACCTGGTCAGTGGAGCGCCGGAGCTGGCTCGGCTCACCCTCAATATCGCTGCTACGCACCATGATT
GGCGGGTCAGCGGACGACGGCTGGTCTACGGCGGGCATACCATCGGACTGGCACTCGCGCAGGCAACCCG
GCTATTGCCTAACCTGGCGACCGTCCTGGACTGGGAATCCTGCGACCACACCGCTCCGGTACACGAGGGC
GACACCCTCTACAGCGAGCTGCATATCGAGTCTGCGCAGGCCCACGCAGACGGGGGTGTGCTGGGACTGC
GGTCACTGGTCTACGCGGTCAGCGATTCGGCGAGTGAGCCCGATCGGCAGGTGCTCGACTGGCGTTTTAG
CGCCTTGCAATTCTAGGTTCGGTTACTAAGGGCCAGCGCGGCACGCAAACTGTTGCACTGACTAGTGAAG
AACCTTTGTGAGACCCCAACATTCGGGGCCACACGATCGAAACCGTGGAAGGCGCCTTCGACTACTTCTA
CCTGGCATGGCACCCCGGCTGCTGTCAGACGTTCGGCATAGGCCAGATCCTCGTCGTGGAGCAGGTCGTG
GGTGCCGACGCCGATCCATGCCGGCGCCAGCCCTCCTAGGTCGTCACGCCGTCCCGGGACCGCGACCCGT
GCGTCCGCATCGCCAAGATATGCCCGCCAGCCGAACCGGTTGGCGCGCCCGTTCCATAGCCGGTAGTGCG
GGTTGGCGGGGGCGATCGACGGCCGGTCGTCGAGCATGGGGTACACCAGCAACTGAAATGCCGGTGTGAT
GCCGCCACGGTCGCGGGCAAGCAGAGCCAGCGCCGCCGCGAGGCCGCCGCCGGCACTAGCGCCGCCGATT
GCCACCCGCGCGGGGTCCACCGCCGGCAGGCTGGCCAGCCAGGTCAACGCCGAGTAGCAGTCGCCCAGGG
CGGCAGGATACGGATTTTCCGGCGCCAGGCGGTAGTCCACCGATGCGACAGTGATGCCCAGTCTGCTGCT
GAACCGGAGGCAGAGCCGATCGTCCTGTTGCGCGGTGCCCATTACGTATCCGCCGGCGTGGATCCACAGC
AGCGCGGGCGCTGGTTCGTTGCTGCCGGCGGGTCGGTATAGCCGGACACCGACCCCGGATTCCAGGGTGA
GCACCTCGATATCGGGGGGTGTACGGGACATTCGAAGCCCCGCGACGACGATCAATGCCCGCATGACTGG
CAGGGTGCGAGGACCGACCAGCTGTCGTGGGGTGACGACGGCGATGCGACGCAGGTCGGGGTGGACTTCG
TTGCCGGACACCGGTCCAGTATGCGTCGGCGCAATTTCGCCTCGGTACAGCGATGGCTTTGGCAGGCTGC
GGTTAGTCGAACGAGGATCGGGATGGTGGCCTGATGAGTGATCCAGCAAGAGGGGCGGAAGCCGAGGATG
CCTACGGTTTTCCCGCCGGGCTGTGGCGCTGGCTGCAGCGGCATCCACCGCCGGCGTTGCACCGGCTCAC
CCGGTTTCGCAGCCCGTTGCGTGGTCCGTGGTTGACGTCGGTGTTCGGCCTGGTGCTATTGGTGGCGTTG
CCTTTCGTCATCATCACCGGGCTACTTTCTTATATCGCCTATGCGCCGCAGCTGGGCCAGGCCATCCCCG
GTGACGTCGGCTGGCTGCGACTCCCCGCTTTCACCTGGCCCACCCGTCCGTCCTGGCTGTACCGGTTGAC
CCAGGGGCTGCATGTGGGGCTGGGGCTGGTGATCATTCCCGTGGTGCTGGCCAAGTTGTGGTCGGTGATA
CCGCGGCTGTTTGTGTGGCCGCCGGCGCGCTCGATTGCCCAGGTGCTCGAACGGTTGTCGGTGCTGATGC
TGGTCGGTGGGATCCTGTTCCAGATCGTCACCGGCGTGCTCAACATTCAGTATGACTACATCTTCGGGTT
CAGCTTCTACACCGGCCACTATTTTGGGGCTTGGGTCTTCATTGCGGGTTTCCTGTTGCATATCGTGGTC
AAGATCCCCCACATGGTCACCGGGTTGCGATCGATACCGATGCGAGAAGTGTTGGGTACCAACGTGGCTG
ACACCCGGGCGCAGCCGTGCGATCCGGACGGGCTGGTGTCGGTCAATCCGGGCGAGGCCACGCTAAGCAG
ACGCGGTGCCCTGGGATTGGTCGGTGCCGGGGTGCTGCTGATCGGGGTGCTGACGGTTGGGCAAACCCTG
GGCGGGTTCACCCGCAAGGCCGCCCTGCTGCTGCCCCGGGGCCGTGTCGTGAGCCCGGGCGACTTCCCGG
TCAACAAGACCGCCGCCGCCGCCGGGATCACCGCGGAGGCCATTGGCCCCGACTGGCGGCTGGTGCTGTG
TGGCGGGCCTGCGGAAGTAGTGCTGGATCGCGCCACGCTGGCCGGCCTGCCGCAACGCACCGCCCGGCTG
CCGCTGGCCTGCGTCGAAGGGTGGTCGGCCGTGCGCACCTGGAGCGGCGTGCCGCTGGCCGAGCTGGCGC
TGCTGGCGGGCGTGCCGGCGGCGCGCTCGGCACGGGTTACATCGCTGCAGCGCGGCGGGGCGTTCGGCGA
GGCGAAGCTGGCGGCAAACCAGATCGCCGACCCCGATGCGCTGCTGGCGTTGCGGGTCGACGGGGCGGAT
CTGTCGCTGGATCATGGCTACCCGGCCCGCATCATCGTTCCCGCACTGCCCGGTGTGCACAACACGAAAT
GGGTCGCTGGCATCGAATTCCACAAGAGGTGAAATGTTCGACATTGCAACGCGTTTCAAAAACTCCTACG
GGTCAGGTCCATTGCACCTGCTGGCGATGGTGTCTGGCTTCGCCCTGCTGGGCTACATCGTGGCCACCGC
CAGGCCCTCGGCGCTGTGGAACCAGGCCACCTGGTGGCAGTCGATCGCGGTCTGGTTTGTCGCCGCCGTC
GTAGCCCACGACCTGCTGTTGTACCCGCTCTACGCGCTGGCCGACCGGATCCTGGCCAGGCTAGTCGGCA
GGCGCGACGTCTCGGCGCCCCGCCGCCGCCCGGAACTACCGGTACGCAACTACATTCGGATCCCGGCGCT
GGCAGCCGGCTTGACGCTGCTGGTTTTCCTGCCCGGCATCATCAGACAGGGTGCGCCGACATACCTGGAT
GCGACCGGACAGACGCAGGAACCATTTCTGGGCAGGTGGTTGCTGCTCACCGCGGTCGCGTTCGGGATCA
GCGCGGCCGCTTACGCCATTCGGCTGGTGGTGGCGCACGTGAGGCGGCGCCGAGCGGGGTGTTCGCGGGT
CGACGCGATCGACGAGGAGTAGGCTCCCACCATGAACCAGCGACGCGCCGCCGGGTCAACCGGTGTGGCC
TACATCAGATGGTTGCTACGTGCCCGTCCCGCTGACTATATGCTGGCCTTGAGTGTCGCCGGGGGTTCGC
TACCGGTGGTGGGTAAGCACCTCAAGCCGCTCGGCGGCGTTACTGCCATCGGCGTCTGGGGCGCCCGGCA
CGCATCCGATTTCTTGTCCGCGACGGCGAAGGATTTACTGACCCCCGGTATCAACGAGGTTCGCCGTCGA
GATCGTGCCAGCACGCAGGAGGTTTCCGTCGCGGCCTTACGCGGCATCGTTTCGCCCGACGACCTTGCCG
TCGAATGGCCGGCGCCGGAGCGCACGCCGCCGGTCTGCGGGGCGCTGCGCCACCGCCGTTACGTCCACCG
CCGTCGCGTCCTCTACGGCGACGACCCGGCCCAGTTGCTCGACGTATGGCGCCGCAAAGATATGCCCACC
AAACCCGCGCCGGTGTTGATCTTCGTCCCAGGCGGTGCCTGGGTGCACGGCAGTCGCGCCATCCAGGGGT
ATGCGGTGCTGTCTCGGCTGGCCGCACAGGGGTGGGTGTGCCTATCGATCGACTACCGGGTCGCACCGCA
TCACCGCTGGCCACGACACATCCTGGATGTCAAGACCGCCATCGCGTGGGCACGGGCCAATGTCGACAAA
TTCGGCGGTGACCGCAATTTCATTGCGGTGGCTGGTTGTTCGGCCGGCGGCCACTTGTCCGCGCTGGCCG
GGCTCACCGCCAACGACCCGCAATATCAGGCCGAGCTGCCAGAGGGCTCCGACACGTCGGTCGACGCGGT
GGTGGGGATTTACGGCCGCTACGACTGGGAGGACCGCTCCACCCCGGAACGTGCCCGGTTCGTCGATTTT
CTGGAGCGGGTAGTGGTTCAGCGCACGATTGATCGTCACCCCGAAGTGTTCCGTGACGCGTCGCCGATCC
AACGAGTCACCAGAAATGCACCGCCATTCCTGGTGATTCATGGCAGCCGTGACTGTGTCATCCCGGTTGA
GCAGGCGCGGAGCTTTGTCGAGCGGTTACGAGCGGTCTCCCGCTCACAGGTTGGCTACCTGGAGCTGCCC
GGTGCGGGCCACGGCTTCGACCTGCTAGACGGCGCTCGCACCGGCCCGACGGCACACGCGATCGCGCTGT
TTCTCAACCAGGTTCATCGCAGCCGGGCACAGTTCGCGAAAGAGGTCATCTAAACGCCGGCCAATTGTAT
GGTCGCCCTATGAGTAGGGGGCTGCGGTGAAACGGCTCAGCGGCTGGGACGCGGTACTGCTTTACAGCGA
GACCCCGAATGTGCACATGCACACACTCAAGGTCGCCGTGATCGAATTGGATTCGGACAGACAGGAATTC
GGTGTCGACGCGTTTCGCGAGGTGATCGCTGGCCGGCTGCATAAGCTTGAGCCATTGGGCTATCAGCTGG
TTGATGTCCCGTTGAAGTTCCATCACCCGATGTGGCGGGAGCACTGCCAGGTCGATCTCAACTACCACAT
CCGGCCGTGGCGGTTGCGCGCCCCGGGGGGTCGGCGCGAACTCGACGAGGCGGTCGGAGAAATCGCCAGC
ACCCCGCTGAACCGCGACCACCCGCTGTGGGAGATGTACTTCGTTGAGGGGCTTGCCAACCACCGGATCG
CGGTGGTTGCCAAAATTCACCATGCGTTGGCTGACGGTGTTGCCTCGGCAAACATGATGGCACGGGGGAT
GGATCTGCTGCCGGGACCGGAGGTCGGCCGCTATGTGCCTGACCCCGCTCCTACCAAGCGGCAGTTGCTG
TCCGCGGCGTTCATCGACCACTTGCGCCACCTCGGCCGGATTCCTGCAACCATCCGGTACACCACGCAGG
GTCTAGGCCGGGTGCGACGTAGCTCGCGCAAGCTCTCACCCGCACTGACCATGCCATTTACCCCGCCACC
GACGTTCATGAATCACCGGCTCACCCCGGAGCGCAGGTTCGCCACCGCCACCCTGGCGCTGATTGACGTG
AAGGCGACGGCCAAGTTGCTGGGGGCGACGATCAACGACATGGTGCTGGCCATGTCGACCGGCGCTCTGC
GTACCCTGCTATTGCGCTATGACGGCAAGGCCGAACCGCTGCTGGCGTCGGTCCCGGTGAGTTACGACTT
CTCACCGGAGCGGATCTCCGGTAACCGCTTCACCGGAATGCTGGTGGCGCTGCCTGCCGACTCCGACGAC
CCGTTGCAGCGGGTGCGCGTCTGTCACGAAAACGCGGTCTCCGCCAAGGAGAGCCACCAGCTTTTGGGAC
CGGAGTTGATCAGCCGCTGGGCGGCTTACTGGCCACCTGCCGGTGCGGAAGCCTTGTTCCGGTGGTTGTC
TGAGCGCGACGGGCAGAACAAGGTACTCAACTTGAATATCTCGAATGTTCCCGGTCCGCGCGAACGCGGC
CGCGTGGGGGCCGCGCTGGTCACCGAGATCTATTCGGTGGGCCCGTTGACCGCCGGTAGCGGATTGAATA
TCACGGTGTGGAGTTATGTCGATCAGCTCAATATCTCGGTGTTAACCGATGGTTCCACCGTGCAGGACCC
GCATGAAGTAACCGCGGGAATGATCGCGGACTTCATCGAAATACGCCGCGCCGCTGGTCTTTCCGTGGAG
TTGACAGTCGTCGAGTCCGCGATGGCGCAGGCATGACACGAAACACCGGACGAGTATGAGGCCAGTATGA
GCAGCGAAAGCGACGCAGCCAACACCGAACCTGAGGTTCTGGTAGAACAGCGGGATCGGATTTTGATCAT
CACGATCAACCGCCCGAAAGCCAAGAACGCGGTCAACGCCGCAGTCAGCCGGGGCTTGGCCGATGCGATG
GATCAGCTTGACGGCGATGCCGGCCTGTCGGTGGCAATCCTGACCGGTGGGGGCGGTTCGTTCTGCGCGG
GCATGGACCTCAAGGCGTTCGCCCGGGGCGAGAATGTCGTCGTCGAAGGTCGCGGCCTTGGCTTTACCGA
ACGTCCGCCGACCAAGCCGCTCATTGCTGCGGTGGAAGGCTACGCGTTGGCGGGTGGCACCGAGCTGGCG
CTTGCTGCCGACCTGATCGTGGCGGCCAGGGATTCGGCGTTCGGGATTCCTGAAGTCAAGCGGGGTCTGG
TTGCCGGCGGCGGGGGATTGCTGCGGTTGCCGGAGCGCATCCCGTATGCGATAGCCATGGAGTTGGCGCT
GACCGGTGACAACCTACCGGCCGAACGCGCGCACGAGCTGGGGCTCGTCAACGTTTTGGCCGAGCCGGGG
ACCGCCCTCGATGCTGCGATCGCGTTGGCGGAGAAGATCACCGCCAATGGGCCGCTGGCGGTGGTGGCCA
CCAAGCGGATTATCACCGAGTCGCGTGGGTGGAGTCCCGACACTATGTTCGCTGAGCAGATGAAGATCCT
GGTGCCGGTGTTCACCTCCAACGACGCGAAGGAAGGTGCGATCGCGTTCGCCGAGAGGCGCCGGCCCCGT
TGGACGGGCACCTAGCCCAGCTACGCGACGGTGTAGCCCATCGGCAGCAGGACACTCTTTTGCTGGGTGA
AGTGTTCGACACCCTCGGGCCCGTTCTCGCGGCCGATTCCGGAGTTCTTGTAGCCGCCGAAGGGTGAGCC
GGGATCGAAGGCGTACCAGTTGATTCCGTATGTCCCGGTGCGGATCTGCTGCGAGATCTTGATGCCTTTG
GGCACGTCGGTGGTCCACACGCTGCCCGCCAGCCCATACACTGAATCGTTGGCGATCGCGATCGCGTCCT
CCTCGGTGTCATAAGGAATGATGGCCAGCACCGGCCCGAAGATCTCCTCCTGTGCGATGGTCATCTTGTT
GTCGACATCGGCGAATACGGTGGGTTGGATAAAGAAGCCGTTGTCCAAGCCCTCGGGACGGCCGCCGCCG
CACACCAACCGAGCGCCCTCCTCGATGCCCTTGGCGATGTAGCCTTCAACGCGAGTCCGCTGCTTCTCCG
AGATCAGCGGCCCGATCTGAGCTGCCGGGTCCGACGGCGGGCCCACCGGGAGAGCCGTTACGAAATTAGT
TACCGCAGCCACGATTTCGTCGTACCGGGAGCGCGGAGCCAGAATGCGGGTCTGGTTGACGCAGCCCTGT
CCGGCGTTCATGACGCCGGAGAACACCATCATCGGAATAGCTGCGGCCAGGTCGACGTCCTCGAGAATGA
TGGCCGCCGACTTGCCGCCGAGTTCTAAGGTGCACGGCTTGAGCATCTCAGCGGCACGCCTGCCGACCTC
TCGGCCGACGGCCGAGCTGCCGGTGAAGGTAAACATGTCGATGTCCGGGTTAGACGTCAGCGCCTGACCG
GTCTCAATCCCTCCCGGCACTACCGACAACACCCCCTCGGGCAGGCCCACCTCGGCGAACACCTCCGCCA
AAGCGTTTGCGGTCAGCGGTGTTTCGGCGGCGGGCTTGAGCACGATGGTGCAGCCGGCCAGCAGCGCCGG
CGCAATCTTGTTGACGGCCAGAAACAGCGGGACGTTCCAGGCCACGATCGCGCCCACCACACCGACCGGC
TCACGGCTGACAATGCTCTGTCCATAGGAGCCGGTGCGGGTTTCGGTCCAGGTGACCTTGTCCGCTGCAC
CGGCAAAGTAGTTCATCGCCCCCATCGAACCCATCCAGTGCATCGTCTCGATGATGGTCGGCGGCTGGCC
GGTTTCGGCTGCGAGCAGCTTGGTGAACAGGTCCTTGCGCTCAGCCAGCATCTTGACCGCCGCAGCGATC
ACCGCCGCACGCTCGTGCGGCGGGGTCGAGGGCCAGGGGCCGTTGTCGAACGCCGCACGTGCTGCGGCGA
CCGCGGCGTCGACGTCGGCGGCGGCCGCCATCGGCACCTTGCCGACATATTCCCCAGTGGCTGGGCAGCG
TACCTCGATAACATCGGAGGTCGACGGTTTGGTCCACTTGCCGCCGATGAAAAGCTTGTCGTATTCCGTG
GCACTGTCAGACATATGCGCCGCTCCTCCTCATCGCTGCGCTCGGCATCGTCGCCGGCGGTCATGGCGTC
ACCCTACCCAAGCCGAACGCGAAACGAGAACGTGTTCCATTATTAGGGTGTGAGCACCAATACCAGATTG
CTCACCAGGAACTCACGCAGCACCGGGACGGATGTCAGCCACCACGCCCATCTGGGGTGGTAGCGGGGAA
ATACGGCTAACGCGGCTCCGGTGCCGGCAGCCCAGCGCAGACCCTCGGCGGCGGACACGGCAAACAACGA
CGACCCATAGTTGTTCTTTGCCGGATGGCCGTGTTTGCGGACATATCGGGCGGCGGCGCGGGCGCCGCCG
AGGTAGTGGCTGAGGCCCATCTCGTGCCCGCCGAATGGCCCCAGCCAAACCGTGTAGGACAGCACGACCA
ACCCGCCTGGCTTGGTCACCCGCAGCATCTCGGTGCCAAGCTGCCAGGGGCGCGGCACGTGTTCGGCGAC
ATTGGAGGACAAGCAGATGTCTACCGAGTCGTCGGCGAACGGCAGTGCCATGCCTGACGCCCGGACGAAC
ATGCCGGGCCGGCCGGTGAACGCAGGTCCGGCGGCATGCATTTCATCAGGGTCCGGCTCGACGCCGATGT
AGCCGACACCGGCGTCGGAGAACGCCGTCGCGAAATACCCCGGCCCGCCGCCAACGTCGAGCAGCGTACG
GCCAACTGGCGGCTCGCTATGTGTGGCCAGCCACAGATCGCCGATCATTGCTGCGGTGTCGGCCGCCAGT
GTGCGATAGAACCGTGCCGGGTCGCGCTGCTCGTAGCGGAAGTCTGCCAGCAGTCGCAGCGAGCGCCGCA
GTGTCGCCCGTCGCGCGAACACATCGGTGACCGCCACCTGGCACACCCTACGGCCCGCTAGGCTATCGAC
CAATGTCTGCTCTGCGCTCGGTGTTGCTGCTGTGCTGGCGCGACATCGGGCACCCCCAGGGGGGCGGGAG
CGAAGCCTATCTGCAACGCATCGGGGCTCAGTTGGCCGCATCGGGCATTGCAGTCACGTTGCGCACCGCT
CGCTATCCCGGTGCGCCACGGCATGAACTGGTCGACGGGGTGCGGATCAGTCGTGCCGGCGGGCGCTACT
CGGTGTATCTATGGGCGTTGCTGGCGATGGCCGCAGCCCGATGTGGGCTTGGGCCGCTGCGCCGAGTGCG
CCCGGATGTGGTCGTCGATACCCAAAACGGCTGGCCGTTTGTGGCCCGGCTGTTGTATGGCCGGCGGTCG
CTGGTACTGGTACACCATTGCCACCGTGAGCAGTGGCCGGTGGCCGGGCGGATGATGGGTCGGCTCGGCT
GGTATGTCGAGTCGATGTTGTCGCCACGGCTACACCGGCGCAACCAGTACGTGACGGTGTCGCTGCCGTC
GGCGCGGGATCTGATCGCCCTCGGTGTGGACAGCGAGCGGATCGCTGTGGTGCGCAACGGCCTCGACGAG
GCGCCGTCGCCAACGTTGTCCGGCCCACGTGCGCCCACGCCGCGTGTGGTGGTGCTCTCCCGGCTGGTGC
CGCACAAGCAGATCGAGGACGCGTTGGCAGCGGTCGCGGAGCTACAGCCTCGGATACCGGGCCTGCACCT
AGACATCGTCGGCGGTGGCTGGTGGCGGCAGCGCCTCGTTGACCATGTGCACCGGCTCGACATTGCTGAC
GCCGTTACCTTTCACGGGCATGTCGACGATGTGACCAAACACCATGTGCTGCAAAGCTCCTGGGTGCACT
TGTTGCCCTCACGTAAAGAGGGATGGGGGCTCGCGGTCATCGAGGCGGCCCAGCACGGCGTGCCCACCAT
CGGGTACAGATCCTCCGGTGGTTTGGCGGACTCGATCGTCGACGGGGTGACCGGCATATTGGTCGACGAC
CGGGCCGAATTGGTGGCTTGGCTCGAACAACTGCTGTCCGATTCGGTGCTGCGTGACCAACTCGGCGCCA
AGGCACAGGCGCGTAGCGGTGAGTTCTCCTGGCGGCAAAGCGCCGAAGCGCTGCGCAGCGTGTTGGAGGC
AGTGCAGGCCAGCCGTTTTGTCAGCGGCGTGGTTTGAGCCGGCTTCGACAGACTTAATCCTGGGCGCGGC
TCGCCGGCGTGTCTTCGCAGTGGTGTAAGTGTCGGCGCACCCAATAGCCGGCCGCGCCAGCGCCGCCGAC
CAGCAGCATCGAAAGCCACGCCCAATGCGCGAGCATTGTCGCTTTGAGGCGGGCCGACGATGCACCGGAG
GTTTGGCCGCCGACCCGATAAAGAGCCAATTCGTCGTCGCGGTGCGCCGCTGCTAGCCGGCCGAGGGTGC
GTGCGGCCGCGCCCATGTCGCCGGCGCTGTCGGATTCGACGACCAGCCACCCGACGCCGGCCGCGGCCAA
GGTTGACGGATGGGGCCCGGTGAGCAGCAGCTCCTGGACCGCCCGGGCGTGCGCGTCTTCGCCGGGAACG
GTCACCCCGGAAATGACCAGATCACCTGTGGTCAGCACATCGGCGCGAACCCAACGGGGGAGCGGATCGA
GTACCGGTGCCGAACCGGACCACGAGAAGCGCCGCATGGTGCCCGCGGGCAAGACCGCAACCGTCCGGGG
ATCGGCATTGATCGCCGCTGCCACCGCCGCCCAACCGGACGGGTAGTGCACAGGCGCAACCTTGCCCCAC
ACCCCCCACGCCAAGTCAGGCAGCGTTAGGACCAGCGCCAGACAGCAGACCACCGCCGCCGTTGCCGGTC
GCAGCCAGCGTCGCAGCGTTAGCACCGTGCCCGCACCGGAGAGTGTGTATCCGGGTACCGCCAGCGCGAC
CCACTTCTGTCCGTCGCGCAGCACGCCCAGGCCGGGTGCGGCATCGACCACCACCCGTAGCGCGTGCAGA
CCTGGGCCGGTCGCAAGGACAGCCGGGACCATCACGGACACCGCCGCTAGTGTCAGCAGCGGCACTGCCA
CGGGCCGGCGCGCCACAGTCGGTAGTCCGATCGCCACCATGGCGAGTAGTACGACGGCGGATGCCACTGC
GAAAAGCGTTGTCCGCGAGCTAGGTACGGCCTCGCCGTTCCAGATCCCACCGAGACTGGCCAAGCTGCCA
AGCGTGCCCAGCCCCGGTTCGGCGCGTGGCGCGAACGCGGTAACCCCAAGCTGATTGGCTGCCGTGTGGC
TGGTCAACGACGAGCCCAGCGCCGACGCCGTCAGCCAGGGCAGCGCACCCACCAGCGCGGAGCCCAACGC
CGCGACCCCACATTGCCAGCGCGGGCGGCCCGCGCCGGGCATCGCCACGCACACCACCGCAACTGTCGCG
GCGAGTAGCAGCCCGGACGGGGTCAGGCCGGCCAGCGCAACCCAGAACGCCAGCCCAAAAAGCCCGAACC
AACCCGCGCCAACCGTTGTTCGCATCGTTAACATCGCGGTCGCAACCCAGGGCAGACACCCATAGCCGAC
CAGCAGGCTCCAATGGCCCTGCAAAAGTCGTTCGGCCACATAGGGATTCCAGATCGCCAGCGTGATCGCG
ACAAACTGGCCGGCTGCCCCCGCTGCGGGTAGTGCCGTTGCGACCAGTCGGGCCGCGCCCCAGCCCGCCA
GCCAAAGCCCCAGCAGCAGCAGCGCTTTCACCACGACGCCGCCGTCGACGAGGTGTGACGCCAAAGCGAC
CGCGAAGTCCTGCGGAGTCGCCCGGGGCGCCGATGTCAGCCCTAGGGCGTTGGCCGACACATACGACCGT
GGTGTGGACACTGCATCGCGCAGCAGTAGGTATCCGGGCCGCAGTAGCGGCGCGGCCAACAGCAGCACCA
AGACCAGCGCGTACCCCGGTCGGAACCAGCGCACGTCGCCTGATTAGCGCCGCTCGGGCGGGCCGGGGTC
GGGATGCCCCGCGTCCGGCGGTGGGGGCGGCTGCGCCGAACCGAGTCGGGGCGGATCCGAGCCACTCGGC
TCGCGCGGGAAGTCGGGGCGCTGCGTGGGCAGTTTCTCGGTCTCAGCCTCCGCTCCAGGCACCGGTTCTT
CGAAGCCGCCGCGGCGGTAATCGTGGTCGTCCCGATCCCCGCTGGCAGCCATCAGCGCACCTTCGGTCCG
AAGGCTAAACGACGCGAACAGACCACCGCCGACCAGCGCGACCAAGCCGGCCGCGGTGAATGTAATCGGC
AGCACCCGCGACCACAGCGCCAGCCGGTCGCGCTCGTCGCGAGCCGCGTTGACCTGGGATTCGACCGTCT
CTTCGGTGGAGGTGACCTGGTAGTCGGCAAACGTGACCTCTGGTTTGAGTGGGTCACGAGCGAAGTAGTG
GTTGGCGCGTTCGGTTTCTTTGACGATGGTGCCGGACACCGGGTCCACCCAGAATGTTCGCTGCGCCGCG
TAATAGCGGGTCATGGTGATTTGCTCGTTCGGATCACCGGGTAGCCCCCACATCGCCGCTGATGTGGTGA
CTTTGCCGTCCTCGTCGCCGGCGTACAGCGACGGGTATTTGAGGGGAGCCACCAGCTTCCCCTCGGGGGT
GTAGCCGACGTTCTGCGTGAAGCGGTATGTGGTTAAACCGTTGACGTCCTCCTCGCCTTCGTAGTTGGCG
TCAAACGCCTTCTGTGCGATGGGGTCGAAATAGGGGTATGTCTTCTTCTCGGTGTGAAACGGGAACCGGT
AAGACAGCCCGTCGTGCCGCAGCGGAATGGCCGTCGGCGGGTTCTCGTCATTGAGGCCCCGCGGTTTCTG
GACGGCGCCGCCGGTGTGGGTGTCGTCGGAGACAGCCATCGCCGTCTTGCGGTTGAGGGTGACCGTGTCG
ACGATCGCCAGCAGCAGCCCGCTGTCCTTCTGCTTGTCGGTGCGCCGGAGCGAGGATCCGACCTGAAGTG
TGACCACGTCGGCGTTGGCGGGCGATTCGACGGTGACTTGCTGTTGGGACACCAGCGGCACGTCCTGGTT
GACCACGATGTGCTCGGTGGCTAGCGACGCCGAGTCGAGTGCCGTTCCAGTGCCGTCGCTGATCAACGTG
GCATCGATATCGAGTGGGATCTCAGCGATCCTGCTGGTGGTATAGGTCGACAGCAGCAGGGCGGCGATCA
GTAGGGCGGCTCCGAGTCCGATAGCGCCGCACGCGGCGAACCGCAACATGACTGCCCGGTTCACCTGCGC
CGCTCTCCCCCGCAAGCGGGTGGTGCCCCCACCTCATCGCTTCGTCCCCCGCAAGCGGGCGGTGCCCCCA
CTGCATCGTCGCCGGCGCGGTTCACGTTGCTGTGACCTCCTTATGGTCCATGGACTCGTCGGTCGGGACC
CGCTCCGACCTGACCAAGCGAGGCAAAACCCGTTTGACCCTAACAGCAGAGCGTATGGGCCCGGCGGACG
AATCGGGTGCACCGATTCGCCCGCAAACACCTCACAGGCACACTGTGTTGGTGACCAACGGCCAGGTGGT
GGGTGGGACCCGTGGCTTTCTGCCCGCCGTCGAGGGAATGCGCGCATGCGCGGCCGTCGGCGTCGTGGTC
ACTCACGTCGCGTTCCAGACCGGGCACTCTAGCGGTGTGGGCGGGCGGCTGTTCGGCCGCTTCGATCTGG
CGGTGGCGGTGTTCTTCGCCGTGTCGGGATTCTTGTTGTGGCGCGGACACGCCGCAGCGGCGCGAGATCT
GCGGTCACACCCGCGAACCGGTCCGTATCTGCGATCGCGGGTGGCGCGCATCATGCCGGCCTATGTGGTG
GCGGTGGTCGTCATCCTGTCCCTGCTGCCCGACGCGGATCATGCCAGCCTGACCGTGTGGCTGGCCAACC
TGACGCTCACCCAGATCTATGTGCCGCTGACCCTGACCGGCGGCCTGACCCAGATGTGGAGCCTGTCCGT
GGAGGTCGCCTTCTATGCGGCGCTGCCGGTCTTAGCGTTGCTGGGCCGCCGAATTCCGGTCGGTGCCCGA
GTGCCGGCGATCGCGGCGCTGGCGGCGCTCAGCTGGGCGTGGGGCTGGCTCCCGTTGGACGCCGGGTCGG
GGATCAACCCGTTGACCTGGCCGCCGGCGTTCTTCTCGTGGTTCGCCGCGGGAATGTTGCTGGCGGAGTG
GGCCTACAGCCCGGTCGGGTTGCCGCATCGGTGGGCGCGCCGCCGCGTGGCGATGGCGGTTACCGCGCTG
CTGGGTTACCTGGTGGCGGCCTCGCCGTTGGCGGGTCCGGAGGGCCTGGTTCCGGGCACGGCGGCACAAT
TCGCGGTGAAGACCGCGATGGGCTCGCTGGTAGCGTTCGCGCTGGTGGCGCCGCTGGTGCTGGACCGGCC
CGACACGTCGCACCGGCTGCTGGGCAGCCCCGCGATGGTGACCCTGGGCCGTTGGTCCTATGGCCTGTTC
ATCTGGCATCTGGCCGCGCTGGCCATGGTGTTTCCCGTGATCGGAGCGTTCCCGTTTACCGGGCGAATGC
CGACGGTGCTGGTGTTGACGCTGATCTTCGGTTTCGCGATCGCCGCGGTCAGCTACGCCCTGGTCGAGTC
GCCCTGCCGGGAAGCGTTGCGCCGCTGGGAGCGCCGCAACGAACCCATATCGGTCGGCGAACTTCAGGCG
GACGCGATTGCACCCTGACTCGGCCGGCTGACACCTGGCGGGCACCTAGTCGATCGTGCCCGCTGGCACG
ATCCACTGACAGGGCTGACCGGTCACGGCGGCGATGAGATCGAAGTCCGCGTCGTAATGTAGAACGACCA
GCCCGTGTTCCTCGCCGGCCGCGGCAATGAGCAGGTCCGGGATTTTGCGACCGCGCTGACTACGCGCAGC
GAGTAGGCGCTGGATTCCAAGCGCGCGGCGATGATGCGATGCCGTCGATTCGATGAGGTCGAACGCGCTC
AATGCCACCATGAGCCGCTGCCACTCGGTCTCATTGCGTGCGGAGTACCCGACTTCAAGGTCGGTTATTT
GCGTGCGAGCGACGGCACCGGCCTCAGCCAACGGTTCCACCGCCCGCCGCACGGCGGGCCGGCTGAGCCT
TTTGATCACGCTGGTGTCGAGAAGATATTTCAGCGCCATGCTTCGGCGCGGTCCTCTGGCGGTGCGGCGG
CCAGCGTGTCGAGAGCGGCGGCGACGCGTTGAACTCGCTGAGACGTGGCTTGCCGCAGGGCCGCGTTGAC
GGTGTCTTTGATCGTCGTCGTGCCCAATTCTGTACGAGCCATGTTTAAAGCCTGCTCGTCGATGTCGACG
AGATGTTTCGCCATGAATCGGAGTATATATCAATAAGGAGCCGATATATATGCACAATGCCAAGCCCATG
GCATTCGCCCGGCGCGGCTGTCTCACTGATAGCCGCCCTGCCGCTCGAAGATGCGGCGCGGGTTGTCGAC
GAGCATGGTGTGCAGCTGCTCGTCGGTGACGCCGTGCTGCTTCAGTGCGGGGATGACGTCGTTGTGGATG
TGGAGGTAATGCCAATTCGGCATCGCCACCGGCACCAGCTCCTCGGGAAGCGCGTCGAAATAGCAGCAGG
CGTCGTGTGATAGCACCATCTTGTCGGCATGGCCGCGCTCGCACATTCGGGCCACGATGTTCACCCGGTC
CTGAAACGGTGAGATCACGTCGACGCCGAACCGGTCCATCCCGAGGTAGGAGCCGGCGGCGATGAGCTCT
TCCAGGTAGCCGACGTCGGTGCTGTCGCCGCAGTGTCCGATAACCACCCGGCTCAGGTCCACCCCCTCCT
CGGCGAAGATGCGTTGCTGGTCAAGGCCGCGCCGCAGCCCGGCGTGGGTGTGGGTGGAGATCGGCGCCCC
GGTGCGTTTGTGTGCTTGGGCGACCGCGCGCAACACCCGCTCGACACCAGGGGTGAGGCCGGGTTCGTCG
GTGGCGCACTTGAGGATTCCCGCCTTGATGCCGGTGTCGGCGATGCCGTGCTCGATGTCGCGGACGAACA
TGTCGGTCATGATCTCCGGGCCGTCCAGCTGTGCGCCCGGCCCGAGGTAGTGGAAGTAGAACGGGACGTC
GTTGTAGGTGTACAAGCCGGTGGCCACGACGATGTTCAGCTCGGTGGCCGCGGCCACCCGGGCGATGCGC
GGGATGTATCGGCCCAGCCCGATCACCGTGAGGTCGACGATGGTGTCCACGCCGCGGGCCTTGAGTTCGC
CTAGCCGGGCGATGGCGCCGGCCACCCGCTTGTCCTCGTCGCCCCAGGCTTCCGGGTAGTTCTGCGCAAT
CTCGGTGGTCATGATGAAGACGTGCTCGTGCATCAGCGTGACGCCGAGATCAGCGGTGTCGATGGGTCCG
CGAGCGGTATTTAGTTCTGGCACGTCACTGATGCTAGGCCGCAATCGGTGTCTTGCGGGGCCGCAGTGCA
GTAGCGTCACCCTCGTCGTTGACCGAACCGCTCGGGAGCCAATTCTTATGCTGCTCAACCCCAACCATTT
GACACGCAAATACCCAGACCGTCGCTCCGGGGAGATCATGGCCGCGACGGTGGACTTCTTCGAGTCCAGG
GGGAAGGCCCGGCTCAAGCACGACGACCACGAGCGGATCTGGTACTCGGACTTCCTGGACTTCGTCGGGC
GGGAACGCATCTTTGCTTCCCTACTGACGCCGGCCTCCTATGGCGCCGATGATTGCCGCTGGGACACCTA
CCGGATCAGCGAGTTCGCCGAGATCATGGGCTTCTACGGGCTGAGCTACTGGTACCCCTTCCAGGTGACC
GCCCTAGGCCTGGGCCCGATCTGGATGAGCGCCAACGAGGACGCCAAGCGCAAGGCCGCCGCGGGGCTCG
AGGCCGGCGAAGTGTTCGCCTTCGGCCTGTCCGAACAGACCCACGGCGCCGACGTCTATCAGACCGACAT
GATCCTTACCCCCAGCGACGGCGGCTGGACCGCCAACGGCGAGAAGTACTACATCGGCAACGCCAACGTG
GCCCGGATGGTCTCCACCTTCGGCAAGATCGCCGGCACCCCAGAAAGCCAGGAGTACGTCTTCTTCGTCG
CCGACTCCCAGCACGAGCGGTATGACCTGATCAAGAATGTGGTGAACTCGCAGAACTATGTGGCCAATTA
CGCGCTGCGCGATTACCCGGTCACCGAGGCCGACATCCTGCATCGTGGCGCCGAAGCCTTCCACGCCGCC
CTCAACACGGTCAACGTCTGCAAGTACAACCTGGGTTGGGGTGCCATCGGAATGTGCACCCACGCCCTCT
ACGAGTCGGTCACCCACGCGGCCAACCGTCACCTGTACGGCACTGTGGTGACCGACTTCAGCCACGTGCG
GCGGCTGCTCACCGACGCCTACGTGCGGCTAATTGCGATGAAGCTGGTCGCCAGCCGGGCCAGCGACTAC
ATGCGCAGCGCGTCGGCCGCCGACCGTCGCTACCTGCTCTACAGCCCGCTGACCAAGGCGAAGGTCACCA
GCGAAGGCGAGCGGGTCATCACCGCCCTGTGGGACGTCATTGCGGCCAAAGGGGTGGAAAAGGACACGTT
TTTCGAGACCGTGGCTCGCGAGATTGGCCTGCTGCCCAGGTTGGAAGGCACCGTGCACATCAACATCGGG
CTACTCGGCAAATTCATGCCCAACTACCTGTTCGCTCCCGACTCCACGCTGCCGGTCATCCCGCGTCGCG
ACGACGCCGCCGATGACGCGTTCCTGTTTGCCCAGGGACCCACCGGGGGCTTGGGTAAGGTGCGTTTCCA
CGACTGGCGCGCGTCATTTGACACCTGCGCGCATCTGCCTAATGTCGCACTGCTGCGCGAGCAAGTCGAC
GTGTTCGCCGAGCTGCTGGCCAGCGCCACCCCGGACGCGGCACAGCAGAAGGATATCGACTTTGCCTTCG
GCGTGGGACAACTCTTCGCGAACGTGCCCTATGCCCAGCTCATTTTGGAGGAGGCCCGGCTATCTGGTGT
CGACGAGGCCTTGATCGACGAGATCTTCGGCGTACTGGTTCGGGACTTCAACACCCATGCCGTCGAGCTG
CACGGCAGGTCCGCCACGACAGCCGAACAGGCTCGGTTCGCCATGCGAATGGTCCGTCGGCCGGTGCACG
ATCCCGCCCGCTACGACCAGATCTGGAAGGACCACGTGCTCGCGCTCAACGGCGCATATCAAATGGCACC
ATAGTGCGCCGCGTCGAGATCGACGCTGCCGTGTTGCCCACTCGCACTTTCGCGCGCTGGTGTCAATCTC
GACGCCAGCCTTGACCGTGATGCAGCGCACAGTAGAATGACCAGTGGTCACCAACGCAAGGAGGCCCCAT
GCCGACGGTGACGTGGGCGCGTGTCGATCCGGCTCGCCGTGCCGCCGTGGTGGAAGCCGCCGAGGCTGAG
TTCGGTGCGCACGGATTCTCCCGCGGCAGCTTGAACGTCATAGCCCGGCGTGCCGGAGTCGCCAAGGGCA
GCCTGTTCCAGTACTTCGCGGACAAGCGCGACCTCTACGCGTTTATTGCCGACATCGCCAGCCAGCGAGT
CCGCTCCTACATGGAGGACCTGATCCGCGAGCTGGACCCGAACCGGCCGTTCTTCGAATTCCTCACCGAC
CTGCTCGATGGCTGGGTCGCCTACTTCGCCGAGCATCCTCGGGAACGTGCGTTGCATGCTGCGGCGACCC
TGGAGGTCGACACCGATGCCCGCATCAGCGTGCGCAGCGTCCTGCACCGCCACTACCTGGACGTGCTACG
GCCGCTGGTGCGCGACGCGCACGCGCGGGGCGACCTGCGCGCAGATTCCGACACCGGTGCATTGATGTCG
CTGCTGCTGCTGATCTTTCCGCACCTGGCGCTGGCTCCATACATGCGTGGTTTGGATCCGATCCTGGGCC
TCGACGAGCCCACACCTGAGCAGCCCGCGCTGGCCGTGCGCAGGCTTGTCGCCGTGCTGGCGGCGGCCTT
CGATGCCCAGCACCCCGCGACCAACTCAGCCCAGACCCGATCGGAGGAGATCACATGACACGCACACGTT
CGGGCTCGCTCGCCGCGGGCGGACTCAACTGGGCGAGCCTGCCACTGAAGCTGTTCGCCGGGGGCAACGC
AAAGTTCTGGCATCCGGCCGACATCGACTTCACGCGCGACCGGGCGGACTGGGAGAAGTTGTCGGACGAC
GAACGTGACTACGCCACCCGATTGTGCACCCAGTTCATTGCCGGCGAGGAGGCGGTGACCGAGGACATCC
AGCCGTTCATGTCCGCGATGCGGGCCGAGGGACGGCTGGCCGACGAGATGTATCTGACGCAGTTCGCGTT
CGAGGAAGCCAAACACACCCAGGTGTTTCGCATGTGGCTGGATGCCGTCGGAATCAGCGAAGACTTGCAT
CGCTATCTCGACGACTTGCCCGCCTACCGCCAAATCTTCTACGCGGAGTTGCCGGAGTGCCTCAACGCAT
TGTCGGCCGATCCCTCACCGGCCGCCCAGGTCCGGGCGTCGGTCACCTACAACCACATCGTGGAAGGCAT
GCTGGCGCTCACGGGCTACTACGCCTGGCACAAGATCTGTGTGGAACGCGCAATCCTTCCCGGCATGCAG
GAGCTGGTCCGGCGCATCGGTGACGACGAGCGACGCCACATGGCTTGGGGCACCTTCACCTGTCGGCGCC
ACGTCGCCGCCGACGACGCCAATTGGACGGTGTTCGAAACACGGATGAACGAGCTCATCCCGCTGGCGCT
GCGCCTCATCGAGGAGGGCTTTGCGCTGTACGGCGACCAGCCCCCATTCGACCTGTCCAAGGACGATTTC
CTGCAATACTCGACCGACAAGGGAATGCGCCGGTTCGGCACCATCAGCAACGCCCGCGGCCGGCCGGTCG
CCGAAATCGACGTCGACTACTCGCCCGCGCAGCTGGAGGACACCTTCGCCGACGAGGACCGGCGCACCCT
GGCAGCGGCCTCGGCCTAGGCCTGGCGAGCAGACGCAAAATCGCCCAATTTCGTGCCGAATTGGGCGATT
TTGCGTCTGCTCGCCAGGGGAACGCTAGGCGATCCAGACGGTCTTGATGTTGCAGAACTCGCGTATCCCG
TGTGCGGACAGTTCCCGGCCATAGCCCGAGCGCTTGACCCCGCCGAACGGCAATTCGGGATAGGACACCG
TCATGCCGTTGATAAAAACCTGGCCCGCCACGATGTCGTCGATGAAGCGTCGTTGCTCGGTCTCGTCGCG
GGTCCAGGCGTTGGATCCCAGCCCGAAGGTGGTGGCGTTGGCGATCTCGACGGCCTCGTCGATGTTCGCC
GCGCGGAACACCGAGGCGACCGGACCGAAGACCTCCTCGGTGTAGAGAGCCATGTCCTTGGAGATGTCGG
TGATCACGGTCGGCGGGTAGAACCAGCCCGGCCGGTCGAGACGCTTTCCGCCGCACCGGATCACCGCGCC
CGCCGCGGCAGCATCCTCGACTTGCTTGGCAACCTCGTTGCGGCCCTGCTCGGTGGCCAGCGGGCCCACG
TCGGTGTCCGGGTCGGTCGGGTCGCCGACCCGTAACGCCGCCATCCGCGCGACGAACTTGTCGACGAAAT
CGTCGTAAATGTCGGCGTGGACGATGAACCGCTTGGCGGCGATGCAGGATTGGCCGTTGTTCTGCACCCG
GCCGGTGACGGCGGTGCTGACCGCGGCGTCCAGATCGGCCGACGGCATAACGATGAACGGGTCGCTGCCG
CCGAGCTCGAGCACGGTCGGCTTGATCTCGTTACCGGCGATAGCGCCCACCGATTGGCCGGCCGGCTCGC
TTCCGGTCAGCGTGGCCGCCGCGACCCGGGGATCACGCAGGATGGCTTCGACGGCTCCCGAGCTAACAAG
CAACGTCTGGAAGCAGCCGTCCGGGAAGCCGCCTCGGGCGATGACGTCGGCCAGGTACAGCGCGCATTGC
GGCACGTTCGACGCGTGCTTGAGCAGGCCGACGTTTCCGGCCATCAGTGCCGGTGCGGCGAACCGAACCG
CTTGCCACAGGGGGAAGTTCCATGGCATCACCGCCAGGATCACCCCGAGCGGCTGGTATCGGCCGTAGGC
CGCCGACGCCCCGACCTTGGCCGCATCGGCGGGTTCGTCGGCCAGCAACGCCTCGGCGTTTTCGGCGTAG
TAGCGAAAACCCTTGGCGCACTTCAGTGCCTCGGCTTTGGCCGCGGCCAGCGTCTTGCCCATCTCGAGCG
TCATCATCGCGGCGGCCTGGTCGGCCTCGGCTTCCAGCAAGTCGGCGGTGGCATTGGCCCACCGGGCGCG
CTGGGCGAAGCTGGTCTGGCGGTAGTCGGCGAACCGCCGGTGGGCCCGGGCTATTGCCGCGTCGACTTCG
TCATCGGTCGCCGCAGTGAATGTCTTGACTGTTTCGCCGGTAGCCGGGTTGATGGTGGCGATGGGCACGC
TGACATCCTTTGCTGGGTGGGTTTGCACAAATCGTCCGGTGTCCAGCCTGCCACTAACGTGGCCAGCGCT
CCCGAGCAGGAGGTGTCGGGGCCTCCTATCGGCTGGGGTGGGCTCTATCACGGGCAGGACCAGCGTGGCG
GAACATGTCACCGATCGCATGTTCGTCGGGAGCTAATCGGCCCGTTCAATCGGCCGGTGGCGAGGCGACT
TTGCGTAGCGACATCGGCGGGACGTAGCGCCCGATCAGCGTGCGGTGCCACCAGGCTCGGTCCCGTCGCA
GCTCGGCCACGGTGGTGAAGCGGTACTGATACAGCTGCGCGCGCACATACCGAGGCGGAGATTGCGGGAA
AGGATTGTGGCGCAACAGCTTCAGCGTCGCAGGATCATTGCGCAGCAACCGGTTTAGGAATGGCGTCATC
CACGGTAGTGCGTAGCCCGGTGAGATGGCGGCGAACCACATGAGCCAGTCCAGCCGCAGATGGTAGGGGG
CCCATTGCCGCGGCAGCCGGCGCGGATCACCGGGCTTGCCCTTGAATTCGTATGCTTTCCAGACGGTTTG
TTCGGTAATCGGTGACTCGTCGGTCCCTTCGATTACCACTTCCCGGCGGGTGCGGCAGATGCTGCCGAAC
GCCCCGTAGGTGTTGACCAAATGAAAGGGGTTGAACGACATGTTCATTCGTTGATGAGAGGACAGCAGAT
TGCGTGCCGGCCAGTAGCTCAGCAACAGCACCGCCGCGGTGAATACGACCACGAGGCCGGCGAACCACTG
CGGCGGTGCCGACAGCGCCGGCTGGGCCGGCATCGGCAGCAGCGCCGCGGCCGAAGATGTGTCGATCGCG
CTGCACGCCAAGAGGATGGTCAGCCAATTGAGCCAGGAGAAATTTCCCGATGCCACCAGCCATAGCTGGG
TAACCACGATGATCGCGGCGGCGATGCTGGCTGCGGGCTGTGGTGTGAACAACCCAAACGGCACCACGAG
CTGGGCGAAATGGTTGCCCGCCACCTCAATCCGGTGCAATGGCTTAGGCAGGTGATGGAAGAACCAGCTC
AACGGGCCCGGCATGGGCTGTGTTTCGTGGTGGTAGTACAGGCACGTCAGACTGCGCCAGCACGAGTCGC
CGCGCATCTTGATCAATCCGGCACCGAATTCGACCCGGAACAGCAGCCAGCGCGCCAACAACAACGTCAG
AATCGGCGGGGCGGTGCGCTCGTTTCCGAGGAAGATCATCAGGAAGCCGGTCTCCAGCAGCAGCGACTCC
CAACCGAATGAGTACCACGCCTGCCCGACGTTGACGATGGACAGGTAGAGCACCCACAGCGTCAGCCAGA
TCAGCATCGTGGCCCACAACGGCACGAAGGAGGCCGCACCGGCGACGACGGCTGCCGACAACACGGCACC
CAACCAGCAGACCCCGGCGAACACCCGATCGGAATAGCGAAAGTGAAAGATGCTCGGTGTTCGCCAGAAG
GACTGTCCAGCCAGATACCGCGGCACCGGCAGCATGCCGTGCTCTCCGATGAGGGGCCGGAACTGCTGTG
CGGCCGCGACGAATGCGATCAGATAAATAATCGCCGTGCCGCGCTCCAGCGCCAGTCTGCCCAGCCAATA
TTCGGGCGCTGAAAACCATCCCATGGCCGTTACTCCTTGGACACGGCGTTCACACCAACTATTGCATGCG
GTCTTGACCACGAGACTCTGATGTGGCGACCACCGATGCCGCCACCACGGAAACCGAAATCAGTGCCAGC
AGTTGCACACTGGCCCAGTTCCCGGCGTATCCGTCGACCGACCGCCACGGATGCCGGGACAGCGCAGCGC
CGGCCAGGATCAGCCCGCCCGCAGCCAGTCCGACGGTGACCCGGTCACGTAGTCGCTCCCGGCGGCGCAG
TGCATACCGCACACCGAGGGCCGTGCCCATCACCATGACCCCGGCGATGCTGGCGATCACCGCCCCGGCC
GCCAGCACCCCGGCCGCCGCCCAGGCTCCGGGCCTCCAGGGTGGTGTGGGCCGGTCGGCGAGCTGCCGTC
GCCCGGTCCGCCAGAACGCCAGCAGAGCTAGCAGGGGCAGCAGGGCCAGCCCTATCGCCAGGCTCGCCCG
ATACAGCGAGTTCGGTGCGAATGTCAGCGTGATGGTGCCGGGGTTCCCGGCGGGCACCACCCAGGCCTGC
TGCCACCCGTTGACGGCGATCGGTGTCAGCCGGGCCCCGGTGCTCGTGCGGGCCACCCAGCCCGAGTTGA
TGCTTTCGGGTACCACCAGCACCCGGGAAGTGGCCGACTCGGGAACCCGAACTTCGCGGTGGGTGGGACC
CCACGCACCCGTTTCAGCAGAAGTAACTGTCGCGCTTGACAATCCAGCACCGGGAGTTGACAACTGGGCA
CCGTCGACCACGAACGCGGCGCCGGGGCTGATCAGCAATTCCTGCTGTCCCGCCGGCAGCGCTATCGGCT
CGCGTTCACACGGGAGCGCGGCGACCGGTTCACCGTCCAGCAAGGCGCCCACCGTGGTTCGGATCGAGGT
GTGCACGAACCGGCCCGCGACGGCGACGACCGGGCCGTGATCGCAATCCACGGTGAGCGCACGCGCGCGG
TTGCGGGCGGCGTCGGCCGGCGCAATCGGGGCGCCGCCGGCGCTAAGCACCACCACTTCGGCCAGCCCCG
GCGGCTTGAGCTGGTCGAAGCCCAGCGCGTTGCGATCGATGACATCGTCCCAGTCCAGCAGGCTGACCGA
CACCGTGTCGGTCACCCGGGGATGCAGCCATAGCGTCGTTAGCTCGCCGACCTGCAGTTGTCGGACCTGG
GGGCCGTCGCCCAGGTTGATGGCCACCACCGTCGGATGGGCCGGCAACATCGACCGGCTGGCGGCCAGCC
GCAGCCCGGTCACCACGGTGGGCCGCGGCAGGGTCAGCGTCAGCGTCGGCGGGGTTTTGTGTTGCACCAC
CCGCTGCGGCGCGGTCCAGGCGGTGGCCGGATCGCCGTCGGCGGCCGCGTACGCCGAGCCGAGGATGTCG
ACAAGGTCGGAATCACCGCTGGCCCGGGTGGTGGAAGGCGCGGCGATCAAGTCGGCCAGCTTCGGGCCCT
GCCGTGGTCGCACCCACACCATCGGGGTCACCGACACCGGGCGGGGTACGGTCAGTGTGCGGCTGAGATT
GGCCGGTTCCTCGGGTGCCAGGGCCATCGAGGCGGCGCAGCGCACGCCGTCGGGTCCCGGGGCGCAGCCC
GGTCTGCCCAGCAGTTCGGATCCCAGGTCCCAGCCCGCGATCGCCGAACCCGGCGGCGGCCCGGGCACCA
GCACGGTGTGTCGCAGCTGAACCGGATGGGCGAAACCGGACGCATCGTATTGGGTGATGGCCAGATCGGT
GATGCCGAACTGCACACCGGCCGACCCGTCGTCGGTGGCGGCCGCGGTAAACCGCACCCAGGGGGTTTCG
CCGTAGGGCAGTGCGGCGGTGAGCGGTTTGCCCGCCTCATCGAACCGCAGGGTGGTGCTGCCGTTGACGG
TCTCGATCAGGATGCGTCGGACCTGGGCGCCGACCGCGGTCGCGCTGGGTGTCAGGGTGACGACGGCATT
GGTCACCGGACGGTCGAAATCCACCTGCAGCCACTGCCCAACGGCGGCCTGCAGCGCGTTGGACACCCAA
GCGGTCGCCGGGTCACCGTCGACGGCGGCCGCGGGTGCGCTCGCCGGGGCGACGTCGGGCATGGCGGTGG
CATCCGCCGAGGAGCTCGACACGGTGATCCGGCCGCCGGTCCATCCACCGACGACCGGCTCCGCGCCCGG
CACCGGGTAGTCAGGCACCCGGTTGTAGGTGTGCCGGGCGTCGCCGGGTGCCCGGATCGCCGACGAGTGG
TGGTCCACCCGGCCGTAATCGGTCTCGCGGGCCACCGGGGTGTCGGTGACGGCGACCTGGGGCACCGGCA
AGCCGGCAGCTCGAGCGTCCGCGGTCATCAGCACCGGACCCAGCGGGGGCTGGCCCTGCAGCCGGCGTCG
TTCGTCCAGACGCAGCAGGACCTCGGGTCCGCCGTCGACGCGGGCGAGCTGGTCGGTCGCGGCGAAGTAG
GGCGCACCGGGGTTGGCGGGCGCGCTCACCCGGTAGATCTCAATCGCGGGATATCGGGGTCGCAGGCCGC
TGTCGTTGACGAAACCCGCCAGCGGATCAGGACCCACCGGCGCGCCGAACTCCGCCAGCTTCGCTAGCCC
GGGCGACCCTGCGATGCTACGGTGCAGCAGAATCGGTCGTGCCGAGCGCGACGTCTCGGGATCCAGATCG
TTGCGTACCAGCACATAGGAAATGCCTTGGCGGGCAAGGGTATCGGCCAGCCCCGCCGACGGTCGTCCGG
CGGCGAACAGGCGTTGCACGGAGTCCAGCGCTCGAATGGTCTGCGGCGGGGTCAGCGGAATGGAGTCGCG
CACGCCCCACGGGCCGTCGCCGAGCACCTGCAGCGGCTCGTCGTGGCTGGTGCCCCACACCTGGGTGGCG
AACGGGGCGCCCGGGACCACCAGCACCCGCCCGGGAGTGGGCGTCGCGGCATGGTGTGTGCGCAGCCAGT
CGGCGGCCTCCTGCCAGTACTGGGGAAGCGCACCGAACGTGCCGGGCGGGGCGACCCGGCCGGTCCACGC
CAGCGAGGTGCTGACCATCAGCGCGGTCAGGGCTACCACCGCCACCGCTACTCGCTTGTCCCGCTCGGGG
TGCGCGAACGCGCGCAGCCACGCCGGCCTCGGCGCGCTGCCTGGCAGCGGAACTCGGCTCAGCAGCTGCG
CCAAGCCCAGCACCAGGGGCAGCCGGATCACAGGCCCCACCTTGTGTACGTTGCGCAGGGGGGTGCCGGC
GGCGTCCAGGAACGCCTGCACCGGGTGGGCGACCGGCGAAGCCAGCCCGCCGCGGTGGCCAACGGCCAGC
AGCACCACCCCGACCAACAGCATCGTCACCAGCCGGCCGCGCGCCGGCATCGCCGGGCTAGTCAGTCCGG
CCAGCCCGGCCGCTGCGACCAGGCAGGTGCCCAGGATGGCCGCCGATCCGGTGACCAACGGCGCGCCCGC
GGTCGCGTTCGGCGCCACGAACGGCGTCCAGCTGTCGGTGCCGCGCAGCACCTCCACCAGCGAGGACCAT
TGCGTGGTCACGCCGGAAGATTCGATGAAGTCCAGAAACGGCGGACTGACCCCGTGCAGCTGCGTCAGCG
CCATTACCCACCACAGTGTCGCCAGGGCCATCGCCAACAGCCACCACGCGGTGTAGCGCCACCACAACCG
ATTCGGCCGGTGACAGGCCCACCAGATCACCGCCGGCAGGCAACCGGCCAGCGTCGCGATGGCGTTGACC
GCGCCCATCAGCGCCACCGCCAGCCCGGCTTGGGCGGCCAGCGCGCGCACCGAGCGGCCAGAAGTCCCCC
GCAGCGCCAGGATCGTGGGCAGCAGCACCCACGGCGCCAGCATCATCGGCAAGGTTTCCGACGAGATCGA
CCCGAGTGTGGTCAGCACCCGTGGTGACAGCGCGAACGCCACGGCGCCGACCACCCGCGAGGACGGGCCG
CCGACGCCCAGCGCCTCGGCTACCCGCAGCAGGCCCCAGAAGCCGACCGTGAGCAACACCGCCCACCACA
GCCGCTGAGTGACCCAGCCGGGCACTCCCAGCAGGTGACCGATCACGAAGAAGGTGCCGTGCGGAAACAG
ATACCCGTAGGCCTGGTTCTGCGCCTGCCCGAACGGCAGGTCGCTGTTCCACAGGTTGGTCGCACGCGCC
AGGAAGCGCAGCGGGTTGGCGGTGAGGTCCAGCTTGGTGTCGGGGGAGACTTGTCCGGGGGATTGGGCGA
ACGTCAGCGCCAACGCTACCGCGCCGACCACCGGCAGCCATTTGCGAGACAACGGCGCCACCTGCGACCC
GGAGGCCGCCTCAGCCTGCGGCGCCCGGGTCGCGGGGCTAGCTACGGTTACCGTACTCGACCCGGTTGAG
CACTGATGACGACGGATCGCCCCCGGGGAGTGGCGGTTTCTTGTCCTGCTGCACCATCAGGGTCACTCCG
AAGATCGCGGCCGCGCCCAGCAACAGACCAACCACCACGCTTGCGGCGGCGGGCGCGACGATCCGGTTCA
TCGGTGGCTCCTCGACGGCTGTGGGTGCGGCTTGAGAGGCTAGAGGCAACTTAGCAGAAGCGTGGGCCTG
GCCCCCCAACCCGGAGCGTATGCGCCACCGTGACAGCATGTCCGGATGGCTTTTCCACGCACACTGGCGA
TACTCGCTGCGGCAGCAGCGTTGGTGGTGGCCTGCAGCCATGGCGGCACACCCACCGGATCGTCGACGAC
CTCCGGCGCGTCGCCCGCAACTCCGGTAGCCGTTCCCGTGCCCCGGAGCTGCGCCGAGCCGGCGGGGATC
CCGGCGCTGCTGTCCCCCCGTGACAAGCTGGCCCAGCTGCTGGTGGTCGGCGTGCGAGATGCTGCGGACG
CCCAAGCCGTGGTCACCAACTACCACGTCGGCGGCATCCTCATCGGCAGCGACACCGACCTGACGATTTT
TGACGGCGCGCTGGCCGAGATCGTTGCCGGCGGGGGTCCGCTGCCGCTGGCGGTGAGTGTCGACGAGGAA
GGCGGGCGGGTGTCCCGGTTGAGGTCGCTGATCGGCGGTACGGGGCCGTCGGCCCGCGAACTGGCACAAA
CCCGAACCGTCCAGCAGGTGCGCGACTTGGCTCGAGACCGCGGCCGGCAGATGAGAAAGCTGGGTATCAC
CATCGACTTCGCCCCGGTGGTCGACGTCACCGACGCCCCGGATGACACGGTGATCGGGGACCGGTCGTTC
GGCTCGGATCCGGCTACGGTCACCGCGTATGCCGGGGCGTACGCGCAGGGTCTGCGCGATGCCGGGGTGC
TGCCGGTGCTCAAGCATTTCCCCGGTCACGGGCGTGGCTCGGGTGATTCGCACAACGGGGGTGTCACGAC
ACCACCGCTTGATGACCTGGTGGGCGATGACCTGGTGCCCTACCGAACGCTGGTGACCCAGGCGCCGGTC
GGTGTGATGGTGGGTCATCTGCAGGTTCCTGGGTTGACCGGCTCCGAGCCGGCCAGTCTGAGCAAGGCCG
CGGTGAACCTGCTGCGCACCGGCACGGGATACGGCGCACCGCCGTTCGATGGTCCAGTGTTCAGCGACGA
CCTCTCTGGTATGGCCGCGATCTCAGACCGGTTTGGCGTCAGCGAGGCGGTGTTGCGCACCTTGCAAGCC
GGTGCCGATATCGCACTGTGGGTTACCACCAAAGAGGTGCCCGCGGTGCTGGACCGCCTGGAACAGGCGC
TGCGCGCCGGTGAATTGCCGATGTCGGCGGTCGACCGGTCGGTGGTGCGGGTGGCGACCATGAAGGGGCC
CAACCCGGGGTGTGGCCGTTAGCGATGTGCGGCTGGCGCCCCACTGCTTACCGTAGGGTTAGATAGACGG
GCTACAGGGGCCCAAAAGGGGCTGGCGATGGCAGGTGGTACCAAGCGACTACCGCGTGCTGTCCGAGAGC
AGCAGATGCTCGATGCCGCCGTGCAGATGTTCTCGGTTAACGGCTACCACGAGACCTCGATGGACGCGAT
CGCTGCCGAGGCGCAGATCTCCAAGCCGATGCTGTACCTGTACTACGGCTCCAAGGAAGACCTGTTCGGC
GCCTGCCTGAACCGTGAGATGAGCCGGTTCATCGACGCGTTGCGTTCCAGCATCAACTTCGACCAGAGCC
CGAAAGACTTGCTGCGCAACACCATCGTGTCGTTCCTACGCTATATCGATGCCAACCGGGCGTCGTGGAT
CGTGATGTACACCCAGGCCACCAGCTCCCAAGCGTTCGCGCACACGGTGCGTGAGGGGCGCGAACAGATC
GTCCAACTGGTGGCCGAGTTGGTGCGGGCCGGCACCCGCGGCCCGCTTACGGACGCCGAAATCGAGATGA
TGGCCGTCGCGCTGGTGGGCGCCGGCGAGGCAGTGGCCACCCGGCTCGGTATCGGTGACACCGACGTTGA
CGAGGCGGCCGAGATGATGATCAACCTGTTCTGGCTCGGCCTCAAGGGCGCGCCGGTGGATCGGCTCGAG
ACCGGGCACTGACCTGCGCGGTATCGGCCACTGAGATGTGGGTGTATTTTAGATGCAGATGTAAATTCGA
TGTATGATTCGAACGCAAGTCCAGCTCCCAGATGAGCTTTACCGGGACGCCAAGCGGGTCGCGCACGAGC
ACGAAATGACCCTTGCCGAGGTCGTTCGTCGCGGGCTGGAGCACATGGTGCGGATCTATCCGAGGCGCGA
TGCGGCGTCCGACACCTGGCAGCCGCCCACGCCGCGTCGACTCGGTCCGTTTCGTGCGTCCGAAGAAACG
TGGCGCGAGCTCGCCAACGAGGCGTGAGTAGCCCGTGCTCTCGATCGATACGAATATCCTGCTGTACGCG
CAGAACCGGGATTGCCCCGAGCATGACGCCGCCGCCGCCTTCCTCGTCGAGTGCGCTGGTCGAGCCGACG
TCGCAGTCTGCGAACTCGTGCTTATGGAGCTGTATCAATTGCTGCGGAATCCTACGGTGGTGACGCGACC
GCTCGAGGGCCCCGAGGCGGCGGAAGTCTGTCAGACGTTCCGTCGCAACCGGCGGTGGGCGCTCCTCGAG
AACGCTCCGGTCATGAACGAGGTGTGGGTGTTGGCGGCCACGCCTAGAATTGCTCGCCGGCGCCTATTCG
ATGCCCGGCTGGCACTGACCTTGCGCCATCATGGTGTCGACGAATTCGCCACTCGAAACATCAACGGCTT
CACCGACTTCGGCTTCTCACGCGTGTGGGACCCGATAACGTCGGATGGCTGACCACGCCGGGCCGATCCG
CGTGGCCCCGGCTATAGACCCCGCACGGTAGCGGTCAGGTGGGGGTATCCCTTGGCCATATTGCGCAGCG
TGAGATCCCAGCCGCCATCGCCTTCGGCGACGTAGAGTCCCGCGGTGGCCGGCAGCAGCACCGGCTTGGC
GAACCGAACCGAATAGCGCACCGCGTCCGGAAAACGGGCTTCGATATTCGCCAATACCGCCGCGGCAGTG
AACATCCCGTGCGCGATGACGGTGGGGAAGCCGAACAGTTTCGCCGCGATCGGGTTGGTGTGGATCGGGT
TGTGATCGCCGCCGACGGCGGCATAGCGGCGGATCTTCGCCGGGGTGATCCGCAGGACCGCGGCGGGCGG
GGGTAGCTTGGGCTTTTTTTGCGGCGGCGGTTTGGGTTCGCCGGACAAGCTGGTGCGTTGTTGATGCAGG
AACGTCGTCACCTGGTGCCAGGCGACATCGTTGCCGACGCTGACGTTGGTCACCAGATCGACCAGCAGGC
CCCTGCGGTGTTCGCGCAGATTCTCCGCGCGCACCCGCACGCCCACCGCGTCGGTGACCGCGATCGGCCG
GTATTGCGTGATGTGGTTCTCGGTGTGTATCGCTCCCATTGCGGCGAACGGGAAGTCGAAGCCGGTCACC
AACGACATCACCGATGGAAAAGTCAACGCGAACGGATAGGTCAACGGCACCTGGTTGCCGTAGCGCAGAC
CGGTGACCGCCGCGTAGGCCGCGACGTTGGCGGGGTCGATCGGCAGCTCCTCGACGGTCACCGTCCGGTT
GGGCAGCTGGTCTGTCCGGGGCACCACGGGTAGCGCCCCGGCCGCCGCGCGCAGCAGGTTCTTCAGGCCG
CTGGGTTGAGTCACTACTGTCCCCTCACGCGCCGATCATGGCCTGGCCGCAGACACGAATGACGTTGCCG
GTCACCGCGTTTGACGCCGGGCTGGCGAAGTAGGCGATGGCCTCGGCGACGTCGACGGGCTGCCCGCCCT
GCAGCAGCGAGTTCAGCCGGCGGCCTACCTCACGGGTGGCCAGCGGGATGGCGGCCGTCATCTGGGTTTC
GATGAATCCCGGTGCCACGGCGTTGATCGTGATGCCTTTCGCGGCCAGGCCGGGTGCCAGCGCCTGGGTG
ATGCCGATCATCCCGGCCTTGGTGGTGGCGTAGTTGGTCTGGCCGCGGTTGCCGGCGATGCCGGCGATCG
ACGACAGCCCGATCACCCGACCACCCTCTCCGATGCTGCCGTTGCCCACCAGACCCTCGGTGAGCCGCAA
CGGGGCAAGCAGATTGACAGCCAGGACGGCGTCCCAACGCGCATCGTCCATGTTGGCCAGCAGCTTGTCA
CGGGTGATGCCGGCGTTGTTGACCAGGATGTCGGCCTTGCCACCGTGGTGGTCGCGCAGGTGCTCGCTGA
TCTTGTCGACGGCATCGTCGGCGGTGACGTCGAGCCACAGCGCGGTGCCGCCCACCTTGCTGGCGGTTTC
GGCCAGGTTCTCGGCGGCGGACTCCACATCGATGGCGACCACGTGGGCGCCGTCGCGAGCGAACACCTCG
GCGATGGTTGCGCCGATGCCGCGGGCCGCGCCGGTCACAATGGCGACCTTGCCGTCCAGCGGCTTCTCCC
AGTCGGCCGGCGGTGTGGAATCGTCCGCCCCGACAGAGAAGACTTGGCCGTCGACGTAGGCCGACTTGGC
CGACAGCAGGAATCGCATGGTCGACTCGAGGCCGGTAGCTGCGGGCTTGGCGTCCGGCGACAGGTAGACC
AACGCCGTTGTCGCACCGCGGCGCAGTTCCTTGCCCAGCGAGCGGGTGAAGCCCTCCAGCGCGCGCTGCG
CGATCCGCTCGTTCGTGCTGGCGGCCGCTTCGGGTGTGCCGCCAACAACCACCACGCGCCCGCAACGGCC
GAGATTGCGCAGTACCGGAGTAAAGAACTCGTGCAGCCCCTTGAGCCCGGCCGGCTCTGTGATGCCGGTG
GCGTCGAAGACCAGCCCGCCGAACGAGTCCGCCCAGCGCCCGCCCAGGTTGTTTCCTACCAGGTCGTAGT
CCTTTTCGAGTGCCGCGCGCAGTGGTTCGACGACCCTGCCGGCCCCGCCGATCAGCAGCGACCCGGTCAG
TGGCGGTTCGCCTGCTCGATAGCGGCGAAGCGTCTCGGGTTGCGGAACACCCAATTGCCTGGCCAAAAAC
GATCCTGGACCGGAGTTGACAACCTGCGAGAACAGATCGGACGAACGCTTGGGAGCCACTTCAGCTGCCT
TCCGTATCGTGTGGGGGTCGGGCGCGCCAATACACGTAACCGTATCGAGGACTAACTTACTTCAGAGTAA
GAACAGTGGGTAGTATGGCCCTCAACGGCCGATCCCCCGAACTGATCAACGGAGAAAACAGTGGCCCCTG
CTGCTAAGAACACTTCACAGACCAGGCGGCGAGTCGCCGTACTGGGCGGCAACCGCATCCCGTTCGCCAG
ATCGGACGGTGCCTACGCGGATGCGTCCAACCAGGACATGTTCACCGCGGCGCTGAGCGGCTTGGTGGAC
CGATTCGGACTCGCCGGCGAGCGGCTGGACATGGTGGTGGGCGGTGCGGTGCTCAAACACAGCCGCGACT
TCAATCTAATGCGCGAATGCGTGCTGGGCTCCGAACTCTCGCCGTACACGCCGGCGTTCGACCTGCAGCA
GGCCTGCGGGACGGGCCTGCAGGCCGCGATCGCGGCCGCCGACGGCATTGCCGCCGGGCGGTATGAGGTG
GCCGCCGCTGGCGGGGTGGACACCACCTCGGACCCGCCGATCGGCCTGGGCGACGACCTGCGCCGCACCC
TGCTCAAGCTGCGCCGATCTAGGTCCAACGTGCAACGCCTCAAGCTGGTGGGCACGCTGCCGGCCAGCCT
GGGCGTGGAGATCCCCGCCAACAGCGAGCCGCGCACCGGGCTGTCGATGGGCGAGCACGCCGCCGTCACC
GCCAAGCAGATGGGCATCAAACGCGTAGACCAGGACGAGCTGGCCGCCGCCAGCCATCGCAATATGGCCG
ACGCCTACGACCGGGGTTTCTTCGACGACCTGGTCAGTCCGTTTTTAGGGCTGTACCGAGACGACAATCT
GCGGCCTAACTCCAGCGTCGAGAAACTGGCCACGCTGCGTCCGGTCTTCGGAGTGAAGGCCGGTGACGCG
ACGATGACGGCCGGCAATTCGACTCCGCTGACCGACGGCGCCTCGGTGGCATTGCTGGCCAGCGAACAGT
GGGCGGAGGCACACTCGCTGGCTCCGCTGGCCTATCTCGTGGATGCCGAGACCGCCGCGGTCGACTATGT
CAACGGCAACGACGGCCTGTTGATGGCGCCGACCTACGCGGTACCCCGGCTGCTGGCCCGTAACGGGTTG
AGCCTGCAGGACTTCGACTTCTACGAAATCCACGAGGCGTTTGCCTCCGTGGTGCTCGCGCATCTGGCGG
CGTGGGAGTCCGAGGAGTACTGCAAGCGGCGGCTGGGCCTGGACGCCGCGCTGGGGTCGATCGATCGGTC
CAAGCTCAACGTCAACGGGTCGTCGTTGGCCGCCGGGCACCCCTTCGCGGCGACCGGTGGGCGGATTTTG
GCGCAGACCGCCAAGCAGCTCGCCGAGAAGAAGGCGGCGAAAAAAGGCGGCGGACCGCTGCGCGGGCTGA
TTTCGATCTGCGCGGCCGGCGGCCAAGGTGTGGCCGCGATTTTGGAGGCCTGACGCTGACGGCTCGGTAA
GTGCCTCGCGGGAAGTCCCGAGTGGCCGGTGGGCCGCCCAAAGAAATGTGTTGCGGGTGGTTTGCGCCCT
GAGCAGATGGGTACCCGATCACTCGGATAGCCCCGTGTTGTTGTCTGACCCCCGACCCCGACGGCAATGC
GGGGCAATCCCCTGGAAAGGGCCGCCGCTGGTGGGAGGGGACCCAGCGGCGGTCTTTTTGGGCTTGCCCC
ATCGTTCGTTGACTCTGCGTCCACCACGCAAAAGTGCGAGTAACCCGTCCGGTGGACGCAGAGTCAACAG
ATAAGGATCAGAACGCGGCCTCGTCGAGTTCCATGATGTCGTTGTCCAGCGTCTCGATCACCTCGCGGGT
GCTGGTCAACAGCGGCAAGAAGTTCTTCGCGAAGAACGACGCCACCGCGACTTTGCCTTCGTAGAAGGAC
CGCTCGTCGCCGGTGGCACCCGCGTCGAGTGCCGCCACCGCCACCGCGGCCTGACGCTGCAGCAACCAGC
CGATGATGAGGTCACCGACGCTCATCAAGAAGCGCACCGAACCCAAGCCCACCTTGTAGAGGCTGGTGAC
GTCCTGCTGCGCGGCCATCAGGTAGCCGGTCAGTGCGGCCGCCATGCCCTGGACGTCGGTGAGCGCCTTG
GCCAGCAGCGCGCGTTCGGTCTTCAGCCGGCCGTTGCCAGCACCGCTGTCGACGAACTCCTGGATCTGGC
CTGACACGTGCGCCAACGCCACGCCCTTGTCACGGACGATTTTGCGGAAGAAGAAGTCTTGTGCCTGGAT
GGCGGTGGTGCCTTCGTACAGGGAGTCGATCTTGGCGTCCCGGATGTACTGCTCGATCGGATAGTCCTGC
AAGAAGCCGGATCCACCCAGGGTTTGCAGGCTTTCAGTGAGCTTGGCGTAAGCCTGTTCGGAGCCCACAC
CCTTGACTACCGGCAACATCAGGTCGTTGACCTTGACGGCCAACTTGGCGTCCACACCGTGCACCACCTC
GGCGACAGCCGCGTCCTGGAAAGTGGCGGTGTAGAGGTAGAGCGCACGCAGGCCCTCGGCGTAAGCCTTC
TGGGTCATCAGCGAGCGGCGCACGTCGGGGTGATGTGTGATCGTCACCCGGGGCGCGGTCTTGTCGGTCA
TCTGGGTCAGGTCGGCACCCTGCACGCGGGACTTGGCGTACTGAAGCGCGTTGAGGTAGCCGGTGGACAG
CGTCGCGATGGCCTTCGTGCCGACCATCATGCGGGCCTGCTCAATGACCTCGAACATCTGCGCGATGCCG
TTGTGTACCTCGCCGACCAGCCAGCCCTTGGCGGGGACGCCGTGTTGGCCGAACGCCAGTTCACAGGTCG
CCGAGACCTTTAGGCCCATCTTGTGTTCGACGTTGGTGACGAACACGCCATTGCGCTCGCCGGGTTCGCC
GGTTTCGACGTCGAACAGGAACTTGGGCACGAAGTACAGCGACAGGCCCTTGGTGCCGGGACCGGCGCCC
TCCGGGCGAGCCAGCACCAGGTGGAAGATGTTCTCGAACAGGTCGCCGGAGTCACCCGAGGTAATGAACC
GCTTGACGCCGTCGATGTGCCAGGACCCGTCGGCCTGTTGGACAGCTTTGGTTCGGGCAGCGCCCACATC
GGAGCCGGCATCCGGCTCGGTGAGCACCATGGTCGATCCCCAGCCGCGTTCGGCGGCTAGGACCGCCCAC
TTCTTCTGCTCCTCGGTGCCGAGGTGGTAGAGGATCTGGGCGAAGCCCGCGCCGCCGGCGTACATCCATA
CCGCCGGATTGGCGCCCAAGATGTGCTCATGCAGCGCCCAGACCACTGCCTTGGGCATCGGCATGCCCCC
GAGTGCCTCGTCGATGCCGACCTTGTCCCAACCGGCTTCCAGCATCGCGTTGACTGACTTTTTGAACGAT
TCCGGCAGCATCACCGAGTGGGTTTTCGGGTCGAAAACGGGCGGGTTGCGGTCCCCTTCGACGAACGACT
CGGCCACCGGCCCCTCGGCCAGCCGGCTGACCTCGGCCAGCATGTCGCGGGCGGTGTCGACGTCGACGTC
GCTGAATTCGCCATGGCCCAAAGCTTTGTCGACGCCCAGCACTTCGAACAGGTTAAAAACCTGGTCACGG
ACGTTGCTCCGGTAGTGGCTCACTGCCGATCCTCCTCGTTGAGAGTGCCACCTCAGGGTTGGGTAGGGTT
GGGTACTCGAAACCAAGTTACCCACCAGTAACACCGTCAAAATATATCCGTTGCATAGGTCAATGCAAGT
TGATGTGAGCTACATTGCACCAACTAACTAACCAACCGGTTGGGTTAGCGGTGATCCTGGCCGTGTCGGT
CCTCTCACCTGCGGCGATAGCGATCAAATGAAGAATATGCGGAGTCTAGGGCGGCAGCGCCTGGCAGCGT
AGATCATCGGCTCACGCGGATGCGGCCTCTTGGTACGGACATGCGCGCGGATGTCCGGCGAGTAGGGTCG
GATGCGAAAACTACGTCCTCGGCTCTAGGGGCGAATGAAGTTCGGTGAACTCAACGAACAACCTGACGCC
GTCCTCACTGCGGGAGGCCTTCGGCCATTTCCCGACCGGGGTGGTGGCCATCGCTGCGGAGGTCGACGGA
GTGCGGCAAGGCTTGGCAGCCAGTACCTTTGTCCCGGTCTCGCTGGAACCGCCGCTGGTGTCGTTCTGTG
TGCAGAACACCTCGACGACATGGCCGAAACTCACCGGCGTGCCGATGCTGGGCATCAGCGTGCTCGGCGA
GGCCCATGACGCCGCAGTGCGCACACTGGCCGCAAAAACTGGGGACAGGTTCGCCGGTTTGGAGACGGTA
TCCAACGACGCCGGCGCCGTCTTCATCAAGGGCACCAGCGTGTGGCTCGAGAGCGCGATCGAGCAGCTGG
TCCCGGCGGGAGATCACACCATCGTGGTCTTACGGGTCAACCAGGTCAAGGTGGATCCCAACGTAGCGCC
CATTGTGTTCCATCGCAGCGTGCTCCGCCGACTCGGCGTCTAAACGTCTATACGGACGCCCACTTGGTCT
GTCCGGACAACATAGCGGTCAGCGGCCCATTCTGGTTGCGATAAATGATGGTAGATCACGTCATTTTGCT
TCCAGTAGTCGTGCCCATGTTTGAGAGGCACAACTATTGGTCGCTTTCATTCGTTGCGCGCAGACCGGTC
TTTGTATGACGATGATGGGAAGTTCTATCTGCCGCCAAAAGCAGAATGGCAGGACGCAGGATGAAGCGAT
GAGCCGACCCGCCGGAACCGGTTTCCGGGAACGGGTGGGATGCATGCCCACTTGAGGTCTCGCGGCAGGC
GGTGGAGCGTGGCAAAAACGTCGCATCGGGTGAGCAGCGCCGATGGCATGAGTAAGCGTATTTTGCGTTT
GATAATCGCGCAGAGCGGCTTCTATAGCGCCGCACTTCAGCTCGGGAATGTCTCGATCGTTCTACCGTTT
GTGGTAGCCGAGCTCGACGCCGAATTGTGGATAGCGGCTCTTATTTTTCCTGCATTCACGGCCGGTGGGG
CGATCGGGAATGTGGTCGCGCCGCCGGCGGTGGCCGCCGTTCCACGCCGTCACCGATTGTTCATTATTGT
GTCCTGTTTGGCCGTCCTGGCTGGCGTCAATGCCTTGTGCGCAACCATCGGCAAAGGAAGCGTCGCTGGA
ATCCTATTGGTGGTCAATGTGACGCTGATCGGGGTCGTTTCGGCGATCTCCTTCGTCGCCTTCGCGGATC
TGGTGGCGGCTATGCCATCAGGAACCGCCCGAGCCCGCATTCTTCTTACCGAGGTCGGAGTAGGGGCGGC
TTTGACGGCCGTGGTGGCGGCGACGCTGTCATTCGTACCCGACCAACACCCATTAAGCAGGAACATTCAC
CTACTGTGGACGGCAGCCGTGGCAATGGCTATCTCGGCGGCCATATGCCGGGCATTGCCTCACCGGATCG
TCCCCAGGGTCCATGCGGCGCCCGGTCTGCACAAACTCGTGTACGTCGGTTGGACGGCTATCCGAACCAA
TGGTTGGTATCGTCGGTACCTGCTTGTGCAGGTACTCTTTGGCTCGGTCGTGCTCGGGTCCTCGTTCCAC
AGCATTCGCGTCGCCGCCGTACCCGGGGACCAGCCCGACGAGGTCGTTGCCGTCGTCCTTTTCGTCTGCG
TCGGACTCTTGGGTGGGATCGCGTTGTGGAACCGCGTCCGGGAGAGATTTGGCCTGGTCGGTTTGTTTGT
CGGCAGTGCACTCGTTAGCATCGCCGCGGCAGTGCTATCCATCGCATTCGATTTGGCCGGAGCGTGGCCC
AACGTCGTCGCCATCGGTCTGGTGATTGCACTGGTATCCATCGCCAATCAAAGCGTATTCACCGCAGGCC
AACTGTGGATTGCCCGTGACGCCGAACCCGGCCTGCGAACATCCCTCATCTCCTTCGGCCAGCTCGTCAT
CAACGCAGGCTTAGTCGGTATGGGTTTGGCGCTGGGGTTGATTGCCCAGGATCACGATGCGGTGTGGCCG
GTGATGATCGTTCTGCTGTTGAACCTGACGGCTGCCTACTCAGCGACGCGGTTCGCTCCAGCCAAGTCCG
TGGATGTTCGTGGCTTGCCTCAGGTTTCGCGCACTTCCCGACCTAAAACCGGGGGTTAGCGGCGAAACAG
CTTGCTGCCCAGCCATACCACCGGATCATACTTGCGGTCGGCGACCCGTTCTTTCATCGGGATCAGGGCA
TTGTCGGTGATCTTGATGTTTTCTGGGCACACTTCGGTGCAGCACTTGGTGATATTGCAGTAGCCCAGGC
CGTGCTCTTCCTGTGCTTGGCTGCGTCGGTCCCGGGTGTCCAGCGGATGCATTTCGAGTTCGGCGATTCG
CATCAGGAAGCGGGGGCCGGCGAACGCATCCTTGTTTTCCTCGTGATCGCGAACTACGTGGCAGACGTTT
TGGCACAGGAAGCATTCAATGCACTTGCGGAACTCCTGCGAGCGTGCAACGTCGACTTGCGCCATTCGGT
ACTCGCTGGGCTGTAGCTCCTTGGGTGGCGCGAAAGACGGGATCTCGCGCGCTTTTTGGTAGTTGAACGA
GACGTCGGTAACAAGATCGCGAATCACCGGAAACGTCCGCATTGGGGTGACCGTGACGATCTCGTCCTCG
TCGAATGTCGACATCCGCGTCATGCACATCAGTCGCGGTTTGCCGTTGATCTCGGCCGAGCAGGATCCGC
ACTTGCCAGCTTTGCAATTCCAGCGCACTGCGAGATCCGGTGTCTGCGTCTGTTGTAGACGGAGGATGAC
GTCCAGCACGACCTCGCCCTCGTTGACCTCCACGGTGAATTCGCGGAGTTCGCCACAGCTTTCGTCTCCG
CGCCACACCCGCATACTCGCGCTGTACGTCATTTAGCCTCTCCGTCCTGGATGCTCGGCCAGCTCTTCGT
CGGTGTAGTATTTCTCCAACTCCGAGATCTCGAAGAGCTCCAGCAAGTCGGGTCGCATGGGCGTTTGCAG
CTGCTGGGTGACGTTGATGTGGCAGTTGGAGTCGCCGGACCCGCTGCCACCGGTGCCCATGGTTTCGGTG
GCCCGGCATACCAGCAAGATCCTGCGCCAGTTGGGGTCCATACCGGGATGGTCGTCTCGGGTGTGGCCGC
CTCGGCTTTCGGTGCGCTGTAGCGCAGCTCTGGCCACGCACTCGCTGACCAGCAACATGTTGCGCAGGTC
GATGGACAGGTTCCAGCCCGGATTGTATTGACGGTGACCTTCGACGAGTACGTTGTGGTAGCGCGACCAC
AGCTCGGCCAAAAGAGTCAGCGCCCTGGATATTTCGTCGGCGTTGCGGATGATACCGACCAGATCGTTCA
TCACGTACTGCAAGTCCATATGCAGCGCGTACGGATTCTCCGGCGCCGAGCCGTCTTTCGGTCCTTCGAA
GGGGCTCAGCGCCTGCTGGGCCGCCGCATCGATAGCCTCCGCTGAAACCGCTGGCCGGCTGCTCAGTGCC
CGTACGTAATCCGCTGCGCCCAGGCCGGCCCGCCGGCCGAATACCAGCAGATCGGACAGCGAATTGCCGC
CCAGCCGGTTGGAGCCGTGCATACCGCCGGCACACTCACCGGCAGCGAACAGGCCTGGCACCGTGGCGGC
GCCGGTGTCCGCGTCTACTTCGACACCGCCCATCACGTAGTGACACGTCGGCCCGACTTCCATTGCCTGC
GTTGTGATATCGACTTCAGCGAGCTCTTTGAACTGGTGATACATCGACGGCAATCGCCGTTTGATCTCGG
CGGGTGTCAGCCGGGATGCGATGTCGAGGTAGACGCCGCCGTGCGGGGTACCGCGGCCGGCCTTGACCTC
TGAGTTGATCGCGCGCGCGACCTCGTCGCGGGGCAGCAAGTCCGGGGTGCGTCGGGCCGAGTCGTTGTCC
TTAAGCCACTGGTCGGCCTCTTCCTCCGTCTCGGCGTACTGGCCCTTGAACACCGGCGGAATGTAGTCGA
ACATGAAGCGAGAGTTCTCCGAGTTTTTGAGCACTCCGCCGTCGCCGCGAACACCCTCAGTGACCAGAAT
TCCCTTGACACTGGGCGGCCACACCATGCCCGTCGGGTGGAACTGGACGAACTCCATGTTGATCAGCGTC
GCCCCGGCCCGCAGTGCCAACGCGTGCCCGTCTCCGGTGTACTCCCAGGAGTTGGATGTCACCTTGAACG
ACTTGCCGATCCCGCCAGTGGCAAGCACCACCGCTGGCGCCTCGAACACGATGAACCGGCCGCTTTCCCG
CCAGTAGCCGAAGGCTCCGGCGATCGCGCCTTGGTCCTTGAGCAGTTCGGTGATGGTGCATTCGGCGAAC
ACTTTGATCCGCGCTTCGTAGTCGCCGAGCTCGGCGTGGTCCTCCTGCTGCAGCGAGACAACCTTTTGCT
GCAGGGTGCGGATCAACTCCAGGCCGGTGCGGTCGCCGACGTGCGCCAGTCGCGGATAGGTGTGTCCGCC
GAAGTTGCGCTGACTGATTCGGCCATCGTCGGTGCGGTCGAACAGCGCGCCGTAGGTCTCCAACTCCCAG
ACCCGGTCCGGCGCCTCCTTGGCGTGCAGCTCGGCCATACGCCAGTTGTTCAGGAACTTTCCACCGCGCA
TCGTGTCGCCGAAGTGAGTCTTCCAATTGTCCTTCGGGTTGGCGTTGCCCATCGCGGCCGCGCAGCCGCC
TTCGGCCATGACCGTGTGGGCCTTGCCGAATAGGGATTTGCACACGACGGCTACTTTCAAGCCGCGTTCC
CGCGCCTCGATGACCGCGCGTAACCCCGCGCCGCCGGCACCGATCACGACTACGTCGTAGGAGTGCCGCT
CGACCTCAACCATAAAACCTCGCTCAGCTTCTGAAACGATCCTTCAGCCAATAAATCTGAGATCTGTGAT
GCTGCCACTGGCCACCAGCATGATGTAGAAATCGGTGAGCGCCAGGGTCCCCAGCGTGATCCACGCGAAT
TGCATGTGTCGGGTATTGAGCTTGCTGACCTGTGTCCAGATCCAGTATCGCACTGGGTGCTTGGAGAAAT
GCTTGAGCCGACCGCCGGTGGCGTGCCGGCACGAATGGCACGAGATGGTGTATGCCCACAGCAGAACCAC
ATTGATCGTCAAAATGACATTGCCCAAACCGAAGCCGAATCCGGACGGCGAGTGAAATGCCGCGATCGCG
TCATAGGTGTTGATCAGCGACACCACCACCGCGATATAGAAGAAATACCGGTGGGTGTTCTGGACGATCA
GCGGAAGCCGGGTTTCACCGGTGTAATGAGCCCGCGGCTCGGGCACTGCGCAGCTTGTCGGCGACTGCCA
TACCGACCGGTAGTAGGCCTTGCGGTAATAATAGCAGGTGAGCCGGAATCCAAGCAGGAACGGTAATACC
ATCGCTCCCAACGGAATCCACCCTGGAAAATGCCCGAACCAGACGCCGAGATGACTGGCGCCGGGCTGGC
AGGACGCGCTGACGCACGGCGAGTAGAACGGCGTCAGGTAATGATATTTTTCCACCCAGTATTGGCTGCC
CCAGAACGCCCGAGTGGTCGCATAGCAGATGAACGCCAAAAGACCGAGGTTGGTCAGCAGCGGTGGCAAC
CACCAGAGGTCGGTGCGAAGCGTCCGTTCTGGGATTTGTGCGCGGGTGGGTGTGAAAACGCCGATCGCAG
GACGGTTCGCCGTGGGTGCGCTCATCTAATGTGATCCTCTTCGCGTGTTATCTCGTCGAAGGGTACACAG
AGAACGGCCCCCTTTTTCTGGGGGGCTCGGTTGTTCAGTACCTGTGACCTCCGACACCCTCATCGTCGAC
ATCGCGCCAAAATTCGCGATCGTACTCGGTGTCGGGGATGGCGATTTTCTCGCTGGGTTGCGGTACGGCG
GCCCGTTCCAGGTCTAATTCAGAGACGTCGGTGTCGAGCAATTCGATGTCGGTGAGGATCCGGTCGGCAT
CGATCACGATGCGACGCGTTGCCGGGTTGTCGCCGAATCGCGCCTTCAGTGCGGTCACGCACCGCCGCAG
TCCGCCGACGAGGTCGTGCAGTTCGGCGAGTTCGGCAGTCGTGGACAATGGGTGCTCCCTGGGCTGGCGG
TGTTACAGATCACAGTACGCTCCCGATACTAGCTATCGACGGACGGAGTCGTTGGGTCTACTCGGCCCAA
TGGCATGATCCGGCGGACCCATCGGCCCGGCCGGATCATGCCGTATCGCGAACTACTTCGTGATGGCGAT
GCGCTGCGCCTGAGTTTCGGCTGGGGCCTTGTAGGCGCCGGCAACCCGGACGGTCAGCACACCGGCGTCA
TAGGAAGCCGCGATGGCCTCGCTGGTGACGTGCGCGGGCAGCCGGAACGAGCGGCGGAATGATCCGTAGC
GGATCTCACGCAGGGTGCGGCCGTCTTTGTCTCCGGCGTCTTGCGTGTGCTCGTCGCGGTGTTCGCCGCG
GATCACCAGGCGGCTCACCGGCTGGCCAGGGTCAAGCTCGACGTTGACGTCCTTGTCGACGTCAATGCCG
GGCAGTTCCAAACGGACCACCGCGTCGTCGCCATCCTTGACGATCTCGGCGGCCGGCGTGAAGTCTCCGG
CGACCGGGCGGTACCAGTCCGTCGTCGCGGCAGGGCCGAAGAAGTCACGTAGCCAGCGGTCCCAGGGCTC
AACGTCCCACACCGGACGCGACCACAATGCGAGATTGTTCATGGTTATCTCCTCATGCTTCGTTGTGAGT
TAGCTGTGTCCGGCGCGTTGCCGGCCCGCTATACCAAGAACCTGAGTCGACCACGCTTAAGTTCCACCTC
GGCGTTCACCGGAAGCGAACACTGTCACACAGCCGGTCGCCAGGTGTGATCACAGCGTCATATGTGCGTC
ACATTCGGCGATTTTTCGGTAATTTGCCCCTCATACCCTCAGACCATGCCTACGGCTGGGAGTTCGCGCG
CGCCTGCCGCGGCTCGCGAGATCGTCGTGGTCGGCCACGGCATGGTGGGCCATCGGCTGGTCGAAGCGGT
GCGTGCCCGTGACGCGGACGGGTCGCTGCGGATCACGGTGCTGGCCGAGGAGGGCGATGCGGCCTATGAC
CGGGTCGGCCTGACGTCCTATACCGAAAGCTGGGACCGCGCCCTGTTGGCCTTGCCGGGTAACGATTACG
CCGGTGACCAGCGGGTTCGGTTGCTACTAAACACCCGAGTCACCCAGATTGACCGGGCAACCAAGTCGGT
GGTCACCGCGGCAGGGCAACGGCATCGCTACGACACCCTGGTGCTGGCCACCGGCTCCTACGCATTCGTC
CCGCCGGTGCCCGGCCACGACCTGCCCGCGTGCCACGTCTACCGCACCTTTGACGATCTCGACGCTATCC
GCGCCGGCGCCCAGCGCACCCTGGACGGCGGTCACACCGATGGCGGGGTGGTTATCGGTGGCGGCCTGCT
GGGCCTGGAAGCCGCCAATGCGCTGCGCCAGTTCGGGTTGCAGACACACGTCGTCGAGATGATGCCACGA
TTGATGGCCCAACAGATCGACGAGGCCGGGGGTGCACTACTGGCCAGGATGATCGCCGATCTCGGGATCG
CGGTGCACGTCGGGACCGGTACCGAGTCGATCGAGTCGGTGAAGCATTCGGATGGCTCGGTGTGGGCGCG
GGTTCGCCTGAGCGACGGCGAGGTGATCGATGCTGGGGTGGTGATCTTTGCCGCCGGCATCCGGCCGCGC
GACGAGTTGGCCAGGGCGGCGGGGCTGGCGATCGGCGACCGGGGCGGTGTGCTCACCGACTTGTCCTGCC
GGACAAGCGATCCCGATATCTACGCGGTCGGCGAAGTCGCCGCGATAGACGGGCGGTGTTACGGCCTGGT
CGGGCCCGGATACACCAGCGCCGAGGTGGTGGCCGACCGACTGCTGGACGGGTCGGCCGAGTTCCCCGAA
GCGGACCTGTCGACCAAACTCAAGCTGTTGGGTGTCGACGTCGCCAGCTTCGGCGACGCGATGGGGGCAA
CCGAGAACTGCCTCGAGGTTGTCATCAATGACGCGGTGAAGCGCACATATGCCAAGTTGGTGCTCTCCGA
CGACGCCACCACGCTGCTCGGTGGCGTGCTGGTGGGCGATGCCTCGTCGTACGGGGTGCTGCGGCCGATG
GTCGGCGCCGAACTGCCCGGGGATCCCCTGGCGCTGATCGCGCCGGCCGGATCTGGGGCCGGCGCTGGCG
CTTTAGGTGTTGGGGCGCTGCCGGATTCGGCCCAGATCTGCTCGTGCAACAACGTCACCAAGGGCGAGCT
GAAGTGCGCGATTGCCGACGGTTGTGGGGACGTTCCCGCGCTGAAGTCATGCACCGCGGCCGGCACGTCG
TGTGGGTCGTGCGTGCCGCTGCTCAAGCAGCTGCTAGAAGCCGAGGGTGTGGAGCAGTCCAAGGCGCTGT
GCGAGCACTTCAGCCAGTCGCGCGCGGAGCTTTTTGAAATCATCACCGCCACCGAAGTCCGGACTTTCTC
CGGGTTGCTTGACCGCTTTGGACGCGGAAAGGGTTGCGACATCTGCAAACCCGTGGTCGCCTCTATCCTG
GCATCCACCGGCTCCGACCACATTTTGGACGGCGAGCAGGCCTCGCTACAAGATTCCAACGACCACTTCC
TGGCCAACATCCAGAAGAACGGCAGTTACTCGGTGGTGCCGAGGGTGCCTGGCGGTGACATCAAGCCAGA
ACACCTGATTTTGATCGGCCAGATCGCACAGGACTTCGGCCTCTACACCAAGATCACCGGCGGTCAGCGG
ATCGACTTGTTCGGCGCCCGGGTGGATCAGCTGCCCTTGATCTGGCAGCGACTGGTTGATGGCGGCATGG
AATCTGGGCACGCCTACGGCAAGGCGGTGCGGACCGTGAAGAGCTGCGTGGGCAGCGACTGGTGCCGCTA
CGGTCAGCAGGATTCGGTGCAGCTGGCCATCGACCTGGAACTGCGTTATCGCGGGCTACGGGCACCGCAC
AAAATAAAGCTGGGCGTCTCGGGTTGCGCGCGGGAATGCGCCGAGGCGCGCGGCAAGGATGTGGGCGTGA
TCGCCACCGAGAAAGGCTGGAACCTTTACGTCGCCGGCAACGGCGGCATGACGCCCAAGCACGCTCAACT
ACTGGCCAGCGACCTCGACAAAGAGACGCTCATCCGCTACATCGACCGCTTTCTCATTTACTACATCCGC
ACGGCCGACCGGCTGCAGCGAACCGCGCCATGGGTGGAATCGCTTGGGCTGGACCATGTGCGCGAGGTGG
TCTGCGAGGACTCGCTGGGTCTGGCCGAGGAATTCGAGGCCGCGATGCAACGCCATGTCGCCAACTACAA
GTGCGAGTGGAAGGGCGTGCTGGAGGACCCGGACAAGCTGTCCCGGTTCGTTTCCTTCGTCAACGCCCCC
GATGCCGTCGACTCGACGGTGACCTTCACCGAGCGTGCCGGGCGCAAAGTACCTGTGTCCATTGGTATCC
CGCGGGTCCGATCATGAAGTCCGGGAGGACAAAGGAGGGACTGTGACGCTTCTCAACGACATTCAGGTAT
GGACCACCGCCTGCGCATACGACCATCTCATTCCGGGACGTGGTGTCGGGGTGTTACTCGATGACGGTAG
TCAGGTGGCACTGTTCCGGCTCGACGACGGCTCGGTGCACGCGGTCGGTAACGTCGACCCGTTCTCCGGT
GCTGCGGTGATGTCCCGCGGCATCGTCGGTGATCGCGGAGGTCGCGCCATGGTGCAATCGCCGATCCTGA
AGCAGGCTTTCGCGCTCGACGATGGCTCGTGCCTCGACGATCCGCGCGTTTCGGTGCCGGTGTATCCGGC
GCGCGTCACACCCGAAGGCCGCATTCAGGTCGCGCGGGTAGCGGTCTAGCTCACCCCGCGAACCTCACAG
CTTGAGCACACGTCCGGCGATGACCAGATGTACCTCATCGCAGACGGCTGCCACGCGTCGGTTGATTGTG
CCCAGTAGATCGCGAAACAGCACGCCCGAAGAATGGGATGGCACCACCCCGAGGCCGACCTCGTTCGTCA
CCACGATCGCAGTGGGCAATCCGGTCAGCGCGGCGCACAACCCGTCGAGCCGTGCCTCGAGGACGGCGTA
GACGTCCGCGGTCGCAGCAGACCACAACGCCTCGCCATCCATGATGGCCGTCAGCCAGGTGCCCAAGCAG
TCCACGAGCACGGGACTTCGTGCCTCGGACAAAGCCGTCGCGACGTCGGCCGTTTCCACCGTTAGCCAGG
TCGGTGGGCGGCGAGCGCGATGCAGTGCGACCCGGGCGTCCCAATCGGGATCGCTGCCAGCGGCCGGGCG
GCCAGGCGCGACGTAGACGACGTCGGCCGCATCGCCCAACAACGCTTCGGCGTGCGTGGACTTTCCCGAG
CGGACGCCGCCAGTGACCAGTATCCGCACCGGGTCATCGTAGGTGGGGCGGCCTCATGGCGCGCCCGGAG
CGAGAAAGGGCAAGGTCGGCGGGCAACCATGGCGGGCCAGGTTGAGCAGCGCATCGACGTCGAGGTGTCG
TTCGACGAGATCGCCGAGCAGGTCGAGGCGGCGCTCGCGTGCGGCCAGGAAGCATGAGCCCGACGGGGCG
AGGCCGAGCGTCTCTCGCAGGAAGGCCTCGCGCAGGGCGTCGCCTTCCAACGAGCCGTGCCACATGGTGC
CGAACACCGGTCCGTCGCGCGCGCCGCCGAGGAACTCCTCGGCGGTGTCACCGCGGGTGATCCGGCCGTG
GTGAATCTCGTACCCCGACGCGGGCACACCGAGTCCTTCGCCGCGCGGTAGCCGCAGCACCTTGTGGGGG
GAAAATGCGGTCTCCACGTCGAGCAAACCCAAGCCCTCGACCTCGGTCACCTGCCCTCCCGGACCTTCGA
TGCCGTACGGGTCGCGAATCACCCGGCCCAGCATCTGGAACCCGCCACAAATGCCGAGCAGCGGCTTGCC
CGCCGCAACATGCACCAGCAGCGCACGATCTAGGTCTCGCGCCCTCAGCCAGGCTAGATCGGCGATCGTT
GCCCGGGTGCCCGGCAACACGATCAGATCGGCATCGTCCAGCGCGCGGGGGTCGGAAGCGAACACGACAT
CCAAGTCGGGCTCAAGACCCAATGCGTCGACATCGGTGAAGTTGCTGATTCGTGGCAGGCGCACGACGGC
TACCCGGCGGGCCCCGGTGCCCGCCGCGCGCCGGCCCTGTAGGTCGAGGGCATCTTCGGAGTCCAGCCAG
AGGTCGGGGTGCCACGGCAGGGTGCCGTACACCCTGCGCCCGGTGACCCGTTCCAGGTCGCGCAGACCTG
GCGCCAGCAGGTCGGAGTCGCCCCGAAACTTATTGACCACAAACCCCGCGACCAGCGCCTGGTCCTCGGC
AGCCAGCAACGCGACGGTGCCCAGGAACGCAGCGAACACCCCGCCGCGGTCGATGTCACCGACGACGATG
GTCGGCAGTCCCGCATGACGGGCAAGCCCCATGTTGACGTAGTCACCTGCGCGCAGGTTGATTTCGGCCG
GGCTGCCGGCGCCCTCCGCGACAACGACGTCGTAGCGGGCGGCGAGGGCGTCGAAGGCGCGGCATGCGGC
CTCGGCGAGCGCTCGCCGCCCCGCACACCAGCTTGACGACGCCACCTCGCCCCAGGGCTTGCCCATCAAC
ACCACGTGGCTGCGGTGATCACTGGCCGGCTTGAGCAAGACCGGGTTCATCGCCGCCTCGGGCGTGGTCC
TAGCCGCGAGTGCCTGCACCCATTGCGCCCGACCGATCTCCACGCCCGTGCCGTCGGGGCCTCGGCAGAC
CATCGAGTTGTTGGACATGTTCTGCGCCTTAAACGGCGCCACCCGCACACCGCGTCGGGCCAACGCGCGG
CACAGCCCCGCGGTCACGGCGCTCTTACCGGCGTCGCTTGTCGTACCCGCGACCAGCAGACCCGACATCC
GTCTCCCGAAGGTTTCTCACTCCACCCGGGTCGCTGAGTCGGTGTCCCAGGTTCCGGGCATCATTGGCGT
GCGTGGGCTGCCGCCGAACGCGTCGTTGGGTAACGTGATCAGTCCTGCGACTTGTCCGGGACTGGCCTTG
TGGGTTGTTCCGGCGAAACCCAGGGTTCCCGCTCCTTGAGGCGAACCCGTCGGGTCGTGGCCGGTTTCGG
GGTCTAAATCCAGGTATTCGTAACCGCGGCCGAGCTGTTTGATCTTTGGCCGCCGACGCCGCTGCGGTTG
AACCTGTTCCTCGGGCGCCGCCGCGGCCGCTGGGGCCTCGGCGCTGTCGGGTTCCGGCGTCTTCTTTCGA
ACGCCGGTGCCGACGGCCTTCCTGGCCTGCGCCGCCGAGTTCAGGTCACCCACCAGGTACCCGAAGCTTT
GTATGCCGGCTCCGGTCACCGGCGGCGGGGCGGTCACCGGCGGCGGTGGCGGCCCGGGCGGGGGCGTCGG
CGCGGTCACGGCCGTGGGGGCCGGGGCTGGGGCTGGAGTTGGGGTGGGGGTCGGGATACTCGGGGCAATC
GCCGCGACCGGCGGGATGACGGGCGGCGCGGATGGCGGGATGCCAACCAGGCCCGCCAGCCCAGACAAGC
CCGCGAAGCCGCCTGCTGCACTCGCAGGGGCAAGGGTCAACGGCGCCAGCGGGGCGGCTAGCAGGGGCAG
CGCCGCCGGGAGCAACGCAAGAGTTTGCTCGAGCAGCGTTTTAACCAGCGCGATGGTATCGGTGATGATC
GTGCCAATGGCTTCGACCGTGGTGAACATCAGGGTAAAAGCGATAGTTGCGGGATTGCCCGACGCGAACG
CCGCCGCCAGATCCGCCCCGATGAATGCGAAGGTTTGCGACAGGAAGGCGACATAAGATCCGATGTCCAT
GGGGTAGCCAAGGGCGAACGCAATGTTGGCCGGGCTTAGGAAGGTTAGCGGATTACCCAGCGAGGGCAGC
CACGGATCAAATCCGGAAAACATCGCTTGCAAAAAGGGGAGGTTGGTCAGCCAGTTGATGAACGGTTGTA
TAACGTTGTTGTAGAAGTCGGTATACCCGATCTTCTGCAACCATTGCAGCCATTCCTGGACTTGGTTCGG
CTCGTCGGAAGCCGCTGTCGGCGCGTTGGCTTTCACGATCTGGGGGGCTGGGGTGGTCTGCGGTGCGGCG
GCCACCGCCGCGGTCGAGACCGCTTGATAGCTGGCCATCGTGGTGGCGGCCTGGATCCACATCCGCGCGT
AGTCGGACTCGTTGAGCGCGATCGGGATGGTGTTGATGCCGAAGAAGTTCGTCGCCATCAGCACGCCGTG
GAGGGCGTGGTTGGCGCCCAGCTCGGCCAACGTTGGCATCGCGGCCAAGGCGGTGCCGTAGGCGGTGGCC
GCGGTTTCTTGCCGGGTGGCCATGGCCGCGCTGTTAGCGCTGGCCTGCACCAGCCACGCCAGATAAGGGG
TATGGGCGGCCACGTAAACCGCGGCGGTCGGGCCGTCCCAGGTGCCGGCCTGTACGGCGGCCAACAGCGC
GGCCAGCTCGTCGGCCGTCTCCGCGTAGGCGATGCTCAACGAGTGCCACCCCTCGGCCGACACCAGCAGC
GGACCGGGCCCAGGCCCGCTGCTTAGCAGCGCCGAGTGCACCTCTGGGGGCGAAGCCATCCAGATCGGGG
CGGTCATCGGCGGCTGACCGCCGGCGGAGGTGTCGTCGCGTCGCGAGCAGCCACGTTAAGGCCCAGCAGC
GTGGTGGTGGCCCGACCGCTAGACAAGGTTTGGAGCGTCATGACCGGTTAGCTTTCTCGGGGTACACCGC
CCCGGGTGGCAGGACGCGATGACGCGAGTCTCCTGGCTCCCGGATCGTTGCTTGCCTCGCCTTCCAGCCT
GTGGCCGTGGCTTACGAGGGTCGCTCCCCGGTGACAGTGGCGGGACCGCGCCGGATTCTCACCGGCTTCC
TGCATCGTCATCGCCTGACGGGAAGAATATTGGCATGCAGAGCGTGGATTTGCACGTTGAGCGGCATTTG
CCAAGCAGGGGTCGGTCACATCGCACGGTCGCAACAGTCACATGTGTCACTGCACTAGGCGACATCCGAT
CTGCCCAGCTCTCAGCGACAGGCGCCTGGCCGGCGGTTTTGTTCCCAAGTTGGTCGTGGCTGTGCGGGAT
TGGAGGCGGCGTTGACCTGCAGAAACCGAGTTGTCGCGCTTAGCTGGGCACAGCGACCATCGCCGACGGC
GGAGCTCGGCGTCGGTGAGTCGCTTCGGTCGGCCGGGGCGGCGCGATTCGGGTTCGACCACGTGGTCGTC
GACCAGCTGACGCGCCGAACGTGCAACCACGGCGGCAGCGCCCGGCGACGTGTCCCCGCCACCAGTACAC
GTTCGGCGCAGCCAGTGCACACACGGCACGGAGTTTAGGACTTACTCATTTGGCTATCCGCGACCGATAT
CGCCGACCAGGTAGCGCTGCATTGTCGGGCCAATGGCGTCGACCAGCATCTCCACCGACATGGAGTGCAG
CGGCTCAGAACGCACCCCGTAGCGCATGATGCCCAAACCGACGAGTTGAGCGGCGCACAGCGACGCTCGG
ATGGCAATCTTGTCGGCCCCGAGCATCTTGAGCAACGGGTTGAAGACCGGTCCGATGAACATGGACTGCA
CGATCTCGGCGGTCTTGGCTAGCCCGGTGGTTGCGATGGCGCTCGCCGCAAAGGGACCGCCGCCGGCCGC
ATCCCAGGTGGTGATCAGCACGTAGAGGGTTCGGCGGCCTACCTGGTTGACGCTTCCGGTGACGATTTTT
TCGATGAAATCCGGTGTGCCGAAGGGCAACCGCAGCATCTTCGCTACCGGGTCGAGGAGTCCGCGTGATG
GCTCTTGGCTACGGGCCATGGTGTCAGGATCACCCCGCTGTGATCAAAGATCAAGCGTCACCGGTGTCGG
CGTGCCATGCCAGCGGTGCAGCCGTTGCTGACGTGCTACCGCGCTGCGAAATCGGTTCGCGACCAGCTGT
GCCAAGCCCGGATGGGTGCCGAGCGGTCGGGTTACCACATCGGCACCGGATGCCCGCAGCCGCTCTTGAA
AAAGGCCTTCTGCCAACAGGAAGGAGGCGACCGCGACGCGGCGCGCACCTCGGTTGGCTTCGGCCCGGTC
TCGGGCCCGCTGCACAGCCGTGCGCACATCCGGACCGCCGGTGCCCGCAAATCCCATGTCCACCCATGAT
CCGGTCAGTTCGGACACTAGCGTCCGAGTGGTGTGCAGGTCGGCACGTGCCCGCCTATCCGACGCGCCGG
CCGCTGCGAGGATCACTGAATCGCCAGGACGCCAACCGGATTCCACCAGCTGCTGGGTGACTATCTGCGC
GATCTCACGGCATGGCCCCAACGCGGGGGTGACCGTGACATGCGGGTGCGCACTGGCTGCGACATGAGCG
GGCAGGTCGGTGCGAACATGATATCCGCGGGACAAGAACGCGGGCACCACGATTGCGGGACGGCAGGAAA
GGGCGGAAAGCACTTCGCTGGGTGAGGGTCCGAGCACATCAACGAAGGCGACCTGCACAGTGCGGTCGAC
GAGCGCGCTCACTTGCGCGGCGATGTCCGCTATCATCGCGACACCGGACGGTCTGCGGGTTCCGTGGGCC
GTCAAGATCAGGTTCATACGTCATCGTGCCGGCTGTCAACGGCGAGACGGTAGCCACGTTTCACCACTGT
TGCCACGATGTTCTTGTCGCCCAGAGCCGTTCGTAGCCGCAGGACGGCGGTGTCCACGGCGTGGGTGTCG
CTGCCGTCGCCGGGTAGGACGCGTAGCAAGTCGCCACGAGAGACGACGCCGCCGGGGCGATGTACCAACG
CGCGCAAAATCGCCATTCCGGACGGCGATAGTGGCTTCACCGAATCATCCACCAGCACAGAGGTTCCACG
GATCTCGATCACGTGGCCGGCTGCTTTGAACGTGCACGAACCCAGCAGCGGCAGCTCCTCGGCAATGTGG
CGGGCTAAGGCTCCCAACCGCATTCGCTCGGGAGCCGACGTCGGGACGCCCTTTCGGATCAACGGCCGCG
AAGTTACCGGGCCGACACACATCGCGTGCACGTCGGTACGCAGCGCAGCCAACAGTTGGTCCTCGATATC
CAATTCACGGCTGCGTTCTAGCACCGCGGCTGCGGCAGGTGCCGACGTGAAGGTGACCGCGTCGAATTGT
CGTCGCGCGATCCCGGTGACTAAATGGTCGAACACGCCGCCTAGTGGCGCCGGCTTCCACCGGTAAACCC
GGATCGGCACCACTTGCGCGCCGGCGAAACGTAACCCGCCCAGAAATTCCGGAAACGGGTCCCAGCTGTC
GGCGGCACCGTGCAGCTGGACGGCAATACGCGTACGGGACACCCCCGATTCGAGCAGATATTCCAGCACT
TCATGCGACGATTCAGAGTCGGGGGACCACTCTTCACGCAGGCCGGCGGCACGCAGCGCACCAGTTGCCT
TTGGTCCGCGGGAGATGATCCGGGCCGACGACAACGATTCCAGGAGCTCGTTGGCCAGCCCCCACCCCTC
GGCCGCGGCCAACCAGCCGCGAAATCCGATGCCGGTGTGGGCGACCAGAATGTCAGGCGGGTCGGCGATC
AACGCCTCGGTGTTGTTCTGCAGTTCATCGTCGTCGGGAAGCGCGATCATCTTGATCGCTGGGGCACTAC
AGACCTCGGCGCCCTGGCGGCGAAGCAATGCGCACAGCTCTTCGGCGCGGCGAGCGGATGTCACCGCGAT
CCGGTAGCCGGTCAGTGGCGCCGAGTGTGCCTGGGCCATATGACGTGTCTAGGCCTGTGAGGTTTCAGTC
GCGTTACCAGGCAATTGCTGCCGGATTGCCCATTGCCGATACCCACCTCTGTGGCTTCGGGCGTGGCGCT
AGACGTAGGCCAAGCCCGCGGGTGCGGTGGTCGCCGGCACGAGCTCGCCGGCGCTCTTTAGGCCCCGACG
CACATAAATCGCCCAGGTCAGCACCGAGGCGACCAGGTAGAACACCCCGAAGGCCCAAAATGCCGAGGTG
GCCGTGCCACTGGTCAGGTAGGACTCTCGCAGAGCCAGGTTGACGCCCACTCCGCCGAGCGCGCCGACCG
CCCCGGCCAGGCCGATCAGCGCGCCTGACATCGACCGCGACCACTGCCTGCGCTCGGCTTCACTGATCTG
CAGCGAATGGCTGCGCGCCTCGAAGATCGACGGAATCATCTTGTACACAGAGCCATTGCCGATGCCGGAC
AAAATGAACAGAGCCGTGAAGCCGATGACGTAGCCGACCATCGTCGCAGTCGGCATCGGCCCGGCCAGGT
GGTCACCGAAAGTGCTTGCGCTGATGAGTATTCCGGTGGCCAGCAGCATGGCGCAGAAGGCAGCTAGGGT
GACTCGGCCGCCACCGATACGGTCGGCGAGCTTGCCGCCATATATTCGGGACAGCGATCCCAATAGCGGC
CCCAGGAAGGCGATCTGGGCCGCATGCAGCGAGGCCTGCGCCGTGCTCTGACCGCTGGCGATGAAGTTGA
TCTGCAGCACCTGACCGAATGCGAAAGAGAACCCGATGAACGAGCCGAAAGTGCCGATGTACAGCAGCGA
GATCACCCAGGTGTGCGGCTCGGACACTACCGCACGCATGGTGTTCAGCTCGATGCGATACTCCGTCAGG
TTGTCCATGTACAGTGCGGCGCCGAGGCCGGCGACCGCCAGCAGCACCAGATATATCGCGCACACCCAGT
AGGGCTCGCGGTCACCGGCCGTTGCGATCACCAGCAGGCCGACCAACTGCACCATCGGCACCCCGAGGTT
GCCGCCACCCGCGTTGAGCGCAAGCGCGGCGCCCTTGAGTCGTTGCGGAAAGAAAGCGTTGATGTTCGTC
ATGGAGGCGGCGAAGTTGCCGCCGCCGAGGCCGGCTAGCGCACCGCACACCAGATACGGCCACAGTGGCA
AACCAGGGTTGGCCAGCAACAGAATGCTGCCAACGGTCGGAATCAACAGCACCAGTGCGGAAAAGATGGT
CCAGTTGCGCCCCCCGAACTTTGCGGTGGCAAATGTGTAAGGGAAGCGCAGGCATGCCCCGACCAAGGTC
GCGGTGGCGCCGAGCAGGAACTTGTCGCCGGCGGAAAAGCCGTACACCGATGTGGGCATGAACAGCACCA
TCACCGACCAGAGGGACCAGACGGAAAATCCGACGTGCTCGGCGGCCACCGACCAGATCAGATTGCGTCG
GGCGATGAATTTGTTGCCGGCCTCCCACGCCACCGAGTCTTCGGGATCCCAGTCGGAGATCTGGTGGGAA
CGGCCCATACTGACCCCTATCGTGATCGACGTTCTCGATCACGCTAGAAATCCTTTGTTGCCCGGGCGCT
TCCGGTAGTGACCCCGGCGTGAACTTTCGCTCACACGGTTACCGCCAGCGTGTGAGGGCGGCCGTGCAGC
GGAGCGGATTACCAGACGTCGCCCGCGCGCCAATCGCACATCAGCTCCGCCGAGGTGTCCAGGCTGATGT
CGATGGGCAGGACGAACACCGTTCCGTCGTCATCGGGTGTACGGACTGGACCGGTTGGTGCCAGTACCGA
TGTCGGGCCGTGCCAGGGCAGCCAGCCGCGTGAGGCGTACAGTCTGCGGGCCCGCGCCGAGGAACTGAGC
GCTCCGAGCTGGTAAGCGCCGCGCATCACCTGCTCGACGGCGTCCAACAGCGCGCTCACCAGGCGTTGGC
CCCGCCAGTCCGCCCGCACCGCAACGCCTTCGACGTACCCGCAGCGCAGCGCGTTGCCGCGGTAGATCAG
TCGCCGCTGGATCACCGCGGCATGCGCGATGATCGCCCCGTGATGCCAGATCAGGGCGTGCATCCCACCC
AGCGTGTGCTCCCAGTCGGTCTCGGTGAAGTCACCGGCAAACGCGCCGGTGACCATCTGACGGATGTCCT
GGCGGGTCTCGCTGTCAAGATCGGCGGTGTGGACCAGGCGGGCCGTGTGTACCTGGGTGTGCACAGTCCC
TGTCTACCAGGCTTGTGTTACACCCTGGCCAGGCAACCGAGACCGGGGTCGTGCCCAGTGCAGTCGCACA
TATTGGCCGGGCCGTATCTGCGCGACCTTGTCGATGTCCTCGTCGGTGATGACGCCGACGACCGGATAGC
TTCCGGTGATCGGGTGATCCGGCCCCAGGATCACCGGTAATCCGTTGGGCGGCACCTGGATTGCGCCGCG
GGTAACGCCTTCGCCGGGCAGTTGCCGATCCGGCCAGCGGTGCTGTAGCGGGCGGCCCTGTAGCCGCATT
CCTACGCGGTCACTGCGGTTGGACGCCATCCAGATGGTATGCACCAACGCGTCCGGGTCCACCAGCCAGT
CGTCGCGCGGCCCGGGCACCACCCGCAGCTCCACCAGATGCTCCTCGATAGCGGCCACCGGTGCCTGGTC
GAGTTCGGGATAGTCGTCGGTGTGTTCGCCGACCGGCAGCACGTCTCCGGCCCGTAGCGGCGACGGGCCG
ATCGCCGACATCACGTCGTAGCTGCGTGACCCCAGCACGGGCTCCACACAGACGCCGCCGCGCACCGCCA
GATAGGTCCGCAGCCCGGCCCGTGGGGTGCCCAGTGAGATCACCTGGCCGTCCCGGACGTGGTGAATGCT
GTTGGTGCCGACCATGATTCCGTTCACGGTCGGATCGGTGTCGGCGCCCGTCACCGCGATGTCGACGTCG
CCGCCGCGAACCCGCGCCGAGAAGCCGCCGAAGGTCACTTCGACCGTGGCCCAATCGTCGGGGTTGGCGA
CTAGCCGGTTGGCCAGCGTGTGGGAGCGGCGGTCGGCGGCACCGGATCGACCGACACCGAGATGGGCCAG
TCCGGCACGGCCGAGGTCTTCGACGAGGGCCAGCGGTCCGCTGCGCAGGATTTCCAGTGTTGTCATGGCT
GCTTCCTCCAGCTCAGGCGGCCCGGAACTGAACCCACATGCCCGGTGTGAGCAGCGCCGGCTGGGGTCGG
TCGACATCCCACAGGACCGCGTCGGTGTGGCCGATGATCTGCCAATCGCTGGGCGCTTGAGATGGATATA
TCGCGCTGAATCCGTCGGCGAGGGCGACCGATCCGGGCGGCATCGAGGTGCGCCGTTCGGGCCGGCGCGG
CACCCGCAGGCTCGGGTCGCCGTCGATCAGGTAGGCGAACCCCGGGGCGGACCCACTGAATCCCGCCCGC
CATCCGGTGGCGGTGTGGGCGTTGATGACCGCTGCGGTGGTCAGGCCGGTGCAGCGGGCGACCTCGGCGA
GGTCTGGGCCGTCGTAGACGACGTCGATTACCAGGTCGCATCGGTGATCGGCCGCAGCCACCGCCTCGGG
GGTGACCCGCAACCTGCGCAGCCGCTGACGGGTGACCCCTTGGTAGCGGGGCGCGTCCAGCTTCACCAAT
ACGGTGCGCGAGGCCGCAACGATGTCGACCACACCGGGTAGCGCCGCGGCTCGCAATGCATCGGTCCATG
CCATTGCGTCAGCGGTGCTGTCACATTGCAGCATCAGCGCATGGTCGCCGTAGTCGAGCACGGTGCAGGC
CAATGCCGCGTCCATAAAGACGTCCATCACACTCATGCGTCGACGGTAGCGCTGCAATCTTCGGCTCGGC
CAGGGATTTTCGAGACTGCCAGAGGTGCCTTAGCAAATGCTCATGCGCCCAAGATCTGGCTGATCTGTGG
CGGCAGTTGCTCGGCCACCACGGGATAACTCAGCACCGACGAGAAGGCGATGGCTCCGGCCTGTTCCTTG
GAAGTGAAGATGTGGCGCCGCTGGGCGGTTGCCTGCGACGCCGCAATCTCCGGGTCGGCCAACAACGCCT
TCTCGTCCTCGGGGCTCTCGGTCATCCAGATCAGCACATCGGCGGCATCAAGCACCGCTTTAATGTGATC
GCGCGGAATGACGCCGCGCTGATCGACGGCGAAGGGTTTGATGCTGTCGGCGATCACCAGACCCATGTCG
TTGAGGAAGTCAGTTCGCCAGCCCGCCAGGGTTGCGACCACGTTGCCCTGCCAGAGGCGACCCTGCAGCA
ACAGCGCCTTCTTGCCCCGCCAGCGCGGATGCCGCTGCGCCACCGCGGCGAACTTCTGGTCGACGGCCTC
GATCAGCGACCTCATCCGGTCGGCCGCAAACACCGCCTGGCCGATCGACCTGGCCTGGTCCTTCCACGGC
TCGAAGAATGCGTCGCCGCCGGACTGGGCGACGGTCGGGGCGATCGCCGACAGCTGCTGATAGGTATCGG
CGTCCACCCCGGCGTTGATCGCCACGATCAGGTCGGGTTTTAAGGCGGCGATTCGGTCGATCTGAATCCC
GTTGTCCAGGTTCAATACCGCCGGCCGCGCCCCGCCGAGCTTGGGCGCCGCCCACGGCCACACCGCAAAC
GGCTGGTCACCGAACCAGTCGGTCACCGCGATGGGCACCACATCGACCGCGAGCAAGTCGTCCTGCTCGG
TGTAGCCGGCGCTGACCACGCGCTTGGGTGGCTCTTTGATGACGGTCTGACCGAACAGGTGGGTGATAGT
TACCGCCGCGCCGCCAGGAGTGCCCGGCGGGGGTTTGGGCGATGAACAGCCCGCGAACAGCCCGGTGGCT
GCTGCAGCCTCGGCGACCTGCAAGAATCCCCGGCGGCTGCATCCCTGTCGCACAGCGTGAGGGTATCGCG
CGCGTTACCGCCGGCGTCGGGCGCTGGTACTTGCTGGCCCGTATCCGCCGCCGCCGGGGGTTTCGATCAC
CAGCGTGTCGCCCGGCTCGACGTGCGTTGAGCCGCATCCGGCCAACTCGACGGTGCTGCCGTCGGCGCGT
TCCACTCGGTTGCGTCCCAGCTCTCCGGGGGAGCCGCCGGCCATGCCGTAGGGCCGAACCCGCCGATGAC
CGGAGAGCGTGCTGACCGTCATCGGCTCGGTGAACTCGAGGCGTCGGACGGCGCCGTCGCCGCCCCGCCA
GCGACCGGCGCCCCCGCTGCCCTGACGTACGGCGAACTCGCGCAGCAACACCGGGTAGCGCCACTCCAGC
ACCTCGGGATCGGTGAGCCGGGAGTTGGTCATGTGCGTCTGCACCACCGAGGCCCCGTGGTACCCGTCAC
CGGCCCCGGAGCCCGATCCTACGGTTTCGTAGTACTGGTGCCGCTCGTTGCCGAACGTGACGTTGTTCAT
CGTCCCGGATCCCTCGGCCTGCACACCCAACGCGGCGAACAGCGCGCCGGTGATCGCCTGCGAGGTTTCG
ACGTTGCCAGCGACCACCGCGGCGGGATGGGTTGGTGCGAGCATCGAGCCTTCGGGGACGACGATACGCA
ACGGGCGCAGGCAACCGTCGTTGAGCGGGATGTCGTCGGCGACCAGGGTCCGGAACACGTAGAGCACCGC
CGCATTCACCACCGAGGTCGGTGCGTTGAAGTTGGTGTCCAGCTGAGCCGAGGTTCCGGTGAAGTCGATG
GTCGCGCTGCGGGCGGCGCGGTCGACGGTGATGCGCACGGCGATCGTCGCGCCCGAATCCATGCGGTAGC
GGTAGGCGCCGTTGTCGAGCCGGTCGATGACCCGGCGGACCGCTTCCTCGGCGTTGTCCTGGACGTGGCG
CATGTAGGCCGCCACCACGTCGCGGCCGAAGTGGTCGATCATTTTTCCGACCTCGTCGACGCCCTTTTGG
TTGGCGGCGATCTGCGCGCGCAGATCGGCGAGGTTGGTGTCGGGATTGCGGGAACCGAACGGCGCCTCGG
TAAGCAGGCGCCGGGTTTCGGCCTCGCGGAACCGTCCGTTCTCGGCGAGCAGCCAGTTGTCGAACAGCAC
GCCCTCTTCGTGGATCTCGCGGCTGTCGGCGGGCATGGAGCCGGGGGTGATGCCGCCGATTTCGGCGTGG
TGCCCGCGAGAGGCGACAAAGAATAGGACGTCCTCGCCGCCGGTGTTGAACACCGGGGTGATCACTGTGA
TGTCCGGCAGGTGGGTGCCGCCGTGGTACGGGTCGTTGACGGCGTATACGTCACCGGGCTTCATGCCGCT
CAAGCGCCGGCGGATCACTTCCTTGACGGTGGTGCCCATCGAGCCGAGGTGCACCGGAATGTGCGGGGCG
TTGGCGACCAGGTTGCCGTCCGGATCGAACAGCGCGCAGGAGAAGTCCAGCCGCTCCCGGATGTTCACCG
ACTGGGCGGTGGCTTCCAGCCGGAAGCCCATCTGCTCGGCGATCGACATGAACAGGTTGTTGAAGATCTC
CAACAGCACCGGGTCGGCCTCGAAACCGGCCTCGAAACCGGCCCGAGTGGCCGCATCGGGCCGCGGCGGG
GTGACCACTCGTTGCGCGAGCAGGTGCCCGGTCTCCGTCATCGTCGCCTGCCAGCCGTCGTCGACGACGG
TGGTGGCGTTGGCCTCGGCGATGATCGCCGGACCGGTCAGCACGTCGCCCGGCCGCATCGCCTCCCTACG
CCGCAGCGGTGCGTCGCGCCACAATCCGTTCGAATAGATCCGCACGGTTTCCGACGAGCCGGTGGTGTCG
TTGGCCTGATCGCCCAGCTGGGACAGGTCGGGCTGGTCGGTGAGCCCGGTCGCCTCGACCGAGATCGCTT
CGGCGATCAGCGGACGATCCAGCAGGAACGTGTACAGCGCGCGGTGGCTGCTTTCAAACGCCGTGGCCAT
GGTCTCGATCTCGGCCAGTTGCACGGGGATCGCGGTATCGGTTCCCTCATAGCGCAGGTGCACCCGGCGA
ACCACCCGGATGCGCTCACCCGGGACGCCCTCGTCCAGCAACTCGGCGCGGGCGGCTCGTTCGAGGGATT
CCGCAACGCTGGCCAAACGCTGTGGCGCGGCGGGTCCGAGCGGGATCTCCACCGATTGTTCGCGCATTGC
GGTGGTGTCGGCCAGGCCGATCCCCAGCGCGGAAAGCACGCCGGCCATTGGTGGGATCAGCACCGTGCGG
ATGCCGAGGGCGTCGGCCACCGCACATGCGTGCTGACCGCCGGCGCCGCCGAACGTCGTCAGCGCGTACC
GCGTCACGTCGTGTCCCTTTTGCACGGAGATCTTTTTGACCGCGTTGGCCATGTTCGCCACCGCGATCCG
CAGATATCCCTCGGCGACCTGCTCGGGTGACCGGTCGTCGCCGGTCCGCGCGGCGATGTCGGCGGCCAGG
TCGGTGAAGCCACGCCGCACGGTCCCGGCGTCCAGCGGCTGGTCGCCGGAAGGACCGAATACGGACGGGA
AGTGGGTGGGCTGGATGCGGCCGAGCATCACGTTGGCGTCGGTGACGCACAGCGGTCCGCCGCCGCGGTA
GCAGGCCGGGCCGGGGTCGGCTCCGGCCGAGTCCGGGCCGACTCGGTAGCGGCTCCCGTCGAAATGCAGA
ATCGACCCGCCGCCGGCGGCCACCGTGTGGATGTCCAGCATCGGCGCGCGCAGCCGGACCCCGGCAACCT
GGGTCGTGAAGACGCGTTCGTACTCGCCGGCGTAGTGCGACACGTCGGTCGAGGTGCCGCCCATGTCGAA
GCCAATAACATGATCGAAGCCGGCCAGCGCCGACATCCGCACCATGCCGACGATGCCGCCGGCCGGACCA
GACAGAATCGCGTCCTTGCCGCGGAAGTGCCCGGCCTGCGCCAGCCCCCCGTTGGACTGCATGAACATCA
GTCGCACACCCCGCATCTGGTCGGCCACCTGGTTGATGTATCGGCGCAGCACCGGGGACAAGTAGGCGTC
GACCACGGTGGTATCCCCGCGCGGGACCAGTTTCATCAGCGGGCTGACCTCAGATGACAACGAGATCTGG
GCGAAGCCGATGCGCTGCGCCAGCGTACCGATTTCTCGCTCGTGTCCCGGGTAGAGGTAACTGTGCAGGC
ACACCACCGCGACCGCGCGGATTCCGTCCGCATGGGCCTGCCGCATCTTCTCGCCCAATGCCTCCAGGTC
GGGTGCCCGCAGCACCCGGCCGTCGGCTGTGACCCGTTCATCGACCTCGACGACCCGCTCATAAAGCATC
TCGGGCAACACGATCCGCCGGTCGAAGATGCGCGGACGATTCTGGTAGGCGATGCGCAGGGCGTCGCCGA
AACCGCGGGTGATCACCAGCAGTGTGCGCTCACCCGTGCGCTCGAGCAACGCATTGGTCGCCACCGTGGT
GCCCATCCGCACCGCGTCGACGCGCGTGCCCGCCTCGCCGTTCGCTAGCAGCGCACGGATGCCGGCCACC
GCGGCGTCGCGATAGCGTGCCGGGTTGTCCGACAGCAGCTTGTGGGTCAGCAGCCGTCCGTCCGGCCGGC
GCGCCACAACGTCGGTGAACGTGCCACCCCGGTCGACCCAGAAGTGCCACCCCGCGCCAACCACCCGGAC
TCCCCCTTCACGCTCGCAGCCGGTCCCGTCCTCACAACGGCAGACGGGCCGAAGCCACCTAAAGGTATCT
CCGCTGTAACAGCGCGCATCCGGGCCGGTAACAGGGTCTCTTTAGCGTCGAGCCGTCATTACCGCTGATG
TCGCCCGCTTGTCGACAGGAGACCTAACCGATGGCACTCACCACCGCCCCGGCAATCGATTATGCGCTGC
CACGCCAGCAGGATGAGGGCGATCACTGGATCGACGACTGGCGCCCGGAAGACCCGGTGTTCTGGGAGAC
GATCGGCAGGCCGATCGCCCGCCGTAACCTGATCTTCTCCATCTTCGCCGAGCACGTCGGCTTCAGCGTG
TGGATGCTGTGGAGCATCGTGGTTGTCCAGATGACCGCCGCCGCTCCCGGGCACCCCGCCGCGTCCGGCT
GGGCGCTGTCCGCCAGCCAGGCCCTATGTTTGGTCGCCGTCCCCAGCGGTGTCGGGGCGTTCCTCCGGCT
GCCGTACACCTTCGCGATCCCGATCTTTGGTGGCCGCAACTGGACGACCGTCTCGGCGGCGCTGCTGGTG
ATCCCGTGCCTGCTGCTGGCTTGGGCGGTGAGCCACCCTTCCCTGCCGTTCGCGGTGTTGGTGGTGATCG
CGGCCACCGCCGGTTTCGGTGGCGGCAACTTTGCCTCATCGATGGCCAACATCTCGTTCTTCTACCCGGA
GAAGGACAAGGGTTGGGCGCTGGGCCTGAACGCGGCCGGAGGCAACATCGGGGTGGCGGTGGTGCAGAAG
ATCATTCCGCCCATCGTGGTCGCCGGCAGTGGGGTGGCACTGTCGCGTGCCGGACTGTTCTTCGTGCCCT
TGGCCGTCGCCGCCGCGGTGTGCGCATTCCTGTTTATGAACAACCTCACGGAGGCCAAGGCCGATGTGAA
GCCGGTGTGGCAGTCGCTGCGGCATGCCGACACCTGGATCATGTCGCTGCTGTACATCGGCACCTTTGGG
TCGTTCATCGGGTATTCGGCGGCCTTCCCGACGTTGCTCAAGACCGTGTTTGGCCGTGGTGACATCGCGT
TGGGTTGGGCCTTCCTCGGCGCGGGCATCGGTTCCCTGGTCCGTCCGCTGGGCGGCAAGCTCGCCGACCG
GATCGGCGGTGCGCGGATCACCGCGGCCAGTTTCGTCATGCTGGCGGCCGGGGCGGCTGCGGCGTTGTGG
TCGGTGCAGTCGGTCAATCTGCCGGTGTTCTTCGTCAGCTTCATGTTCTTGTTCGTTGCCACCGGCATCG
GCAATGGTTCGAGCTACCGGATGATCTCGAGGATCTTCCAGGTCAAAGGCGAAGTCGCCGGCGGGGATCC
GGAAACGATGGTGAACATGCGCCGACAGGCCGCCGGAGCGCTGGGCATCATCTCCTCGATCGGCGCGTTC
GGCGGGTTTGTGGTGCCGCTGGCCTACGCCTGGTCGAAGGTGCACTTCGGCAATATCGAACCCGCCCTGC
ACTTCTACGTGGCGTTCTTCCTTGCCCTGCTCGTCGTCACCTGGTACTGCTACCTGCGTAGAACCACCCC
CATGGGCCAGGTGGGGGTGTAGTTAGCCCGGCGGCGGTCTCACGTTGTGAGCCACGCGCAAACTCAGACT
CTGCCGATGTCAACGCCCAGCTCGGCACCGAGCTTGTCCAGCGGCATGGTGACGTGCTCTCGCTCGTGCA
CGCTGAGCCGGTCGCGCAGGTCTTCAAGCTCTTCCATTAGGCTCTCGTAGCGCTCAGCTGAGATGAGGAT
GGCTGCGGGTCGGCCATGATTCATCAACACGACGTCATCGTCGGCGGATTCACGCACAAGCCTCGATAGG
TGAGCGCGGGCTTCACTAATAGGCACTAGACTGCTGGTCATCGGTAGACCCCCCTTCGGTGTCCGACGCG
AGTAACGGTGATGACACGCGCTGCGTCGTCGACGATGTAAACAACGCGATAGTTGCCGAGGCGGATGCGG
TAAGTGGTGTCGAAGCCACTCATCTTCTCGCAGCCACGCGGGCGCGGTTCGTCGGCGAGCGCGGCGACGG
CGGTCAGATGCGCCGCTGGTCGTGGCGGTGCAGCCGTTGGATTGCTTTAGCTGCCGAGTTCTCGATTTCG
ACCGCGTACCCACTTGCCATACAAAAATGTACAGACTTCAGATGCATAATATAAGCGCTAATTTTGCCGA
CGCGCTCTCACCGCGGCCACGGGCTGTAGTCGGCGATCAGCTCCTCCTGCGGCGGGCGCTGGTCGGCCGG
GACGTGCTGCAGGTTGATCCGGATCCGATACCAGATCGAACTCGGCCCGCGCATGCCGTCGACCAGCACA
TCGGCGGGCCGCAGCAAAGCCGCGGCGCCGGGATACCGGTCGCGCCAGATGTCCAACGCCGCCATCGCCT
CGGCCCGCGTCTTGGCGCGGGCGATCTCGATCAGCGGCTTGGCGGATTGCGCCTTCTGCGGCGGACCCAG
TTCCTCGGCCAGCATCAACAGCCGGTCGAGCCGGCCAACCGCGTCATCCATCCCGGCCCAGGGGTCACCG
ATGTCGGCCAACCGGCTGGGCACGGTGGCCATGGTGAACACCGCCGGGTCGCAGCCGGGCACCTCCTCCC
AGTGCAGCGGCGTGGACACCCGGGCATCCGGGGTGGCCCGCACCGAGTAGGCCGACGCGACCGTGCGGTC
CTTGGCGTTCTGGTTGAAGTCGACGAACACGCCCTCGCGTTCTTCCTTCCACCAACGACTGGTTGCCGCG
TCGGGTAGGCGCCGTTCGACCTCACGCGCAACGGTCTGGGCGGCCAGGCGCACCTGGGGAAACGACCAGC
AAGGCGCGATCCGGGCATAGACGTGAAAGCCCCGCGACCCGGACGTCTTCGGCCATGCGGTCAACCCGTA
ATCCTCCAGCACCTCCCGGACCACCAACGCGACCTCGACGACCCGCTGCCACGCGACCCCGGGCATCGGG
TCCAAGTCCACCCGCAGCTCGTCGGGATGATCGAGGTCGCCGGCGAGCACCGGATGCGGATTGAGATCCA
CACACCCCAGGTTGATCACCCACGCCAGCCCGGCGGCGTCGTGAATGACCGCCTCCGCGGCGGAGCGGCC
CGACGCATAGTGCAGCTCGGCCACGTCCACCCAGTCTGGCCGGTTTGCCGGTGCGCGCTTCTGAAACACC
GCCTCGGCGGAGATGCCCTTGACGAAACGCTTGAGAATCATCGGCCGGCCGGCCACCCCGCGCATCGCCC
CCTCGGCCACGGCGAGGTAATAGCGGACCAGATCGAACTTGGTGTAGCCCTTTCGATCGTTGTGAGCGGG
GAAGACGACCCTGCCCGGATGCGTGACGATGACCTGGCGTCCGTGCACGTCCAGCGACACCGGGGCGGCC
ATGCGGCTCATGGTAATTTGCGACCCGCCTCACATAGGGTGAGGTCATGCCTAACCTCACTGATCTGCCC
GGGCAGGCCGTCTCCAAGCTCCAGAAGTCCATCGGACAGTACGTCGCGCGCGGCACTGCCGAGTTGCATT
ACCTGCGGAAGATCATCGAATCGGGCGCGATCGGGCTGGAGCCGCCGCTGAACTACGCCGCGCTCGCAGC
CGATATCCGCAAGTGGGGGGAAGTCGGCATGCTGCCGTCGCACAATGCCAGGCGCGCCCCCAACCGGGCG
GCCGTCATCGACGAAGAAGGCACGCTCACGTTTTCCGAACTCGACGAGGCCGCACACGCGGTGGCCAATG
GCCTACTGGCCAAGGGTGTCCGCGCCGGGGACGGCGTCGCCATCTTGGCGCGCAACCACCGCTGGTTTGT
CATCGCCAACTACGGGGCGGCCCGAGTGGGGGCCCGCATCATCTTGCTCAACAGCGAGTTCTCCGGCCCG
CAGATCAAAGAGGTGTCGGACCGTGAGGGCGCCAAGGTGATCATCTACGACGACGAGTACACCAAGGCCG
TCAGCTTGGCCCAGCCACCGTTGGGCAAGCTGCGGGCGCTTGGTGTCAATCCCGACGACGACAAGCCGTC
GGGCAGCTCCGACGAAACGTTGGCCGAGCTGATTGCGCACAGCAGCACCGCGCCCGCCCCGAAGGCGAGC
CGCCGTGCGTCGATCATCATTTTGACCAGCGGCACCACCGGCACCCCGAAGGGGGCGAACCGTAACACAC
CGCCGACGCTGGCTCCGATCGGCGGCATTTTGTCGCACGTGCCGTTCAAGGCCGGCGAGGTGACGCTGTT
GCCGTCGCCGATGTTCCATGCGCTGGGTTACATGCACGCCGCGCTCGCCATGTTCCTGGGCTCGACGCTG
GTGCTGCGGCGGCGGTTCAAGCCCGCGTTGGTGCTGGAAGACATCGAAAAGCACAAGGCGACATCCATGG
TCGTTGTACCAGTGATGCTGTCGCGGATCCTCGACCAGCTGGAGAAAACCGAACCCAAGCCCGACTTGTC
GAGCTTGAAGATCGTGTTCGTATCCGGATCGCAATTGGGTGCCGAGCTGGCCACCCGCGCGCTGGGGGAC
CTCGGCCCGGTCATCTACAACATGTACGGCTCGACCGAGGTCGCGTTCGCCACCATCGCCGGCCCCAAGG
ATCTGCAGTTCAACCCCAGCACGGTGGGGCCCGTCGTCAAGGGGGTGACGGTTAAGATCCTCGACGAGAA
CGGCAATGAGGTGCCGCAGGGTGCCGTTGGCCGGATCTTTGTGGGCAATGCCTTCCCGTTCGAGGGTTAC
ACCGGCGGCGGTGGCAAGCAGATCATCGACGGCCTGTTGTCGTCCGGCGACGTCGGCTACTTCGACGAGC
GCGGCCTGCTGTATGTGAGCGGCCGCGACGACGAGATGATCGTCTCTGGTGGTGAGAACGTGTTTCCCGC
CGAAGTCGAGGATCTGATCAGCGGGCATCCCGACGTGGTGGAGGCCGCCGCGATCGGCGTCGACGATAAG
GAGTTCGGTGCCCGGCTGCGCGCGTTCGTGGTCAAGAAGCCGGGAGCTGACCTCGACGAGGACACCATCA
AGCAGTACGTACGCGATCATCTTGCCCGCTACAAGGTGCCGCGGGAGGTGATCTTCCTCGACGAGCTACC
GCGCAACCCCACCGGCAAGGTCCTCAAACGTGAGCTACGCAAGCTGTAGCTGCTCGCGCGGGTACTTACG
GGTCGCGGGGTAGGCCCAGCAACCGCTCGGCGATGATGTTGAGCTGGACCTCCGACGTGCCCCCGTAGAT
GGTGGTGGCCCGGCTGGCTAGCAGGTACTCGCCCCACTTGCCGGGCAATCGCTCTGTGTCGCCGATCACC
GCATCGGTGCCAAAGGACGACACCGCGAATTCGGCATAACCCTGGCCGGTGCGCATGGACAACAGCTTGG
AGATCGCCGCCGGCGCCATCGGGTCACCCCCGGCCAGCGTCAACAGCGTGGAGCGCAAGTTGAGCAGCTT
GGTGGCGTGGCCCTCGGCGATCAATTGCCCGGCACGGTGTCGCGCGACCTGGTCGAACTGTCCTTCGAAA
CGGTAATCGCGAACGAAGTCGACGAACTCGCCCAGGGTGGGGAGGAAGGTCGAATCGCTGCCGCCGATCG
ACACCCGCTCGGCCGTCAGGGTGTTGCGGCTGACCTCCCACCCCCGGTTCACCTCCCCGAGCACCAACTC
GTCGGGGACGAACACGTCGTCGAGGTAGACGGTGTTGAAAAACTCCTTACCCGTGAGCTCGCGCAGCGGC
TTCACTTGTACGCCTTCGCTTTTCATGTCCAGCAGGAAGTAGGTGATGCCGTTGTGCTTGGGCGCCGACG
GGTCCGTCCGCGCCAGCAGCGCACCCCATTGGGAGTACTGCGCGCCGGTGGTCCAGATCTTCTGACCAGT
GATGCGCCAGCCACCGTCGACCCGGGTGGCCTTGGTTGCCAGGCTAGCCAGGTCCGATCCCGCGCCCGGC
TCGGAGAACAGCTGGCACCAGAAAATGTCGCCTCGGAACGTTGGCGGCAGGAGGCGCTGCTTCTGATTGT
CGGTTCCGAACGCGACGATCGACGGCACGATCCACGTCGCGATGGCAATCTGCGGCCGCTTGACCCGCCC
GGCGGTGAACTCCTGGGCGATGATGATCTGCTCGACCGGGCTGGCGGCCCGACCCCACGGCTTGGGCAGA
TATGGCAGCACCCACCCACCTTCGGCGATCGCGACAGTGCGCGGCTCTCGCGGCATCGCCTTCAGCGCGG
CGACTTCGGCCCGGATCTGGGCCCGCAGCTTCTCGGTAGAGGGGTCCAGGTCGATGTCTACCGGACGCAT
ACCGGCAGTCGTCGCGGTGTCCACCACCCGCTGCGGATACTCCGAGCCGCGGCCAAAGCACGCGGCCAGC
ATCAACGCCCGGCGGTAGTAGACGTTCGTGTCATGCTCCCAGGTGAAGCCGATGCCGCCGTGCACCTGAA
TGCAGTCCTGCGTGCAGCGCTGAGCGGTCGCCGGTGCCAGCGTCGCCGCCACCGCCGCCGCGAATTCGAC
GTCGGAGCTAGATTCGCCCGCGTCGTCTAAGGCTCGCGCCGCGTCCCACACCGCGGCGGTGGCCCGCTCG
GTGTCAGCGATCATCTCGGCGCACTTGTGCTTGATCGCCTGGAATTGCCCGATCGGCCGGCCGAATTGTT
CGCGGATCTTGGCATATGCCGACGCGGTGTCGGTCGCCCACCGCGCGACGCCAACGGCTTCAGCGGACAG
CAGGGTGGACATCAGCGCGTGAGCGGTCGTCATCGTGAGGTTGCTCAGCAGGGCGTCGTCGCTGACGTCG
ACCGCGTTGGCCCGAACATGCGCGATGGGCCGCAACGGATCCAGGCTCTTGACCGCTTCGATCTCGAGCT
GATCGTTGCGCAGTACAACCCACTCGTCACGGCTTTCGATGGCCACCGGTAGCACCAGAACGGAGGCTTG
CGCCGCGGCCGGAACCGCGCGGACTTCGCCCCGGATCACCAGCACGTCGCCATGGCGGGTGGCGGTCAGC
CCGGAATCTAGCGCGTAGGCGGCGATGGCCGCACCGGTTGCCAGTTCGGCGAGGACTTTGGCTTGCGGAT
CATGGGCTGCGATCAGCGCGCTGGCGATCGCCGACGGCACGAACGGCCCGGGCACGGCGCCGTAGCCGAA
CTCGGCAAGCACCACCGCTAGCTCGAGGATGCCGAAACCCTGGCCGCCGACCGACTCGGCCAGATGCACA
CCCTGCAAGCCTTGTTCGGCCGCGGCCTGCCAGTAAGGCGGCGGGTTTTCGACCGGTGATTCTAGCGCCG
CGTGCAGCACCTCGGACGGCGCTACCCGCGCCACCAGGGAACGCACCGAATCGGCCAGCTCATAATGCTC
AGGAGTAATAGCGATCGACATTGCTCGCCTTCCCATGCTGTTGGACGTTTCGGCCAAGCACCTTCCAAGC
TAACAACCGGTGGGTCGGTTATTAACGTTGGCTAGCGGATGGCCGGCGAAATGGGTGAGAACACTCAGCG
CCACCGCTTGGCTATCCACTTGGCGATGGTGTCGGCCTGCTCGCTGCGGGCGCCCGGGGTGGTGAAGTAA
TGGTCGGTGTCGATCGAGACCTGAGTCTTGTCGCTGCTGGCGAGCCCGTCGTAGATCTGCTGGGCATCCG
ACGGGAAGATTCCGGTGTCGGCCTCGGCGTTGAGCACCAGGGCCGGGCAGGTGATCCGGGCCAGGTGGGG
TGCGGCACGGGTTTGGGCCACCCGCAGGCTCCACATGCCCAGCCAGCCGCGCAGCGTGCAGGCCGCGGCG
ATGCCGTGTGCGGAGCGGTTCGCCTTCACCGGCGTGCCCGCGTAGCACTGGTTGGGCCGACGCTTGGTCG
GTTCGATGCTGGGATCGACCATGCGCGGGTCGGCCCAGGTACGCATCACGCTGAACGGCCGATCAGAAAA
GCCAGCTGCGCGAACACGTTTGAGTTCGGATTCGGCCCAGTCGGTGATGGTGTGGTTGCGTTTGACCTGC
GCGGAGCGATACCGGCTGATAAACTCCGGTGAGTACGGCGGCCCGTTGCGTTCGTCGAACAGGTCAAGTT
CGGGATCGGTTGCAACCGGATCATTTTCGTCAATGACGGCGGCGTCCATCCAAGCGGTGAGCACATCCGG
ACGGCCGGGATGAGCTGCGGCGGCAACGTATGCGTCGGCGGCCGGCAATTCGGTTACCCCGGCTGCGGGT
CGCATACCGTCCAGGGGAGTCACGTTCGGATCGACCGCTTGTGATTGGTAGGCGGCCATCAATGAGCCAC
CACCTGAATTGCCAAGCAACACCACTGTTTCCACGCCCTGAACTTCGCGGAGCCAGCGCACCCCGACGCC
GATGTCGACCAGTGCGTGATCGAGCAGAAAGCTGCTTTCGAAACCACGGAATCGGGTGTTCCAGCCCAGA
AACCCGATGCCGCGGATCGCCATGTACTCGGCGAGATAGTGCTCGGAGAAATCGATCTGGTAGTGCGCGG
CGATGAGCGCCACCTTCGGTTTGCGTCCCACGCTGTGGTGGTACAGCCCCTGGCATGGGTGCCCACCGGC
AGCCGCACGCCCCGCGGTTCGCGACGGCAGCCCGACGAACTCTCGGATGACCCCGGGCGTGGCAGCACGA
CCAGTCAATTTGAGCTGTCCTCCTTACTGTAGATGGCGCGGTAGTAAATGTTGGCCAAGGTCTGGATGCA
CGCCTGATCGTCAGGTTGTCCACGGCGTGAACGCTTACCGCTGAGCTGCAGGTAGCAAAACTGGTTGAAC
ATTGCCACAATCGCCTCGGCCATCAACTGGGGGTCATCGCCGACGCAATAGCCGTGCGCCTGAGCGCGTT
TGACCGTCTCGGTGATGAACGATATTGGAATCTGGCATATTTCGGACCAGTATTGCGCGAAGTCGTCACT
GACCATCGCCAACTGTGACACGCTGATCGCTTCTGCGAGGCGGTTGCGGTAGGTGTACCAATGGGCGGCA
GCGGCTTCATACGCGCGCTCGCGGTCGGATAGGCCGTGCCGGATCACCGACAATGCCCGCTGGTTGGCGT
CGTCGCGGAAGCGCAGCGCCCACTGCCGGACCATCGCCTCTTTGGAGTCGTAGTAGTTGTAAAAGGATGC
CGCCGAGCGGCCGGCTTCGGCGGTGATGTCGGCGACGGTGGTCGCCAGGATTCCGTTGCGCACCACGACC
GTCCGCGCGGCGGCGTCGATTGCGGCCTGGGTCCGCCGACCGCGTTGCGTCGGGAAGTCCGGCACCTGGG
CACCTCCCTGGAACAAAACTGAACCTGATGTTAGATTCAGATTCAGAGCTTGGCCAGGCCGCCGTCCCGG
GGAGCCAATGGGAGCCGCACGATGATCAAGCCGCACAACACCAACACCGAATTCGAGCTTGGTGGGATCA
ACCACGTCGCGCTGGTGTGTTCGGACATGGCGCGCACCGTGGACTTCTACAGCAACATCCTGGGGATGCC
GCTGATCAAGGCGCTCGATCTGCCCGGCGGCCAAGGGCAGCACTTCTTCTTTGACGCCGGCAACGGCGAT
TGTGTCGCCTTCTTCTGGTTCGCCGATGCACCTGATCGGGTGCCCGGTCTTTCGTCGCCGGTTGCCATCC
CCGGCATCGGCGACATCACCAGCGCGGTGAGCACCATGAACCATCTGGCGTTTCATGTACCCGCCGAAAG
GTTCGACGCCTACCGGCAGCGGCTCAAGGACAAAGGCGTGCGGGTCGGCCCGGTGCTCAACCATGACGAC
AGCGAGACGCAGGTGTCCGCGGTGGTGCATCCCGGTGTGTACGTACGCTCGTTCTACTTCCAGGACCCCG
ATGGGATAACTCTGGAATTCGCTTGCTGGACAAAGGAATTCACTACGAGCGACGCGCAGGCCGTGCCGAA
GACGGCGGCTGACCGGCGACCTCCGGTGGCTGCGGATCGTTAGCCCCGGATTTGGCAGCTGTTGCCGCTA
CCCGGGGACGGGACAAGTTTGGGTCGGTGAGTTCATCGAGCAGCGCAGCTAGCTGATCGACCAGCTGGTC
GGGATCGAGTCGCACGTCACCGGCCAGCCAGGCGCTGATGGTCTGCCCGACGCCGCCGACGGCGAAGTGT
GCGACCGCCTTGACGTGGTCATTTGCCGGTGCGTGCAGGGTGTCGACGGCATGTTGGCCGGACAGCATGG
CGAACAGGGCGCTGGATTCCGCACGCTTGCGGGTGATCACTGCGTTGGCCAGCTGTGTGCTGAACAGCAG
GCGTCCGACGCGGGCGTCTGCGGTGATGGTCCGCACGATGTTGGCCATGCCCGCGCGAGTCTGCTCCCGC
GCCGGTACCGCCGTGACCGCGGCCTGAGTGGTGGCGACCAGCTCGGCCACCACCCAGTCGAACACGCGGC
CGACGAATTCGTCCTTGTCGGTGAAGCTTTCGTAGAAGTAGCGCACCGACAGGCCGGCCCGCCGGCAAAT
GGTGCGGATGGTTAGCTCGGCGATGTCGTGCTGGTCGGACCCCAACAGGTCCAGGCCGGCAGAGAGCGAC
TGGCGACGGCGCGTCGCCAGTCGCTCGGCGGCCTCGACGCCGCGGTAGGGTCGATCACTGCGCGTCATAC
GGATCATCTTGACACTCGGGCACGATACCGGCCAATATCAGGATACAGGTGTTTCCATAATTAGCGGCAG
CGCCGGGAGGCCTTCGGATGGCGATTTCGCTGGTGGCTCACCAGCCCATCCCCCACGTCGAGCGTCCCAT
GGCCGACCCACCCCGTCTCCAGCTGGCCAGGCGCCGGCGATCGGCGGCCGGCCCCGGCGGTAACGAGGAC
AGCTTGATGGGAGTGGCGCTGCTAGCCGGCCCGGCCAACGTGATCATGGAGTTGGCGATGCCGGGTGTCG
GCTACGGCGTGTTGGAGAGCCGTGTCGAAAGCGGCCGGCTGGACCGCCATCCGATCAAGCGGGCGCGCAC
CACCTTTACCTACGTTGCGGTGGCCGTTGCCGGCAGCGACGACCAGAAGGCGGCCTTTCGTCGCGCGGTG
AATAAGGTTCACGCGCAGGTGTATTCGACTCCGGAGAGCCCGGTGTCCTACCACGCGTTCGATCCCGAAC
TACAGCTGTGGGTGGCGGCATGCCTCTATAAGGGCGGCGTCGACGTCTACCGCACCTTCGTCGGCGAGAT
GGACGACGAAGAGGCCGACCATCATTACCGCGCGGGCATGGCGATGGGCACCACGTTGCAGGTGCCGCCG
CAGATGTGGCCACCGGATCGGGCGGCCTTCGACCGCTACTGGCGGCAATCACTGGACAGGGTGCACATCG
ATGACGTCGTTCGCGACTACCTGTATCCGATCGTGGCGCTCCGAATTCGCGGGATCGCACTGCCGGGTCC
GCTGCGGCGGCTGTCGGAGGGTATCGCGCTGCTGATCACCACCGGTTTCCTGCCGCAGCGGTTTCGCGAC
GAGATGCGGTTGCCGTGGGACGCGACCAAGCAGCGGCGCTTTGACGCGCTCATGGCCGTGCTGCGCACGG
TGAATCGCCTGATGCCGCGGTTTGTCCGGGAGTTCCCGTTCAACCTGATGCTCTGGGACCTGGACCGGCG
GATGAGGCGCGGGCGCCCGCTGGTGTAATCGCCGGCTTCGCGTGGACCGTTGCCGGTAGACCGCTCGCTA
GATTGGCGGGCGAATATGGCGCACAGAGGCAAACCGGGCGAAATCCCTATCCAGGCTCACCACGGCGCAG
TGATGCTCCACGGCGATGGCCCCGAGTACCGCGTCAGGTATCAAGTCGCCCGATGCGTCGGCCTCGTCGC
AGAGTTTTCGCAGCAGCACCAGGTGTCTGGGGCCGGGGCTTGTCGGAAGGTGATGGGGCTGGGCGTTGAC
GGCTTCGACGAATGCGAATGCATCCGCTCGTGGTGACGGAATCTCGAAGATGCGTCGATTCGTTGTTAGC
CGGAGGAACGACGCCCACACTAGGTTCGGCACTGTGAAGGGGTCGTCGGCCGCAAGCAGTCGATCGAACC
AGGGGCGGACGGTTCGGTGATTCGGATGGTCACCGCGGTGTGCAGCCAGCAGCACGTTGACGTCGATGAG
GAACATCGCCTATTTGTGCCTGTCCAGGCTCACTTCCGCGAGTTCAGTTCCAGACCCTCGTCGAGCACTT
CGGACAACACCGTATTCGAGGTTAGGTCGATACCTGGCCGCGGACCGGTGCCGGCGTCAAAAACGGGGAC
GGTTGGCCGGGCGCCGCCGGTACGGGCGGCGGCGAGCTCCCGCCGAAGGGCGTCTTCGATCACAGCGCCC
AGCGATTAACCACGCTCGCGGGCCCGGCGTTTGGCGGTAGCCAGTAGTTCATCCGAGATTGACACGGTGG
TGCGCATGATGCTCAGGATAGCGCATCTACGGCATCATCTGCGGTGAGCAACTGATGCCCTCAACGCCGC
GTGTGGTCGCAGGTCTGCCTGCTATGGCAAGCCGTTGAGTCCGTTCTCGCCGAGCAGCAGCCCGCCGGTG
CCGCCGGCACCGGGCGTGGCCCCGGCTTTGCCGGCGTTGCCGCCGTTGCCGCCGTTGCCGATCAGCACGG
CGTTGCCGCCGACACCACCGCTGCCGCCGGTACCGGCGCCAAACCCGCCGGCAACCCCCGTCACCGCCGT
TGCCGAACACCCCGGCGTGGCCACCGTCACCGCCGGTGCCGCCGGTACCGGCGCCTAGAGCGTTGGCACC
GCTGCCGCCGGCGCCGCCGGCGCCGGCGGAGCCGAAGAGCAAGCCGCCGTTCCCGCCGGCGCCGCCGGCG
CCGCCTTGCTGGATGCTGGTAAGTGCTGCCCCGCCGTGCCCGCCGGCGCCGCCGGCGCCGCGGAAGCCGA
AGAGTAAGGCGCCGTTCCCGCCGGTTCCGCCGGCCCCGCCGGCAAGGGAGCTGGCGCCACCGCTGCCGCC
GGCGCCACCGGAGGCGCCGAGGGAGAGTAGGCCGGCGTTGCCGCCGTGCCCGCCGCCGCCGGTGGTGATC
CCGGACCCTCCCGAGCCGGCGGCGCCGCCGGTGCCGCCGGCTCCGAACAGTCCGCCGTTCCCGCCGTTCC
CACCGGCCCCGAAGTTCGTGCCGGCCCCGCCGGTGCCGCCAGTTCCGAACAGTCCGCCGTTCCCGCCGTT
CCCGCCGGCTGCGTTGAACCCGCCGGCCCCTCCGGCTCCGCCGTTGGCGAACAGTCCGCCGTTGCCGCCG
GCGCCGCCGACGCCGGCCGGGACACCGCCAGCGGCGCCGTGGCCGCCGGTGCCGGCCGCGCCGAAGAGCA
AACCGGCGTCGCCGCCGCGCCCGCCGGCCCCGCCGATGCCAGCGACGCCTATGGAGTTCCCACCGTTGCC
GCCGGTGCCGCCGGAGCCGATCAGCAAGGAGACCCCACCGGCGCCGCCGGCCCCGCCGATCCCTCCAGCA
CCGGTGGCTATCCCGCCGGTCCCGCCATTGCCACCGGTACCGAACAAGATCCCGCCGGCCCCGCCGGCCC
CGCCCGTAGCCGTGGCGGCGGTGTTGGTCGCACCGTGCCCGCCGTTACCGCCGTTGCCGAACAACCACCC
GCCGGCCCCGCCGGCAGCCCCGGTCCCCGGGGTCCCGTTGGCGCCGTTGCCGAACAGCCACCCGCCGGCC
CCGCCGTCAGCCCCGGTTCCAGGAGTCCCGTTGGCGCCGTTGCCGATCAGCGGGCGGCCGGTGAGCGTCT
GGAAGGGCTCGTTCACCACATTGAGCACATTTTGCTGCAGGGTGTGCAGTGGCGAGGTGCTCGCGGGAGC
ATTGAATCCGTCTAGACCGAGCAGCAGCCCGCTGACGCCGCCCACTCCGGCCTTGCCCGCGCCAATCCCA
CCGCTACCGCCGTTACCGCCATTGCCGATCAACACGCCGGTGCCGCCGATCCCGCCGTTGCCGCCGGTCA
CCGCGCTGGCGCCACCGTTACCGCCGTTGCCGCCGTTACCGATCAGCCCGGGGGTGCCGCCAGCCCCACC
GATCCCGCCGGCGAAGCCCTGGCCAACTCCGCCGTTGCCGCCGGCGCCGCCGGAGCCGAAGACCGTGCCG
GCGTTGCCCCCGGGGCCGCCTTGCCCGCCGTCGGCGAAGCCGAATCCGCCGGCGCCGCCGGAGCCGCCGG
AGCCGAAGAGCAGCCCAGCGTTGCCGCCGGCGCCGCCGGCGCCGCCTATGCCGCCGGCCGTGAGAGTACC
GCCGTCCCCACCGATTCCGCCGGCGCCGCCCGCGGCGCCGAGGGCGAGCATGCCGGCATTGCCGCCGGCC
CCGCCGTCCCCGCCGGCGACCAGGCTGTGTCCGCCGCTGCCGCCTTCCCCGCCTGCGCCGAACAGCCCGC
CGGCCCCGCCGGCCCCGCCGACTCCGCCGAAGCTGCTGTCGGCGAACCCGCCATGCCCGCCGGTGCCGCC
GGCGCCGAACAGCCCGCCAGCGCCACCGGCCCCACCGGCCCCGCCGGAGCTGCCGGCCCCACCGGATCCG
CCGACCCCGCCGGTGGCGAACAGCCCGCCGGCCCCGCCGGCGCCGCCCGCCCCGCCGAGTGCACTGCCGT
TCGTGAATCCGCCGGCCCCGCCGACTCCGGCGGCGCCGAAGAGCAGGCCGGCGTTGCCGCCAGCCCCGCC
GGCGCCGCCGGCCCCGCCCGTGAGGGCTACTACGCCGCCGCCGGCGCCGCCGGCGCCGCCGGCGCCGAAC
AGCATGGCGTTGCCGCCGGCTCCGCCGGACCCGCCGATCCCACTGCTGGCGACCCCGCCAGCGCCGCCGG
CGCCGCCGTTGCCGATGAGCCCGCCGGCGCCGCCGTTGCCGCCGGCGCCGCCGTTGCCGCCGGCGCCGCC
GTTGACGCCGGCCGCGCCGGATCCTCCGGCGCCGCCGTTGCCGATTAACCAGCCGCCGTCCCCGCCATTG
GCCCCGGTGCCGGGGGCGCCGTTGGCGCCGTTGCCGATCAACGGGCGCCCGGTATTCGCCAGGAAGAACT
CGTTGATCGGATCCAGCAGCGGCGACACCGCGGCGGCCTCGGCGGCCGCATAGGCGCCGCCACCGGAGGT
CAATGCCTGCACGAACTGGGCATGAAACGCCTGCGCTTGGGCGCTGAGCGCCTGATAGGCCTGGCCGTGG
GCGCCGAACAGCGCGGCGATGGCTGTCGACACCTCGTCGGCGCCCGCGGCCATCAGTGCCGTGGTGTTGG
CCGCCGCGGCTGCGTTTGCCGCGCTGATGCTCGATCCGAGACTGGCCAAATCCGTTGCCGCTGCCGCGAT
AACCTCTGGCGCCGCAATCACAAACGACATCTGACACCTCCCAATACGCATGACCGCTCTGTCATGCCGA
CCCGGGGAACGTCACCAGCAAAAATCGGCAGTAAGAAGCATCCCATTTCCAGCGACAACACCTGGGGGGT
TTTGGTCAAACTCTGGTAAGCGACTTCGTGTACCGGGTGAACCCGGTGTGTCTTGAAGGACAGCCCGCAG
GCTGATGCTGGGGGATCTGGGCCGGCCGACCATGGCTGGCCGGCTGTTGGTCTGATGGCCGGTTCGCGGT
TACAGGCCGTTGAGCCCGTTCTCGCCGATGATCAGCCCGCTGGTGCCGCCGGCGCCGGGTGTGCCGCCGG
CTTTCCCGCCGTTGCCGCCGTTGCCGCCGTTGCCGATCAGCACGGCGTTGGGGACCGAGCTCGAATTCCC
ACCGGTGTCAGCGCCAAACCCGCCGGCGCCGCCGTCGCCGCCGTTGCCGAACACCCCGGCCGTACCGCCG
TCACCGCCGGTGCCGCCGCTGCTGCCGATGCCGCTGGAGCCACCGGTGCCGCCGGCACCGCCGAAGCCGA
AGAGCGAGCCGCCACTGCCGCCGTTCCCGCCGACCCCGCCGGTCCCGCCGACATTTAAGGCGCTGCCGCC
GCTGCCGCCGGCGCCGCCGGAGGCGCCGAGGGCGAGTAGGCCGGCGTTGCCGCCGCTGCCGCCGTTGCCG
CCGAAGGTGCCGCCGCTGCTGCCGCCAGCACCGCCAGTGCCGCCGGCGCCGAACAGCCCGCCGTGCCCCC
CGGCGCCGCCGTCGGCGCCGAGCGTGCCCGCCCCGCCGGTGCCGCCGGCGCCGAAGAGCAATCCGTTCCC
CCCGGTCCCGCCATTCGCGCCAAACCCGCCGGCCCCGCCGGCCCCGCCGTTGGCGAACAGCCCACCGGTA
CCACCGGCTCCGGCGGTGCCGCCGGCACCGATAAAGTTTTGGGAGAGGGCGGCCTGGCCGCCGGTCCCTG
CGGCACCGAGGAACAAGCCGGCGTCACCGCCGCGCCCGCCGGCCCCGCCGGTGTCCAGGCCAAACCCGCC
GCTGCCGCCGGTGCCGCCGGAGCCGATCAGCAAGGCGGCTCCGCCGGTCCCGCCGGTCCCGCCTTGGCCC
GTCGTTCCGATGCCGCCGGACCCGCCGGTGCCGCCAATACCTGACAGGATTCCGCCGGCCCCGCCGGATC
CGCCGTCTCCGCCGTCGGCGCCGGTCGCTCCGTGGCCGCCGTTGCCGCCGTTGCCGAACAACCACCCGCC
GGCCCCACCGTCGGCCCCGGTCCCCGGAGTGCCGTTGGCGCCGTTGCCGATCAGCGGTCGCCCGGTGAGG
GCTTGGGTGGGCTCGTTGATCGCGTTGAGGATTTGTTGCTGCAGGGTGTGCAGTGGCGTGCTGGCGGGGG
CGTTGAATCCGTCTCGACCTAGTAGCTGCCCGCCTAAGCCGCCGGCGCCGGCCGTGCCGGCGGGTGCGCC
AGTGCCGCCACTACCACCGTTACCGCCATTGCCGATCAGCACGCCGCTTCCGCCGGCGCCGCCGGCGGCG
CCGGCGCCGTTCGCGCTGGCGCCGCCGTTGCCGCCGTTGCCGGCGTTGCCGACGAGCCCGGGCGCGCCGC
CGGCCCCACCGGTTCCGCCGGCGCCCGCGAAGGACCCGCCGCCGGCGCCGCCGGCACCGCCCGCCCCGAT
GAGCAGACCCGCCTTTCCGCCGGCGCCGCCCGCCCCGCCGGCGTCGAAGCCCAGCCCGCAGACGCCGCCG
GCGCCGCCGGAGCCGAACAACGTGCCGCCGTCGCCTCCGATCCCACCGGCACCGCCGCCACCGTCCGGGT
TGGATCCGCCGCTGCCGCCGGCGCCGCCGGCGGCACCGAGGCTGAGCATGCCGGCGTCGCCGCCGGCCCC
ACCGTTCCCGCCGACGTTGATTATGCTCGTCCCGCCACTACCGCCGGTGCCGCCGGCGCCGAACAGCCCG
CCAGAGCCGCCATCCCCGCCGGCGCCGCCGCCAAAGATGCCGAATCCGCCGGGCCCACCGGTGCCGCCGG
CGCCGAACAGCCCGCCGTTTCCGCCGGATCCGCCGGCCCCGCCGGTGCCGGCGTCGGTTGCCCCGCCGGC
GCCACCGACCCCGCCGTCGGCGAACAGCCCGCCGTTTCCGCCGGCCCCGCCGGCGCCGCCGGTGGCGCCG
AAAGCGGCTGCGAATCCGCCGGGACCGCCGACCCCGGCGGCCCCGAACAGCATGCCGGCGGCCCCGCCGG
CGCCGCCGGCGCCGCCGGTCCCCGTGCTGGCCCTCCCGCCGGCGCCGCCGGCGCCGCCGTTGCCGATGAG
CCCGCCGGCGCCGCCGTTGCCGCCGGCCCCGCCGTTGACGCCGGCCGCGCCGGATCCTCCGGCGCCGCCG
TTGCCGATTAACCAGCCGCCGTCCCCGCCATTGGCCCCGGTGCCGGGGGCGCCGTTGGTGCCGTTGCCGA
TCAGCGGGCGCCCGGTATTCGCCAGGAAGAACTCGTTGATCGGGGCGAGCAGCGGCGAGGTGGCGGCGGC
CTCGGCGGCGGCGTACGCGCCGCCACCGGAGGTCAACGCCTGCACGAACTGGGCATGAAACGCCTGCGCT
TGGGCGCTGAGCGCCTGATAGGCCTGGCCGTGGGCGCCGAACAGCGCCGCAACCGCCGTCGAGACTTCAT
CGGCACCCGCGGCCAGCAGTGCTGTGGTGTTGGCCGCCGCGGCCGCGTTGGCCGCGGCGATGCTCGACTC
GAGACTGGCTAAATCCGTTGCCGCTGCCGCGATAACCTCTGGCGCCGCAATCACAAACGACATCTGACAC
CTCCCAATACGCATGACCGCTCTGTCATGCCGACCCGGGGAACGTCACCAGCAAAAATCGGCGGGCTACA
GAATAACTCCGGCCCGGGAAAGGGATTTGGTATTTCCCAAAATATCTCCCACATTTATGCGGTCGGCGCG
TCGGCCGACGGGAGCTGGCAGCACCCGTGGGCCGGCGCCGAGCGTTCGCTGGTGTCCGGCTGGGACTTGC
ATTGCGGCGCGCCGTGGTGTGGAATAGTGGTAATGAAAATCATGTTCATCAGTCCTCTGTGGTGTTTACG
GCTATGACGCTGTGGATGGCCTCGCCGCCCGAGGTGCATTCGGCGTTGCTCAGCAGCGGGCCGGGGCCGG
GCTCGGTGTTGTCGGCGGCCGGGGTGTGGTCGTCGCTGAGCGCCGAATACGCCGCGGTCGCCGACGAGCT
CATAGGGCTGCTGGGCGCCGTGCAGACCGGCGCTTGGCAGGGGCCCAGCGCCGCGGCTTATGTGGCCGCC
CACGCGCCGTACCTCGCGTGGTTAATGCGGGCCAGCGAAACCAGCGCGGAAGCGGCCGCCCGGCACGAGA
CCGTGGCCGCGGCCTACACGACCGCGGTGGCGGCCATGCCGACGTTGGTCGAGCTGGCCGCCAACCACAC
GCTTCACGGGGTCTTGGTGGCGACGAACTTCTTCGGCATCAACACCATCCCGATCGCGCTCAACGAGGCC
GACTACGCGCGGATGTGGACGCAGGCCGCCAGCACGATGGCGACCTATCAAGCGGTCGCCGAGGCCGCGG
TGGCGTCGGCACCGCAGACCACCCCGGCGCCGCCGATCTTGGCAGCCGAAGCGGCCGACGATGACCACGA
TCATGACCACGATCACGGGGGCGAACCGACCCCGCTGGACTATCTGGTCGCGGAGATATTGCGCATCATC
AGCGGTGGGCGCCTGATCTGGGATCCCGCCGAGGGCACCATGAACGGAATCCCGTTCGAAGATTATACGG
ACGCAGCCCAACCAATCTGGTGGGTTGTTCGTGCCATCGAATTCAGTAAGGACTTTGAAACGTTTGTTCA
GGAACTGTTTGTCAATCCGGTGGAGGCATTTCAGTTCTACTTTGAGCTTCTATTGTTCGACTACCCGACC
CACATTGTGCAGATTGTTGAGGCGTTGAGCCAGTCCCCGCAGTTGCTGGCGGTCGCACTCGGTTCCGTCA
TCTCCAACTTGGGTGCGGTGACCGGGTTCGCCGGGCTATCCGGCTTGGCCGGCATGCAGCCGGCGGCTAT
CCCGGCGCTAGCACCCGTCGCGGCGGCCCCGTCGACATTGCCGGCGGTCGCGATGGCCCCGACCATGGCC
GCGCCGGGCGCGGCGGTTGCGTCGGCAGCCGCGCCGGCGTCCGCGCCGGCGGCCAGCACGGTGGCCAGCG
CCACGCCGGCACCGCCGCCGGCACCCGGCGCCGCCGGGTTCGGCTATCCCTACGCCATCGCTCCGCCCGG
CATCGGGTTCGGCTCGGGGATGAGCGCCAGCGCCAGCGCTCAACGCAAGGCACCACAGCCCGATAGTGCG
GCGGCGGCGGCGGCCGCGGCGGCCGTACGTGACCAAGCGCGGGCGCGGCGGCGGCGCCGTGTCACGCGGC
GCGGATACGGCGACGAGTTTATGGATATGAACATCGACGTCGATCCGGACTGGGGCCCTCCGCCCGGCGA
AGACCCAGTCACATCCACGGTGGCCTCGGATCGGGGTGCCGGACATCTGGGCTTTGCCGGGACGGCCCGC
AGGGAGGCGGTTGCCGACGCGGCCGGGATGACCACGCTGGCTGGCGATGATTTCGGCGACGGGCCAACGA
CGCCAATGGTGCCGGGTTCGTGGGATCCGGACCGGGATGCGCCTGGCTCGGCGGAGCCTGGAGATCGGGG
CTGAGCTAGCCGCGTAGGGTCGATTGGGTGCGTACCGAAGGTGATAGCTGGGACATCACAACGAGTGTCG
GTTCGACCGCGCTGTTTGTCGCGACGGCGCGAGCGCTGGAAGCCCAGAAGTCCGACCCGCTGGTCGTCGA
CCCATATGCGGAGGCGTTCTGCCGTGCCGTCGGCGGTTCGTGGGCCGATGTGCTCGACGGCAAGCTTCCC
GACCACAAGTTGAAGAGCACCGATTTCGGCGAGCACTTCGTCAACTTCCAGGGTGCCCGCACCAAGTATT
TCGACGAGTATTTCCGTCGGGCCGCCGCCGCCGGCGCGCGGCAGGTGGTCATCCTGGCGGCGGGGCTGGA
CTCGCGCGCGTACCGGCTGCCTTGGCCCGACGGGACCACGGTTTTTGAGCTGGACCGCCCGCAGGTCCTT
GATTTCAAGCGCGAGGTGCTCGCCAGCCACGGTGCCCAACCGCGCGCCCTGCGCCGCGAGATCGCCGTCG
ACCTGCGTGACGATTGGCCACAAGCCTTGCGGGACAGTGGTTTCGATGCGGCTGCACCGTCGGCATGGAT
TGCCGAAGGGCTGCTGATCTATCTCCCGGCCACCGCCCAGGAGCGGCTATTCACCGGCATCGATGCCCTG
GCCGGGCGCCGAAGCCACGTCGCCGTCGAGGATGGTGCCCCAATGGGGCCAGACGAATATGCGGCTAAGG
TCGAAGAGGAGCGCGCCGCGATCGCCGAGGGAGCCGAGGAGCACCCGTTTTTTCAACTGGTCTACAACGA
GCGATGCGCGCCGGCCGCCGAGTGGTTCGGCGAGCGAGGTTGGACCGCGGTCGCTACGCTGTTGAACGAC
TACCTCGAAGCGGTGGGTCGCCCGGTACCCGGACCGGAATCCGAAGCCGGGCCGATGTTCGCCCGCAACA
CCCTGGTCAGTGCCGCCCGCGTCTGACGGCGCACCGTTCGCGCTGCCGGCACCCCGGGCTCCATAATGAA
AATCATGTTCAGTAAGCTACACTCTGCATATCGGGCTACCAACGAAATGGAGTATCGGTCATGATCTTGC
CAGCCGTGCCTAAAAGCTTGGCCGCAGGGCCGAGTCGATTGGTCGCGGTCGCCTCGACAGTTAGCTTATG
CAATGCTAACTTCGGGGCAAAGTTCAGGCGGATCGGCCGATGGCGGGCGTAGGTGAAGGAGACAGCGGAG
GCGTGGAGCGTGATGACATTGGCATGGTGGCCGCTTCCCCCGTCGCGTCTCGGGTAAATGGCAAGGTAGA
CGCTGACGTCGTCGGTCGATTTGCCACCTGCTGCCGTGCCCTGGGCATCGCGGTTTACCAGCGTAAACGT
CCGCCGGACCTGGCTGCCGCCCGGTCTGGTTTCGCCGCGCTGACCCGCGTCGCCCATGACCAGTGCGACG
CCTGGACCGGGCTGGCCGCTGCCGGCGACCAGTCCATCGGGGTGCTGGAAGCCGCCTCGCGCACGGCGAC
CACGGCTGGTGTGTTGCAGCGGCAGGTGGAACTGGCCGATAACGCCTTGGGCTTCCTGTACGACACCGGG
CTGTACCTGCGTTTTCGTGCCACCGGACCTGACGATTTCCACCTCGCGTATGCCGCTGCGTTGGCTTCGA
CGGGCGGGCCGGAGGAGTTTGCCAAGGCCAATCACGTGGTGTCCGGTATCACCGAGCGCCGCGCCGGCTG
GCGTGCCGCCCGTTGGCTCGCCGTGGTCATCAACTACCGCGCCGAGCGCTGGTCGGATGTCGTGAAGCTG
CTCACTCCGATGGTTAATGATCCCGACCTCGACGAGGCCTTTTCGCACGCGGCCAAGATCACCCTGGGCA
CCGCACTGGCCCGACTGGGCATGTTTGCCCCGGCGCTGTCTTATCTGGAGGAACCCGACGGTCCTGTCGC
GGTCGCTGCTGTCGACGGTGCACTGGCCAAAGCGCTGGTGCTGCGCGCGCATGTGGATGAGGAGTCGGCC
AGCGAAGTGCTGCAGGACTTGTATGCGGCTCACCCCGAAAACGAACAGGTCGAGCAGGCGCTGTCGGATA
CCAGCTTCGGGATCGTCACCACCACAGCCGGGCGGATCGAGGCCCGCACCGATCCGTGGGATCCGGCGAC
CGAGCCCGGCGCGGAGGATTTCGTCGATCCCGCGGCCCACGAACGCAAGGCCGCGCTGCTGCACGAGGCC
GAACTCCAACTCGCCGAGTTCATCGGCCTCGACGAGGTCAAACGCCAGGTGTCGCGGCTGAAGAGCTCAG
TGGCCATGGAACTGGTCCGCAAGCAGCGTGGGCTCACGGTCGCCCAACGCACGCACCACTTGGTGTTTGC
GGGACCGCCCGGGACCGGCAAGACCACCATTGCCCGGGTGGTCGCCAAGATCTATTGCGGCCTTGGCTTG
TTGAAGCGGGAGAACATCCGCGAGGTCCATCGCGCCGACCTCATCGGCCAACACATCGGCGAGACCGAGG
CGAAAACCAACGCGATCATCGACAGCGCGCTGGACGGGGTGCTGTTCCTCGACGAGGCCTACGCCCTGGT
GGCCACCGGCGCCAAGAACGACTTCGGGTTGGTGGCCATTGACACCTTGTTGGCCAGGATGGAAAACGAC
CGCGACCGGCTGGTGGTCATCATCGCCGGCTATCGCGCCGACCTGGACAAATTCCTGGACACCAACGAGG
GACTTCGGTCGCGTTTCACCCGCAACATCGACTTTCCCTCCTACACGTCCCATGAGCTGGTGGAGATCGC
GCACAAGATGGCCGAACAGCGAGACAGCGTCTTCGAACAGTCCGCGCTGCACGATTTGGAGGCGTTGTTC
GCCAAGTTGGCGGCGGAGTCGACACCAGATACCAACGGAATCTCGCGACGTAGCCTCGACATCGCGGGCA
ATGGTCGGTTTGTGCGCAACATCGTCGAACGCTCCGAAGAAGAGCGTGAATTCCGGCTGGACCATTCCGA
ACATGCCGGATCCGGTGAGTTCAGCGACGAGGAGCTGATGACCATCACGGCCGACGACGTGGGTAGATCG
GTAGAGCCGCTATTGCGTGGCCTCGGGCTCTCGGTGCGGGCATGACGAACCAGCAGCACGACCACGACTT
CGACCACGACCGTCGCTCGTTCGCCTCCCGAACCCCGGTCAACAACAACCCCGACAAGGTTGTCTACCGC
CGCGGCTTCGTCACCCGCCATCAGGTGACGGGCTGGCGGTTCGTGATGCGCCGAATCGCCGCCGGAATCG
CATTGCACGACACCCGCATGCTGGTCGACCCGTTGCGCACTCAGTCACGCGCGGTGCTGATGGGTGTGCT
GATTGTGATCACGGGGTTGATCGGCTCCTTCGTATTCTCGTTGATTCGGCCCAATGGGCAGGCGGGTAGC
AACGCGGTGCTTGCCGACCGGTCCACCGCGGCGCTGTATGTGCGGGTGGGCGAGCAGCTGCACCCGGTGC
TCAACCTGACCTCGGCCCGGCTGATCGTCGGCCGGCCGGTGAGCCCGACGACGGTGAAAAGTACTGAGTT
GGACCAGTTTCCGCGCGGAAACCTGATCGGCATCCCGGGTGCGCCGGAGCGGATGGTGCAGAACACCTCC
ACCGACGCGAACTGGACGGTGTGTGACGGCCTCAACGCACCGTCGCGGGGCGGTGCGGATGGCGTGGGTG
TGACGGTGATTGCCGGCCCGCTGGAGGACACCGGCGCACGCGCGGCCGCGCTCGGGCCCGGGCAGGCGGT
GCTGGTCGACAGCGGCGCCGGCACCTGGCTGTTGTGGGACGGCAAGCGCAGCCCGATTGATCTGGCCGAT
CATGCGGTCACCAGCGGCCTCGGCCTGGGCGCCGACGTGCCCGCGCCGCGGATCATCGCCTCGGGGCTGT
TCAACGCGATACCCGAAGCACCGCCACTGACGGCGCCGATCATCCCGGATGCCGGCAACCCGGCGAGCTT
CGGTGTGCCGGCGCCGATCGGCGCGGTGGTGAGTTCCTACGCCCTGAAAGACTCGGGCAAGACCATATCG
GACACCGTGCAGTACTACGCGGTGCTGCCGGACGGTTTGCAGCAGATTTCGCCGGTATTGGCGGCAATCC
TGCGCAACAACAACTCCTATGGTCTGCAGCAGCCGCCTCGGCTGGGGGCCGACGAGGTCGCCAAGCTGCC
GGTGTCGCGGGTGTTGGACACCAGGCGCTATCCCAGCGAGCCGGTAAGTCTCGTCGACGTTACCCGTGAC
CCCGTCACCTGCGCGTACTGGAGCAAGCCGGTGGGTGCGGCCACCAGCTCGTTGACTCTGTTGGCAGGCT
CGGCGCTGCCGGTGCCAGATGCGGTGCACACCGTCGAGCTGGTCGGCGCCGGCAACGGTGGTGTGGCAAC
CCGAGTGGCGTTAGCGGCCGGTACTGGCTACTTCACCCAGACGGTGGGCGGCGGCCCAGATGCGCCGGGC
GCCGGGTCGTTGTTCTGGGTGTCGGATACCGGGGTGCGTTACGGTATCGACAATGAGCCTCAGGGAGTGG
CTGGAGGCGGCAAAGCGGTTGAGGCCCTTGGCCTGAACCCGCCCCCGGTCCCCATCCCGTGGTCGGTGCT
GTCGCTGTTTGTGCCCGGCCCGACGCTGTCGCGTGCCGACGCGCTGCTGGCACACGACACCTTGGTGCCC
GACAGCAGGCCCGCTCGTCCGGTATCGGCCGAGGGAGGGTACCGGTGAGCAGACTGATCTTTGAGGCTCG
TCGCCGACTGGCGCCGCCGAGCAGCCACCAGGGCACCATCATCATCGAGGCGCCTCCCGAGCTGCCTCGG
GTGATCCCACCGTCACTGCTACGACGAGCGCTGCCTTATCTGATCGGGATCCTCATCGTGGGGATGATCG
TGGCGCTGGTCGCCACCGGGATGCGGGTGATTTCTCCGCAGACGTTGTTCTTCCCATTTGTGCTGCTGTT
GGCGGCCACCGCGCTCTACCGCGGCAACGACAAGAAGATGCGCACCGAGGAGGTCGACGCCGAACGGGCC
GACTACCTACGTTACCTATCGGTGGTGCGGGACAACATTCGGGCCCAGGCCGCCGAGCAGCGGGCCAGCG
CGTTGTGGTCTCATCCTGACCCGACGGCGTTGGCGTCGGTGCCGGGGTCACGTCGCCAATGGGAGCGTGA
CCCGCACGACCCCGACTTTTTGGTGTTGCGGGCCGGCCGGCACACGGTACCGCTGGCTACTACGCTGCGA
GTCAACGACACCGCCGACGAGATCGACCTGGAACCGGTGTCGCACAGTGCATTACGCAGCCTGCTCGACA
CCCAGCGCAGCATTGGCGACGTGCCGACCGGGATCGACCTGACCAAGGTTTCGCCGATCACCGTGCTGGG
GGAGCGCGCACAGGTGCGCGCGGTGTTACGCGCCTGGATCGCTCAGGCGGTGACCTGGCACGACCCGACG
GTGCTCGGGGTGGCGCTGGCCGCGCGTGATCTGGAGGGTCGCGATTGGAACTGGCTGAAGTGGTTACCGC
ACGTGGACATTCCCGGCCGCCTCGATGCGCTGGGCCCGGCCCGCAATCTGTCGACCGATCCCGACGAGCT
CATCGCGCTGCTGGGGCCCGTCCTGGCAGACCGCCCGGCGTTTACCGGGCAGCCAACAGATGCGTTGCGG
CACTTGCTGATCGTCGTCGATGACCCGGACTACGACCTGGGCGCATCGCCGCTGGCGGTGGGCCGCGCGG
GTGTCACCGTCGTGCACTGCTCGGCCAGTGCGCCGCACCGGGAACAGTATTCGGATCCGGAAAAGCCGAT
CCTGCGGGTGGCTCACGGCGCTATCGAACGCTGGCAGACAGGCGGCTGGCAGCCCTACATCGACGCCGCC
GACCAATTCAGCGCTGATGAGGCCGCCCACCTGGCGCGCCGACTGTCGCGGTGGGACTCCAACCCCACCC
ATGCCGGGCTGCGCTCGGCGGCCACTCGCGGCGCGAGTTTCACCACACTGCTGGGCATCGAGGACGCATC
CCGACTGGATGTGCCCGCGCTGTGGGCGCCGCGACGACGCGACGAGGAGTTACGCGTGCCGATCGGTGTC
ACTGGCACCGGCGAGCCGCTGATGTTCGACCTCAAAGACGAAGCCGAGGGCGGGATGGGCCCGCACGGGC
TGATGATCGGCATGACCGGTTCGGGCAAGTCGCAGACTTTGATGTCGATTCTGTTGTCGCTGTTGACCAC
ACACTCCGCGGAGCGGCTCATCGTCATCTACGCCGACTTCAAGGGTGAGGCCGGCGCCGACAGTTTCCGA
GATTTCCCGCAGGTGGTTGCGGTGATCTCGAATATGGCCGAGAAGAAGTCGTTGGCTGATCGGTTCGCCG
ACACGCTGCGCGGCGAGGTGGCTCGTCGCGAGATGCTGCTGCGTGAGGCCGGCCGCAAGGTCCAGGGCAG
CGCGTTCAACTCGGTGCTCGAGTATGAAAACGCCATCGCCGCAGGGCATAGCCTGCCGCCCATCCCGACA
CTGTTCGTGGTCGCCGACGAGTTCACCTTGATGCTGGCCGATCACCCGGAATACGCGGAGCTGTTCGACT
ATGTGGCCCGCAAGGGTCGCTCGTTTCGCATCCACATCCTATTCGCGTCCCAGACACTGGACGTGGGCAA
GATCAAAGACATCGACAAGAACACCGCCTATCGGATTGGGCTGAAAGTGGCCAGCCCCAGCGTTTCTCGC
CAGATCATCGGCGTGGAGGACGCCTACCACATCGAGTCGGGCAAAGAACACAAAGGCGTGGGCTTTTTGG
TGCCCGCGCCCGGTGCCACCCCGATAAGGTTCCGCAGCACCTATGTCGACGGGATCTATGAACCGCCGCA
GACGGCTAAAGCCGTTGTCGTGCAATCCGTTCCGGAGCCCAAGCTGTTCACCGCCGCCGCGGTGGAACCG
GATCCGGGCACGGTGATCGCCGATACTGACGAACAAGAACCCGCCGACCCACCACGCAAACTGATCGCGA
CCATCGGCGAACAACTGGCCCGCTACGGTCCGCGGGCGCCGCAGTTGTGGCTGCCGCCACTCGACGAAAC
GATCCCACTGAGCGCGGCGTTGGCCCGCGCCGGGGTGGGCCCCCGGCAGTGGCGCTGGCCGCTGGGGGAG
ATCGACAGGCCCTTCGAGATGCGGCGCGACCCGTTGGTGTTTGACGCTAGGTCGTCGGCCGGAAATATGG
TGATCCACGGCGGCCCCAAGTCCGGCAAATCCACTGCGCTGCAGACATTCATCCTCTCAGCTGCTAGCCT
GCACTCGCCGCACGAGGTTAGCTTCTATTGCCTGGACTACGGCGGTGGGCAGCTGCGGGCGCTACAGGAT
CTAGCGCACGTCGGCAGTGTCGCCTCAGCGCTGGAACCCGAACGCATCCGCCGCACCTTCGGCGAGCTCG
AGCAACTGCTGTTGTCCCGGCAGCAGCGGGAAGTATTCCGTGACCGGGGTGCTAATGGCTCGACCCCCGA
CGACGGGTTCGGTGAGGTGTTCCTGGTCATCGACAATCTCTATGGCTTCGGCCGCGATAACACCGATCAG
TTCAACACCCGTAATCCGTTGCTGGCCAGGGTAACCGAACTGGTCAACGTGGGCCTTGCCTACGGGATCC
ACGTGATCATTACCACGCCGAGCTGGCTGGAAGTGCCGTTGGCGATGCGCGACGGGCTCGGGCTGCGTCT
CGAGCTGCGACTGCACGACGCGCGCGACAGCAACGTGCGGGTGGTCGGCGCCCTGCGCCGCCCGGCCGAC
GCCGTCCCGCACGACCAGCCCGGCCGCGGACTGACCATGGCCGCCGAGCACTTCCTGTTCGCGGCTCCAG
AACTGGACGCGCAAACAAACCCGGTGGCCGCGATCAACGCCCGCTACCCCGGCATGGCGGCTCCCCCGGT
TCGGTTGTTGCCCACCAACCTTGCGCCGCACGCCGTCGGCGAACTGTATCGGGGTCCCGACCAACTGGTG
ATTGGCCAGCGCGAAGAAGACCTGGCGCCGGTGATACTCGACCTCGCCGCCAACCCGCTGCTGATGGTGT
TCGGCGATGCCAGGTCAGGAAAGACGACGCTGCTGCGCCACATCATCCGCACCGTCCGCGAGCACTCCAC
CGCCGACCGGGTCGCGTTCACCGTGCTGGACCGCCGGCTACACCTGGTCGACGAACCACTGTTCCCCGAC
AACGAGTACACCGCCAACATCGATCGGATCATCCCGGCGATGCTCGGGCTGGCCAACCTCATCGAGGCGC
GCCGGCCGCCGGCCGGGATGTCTGCGGCCGAGCTGTCCCGCTGGACCTTTGCCGGGCACACCCACTACCT
GATCATCGACGACGTCGACCAGGTACCGGATTCGCCGGCGATGACCGGTCCCTACATCGGACAGCGGCCG
TGGACCCCGCTGATCGGTCTCCTGGCCCAGGCCGGCGACTTGGGGCTACGGGTGATTGTCACCGGGCGTG
CCACTGGATCGGCGCACCTGCTGATGACAAGTCCGTTGCTGCGCCGGTTCAACGACCTGCAGGCGACCAC
GCTGATGTTGGCAGGCAATCCGGCCGACAGCGGCAAGATTCGCGGTGAGCGGTTTGCCCGATTGCCTGCT
GGACGAGCAATTCTGTTGACCGACAGTGATAGTCCAACCTACGTGCAGTTGATCAACCCGCTGGTCGATG
CGGCCGCGGTTTCTGGTGAAACCCAACAGAAGGGGAGTCAGTCATGACGTTGCGAGTGGTTCCGGAGGGG
CTGGCCGCAGCCAGCGCTGCGGTGGAAGCGCTGACGGCGCGGTTGGCCGCCGCGCATGCGAGCGCAGCGC
CGGTGATTACCGCGGTAGTGCCGCCGGCGGCGGATCCGGTGTCGCTGCAGACCGCGGCCGGGTTCAGTGC
ACAGGGCGTCGAGCACGCGGTCGTCACCGCCGAAGGTGTCGAAGAGCTGGGACGCGCCGGCGTTGGTGTG
GGCGAATCCGGCGCCAGCTACCTGGCCGGTGATGCGGCCGCCGCCGCTACGTACGGGGTCGTGGGCGGCT
GAGCATGGCCGCGCCCATCTGGATGGCTTCGCCGCCGGAGGTACATTCGGCGTTGCTTAGCAATGGTCCG
GGCCCGGGTTCGCTAGTGGCGGCTGCCACGGCCTGGAGCCAGCTGAGTGCCGAGTATGCCTCGACGGCAG
CAGAACTCAGTGGGCTACTGGGGGCGGTACCTGGTTGGGCATGGCAGGGGCCCAGCGCGGAGTGGTACGT
GGCCGCGCATTTGCCATATGTGGCGTGGCTGACGCAGGCCAGTGCGGATGCCGCAGGAGCAGCGGCCCAG
CACGAGGCCGCCGCGGCGGCCTACACCACTGCCTTGGCAGCCATGCCGACATTAGCGGAGTTGGCCGCCA
ACCACGTGATTCACACCGTGTTGGTGGCGACGAATTTCTTTGGGATCAACACGATTCCCATCACGCTCAA
TGAGGCCGATTACGTGCGCATGTGGTTGCAGGCGGCCGCCGTCATGGGTCTTTATCAGGCGGCTTCGGGT
GCGGCACTGGCTTCGGCGCCGCGCACCGTCCCGGCGCCGACGGTTATGAATCCAGGTGGCGGTGCGGCGA
GCACTGTCGGGGCGGTCAACCCCTGGCAGTGGCTCTTAGCGTTGCTTCAACAGCTCTGGAACGCCTACAC
GGGTTTCTACGGGTGGATGTTGCAGCTCATCTGGCAGTTCCTGCAGGATCCCATTGGTAACTCGATCAAG
ATCATCATCGCCTTCCTCACGAATCCCATTCAGGCACTGATCACTTACGGGCCGCTGTTGTTCGCGCTGG
GCTACCAGATTTTCTTCAACCTGGTCGGCTGGCCGACCTGGGGCATGATCTTGAGCTCGCCGTTCTTGTT
GCCGGCCGGGCTCGGGCTGGGCTTGGCAGCAATAGCCTTTCTACCTATTGTGCTTGCGCCCGCGGTGATT
CCGCCGGCGAGTACTCCGCTGGCTGCTGCCGCCGTCGCCGCCGGGTCGGTGTGGCCGGCGGTCAGCATGG
CCGTAACGGGGGCGGGCACCGCTGGGGCTGCGACGCCCGCGGCGGGCGCGGCTCCGTCTGCGGGCGCAGC
GCCGGCCCCGGCAGCTCCCGCGACCGCCAGTTTCGCCTATGCGGTGGGTGGCAGCGGTGATTGGGGGCCG
AGCTTGGGGCCGACGGTAGGTGGTCGCGGTGGTATCAAGGCGCCGGCCGCTACGGTTCCGGCGGCGGCCG
CGGCGGCGGCAACTCGTGGGCAGTCGCGCGCGCGGCGGCGCCGGCGGTCTGAATTGCGGGACTACGGCGA
CGAGTTCTTGGACATGGATTCCGATAGCGGTTTCGGCCCCTCGACGGGCGACCACGGCGCGCAGGCCTCC
GAACGGGGGGCCGGGACGCTGGGATTCGCCGGGACCGCAACCAAAGAACGCCGGGTCCGGGCGGTCGGGC
TGACCGCACTGGCCGGTGATGAGTTCGGCAACGGCCCCCGGATGCCGATGGTGCCGGGGACCTGGGAGCA
GGGCAGCAACGAGCCCGAGGCGCCCGACGGATCGGGGAGAGGGGGAGGCGACGGCTTACCGCACGACAGC
AAGTAACCGAATTCCGAATCACGTGGACCCGTACGGGTCGAAAGGAGAGATGTTATGAGCCTTTTGGATG
CTCATATCCCACAGTTGGTGGCCTCCCAGTCGGCGTTTGCCGCCAAGGCGGGGCTGATGCGGCACACGAT
CGGTCAGGCCGAGCAGGCGGCGATGTCGGCTCAGGCGTTTCACCAGGGGGAGTCGTCGGCGGCGTTTCAG
GCCGCCCATGCCCGGTTTGTGGCGGCGGCCGCCAAAGTCAACACCTTGTTGGATGTCGCGCAGGCGAATC
TGGGTGAGGCCGCCGGTACCTATGTGGCCGCCGATGCTGCGGCCGCGTCGACCTATACCGGGTTCTGATC
GAACCCTGCTGACCGAGAGGACTTGTGATGTCGCAAATCATGTACAACTACCCCGCGATGTTGGGTCACG
CCGGGGATATGGCCGGATATGCCGGCACGCTGCAGAGCTTGGGTGCCGAGATCGCCGTGGAGCAGGCCGC
GTTGCAGAGTGCGTGGCAGGGCGATACCGGGATCACGTATCAGGCGTGGCAGGCACAGTGGAACCAGGCC
ATGGAAGATTTGGTGCGGGCCTATCATGCGATGTCCAGCACCCATGAAGCCAACACCATGGCGATGATGG
CCCGCGACACGGCCGAAGCCGCCAAATGGGGCGGCTAGCTCGCGCTACATGGATGCAACACCCAACGCCG
TCGAGCTGACGGTCGACAACGCTTGGTTCATCGCTGAAACCATTGGGGCGGGGACCTTTCCGTGGGTGCT
GGCGATCACGATGCCCTATAGTGATGCCGCCCAGCGGGGTGCGTTCGTCGACCGTCAGCGCGACGAGCTG
ACCCGGATGGGGCTGTTATCGCCGCAGGGTGTTATCAACCCTGCGGTCGCCGACTGGATCAAAGTGGTGT
GCTTCCCGGACCGCTGGCTTGACCTGCGTTATGTGGGGCCGGCCTCGGCCGACGGCGCCTGCGAGCTGCT
ACGTGGCATCGTCGCGCTGCGCACCGGCACCGGTAAGACCTCCAACAAGACCGGAAACGGTGTTGTTGCG
CTGCGTAATGCGCAGCTGGTCACGTTCACCGCGATGGATATCGACGACCCCCGGGCGCTGGTTCCGATTC
TTGGTGTCGGTTTGGCGCACCGGCCGCCGGCGCGGTTCGACGAGTTCAGCTTGCCGACGCGGGTGGGCGC
GCGGGCCGACGAACGGCTGCGGTCCGGCGTGCCACTCGGGGAAGTCGTTGACTATCTGGGTATTCCGGCG
TCCGCACGGCCGGTGGTGGAGTCCGTCTTCTCGGGGCCGCGCAGCTACGTCGAGATCGTCGCCGGGTGCA
ACCGTGACGGCCGGCACACCACCACCGAGGTCGGCCTAAGCATCGTCGACACCTCGGCGGGCCGGGTGTT
GGTGAGTCCGTCGCGGGCATTCGACGGCGAGTGGGTCTCCACCTTCAGCCCTGGGACACCGTTTGCGATC
GCCGTCGCGATCCAAACACTGACCGCGTGCTTGCCAGACGGGCAATGGTTCCCGGGACAGCGGGTGTCGC
GGGACTTCTCCACCCAATCCTCGTAATCAGAAACCAGAAAGTGAGCACGATGTCCCAGGAACGGTCCCGC
TGATGTCCGGCACCGTCATGCAGATCGTCCGCGTCGCCATTCTTGCGGACAGCAGGTTGACCGAGATGGC
CCTGCCCGCGGAGTTGCCACTGCGCGAAATCCTGCCCGCGGTACAACGCTTGGTGGTTCCCTCGGCGCAA
AACGGCGATGGTGGCCAAGCCGACTCCGGCGCTGCCGTGCAACTGAGTTTGGCGCCCGTCGGCGGGCAGC
CGTTTAGCTTGGATGCCAGCCTGGACACCGTCGGTGTCGTCGACGGTGATCTGTTGGTGTTGCAGCCGGT
GCCCGCCGGTCCGGCCGCGCCGGGCATCGTCGAAGACATCGCCGACGCCGCGATGATCTTTTCGACGTCG
CGGTTAAAGCCCTGGGGCATAGCGCATATCCAACGAGGAGCGCTGGCCGCGGTGATTGCCGTGGCTCTGC
TGGCTACCGGTTTGACGGTGACCTATCGGGTTGCCACCGGTGTGCTGGCCGGGCTGCTGGCGGTGGCCGG
GATCGCGGTGGCTAGCGCGCTGGCCGGATTGTTGATCACCATCCGTTCGCCACGTTCGGGTATCGCGCTG
TCGATCGCCGCGCTGGTCCCCATCGGCGCGGCCCTGGCGTTGGCGGTGCCAGGAAAGTTCGGGCCGGCGC
AGGTATTGCTGGGTGCAGCTGGGGTAGCCGCATGGTCGCTGATCGCGCTGATGATTCCCAGCGCCGAACG
GGAACGCGTCGTCGCCTTCTTCACCGCAGCGGCGGTGGTCGGGGCGTCGGTGGCGCTGGCGGCCGGTGCG
CAATTGCTGTGGCAGCTGCCGTTGTTGAGCATCGGCTGCGGGCTGATTGTGGCGGCGCTGTTGGTCACCA
TCCAGGCGGCTCAGCTTTCCGCACTGTGGGCGCGGTTCCCGTTGCCGGTGATCCCGGCGCCGGGGGATCC
CACCCCGTCGGCCCCGCCGTTGCGCCTGCTGGAGGATTTGCCTCGGCGGGTGCGGGTCAGTGACGCCCAT
CAAAGCGGCTTCATCGCCGCGGCCGTGCTGCTCAGCGTGTTGGGGTCGGTGGCCATCGCGGTGCGCCCAG
AGGCGCTCAGCGTTGTGGGCTGGTATCTGGTGGCGGCGACTGCGGCCGCGGCCACCCTGCGCGCGCGGGT
GTGGGATTCGGCCGCATGCAAGGCGTGGCTGCTGGCTCAGCCCTATCTGGTAGCCGGGGTCCTGTTGGTG
TTCTACACCGCGACCGGACGCTATGTCGCCGCGTTCGGCGCGGTGCTGGTGCTAGCCGTGCTCATGCTGG
CCTGGGTTGTGGTGGCACTGAACCCGGGCATCGCTTCGCCGGAGAGCTACTCGCTGCCGCTGCGCCGGCT
GCTGGGTTTGGTCGCCGCCGGGCTGGATGTTTCGCTGATCCCCGTCATGGCCTACCTGGTCGGATTGTTC
GCTTGGGTGCTCAACAGATGATCCGTGCCGCATTTGCGTGTCTGGCGGCGACCGTGGTCGTTGCGGGGTG
GTGGACGCCGCCGGCGTGGGCGATCGGGCCGCCGGTGGTGGACGCCGCCGCGCAACCGCCCAGCGGAGAC
CCGGGACCGGTGGCGCCGATGGAACAACGCGGTGCGTGCAGCGTCTCCGGTGTTATCCCGGGCACCGATC
CAGGCGTACCGACGCCCAGCCAAACGATGCTGAATCTGCCTGCGGCTTGGCAGTTTTCCCGGGGTGAGGG
CCAGCTGGTGGCGATCATCGACACCGGGGTGCAGCCGGGCCCGCGACTGCCCAACGTCGATGCCGGTGGT
GACTTCGTGGAGTCGACCGACGGGCTGACCGATTGTGACGGGCATGGCACCCTGGTCGCCGGAATCGTCG
CCGGCCAGCCCGGTAATGACGGCTTCTCTGGTGTGGCGCCGGCGGCGCGGCTGCTGTCCATCAGGGCGAT
GTCTACGAAGTTCTCACCGCGCACATCGGGGGGCGATCCGCAGCTGGCGCAGGCCACACTTGACGTCGCG
GTGCTGGCCGGTGCCATCGTTCATGCGGCCGACCTTGGTGCCAAGGTGATCAACGTCTCCACGATCACCT
GCCTACCCGCCGATCGGATGGTCGACCAGGCCGCGCTGGGCGCGGCGATCCGGTATGCGGCGGTGGACAA
GGACGCGGTGATCGTGGCGGCCGCGGGAAACACCGGAGCGAGCGGATCGGTCAGCGCGTCGTGTGATTCC
AACCCGTTGACCGATCTGAGCCGCCCAGACGATCCGCGGAACTGGGCGGGCGTCACCTCGGTGTCCATCC
CGTCGTGGTGGCAGCCCTACGTGTTGTCGGTGGCGTCGCTCACATCCGCCGGGCAGCCATCGAAATTCAG
CATGCCCGGGCCGTGGGTGGGCATCGCCGCACCCGGGGAAAACATTGCGTCGGTGAGTAACTCAGGCGAC
GGCGCCCTGGCTAACGGACTGCCCGACGCCCACCAGAAACTGGTGGCTCTCAGCGGCACCAGCTACGCGG
CCGGCTATGTCTCCGGGGTGGCCGCGCTGGTCCGCAGCCGCTATCCCGGGCTGAACGCCACCGAGGTGGT
GCGCCGGCTGACCGCCACCGCGCACCGCGGCGCCCGAGAGTCCTCCAACATCGTCGGCGCCGGCAACCTG
GACGCGGTGGCGGCCCTGACCTGGCAACTGCCCGCCGAACCCGGGGGCGGTGCCGCACCGGCCAAGCCGG
TCGCCGATCCGCCGGTCCCGGCGCCCAAAGACACCACACCGCGCAACGTCGCATTCGCCGGAGCAGCCGC
GCTGAGCGTGCTGGTCGGGCTCACAGCCGCGACTGTCGCGATAGCGCGCCGACGAAGGGAGCCCACCGAA
TGAACCCGATCCCTTCTTGGCCCGGCAGGGGCCGGGTCACGTTGGTGCTGCTGGCGGTGGTGCCTGTAGC
GCTGGCCTACCCCTGGCAATCGACACGCGATTACGTGCTGCTGGGCGTGGCCGCCGCCGTCGTGATTGGG
CTATTCGGCTTCTGGCGCGGGCTGTATTTCACCACGATCGCGCGCCGCGGGTTGGCAATCCTGCGCCGCC
GACGCCGGATTGCCGAGCCCGCAACGTGCACGCGCACAACGGTGCTGGTGTGGGTTGGGCCGCCGGCATC
GGATACGAACGTGCTGCCGCTGACGCTGATCGCCCGGTATTTGGACCGATACGGCATCCGCGCCGACACG
ATTCGCATCACCAGCCGCGTCACCGCATCCGGCGACTGCCGGACCTGGGTCGGGTTGACGGTGGTCGCCG
ACGATAACCTGGCGGCGCTGCAGGCCCGGTCAGCGCGCATCCCCTTGCAAGAGACCGCGCAGGTCGCGGC
GCGCCGGCTCGCCGACCATCTGCGCGAAATCGGTTGGGAGGCTGGTACGGCCGCACCCGACGAGATCCCA
GCGTTGGTGGCTGCGGATTCTCGCGAGACGTGGCGCGGAATGCGGCACACCGACTCGGATTACGTTGCGG
CATATCGGGTCAGCGCCAATGCCGAGTTGCCCGATACGTTGCCCGCGATCCGGTCGCGTCCGGCGCAGGA
GACCTGGATCGCGCTGGAGATCGCATATGCCGCCGGGTCATCAACCCGCTACACGGTGGCCGCTGCCTGC
GCATTGCGGACCGATTGGCGGCCTGGCGGCACCGCACCGGTGGCCGGCCTGCTCCCGCAACACGGAAACC
ACGTGCCAGCCCTGACAGCCTTGGATCCGCGATCCACCCGCCGACTCGACGGGCACACCGATGCTCCTGC
CGACCTGCTGACCCGGCTGCACTGGCCTACTCCTACCGCCGGCGCCCACCGGGCACCGCTGACCAACGCC
GTCAGTCGAACATGAGGCCCTGCAGGAACACGGTCATCCGCCGCAGATAGTCCAACTGGCTCACATGCAG
CAGGTGGCTGCCGGGGAACCAGTGCAGCGCACAGCGATCCCACTGCTTCCACAGCGTTACCGCGTGCTCG
GGTGGAGCCATTCGATCGCCAAGGCCGGTGATGATCATCCGCCGGTCCTTAGGTAGCAGCGGCCGATAGT
TCAGTGGGCCGTGGTAGGCCAGCCCGGCGATCAGCTCATCACGGCTGATGTTGGTTAGCCGCAGTCCTAG
CTTGACGAGCTTATTGGCCGGAAACCATTCGTCGAACAGCTTGGCGGGCATGACGACGGGGCAGTTGGGG
ATGACAGCCTCAAGCCGACTTTCGACCGAAGCCAGCAGCGCAGACGTGTAGCCCCCCAGGGATATACCCG
TCAGGGCGATACGGTCGACGCCGATGTGGCGCAGGTAGTCCACGATGGAACGAAAGTCATACACTGCCTG
CGCCATCGCCTCGGCGAAGCCGCTCAATCCGCTAGTGAAATAGCCGAAACCGCTAAACGGCGAGAACTTT
TCGGCCCGCTGGCCGTGAAACGGCAACGTGTACAGCAAAACGTCGTAGCCGGACCGGTAATACCAAGGCA
GCGAAAAGAACAGCCCGTTGAGCAAGTATGACGATCCCATGAAGCCGTGGATGACGCACAGCGTAGGACG
CGGGCCGTCGCGGTGGCGCCAGTGCTGCGCGTGCACAATGTTGTTGGCGGTCAATGCACTCCACCGCTGG
CGCATCGTGGGGTTGATCGCCCGGAAGCCGCTGGCAAATGCGATGTTGTCCACGGTGCCGCGCGCAACCC
ATTCGGTGAGCGGGCTGGCCGGCCGCGAGGTGACCTTGGGCAACTCCGTCGGCGCCGGAAAGGACTTCGC
CGGATCATGCGCTGCCGCAAGTTCGGCGTAGAAGTTCAGGTTGCTGCGCTCGCTGCCTTCGTTGACGTGA
CGTAGTGCGTTGGCGACAACGGCCGGAGTCACCGTCGCGGACAGCACCGACGCGACCGCGGTGCGCAGCG
CGACATCGGCGATCGCCGAAGACTCGACGAGTATCCGCTGGCGGGCCGACAGCACCGAGCGCGAGGGCAG
GCCCTCGGCGCCGGCATCCGCGCCGGGGACGTCGGGAATGGGGACGGGCGGACCGATCGCGTCGGCAGTG
AACGTCCCTGACATCTCGGACATCAATGTCGATGGTAATCGCCAATGTGGCTGACCGCTGAAGGTTTCGA
CTGTATCGTCAATTTCTCACTCGGTCGAGCGCTTGTCCAGGAGCACGTACATGTGGGATCCCGACGTCTA
CCTGGCTTTTTCGGGTCATCGCAACCGCCCGTTCTACGAGTTGGTGTCACGGGTGGGTCTCGAGCGGGCG
CGCCGCGTGGTCGACCTGGGGTGCGGGCCCGGCCACCTGACACGCTACCTGGCACGACGATGGCCCGGCG
CGGTGATCGAGGCTCTGGACAGCTCACCGGAGATGGTCGCTGCCGCGGCCGAACGCGGGATCGACGCCAC
CACCGGTGACCTGCGGGACTGGAAACCAAAGCCCGACACCGATGTGGTGGTGAGCAACGCTGCGTTGCAT
TGGGTGCCTGAGCATTCCGACCTGTTGGTCCGGTGGGTCGACGAGCTGGCGCCGGGATCATGGATCGCTG
TTCAGATCCCCGGCAACTTCGAGACGCCGTCGCACGCCGCGGTACGGGCGTTGGCCCGCCGCGAGCCGTA
TGCAAAGCTAATGCGCGACATACCTTTTCGTGTGGGCGCGGTGGTCCAATCTCCGGCGTATTACGCGGAG
CTGCTGATGGACACCGGCTGCAAGGTCGACGTGTGGGAGACCACGTACCTACACCAGCTGACCGGCGAGC
ACCCGGTGTTGGACTGGATTACCGGAAGCGCGCTGGTCCCAGTGCGTGAGCGGCTCAGCGATGAGAGCTG
GCAGCAGTTTCGGCAGGAGCTCATTCCGCTGCTGAACGACGCCTACCCGCCACGGGCCGACGGTAGCACC
ATCTTTCCCTTCCGGCGGCTGTTCATGGTCGCCGAAGTTGGTGGCGCGCGCCGCTCAGGTGGGTAGCCCC
AGCCGCGGCGCCTCCGCTCGGTACCGGTCGACCCACTCATCAGAGCGCTGGTTGGCCTGCCGTTCCAGCA
TCGGTGCGGGCGCCAGTTTGGGATCCTGGCCGATGGCGTCAAGCACACTGGCCACAATCGCGGTCAGGTT
GCGCCATAACACCGGGTAGGCGATATCGATCGGATCGATGCCTTCCTCGGCAAACCAAGCGCGCCAGCCG
TTTTCCTGATCGCGCAGATTCCTGATGATGTGGGCGATGGCACCGGCGTGGTAGACGGCCTGCGAGTCGC
GCTTGGGGTCCGGATGGCCCCGCCAAACCTGGGTTTGCACGGCGCGCCAGAACGACACCGCTTGTGACAC
CACATCGGGCCGGTGGACGTGCACGAAAACCGGTTCGTTGCCAATGACGTCGCGGATTGCCGCGCGCAAG
CCATCCCCGGAGCGATCCGGCAATTGTGCTGCGCGTTGCTGCAGCAGCGCAGTCTGATTCCACATCAACT
TGCCGCCCCAGACGCCGTTGGGCGTGCGACCGGAGGTGCGGACGTGCTCACGCCAGGCAACCGGCGTCGC
GGTGTCCGGTGTACCGGGGTCCAGCGGATCGAGCAATTGCAGGATCGTGTCATCGTCGACCCCAGCGAAC
CACTCCCGGGGCTGGGGGGCCATCCCGGTGCTAGGCAGGTATTGGAAGAACTCCTGTGGTTCCCCGGCAC
AGCCCGTCGCGCGCAGCGATTCCACCAGCAGCGTGCTGCCGCTGCGTTGGGTGGCGAGCACCAGATACGG
TCTCACAGCGCGGGACATCCGATGAGCCTAGCTGCAGTGTTCGTCGATGCCGCGGTCGGCGGCGATCGCT
GACCGGCCCGTTGGCGTCTTGCGGTGGATCCGCAGATACGTTTCGGTGTAGCGCTCGGCGATGCGGGAAC
CGGCGAAGTCCGACGGAATGACGTCGGCCGTGCGCTGTCGCCAATCATGCAGTCGCACGGCCAGATCGGC
CGCGATCGCGGCCACGCCCTGGGTGCTGTCGTCGCCGGCTAACAGGTTATTGGTCTCGGTGGGATCGGCG
CGTAGATCGTAGAGTTCCCGCTGCGGGCGGGGCGCCTTGACCAACGGTGCGACGGCCATGCCGGCCGGGC
TTTCCTGGATATCCCACGGTAGGTCCAGCAGCGGCCGGGGCGCGTAATTCTCGATGTAGCTGTATTCCTT
GGTGCGGATTGCCCGAATCGGATCGAACGAGTCGTGATAGGTCTTGGCGGTGTATACGTGGTCACGCACC
GCAGCGTTTTCAGTGTCCGGCGCGAGGAGGGCCGGTGCGTGTGACACACCCTCGACATCGGCGGGTACCT
CGAGTCTCAGCAGGTCCAATAGCGTCGGAACCAGATCGACGCCGCTGAAAAGCTCGTCATAGACGCGAGG
CGCCATCGCCCGGCGAGTGGGCGGGCGGATGATCAGCGCGATACCGGTTCCGGCGTCATACAGTGTGGAC
TTCGCCCGCGGAAATGCCGGACCGTGATCGGTGACGAACACCACCCAGGTGCTGGCGTCTAGGCCGGTAT
CGGCCAGTGTGTCAAGTAGCCGGCCAACCGCCTCGTCGGCTGTGGCGATAGAACCGTAGAACTCGGCGAC
GTCTTGGCGCACCTCGGGGGTATCGGGCAGATAGTCGGGCAGCTCGACGGCCGCGCTGTCGGCCGGCCGG
TAGCGCTCATGCGGATAGGGCCGGTGGGTTTCGAAGAAGCCGGCGGTCAACAGGAACCGTTGTCCGTCTA
ACGCGGGCACGCGATTATGCAGCCAGTCCTGGGCTTTGGCGACCACGTATTCGCAGTAGGAGTTCGACAC
GTCGAATTCGTCGAAGCCCAGCCGCTTTGGGTAGGACGTCTCATGCTGCATACCGAAAAGAGCTGAGTAC
CAACCCGATTCGGATAGCAATTGCGGTAGGGTTTGGACCCCGGTGCGGTATTCCCAGCCGTGATGGGCCA
GGCCGACCAACCCGTTGCTTTGCGGGTAGCGGCCGGTGAACAGCGAGCCCCGCGATGGTGTGCACAGCGG
CGCGGTGGCATGTGCCCTGGTGAACAGGATGCCCTCGGCGGCAAGCCGGTCCAGCCGCGGGCTGTAGACG
TCCGGATGGTGGTAGACGCCGAGATAGCGCCCCAGGTCGTGCCAGTGCACGATCAGCAGGTTCTCGCGCT
GCCCTGTGGCACGCTCACTCGTCACCTTTGTCACCTCTCCAGCGAACCGCACCCGGCGCCGAAGCCGGAC
AATAGAGCCTATACGTCGCGAGGCACTAGATACGCCACCGATGATGGCGGTAGGCTCGCTGATTGAATCG
CGGCGACGGCGTAGGCGTGTTGTGTCTTGGCGTCCAGGAGTCACGAGTCGACGGGAGGTTCCCGTGTCCT
TTGTGATCGCACAACCGGAGATGATCGCGGCGGCGGCCGGTGAGTTGGCCAGCATCAGATCGGCGATCAA
CGCGGCCAATGCGGCGGCCGCGGCCCAGACCACCGGAGTCATGTCGGCGGCCGCCGACGAGGTGTCTACG
GCGGTTGCCGCGCTGTTTTCCTCGCATGCCCAGGCCTATCAGGCCGCCAGCGCGCAAGCGGCCGCCTTTC
ACGCCCAGGTGGTGCGGACCCTGACCGTGGACGCGGGAGCGTATGCCAGCGCCGAGGCCGCCAACGCCGG
GCCGAACATGCTGGCCGCGGTCAACGCCCCCGCCCAGGCGCTGTTGGGGCGCCCACTGATCGGCAACGGT
GCCAACGGGGCGCCGGGCACCGGGCAGGCCGGCGGCGACGGTGGGCTGTTGTTCGGCAACGGCGGCAACG
GCGGGTCCGGCGCACCCGGACAGGCCGGCGGGGCCGGCGGGGCGGCCGGGTTCTTCGGCAACGGTGGCAA
CGGCGGGGACGGCGGGGCCGGAGCGAACGGCGGCGCCGGCGGCACCGCCGGCTGGTTCTTCGGCTTCGGC
GGCAACGGCGGGGCCGGCGGGATCGGTGTTGCCGGCATCAACGGCGGTCTCGGCGGCGCCGGCGGCGACG
GCGGCAACGCCGGGTTCTTCGGCAACGGCGGCAACGGCGGCATGGGCGGGGCCGGGGCGGCCGGCGTGAA
CGCCGTCAATCCCGGCCTGGCCACCCCGGTCACCCCGGCGGCCAACGGCGGCAACGGCCTCAACCTCGTC
GGCGTTCCCGGCACCGCCGGTGGCGGCGCCGATGGCGCCAACGGCAGTGCCATTGGCCAGGCGGGCGGCG
CTGGCGGTGACGGCGGCAACGCCTCCACGAGTGGGGGCATCGGGATCGCGCAAACCGGGGGCGCCGGCGG
CGCTGGCGGTGCCGGCGGCGACGGCGCACCCGGTGGCAACGGCGGCAATGGTGGCAGCGTCGAGCACACT
GGCGCTACCGGCTCCTCTGCGAGCGGCGGCAATGGTGCCACCGGCGGGAACGGCGGGGTCGGTGCGCCCG
GCGGTGCCGGCGGCAACGGCGGCCACGTCAGCGGCGGATCGGTCAACACAGCCGGCGCCGGTGGCAAAGG
CGGCAACGGCGGCACCGGCGGCGCCGGCGGCCCGGGCGGCCACGGCGGCAGCGTTCTATCCGGCCCGGTT
GGCGACAGTGGCAACGGTGGTGCCGGCGGGGACGGCGGGGCCGGGGTTAGCGCCACCGATATCGCCGGCA
CCGGCGGGCGCGGCGGCAACGGTGGTCATGGCGGGCTGTGGATCGGCAACGGCGGCGACGGTGGTGCGGG
CGGTGTCGGCGGTGTCGGCGGGGCCGGTGCGGCTGGCGCGATCGGCGGCCACGGCGGCGATGGCGGCTCC
GTAAATACCCCTATTGGCGGCAGCGAGGCCGGTGACGGCGGTAAGGGCGGCCTGGGCGGGGACGGCGGTG
GGCGCGGGATATTCGGCCAGTTTGGGGCCGGCGGGGCCGGTGGTGCCGGAGGCGTCGGCGGCGCCGGCGG
GGCTGGCGGGACCGGCGGCGGCGGCGGCAACGGTGGGGCCATTTTCAATGCCGGTACCCCCGGCGCCGCC
GGCACGGGCGGTGACGGCGGTGTTGGCGGGACCGGTGCGGCCGGCGGGAAAGGCGGGGCCGGCGGTAGCG
GCGGCGTCAACGGCGCCACCGGCGCCGACGGCGCCAAGGGCCTCGACGGTGCCACCGGCGGCAAAGGCAA
CAACGGCAACCCCGGCTGAGTCCGGATTCACCGAGTCTGTAGATACCGTGGTCCGCATTCGCAGTTTTGT
GCGCCAACTACAGCCTCGATGACACGACCGCGGCGAATCCCGTTTCCCGGGTGCGGCGACACCGCGTCCT
ACGATTAGTAGGATCTCTGGTATGACGAAAGAGAAGATCTCCGTGACGGTGGACGCGGCCGTCCTCGCGG
CGATCGACGCGGACGCCAGGGCGGCGGGTTTGAATCGGTCGGAAATGATTGAGCAGGCACTGCGCAACGA
GCACCTGCGTGTCGCTCTGCGCGATTACACGGCTAAAACCGTACCGGCGTTGGACATCGATGCCTACGCA
CAGCGGGTGTACCAGGCGAACCGGGCGGCCGGAAGTTGATCGCTCCCGGCGACATCGCGCCGCGCCGCGA
CAGTGAACACGAGCTCTACGTCGCCGTCTTGTCCAACGCGCTCCATCGGGCCGCGGACACCGGACGGGTG
ATCACCTGCCCATTCATTCCGGGCCGGGTCCCCGAGGATCTCTTGGCGATGGTGGTGGCGGTCGAGCAAC
CCAACGGCACGCTGCTGCCGGAACTCGTGCAGTGGCTTCATGTTGCCGCGCTCGGTGCGCCACTCGGCAA
CGCGGGCGTGGCCGCCCTACGCGAGGCTGCCTCGGTCGTGACAGCTCTGCTCTGTTAGCCCTGTCACCGG
CGAAGATACCTGATATCGCCAGATATCATCGGAAGATGAGTGATGTACTGATTCGGGACATCCCCGACGA
CGTGTTAGCAAGCCTTGACGCGATCGCGGCACGCTTGGGCTTGTCGCGGACCGAATACATCCGTCGGCGT
TTAGCCCAGGATGCGCAGACGGCTCGCGTCACCGTGACAGCCGCGGATCTTCGACGCCTCAGGGGTGCGG
TTGCCGGTCTGGGCGATCCCGAGCTTATGCGTCAGGCGTGGAGGTGACTGACCAGCGCTGGCTGATCGAC
AAGTCGGCGCTGGTGCGGCTCACGGACAGCCCTGACATGGAAATCTGGTCGAACCGGATCGAACGCGGCC
TGGTACACATCACGGGCGTGACACGCTTGGAAGTAGGGTTCTCGGCCGAATGCGGGGAGATAGCGCGACG
GGAGTTTCGTGAACCGCCGCTGTCTGCGATGCCCGTGGAATACCTAACCCCGAGAATTGAAGACCGTGCG
CTCGAGGTGCAGACCTTGCTTGCCGACCGCGGACACCACCGTGGCCCGTCGATCCCGGATCTGCTCATCG
CCGCGACAGCCGAACTGTCGGGCTTGACGGTACTGCACGTCGACAAGGACTTTGACGCCATCGCCGCGCT
TACCGGTCAGAAAACAGAACGGCTCACGCATCGCCCGCCTTCCGCTTAAGGAGCCCGACCAACCCTTGTG
ATTGGCGTGGGGGGGCGCTAACGTAACTGTCTGTAACGTTCGATACAGAACTGGCGCCGGGGTGCGGCCG
CGACTCTACGAGCCGAGACAAGCCGGCGCAAGGATGGCGCACCAGTGGGCGTTCCCGCCAAGAAAAAACA
GCAGCAGGGGGAGAGGTCACGAGAATCGATTCTCGACGCGACCGAACGCCTGATGGCGACCAAGGGCTAC
GCGGCGACCTCGATCAGCGACATCCGCGACGCGTGCGGGCTAGCACCCAGCTCTATTTACTGGCACTTCG
GCTCCAAAGAGGGCGTGCTGGCCGCCATGATGGAGCGCGGCGCGCAGCGCTTCTTTGCCGCGATACCCAC
CTGGGATGAGGCCCATGGGCCCGTCGAGCAGCGATCCGAGCGCCAGCTGACCGAGCTGGTGAGCCTGCAG
TCGCAGCATCCGGACTTCCTGCGCCTGTTCTACCTGCTGTCGATGGAACGAAGTCAGGATCCGGCGGTTG
CCGCGGTGGTGCGCCGGGTCCGCAACACCGCGATCGCCCGATTTCGTGACAGCATCACGCACCTGCTGCC
ATCGGACATCCCGCCGGGCAAAGCCGATCTCGTCGTCGCGGAGCTGACCGCGTTCGCGGTTGCGCTGTCG
GACGGCGTCTATTTCGCCGGCCACCTTGAACCGGACACGACCGACGTCGAGCGCATGTACCGGCGGCTGC
GGCAAGCGCTCGAGGCCCTGATTCCCGTCCTCCTGGAGGAGACATGAACACCGGAACCGCCGTCATCACC
GGGGCCAGCTCCGGCCTCGGGTTGCAGTGCGCCCGCGCCCTGCTACGTCGCGACGCATCGTGGCATGTGG
TGTTGGCGGTGCGCGACCCGGCGCGCGGCCGTGCGGCCATGGAGGAATTGGGGGAGCCAAACCGGTGTTC
GGTTCTCGAGGTGGACCTCGCGTCGGTGCGGTCCGTGCGCAGTTTCGTGGAAACCGTGCGGACCACGCCG
CTGCCGCCGATTCGTGCCCTGGTGTGCAATGCCGGCCTGCAGGTGGTGTCGGGCATCGCGTTCACCGACG
ACGGTGTCGAGATGACGTTCGGGGTAAACCACTTGGGTCACTTTGCTTTAGTGACCGGGATTCTCGACTG
GTTGGCCCGTCCGGCGCGCATCGTTGTCGTCAGCAGCGGCACGCACGACCCGAGCAAGCACACCGGAATG
CCCGACCCTCGGTATACCTGCGCCGCCGACCTCGCGCACCCGCCCACCGATCAGAACACGCCGGCCGAAG
GCCGCCGTCGATACACCACGTCCAAGCTGTGCAACGTGCTCTTCACCTACGAGCTCGACCGCCGCCTCGA
TCACGGAGAACAGGGCGTGATGGTCAACGCGTTCGACCCCGGCCTAATGCCGGGCTCCGGCTTGGCCCGC
GACTATCCGCCGATCCTGCGACTGGCGTACCGTCTCCTGTCGCCGATGCTGCGCGTCCTTCCCTTCGTTC
ACAGCACCCGGGTCTCCGGCGAACACCTGGCGGCGCTGGCGGTCGATCCGCGGTTCGCGGGCGTGACGGG
CCAATATTTCGCGGGCGCCAAGGCGATCCGGTCTTCCGCCGAGTCCTACGATCGGGCAAAGGCGCTCGAC
CTCTGGGAGACCAGTGAACGGCTGCTGGCCCAGGTGACATAGCTGCGCGTTATCCCCTAAAGAAACCCGC
CAGGTTGGTGCCAAAGTTACCGATGCCGGAAAGGAACCCCGGCGTCGCGAGATCCAGCGCGCTGGCGTTC
AACCAGCCCGAGATGGTGTTGCCCACGTTGGCGACACCCGATCCCAGCGCGCCGGTATTGAGGTAGCCCG
ACAGGCCGGCACCGGAGTTCACGAATCCCGATACGCTTCCGGCGCCGCTGTTGAAGAAGCCCGACGACGG
GCCGCCAGTGAGGTTGAAGTAGCCGGGGGTCACCGGAATGCCCAACAGCGGCAGGCCGATCAGGCCCTGA
TAGTCGCCACTCACCAAGAAGCCGTTGCTGTAGCTGCCGGTAATGAACGCACCGGTGTCCACATCGCCCG
TGTTCGCCACGCCCGTGTTGTAGTCACCGGTGTTGAGGTAGCCCGTGTTGCCACTGCCCGGGTTGAAGCC
GCCGGTGTTGAAGCTGCCCGGGTTGAAGCTGCCGGTGTTGAGGTCCCCGGGGTTGAACACGCCCGTGTTG
GTGCTGCCCGCGTTGCCGATGCCGGTGTTGAAGCCGCCCGAGTTCGCGAGACCGAAGTTGCCGGTGCCGG
TGTTAAAGATGCCGACGTTGCCGGTGCCCGAGTTGAAGAACCCGATGTTTCCGCTGCCGGAGTTGAACAG
CCCGATGTTGTTGCTGCCCGAGTTGAGGCTGCCGATCCCGATCTGGCCGTTGCCGGTGAGCCCGACGCCG
ATGTTGTTGTTACCGGTATTCGCGAAGCCGATGTTGTAGCTGCCGGTGTTGGCAAAGCCCAGGTTGTCGC
TGCCGAAGTTCGCGAAGCCGATGTTGTAGCTGCCGGCGTTGCCAAAGCCCAGGTTGTCGTCGCCCAGATT
TGCCAACCCGATGTTGTAGCTGCCCAGGTTCGCCAAGCCGATATCGAAGATCCCGGTGTTGGCGATGCCG
ATGTTGTTACCGCCGATGTTGACCCCGCCGAAGTTGAGGTCGCCGAGGTTGCCGATGCCCAGGTTGGAGT
CGCCGGTATTAACGAAGCCGATGTTGACGCTGCCCAGGTTCCCGATGCCCGCGTTGAGGCCGCCCTGGTT
TGCGACGCCGAAGTTCAGCGTCAGGTTGCCGGTGTTGTCGAGGAACAGGCCGGCCAGGTTGGCGCCGATG
TTTGCGATGCCCGAGCCGAAGGCGGGCGTCGCGAGGTCCAGCGTGCTCGTGTTGTAGACGCCCGAGATGG
TGTTGCCCAGGTTCGCCAGACCCGACTGCAGCGCGCCGAAATTCAGTAGGCCCGAATTGCCCAAGCCGCC
GGCGTTAAAGAAGCCCGAATTGCCAGCGCCGAAGTTCCCGGAGCCCGACATGTTGCCGGCGCCGAAGTTC
CCGAAGCCCGATACATGGCCGGCGCCGGTGTGGAAGAAACCCGACGACGGGCCGGTGGTCGAGTTGCCGA
AACCCGGGGTACCACCGATGCTGATGCCGATGGGGATCGGGCCGAAGCCGCCGGTGCCAACCATGCTGAT
GGTTTGCTGAATGGGCGAATCGATGGCGATGACTTGATTGACATCGATCGTGATGGGGCCGATCATCTCG
TTGACAAGCACCGCCGCAGGACCAAGCAAGACTCGTATCTGGAAACCGGGAATGGTGAAACTGTTTGGCG
TGGTGGCGACGACGGTGCCGGTGATGGGTATGTCGATTGGAACACTCAAGTCGTAGCGGTAGGGGATTTC
GGGAATGGTGATCGTTGTGGAAAGGCCAATCAACCCCTGGTAGTCACCTCGCCAGAAGAACCCGTTGCTG
TAATTGCCGGAGATGAACGCGCCGGTGTTGACGTTGCCCGTGTTGGCCACACCCGTGTTGTAGTCACCCG
CGTTGAAGTAGCCCGTGTTGTAGTCACCGGAGTTGAAGCTGCCGGTGTTGTGATCGCCGAGGTTGAAGCT
GCCGGTATTGGTGCTGCCAGTGTTGAAGCTGCCGGTGTTGATGCTGCCGGTGTTGATGCTGCCGGTGTTG
CCGACGCCGGTGTTGACGTTGCCCGGGTTGAACAGGCCCGTGTTGGTGCTGCCCGTGTTCCCGAGGCCGG
TGTTGAAGCTGCCCGAGTTTGCGATGCCGAAGTTTGCGGTGCCGGTGTTTCCGATGCCCACGTTGCCGGT
GCCCGAGTTGAAGAATCCTACGTTTCCGTCACCGGAGTTGAACAAGCCGATGTTGTGGCTGCCCGAGTTG
AAGCTGCCGAACCCGATCTGACCGGTGCCGGTGAGCCCGATGCCGATATTGCCGCTACCGGTGTTGGCGA
AGCCGATATTGGCACTGCCGGTGTTAGCAATGCCGATATGGTAGTTGCCCGAGTTGGCGAAGCCGACGCT
GTAGTTGCCCAGGTTTGCCAAGCCAATGTTGTGGTTGCCCACGTTTGCGAAACCGACATTGAAGATTCCG
GTGTTCCCGATCCCGAAGTTAGAGCCCCCGAGGTTTGCCAAGCCGACATTGAGGTTGCCGAGGCCGGCCA
AGTCGAGGATCGTCGTGCCGGCGCCGCCCTGCAGCAGGCCGGCGATGTTTGCGAGGCCGGAGCCGAAGGC
CGGCGTCCCGAGGTCCAGCGGGCTCGTGTTGTAGATACCCGAGATGGTGTTGCCCACATTCGCCACACCC
GATCCCAACGCGCCGACGTTGAGCAAGCCCGAGACTCCTGAGGCTGCCGACGCAAGGTTCCACAGGCCCG
ATGTGTTGCCGCCGACGTTGCCGAACCCGGATGCGGTGCCGGCGCCGGTGTTGAAGAAGCCTGACGACGG
GCTGGTGGTCGAGTTTCCGATGCCCGGCGCTGCCGGAATGTCGATGATCGGGATGGTGATGGGGCCGAGG
CCGGCGGTGGCGCTGATGTTGATCGCGGTCGTGGGTCCGCCCACGGCGATCGCGAACGTGGGAACGCTGA
GCACGAAGCTCGGGACAATGATGGGACCGATGTCCGGCTCGGTATGGATGTGAAAGCTAAACGCGAAGGA
TTCGAAGCCGATGATGGGGATAGTGAAATTGTCCACCACGAGGTCGGTGAAACTGCCGGTGATCGGTATG
TCGATTGGGATATTGACGTCCAAGTGCGCCGGAATCTCCGGAATAGTCAGCGCGTAGGAGTAACCGATCA
GGCCCTGGTAGTCGCCCCGCCACAAGATGCCGTTGCTGTAGTTGCCGGAGATGAAAGCGCCGGTGCTGAC
GTCGCCCGTATTCGCGATGCCGGTGTTGTAGTTCCCGGTGTTGAAGTGGCCGGTGTTGGTGTTACCCGCG
TTGAAGCCGCCGGTGTTGAAGCTGCCGGTATTGAAATTGCCGGTGTTGAAGTTACCGGGGTTGAAGCCGC
CGGTGTTGCCGTCGCCCGAGTTGAACAAGCCCGTGCTGGTGCTGCCCGAGTTGCCGATGCCGAAGTTTCC
GGTGCCGGTGTTGCCGATGCCGAAGTTCCCGGTGCCCGAGTTAAAGAAGCCGATGTTTCCGTCGCCCGAG
TTGAACAAGCCGATGTTTCCGCTGCCCGAGTTCAGAGCGCCGATCCCGATTTGGCCGGTACCGGTGAGCC
CGATGCCGATATTGTTGCTGCCGGTGTTGGCAAAGCCGATATTGTTGCTGCCGGTGTTGGCAACGCCGAT
GTTGTAGCTGCCTAGGTTGGCAAAGCCCAGGTTGTCGTCGCCGAAGTTTCCGAAGCCGATGTTGTAGTTG
CCCAGATTCGCCACGCCGACGTCAAAGATCCCGGTGTTGCCGAAGCCGGCGTTATTGCTGCCCAGGTTTG
CCAGCCCAAGGTTCAGAGTCATCGTGCCCATACCGTCGCGCATGAGACCGGAGGCAAAGGCCGGCGTCAC
GAGGTCCAACGCGCTCGCGTTGTAGAAACCCGAGACGGTGTGACCCACGTTAGTCACACCCGACCCCAGC
GCACCGACATTGAGATAACCCGAAATCCCTGAGGCGCCGGCGACCACGTTCAAAAAGCCCGACGCGCTGC
CCGCTCCGGAGTTGAAGAAGCCCGACGACGGACTAGTGGTCGAGTTGCCGAAGCCCGATGTCGCGGGAAT
GTCGATGATCGGGATGGTGATGGAGCCGATACCGGCGCTGGCGGTGATACCGATCGAGGTGGTGGGTCCG
CCCACGGTGATCGCCGCCGTGGGCAAGGTGATATTGATGGTCGGGATGATGATGGGGGTGAAGTCGATAT
TATTTTCGGCAGCTACGATGCTGAAGCCCTGGAGGGTGACGACCCCGGCGTCGATGTTGATGGGTATATG
TATCGGGATGTCGACGCCAAAGGTTAGGGCGATTTCGGGAATCGCTAGCGCCGCGTGCAAGCCAATGAGG
CCCTGATAATTTCCACTCCACAAGAACCCGTTGCTGTAGCTGCCGGAGATGAAGGCGCCGGTGTCAACAT
CGCCGGTGTTTCCGAGTCCCGTGTTGTAGCTGCCTGGGTTGAAATCCCCGGTGTTGGAATCGCCCGGATT
GAAGCTGCCGGTGTTGAAGCTGCCGGTGTTGCCGATACCGGTATTGACGTCGCCGGAGTTGAAGAAGCCG
GTGTTGGTGCTGCCGGTGTTTCCAAGCCCGAAGTTTGCGGTGCCGGTGTTGCCGATGCCAACGTTTCCGT
TGCCCGAGTTGAAAAAGCCGATGTTTCCGCTGCCCGAGTTGAACAAGCCGATGTTTCCGCTGCCAGAATT
CAGGGAGCCGAACCCGATCTGGCCGTCGCCCGTGAGCCCAATGCCGATATTGTTGCTGCCGGTGTTCGCG
AACCCGATATTGTTGCTGCCGGTGTTGGCGAAGCCCAGGTTGTCGTTGCCCAAGTTTCCGAAGCCGACGT
TGTAGCTGCCGAGGTTTCCGAAGCCCAGGTTGTCATCGCCGAAGTTTCCGAAGCCGATGTTGTAACTGCC
CAGATTTGCCAAACCGATGTCGAATATTCCGGTGTTTGCGCCGCCGATGTTGTTGCCACCGATATTGGCG
CTGCCGAAGTTGGCGCTGCCGAGGTTTGCAAAGCCGATGTTGTAGTCGCCGAGGTTTGCAATGCCGACGT
TGAGGGTGCCGTGGTTTGCCAAGCCCAGGTTGAGGACCATGGTGCCCGTGCTGTCGCGCAGCAGGCCGGC
GATACTGGTGCTGATGTTGGCCAGGCCTGAATTGAAGGCCGGCGTCGCGAGGTCCGACGTGCTGGTGTTG
TAGAACCCCGAGACGGTGGTGCCCACGTTCGCCAGACCTGATCCCAGGGCGCCGACGTTGAGGAGCCCCG
ACGCCCCCGAGGTCGCGGAGGCCAGGTTCCAAAAGCCCGAATTGGCGCCGCCGAAGTTGCCGAAGCCCGA
GGCGCCGCCGGCGCCGGTATTGAAGAAACCTGACGACGGGTTGGTGGTCGAGTTTCCGAAACCTGGCGCC
GCCGGGATACTGATGAGCGGGATCCTAATGGCGCCACCGCCAGTTATGGTGATCGCGGTATTCGGCCCTC
CTATGGCGACTGTCGTCGTGGGGCCGACAACCGTGATGTTCGGAATGGTAATGGGGCCAAAGTGGGCTCG
CTGGCCCGCTATTGACGAAAGGACGATATCGCCGGTGGGCGGAATCGTGACGCCCATAAGGGTGATGTTG
CCGGCCGAGGCGGTGATCGGGATATCGATGGGAATATTCACGCCGAGGCTTATGGGGAGAGGCATATCGA
TCACCAGGTTGAGGCCGACCAGGCCCTGGTAATCGCCGCTTAAGAACAACCCGTTGCTGTAGTTTCCGGT
GATGAAAGCCCCGGTGTCAACGTCGCCGGTGTTGGCGATGCCGGTGTTGTAGTTGCCAATGTTGAGGTAG
CCGGTGTTGGTATTGCCCGGATTGAAGCCACCGGTGTTGAAGCTGCCGGTGTTGAAGCTACCGGTGTTGA
AGCTGCCCGGGTTGAAGGCGCCCGTGTTGACGTCGCCGGAGTTGAATAGGCCGGTATTGGTGTTGCCGGT
GTTTCCGATGCCAGTGTTGAAGCTGCCCGAGTTTGCGATGCCGAAGTTGCCGCTGCCGGAATTGAAGAAT
CCGATGTTGTTGCTGCCCGAGTTGAACAGGCCGATGTTTCCGCTGCCCGAGTTGAAGCTGCCGAACCCGA
TCTGTCCGTTGCCCGTGAGCCCGATGCCGACATTGTTGCTGCCCGTGTTCCCAAAGCCGACATTGTTGCT
GCCGGTGTTCGCAAAGCCGATGTTGCCGCCGCCCGCGTTAGCGAAACCCAGATTGTCGTTGCCGACGTTG
CCGAAGCCGATGTTGTAGCTGCCGAAGTTGCCGAAGCCCAGGTTGTCGTCGCCAAGGTTTCCGAAGCCGA
TGTTGTAGCTGCCCAGGTTCGCCAGGCCGACATCGAAGATTCCGGTGTTCCCGATGCCGACGTTGTTGTG
GCCGATGGTGGCGCCGCCGAAGTTAAAGCCGCCGAGACTTGCGAAGCCCACGTTGAGGTTGCCGTGGTTG
GCCAAGCCCAAGTTAATAGCCGCAGTACCCGCGCCGTCGCGCAGCAGGCCGGCAATATTGGTTCCGATAT
TTGCCAACCCGGAGTTAACGGCGGGCGTCGAGAGGTCCGACGTGCCCACGTTGTAGATACCCGAGATGGT
GTTGCCCACATTCGCCACACCCGATCCCAGCGCGCCGACGTTGAGGAAGCCCGACATTCCCGACGTTGTG
GAGACCAGGTTCATAAAGCCCGACGCGGCGCCCCCGAAGTTGCCGAAGCCCGAGGCGCTGCCAGCGCCGC
TATTGAAGAAGCCCGACGACAGTCCGCCGGTCGAGTTGCCGAAGCCTGGAGTCGCTGGAATATGGATAAT
CGGGATGTTGATGGCGTCGACGACCACAGTGGCGCCGATATTGATCGCGGTAGTGGGTCCACCCACCATG
ACCACAGGTGTGGGACCGGTTATCCGTATCACTGGGACGGTGAAGGGGTCGATATCGACGGGTCCGAAAA
AAATAACAGTGACGGCTGTGTTCGGTGGAAGATCGAGCCCGCTGTATACGATGTCCGTGAAGCTGGCGGT
GATCGGTATGTGAATCGGGATATTCACGTCGACGCTCACAATCGGGATTTCGGGAATGTCGACGCCGATG
GCGAGGTCGATCAGACCCTGGTTGTCGCCCCGCCACAGAAGGCCGTTGCTGTGGTTGCCGGAGATGAAAG
CGCCGGTGTTGATATTGCCGGTGTTCGCCATGCCGGTGTTGTAAGTCGCCGGTGTTGAAGTAGCCGGTGT
TGTAGTTACCTGCATTGAAGCCACCGGTGTTGACGCTGCCGGTGTTGACGCTGCCGGTGTTATAGCTGCC
CGGGTTCAAGCTACCCGTGTTGAGGTCTCCGGAGTTGAACAAGCCCGTGTTGGTGCTGCCCGCGTTCCCG
ATGCCGAAGTTTCCGGCGCCCGAGTTTCCGATGCCCCAGTTTCCGGTGCCCGCGTTTCCTATCCCGAAGT
TTCCGCTGCCCGAGTTGAACAATCCGATGTTTCCGTCACCCGAGTTGAACAAGCCGATATTGTGGCTGCC
CGAGTTCAGGCTGCCGAACCCGATCTGGCCGCTGCCGGTGAGCCCGATCCCGATATTGTTGCTGCCGATA
TTCGCAAAACCGATATTGTTGTCACCCGTGTTCGCGAAGCCAAGATTATTGCTGCCGGTGTTCGCAAAGC
CGATGTTGTAGCTGCCCGCGTGGGCGAAGCCCAGGTTGTCGCCGCCTAGATTGCCGAAGCCAATATTGTA
GTCGCCCAGGTTTGCCAAGCCCACATTGAAGATTCCGGCGTTTGCACCGCCGACATTGTTGCCGCCGACG
TTTGCCAACCCGAAGTTAAGGGTCATGGTGCCCACGCTGTGGTGCAGCAGGCCGGAGTTAAAGGCTGGCG
TCGCCAGATTCGACGTGCTCGTGTTGTAGAGACCCGAGATGGTGTTGCCAACGTTAGCTACACCCGATCC
CAGCGCGCCGACGTTCCCGAAGCCCGAAAGTCCCGAGGTTGCCGAGGCCAGGTTCCAAAAGCCCGAAGCG
CCGCCGCCGAAGTTGCCGAAGCCCGAGGCGGTGCCGGCGCCAGCGTTGAAGAAGCCCGACGACGGGCTGG
TGGTCGAGTTCCCGAAGCCCGGGGCCGCCGGAATCTTGATGAGCGGGATGCTGACGCCCCCCACCATGCC
GGTGAGGTTGCCGTCGATCGTGGTGGTTGGTCCGCCCACGGTGATCGTCACCGTGGGAAGGGTGAGCGTG
GATTGCGGGAGCTCGACCGGGCCGTAGTAAACAACGAAGGGAACAATGGATGTGAAGGGCAAACGCATGC
CCGGAATCGTCATCACGCTTCCGGGCATGACCATCACCTGATGTATCGGCATGCTGAATAGCTGCGCGTT
TATCGGAATGGCGGGAATCTCGAGGGCGATATCGGCACCGATCAGGCCTTGGTAGTCGCCCCGCCACAAG
ACGCCGTTGCTGTAGTTGCCGGCGATGAAGGCGCCGGTGTTGACGTTGCCGGTGTTGGCCACTCCAGTGT
TGTAGTCGCCGGTGTTGAAGTAGCCGGTGTTGTAGTTACCTGCGTTGAAGCTGCCGGTGTTGTAGTTGCC
GGTGTTGAAGTTCCCGGTGTTGTAGCTGCCCGGGTTGAAGCCGCCGGTGTTGACGTCGCCGGTGTTGAAC
CAGCCGGTGTTGGTGCTGCCCGTGTTGCCGAGGCCGAAGTTTCCGGTGCCGCTGTTTCCGATGCCGAAAT
TGCCGGTGCCCGAGTTGAACAACCCGACGTTTCCGCTGCCGGAGTTGAACAGGCCGATGTTGTGGCTGCC
CGAGTTGAAGCTGCCGAACCCGATCTGTCCGTTGCCGGTGAGCCCGATGCCGACATTGTTGCTGCCCGTA
TTCCCAAAGCCGACATTGTTGCTGCCGGTGTTCGCAAAGCCGATGTTGTGGCCGCCCAGGTTGGCCAAAC
CCAGGTTGTCGCTGCCCAGGTTTGCAAAGCCGAGGTTGTAGCTGCCCAAATTGCCGAAGCCGACGTTGAA
CACGCCGACGTTTCCGTTGCCCACGTTGTTGGCGCCGACGTTTGCCAAGCCGAGATTGAAGCCCGCCGCG
CTCGGGGGGCCGGCAGCGGCTGCCGCGGCGCTGGTCAGCCGCTCCGATAGGCCCGCCAGCTTCTTCAGCT
GCTGGGTGAACGGCATCAACGCGGAGACGGCCGCCGACGCTCCAGCGTGATAGCCAACCATCGCGGCCAC
ATCCTGGGCCCACATCCGCTCATAGGCGGCCTCGGTGGCCGCGATCGCCGGAGCGTTGAATCCCAGCAGA
TTCGAGCTCACCAGCGACACCAGCACGGCGCGGTTGGCCGCGACGATCGCCGGATGCACCGTCGCTGCCC
GCGCCGCCTCGAACGTGGCCACGGCTACCCGTGCCTGAGCGGCGGCCTGCTCAGCCTGGGCCGTTGCCGA
AATCAACCAGCCCAGGTAGGGGGCTACCGCGCGCGCCATCGCAACCGCCGCGGGGCCGCGCCACGCCGCA
TCCGCCAGGCCCGAGGTCACCGACCCAAACCACGACGCCGCCACCGCCAGTTCGTCGGCTAGTCCGTCCC
AGGCCGCCGCGGCCGCCAACATCGGCCCCGATCCGGCCCCGAGATACATCCGTAACGAATTGACCTCGGG
CGCCGACACCACGAAATCCATCCGTCATACCCGTTCGTCAGCTGGCCGTCGGAGGTACGTTCAGGCTAAT
CAATCGTCTACTACTCGACTAGCCCGTGAACGGGTGAAAAATGCTAGGACATTCACGTATTGGCCCGAGT
GGGGCTGGTCGAGTATCAGGGGAAGCTTTATGGGGCAAAGTCAAGTTTGTGGTTCGTCGTATCGGGGCGA
TCCAACCGAGCACATGTTTAGTGCACCAGAACGACGGGCCGTGTATCGGGTGATCGCCGAACGCCGAGAC
ATGCGCCGGTTCGTGCCCGGCGGTGTGGTGTCCGAGGATGTGCTGGCGCGGCTGTTGCACGCCGCACACG
CCGCGCCCAGCGTCGGTCTGATGCAGCCATGGCGCTTTATCCGCATCACCGACGAGACACTCAAGCGACG
CATCCACGCGCTCGTCGACGACGAACGCCTACTCACCGCCGAAGCCCTGGGAGCACGGGAAGAAGAATTC
CTGGCGCTGAAGGTCGAGGGCATTCTCGACTGCGCCGAGCTGCTGGTGGTGGCGCTGTGCGACCGCAGAG
GGTCCTACATCTTCGGCCGGCGCACCCTGCCCCAGATGGATCTGGCGTCGGTGTCGTGCGCCATCCAAAA
CCTGTGGCTGGCAGCGCGGTCCGAAGGCCTGGGCATGGGATGGGTGTCGCTGTTCGACCCACAACGTTTA
GCGGCCCTGCTGGCGATGCCCGCCGACGCCGAACCGGTGGCCATCTTGTGCCTGGGGCCGGTGCCCGAGT
TTCCGGACCGGCCCGCGCTGGAACTGGATGGCTGGGCCTACGCGCGGCCACTCGCGGAATTCGTCTCCGA
AAACCGATGGAGTTATCCGTCGGCGCTGGCCACAGATCACCATCACGGCGAATAGGTCACGCCGACCGCG
AGGTTGACGTATTCGGCCGGCACGTCAAAGGCCAGCGATCGCCGCGGCAAGCGGCTCAACACATCTTCAC
CGATAGTGGCCTTGAAGTGCAGCGCGAGCTGGCCGCTGAACTTCGGGTCGACATCGGCGACATCGAGATC
GAGTTGCAGACCCGTCGGCGAGATTTCGGCGGTTGCGGCACCGGCCTGCGGCCCGTCCCAGCGCGCGTCG
ACGACCCGGCCGGCTAGCTTCGGCACCATCGACAGGGTTCCCAGCACCCGCTGTTCGGTGAACGCCAGCG
CACCCACGTAGCTGGCGATGCTGTGCGATGCCCGCAGCCCCGGGATAACGCCGGTGAACCGCCTGGTGAC
GGCCACGTATTCGGCAAGGTAGATGAGTCCCTCAGCCTCAACCTGACAGCGTAGGTCAGCAGGCAGCCTG
CCGAGACCAAACCACTTGCGAACAATGACAGCCATGAGGCCAGTATGGAGTCGTTTTGTCGGTGCCGCAC
CGATGCTGGTAGGAGTTAGAGCATGACTCGCCCGCAAGCGCTTCTCGCTGTTTCGCTCGCTTTTGTCGCA
ACCGCGGTGTATGCCGTCATGTGGGTGGGGCACTCCCAGGATTGGGGTTGGCTGCATAGTTTCGATTGGT
CGTTGTTGAACGCAGCGCACGACATCGGGATAAAGAACCCTGCGTGGGTGCGCTTCTGGGATGGTGTATC
CCTGATCTTGGGCCCAGTCGTGCTGCGGCCGCTGGGTTTGCTGGCCGCGATGGTCGCACTGGCGAAGCGC
AAGATACGGATAGCGTTGTTGCTGTTGGCCTGTTTACCGCTCAACGCGATCATGACGATCGCGGCCAAAT
CCGTGGCCCACCGCCCGCGACCGGCGACTGCGCTGGTATCTGCCCATTCGACTTCGTTTCCGTCAGGGCA
TGCGTTGGAGGCGACCGCAAGCGTACTCGCGCTGCTAACCGTCCTGTTGCCCATGCTGCACAGCAGGTTT
ACTCGGCACATCGCCATCACGGTGGGCGCGCTGTGCGTGTTGACGGTCGGTGTTGCCAGGGTGGCGTTGA
ACGTGCATCATCCGACCGACGTTGTTGCCGGCTGGGCGCTGGGGTACCTGTATTTCCTCGTGTGCCTGTG
CGTATTTCGACCGCCGTCGATATTCGGTGCCCAACGCGCGTCTCATGCTTTGTCGCCGCCAGTGGAGGTG
TCGAGACAACCCGAACCGGAAGTCGACACGGCCCGCTAAAGCCATGGTGCGCTGTGCATTTCGCTTTGTC
ACCGCACAGTGACCCAGCCGGATTCTAACCTTGACTTGACCACACGAGGTGATTGTCTGACGATTGAGCG
ATGAGCCGACTCCTAGCTTTGCTGTGCGCTGCGGTATGCACGGGCTGCGTTGCTGTGGTTCTCGCGCCAG
TGAGCCTGGCCGTCGTCAACCCGTGGTTCGCGAACTCGGTCGGCAATGCCACTCAGGTGGTTTCGGTGGT
GGGAACCGGCGGTTCGACGGCCAAGATGGATGTCTACCAACGCACCGCCGCCGGCTGGCAGCCGCTCAAG
ACCGGTATCACCACCCATATCGGTTCGGCGGGCATGGCGCCGGAAGCCAAGAGCGGATATCCGGCCACTC
CGATGGGGGTTTACAGCCTGGACTCCGCTTTTGGCACCGCGCCGAATCCCGGTGGCGGGTTGCCGTATAC
CCAAGTCGGACCCAATCACTGGTGGAGTGGCGACGACAATAGCCCCACCTTTAACTCCATGCAGGTCTGT
CAGAAGTCCCAGTGCCCGTTCAGCACGGCCGACAGCGAGAACCTGCAAATCCCGCAGTACAAGCATTCGG
TCGTGATGGGCGTCAACAAGGCCAAGGTCCCAGGCAAAGGCTCCGCGTTCTTCTTTCACACCACCGACGG
CGGGCCCACCGCGGGTTGTGTGGCGATCGACGATGCCACGCTGGTGCAGATCATCCGTTGGCTGCGGCCT
GGTGCGGTGATCGCGATCGCCAAGTAACCCCGGACCTCGATTGTGAACTGTGCGACGGGTTTTCGGCGTG
TTGCGTCGTGAGATTCACGTTCGGCGTCAATCGGCCAGCGCGCGGCCCGGCCTGATGTTGAAGTTAAGGC
CCGCCAACGACATGGTCGCCTCGTAGGTTCGGTCGTAGCCGGTGGCGCTGATCCGCCAGCCGTCGGTGGT
TCGTCGGTACTGGTCGTGGTAGAACGCGGCGCCGATGAGCATGAAATTGAACTCGGCGACGATGACCCGG
TCTTGCAGGTACCAGATGCCGGTTGCGGTATCGCCGGTCACGGTGATTTCCGGATGGGTGACCCGGTGTT
CGGTGATGACACCCGGGCCGAGTGCCTGGCGCAGGTAGTCGACCAGGTCGGCGCGGTTGGTGAAGTGCAG
CTCCGTACCGACCGATGACCCGTAATCGCCGGTGACATCCTCGGCCAGGGTGTCGGTGAAGTCGTCCCAA
TGCTTGGTGTCCAATGCCCGCAGATACCGGTATTTGAGCTGTTTGATCGCTGCAATGTCGGCTGGATCAC
CCGGAGTCACCACGCCATTGCAGCACACCGGCTCACGGGTAGCTTTGGGGTATGAGCCAATCCCGGTACG
CGGGGTTGTCCCGCAGCGAGCTGGCAGTTCTGTTACCCGAGCTGTTGTTGATCGGCCAGCTGATCGACCG
ATCGGGCATGGCCTGGTGTATACAGGCATTCGGCCGCCAGGAGATGCTGCAGATCGCCATCGAGGAGTGG
GCGGGCGCCAGCCCGATCTACACCAAGCGCATGCAAAAGGCGCTGAACTTCGAGGGCGACGACGTGCCCA
CCATCTTCAAGGGGCTACAGCTCGACATCGGCGCGCCGCCGCAATTCATGGACTTCCGTTTCACCCTGCA
CGACCGCTGGCACGGCGAGTTTCACCTCGACCACTGCGGTGCGCTGCTCGACGTGGAGCCGATGGGCGAC
GACTACGTCGTCGGCATGTGCCACACCATCGAAGATCCGACGTTCGACGCCACCGCGATCGCGACCAACC
CGCGCGCGCAGGTGCGCCCCATCCACCGGCCGCCCCGCAAGCCGGCCGACCGGCATCCGCACTGTGCGTG
GACCGTCATCATCGACGAGTCCTATCCCGAGGCTGAGGGTATTCCGGCGCTGGACGCGGTCCGTGAAACC
AAAGCTGCCACCTGGGAATTAGACAACGTCGATGCGTCTGACGACGGGCTGGTGGACTATTCGGGTCCGC
TGGTGTCCGACCTGGACTTCGGGGCGTTCTCGCATTCCGCACTGGTGCGGATGGCCGATGAGGTCTGCCT
GCAAATGCACCTGCTGAATCTGTCGTTCGCCATTGCCGTGCGGAAACGGGCCAAAGCCGATGCTCAACTG
GCCATTTCGGTGAACACCCGCCAGTTGATCGGAGTGGCCGGGCTGGGCGCAGAACGCATTCACCGTGCGA
TGGCTTTACCCGGCGGAATCGAAGGCGCGTTAGGTGTGCTGGAGCTACACCCGCTGCTCAACCCGGCCGG
TTACGTGCTGGCCGAAACGTCGCCGGACCGTCTGGTGGTGCACAACTCGCCAGCCCACGCCGACGGCGCC
TGGATTTCGTTGTGCACACCGGCATCCGTGCAGCCGTTGCAGGCCATCGCCACCGCTGTAGACCCGCATC
TGAAGGTTCGGATCAGCGGGACGGACACCGACTGGACCGCGGAACTCATCGAGGCCGATGCCCCAGCGAG
CGAACTGCCGGAGGTGTTGGTAGCCAAGGTCAGTCGCGGATCGGTCTTCCAGTTCGAGCCGAGGCGCTCA
CTGCCGTTGACCGTGAAATGAGCTCGATGCGATCTGTCAAGTCGGTGGCGGTACCGCTTCGGTGACACCA
CCGCATCGACCGCATACCAATGAGGTTGTCACCGAACCGTATACGGCCCACCCGCCGCTATGGTTAACGC
TGGCCACCGACCCCTATTGACGAAAGCCTTCCGCTATGTACGACCCGCTGGGGTTGTCGATCGGGACCAC
AAACCTGGTCGCGGCGGGTAACGGAGGTCCGCCGGTTACTCGTCGCGCCGTGCTGACCCTGTACCCGCAT
TGCGCACCGAAAATCGGTGTGCCTAGCCAGAACCCGAACTTGATCGAGCCGGGCGCCCTAATGAGCGGCT
TTGTTGAGCGCATTGGAGATGCGGTGGCGCTGGTGTCTCCCGACGGATCCGTGCACGATCCAGACCTCTT
GCTGGTCGAGGCGCTGGATGCGATGGTGCTGACCGCCGGTGCGGACGCGAGTTCCTCGGAGATCGCCATT
GCCGTTCCCGCGCATTGGAAGCCCGGAGCTGTACACGCACTGCGTAACGGTTTGCGGACGCACGTCGGCT
TCGTCCGCAGCGGCATGGCGCCGCGCCTGGTTTCCGATGCGATCGCGGCGTTGACCGCGGTGAACTCGGA
ATTGGGCCTGCCCCACGGCAGTGTGGTGGGGTTGCTTGATTTCGGTGGCTCCGCGACTTACGTCACCTTG
GTGGAGACCAAGTCGGATTCCAGGACGTCGGATTTCCAGCCCGTTAGTGCCACGGCACGGTACCAGGACT
TTTCCGGTAGTCAGATCGACCAGGCTTTGCTGCTTCGGGTCATCGACCAATTCGGGTACGGCGATGACGT
CGATCCGGCCAGTACCGCCGCGGTCGGGCAACTCGGCCAACTCAGGGAGCAGTGCCGTGCGGCAAAGGAA
CGACTGTCCACCGACGTTGCCACGGAATTGTTCGCTGAGCTTGCCGGGTGCAGCTCGAGCATCGAGATGA
CTCGGGAACAGCTCGAAGACCTGATCCAGGATCCATTGACCGGCTTCATCTACGCGTTCGACGACATGCT
GGCGCGCCACAACGCGAGCTGGGCGGATCTCGCGGCGGTGGTCACCGTCGGCGGTGGTGCCAATATTCCC
CTTGTGACTCAACGTCTTTCGTTCCACACTCGTCGACCTGTGCTGACCGCGTCGCAACCCGGGTGCGCGG
CGGCGATGGGTGCGTTGCTGCTCGCCAACCGTGGGGGAGAGCGCGATTCGCGAACGCGGACGTCCATCGG
CCTCGCCACGGCCGCAGCCGCCGGCACCAGTGTCATCGAGCTGCCGGCCGGCGACGTCATGGTCATCGAC
CATGAGGCCTTGACCGATCGCGAGTTGGCCTGGTCGCAGACCGACTTCCCAAGCGAAGCTCCGGCGCGTT
TCGAGGGCGACTCGTATAACGAAGGCGGCCCCTGCTGGTCGATGCGTCTGAACGCGGTCGAGCCCCCCAA
AGGACCAGCGTGGCGGCGAATCCGGGTGTCGCAGTTGCTCATCGGGGTGTCGGCGGTAGTGGCCATGACC
GCGATCGGGGGCGTGGCATTGACGTTGACAGCCATCGAGAGACGCCCAAGCCCGCTACCAACCCCAATTG
TGCCCGGCCTGGCCCCGATGCCGCCCGGATCCGTCGTGCCTAGCTCGCGCGCACCGACCCCGCCGCCACC
GCCGTCGACCGTTGCGCCGCTTCCCAGTGCGGCACCGGCCCCGACGACGGTCGCGCCGGCACCGCCGCCG
CCCACACAGGTGGTGACGACCACGACAGCGCCACCCGTCACCACGACGCCGAGGCCGTCGCCGACCACCA
CAACGACCACCGCGCCACCGTCGACAACGACGACAACCGAGCCGCCGGTGACGACCACTTCGACGATTCC
AACGATTCCGACGACTACGACGACGGTGAAGATGACCACGGAGTGGTTGCACGTCCCGTTTTTGCCCGTT
CCGATCCCGGTCCCGATTCCGCAAAATCCGGGTGCCGGCGAACCGCAGAACCCGTTCGGAAGCCTTGGCT
CTGGGTGAGCCGCGTTCCCCGGAGCTGGCCCCGTCGGTGTCAGGTCCGTAGTATCGGTATGGGTTGCTGA
GGAGGTCGCGTGGGCGACTATGGTCCGTTTGGATTCGATCCCGACGAATTCGATCGGGTGATCCGGGAGG
GGAGCGAGGGACTGCGCGACGCGTTCGAGCGGATCGGCAGGTTCCTCAGCTCATCCGGCGCGGGAACGGG
CTGGTCGGCAATCTTCGAGGACTTGTCCCGGCGCTCGCGTCCGGCGCCGGAGACCGCCGGCGAGGCCGGT
GACGGTGTGTGGGCCATCTATACGGTGGACGCCGACGGTGGTGCCCGCGTTGAACAGGTGTATGCGACCG
AGCTTGACGCCCTGCGCGCGAACAAGGACAACACCGACCCGAAACGCAAAGTCCGCTTCCTGCCATACGG
CATCGCGGTCAGCGTCCTCGACGATCCGGTGGACGAGGCCCAGTAACGTCAGCCCTGCTGGACGCTGTTG
GAACCGCCGGCATTGCTGATCTTCGGCGAGCCCGAGTGATACGTGACCTCGTTGTTGAAGCCGGCGGCTT
CGATGGTGTCGACGGAGTCGACGGTGACCGAGTTCCTCATGCCGGACACGGTGAGGCTGGTGCAGTGGCC
GGTGATCACCACCGTGTTGGACATGCCGCTGACGCTGACAATGCTGTCGTTGCAGGCGATTGTCCGGTTC
ACGTTGACGCCGGAGACGCTCAGGCTGGCGCCGGCCGGCGGAAGAGTGGTGGCCGGTTGCGCAGTCGGGG
TTGGAACAGCCCGGGAGACAGACGGGGTGGGCGAGAGAACGACGAAGTTGCCTTGGGAAAGCCGCTGTGC
GCTGAATGCGGCGATGCCACCCACCAGAACCAGCACGCCGACAACGACGACCGCGGCCAGGATCCACCAC
GCCCTGTTGCCGGAGGACGATCGCGGCGATGGGCCGCCGAACGGGCCGCCATAGCTATACGGCGGCGGTG
GCGGGCCGGGTGGATAGGTGTAGCCGCCCGACTGCGAGCCGCCGAGTTCGGAGGCGCGTGCCACGTCGGC
TAGCGGCCGCTCCAGTTCCCGGATTCGCGCCTCCGGGTCATCCTCTGGGTTCATGCACAGATGCTCCCAC
ACGACGATCATGCCGCATAGGTAGTTGCGCCCGGCGGCACCACACGATTCGGCTTGGCCTGCTATCGTCC
CATGCTTATGCCTGAGATGGATCGTCGCCGAATGATGATGATGGCGGGGTTCGGCGCCCTGGCTGCCGCG
CTTCCCGCCCCGACAGCCTGGGCCGACCCGTCCCGGCCGGCCGCGCCGGCTGGTCCGACACCGGCGCCCG
CCGCGCCGGCTGCGGCAACCGGTGGGCTTTTGTTCCACGACGAGTTCGACGGGCCGGCCGGTTCGGTCCC
GGACCCGTCCAAGTGGCAGGTGTCGAACCACCGGACGCCCATCAAGAACCCGGTGGGCTTTGACCGGCCC
CAGTTTTTTGGGCAGTACCGCGACAGTCGACAGAACGTGTTCCTCGACGGCAACTCCAATCTCGTGCTGC
GCGCTACCCGAGAGGGCAACAGGTATTTCGGTGGCCTGGTCCACGGCCTGTGGCGGGGTGGCATCGGGAC
CACCTGGGAGGCCCGGATCAAGTTCAACTGCCTGGCTCCGGGCATGTGGCCCGCCTGGTGGTTGTCCAAT
GACGATCCTGGTCGCAGCGGCGAAATCGACCTGATCGAGTGGTATGGCAACGGGACTTGGCCGTCGGGAA
CCACCGTGCACGCCAACCCGGACGGCACCGCATTCGAGACCTGCCCGATCGGTGTGGACGGTGGTTGGCA
CAACTGGCGCGTCACGTGGAATCCGAGCGGCATGTACTTCTGGCTGGATTACGCCGACGGCATTGAGCCC
TACTTCTCGGTTCCGGCGACCGGAATCGAAGACCTCAACGAGCCCATCCGCGAGTGGCCGTTCAACGACC
CCGGCTACAAGGTGTTTCCGGTGTTGAACCTTGCGGTTGGCGGTTCTGGTGGCGGCGATCCCGCGACGGG
TTCCTATCCACAGGAGATGCTCGTCGACTGGGTGCGCGTCTTTTAACGCCTCGCGCTCTTGCCCGGGGTG
CTACCCGGCTTGCTCGGAGAAAGCATGGAGTTTTTGGTCACCATGACCACCCGCGTTCCCGATAGCATGC
CCGCGGACGCAGTCGAGCGGGTCCGTGCCCGCGAGGCTGCCCGCTCGCGCGAGCTCGCGGCACAGGGAAA
GCTACTCCGCCTGTGGCGCCCGCCGCTGCGGCCGGGCGAATGGCGCACCCTGGGGCTGTTCGCCGCCGAC
GACAACGGCGAACTGGAGCAGCTGCTGGCCTCGATGCCGCCGCGGTCGTGGCGCACCGACGACGTCACGC
CGCTGGGTGCTCACCCGAACGACCCGGTTGGCCAGGGGATAACCATCGCGCCGGGTAAGGGTCCGGAGTT
TCTGATCGCGACGACCATTATGGTGCCACCGGGTACCCCGGCTCAGGTGGTCGACGACACCGTGGCGCGC
GAGGCTCGCCGCGCGCCCGAGCTGGCCGGGCGGGGACACCTGGTGCGGTTGTGGGCACTACCCGACGGAC
CGGACGGCCAGCGCACCCTGGGGCTGTGGCGGGCTCGCGACCCTGGCGAGCTGATGGCCATCCTGGAATC
GCTACCGCTTGCTGGCTGGATGACCATCGAGACCACGCCGCTGAGTCCGCATCCCGATGATCCGATCCGC
ATGCCCTGACCGTTTCCGGTGTCGCCGGGCTCTTAGGCGCCGTCCCACTCGCCGCGGGCGATGAGAACAT
CACGAAGTAGGTCCGCGCGATCGGTGATGATGCCGTCCACGTCCATGTCGAGAAGGGTGTGCATCACATC
GGGTTCGTCGACGGTCCAGGCATGCACTTGGCGTCCCGCAGCATGAAAGCCGCGGACCCGTGCCGGCGTA
ATGACCGGTACACCGCCAAGCCGTGACGGTAGTTGCACGCAGTCGATGTCGCGCATCATCCGCCAGGCAT
ATGCCCGGCTGCCCAGCGGACGCGCGGTCAGCCACGCCAGCAGCGCGCCCGTTCCTGCCGAACTAGCGAC
CCGCTTGGTCAGCAGGCGCAATGCGCGCCGGCGACGGCGCTCGGAAAACGAACCGATCAGCACCCGGTTG
TGCGCGTTGCACCGCTCGATGACGTTGACGGTCGGCTCGATCGCCGATGCGGCTTTAATGTCGATGTTGA
CCCGCATGTCTGGCAGCGCGGTAAGCAGGTCTTCCAGGGTTGGGATCGACTGCCCCGCACCCAGCTGCGC
CTTGCGGACATCACGCCAATCCAACCGGTCGACCGCGCCGGATAACCCCACCCCGGGCGCCAGCCTACGG
TCATGCAGGATCACGGCTACGCCGTCCCGGGTGGCGCGAACGTCGGTCTCGATGTAGCGGAATCCGAGCT
TGGCCGCCTCCTGGAACGCCCCCATGCTGTTCATGGGCAATCTGAACGACGTAAATCCTCTGTGCGCCAT
GGCAATCCGCCCCCCATGGCGAAGAAATTCCACGGTAGGTGCGCCACCGTCGCTCATCAGGTCAGTATCA
CATAGCCTCGGCCGCCGGGGGCGTCCACGCCGGGGGCAGCACCGCTCTGTCGGCGACGGTTCCTGTGCAC
CAGCCGCTTTCGCATCGCAGTGGTAATGGGCGCTCCCATACGGCGCGGTCGGCGACGACGGTGCATGGGC
CGGCCATCGTTTTGGGCCTTCCCCGCCTTGCCGCCGGGCCACCGACGTTCAGCATCACCATCAGCGTCGA
CGTGTCACATCGGAGCCGATGACGGGAATCGAACCCGCGTATTCAGCTTGGGAAGCTGATGTTCTGCCAT
TGAACTACATCGGCACGGTTGCCTCGAAAGGCTAGCATCCAGAATCATTCCATCACCCCCAGGCCGTACA
AGATCAGAAATCCGGCAAAGAACATCACGGCCATCCATGGCCGCTCCGGCGTTTCGTGCGCCTCGACAAG
CAGTTCCTCCACGACCAGCCAGAGCAGCGCCCCCGCCGCGAACGCCAACACGAGGGTCAGGACGGTATTT
CCCGCCCGGCCCAGCGCCACGGCACCTGACACACCGCCCACCGCGATCACTAGGCTCAGGGCGCTTGTGG
TCGCCGCGGCCCGGATCCTAGGCATTCCGGAGCCGGCCAGGCGCAGGGCCACCGCCAGACCCAGGAACAG
CACCTCGACCGTCAGGGCGATGGTGATGATGATCGCGGTGCGACTGGACACCGTCGCGCCCGTTGCGACC
AGCAACCCGTCGATGAAGAGGTCAACCGCGACTACGGTGAGGAACCCGACGGGCAGTTCGCCCACGTCGT
CGCCGTCTTGATGTTCCCCGTGGCCGTCAAATCGGCGCAGTGCAACGAGTACCGCGACGCCTGCACTGAA
GCCCACAACGATCAGCCAGAGCGGACCTCTGCTGCGCAGGTCTGGTAGCACTTCCCCGGCCACGGCGGCC
ATGACAATTCCCGCGGCGAAATGTTGGACGCCGCTGACCATCGCCGCCGACGGCGTGCGCACCGACGGGA
CCACGCCGCCGAGAATCCCGGCGAGAACCGGGAAGGTGACCAACGAGGCGGCCGTTGTGACGTTGCTGAT
GCCAACCTCCCGGTTTCGGTCGAAGATCTCGGCTCGGGCACGCTTGAACATTGTGACGGCTAGTGACAAA
TGCAGCGACTTTCGGGGAAACGGGCATTGAAATAAGGAAGGAACAGCATGTCGAAGGTGCTGGTCACCGG
ATTCGGACCCTACGGCGTGACGCCGGTAAATCCGGCACAGCTCACCGCCGAAGAGCTGGATGGTCGCACC
ATCGCCGGCGCAACGGTCATCTCGCGGATCGTGCCCAACACGTTCTTCGAGTCGATCGCGGCAGCTCAGC
AGGCCATCGCAGAGATCGAGCCAGCATTGGTGATCATGCTGGGCGAATACCCGGGACGCAGCATGATCAC
CGTCGAGCGACTCGCGCAAAACGTCAACGACTGCGGGCGGTACGGCCTCGCCGACTGCGCCGGCAGGGTT
TTGGTCGGTGAGCCAACCGACCCCGCCGGCCCGGTCGCCTACCACGCGACCGTACCGGTTCGCGCGATGG
TGCTGGCCATGCGAAAGGCCGGCGTGCCAGCTGACGTCTCGGACGCGGCGGGCACGTTCGTGTGCAATCA
CCTCATGTACGGCGTGCTGCACCACCTCGCCCAGAAGGGTCTGCCCGTCCGCGCCGGTTGGATTCATCTG
CCGTGCCTGCCCAGCGTCGCCGCACTGGATCACAACCTCGGTGTTCCGAGCATGTCGGTCCAGACGGCGG
TCGCCGGGGTCACGGCTGGCATCGAGGCAGCCATTCGGCAGTCCGCAGATATCCGCGAACCGATCCCGTC
GCGATTGCAGATCTAGGGCGCAGCTGACGGCGGTCTTCTAGAGATTAGATATTTATTCTTCCGTTATCTT
GTCGTAATCTGCTCAGCGTGGGCCGACATGAATTAGCTAGGGACCGGCGAAAGTCGTCAGCGGTCCTGGC
TGCGGTCCTCGCCCCGGCCGCCGTGTTCTTCGCCACGGGCGGAGATGTCAGTACGCTTGCCGCCCGCGCC
GATGCCAACCCGGTTCTCGGCGACGACGCGCCCTGTTGTGTGCAGATCGTGCCGGTTGCACCGCTGGCTT
TCTCCTCACAGATATCCGGCGGTGAAATCGGGACGGGCCTTGCTGCCAGCCAGTTCGCTTCGGCATCGAG
ATGGCGCATCGTATCTCGGTATTTGCCGGTAGGGGTGGCACCCGAGCAGGGTCTACAGGTCAAGACCGTC
TTGACAGCCCGCAGTATCAGTGCGGCTTTCCCCGAAATTCGCGAAATCGGCGGCGTTCGGCCGGATGCGC
TGAGATGGCATCCCAATGGTTTGGCGCTCGACGTGATGGTTCCCAACCCCGGCACCGCCGAGGGCATAGC
GCTGGGCAACGAGATCGTCGCTTTCGTACTGAAGAACGCGACCCGATTTGGGATGCAAGATGTGATTTGG
CGTGGCGCCTACTACACGCCCAACGGCGCGCGGACAACCGGGGCCGGCCACTACGACCACATCCACATCA
CGACCGTGGGCGGCGGGTATCCCACCGGCGAGGAACTCTACATCCGCTGAGCCAGCGTGCGGCGACAGAT
ACGCTCGTCGGGTGCTGCTCTCCGATCGTGATCTTCGGGCCGAGATCTCCTCCGGGCGGTTGGGGATCGA
CCCGTTCGACGACACCCTGGTCCAGCCGTCCAGCATCGACGTCCGGCTCGATTGCTTGTTTCGGGTGTTC
AACAACACTCGCTACACCCACATCGACCCGGCCAAGCAGCAGGACGAGCTGACCAGCCTGGTGCAACCGG
TCGACGGGGAACCCTTCGTGTTGCACCCGGGCGAATTCGTGCTCGGCTCGACGCTGGAGCTTTTCACTCT
GCCCGACAACCTCGCCGGACGGCTGGAAGGCAAGTCTTCGTTGGGCCGGCTGGGCCTGCTGACGCATTCC
ACCGCGGGCTTCATCGATCCTGGCTTCAGCGGTCACATCACCCTGGAGCTATCCAACGTCGCCAACCTGC
CGATCACTTTGTGGCCCGGCATGAAAATCGGTCAGCTGTGCATGTTGCGCCTGACCAGCCCGTCCGAGCA
TCCCTACGGCAGTTCCCGGGCGGGGTCGAAATACCAGGGTCAGCGCGGGCCCACGCCGTCGCGCTCCTAC
CAGAACTTCATCAGGTCTACTTAGCATCCGGCGCGGCTAGGCCTGTCGCGGGTAGCTGTCACCTGCCGTT
TGCCTGGTGCTCAGCGCCGCGATGCGGTTCGCTCATCGCAGCCACCTACACACAGTGGTGTGCGATGCAG
CGTCTTCGGCACTGGGTATCTGGGTGCCACCCACGCCGTCGGTATGGCGCAACTGGGACACGAGGTCGTC
GGGGTCGATATCGATCCCGGTAAGGTCGCCAAGCTCGCCGGGGGTGACATTCCGTTCTACGAACCCGGCC
TGCGAAAGCTGTTGACTGATAACCTGGCTGCCGGCCGCTTGCGGTTCACCACCGACTACGACATGGCGGC
CGATTTCGCCGACGTGCATTTCCTGGGGGTCGGCACGCCGCAAAAGATAGGCGAATATGGCGCCGACCTG
CGGCATGTCCACGCCGTCATCGATGCGCTGGTGCCGCGTCTGGTCAGGGCGTCGATTCTGGTCGGCAAGT
CGACAGTCCCAGTGGGCACCGCAGCCGAACTGGGACATCGGGCCGGTGCACTGGCACCCCGGGGAGTCGA
CGTGGAAATTGCCTGGAATCCGGAATTCCTGCGCGAGGGCTTCGCGGTGCACGACACCCTCAACCCCGAC
CGTATCGTCCTTGGGGTACAAGATGATTCGACGCGCGCCGAGGTAGCCGTCCGCGAGCTGTACGCGCCGC
TGCTGGCAGCGGGCGTGCCGTTTCTGGTGACCGATCTGCAGACCGCGGAGTTGGTCAAGGTATCCGCCAA
TGCCTTTCTGGCGACCAAGATTTCGTTTATCAATGCGATCTCCGAAGTGTGCGAGGCGGCGGGTGCCGAC
GTTAGCCAGCTGGCCGATGCGCTCGGATACGACCCGCGGATCGGACGCCAATGCCTCAACGCGGGCTTGG
GTTTCGGCGGCGGCTGCTTGCCCAAGGACATCCGCGCTTTCATGGCCCGCGCCGGCGAACTGGGAGCCGA
CCAGGCGTTGACGTTCCTGCGTGAAGTGGACAGCATCAACATGCGCCGGCGCACCAAGATGGTGGAACTG
GCCACCACCGCATGCGGTGGCTCGTTGCTGGGCGCCAATATTGCGGTGCTCGGCGCGGCGTTCAAACCCG
AATCCGATGACGTGCGCGATTCGCCCGCCCTCAATGTGGCGGGCCAGCTGCAGCTCAACGGCGCCACGGT
CCACGTGTACGATCCAAAGGCCTTGGACAACGCCCACCGACTGTTCCCTACCTTGAACTATGCGGTTTCG
GTTGCGGAGGCCTGCGAGCGCGCGGACGCCGTGTTGGTGCTTACCGAATGGCGGGAGTTCATCGATCTCG
AACCCGCTGATCTAGCCAACCGGGTGCGGGCCCGGGTGATCGTGGACGGCCGCAACTGCCTCGACGTGAC
CCGCTGGCGGCGGGCAGGCTGGCGGGTGTTCCGGCTGGGAGTGCCGCGATTAGGGCACTGACCGGCGCAG
CCAGCGCAAGTACTCTCGGTCACCGAGCAGTTCCAGACGACGCCACAGCACGGGGTTGTCGGCGGACTGG
GTGAAATGGCAGCCGATAGCGGCTAGCTGTCGGCTGCGGTCAACCTCGATCATGATGTCGAGGTGACCGT
GACCGCGCCCCCCGAAGGAGGCGCTGAACTCGGCGTTGAGCCGATCGGCGATCGGTTGGGGCAGTGCCCA
GGCCAATACGGGGATACTGGGTGTCGAAGCCGCCGCGAGCGCAGCTTCGGTTGCGCGACGGTGGTCGGGG
TGGCCTGTTACGCCGTTGTCGTCGAACACGAGTAGCAGGTCTGCTCCGGCGAGGGCATCCACCACGCGTT
GCGTCAGCTCGTTGAGCGGGATCTGCGCTAGACCGTTATCCGGGTATGCGAGTAGTTGCACATGATCGAC
ACCCAGGACCTGTGCCGCAGCGGCGAGTTCCTCCCGGCGCACCTCACCGAGGTTTCGGTCGGTCCGGCCG
AGTGTGGAGGCCTCGCCGTGGGTGAAGCACAATCCTCGCAGCCGCGTTCCCTGCGCCGTGAAATCACCCA
ATACCGCCCCGAGCCCGAAGGACTCGTCGTCCGGATGGGCGAACACAGCAAGCACTTCGTGTGCGCAGGG
GAGACGGTTGCAGCTGTTCATCGATTCACCGTCCGGAGGATCCGTGCGCGCGGGTGGACAGCCGCCGCAT
ATTATGTAGTTCCAATGAGCAATGGAATTATATTCCCAAGGATGACTGGAAATGGCTGGACAGTCCGATC
GTAAGGCGGCGTTGTTGGACCAGGTAGCGCGCGTGGGCAAGGCGCTGGCCAATGGGCGGCGATTGCAAAT
CCTGGACTTGCTCGCCCAAGGTGAGCGCGCGGTAGAAGCGATCGCGACGGCGACCGGGATGAACCTGACC
ACGGCATCGGCGAATCTGCAGGCGCTGAAGAGCGGCGGGCTGGTCGAGGCTCGCCGCGAGGGGACCCGGC
AGTACTACCGGATTGCTGGGGAAGACGTGGCAAGGCTGTTCGCGCTGGTGCAAGTGGTTGCCGACGAGCA
TCTGGCCGACGTGGCGGTCGCGGCCGCAGACGTGCTCGGTTCGCCGGAGGATGCGATCACCCGTGCGGAG
CTGCTGCGGCGGCGCGAAGCCGGCGAGGTCACCCTGGTCGACGTGCGACCGCACGAGGAATACCAGGCCG
GCCATATCCCGGGCGCCATCAATATCCCGATAGCCGAACTGGCCGACCGGCTCGCCGAACTAACTGGCGA
CCGCGACATTGTCGCCTACTGTCGTGGTGCCTACTGCGTCATGGCCCCCGATGCCGTCCGCATCGCGCGC
GACGCGGGGCGGGAGGTGAAACGCCTCGACGACGGAATGCTCGAATGGCGATTGGCCGGACTGCCGGTCG
ACGAGGGTGCACCGGTCGGGCATGGGGATTGATCGCCCGTGGGGCCGAAGGGAAGTCTACGTTTGGTGAA
GCGGCAGCCAGAACTGCTCGTTGCCCAGCATGAACACTGGCAGGACACCTACCGAGCGCATCCGGTGCTG
TACGGAACCCGCCCGTCAGAGCCGGGGGTATATGCCGCCGAGGTGTTCAATGCCGACGGCGTGCAGCGGG
TGCTGGAGTTGGCGGCCGGTCATGGGCGTGACACCCTGTATTTCGCTGGCTAGGGCTTCACGGTGGTGGC
CACCGATTTCAGCGACGTTGCCGTCGCGCAACTTCGCCGAAGTGCCCAAGCGCGCGGGGTCTCCGCGCGG
GTGCAACCGATTGTGCACGATCTGCGCCAGCCTCTGCCCGTCAAAACCGGTTCCATTGACGGCGCCTTTG
CACACATGGCGTTGTGTATGGCGTTGTCCACCAGCGAAATTCATGCAGTCGTTGCCGAGGTCGGCCGGGT
GTTGAGGCCGGGTGGAAAGTTCATCTACACCGTTCGGCATACCGGCGATGCGCACTACGGCGCCGGGCAG
GCCCACGGTGACGACATCTTCGAGTGCGCAGGGTTCGCAGTGCACTTCTTCCGCCGTGAGCTGGTAGCGC
GCCTGGCTACCGGTTGGGTACTCGAGGAGGTACACGATTTCGAGGAAGGTGAGCTGCCCCGGCGGCTATG
GCGGGTCACTGTCACCAAGCCCGCCTAGCCGGCGCTGTGGGATCAGCCGCAGGTGTGCACCGTGTTTGGG
GACGGTGGTGATGTTGCGCACCAACGGAGTCTCGCCTTTGGACGGGCCGGCGGCGGTGATGGTGAAGCGG
CGGAAAATCTCTTGCAGGATGACCGCTCCCTCGGTGAGGGCGAACCCGAAGCCGAGGCATCGGCGCACAC
CGCCGCCGAATGGCAGCCAGGTGTTGGGTGCCACGCTGCCGTCAAGGAACCGGCTAGGACGAAACTCTGT
GGGTTTGGGGTGCGATACCTCGCTGGCGTGGGCCAACAGGATCGACGTGTTGACCACCGTCCCCGCTGGC
AGTCGCCAACCACCGATCTCTGCCGGCGCGGTGACCTTGCGAGCGGTAGAAGCGATGACGGTGTGTCGGC
GCATTCCTTCCTTGAGGACGGCCTCCAAGAATCCGTCGTCACCGCCGACGGCAGCCCAGACTACTTGGCT
TTGGATTTCCGGAGCATGGGCAAGTTCCCACAACGTCCAGGACAGGGCGGCGGCGGTTGTCTCATGACCG
GCCAGCAGCAACGTGATGAGCTGGTCGCGAAGCTCGGCATCGGTCAGCGGCTTAGTAGGCGTGTCCTTGG
TTTGCAAAAGTCTGGATAGCACGTCGGTTCGGGCGGTGAGATCGGAATCGATACGGCGGGAGGCGATCTC
GCGGTAGAGGATCTCGTCTATCTTGGTTTGGTTATGGAAGAAGCGCTTCCAGGGATTCATCCGCTTGAGC
GACGGGTACGGAACGCCCGCGAGAATCGCGGGATGGATGTTTATGATCTGTTGCAGCCGACTAGTCAACT
CGGCCTTGACTTTTGGGTCAGTGACCCCGAAAACGACCCGCAGGATGATGTCGAGGGTGAGCGCATTCAT
GTGGTCAAGACTGTTGATCGTTGCGTGGGGCCGCCAGCGCGTGATGTGTTCACGCGCAACGGAGGCGATC
ATGTCGCGGTATCCGCGCAGCGCGGCGCGGGTGAACGCGGGCATGAGCAGCGATCGCATCCGCGCGTGTT
CGGCTTCGTCGGTCATCAATACCGAGTGCTCGCCCATGACAAAACCAAGGATGTGGTTGCCTTCGCCCGC
GTGCAGCGACCTCGGGTCGGCCGCGAAGATCTCTTTGATGTGTTCGGGGCGGGTATAGACCACGAGGTTG
TCGGCATATGGGGGCACCCGCAAGGAGAACACGTCGCCGTACTTGCGATGCATCGCTGGCAGGAACCATT
CCCGAAACCTCAGGTACAGCACGCTCTGCAGGTAGCGGGGTAGCCGCGGCCCGGGTGGCAGGCCCGTCGT
CAACGTGCTTGCCATGGCGGCTCCCTTCTGATAATCAAATGTTTGATGTAAACGAATGCTTATCACGATA
GGATGCAGCTGTGCAACAGCAACGCACAAACCGCGACAAACTGCTCGACGGCGCTCTGGCTTGTTTACGA
GAACGCGGCTACGGCAACACCAGCTCGCGCGACATCGCTCGTGCGGCAGGGGTGAACATCGCGTCGATCA
[truncated: 4,074,684 more chars]
