# Supplementary material for: SyNDI: synchronous network data integration framework
Source: BMC Bioinformatics. 2018 Nov 6;19:403. doi: 10.1186/s12859-018-2426-5 (PMC6219086; doi:10.1186/s12859-018-2426-5)
Supplement: Supplementary file 5 — Files of the example presented in Additional file 4. This additional file is a zip package that contains all files used in Additional file 4. Detailed descriptions of each of these files are presented in a README file included in this zip package. (GZ 30411 kb) [file 12859_2018_2426_MOESM5_ESM.gz › SyNDITools/Meme2Fimo/Meme2Fimo.xml]

<tool id="Meme2Fimo_rpy" name="Meme2Fimo">
  <description>Meme2Fimo analysis for a list of genes</description>
  <command interpreter="bash">Meme2Fimo.sh '$genelist' '$upstream' '$upstreamBackground' '$genomeSeq' '$genomeBackground' '$genomeAnnotation' $outfile</command>
  <inputs>
    <param name="genelist" type="data" format="txt" label="List of genes"/>
    <param name="upstream" type="data" format="fasta" label="Fasta file with upstream regions"/>
    <param name="upstreamBackground" type="data" format="txt" label="Background file for upstream regions"/>
    <param name="genomeSeq" type="data" format="fasta" label="Complete genome sequence"/>
    <param name="genomeBackground" type="data" format="txt" label="Background for genome"/>
    <param name="genomeAnnotation" type="data" format="txt" label="Genome annotation"/>
    <param name="non_commercial_use" label="I certify that I am not using this tool for commercial purposes." type="boolean" truevalue="NON_COMMERCIAL_USE" falsevalue="COMMERCIAL_USE" checked="False">
      <validator type="expression" message="This tool is only available for non-commercial use.">value == True</validator>
    </param>
  </inputs>
  <outputs>
    <!-- <data format="html" name="html_outfile" label="Output - html"/> -->
    <data format="html" name="outfile" label="Output - txt"/>
    <!-- <data format="memexml" name="xml_outfile" label="Output - xml"/> -->
  </outputs>
  <requirements>
    <requirement type="package" version="1.66">package_biopython</requirement>
  </requirements>
  <help>

.. class:: infomark

**TIP:** If your data is not TAB delimited, use *Text Manipulation-&gt;Convert*

-----

**Syntax**

This tool runs a Meme2Fimo analysis for a list of genes.

**Example**

- Input files::

    List of genes:
    RVxxx
    RVyyy
    RVzzz

    Sequences:
    FASTA format

</help>
</tool>
