# Supplementary material for: SyNDI: synchronous network data integration framework
Source: BMC Bioinformatics. 2018 Nov 6;19:403. doi: 10.1186/s12859-018-2426-5 (PMC6219086; doi:10.1186/s12859-018-2426-5)
Supplement: Supplementary file 5 — Files of the example presented in Additional file 4. This additional file is a zip package that contains all files used in Additional file 4. Detailed descriptions of each of these files are presented in a README file included in this zip package. (GZ 30411 kb) [file 12859_2018_2426_MOESM5_ESM.gz › MtbExample/Meme2Fimo/genedirections.tsv]

RV0001	F
RV0002	F
RV0003	F
RV0004	F
RV0005	F
RV0006	F
RV0007	F
RV0008C	R
RV0009	F
RV0010C	R
RV0011C	R
RV0012	F
RV0013	F
RV0014C	R
RV0015C	R
RV0016C	R
RV0017C	R
RV0018C	R
RV0019C	R
RV0020C	R
RV0021C	R
RV0022C	R
RV0023	F
RV0024	F
RV0025	F
RV0026	F
RV0027	F
RV0028	F
RV0029	F
RV0030	F
RV0031	F
RV0032	F
RV0033	F
RV0034	F
RV0035	F
RV0036C	R
RV0037C	R
RV0038	F
RV0039C	R
RV0040C	R
RV0041	F
RV0042C	R
RV0043C	R
RV0044C	R
RV0045C	R
RV0046C	R
RV0047C	R
RV0048C	R
RV0049	F
RV0050	F
RV0051	F
RV0052	F
RV0053	F
RV0054	F
RV0055	F
RV0056	F
RV0057	F
RV0058	F
RV0059	F
RV0060	F
RV0061	F
RV0062	F
RV0063	F
RV0064	F
RV0065	F
RV0066C	R
RV0067C	R
RV0068	F
RV0069C	R
RV0070C	R
RV0071	F
RV0072	F
RV0073	F
RV0074	F
RV0075	F
RV0076C	R
RV0077C	R
RV0078	F
RV0078A	F
RV0079	F
RV0080	F
RV0081	F
RV0082	F
RV0083	F
RV0084	F
RV0085	F
RV0086	F
RV0087	F
RV0088	F
RV0089	F
RV0090	F
RV0091	F
RV0092	F
RV0093C	R
RV0094C	R
RV0095C	R
RV0096	F
RV0097	F
RV0098	F
RV0099	F
RV0100	F
RV0101	F
RV0102	F
RV0103C	R
RV0104	F
RV0105C	R
RV0106	F
RV0107C	R
RV0108C	R
RV0109	F
RV0110	F
RV0111	F
RV0112	F
RV0113	F
RV0114	F
RV0115	F
RV0116C	R
RV0117	F
RV0118C	R
RV0119	F
RV0120C	R
RV0121C	R
RV0122	F
RV0123	F
RV0124	F
RV0125	F
RV0126	F
RV0127	F
RV0128	F
RV0129C	R
RV0130	F
RV0131C	R
RV0132C	R
RV0133	F
RV0134	F
RV0135C	R
RV0136	F
RV0137C	R
RV0138	F
RV0139	F
RV0140	F
RV0141C	R
RV0142	F
RV0143C	R
RV0144	F
RV0145	F
RV0146	F
RV0147	F
RV0148	F
RV0149	F
RV0150C	R
RV0151C	R
RV0152C	R
RV0153C	R
RV0154C	R
RV0155	F
RV0156	F
RV0157	F
RV0158	F
RV0159C	R
RV0160C	R
RV0161	F
RV0162C	R
RV0163	F
RV0164	F
RV0165C	R
RV0166	F
RV0167	F
RV0168	F
RV0169	F
RV0170	F
RV0171	F
RV0172	F
RV0173	F
RV0174	F
RV0175	F
RV0176	F
RV0177	F
RV0178	F
RV0179C	R
RV0180C	R
RV0181C	R
RV0182C	R
RV0183	F
RV0184	F
RV0185	F
RV0186	F
RV0187	F
RV0188	F
RV0189C	R
RV0190	F
RV0191	F
RV0192	F
RV0192A	F
RV0193C	R
RV0194	F
RV0195	F
RV0196	F
RV0197	F
RV0198C	R
RV0199	F
RV0200	F
RV0201C	R
RV0202C	R
RV0203	F
RV0204C	R
RV0205	F
RV0206C	R
RV0207C	R
RV0208C	R
RV0209	F
RV0210	F
RV0211	F
RV0212C	R
RV0213C	R
RV0214	F
RV0215C	R
RV0216	F
RV0217C	R
RV0218	F
RV0219	F
RV0220	F
RV0221	F
RV0222	F
RV0223C	R
RV0224C	R
RV0225	F
RV0226C	R
RV0227C	R
RV0228	F
RV0229C	R
RV0230C	R
RV0231	F
RV0232	F
RV0233	F
RV0234C	R
RV0235C	R
RV0236C	R
RV0236A	F
RV0237	F
RV0238	F
RV0239	F
RV0240	F
RV0241C	R
RV0242C	R
RV0243	F
RV0244C	R
RV0245	F
RV0246	F
RV0247C	R
RV0248C	R
RV0249C	R
RV0250C	R
RV0251C	R
RV0252	F
RV0253	F
RV0254C	R
RV0255C	R
RV0256C	R
RV0257	F
RV0258C	R
RV0259C	R
RV0260C	R
RV0261C	R
RV0262C	R
RV0263C	R
RV0264C	R
RV0265C	R
RV0266C	R
RV0267	F
RV0268C	R
RV0269C	R
RV0270	F
RV0271C	R
RV0272C	R
RV0273C	R
RV0274	F
RV0275C	R
RV0276	F
RV0277C	R
RV0278C	R
RV0279C	R
RV0280	F
RV0281	F
RV0282	F
RV0283	F
RV0284	F
RV0285	F
RV0286	F
RV0287	F
RV0288	F
RV0289	F
RV0290	F
RV0291	F
RV0292	F
RV0293C	R
RV0294	F
RV0295C	R
RV0296C	R
RV0297	F
RV0298	F
RV0299	F
RV0300	F
RV0301	F
RV0302	F
RV0303	F
RV0304C	R
RV0305C	R
RV0306	F
RV0307C	R
RV0308	F
RV0309	F
RV0310C	R
RV0311	F
RV0312	F
RV0313	F
RV0314C	R
RV0315	F
RV0316	F
RV0317C	R
RV0318C	R
RV0319	F
RV0320	F
RV0321	F
RV0322	F
RV0323C	R
RV0324	F
RV0325	F
RV0326	F
RV0327C	R
RV0328	F
RV0329C	R
RV0330C	R
RV0331	F
RV0332	F
RV0333	F
RV0334	F
RV0335C	R
RV0336	F
RV0337C	R
RV0338C	R
RV0339C	R
RV0340	F
RV0341	F
RV0342	F
RV0343	F
RV0344C	R
RV0345	F
RV0346C	R
RV0347	F
RV0348	F
RV0349	F
RV0350	F
RV0351	F
RV0352	F
RV0353	F
RV0354C	R
RV0355C	R
RV0356C	R
RV0357C	R
RV0358	F
RV0359	F
RV0360C	R
RV0361	F
RV0362	F
RV0363C	R
RV0364	F
RV0365C	R
RV0366C	R
RV0367C	R
RV0368C	R
RV0369C	R
RV0370C	R
RV0371C	R
RV0372C	R
RV0373C	R
RV0374C	R
RV0375C	R
RV0376C	R
RV0377	F
RV0378	F
RV0379	F
RV0380C	R
RV0381C	R
RV0382C	R
RV0383C	R
RV0384C	R
RV0385	F
RV0386	F
RV0387C	R
RV0388C	R
RV0389	F
RV0390	F
RV0391	F
RV0392C	R
RV0393	F
RV0394C	R
RV0395	F
RV0396	F
RV0397	F
RV0398C	R
RV0399C	R
RV0400C	R
RV0401	F
RV0402C	R
RV0403C	R
RV0404	F
RV0405	F
RV0406C	R
RV0407	F
RV0408	F
RV0409	F
RV0410C	R
RV0411C	R
RV0412C	R
RV0413	F
RV0414C	R
RV0415	F
RV0416	F
RV0417	F
RV0418	F
RV0419	F
RV0420C	R
RV0421C	R
RV0422C	R
RV0423C	R
RV0424C	R
RV0425C	R
RV0426C	R
RV0427C	R
RV0428C	R
RV0429C	R
RV0430	F
RV0431	F
RV0432	F
RV0433	F
RV0434	F
RV0435C	R
RV0436C	R
RV0437C	R
RV0438C	R
RV0439C	R
RV0440	F
RV0441C	R
RV0442C	R
RV0443	F
RV0444C	R
RV0445C	R
RV0446C	R
RV0447C	R
RV0448C	R
RV0449C	R
RV0450C	R
RV0451C	R
RV0452	F
RV0453	F
RV0454	F
RV0455C	R
RV0456C	R
RV0456A	F
RV0457C	R
RV0458	F
RV0459	F
RV0460	F
RV0461	F
RV0462	F
RV0463	F
RV0464C	R
RV0465C	R
RV0466	F
RV0467	F
RV0468	F
RV0469	F
RV0470C	R
RV0470A	F
RV0471C	R
RV0472C	R
RV0473	F
RV0474	F
RV0475	F
RV0476	F
RV0477	F
RV0478	F
RV0479C	R
RV0480C	R
RV0481C	R
RV0482	F
RV0483	F
RV0484C	R
RV0485	F
RV0486	F
RV0487	F
RV0488	F
RV0489	F
RV0490	F
RV0491	F
RV0492C	R
RV0492A	F
RV0493C	R
RV0494	F
RV0495C	R
RV0496	F
RV0497	F
RV0498	F
RV0499	F
RV0500	F
RV0500A	F
RV0500B	F
RV0501	F
RV0502	F
RV0503C	R
RV0504C	R
RV0505C	R
RV0506	F
RV0507	F
RV0508	F
RV0509	F
RV0510	F
RV0511	F
RV0512	F
RV0513	F
RV0514	F
RV0515	F
RV0516C	R
RV0517	F
RV0518	F
RV0519C	R
RV0520	F
RV0521	F
RV0522	F
RV0523C	R
RV0524	F
RV0525	F
RV0526	F
RV0527	F
RV0528	F
RV0529	F
RV0530	F
RV0531	F
RV0532	F
RV0533C	R
RV0534C	R
RV0535	F
RV0536	F
RV0537C	R
RV0538	F
RV0539	F
RV0540	F
RV0541C	R
RV0542C	R
RV0543C	R
RV0544C	R
RV0545C	R
RV0546C	R
RV0547C	R
RV0548C	R
RV0549C	R
RV0550C	R
RV0551C	R
RV0552	F
RV0553	F
RV0554	F
RV0555	F
RV0556	F
RV0557	F
RV0558	F
RV0559C	R
RV0560C	R
RV0561C	R
RV0562	F
RV0563	F
RV0564C	R
RV0565C	R
RV0566C	R
RV0567	F
RV0568	F
RV0569	F
RV0570	F
RV0571C	R
RV0572C	R
RV0573C	R
RV0574C	R
RV0575C	R
RV0576	F
RV0577	F
RV0578C	R
RV0579	F
RV0580C	R
RV0581	F
RV0582	F
RV0583C	R
RV0584	F
RV0585C	R
RV0586	F
RV0587	F
RV0588	F
RV0589	F
RV0590	F
RV0590A	F
RV0591	F
RV0592	F
RV0593	F
RV0594	F
RV0595C	R
RV0596C	R
RV0597C	R
RV0598C	R
RV0599C	R
RV0600C	R
RV0601C	R
RV0602C	R
RV0603	F
RV0604	F
RV0605	F
RV0606	F
RV0607	F
RV0608	F
RV0609	F
RV0609A	F
RV0610C	R
RV0611C	R
RV0612	F
RV0613C	R
RV0614	F
RV0615	F
RV0616C	R
RV0617	F
RV0618	F
RV0619	F
RV0620	F
RV0621	F
RV0622	F
RV0623	F
RV0624	F
RV0625C	R
RV0626	F
RV0627	F
RV0628C	R
RV0629C	R
RV0630C	R
RV0631C	R
RV0632C	R
RV0633C	R
RV0634C	R
RV0634A	F
RV0634B	F
RV0635	F
RV0636	F
RV0637	F
RV0638	F
RV0639	F
RV0640	F
RV0641	F
RV0642C	R
RV0643C	R
RV0644C	R
RV0645C	R
RV0646C	R
RV0647C	R
RV0648	F
RV0649	F
RV0650	F
RV0651	F
RV0652	F
RV0653C	R
RV0654	F
RV0655	F
RV0656C	R
RV0657C	R
RV0658C	R
RV0659C	R
RV0660C	R
RV0661C	R
RV0662C	R
RV0663	F
RV0664	F
RV0665	F
RV0666	F
RV0667	F
RV0668	F
RV0669C	R
RV0670	F
RV0671	F
RV0672	F
RV0673	F
RV0674	F
RV0675	F
RV0676C	R
RV0677C	R
RV0678	F
RV0679C	R
RV0680C	R
RV0681	F
RV0682	F
RV0683	F
RV0684	F
RV0685	F
RV0686	F
RV0687	F
RV0688	F
RV0689C	R
RV0690C	R
RV0691C	R
RV0692	F
RV0693	F
RV0694	F
RV0695	F
RV0696	F
RV0697	F
RV0698	F
RV0699	F
RV0700	F
RV0701	F
RV0702	F
RV0703	F
RV0704	F
RV0705	F
RV0706	F
RV0707	F
RV0708	F
RV0709	F
RV0710	F
RV0711	F
RV0712	F
RV0713	F
RV0714	F
RV0715	F
RV0716	F
RV0717	F
RV0718	F
RV0719	F
RV0720	F
RV0721	F
RV0722	F
RV0723	F
RV0724	F
RV0724A	F
RV0725C	R
RV0726C	R
RV0727C	R
RV0728C	R
RV0729	F
RV0730	F
RV0731C	R
RV0732	F
RV0733	F
RV0734	F
RV0735	F
RV0736	F
RV0737	F
RV0738	F
RV0739	F
RV0740	F
RV0741	F
RV0742	F
RV0743C	R
RV0744C	R
RV0745	F
RV0746	F
RV0747	F
RV0748	F
RV0749	F
RV0749A	F
RV0750	F
RV0751C	R
RV0752C	R
RV0753C	R
RV0754	F
RV0755C	R
RV0755A	F
RV0756C	R
RV0757	F
RV0758	F
RV0759C	R
RV0760C	R
RV0761C	R
RV0762C	R
RV0763C	R
RV0764C	R
RV0765C	R
RV0766C	R
RV0767C	R
RV0768	F
RV0769	F
RV0770	F
RV0771	F
RV0772	F
RV0773C	R
RV0774C	R
RV0775	F
RV0776C	R
RV0777	F
RV0778	F
RV0779C	R
RV0780	F
RV0781	F
RV0782	F
RV0783C	R
RV0784	F
RV0785	F
RV0786C	R
RV0787	F
RV0787A	F
RV0788	F
RV0789C	R
RV0790C	R
RV0791C	R
RV0792C	R
RV0793	F
RV0794C	R
RV0795	F
RV0796	F
RV0797	F
RV0798C	R
RV0799C	R
RV0800	F
RV0801	F
RV0802C	R
RV0803	F
RV0804	F
RV0805	F
RV0806C	R
RV0807	F
RV0808	F
RV0809	F
RV0810C	R
RV0811C	R
RV0812	F
RV0813C	R
RV0814C	R
RV0815C	R
RV0816C	R
RV0817C	R
RV0818	F
RV0819	F
RV0820	F
RV0821C	R
RV0822C	R
RV0823C	R
RV0824C	R
RV0825C	R
RV0826	F
RV0827C	R
RV0828C	R
RV0829	F
RV0830	F
RV0831C	R
RV0832	F
RV0833	F
RV0834C	R
RV0835	F
RV0836C	R
RV0837C	R
RV0838	F
RV0839	F
RV0840C	R
RV0841	F
RV0842	F
RV0843	F
RV0844C	R
RV0845	F
RV0846C	R
RV0847	F
RV0848	F
RV0849	F
RV0850	F
RV0851C	R
RV0852	F
RV0853C	R
RV0854	F
RV0855	F
RV0856	F
RV0857	F
RV0858C	R
RV0859	F
RV0860	F
RV0861C	R
RV0862C	R
RV0863	F
RV0864	F
RV0865	F
RV0866	F
RV0867C	R
RV0868C	R
RV0869C	R
RV0870C	R
RV0871	F
RV0872C	R
RV0873	F
RV0874C	R
RV0875C	R
RV0876C	R
RV0877	F
RV0878C	R
RV0879C	R
RV0880	F
RV0881	F
RV0882	F
RV0883C	R
RV0884C	R
RV0885	F
RV0886	F
RV0887C	R
RV0888	F
RV0889C	R
RV0890C	R
RV0891C	R
RV0892	F
RV0893C	R
RV0894	F
RV0895	F
RV0896	F
RV0897C	R
RV0898C	R
RV0899	F
RV0900	F
RV0901	F
RV0902C	R
RV0903C	R
RV0904C	R
RV0905	F
RV0906	F
RV0907	F
RV0908	F
RV0909	F
RV0910	F
RV0911	F
RV0912	F
RV0913C	R
RV0914C	R
RV0915C	R
RV0916C	R
RV0917	F
RV0918	F
RV0919	F
RV0920C	R
RV0921	F
RV0922	F
RV0923C	R
RV0924C	R
RV0925C	R
RV0926C	R
RV0927C	R
RV0928	F
RV0929	F
RV0930	F
RV0931C	R
RV0932C	R
RV0933	F
RV0934	F
RV0935	F
RV0936	F
RV0937C	R
RV0938	F
RV0939	F
RV0940C	R
RV0941C	R
RV0942	F
RV0943C	R
RV0944	F
RV0945	F
RV0946C	R
RV0948C	R
RV0949	F
RV0950C	R
RV0951	F
RV0952	F
RV0953C	R
RV0954	F
RV0955	F
RV0956	F
RV0957	F
RV0958	F
RV0959	F
RV0960	F
RV0961	F
RV0962C	R
RV0963C	R
RV0964C	R
RV0965C	R
RV0966C	R
RV0967	F
RV0968	F
RV0969	F
RV0970	F
RV0971C	R
RV0972C	R
RV0973C	R
RV0974C	R
RV0975C	R
RV0976C	R
RV0977	F
RV0978C	R
RV0979C	R
RV0979A	F
RV0980C	R
RV0981	F
RV0982	F
RV0983	F
RV0984	F
RV0985C	R
RV0986	F
RV0987	F
RV0988	F
RV0989C	R
RV0990C	R
RV0991C	R
RV0992C	R
RV0993	F
RV0994	F
RV0995	F
RV0996	F
RV0997	F
RV0998	F
RV0999	F
RV1000C	R
RV1001	F
RV1002C	R
RV1003	F
RV1004C	R
RV1005C	R
RV1006	F
RV1007C	R
RV1008	F
RV1009	F
RV1010	F
RV1011	F
RV1012	F
RV1013	F
RV1014C	R
RV1015C	R
RV1016C	R
RV1017C	R
RV1018C	R
RV1019	F
RV1020	F
RV1021	F
RV1022	F
RV1023	F
RV1024	F
RV1025	F
RV1026	F
RV1027C	R
RV1028C	R
RV1028A	F
RV1029	F
RV1030	F
RV1031	F
RV1032C	R
RV1033C	R
RV1034C	R
RV1035C	R
RV1036C	R
RV1037C	R
RV1038C	R
RV1039C	R
RV1040C	R
RV1041C	R
RV1042C	R
RV1043C	R
RV1044	F
RV1045	F
RV1046C	R
RV1047	F
RV1048C	R
RV1049	F
RV1050	F
RV1051C	R
RV1052	F
RV1053C	R
RV1054	F
RV1055	F
RV1056	F
RV1057	F
RV1058	F
RV1059	F
RV1060	F
RV1061	F
RV1062	F
RV1063C	R
RV1064C	R
RV1065	F
RV1066	F
RV1067C	R
RV1068C	R
RV1069C	R
RV1070C	R
RV1071C	R
RV1072	F
RV1073	F
RV1074C	R
RV1075C	R
RV1076	F
RV1077	F
RV1078	F
RV1079	F
RV1080C	R
RV1081C	R
RV1082	F
RV1083	F
RV1084	F
RV1085C	R
RV1086	F
RV1087	F
RV1087A	F
RV1088	F
RV1089	F
RV1089A	F
RV1090	F
RV1091	F
RV1092C	R
RV1093	F
RV1094	F
RV1095	F
RV1096	F
RV1097C	R
RV1098C	R
RV1099C	R
RV1100	F
RV1101C	R
RV1102C	R
RV1103C	R
RV1104	F
RV1105	F
RV1106C	R
RV1107C	R
RV1108C	R
RV1109C	R
RV1110	F
RV1111C	R
RV1112	F
RV1113	F
RV1114	F
RV1115	F
RV1116	F
RV1116A	F
RV1117	F
RV1118C	R
RV1119C	R
RV1120C	R
RV1121	F
RV1122	F
RV1123C	R
RV1124	F
RV1125	F
RV1126C	R
RV1127C	R
RV1128C	R
RV1129C	R
RV1130	F
RV1131	F
RV1132	F
RV1133C	R
RV1134	F
RV1135C	R
RV1135A	F
RV1136	F
RV1137C	R
RV1138C	R
RV1139C	R
RV1140	F
RV1141C	R
RV1142C	R
RV1143	F
RV1144	F
RV1145	F
RV1146	F
RV1147	F
RV1148C	R
RV1149	F
RV1151C	R
RV1152	F
RV1153C	R
RV1154C	R
RV1155	F
RV1156	F
RV1157C	R
RV1158C	R
RV1159	F
RV1159A	F
RV1160	F
RV1161	F
RV1162	F
RV1163	F
RV1164	F
RV1165	F
RV1166	F
RV1167C	R
RV1168C	R
RV1169C	R
RV1170	F
RV1171	F
RV1172C	R
RV1173	F
RV1174C	R
RV1175C	R
RV1176C	R
RV1177	F
RV1178	F
RV1179C	R
RV1180	F
RV1181	F
RV1182	F
RV1183	F
RV1184C	R
RV1185C	R
RV1186C	R
RV1187	F
RV1188	F
RV1189	F
RV1190	F
RV1191	F
RV1192	F
RV1193	F
RV1194C	R
RV1195	F
RV1196	F
RV1197	F
RV1198	F
RV1199C	R
RV1200	F
RV1201C	R
RV1202	F
RV1203C	R
RV1204C	R
RV1205	F
RV1206	F
RV1207	F
RV1208	F
RV1209	F
RV1210	F
RV1211	F
RV1212C	R
RV1213	F
RV1214C	R
RV1215C	R
RV1216C	R
RV1217C	R
RV1218C	R
RV1219C	R
RV1220C	R
RV1221	F
RV1222	F
RV1223	F
RV1224	F
RV1225C	R
RV1226C	R
RV1227C	R
RV1228	F
RV1229C	R
RV1230C	R
RV1231C	R
RV1232C	R
RV1233C	R
RV1234	F
RV1235	F
RV1236	F
RV1237	F
RV1238	F
RV1239C	R
RV1240	F
RV1241	F
RV1242	F
RV1243C	R
RV1244	F
RV1245C	R
RV1246C	R
RV1247C	R
RV1248C	R
RV1249C	R
RV1250	F
RV1251C	R
RV1252C	R
RV1253	F
RV1254	F
RV1255C	R
RV1256C	R
RV1257C	R
RV1258C	R
RV1259	F
RV1260	F
RV1261C	R
RV1262C	R
RV1263	F
RV1264	F
RV1265	F
RV1266C	R
RV1267C	R
RV1268C	R
RV1269C	R
RV1270C	R
RV1271C	R
RV1272C	R
RV1273C	R
RV1274	F
RV1275	F
RV1276C	R
RV1277	F
RV1278	F
RV1279	F
RV1280C	R
RV1281C	R
RV1282C	R
RV1283C	R
RV1284	F
RV1285	F
RV1286	F
RV1287	F
RV1288	F
RV1289	F
RV1290C	R
RV1290A	F
RV1291C	R
RV1292	F
RV1293	F
RV1294	F
RV1295	F
RV1296	F
RV1297	F
RV1298	F
RV1299	F
RV1300	F
RV1301	F
RV1302	F
RV1303	F
RV1304	F
RV1305	F
RV1306	F
RV1307	F
RV1308	F
RV1309	F
RV1310	F
RV1311	F
RV1312	F
RV1313C	R
RV1314C	R
RV1315	F
RV1316C	R
RV1317C	R
RV1318C	R
RV1319C	R
RV1320C	R
RV1321	F
RV1322	F
RV1322A	F
RV1323	F
RV1324	F
RV1325C	R
RV1326C	R
RV1327C	R
RV1328	F
RV1329C	R
RV1330C	R
RV1331	F
RV1332	F
RV1333	F
RV1334	F
RV1335	F
RV1336	F
RV1337	F
RV1338	F
RV1339	F
RV1340	F
RV1341	F
RV1342C	R
RV1343C	R
RV1344	F
RV1345	F
RV1346	F
RV1347C	R
RV1348	F
RV1349	F
RV1350	F
RV1351	F
RV1352	F
RV1353C	R
RV1354C	R
RV1355C	R
RV1356C	R
RV1357C	R
RV1358	F
RV1359	F
RV1360	F
RV1361C	R
RV1362C	R
RV1363C	R
RV1364C	R
RV1365C	R
RV1366	F
RV1367C	R
RV1368	F
RV1369C	R
RV1370C	R
RV1371	F
RV1372	F
RV1373	F
RV1374C	R
RV1375	F
RV1376	F
RV1377C	R
RV1378C	R
RV1379	F
RV1380	F
RV1381	F
RV1382	F
RV1383	F
RV1384	F
RV1385	F
RV1386	F
RV1387	F
RV1388	F
RV1389	F
RV1390	F
RV1391	F
RV1392	F
RV1393C	R
RV1394C	R
RV1395	F
RV1396C	R
RV1397C	R
RV1398C	R
RV1399C	R
RV1400C	R
RV1401	F
RV1402	F
RV1403C	R
RV1404	F
RV1405C	R
RV1406	F
RV1407	F
RV1408	F
RV1409	F
RV1410C	R
RV1411C	R
RV1412	F
RV1413	F
RV1414	F
RV1415	F
RV1416	F
RV1417	F
RV1418	F
RV1419	F
RV1420	F
RV1421	F
RV1422	F
RV1423	F
RV1424C	R
RV1425	F
RV1426C	R
RV1427C	R
RV1428C	R
RV1429	F
RV1430	F
RV1431	F
RV1432	F
RV1433	F
RV1434	F
RV1435C	R
RV1436	F
RV1437	F
RV1438	F
RV1439C	R
RV1440	F
RV1441C	R
RV1442	F
RV1443C	R
RV1444C	R
RV1445C	R
RV1446C	R
RV1447C	R
RV1448C	R
RV1449C	R
RV1450C	R
RV1451	F
RV1452C	R
RV1453	F
RV1454C	R
RV1455	F
RV1456C	R
RV1457C	R
RV1458C	R
RV1459C	R
RV1460	F
RV1461	F
RV1462	F
RV1463	F
RV1464	F
RV1465	F
RV1466	F
RV1467C	R
RV1468C	R
RV1469	F
RV1470	F
RV1471	F
RV1472	F
RV1473	F
RV1473A	F
RV1474C	R
RV1475C	R
RV1476	F
RV1477	F
RV1478	F
RV1479	F
RV1480	F
RV1481	F
RV1482C	R
RV1483	F
RV1484	F
RV1485	F
RV1486C	R
RV1487	F
RV1488	F
RV1489	F
RV1489A	F
RV1490	F
RV1491C	R
RV1492	F
RV1493	F
RV1494	F
RV1495	F
RV1496	F
RV1497	F
RV1498C	R
RV1498A	F
RV1499	F
RV1500	F
RV1501	F
RV1502	F
RV1503C	R
RV1504C	R
RV1505C	R
RV1506C	R
RV1507C	R
RV1507A	F
RV1508C	R
RV1508A	F
RV1509	F
RV1510	F
RV1511	F
RV1512	F
RV1513	F
RV1514C	R
RV1515C	R
RV1516C	R
RV1517	F
RV1518	F
RV1519	F
RV1520	F
RV1521	F
RV1522C	R
RV1523	F
RV1524	F
RV1525	F
RV1526C	R
RV1527C	R
RV1528C	R
RV1529	F
RV1530	F
RV1531	F
RV1532C	R
RV1533	F
RV1534	F
RV1535	F
RV1536	F
RV1537	F
RV1538C	R
RV1539	F
RV1540	F
RV1541C	R
RV1542C	R
RV1543	F
RV1544	F
RV1545	F
RV1546	F
RV1547	F
RV1548C	R
RV1549	F
RV1550	F
RV1551	F
RV1552	F
RV1553	F
RV1554	F
RV1555	F
RV1556	F
RV1557	F
RV1558	F
RV1559	F
RV1560	F
RV1561	F
RV1562C	R
RV1563C	R
RV1564C	R
RV1565C	R
RV1566C	R
RV1567C	R
RV1568	F
RV1569	F
RV1570	F
RV1571	F
RV1572C	R
RV1573	F
RV1574	F
RV1575	F
RV1576C	R
RV1577C	R
RV1578C	R
RV1579C	R
RV1580C	R
RV1581C	R
RV1582C	R
RV1583C	R
RV1584C	R
RV1585C	R
RV1586C	R
RV1587C	R
RV1588C	R
RV1589	F
RV1590	F
RV1591	F
RV1592C	R
RV1593C	R
RV1594	F
RV1595	F
RV1596	F
RV1597	F
RV1598C	R
RV1599	F
RV1600	F
RV1601	F
RV1602	F
RV1603	F
RV1604	F
RV1605	F
RV1606	F
RV1607	F
RV1608C	R
RV1609	F
RV1610	F
RV1611	F
RV1612	F
RV1613	F
RV1614	F
RV1615	F
RV1616	F
RV1617	F
RV1618	F
RV1619	F
RV1620C	R
RV1621C	R
RV1622C	R
RV1623C	R
RV1624C	R
RV1625C	R
RV1626	F
RV1627C	R
RV1628C	R
RV1629	F
RV1630	F
RV1631	F
RV1632C	R
RV1633	F
RV1634	F
RV1635C	R
RV1636	F
RV1637C	R
RV1638	F
RV1638A	F
RV1639C	R
RV1640C	R
RV1641	F
RV1642	F
RV1643	F
RV1644	F
RV1645C	R
RV1646	F
RV1647	F
RV1648	F
RV1649	F
RV1650	F
RV1651C	R
RV1652	F
RV1653	F
RV1654	F
RV1655	F
RV1656	F
RV1657	F
RV1658	F
RV1659	F
RV1660	F
RV1661	F
RV1662	F
RV1663	F
RV1664	F
RV1665	F
RV1666C	R
RV1667C	R
RV1668C	R
RV1669	F
RV1670	F
RV1671	F
RV1672C	R
RV1673C	R
RV1674C	R
RV1675C	R
RV1676	F
RV1677	F
RV1678	F
RV1679	F
RV1680	F
RV1681	F
RV1682	F
RV1683	F
RV1684	F
RV1685C	R
RV1686C	R
RV1687C	R
RV1688	F
RV1689	F
RV1690	F
RV1691	F
RV1692	F
RV1693	F
RV1694	F
RV1695	F
RV1696	F
RV1697	F
RV1698	F
RV1699	F
RV1700	F
RV1701	F
RV1702C	R
RV1703C	R
RV1704C	R
RV1705C	R
RV1706C	R
RV1706A	F
RV1707	F
RV1708	F
RV1709	F
RV1710	F
RV1711	F
RV1712	F
RV1713	F
RV1714	F
RV1715	F
RV1716	F
RV1717	F
RV1718	F
RV1719	F
RV1720C	R
RV1721C	R
RV1722	F
RV1723	F
RV1724C	R
RV1725C	R
RV1726	F
RV1727	F
RV1728C	R
RV1729C	R
RV1730C	R
RV1731	F
RV1732C	R
RV1733C	R
RV1734C	R
RV1735C	R
RV1736C	R
RV1737C	R
RV1738	F
RV1739C	R
RV1740	F
RV1741	F
RV1742	F
RV1743	F
RV1744C	R
RV1745C	R
RV1746	F
RV1747	F
RV1748	F
RV1749C	R
RV1750C	R
RV1751	F
RV1752	F
RV1753C	R
RV1754C	R
RV1755C	R
RV1756C	R
RV1757C	R
RV1758	F
RV1759C	R
RV1760	F
RV1761C	R
RV1762C	R
RV1763	F
RV1764	F
RV1765C	R
RV1765A	F
RV1766	F
RV1767	F
RV1768	F
RV1769	F
RV1770	F
RV1771	F
RV1772	F
RV1773C	R
RV1774	F
RV1775	F
RV1776C	R
RV1777	F
RV1778C	R
RV1779C	R
RV1780	F
RV1781C	R
RV1782	F
RV1783	F
RV1784	F
RV1785C	R
RV1786	F
RV1787	F
RV1788	F
RV1789	F
RV1790	F
RV1791	F
RV1793	F
RV1794	F
RV1795	F
RV1796	F
RV1797	F
RV1798	F
RV1799	F
RV1800	F
RV1801	F
RV1802	F
RV1803C	R
RV1804C	R
RV1805C	R
RV1806	F
RV1807	F
RV1808	F
RV1809	F
RV1810	F
RV1811	F
RV1812C	R
RV1813C	R
RV1814	F
RV1815	F
RV1816	F
RV1817	F
RV1818C	R
RV1819C	R
RV1820	F
RV1821	F
RV1822	F
RV1823	F
RV1824	F
RV1825	F
RV1826	F
RV1827	F
RV1828	F
RV1829	F
RV1830	F
RV1831	F
RV1832	F
RV1833C	R
RV1834	F
RV1835C	R
RV1836C	R
RV1837C	R
RV1838C	R
RV1839C	R
RV1840C	R
RV1841C	R
RV1842C	R
RV1843C	R
RV1844C	R
RV1845C	R
RV1846C	R
RV1847	F
RV1848	F
RV1849	F
RV1850	F
RV1851	F
RV1852	F
RV1853	F
RV1854C	R
RV1855C	R
RV1856C	R
RV1857	F
RV1858	F
RV1859	F
RV1860	F
RV1861	F
RV1862	F
RV1863C	R
RV1864C	R
RV1865C	R
RV1866	F
RV1867	F
RV1868	F
RV1869C	R
RV1870C	R
RV1871C	R
RV1872C	R
RV1873	F
RV1874	F
RV1875	F
RV1876	F
RV1877	F
RV1878	F
RV1879	F
RV1880C	R
RV1881C	R
RV1882C	R
RV1883C	R
RV1884C	R
RV1885C	R
RV1886C	R
RV1887	F
RV1888C	R
RV1888A	F
RV1889C	R
RV1890C	R
RV1891	F
RV1892	F
RV1893	F
RV1894C	R
RV1895	F
RV1896C	R
RV1897C	R
RV1898	F
RV1899C	R
RV1900C	R
RV1901	F
RV1902C	R
RV1903	F
RV1904	F
RV1905C	R
RV1906C	R
RV1907C	R
RV1908C	R
RV1909C	R
RV1910C	R
RV1911C	R
RV1912C	R
RV1913	F
RV1914C	R
RV1915	F
RV1916	F
RV1917C	R
RV1918C	R
RV1919C	R
RV1920	F
RV1921C	R
RV1922	F
RV1923	F
RV1924C	R
RV1925	F
RV1926C	R
RV1927	F
RV1928C	R
RV1929C	R
RV1930C	R
RV1931C	R
RV1932	F
RV1933C	R
RV1934C	R
RV1935C	R
RV1936	F
RV1937	F
RV1938	F
RV1939	F
RV1940	F
RV1941	F
RV1942C	R
RV1943C	R
RV1944C	R
RV1945	F
RV1946C	R
RV1947	F
RV1948C	R
RV1949C	R
RV1950C	R
RV1951C	R
RV1952	F
RV1953	F
RV1954C	R
RV1955	F
RV1956	F
RV1957	F
RV1958C	R
RV1959C	R
RV1960C	R
RV1961	F
RV1962C	R
RV1963C	R
RV1964	F
RV1965	F
RV1966	F
RV1967	F
RV1968	F
RV1969	F
[truncated: 1,988 more rows]
