# Supplementary material for: SyNDI: synchronous network data integration framework
Source: BMC Bioinformatics. 2018 Nov 6;19:403. doi: 10.1186/s12859-018-2426-5 (PMC6219086; doi:10.1186/s12859-018-2426-5)
Supplement: Supplementary file 5 — Files of the example presented in Additional file 4. This additional file is a zip package that contains all files used in Additional file 4. Detailed descriptions of each of these files are presented in a README file included in this zip package. (GZ 30411 kb) [file 12859_2018_2426_MOESM5_ESM.gz › SyNDITools/PlotGenes/PlotGenes.xml]

<tool id="PlotGenes_R" name="PlotGenes" version="1.1.0">
  <description>This tool plots gene expression profiles for a list of genes. </description>
  <command interpreter="Rscript">PlotGenes.R $out_file1 $genes $ge_expr ${use_clust.choice} ${use_clust.cond_clust}</command>
  <inputs>
    <param name="genes" type="data" format="txt" label="Set of genes"/>
    <param name="ge_expr" type="data" format="txt" label="Gene expression data"/>
    <conditional name="use_clust">
      <param name="choice" type="select" label="Do you want to use clusters?">
        <option value="no">no</option>
        <option value="yes">yes</option>
      </param>
      <when value="no">
        <param name="cond_clust" type="hidden" value="NULL"/>
      </when>
      <when value="yes">
        <param name="cond_clust" type="data" format="txt" label="Condition cluster associations"/>
      </when>
    </conditional>
  </inputs>
  <outputs>
    <data format="pdf" name="out_file1" />
  </outputs>
  <requirements>
    <requirement type="set_environment">R_SCRIPT_PATH</requirement>
    <requirement type="package" version="3.2.3">R</requirement>
  </requirements>
  <tests>
  <test>
    <param name="genes" value="1.bed"/>
    <param name="ge_expr" value="2.bed"/>
    <param name="use_clust.choice" value="c2"/>
    <param name="use_clust.cond_clust" value="3.bed"/>
    <output name="out_file1" file="PlotGenes_out1.pdf"/>
  </test>
  </tests>
  <help>

.. class:: infomark

**TIP:** If your data is not TAB delimited, use *Text Manipulation-&gt;Convert*

-----

**Syntax**

This tool plots gene expression profiles for a list of genes. 

**Input files**

- Set of genes::
    
    One column
    Gene in rows
    
    Rv2200c
    Rv2195
    Rv2196
    ...
    
- Gene expression matrix::

    Genes in rows
    Conditions in columns

- Selection if clusters are used or not::
    
    no=clusters are not used
    yes=clusters are used,
        in this case the user has to give condition cluser associations
        (the next item)

- Condition cluster associations::
    
    Two columns
    1. column: Conditions
    2. column: Cluster names
    
**Output files**

- pdf-file::
  
    1. page:
    A solid line representing the mean expression of the input genes over the c    onditions included in the input expression data and dots marking the conditions in which genes has a high correlation within the cluster.
    x-axis: Expression values
    y-axis: Conditions
          If the cluster information is used, then these conditions are in the
          same order as they appear in the condition cluster associations
          If not used, then in the same order as in the gene expression input
          file
    
    Pages after first page:
    Expression plot of each gene included in "Set of Genes" input file
    x-axis: Expression values
    y-axis: Conditions in the same order as they appear in the gene expression
          input file
  
</help>
</tool>
