# Supplementary material for: SyNDI: synchronous network data integration framework
Source: BMC Bioinformatics. 2018 Nov 6;19:403. doi: 10.1186/s12859-018-2426-5 (PMC6219086; doi:10.1186/s12859-018-2426-5)
Supplement: Supplementary file 5 — Files of the example presented in Additional file 4. This additional file is a zip package that contains all files used in Additional file 4. Detailed descriptions of each of these files are presented in a README file included in this zip package. (GZ 30411 kb) [file 12859_2018_2426_MOESM5_ESM.gz › SyNDITools/Meme2Fimo/in.fasta]

>NP_217306.1|Mycobacterium_tuberculosis_H37Rv|ltp1	Rv2790c; upstream from -32 to 50; size: 83; feature type:cds; location: Mycobacterium_tuberculosis_H37Rv:NC_000962.2:3100119-3100201:R; upstream neighbour: NP_217307.1 (distance: 32)
CCACTAAAGATCACTCACTTGCAACGGCAACGATGCCTAACCAAGGGTCGTCGAACAAGG
TTTACGTCATTGGCGTGGGCATG
>NP_217590.1|Mycobacterium_tuberculosis_H37Rv|Rv3074	Rv3074; upstream from -93 to 50; size: 144; feature type:cds; location: Mycobacterium_tuberculosis_H37Rv:NC_000962.2:3436686-3436829:D; upstream neighbour: NP_217589.1 (distance: 93)
TGTGCCAGCGTATAGCCGTTACCGCGGGGGCTTATCCACAGCCACCGGCGCCACCAGTTG
TCCCGGTCTGTGCAGGCTGCTATTCTCGAACACATGTTCGAGACATTGACCGCGATCGAC
CCGGATGCCGAGGAAGCGGCGTTG
>NP_218433.1|Mycobacterium_tuberculosis_H37Rv|Rv3916c	Rv3916c; upstream from -200 to 50; size: 251; feature type:cds; location: Mycobacterium_tuberculosis_H37Rv:NC_000962.2:4405117-4405367:R; upstream neighbour: NP_218435.2 (distance: 289)
CGGATTCGAGATTGGACGGGGCAATGGACCGGACAATTGTCACCGGCCGGACACGATGCG
GTGCAAGTCGGCTGGAGTGGCATCGCGAATACTGGCCCGATAGCGATCGACTCTCTTATT
CTAGAAGGGTTGCTGGTGCACATTGGCCCGCGGAGGTGTAGGGCCATCGGTTGCAATGCC
GCACGGAGGCCAGGAGACTAGTGTCCGCTCGTATCACAGCGTTACGACTCGAAGCCTTCG
AGCAGCTCCCC
>NP_218436.1|Mycobacterium_tuberculosis_H37Rv|gidB	Rv3919c; upstream from -131 to 50; size: 182; feature type:cds; location: Mycobacterium_tuberculosis_H37Rv:NC_000962.2:4408152-4408333:R; upstream neighbour: NP_218437.1 (distance: 131)
CTCGCGAGCCAGCGGCTCCGACCGACGCCGCAGTAAGCGATGCGTGGCCGAGCGGCTGGG
CCAGCGTCTCGAGAGCGGAGAATGTTTCACGTGAAACATGACACAGACCTCACGAGCCGG
CGGAGTGCGTAATGTCTCCGATCGAGCCCGCGGCGTCTGCGATCTTCGGACCGCGGCTTG
GC
