# Supplementary material for: SyNDI: synchronous network data integration framework
Source: BMC Bioinformatics. 2018 Nov 6;19:403. doi: 10.1186/s12859-018-2426-5 (PMC6219086; doi:10.1186/s12859-018-2426-5)
Supplement: Supplementary file 5 — Files of the example presented in Additional file 4. This additional file is a zip package that contains all files used in Additional file 4. Detailed descriptions of each of these files are presented in a README file included in this zip package. (GZ 30411 kb) [file 12859_2018_2426_MOESM5_ESM.gz › SyNDITools/ReadOutputTest/ReadOutputTest.R]

args = commandArgs(T)
out_fname = args[1]
outputMatrix <- matrix(1,1)
outputMatrix[1,1] <- "Content of output file"
write.table(outputMatrix, row.names=FALSE, col.names=FALSE, file=out_fname, quote=FALSE)
