# Supplementary material for: SyNDI: synchronous network data integration framework
Source: BMC Bioinformatics. 2018 Nov 6;19:403. doi: 10.1186/s12859-018-2426-5 (PMC6219086; doi:10.1186/s12859-018-2426-5)
Supplement: Supplementary file 5 — Files of the example presented in Additional file 4. This additional file is a zip package that contains all files used in Additional file 4. Detailed descriptions of each of these files are presented in a README file included in this zip package. (GZ 30411 kb) [file 12859_2018_2426_MOESM5_ESM.gz › MtbExample/Meme2Fimo/upstream_1000_rsat.bg]

# order 0
A 1.897e-01
C 3.103e-01
G 3.103e-01
T 1.897e-01
# order 1
AA 3.937e-02
AC 5.981e-02
AG 5.069e-02
AT 4.008e-02
CA 6.240e-02
CC 8.671e-02
CG 1.102e-01
CT 5.069e-02
GA 6.062e-02
GC 1.029e-01
GG 8.671e-02
GT 5.981e-02
TA 2.762e-02
TC 6.062e-02
TG 6.240e-02
TT 3.937e-02
# order 2
AAA 8.296e-03
AAC 1.315e-02
AAG 9.760e-03
AAT 8.183e-03
ACA 1.216e-02
ACC 2.012e-02
ACG 1.822e-02
ACT 9.304e-03
AGA 8.974e-03
AGC 1.840e-02
AGG 1.399e-02
AGT 9.304e-03
ATA 5.838e-03
ATC 1.459e-02
ATG 1.156e-02
ATT 8.183e-03
CAA 1.379e-02
CAC 1.888e-02
CAG 1.822e-02
CAT 1.156e-02
CCA 1.785e-02
CCC 2.064e-02
CCG 3.396e-02
CCT 1.399e-02
CGA 2.379e-02
CGC 3.394e-02
CGG 3.396e-02
CGT 1.822e-02
CTA 8.326e-03
CTC 1.443e-02
CTG 1.822e-02
CTT 9.760e-03
GAA 1.233e-02
GAC 1.936e-02
GAG 1.443e-02
GAT 1.459e-02
GCA 1.941e-02
GCC 3.119e-02
GCG 3.394e-02
GCT 1.840e-02
GGA 1.474e-02
GGC 3.119e-02
GGG 2.064e-02
GGT 2.012e-02
GTA 8.499e-03
GTC 1.936e-02
GTG 1.888e-02
GTT 1.315e-02
TAA 5.031e-03
TAC 8.499e-03
TAG 8.326e-03
TAT 5.838e-03
TCA 1.305e-02
TCC 1.474e-02
TCG 2.379e-02
TCT 8.974e-03
TGA 1.305e-02
TGC 1.941e-02
TGG 1.785e-02
TGT 1.216e-02
TTA 5.031e-03
TTC 1.233e-02
TTG 1.379e-02
TTT 8.296e-03
# order 3
AAAA 1.636e-03
AAAC 2.653e-03
AAAG 2.061e-03
AAAT 1.958e-03
AACA 2.659e-03
AACC 4.250e-03
AACG 4.049e-03
AACT 2.187e-03
AAGA 1.871e-03
AAGC 3.274e-03
AAGG 2.813e-03
AAGT 1.805e-03
AATA 1.286e-03
AATC 2.877e-03
AATG 2.245e-03
AATT 1.790e-03
ACAA 2.768e-03
ACAC 3.891e-03
ACAG 3.204e-03
ACAT 2.308e-03
ACCA 4.215e-03
ACCC 4.925e-03
ACCG 7.619e-03
ACCT 3.297e-03
ACGA 4.158e-03
ACGC 5.620e-03
ACGG 5.222e-03
ACGT 3.188e-03
ACTA 1.588e-03
ACTC 2.671e-03
ACTG 3.247e-03
ACTT 1.805e-03
AGAA 2.035e-03
AGAC 2.846e-03
AGAG 1.944e-03
AGAT 2.159e-03
AGCA 3.716e-03
AGCC 5.428e-03
AGCG 6.012e-03
AGCT 3.225e-03
AGGA 3.204e-03
AGGC 4.345e-03
AGGG 3.181e-03
AGGT 3.297e-03
AGTA 1.487e-03
AGTC 2.903e-03
AGTG 2.732e-03
AGTT 2.187e-03
ATAA 1.025e-03
ATAC 1.803e-03
ATAG 1.666e-03
ATAT 1.362e-03
ATCA 3.022e-03
ATCC 3.578e-03
ATCG 5.857e-03
ATCT 2.159e-03
ATGA 2.455e-03
ATGC 3.723e-03
ATGG 3.123e-03
ATGT 2.308e-03
ATTA 1.007e-03
ATTC 2.562e-03
ATTG 2.677e-03
ATTT 1.958e-03
CAAA 2.933e-03
CAAC 4.880e-03
CAAG 3.335e-03
CAAT 2.677e-03
CACA 3.779e-03
CACC 7.032e-03
CACG 5.356e-03
CACT 2.732e-03
CAGA 3.174e-03
CAGC 7.075e-03
CAGG 4.701e-03
CAGT 3.247e-03
CATA 1.536e-03
CATC 4.501e-03
CATG 3.313e-03
CATT 2.245e-03
CCAA 3.897e-03
CCAC 5.375e-03
CCAG 5.456e-03
CCAT 3.123e-03
CCCA 4.473e-03
CCCC 4.708e-03
CCCG 8.208e-03
CCCT 3.181e-03
CCGA 7.230e-03
CCGC 1.077e-02
CCGG 1.067e-02
CCGT 5.222e-03
CCTA 2.233e-03
CCTC 4.285e-03
CCTG 4.701e-03
CCTT 2.813e-03
CGAA 4.757e-03
CGAC 7.797e-03
CGAG 5.419e-03
CGAT 5.857e-03
CGCA 6.281e-03
CGCC 1.103e-02
CGCG 1.065e-02
CGCT 6.012e-03
CGGA 5.094e-03
CGGC 1.298e-02
CGGG 8.208e-03
CGGT 7.619e-03
CGTA 2.471e-03
CGTC 6.399e-03
CGTG 5.356e-03
CGTT 4.049e-03
CTAA 1.536e-03
CTAC 2.778e-03
CTAG 2.377e-03
CTAT 1.666e-03
CTCA 3.104e-03
CTCC 3.947e-03
CTCG 5.419e-03
CTCT 1.944e-03
CTGA 3.675e-03
CTGC 5.858e-03
CTGG 5.456e-03
CTGT 3.204e-03
CTTA 1.225e-03
CTTC 3.154e-03
CTTG 3.335e-03
CTTT 2.061e-03
GAAA 2.853e-03
GAAC 3.751e-03
GAAG 3.154e-03
GAAT 2.562e-03
GACA 4.297e-03
GACC 5.725e-03
GACG 6.399e-03
GACT 2.903e-03
GAGA 2.603e-03
GAGC 4.861e-03
GAGG 4.285e-03
GAGT 2.671e-03
GATA 2.261e-03
GATC 4.969e-03
GATG 4.501e-03
GATT 2.877e-03
GCAA 4.354e-03
GCAC 5.489e-03
GCAG 5.858e-03
GCAT 3.723e-03
GCCA 6.446e-03
GCCC 7.299e-03
GCCG 1.298e-02
GCCT 4.345e-03
GCGA 7.067e-03
GCGC 1.035e-02
GCGG 1.077e-02
GCGT 5.620e-03
GCTA 3.183e-03
GCTC 4.861e-03
GCTG 7.075e-03
GCTT 3.274e-03
GGAA 3.134e-03
GGAC 4.082e-03
GGAG 3.947e-03
GGAT 3.578e-03
GGCA 5.952e-03
GGCC 8.737e-03
GGCG 1.103e-02
GGCT 5.428e-03
GGGA 3.697e-03
GGGC 7.299e-03
GGGG 4.708e-03
GGGT 4.925e-03
GGTA 3.100e-03
GGTC 5.725e-03
GGTG 7.032e-03
GGTT 4.250e-03
GTAA 1.721e-03
GTAC 2.195e-03
GTAG 2.778e-03
GTAT 1.803e-03
GTCA 4.532e-03
GTCC 4.082e-03
GTCG 7.797e-03
GTCT 2.846e-03
GTGA 4.142e-03
GTGC 5.489e-03
GTGG 5.375e-03
GTGT 3.891e-03
GTTA 1.890e-03
GTTC 3.751e-03
GTTG 4.880e-03
GTTT 2.653e-03
TAAA 9.018e-04
TAAC 1.890e-03
TAAG 1.225e-03
TAAT 1.007e-03
TACA 1.454e-03
TACC 3.100e-03
TACG 2.471e-03
TACT 1.487e-03
TAGA 1.339e-03
TAGC 3.183e-03
TAGG 2.233e-03
TAGT 1.588e-03
TATA 7.755e-04
TATC 2.261e-03
TATG 1.536e-03
TATT 1.286e-03
TCAA 2.810e-03
TCAC 4.142e-03
TCAG 3.675e-03
TCAT 2.455e-03
TCCA 2.742e-03
TCCC 3.697e-03
TCCG 5.094e-03
TCCT 3.204e-03
TCGA 5.314e-03
TCGC 7.067e-03
TCGG 7.230e-03
TCGT 4.158e-03
TCTA 1.339e-03
TCTC 2.603e-03
TCTG 3.174e-03
TCTT 1.871e-03
TGAA 2.430e-03
TGAC 4.532e-03
TGAG 3.104e-03
TGAT 3.022e-03
TGCA 3.513e-03
TGCC 5.952e-03
TGCG 6.281e-03
TGCT 3.716e-03
TGGA 2.742e-03
TGGC 6.446e-03
TGGG 4.473e-03
TGGT 4.215e-03
TGTA 1.454e-03
TGTC 4.297e-03
TGTG 3.779e-03
TGTT 2.659e-03
TTAA 7.733e-04
TTAC 1.721e-03
TTAG 1.536e-03
TTAT 1.025e-03
TTCA 2.430e-03
TTCC 3.134e-03
TTCG 4.757e-03
TTCT 2.035e-03
TTGA 2.810e-03
TTGC 4.354e-03
TTGG 3.897e-03
TTGT 2.768e-03
TTTA 9.018e-04
TTTC 2.853e-03
TTTG 2.933e-03
TTTT 1.636e-03
