# Supplementary material for: SyNDI: synchronous network data integration framework
Source: BMC Bioinformatics. 2018 Nov 6;19:403. doi: 10.1186/s12859-018-2426-5 (PMC6219086; doi:10.1186/s12859-018-2426-5)
Supplement: Supplementary file 5 — Files of the example presented in Additional file 4. This additional file is a zip package that contains all files used in Additional file 4. Detailed descriptions of each of these files are presented in a README file included in this zip package. (GZ 30411 kb) [file 12859_2018_2426_MOESM5_ESM.gz › SyNDITools/ReadOutputTest/ReadOutputTest.xml]

<tool id="ReadOutputTest_R" name="ReadOutputTest" version="1.1.0">
  <description>This is a simple test for reading a content of output file.</description>
  <command interpreter="Rscript">ReadOutputTest.R $out_file</command>
  <outputs>
    <data format="txt" name="out_file" />
  </outputs>
  <requirements>
    <requirement type="set_environment">R_SCRIPT_PATH</requirement>
    <requirement type="package" version="3.2.3">R</requirement>
  </requirements>
  <help>

.. class:: infomark

**TIP:** If your data is not TAB delimited, use *Text Manipulation-&gt;Convert*

-----

**Syntax**

This is a simple test for reading a content of output file.
</help>
</tool>
