# Supplementary material for: SyNDI: synchronous network data integration framework
Source: BMC Bioinformatics. 2018 Nov 6;19:403. doi: 10.1186/s12859-018-2426-5 (PMC6219086; doi:10.1186/s12859-018-2426-5)
Supplement: Supplementary file 5 — Files of the example presented in Additional file 4. This additional file is a zip package that contains all files used in Additional file 4. Detailed descriptions of each of these files are presented in a README file included in this zip package. (GZ 30411 kb) [file 12859_2018_2426_MOESM5_ESM.gz › SyNDITools/Meme2Fimo/Merge.py]

import re
import sys

dir = sys.argv[1]
memeHtml = open(dir + "/meme.html")
outfile = open(sys.argv[2],"w")

motifs = file(dir + "/motifs.txt")
motiflines = motifs.readlines()

for i in xrange(len(motiflines) / 7):
	for line in memeHtml:
		if("Time " in line):
			outfile.write("<h4>Gene list and motif score <a href=\"#diagrams_doc\" class=\"help\"><div class=\"help\"></div></a></h4>")
			outfile.write("<div class=\"pad\"><p><pre>" + "\n".join(motiflines[i*7:i*7+6]) + "</pre></p></div>")
			outfile.write("<h4>Fimo best hit list <a href=\"#diagrams_doc\" class=\"help\"><div class=\"help\"></div></a></h4>")
			outfile.write("<div class=\"pad\"><p><pre>")
			filein = open(dir + "/fimo/goodlist" + str(i + 1) + ".txt")
			outfile.write(filein.read())
			filein.close()
			outfile.write("</pre></p></div>")
			break
		outfile.write(line)		
		
for line in memeHtml:
	outfile.write(line)
	
