# Supplementary material for: SyNDI: synchronous network data integration framework
Source: BMC Bioinformatics. 2018 Nov 6;19:403. doi: 10.1186/s12859-018-2426-5 (PMC6219086; doi:10.1186/s12859-018-2426-5)
Supplement: Supplementary file 5 — Files of the example presented in Additional file 4. This additional file is a zip package that contains all files used in Additional file 4. Detailed descriptions of each of these files are presented in a README file included in this zip package. (GZ 30411 kb) [file 12859_2018_2426_MOESM5_ESM.gz › SyNDITools/tool_conf.xml]

<?xml version='1.0' encoding='utf-8'?>
<toolbox>
  <section id="SyNDITools" name="SyNDI Tools">
    <tool file="SyNDITools/PlotGenes/PlotGenes.xml" />
    <tool file="SyNDITools/Meme2Fimo/Meme2Fimo.xml" />
    <tool file="SyNDITools/ReadOutputTest/ReadOutputTest.xml" />
    <tool file="SyNDITools/PerformTtest/PerformTtest.xml" />
  </section>
  <section id="getext" name="Get Data">
    <tool file="data_source/upload.xml" />
    <tool file="data_source/ucsc_tablebrowser.xml" />
    <tool file="data_source/ucsc_tablebrowser_test.xml" />
    <tool file="data_source/ucsc_tablebrowser_archaea.xml" />
    <tool file="data_source/ebi_sra.xml" />
    <tool file="data_source/microbial_import.xml" />
    <tool file="data_source/biomart.xml" />
    <tool file="data_source/cbi_rice_mart.xml" />
    <tool file="data_source/gramene_mart.xml" />
    <tool file="data_source/fly_modencode.xml" />
    <tool file="data_source/flymine.xml" />
    <tool file="data_source/flymine_test.xml" />
    <tool file="data_source/modmine.xml" />
    <tool file="data_source/mousemine.xml" />
    <tool file="data_source/ratmine.xml" />
    <tool file="data_source/yeastmine.xml" />
    <tool file="data_source/metabolicmine.xml" />
    <tool file="data_source/worm_modencode.xml" />
    <tool file="data_source/wormbase.xml" />
    <tool file="data_source/wormbase_test.xml" />
    <tool file="data_source/zebrafishmine.xml" />
    <tool file="data_source/eupathdb.xml" />
    <tool file="data_source/hbvar.xml" />
    <tool file="genomespace/genomespace_file_browser_prod.xml" />
    <tool file="genomespace/genomespace_importer.xml" />
  </section>
  <section id="send" name="Send Data">
    <tool file="genomespace/genomespace_exporter.xml" />
  </section>
  <section id="collection_operations" name="Collection Operations">
    <tool file="${model_tools_path}/unzip_collection.xml" />
    <tool file="${model_tools_path}/zip_collection.xml" />
    <tool file="${model_tools_path}/filter_failed_collection.xml" />
    <tool file="${model_tools_path}/flatten_collection.xml" />
  </section>
  <section id="liftOver" name="Lift-Over">
    <tool file="extract/liftOver_wrapper.xml" />
  </section>
  <section id="textutil" name="Text Manipulation">
    <tool file="filters/fixedValueColumn.xml" />
    <tool file="filters/catWrapper.xml" />
    <tool file="filters/cutWrapper.xml" />
    <tool file="filters/mergeCols.xml" />
    <tool file="filters/convert_characters.xml" />
    <tool file="filters/CreateInterval.xml" />
    <tool file="filters/cutWrapper.xml" />
    <tool file="filters/changeCase.xml" />
    <tool file="filters/pasteWrapper.xml" />
    <tool file="filters/remove_beginning.xml" />
    <tool file="filters/randomlines.xml" />
    <tool file="filters/headWrapper.xml" />
    <tool file="filters/tailWrapper.xml" />
    <tool file="filters/trimmer.xml" />
    <tool file="filters/wc_gnu.xml" />
    <tool file="filters/secure_hash_message_digest.xml" />
  </section>
  <section id="filter" name="Filter and Sort">
    <tool file="stats/filtering.xml" />
    <tool file="filters/sorter.xml" />
    <tool file="filters/grep.xml" />
    
    <label id="gff" text="GFF" />
    <tool file="filters/gff/extract_GFF_Features.xml" />
    <tool file="filters/gff/gff_filter_by_attribute.xml" />
    <tool file="filters/gff/gff_filter_by_feature_count.xml" />
    <tool file="filters/gff/gtf_filter_by_attribute_values_list.xml" />
  </section>
  <section id="group" name="Join, Subtract and Group">
    <tool file="filters/joiner.xml" />
    <tool file="filters/compare.xml" />
    <tool file="stats/grouping.xml" />
  </section>
  <section id="convert" name="Convert Formats">
    <tool file="filters/axt_to_concat_fasta.xml" />
    <tool file="filters/axt_to_fasta.xml" />
    <tool file="filters/axt_to_lav.xml" />
    <tool file="filters/bed2gff.xml" />
    <tool file="filters/gff2bed.xml" />
    <tool file="filters/lav_to_bed.xml" />
    <tool file="maf/maf_to_bed.xml" />
    <tool file="maf/maf_to_interval.xml" />
    <tool file="maf/maf_to_fasta.xml" />
    <tool file="filters/wiggle_to_simple.xml" />
    <tool file="filters/sff_extractor.xml" />
    <tool file="filters/gtf2bedgraph.xml" />
    <tool file="filters/wig_to_bigwig.xml" />
    <tool file="filters/bed_to_bigbed.xml" />
  </section>
  <section id="features" name="Extract Features">
    <tool file="filters/ucsc_gene_bed_to_exon_bed.xml" />
  </section>
  <section id="fetchSeq" name="Fetch Sequences">
    <tool file="extract/extract_genomic_dna.xml" />
  </section>
  <section id="fetchAlign" name="Fetch Alignments">
    <tool file="maf/interval2maf_pairwise.xml" />
    <tool file="maf/interval2maf.xml" />
    <tool file="maf/maf_split_by_species.xml" />
    <tool file="maf/interval_maf_to_merged_fasta.xml" />
    <tool file="maf/genebed_maf_to_fasta.xml" />
    <tool file="maf/maf_stats.xml" />
    <tool file="maf/maf_thread_for_species.xml" />
    <tool file="maf/maf_limit_to_species.xml" />
    <tool file="maf/maf_limit_size.xml" />
    <tool file="maf/maf_by_block_number.xml" />
    <tool file="maf/maf_reverse_complement.xml" />
    <tool file="maf/maf_filter.xml" />
  </section>
  <section id="stats" name="Statistics">
    <tool file="stats/gsummary.xml" />
    <tool file="filters/uniq.xml" />
  </section>
  <section id="plots" name="Graph/Display Data">
    <tool file="plotting/bar_chart.xml" />
    <tool file="plotting/boxplot.xml" />
    <tool file="maf/vcf_to_maf_customtrack.xml" />
  </section>
</toolbox>
