# Supplementary material for: SyNDI: synchronous network data integration framework
Source: BMC Bioinformatics. 2018 Nov 6;19:403. doi: 10.1186/s12859-018-2426-5 (PMC6219086; doi:10.1186/s12859-018-2426-5)
Supplement: Supplementary file 5 — Files of the example presented in Additional file 4. This additional file is a zip package that contains all files used in Additional file 4. Detailed descriptions of each of these files are presented in a README file included in this zip package. (GZ 30411 kb) [file 12859_2018_2426_MOESM5_ESM.gz › SyNDITools/Meme2Fimo/MotifFind.py]

import re
import sys
from Bio import SeqIO

source = SeqIO.parse(open(sys.argv[1]), "fasta")
geneListIn = open(sys.argv[2])
resFile = sys.argv[3]

input = [] 
for item in geneListIn:
    input.append(item.strip().lower())
result = []

geneListIn.close()

for req in source:
    match = re.match("[^\s]*\s(\w*);\supstream\sfrom\s(\-?\d*)\sto\s(\-?\d*);.*",req.description)
    if match.group(1).lower() in input and int(match.group(2)) < -8:
        result.append(req)
        
SeqIO.write(result, resFile, "fasta")
        
