# Supplementary material for: SyNDI: synchronous network data integration framework
Source: BMC Bioinformatics. 2018 Nov 6;19:403. doi: 10.1186/s12859-018-2426-5 (PMC6219086; doi:10.1186/s12859-018-2426-5)
Supplement: Supplementary file 5 — Files of the example presented in Additional file 4. This additional file is a zip package that contains all files used in Additional file 4. Detailed descriptions of each of these files are presented in a README file included in this zip package. (GZ 30411 kb) [file 12859_2018_2426_MOESM5_ESM.gz › SyNDITools/Meme2Fimo/testfiles/res/in.fasta]

>NP_214593.1|Rv0079|Mycobacterium_tuberculosis_H37Rv|upstream|-402|-1|NC_000962.2|D|87802|88203	RV0079; upstream from -402 to -1; size: 402; feature type:cds; location: Mycobacterium_tuberculosis_H37Rv:NC_000962.2:87802-88203:D; upstream neighbour: YP_177616.1 (distance: 402)
GTGAACCGTGTGGACGTCGGGCCTGCGCTGTCACCCTCCTCCGCCCCGGGACGCGTCATC
CTCCACGCGTCGATAGCTGCTTCAATTTCAACAACGTCCGCATTGGGCCGTTCACGACCC
AGCCTCATGCGCTGCATCTGCTCGCCAACCTCGTACATGTCCAGAGCGAGCCTCAGCTTC
TGCGCAGCGACGGAAACTGCCACACTCAAAGCCTACTGGGCGCACGTGTGGCAACGAGTC
GATCCACACGAAATGCCGCCGTTGGGCCGCGGACTAGCCGAATTTTCCGGGTGGTGACAC
AGCCCACATTTGGCATGGGACTTTCGGCCCTGTCCGCGTCCGTGTCGGCCAGACAAGCTT
TGGGCATTGGCCACAATCGGGCCACAATCGAAAGCCGAGCAG
>NP_214603.1|Rv0089|Mycobacterium_tuberculosis_H37Rv|upstream|-156|-1|NC_000962.2|D|97602|97757	RV0089; upstream from -156 to -1; size: 156; feature type:cds; location: Mycobacterium_tuberculosis_H37Rv:NC_000962.2:97602-97757:D; upstream neighbour: NP_214602.1 (distance: 156)
CGCCATGGGGGCGTGTCGGTGTACCGACACGCTCGCTCACGGGTTCGGTTGCACCAAGAA
AAGATGTACCAGATCACCTGCCTGAATAGGATTTTTGGCCCGACGTAGCTTCGGGCTAGC
GCGAGCGACGACTCCGCCGTCGAGCAGGATGTCACC
>NP_215083.1|Rv0569|Mycobacterium_tuberculosis_H37Rv|upstream|-134|-1|NC_000962.2|D|660869|661002	RV0569; upstream from -134 to -1; size: 134; feature type:cds; location: Mycobacterium_tuberculosis_H37Rv:NC_000962.2:660869-661002:D; upstream neighbour: NP_215082.1 (distance: 134)
CCAGCTGGGGTATCCGCATGGGGTCGCCCAGCGGGTCCCGAGGGGACTTTTGGCCACCGG
CGCTGGTGGCCTACTGCCCTCCCGCCGTTGCGCCGGGTGCGTGCACGATTGAAGTCCCCA
AGGAAGGGACGCTC
>NP_216249.1|Rv1733c|Mycobacterium_tuberculosis_H37Rv|upstream|-286|-1|NC_000962.2|R|1960488|1960773	RV1733C; upstream from -286 to -1; size: 286; feature type:cds; location: Mycobacterium_tuberculosis_H37Rv:NC_000962.2:1960488-1960773:R; upstream neighbour: NP_216250.1 (distance: 286)
GGATCTGCCCGAAGGCGGTAGCCCCGTCTTGGGACGGTAGGTCAAACCGGGTGTACATAC
CCGCTCAATCGCCCAGCACTTCGGGCAGATCACCGGGTTTCCCCGGTATCACCAATACTG
CCACCAAACACAGCAGGCGGGAAGGGGCGAAAGTCCCTTATCCGACAATAAAACTTCGCT
TGTTCGACGCCCGGTTCACCCGATATGCACGGCGCCCAGCCATTCGTGACCGACGTCCCC
AGCCCCAAGGCCGAACGACCCTAGGAGCCACGAGCAATTCACAGCG
>NP_216250.1|Rv1734c|Mycobacterium_tuberculosis_H37Rv|upstream|-274|-1|NC_000962.2|R|1961017|1961290	RV1734C; upstream from -274 to -1; size: 274; feature type:cds; location: Mycobacterium_tuberculosis_H37Rv:NC_000962.2:1961017-1961290:R; upstream neighbour: NP_216251.1 (distance: 274)
CTGAGATACCGCCCGACAATGCCATCAGCACCATGACCGCCTGGCCACCAATCGCCCGTA
ACAAGCGGGACGTCCGCGACGACGCGTGCGCTAGCGCCGTGGCGGTGACAACGACCAGAT
ATGGTCCGAGCACGCGGGCGAACCTCGTGTTCTGGCCTCGGCCAGTTGTGTAGAGCTCAT
CGCTGTCATCGAGCGATATCCGACCACTGATCCAAGTCGGGGGCTCTGGGGACCGAAGTC
CCCGGGCTCGGAGCTATCGGACCTCACGATCACC
>NP_216251.1|Rv1735c|Mycobacterium_tuberculosis_H37Rv|upstream|-439|-1|NC_000962.2|R|1961789|1962227	RV1735C; upstream from -439 to -1; size: 439; feature type:cds; location: Mycobacterium_tuberculosis_H37Rv:NC_000962.2:1961789-1962227:R; upstream neighbour: NP_216252.1 (distance: 439)
CGGGAGTGCGTCTTCGGCGAGCGGACAGGACTGCCCATCGAGATCGACGTTAGCGACACG
TCTACTCGTCGAACAAGTCCGCGCTGGCGTCGATTTCGATGCGAGACACGACTTTCGGCC
CTGTCGTCACCCGCCTGTGCGGGTGGACGTATGCCCTTTCCGTCGTCCTGCTGTGGGTGA
CCTGCACCGCCTATGCTGTCTTGATCGCGGTGAGCACGACACGAATCGTCATCTTCCGCA
AAGAATTCGCCGACGACCTAGCTGATCCGCGCCGGGGATTTGGGATGTTCACCTTTGTCG
CTGCGTCCGACGTGCTCGGCACGCGATTAGTTGGTCAGTAGGCGTGTTTCTGTACGTCGC
TGTCGGCAGCCTGGTCGTCGCCCGCCTGCTGCTCTACCCGCTGCGGCCCGCGGATCTCAC
CCCGCCCTATTGGGTGGCG
>NP_216253.1|narK2|Mycobacterium_tuberculosis_H37Rv|upstream|-286|-1|NC_000962.2|R|1965371|1965656	RV1737C; upstream from -286 to -1; size: 286; feature type:cds; location: Mycobacterium_tuberculosis_H37Rv:NC_000962.2:1965371-1965656:R; upstream neighbour: NP_216254.1 (distance: 286)
GATGTTGCTCCCCTTTCCAGTGGCGACCAGGCTCAGCTCGCTGGTCATAATGCATCCTTG
CGATTGGGGTGTAACCTCCACAGACAAATCCGACCACCGCGCCGGAGCCCTCCGATAGGG
CCTGAAGTCCCGGCCACTGGGGTCATTCGTCCGCCAGGGGCGAAAGGTCTGCCACATTGG
GGACTTCCGGCCCTAACTGAGCCGGCGCCATCGAAGCCAGGGTTAGCGCATGGCTGTCCG
GGCGGGGCGCGGAGTTCGCCGGAGTCCGAGACCCCGGATCGTGTCG
>NP_216254.1|Rv1738|Mycobacterium_tuberculosis_H37Rv|upstream|-286|-1|NC_000962.2|D|1965371|1965656	RV1738; upstream from -286 to -1; size: 286; feature type:cds; location: Mycobacterium_tuberculosis_H37Rv:NC_000962.2:1965371-1965656:D; upstream neighbour: NP_216253.1 (distance: 286)
CGACACGATCCGGGGTCTCGGACTCCGGCGAACTCCGCGCCCCGCCCGGACAGCCATGCG
CTAACCCTGGCTTCGATGGCGCCGGCTCAGTTAGGGCCGGAAGTCCCCAATGTGGCAGAC
CTTTCGCCCCTGGCGGACGAATGACCCCAGTGGCCGGGACTTCAGGCCCTATCGGAGGGC
TCCGGCGCGGTGGTCGGATTTGTCTGTGGAGGTTACACCCCAATCGCAAGGATGCATTAT
GACCAGCGAGCTGAGCCTGGTCGCCACTGGAAAGGGGAGCAACATC
>NP_216513.1|ctpF|Mycobacterium_tuberculosis_H37Rv|upstream|-201|-1|NC_000962.2|D|2239958|2240158	RV1997; upstream from -201 to -1; size: 201; feature type:cds; location: Mycobacterium_tuberculosis_H37Rv:NC_000962.2:2239958-2240158:D; upstream neighbour: NP_216512.1 (distance: 201)
GGGCCTGTGCGATCTGCTCGGGTGGTGCCCACCCGCGCGGAAAGCCCCGTCCGAACCGTG
ATTGGGCAACGTCGGGCCGGGCCAGCAGCGCTGGACCGTAGGTCCCTGCAGTGGATGACT
TACGGCCCTGATCCACACCGGCGACCGTTAGGCAGGGTTGAGCCAACCGTCGGTTGAGCG
TCTGGCTGCGAGGTGAGGTGA
>NP_216547.1|hspX|Mycobacterium_tuberculosis_H37Rv|upstream|-196|-1|NC_000962.2|R|2278933|2279128	RV2031C; upstream from -196 to -1; size: 196; feature type:cds; location: Mycobacterium_tuberculosis_H37Rv:NC_000962.2:2278933-2279128:R; upstream neighbour: NP_216548.1 (distance: 196)
GATCAACCTCCGCTGTTCGATATCACCCCGATCTTTCTGAACGGCGGTTGGCAGACAACA
GGGTCAATGGTCCCCAAGTGGATCACCGACGGGCGCGGACAAATGGCCCGCGCTTCGGGG
ACTTCTGTCCCTAGCCCTGGCCACGATGGGCTGGTCGGATCAAAGGCATCCGTTTCCATC
GATTAGGAGGCATCAA
>NP_216548.1|acg|Mycobacterium_tuberculosis_H37Rv|upstream|-196|-1|NC_000962.2|D|2278933|2279128	RV2032; upstream from -196 to -1; size: 196; feature type:cds; location: Mycobacterium_tuberculosis_H37Rv:NC_000962.2:2278933-2279128:D; upstream neighbour: NP_216547.1 (distance: 196)
TTGATGCCTCCTAATCGATGGAAACGGATGCCTTTGATCCGACCAGCCCATCGTGGCCAG
GGCTAGGGACAGAAGTCCCCGAAGCGCGGGCCATTTGTCCGCGCCCGTCGGTGATCCACT
TGGGGACCATTGACCCTGTTGTCTGCCAACCGCCGTTCAGAAAGATCGGGGTGATATCGA
ACAGCGGAGGTTGATC
>NP_217143.1|Rv2627c|Mycobacterium_tuberculosis_H37Rv|upstream|-309|-1|NC_000962.2|R|2954749|2955057	RV2627C; upstream from -309 to -1; size: 309; feature type:cds; location: Mycobacterium_tuberculosis_H37Rv:NC_000962.2:2954749-2955057:R; upstream neighbour: NP_217144.1 (distance: 309)
GCCGAAGTCCGTGTCCACTGGGGTCTTTCGTCACTTCACTGGCCCACAAAGCCCCGGGGA
CCGTCGATGTGCCCGGTCGCGCCGCGTCCACCTCGGTCATCGACCCCACGATGAGGACGC
CATCGGCCGCGACCAAGCCCCGTGAAACTCTGACGGCGTGCTGGCCGGGCTGCGGCACCT
GATCACCTTAGGGCACTTGGGCCACCACAACGGGCCGCCGGTCTCGACAGTGGCCACCAC
CACACAGGTGACTTCCGGCGGGACGTAAGTCCCTAACGCGTCGTTCCGCACGCGGTTAGC
TTTGCTGCC
>NP_217144.1|Rv2628|Mycobacterium_tuberculosis_H37Rv|upstream|-309|-1|NC_000962.2|D|2954749|2955057	RV2628; upstream from -309 to -1; size: 309; feature type:cds; location: Mycobacterium_tuberculosis_H37Rv:NC_000962.2:2954749-2955057:D; upstream neighbour: NP_217143.1 (distance: 309)
GGCAGCAAAGCTAACCGCGTGCGGAACGACGCGTTAGGGACTTACGTCCCGCCGGAAGTC
ACCTGTGTGGTGGTGGCCACTGTCGAGACCGGCGGCCCGTTGTGGTGGCCCAAGTGCCCT
AAGGTGATCAGGTGCCGCAGCCCGGCCAGCACGCCGTCAGAGTTTCACGGGGCTTGGTCG
CGGCCGATGGCGTCCTCATCGTGGGGTCGATGACCGAGGTGGACGCGGCGCGACCGGGCA
CATCGACGGTCCCCGGGGCTTTGTGGGCCAGTGAAGTGACGAAAGACCCCAGTGGACACG
GACTTCGGC
>NP_217145.1|Rv2629|Mycobacterium_tuberculosis_H37Rv|upstream|-346|-1|NC_000962.2|D|2955421|2955766	RV2629; upstream from -346 to -1; size: 346; feature type:cds; location: Mycobacterium_tuberculosis_H37Rv:NC_000962.2:2955421-2955766:D; upstream neighbour: NP_217144.1 (distance: 346)
GCACCACCTAACGGTGTCGTCCCGAAGGGACGATTGCCGATCCGGTGGATGACTTTGGTC
CCTATGCCTTCCCGCTGGACCGCACAACGATCGAAGGTGCCACGACGCATAGAAGACATG
GCCATGCCACACCCTGATAGCATTGCAGCAAGCTACATGTACTGCTCTACCAGGATCCTT
ATGGGCAACAGTGGGTTTGAGTTATGAAACCCGTGGGCACATACCCTTCCGCGTCGTACT
GGTCAGTCTCGACAGCGAAGAGATCACCGGTTGATCCACCAAGCATGCATTGGCGGGCAT
CTGCATAAACGGTGACGTATCAGCACAAAACAGCGGAGAGAACAAC
