# Supplementary material for: SyNDI: synchronous network data integration framework
Source: BMC Bioinformatics. 2018 Nov 6;19:403. doi: 10.1186/s12859-018-2426-5 (PMC6219086; doi:10.1186/s12859-018-2426-5)
Supplement: Supplementary file 5 — Files of the example presented in Additional file 4. This additional file is a zip package that contains all files used in Additional file 4. Detailed descriptions of each of these files are presented in a README file included in this zip package. (GZ 30411 kb) [file 12859_2018_2426_MOESM5_ESM.gz › Readme.txt]

Content of additional file 5

setupGalaxy.sh - Setup script that install galaxy 
SyNDITools - All galaxy tools used for SyNDI automaticly configuredby the setupGalaxy.sh file
MtbExample/Meme2Fimo/genedirections.tsv - File with the direction information of the genes used for the naive operon extend function
MtbExample/Meme2Fimo/H37Rv.bg - genome background used for Meme2Fimo tool
MtbExample/Meme2Fimo/H37Rv.bg - the genome genome used for the Meme2Fimo tool
MtbExample/Meme2Fimo/H37Rv_v2.gbk - the genome annotation used for the Meme2Fimo tool
MtbExample/Meme2Fimo/upstream_1000_rsat.bg - genome background of the upstream regions of all genes used for the Meme2Fimo tool
MtbExample/Meme2Fimo/upstream_1000_rsat.fasta - The sequences of the upstream regions of all genes used for the Meme2Fimo tool
MtbExample/Nets/MTB_H37Rv_set.cys - The cytoscape session file loaded with all the networks used for the Mycobacterium Tuberculosis example
