# Supplementary material for: SyNDI: synchronous network data integration framework
Source: BMC Bioinformatics. 2018 Nov 6;19:403. doi: 10.1186/s12859-018-2426-5 (PMC6219086; doi:10.1186/s12859-018-2426-5)
Supplement: Supplementary file 6 — Overlap in genes regulated by five DosR and ESX-1 related motifs. Shared genes regulated by overlapping regulatory motifs B, C, D, E. (TSV 590 bytes) [file 12859_2018_2426_MOESM6_ESM.tsv]

B C D E
gabD2 0 0 1 0
Rv1730c 0 0 1 0
PPE50 0 0 1 0
Rv3134c 0 1 1 0
otsB1 0 0 1 1
Rv2005c 0 1 1 1
Rv1996 0 1 1 0
TB31.7 0 1 1 0
ctpF 1 1 1 1
Rv2024c 0 0 1 0
Rv2023c 0 0 1 0
Rv2618 0 0 0 1
Rv2617c 0 0 0 1
Rv1995 0 0 0 1
Rv1994c 0 0 0 1
acg 1 1 0 1
hspX 1 1 0 1
Rv0845 0 0 0 1
narL 0 0 0 1
Rv2622 0 0 0 1
Rv2621c 0 0 0 1
Rv0079 1 1 0 0
Rv1738 1 1 0 0
narK2 1 1 0 0
Rv2628 1 0 0 0
Rv2627c 1 0 0 0
Rv1733c 1 1 0 0
Rv2629 1 0 0 0
cysK2 1 1 0 0
Rv1735c 1 0 0 0
Rv1734c 1 0 0 0
Rv0569 1 0 0 0
Rv0089 1 0 0 0
Rv3131 0 1 0 0
tgs1 0 1 0 0
Rv1813c 0 1 0 0
Rv0574c 0 1 0 0
polA 0 1 0 0
Rv1628c 0 1 0 0
