# Supplementary material for: SyNDI: synchronous network data integration framework
Source: BMC Bioinformatics. 2018 Nov 6;19:403. doi: 10.1186/s12859-018-2426-5 (PMC6219086; doi:10.1186/s12859-018-2426-5)
Supplement: Supplementary file 7 — This additional file is a zip package that contains all files and folder that used to generate Fig. 10. Detailed descriptions of each of these files and folders are presented in a README file included in this zip package. (ZIP 16.9 MB) [file 12859_2018_2426_MOESM7_ESM.zip]

Archive with 20 entries (17 files):
- Additional_file_7/
- Additional_file_7/README.txt
- Additional_file_7/syncvis-1.0.1.jar
- Additional_file_7/Biclusts/
- Additional_file_7/Biclusts/Bicluster_9.txt
- Additional_file_7/Constr_instructions.pdf
- Additional_file_7/Nets/
- Additional_file_7/Nets/H37Rv_string_database.xgmml
- Additional_file_7/Nets/H37Rv_string_coexpres.xgmml
- Additional_file_7/Nets/H37Rv_string_all.xgmml
- Additional_file_7/Nets/H37Rv_cognet.xgmml
- Additional_file_7/Nets/H37Rv_string_all2.xgmml
- Additional_file_7/Nets/H37Rv_string_exp.xgmml
- Additional_file_7/Nets/H37Rv_blast.xgmml
- Additional_file_7/Nets/literature_trans_network_all_methods.xgmml
- Additional_file_7/Nets/maincor.xgmml
- Additional_file_7/Nets/H37Rv_pp1.xgmml
- Additional_file_7/Nets/H37Rv_string_exp2.xgmml
- Additional_file_7/Constr_instructions.odt
- Additional_file_7/SyncVis_scal_analysis.cys
