# Supplementary material for: SyNDI: synchronous network data integration framework
Source: BMC Bioinformatics. 2018 Nov 6;19:403. doi: 10.1186/s12859-018-2426-5 (PMC6219086; doi:10.1186/s12859-018-2426-5)
Supplement: Supplementary file 7 — This additional file is a zip package that contains all files and folder that used to generate Fig. 10. Detailed descriptions of each of these files and folders are presented in a README file included in this zip package. (ZIP 16.9 MB) [file 12859_2018_2426_MOESM7_ESM.zip › Additional_file_7/README.txt]

In this package we present the data files and folders used in Additional file 7.
Next we will briefly describe the content of each file and Folder.

SyncVis_scal_analysis.cys is a Cytoscape file that contains 11 synchrounously visalized
networks to demonstrate scalibility of SyncVis.

Constr_instructions.odt amd Constr_instructions.pdf contains step by steps instructions for
contructing the visualized networks in SyncVis_scal_analysis.cys.

The Nets folder contains all visualized networks in xgmml format.

The Biclusts folder contains a text file that contains selected genes for synchrounous visualization.

syncvis-1.0.1.jar is needed the install SyncVis on user's local computer.
