# Supplementary material for: SyNDI: synchronous network data integration framework
Source: BMC Bioinformatics. 2018 Nov 6;19:403. doi: 10.1186/s12859-018-2426-5 (PMC6219086; doi:10.1186/s12859-018-2426-5)
Supplement: Supplementary file 7 — This additional file is a zip package that contains all files and folder that used to generate Fig. 10. Detailed descriptions of each of these files and folders are presented in a README file included in this zip package. (ZIP 16.9 MB) [file 12859_2018_2426_MOESM7_ESM.zip › Additional_file_7/Biclusts/Bicluster_9.txt]

RV3131
RV3130C
RV3135
RV3134C
RV2006
RV1996
RV2623
RV1997
RV2005C
RV2007C
RV1814
RV2628
RV1738
RV2629
RV2627C
RV2030C
RV1734C
RV0079
RV1813C
RV2624C
RV2032
RV0572C
RV2630
RV3307
RV2626C
RV0569
RV1036C
RV1733C
RV2031C
RV1737C
RV3306C
