# Supplementary material for: SyNDI: synchronous network data integration framework
Source: BMC Bioinformatics. 2018 Nov 6;19:403. doi: 10.1186/s12859-018-2426-5 (PMC6219086; doi:10.1186/s12859-018-2426-5)
Supplement: Supplementary file 7 — This additional file is a zip package that contains all files and folder that used to generate Fig. 10. Detailed descriptions of each of these files and folders are presented in a README file included in this zip package. (ZIP 16.9 MB) [file 12859_2018_2426_MOESM7_ESM.zip › Additional_file_7/Nets/H37Rv_string_database.xgmml]

<?xml version="1.0" encoding="UTF-8"?>
<graph xmlns="http://www.cs.rpi.edu/XGMML" xmlns:dc="http://purl.org/dc/elements/1.1/" xmlns:xlink="http://www.w3.org/1999/xlink" xmlns:cy="http://www.cytoscape.org" label="out">
<att name="GRAPH_VIEW_CENTER_X" value="2025.0332641601562"/><att name="GRAPH_VIEW_CENTER_Y" value="2025.0332641601562"/>
<node id="0" label="Rv2504c" aliasName="scoA"><graphics x="1948.5053100585938" y="44.08489990234375"/><att type="string" name="shared_name" value="Rv2504c"/></node>
<node id="1" label="Rv0112" aliasName="gca"><graphics x="999.7822418212891" y="1443.0092468261719"/><att type="string" name="shared_name" value="Rv0112"/></node>
<node id="2" label="Rv0111" aliasName="Rv0111"><graphics x="1534.8429870605469" y="1491.0755615234375"/><att type="string" name="shared_name" value="Rv0111"/></node>
<node id="3" label="Rv3356c" aliasName="folD"><graphics x="1280.2156105041504" y="885.4177017211914"/><att type="string" name="shared_name" value="Rv3356c"/></node>
<node id="4" label="Rv1319c" aliasName="Rv1319c"><graphics x="1505.1446838378906" y="820.0896911621094"/><att type="string" name="shared_name" value="Rv1319c"/></node>
<node id="5" label="Rv0820" aliasName="phoT"><graphics x="1796.8018188476562" y="507.4141664505005"/><att type="string" name="shared_name" value="Rv0820"/></node>
<node id="6" label="Rv3441c" aliasName="glmM"><graphics x="995.2354583740234" y="1187.8408660888672"/><att type="string" name="shared_name" value="Rv3441c"/></node>
<node id="7" label="Rv2995c" aliasName="leuB"><graphics x="1434.8172760009766" y="945.8227581977844"/><att type="string" name="shared_name" value="Rv2995c"/></node>
<node id="8" label="Rv3756c" aliasName="proZ"><graphics x="1799.700828552246" y="712.1105165481567"/><att type="string" name="shared_name" value="Rv3756c"/></node>
<node id="9" label="Rv3838c" aliasName="pheA"><graphics x="1125.2712783813477" y="1113.6843566894531"/><att type="string" name="shared_name" value="Rv3838c"/></node>
<node id="10" label="Rv1131" aliasName="gltA1"><graphics x="1236.4565544128418" y="743.2431182861328"/><att type="string" name="shared_name" value="Rv1131"/></node>
<node id="11" label="Rv2455c" aliasName="Rv2455c"><graphics x="1215.6169002652168" y="638.0272827148438"/><att type="string" name="shared_name" value="Rv2455c"/></node>
<node id="12" label="Rv0819" aliasName="Rv0819"><graphics x="1959.7321166992188" y="530.863507270813"/><att type="string" name="shared_name" value="Rv0819"/></node>
<node id="13" label="Rv2505c" aliasName="fadD35"><graphics x="1283.9580459594727" y="1286.7642211914062"/><att type="string" name="shared_name" value="Rv2505c"/></node>
<node id="14" label="Rv1318c" aliasName="Rv1318c"><graphics x="1499.9851379394531" y="802.7603149414062"/><att type="string" name="shared_name" value="Rv1318c"/></node>
<node id="15" label="Rv1905c" aliasName="aao"><graphics x="1234.6230716705322" y="812.7435760498047"/><att type="string" name="shared_name" value="Rv1905c"/></node>
<node id="16" label="Rv0812" aliasName="Rv0812"><graphics x="1147.8532791137695" y="1115.7642669677734"/><att type="string" name="shared_name" value="Rv0812"/></node>
<node id="17" label="Rv3757c" aliasName="proW"><graphics x="1792.9935913085938" y="686.2882509231567"/><att type="string" name="shared_name" value="Rv3757c"/></node>
<node id="18" label="Rv1122" aliasName="gnd2"><graphics x="1111.2684783935547" y="1352.9856262207031"/><att type="string" name="shared_name" value="Rv1122"/></node>
<node id="19" label="Rv1121" aliasName="zwf1"><graphics x="1059.554458618164" y="1327.2301635742188"/><att type="string" name="shared_name" value="Rv1121"/></node>
<node id="20" label="Rv2251" aliasName="Rv2251"><graphics x="1505.9213256835938" y="1256.0132751464844"/><att type="string" name="shared_name" value="Rv2251"/></node>
<node id="21" label="Rv2454c" aliasName="Rv2454c"><graphics x="1199.6332340240479" y="661.0992431640625"/><att type="string" name="shared_name" value="Rv2454c"/></node>
<node id="22" label="Rv2502c" aliasName="accD1"><graphics x="1667.5950927734375" y="1344.4291687011719"/><att type="string" name="shared_name" value="Rv2502c"/></node>
<node id="23" label="Rv3883c" aliasName="mycP1"><graphics x="1767.1687622070312" y="338.86417865753174"/><att type="string" name="shared_name" value="Rv3883c"/></node>
<node id="24" label="Rv0848" aliasName="cysK2"><graphics x="1170.1163749694824" y="891.2715911865234"/><att type="string" name="shared_name" value="Rv0848"/></node>
<node id="25" label="Rv3559c" aliasName="Rv3559c"><graphics x="1668.4169006347656" y="1262.2946472167969"/><att type="string" name="shared_name" value="Rv3559c"/></node>
<node id="26" label="Rv3758c" aliasName="proV"><graphics x="1773.8782424926758" y="718.8218202590942"/><att type="string" name="shared_name" value="Rv3758c"/></node>
<node id="27" label="Rv0843" aliasName="Rv0843"><graphics x="1341.9915084838867" y="784.7235107421875"/><att type="string" name="shared_name" value="Rv0843"/></node>
<node id="28" label="Rv2413c" aliasName="Rv2413c"><graphics x="1421.9747467041016" y="838.0003356933594"/><att type="string" name="shared_name" value="Rv2413c"/></node>
<node id="29" label="Rv3039c" aliasName="echA17"><graphics x="1637.2264404296875" y="1109.4945220947266"/><att type="string" name="shared_name" value="Rv3039c"/></node>
<node id="30" label="Rv3097c" aliasName="lipY"><graphics x="1389.0928344726562" y="1254.4809265136719"/><att type="string" name="shared_name" value="Rv3097c"/></node>
<node id="31" label="Rv1110" aliasName="ispH"><graphics x="1241.2724266052246" y="62.04754638671875"/><att type="string" name="shared_name" value="Rv1110"/></node>
<node id="32" label="Rv2241" aliasName="aceE"><graphics x="1350.1704406738281" y="790.959228515625"/><att type="string" name="shared_name" value="Rv2241"/></node>
<node id="33" label="Rv2243" aliasName="fabD"><graphics x="1578.8612670898438" y="1239.6892700195312"/><att type="string" name="shared_name" value="Rv2243"/></node>
<node id="34" label="Rv2244" aliasName="acpP"><graphics x="1552.1945495605469" y="1249.4114685058594"/><att type="string" name="shared_name" value="Rv2244"/></node>
<node id="35" label="Rv2245" aliasName="kasA"><graphics x="1592.8674926757812" y="1282.0260925292969"/><att type="string" name="shared_name" value="Rv2245"/></node>
<node id="36" label="Rv2773c" aliasName="dapB"><graphics x="963.8831634521484" y="833.6764907836914"/><att type="string" name="shared_name" value="Rv2773c"/></node>
<node id="37" label="Rv2246" aliasName="kasB"><graphics x="1563.5382690429688" y="1277.5650024414062"/><att type="string" name="shared_name" value="Rv2246"/></node>
<node id="38" label="Rv2247" aliasName="accD6"><graphics x="1281.5500793457031" y="1079.584243774414"/><att type="string" name="shared_name" value="Rv2247"/></node>
<node id="39" label="Rv2503c" aliasName="scoB"><graphics x="1940.7116088867188" y="65.88629150390625"/><att type="string" name="shared_name" value="Rv2503c"/></node>
<node id="40" label="Rv1104" aliasName="Rv1104"><graphics x="1767.1687622070312" y="881.1309633255005"/><att type="string" name="shared_name" value="Rv1104"/></node>
<node id="41" label="Rv2996c" aliasName="serA1"><graphics x="1398.4387664794922" y="988.1924362182617"/><att type="string" name="shared_name" value="Rv2996c"/></node>
<node id="42" label="Rv2701c" aliasName="suhB"><graphics x="1190.8368549346924" y="1366.9906616210938"/><att type="string" name="shared_name" value="Rv2701c"/></node>
<node id="43" label="Rv3759c" aliasName="proX"><graphics x="1767.1687622070312" y="692.9989442825317"/><att type="string" name="shared_name" value="Rv3759c"/></node>
<node id="44" label="Rv2726c" aliasName="dapF"><graphics x="556.1126708984375" y="1106.2135620117188"/><att type="string" name="shared_name" value="Rv2726c"/></node>
<node id="45" label="Rv1530" aliasName="adh"><graphics x="1351.889663696289" y="1263.7468566894531"/><att type="string" name="shared_name" value="Rv1530"/></node>
<node id="46" label="Rv0422c" aliasName="thiD"><graphics x="1394.2335052490234" y="644.6378784179688"/><att type="string" name="shared_name" value="Rv0422c"/></node>
<node id="47" label="Rv1537" aliasName="dinX"><graphics x="1965.5046997070312" y="814.375226020813"/><att type="string" name="shared_name" value="Rv1537"/></node>
<node id="48" label="Rv0157" aliasName="pntB"><graphics x="1737.1687622070312" y="853.2233657836914"/><att type="string" name="shared_name" value="Rv0157"/></node>
<node id="49" label="Rv1536" aliasName="ileS"><graphics x="1486.8985290527344" y="689.9181518554688"/><att type="string" name="shared_name" value="Rv1536"/></node>
<node id="50" label="Rv2585c" aliasName="Rv2585c"><graphics x="1883.591064453125" y="477.6978578567505"/><att type="string" name="shared_name" value="Rv2585c"/></node>
<node id="51" label="Rv0156" aliasName="pntAb"><graphics x="1712.9287414550781" y="841.4342803955078"/><att type="string" name="shared_name" value="Rv0156"/></node>
<node id="52" label="Rv0155" aliasName="pntAa"><graphics x="1714.919677734375" y="856.6542358398438"/><att type="string" name="shared_name" value="Rv0155"/></node>
<node id="53" label="Rv2500c" aliasName="fadE19"><graphics x="1629.1311950683594" y="1140.3630828857422"/><att type="string" name="shared_name" value="Rv2500c"/></node>
<node id="54" label="Rv2584c" aliasName="apt"><graphics x="1360.0496368408203" y="905.7204132080078"/><att type="string" name="shared_name" value="Rv2584c"/></node>
<node id="55" label="Rv2419c" aliasName="Rv2419c"><graphics x="1342.8452987670898" y="1056.7261352539062"/><att type="string" name="shared_name" value="Rv2419c"/></node>
<node id="56" label="Rv1925" aliasName="fadD31"><graphics x="1305.1970138549805" y="1292.9145812988281"/><att type="string" name="shared_name" value="Rv1925"/></node>
<node id="57" label="Rv3012c" aliasName="gatC"><graphics x="1767.1687622070312" y="813.904767036438"/><att type="string" name="shared_name" value="Rv3012c"/></node>
<node id="58" label="Rv3886c" aliasName="mycP2"><graphics x="1838.4257202148438" y="320.13715839385986"/><att type="string" name="shared_name" value="Rv3886c"/></node>
<node id="59" label="Rv1521" aliasName="fadD25"><graphics x="1291.4112854003906" y="1267.3848571777344"/><att type="string" name="shared_name" value="Rv1521"/></node>
<node id="60" label="Rv0630c" aliasName="recB"><graphics x="1920.0610580444336" y="686.2882509231567"/><att type="string" name="shared_name" value="Rv0630c"/></node>
<node id="61" label="Rv0337c" aliasName="aspC"><graphics x="1243.8859825134277" y="909.5912437438965"/><att type="string" name="shared_name" value="Rv0337c"/></node>
<node id="62" label="Rv2501c" aliasName="accA1"><graphics x="1635.9514770507812" y="1309.5142211914062"/><att type="string" name="shared_name" value="Rv2501c"/></node>
<node id="63" label="Rv0166" aliasName="fadD5"><graphics x="1580.16552734375" y="1132.0098266601562"/><att type="string" name="shared_name" value="Rv0166"/></node>
<node id="64" label="Rv1523" aliasName="Rv1523"><graphics x="1075.5294799804688" y="710.25439453125"/><att type="string" name="shared_name" value="Rv1523"/></node>
<node id="65" label="Rv2583c" aliasName="relA"><graphics x="1537.529052734375" y="795.4348907470703"/><att type="string" name="shared_name" value="Rv2583c"/></node>
<node id="66" label="Rv0357c" aliasName="purA"><graphics x="1274.8447036743164" y="915.0241241455078"/><att type="string" name="shared_name" value="Rv0357c"/></node>
<node id="67" label="Rv2296" aliasName="Rv2296"><graphics x="1335.5865173339844" y="1255.484375"/><att type="string" name="shared_name" value="Rv2296"/></node>
<node id="68" label="Rv3290c" aliasName="lat"><graphics x="537.7186279296875" y="1161.1801452636719"/><att type="string" name="shared_name" value="Rv3290c"/></node>
<node id="69" label="Rv3536c" aliasName="Rv3536c"><graphics x="1957.713623046875" y="420.72794818878174"/><att type="string" name="shared_name" value="Rv3536c"/></node>
<node id="70" label="Rv0809" aliasName="purM"><graphics x="1302.3238906860352" y="760.8184661865234"/><att type="string" name="shared_name" value="Rv0809"/></node>
<node id="71" label="Rv0808" aliasName="purF"><graphics x="1097.7054748535156" y="1069.86669921875"/><att type="string" name="shared_name" value="Rv0808"/></node>
<node id="72" label="Rv0133" aliasName="Rv0133"><graphics x="1507.7525329589844" y="1504.943359375"/><att type="string" name="shared_name" value="Rv0133"/></node>
<node id="73" label="Rv1511" aliasName="gmdA"><graphics x="1020.7540435791016" y="1457.2610168457031"/><att type="string" name="shared_name" value="Rv1511"/></node>
<node id="74" label="Rv2398c" aliasName="cysW"><graphics x="1835.284080505371" y="686.2882509231567"/><att type="string" name="shared_name" value="Rv2398c"/></node>
<node id="75" label="Rv1512" aliasName="epiA"><graphics x="994.9158020019531" y="1482.9235229492188"/><att type="string" name="shared_name" value="Rv1512"/></node>
<node id="76" label="Rv2918c" aliasName="glnD"><graphics x="1849.5414428710938" y="738.8218202590942"/><att type="string" name="shared_name" value="Rv2918c"/></node>
<node id="77" label="Rv2289" aliasName="cdh"><graphics x="1424.9120483398438" y="1162.8846130371094"/><att type="string" name="shared_name" value="Rv2289"/></node>
<node id="78" label="Rv2397c" aliasName="cysA1"><graphics x="1829.700828552246" y="712.3838319778442"/><att type="string" name="shared_name" value="Rv2397c"/></node>
<node id="79" label="Rv0803" aliasName="purL"><graphics x="1266.3600807189941" y="837.793083190918"/><att type="string" name="shared_name" value="Rv0803"/></node>
<node id="80" label="Rv3535c" aliasName="Rv3535c"><graphics x="1130.3128967285156" y="773.2371673583984"/><att type="string" name="shared_name" value="Rv3535c"/></node>
<node id="81" label="Rv2483c" aliasName="plsC"><graphics x="1448.6381072998047" y="1145.2961883544922"/><att type="string" name="shared_name" value="Rv2483c"/></node>
<node id="82" label="Rv1915" aliasName="aceAa"><graphics x="1230.622205734253" y="783.0153503417969"/><att type="string" name="shared_name" value="Rv1915"/></node>
<node id="83" label="Rv1916" aliasName="aceAb"><graphics x="1192.8303413391113" y="790.0551910400391"/><att type="string" name="shared_name" value="Rv1916"/></node>
<node id="84" label="Rv0423c" aliasName="thiC"><graphics x="1347.311508178711" y="683.5263366699219"/><att type="string" name="shared_name" value="Rv0423c"/></node>
<node id="85" label="Rv0147" aliasName="Rv0147"><graphics x="1286.2559661865234" y="1160.9953918457031"/><att type="string" name="shared_name" value="Rv0147"/></node>
<node id="86" label="Rv2399c" aliasName="cysT"><graphics x="1861.3735580444336" y="691.8535585403442"/><att type="string" name="shared_name" value="Rv2399c"/></node>
<node id="87" label="Rv2471" aliasName="aglA"><graphics x="1896.9199829101562" y="350.858868598938"/><att type="string" name="shared_name" value="Rv2471"/></node>
<node id="88" label="Rv0542c" aliasName="menE"><graphics x="1904.3701782226562" y="814.507550239563"/><att type="string" name="shared_name" value="Rv0542c"/></node>
<node id="89" label="Rv2919c" aliasName="glnB"><graphics x="1861.5780639648438" y="767.2707948684692"/><att type="string" name="shared_name" value="Rv2919c"/></node>
<node id="90" label="Rv3534c" aliasName="Rv3534c"><graphics x="1939.76416015625" y="394.47404193878174"/><att type="string" name="shared_name" value="Rv3534c"/></node>
<node id="91" label="Rv2482c" aliasName="plsB2"><graphics x="1494.3645629882812" y="1211.4071350097656"/><att type="string" name="shared_name" value="Rv2482c"/></node>
<node id="92" label="Rv3070" aliasName="ccrB"><graphics x="1854.9031066894531" y="892.002667427063"/><att type="string" name="shared_name" value="Rv3070"/></node>
<node id="93" label="Rv2054" aliasName="Rv2054"><graphics x="1813.7296752929688" y="835.052716255188"/><att type="string" name="shared_name" value="Rv2054"/></node>
<node id="94" label="Rv1330c" aliasName="Rv1330c"><graphics x="1604.9534912109375" y="890.2832145690918"/><att type="string" name="shared_name" value="Rv1330c"/></node>
<node id="95" label="Rv2467" aliasName="pepN"><graphics x="1176.2836456298828" y="932.7083988189697"/><att type="string" name="shared_name" value="Rv2467"/></node>
<node id="96" label="Rv3710" aliasName="leuA"><graphics x="1413.5564575195312" y="787.9867401123047"/><att type="string" name="shared_name" value="Rv3710"/></node>
<node id="97" label="Rv2622" aliasName="Rv2622"><graphics x="1153.5606079101562" y="693.672119140625"/><att type="string" name="shared_name" value="Rv2622"/></node>
<node id="98" label="Rv3069" aliasName="ccrB"><graphics x="1825.9842834472656" y="881.1309633255005"/><att type="string" name="shared_name" value="Rv3069"/></node>
<node id="99" label="Rv2072c" aliasName="cobL"><graphics x="47.66845703125" y="769.3933868408203"/><att type="string" name="shared_name" value="Rv2072c"/></node>
<node id="100" label="Rv2835c" aliasName="ugpA"><graphics x="1893.3151245117188" y="767.1783876419067"/><att type="string" name="shared_name" value="Rv2835c"/></node>
<node id="101" label="Rv0904c" aliasName="accD3"><graphics x="1594.9981079101562" y="1249.429931640625"/><att type="string" name="shared_name" value="Rv0904c"/></node>
<node id="102" label="Rv3666c" aliasName="dppA"><graphics x="1882.140869140625" y="531.7110414505005"/><att type="string" name="shared_name" value="Rv3666c"/></node>
<node id="103" label="Rv0896" aliasName="gltA"><graphics x="1208.3789348602295" y="760.7112274169922"/><att type="string" name="shared_name" value="Rv0896"/></node>
<node id="104" label="Rv3086" aliasName="adhD"><graphics x="1125.5619354248047" y="757.8284301757812"/><att type="string" name="shared_name" value="Rv3086"/></node>
<node id="105" label="Rv2064" aliasName="cobG"><graphics x="390.64801025390625" y="817.6197052001953"/><att type="string" name="shared_name" value="Rv2064"/></node>
<node id="106" label="Rv2065" aliasName="cobH"><graphics x="83.4373779296875" y="785.0495300292969"/><att type="string" name="shared_name" value="Rv2065"/></node>
<node id="107" label="Rv2066" aliasName="cobI"><graphics x="425.53955078125" y="834.015266418457"/><att type="string" name="shared_name" value="Rv2066"/></node>
<node id="108" label="Rv0255c" aliasName="cobQ1"><graphics x="1767.1687622070312" y="168.1982879638672"/><att type="string" name="shared_name" value="Rv0255c"/></node>
<node id="109" label="Rv0892" aliasName="Rv0892"><graphics x="1124.7119827270508" y="695.1770629882812"/><att type="string" name="shared_name" value="Rv0892"/></node>
<node id="110" label="Rv2322c" aliasName="rocD1"><graphics x="1022.6385955810547" y="995.4684295654297"/><att type="string" name="shared_name" value="Rv2322c"/></node>
<node id="111" label="Rv3051c" aliasName="nrdE"><graphics x="1445.7496032714844" y="851.9542388916016"/><att type="string" name="shared_name" value="Rv3051c"/></node>
<node id="112" label="Rv2236c" aliasName="cobD"><graphics x="1796.8103637695312" y="156.42256927490234"/><att type="string" name="shared_name" value="Rv2236c"/></node>
<node id="113" label="Rv3704c" aliasName="gshA"><graphics x="1147.0522155761719" y="941.5940532684326"/><att type="string" name="shared_name" value="Rv3704c"/></node>
<node id="114" label="Rv2351c" aliasName="plcA"><graphics x="1221.1654691696167" y="1340.1855773925781"/><att type="string" name="shared_name" value="Rv2351c"/></node>
<node id="115" label="Rv2458" aliasName="mmuM"><graphics x="1147.4684448242188" y="800.351806640625"/><att type="string" name="shared_name" value="Rv2458"/></node>
<node id="116" label="Rv3665c" aliasName="dppB"><graphics x="1866.668701171875" y="497.0709047317505"/><att type="string" name="shared_name" value="Rv3665c"/></node>
<node id="117" label="Rv1940" aliasName="ribA1"><graphics x="1516.0827941894531" y="769.6927490234375"/><att type="string" name="shared_name" value="Rv1940"/></node>
<node id="118" label="Rv0391" aliasName="metZ"><graphics x="1157.4067420959473" y="821.6442260742188"/><att type="string" name="shared_name" value="Rv0391"/></node>
<node id="119" label="Rv3010c" aliasName="pfkA"><graphics x="1083.307388305664" y="1267.8008728027344"/><att type="string" name="shared_name" value="Rv3010c"/></node>
<node id="120" label="Rv2321c" aliasName="rocD2"><graphics x="1004.1228485107422" y="971.3685970306396"/><att type="string" name="shared_name" value="Rv2321c"/></node>
<node id="121" label="Rv3711c" aliasName="dnaQ"><graphics x="1453.0584716796875" y="857.0290679931641"/><att type="string" name="shared_name" value="Rv3711c"/></node>
<node id="122" label="Rv2833c" aliasName="ugpB"><graphics x="1918.2047729492188" y="738.8218202590942"/><att type="string" name="shared_name" value="Rv2833c"/></node>
<node id="123" label="Rv2601" aliasName="speE"><graphics x="989.6689300537109" y="782.4931793212891"/><att type="string" name="shared_name" value="Rv2601"/></node>
<node id="124" label="Rv0389" aliasName="purT"><graphics x="1244.5931453704834" y="849.522705078125"/><att type="string" name="shared_name" value="Rv0389"/></node>
<node id="125" label="Rv2607" aliasName="pdxH"><graphics x="1798.516845703125" y="943.3145570755005"/><att type="string" name="shared_name" value="Rv2607"/></node>
<node id="126" label="Rv3664c" aliasName="dppC"><graphics x="1865.365966796875" y="517.2886171340942"/><att type="string" name="shared_name" value="Rv3664c"/></node>
<node id="127" label="Rv3044" aliasName="fecB"><graphics x="1893.1592407226562" y="552.3724184036255"/><att type="string" name="shared_name" value="Rv3044"/></node>
<node id="128" label="Rv0902c" aliasName="prrB"><graphics x="1827.0283813476562" y="919.805157661438"/><att type="string" name="shared_name" value="Rv0902c"/></node>
<node id="129" label="Rv3011c" aliasName="gatA"><graphics x="1783.5896606445312" y="787.7562074661255"/><att type="string" name="shared_name" value="Rv3011c"/></node>
<node id="130" label="Rv0570" aliasName="nrdZ"><graphics x="1450.4363250732422" y="823.3415374755859"/><att type="string" name="shared_name" value="Rv0570"/></node>
<node id="131" label="Rv1187" aliasName="rocA"><graphics x="987.9602661132812" y="997.6621322631836"/><att type="string" name="shared_name" value="Rv1187"/></node>
<node id="132" label="Rv2977c" aliasName="thiL"><graphics x="1453.625015258789" y="688.6063232421875"/><att type="string" name="shared_name" value="Rv2977c"/></node>
<node id="133" label="Rv1188" aliasName="Rv1188"><graphics x="924.4171752929688" y="976.3584384918213"/><att type="string" name="shared_name" value="Rv1188"/></node>
<node id="134" label="Rv0187" aliasName="Rv0187"><graphics x="1086.131607055664" y="697.7718505859375"/><att type="string" name="shared_name" value="Rv0187"/></node>
<node id="135" label="Rv2834c" aliasName="ugpE"><graphics x="1919.9407348632812" y="765.4383974075317"/><att type="string" name="shared_name" value="Rv2834c"/></node>
<node id="136" label="Rv1193" aliasName="fadD36"><graphics x="1311.7294692993164" y="1271.3437194824219"/><att type="string" name="shared_name" value="Rv1193"/></node>
<node id="137" label="Rv0186" aliasName="bglS"><graphics x="1928.0875854492188" y="337.838604927063"/><att type="string" name="shared_name" value="Rv0186"/></node>
<node id="138" label="Rv2436" aliasName="rbsK"><graphics x="1110.9574508666992" y="1259.2562561035156"/><att type="string" name="shared_name" value="Rv2436"/></node>
<node id="139" label="Rv3056" aliasName="dinP"><graphics x="1949.8141479492188" y="787.7562074661255"/><att type="string" name="shared_name" value="Rv3056"/></node>
<node id="140" label="Rv3663c" aliasName="dppD"><graphics x="1888.9259033203125" y="496.25065326690674"/><att type="string" name="shared_name" value="Rv3663c"/></node>
<node id="141" label="Rv0903c" aliasName="prrA"><graphics x="1856.9900512695312" y="912.270733833313"/><att type="string" name="shared_name" value="Rv0903c"/></node>
<node id="142" label="Rv1449c" aliasName="tkt"><graphics x="1115.022315979004" y="1295.7803649902344"/><att type="string" name="shared_name" value="Rv1449c"/></node>
<node id="143" label="Rv2225" aliasName="panB"><graphics x="1369.868408203125" y="828.3540878295898"/><att type="string" name="shared_name" value="Rv2225"/></node>
<node id="144" label="Rv2182c" aliasName="Rv2182c"><graphics x="1471.2574310302734" y="1194.475112915039"/><att type="string" name="shared_name" value="Rv2182c"/></node>
<node id="145" label="Rv2211c" aliasName="gcvT"><graphics x="1241.249059677124" y="850.818977355957"/><att type="string" name="shared_name" value="Rv2211c"/></node>
<node id="146" label="Rv2220" aliasName="glnA1"><graphics x="1060.4481353759766" y="1048.117530822754"/><att type="string" name="shared_name" value="Rv2220"/></node>
<node id="147" label="Rv0860" aliasName="fadB"><graphics x="1525.7908935546875" y="1065.5503387451172"/><att type="string" name="shared_name" value="Rv0860"/></node>
<node id="148" label="Rv3607c" aliasName="folB"><graphics x="1166.939208984375" y="1097.55126953125"/><att type="string" name="shared_name" value="Rv3607c"/></node>
<node id="149" label="Rv2428" aliasName="ahpC"><graphics x="1487.9564514160156" y="989.4192657470703"/><att type="string" name="shared_name" value="Rv2428"/></node>
<node id="150" label="Rv1181" aliasName="pks4"><graphics x="1781.9802856445312" y="394.47404193878174"/><att type="string" name="shared_name" value="Rv1181"/></node>
<node id="151" label="Rv2950c" aliasName="fadD29"><graphics x="1224.393883228302" y="1228.4766845703125"/><att type="string" name="shared_name" value="Rv2950c"/></node>
<node id="152" label="Rv2038c" aliasName="Rv2038c"><graphics x="2003.4724731445312" y="632.5305604934692"/><att type="string" name="shared_name" value="Rv2038c"/></node>
<node id="153" label="Rv1180" aliasName="pks3"><graphics x="1829.8958129882812" y="430.21073627471924"/><att type="string" name="shared_name" value="Rv1180"/></node>
<node id="154" label="Rv0069c" aliasName="sdaA"><graphics x="1248.8495826721191" y="953.9019770622253"/><att type="string" name="shared_name" value="Rv0069c"/></node>
<node id="155" label="Rv1448c" aliasName="tal"><graphics x="1115.4055862426758" y="1277.8035278320312"/><att type="string" name="shared_name" value="Rv1448c"/></node>
<node id="156" label="Rv3709c" aliasName="ask"><graphics x="1151.1839752197266" y="934.3452548980713"/><att type="string" name="shared_name" value="Rv3709c"/></node>
<node id="157" label="Rv2210c" aliasName="ilvE"><graphics x="1429.8772430419922" y="748.2040557861328"/><att type="string" name="shared_name" value="Rv2210c"/></node>
<node id="158" label="Rv3075c" aliasName="Rv3075c"><graphics x="1296.1161346435547" y="817.7247619628906"/><att type="string" name="shared_name" value="Rv3075c"/></node>
<node id="159" label="Rv2326c" aliasName="Rv2326c"><graphics x="1964.1680297851562" y="738.8218202590942"/><att type="string" name="shared_name" value="Rv2326c"/></node>
<node id="160" label="Rv2213" aliasName="pepB"><graphics x="1181.3406257629395" y="905.9371032714844"/><att type="string" name="shared_name" value="Rv2213"/></node>
<node id="161" label="Rv3608c" aliasName="folP1"><graphics x="1198.5603847503662" y="1067.5158767700195"/><att type="string" name="shared_name" value="Rv3608c"/></node>
<node id="162" label="Rv1164" aliasName="narI"><graphics x="961.4281311035156" y="1087.1595306396484"/><att type="string" name="shared_name" value="Rv1164"/></node>
<node id="163" label="Rv2855" aliasName="mtr"><graphics x="1107.0547714233398" y="949.7722845077515"/><att type="string" name="shared_name" value="Rv2855"/></node>
<node id="164" label="Rv1162" aliasName="narH"><graphics x="964.4275054931641" y="1068.737678527832"/><att type="string" name="shared_name" value="Rv1162"/></node>
<node id="165" label="Rv1163" aliasName="narJ"><graphics x="949.4207763671875" y="1058.1438446044922"/><att type="string" name="shared_name" value="Rv1163"/></node>
<node id="166" label="Rv0852" aliasName="fadD16"><graphics x="1438.1184997558594" y="1294.1843872070312"/><att type="string" name="shared_name" value="Rv0852"/></node>
<node id="167" label="Rv2439c" aliasName="proB"><graphics x="972.0042877197266" y="974.939115524292"/><att type="string" name="shared_name" value="Rv2439c"/></node>
<node id="168" label="Rv2215" aliasName="dlaT"><graphics x="1266.469554901123" y="732.6732482910156"/><att type="string" name="shared_name" value="Rv2215"/></node>
<node id="169" label="Rv2218" aliasName="lipA"><graphics x="1943.8232727050781" y="890.6324892044067"/><att type="string" name="shared_name" value="Rv2218"/></node>
<node id="170" label="Rv2217" aliasName="lipB"><graphics x="1973.2165832519531" y="881.1309633255005"/><att type="string" name="shared_name" value="Rv2217"/></node>
<node id="171" label="Rv1135A" aliasName="Rv1135A"><graphics x="1966.1472778320312" y="10.0"/><att type="string" name="shared_name" value="Rv1135A"/></node>
<node id="172" label="Rv0350" aliasName="dnaK"><graphics x="1464.5158996582031" y="980.5717029571533"/><att type="string" name="shared_name" value="Rv0350"/></node>
<node id="173" label="Rv0859" aliasName="fadA"><graphics x="1913.3811645507812" y="44.14544677734375"/><att type="string" name="shared_name" value="Rv0859"/></node>
<node id="174" label="Rv1731" aliasName="gabD2"><graphics x="1136.1647491455078" y="881.9983520507812"/><att type="string" name="shared_name" value="Rv1731"/></node>
<node id="175" label="Rv1170" aliasName="mshB"><graphics x="1940.132568359375" y="477.6978578567505"/><att type="string" name="shared_name" value="Rv1170"/></node>
<node id="176" label="Rv1640c" aliasName="lysS"><graphics x="1544.3065490722656" y="1015.0242614746094"/><att type="string" name="shared_name" value="Rv1640c"/></node>
<node id="177" label="Rv2951c" aliasName="Rv2951c"><graphics x="1486.4601745605469" y="1325.1033325195312"/><att type="string" name="shared_name" value="Rv2951c"/></node>
<node id="178" label="Rv3708c" aliasName="asd"><graphics x="1078.7846221923828" y="897.8887557983398"/><att type="string" name="shared_name" value="Rv3708c"/></node>
<node id="179" label="Rv1447c" aliasName="zwf2"><graphics x="1079.4683990478516" y="1325.0327453613281"/><att type="string" name="shared_name" value="Rv1447c"/></node>
<node id="180" label="Rv0881" aliasName="Rv0881"><graphics x="1139.227668762207" y="662.8826904296875"/><att type="string" name="shared_name" value="Rv0881"/></node>
<node id="181" label="Rv2325c" aliasName="Rv2325c"><graphics x="1949.9407348632812" y="766.2252626419067"/><att type="string" name="shared_name" value="Rv2325c"/></node>
<node id="182" label="Rv2438c" aliasName="nadE"><graphics x="1712.6226501464844" y="875.2025680541992"/><att type="string" name="shared_name" value="Rv2438c"/></node>
<node id="183" label="Rv3609c" aliasName="folE"><graphics x="1482.7439270019531" y="790.6144256591797"/><att type="string" name="shared_name" value="Rv3609c"/></node>
<node id="184" label="Rv2201" aliasName="asnB"><graphics x="1115.1795043945312" y="980.1614246368408"/><att type="string" name="shared_name" value="Rv2201"/></node>
<node id="185" label="Rv0254c" aliasName="cobU"><graphics x="1805.3588256835938" y="123.79275894165039"/><att type="string" name="shared_name" value="Rv0254c"/></node>
<node id="186" label="Rv2207" aliasName="cobT"><graphics x="1865.9837036132812" y="37.401222229003906"/><att type="string" name="shared_name" value="Rv2207"/></node>
<node id="187" label="Rv3285" aliasName="accA3"><graphics x="1514.6372680664062" y="1199.543228149414"/><att type="string" name="shared_name" value="Rv3285"/></node>
<node id="188" label="Rv1988" aliasName="Rv1988"><graphics x="1082.2223205566406" y="737.8063049316406"/><att type="string" name="shared_name" value="Rv1988"/></node>
<node id="189" label="Rv2208" aliasName="cobS"><graphics x="1827.3330688476562" y="95.11872482299805"/><att type="string" name="shared_name" value="Rv2208"/></node>
<node id="190" label="Rv3034c" aliasName="Rv3034c"><graphics x="1497.3420104980469" y="1480.5934448242188"/><att type="string" name="shared_name" value="Rv3034c"/></node>
<node id="191" label="Rv3089" aliasName="fadD13"><graphics x="1262.1364288330078" y="1245.0960693359375"/><att type="string" name="shared_name" value="Rv3089"/></node>
<node id="192" label="Rv2350c" aliasName="plcB"><graphics x="1238.8080387115479" y="1351.3038024902344"/><att type="string" name="shared_name" value="Rv2350c"/></node>
<node id="193" label="Rv3668c" aliasName="Rv3668c"><graphics x="1783.1664428710938" y="307.02909564971924"/><att type="string" name="shared_name" value="Rv3668c"/></node>
<node id="194" label="Rv1161" aliasName="narG"><graphics x="981.4585266113281" y="1041.600845336914"/><att type="string" name="shared_name" value="Rv1161"/></node>
<node id="195" label="Rv2006" aliasName="otsB1"><graphics x="855.679931640625" y="1270.5370788574219"/><att type="string" name="shared_name" value="Rv2006"/></node>
<node id="196" label="Rv1622c" aliasName="cydB"><graphics x="1940.385498046875" y="635.3636903762817"/><att type="string" name="shared_name" value="Rv1622c"/></node>
<node id="197" label="Rv1144" aliasName="Rv1144"><graphics x="1486.7893981933594" y="1027.6940078735352"/><att type="string" name="shared_name" value="Rv1144"/></node>
<node id="198" label="Rv2858c" aliasName="aldC"><graphics x="1298.5869369506836" y="1160.4846954345703"/><att type="string" name="shared_name" value="Rv2858c"/></node>
<node id="199" label="Rv2992c" aliasName="gltX"><graphics x="1032.790283203125" y="1022.8771514892578"/><att type="string" name="shared_name" value="Rv2992c"/></node>
<node id="200" label="Rv1712" aliasName="cmk"><graphics x="1472.8947143554688" y="864.8436737060547"/><att type="string" name="shared_name" value="Rv1712"/></node>
<node id="201" label="Rv2039c" aliasName="Rv2039c"><graphics x="1977.8688354492188" y="625.0264101028442"/><att type="string" name="shared_name" value="Rv2039c"/></node>
<node id="202" label="Rv1445c" aliasName="devB"><graphics x="1081.9244842529297" y="1366.3356628417969"/><att type="string" name="shared_name" value="Rv1445c"/></node>
<node id="203" label="Rv3468c" aliasName="Rv3468c"><graphics x="976.5985870361328" y="1370.5104370117188"/><att type="string" name="shared_name" value="Rv3468c"/></node>
<node id="204" label="Rv1089A" aliasName="Rv1089A"><graphics x="1949.323745727539" y="306.7068910598755"/><att type="string" name="shared_name" value="Rv1089A"/></node>
<node id="205" label="Rv2163c" aliasName="pbpB"><graphics x="467.73138427734375" y="1007.980110168457"/><att type="string" name="shared_name" value="Rv2163c"/></node>
<node id="206" label="Rv2612c" aliasName="pgsA1"><graphics x="1398.369369506836" y="1171.3416290283203"/><att type="string" name="shared_name" value="Rv2612c"/></node>
<node id="207" label="Rv0334" aliasName="rmlA"><graphics x="1004.7422485351562" y="1336.9546203613281"/><att type="string" name="shared_name" value="Rv0334"/></node>
<node id="208" label="Rv3799c" aliasName="accD4"><graphics x="1269.6028366088867" y="1090.6072387695312"/><att type="string" name="shared_name" value="Rv3799c"/></node>
<node id="209" label="Rv2029c" aliasName="pfkB"><graphics x="1094.8455505371094" y="1254.5617980957031"/><att type="string" name="shared_name" value="Rv2029c"/></node>
<node id="210" label="Rv2579" aliasName="dhaA"><graphics x="1364.2181701660156" y="1235.3338317871094"/><att type="string" name="shared_name" value="Rv2579"/></node>
<node id="211" label="Rv3280" aliasName="accD5"><graphics x="1346.003921508789" y="1104.1360778808594"/><att type="string" name="shared_name" value="Rv3280"/></node>
<node id="212" label="Rv2573" aliasName="Rv2573"><graphics x="1300.6322937011719" y="983.892671585083"/><att type="string" name="shared_name" value="Rv2573"/></node>
<node id="213" label="Rv3667" aliasName="acs"><graphics x="1289.7621383666992" y="1121.4140167236328"/><att type="string" name="shared_name" value="Rv3667"/></node>
<node id="214" label="Rv0432" aliasName="sodC"><graphics x="1186.7142143249512" y="1164.9239654541016"/><att type="string" name="shared_name" value="Rv0432"/></node>
<node id="215" label="Rv1017c" aliasName="prsA"><graphics x="1148.8674240112305" y="1177.6035461425781"/><att type="string" name="shared_name" value="Rv1017c"/></node>
<node id="216" label="Rv2153c" aliasName="murG"><graphics x="487.713134765625" y="1039.2295303344727"/><att type="string" name="shared_name" value="Rv2153c"/></node>
<node id="217" label="Rv3417c" aliasName="groEL"><graphics x="1485.8196105957031" y="948.3013210296631"/><att type="string" name="shared_name" value="Rv3417c"/></node>
<node id="218" label="Rv1538c" aliasName="ansA"><graphics x="1098.078269958496" y="968.9661045074463"/><att type="string" name="shared_name" value="Rv1538c"/></node>
<node id="219" label="Rv3644c" aliasName="Rv3644c"><graphics x="1507.0364990234375" y="843.6086120605469"/><att type="string" name="shared_name" value="Rv3644c"/></node>
<node id="220" label="Rv2589" aliasName="gabT"><graphics x="1220.23051404953" y="1055.5010147094727"/><att type="string" name="shared_name" value="Rv2589"/></node>
<node id="221" label="Rv3457c" aliasName="rpoA"><graphics x="1519.9291687011719" y="800.4613189697266"/><att type="string" name="shared_name" value="Rv3457c"/></node>
<node id="222" label="Rv0787A" aliasName="Rv0787A"><graphics x="1289.0301895141602" y="845.3609924316406"/><att type="string" name="shared_name" value="Rv0787A"/></node>
<node id="223" label="Rv0824c" aliasName="desA1"><graphics x="1693.881103515625" y="1249.8323364257812"/><att type="string" name="shared_name" value="Rv0824c"/></node>
<node id="224" label="Rv0440" aliasName="groEL"><graphics x="1460.8619537353516" y="933.3227500915527"/><att type="string" name="shared_name" value="Rv0440"/></node>
<node id="225" label="Rv1018c" aliasName="glmU"><graphics x="896.7464294433594" y="1198.5331115722656"/><att type="string" name="shared_name" value="Rv1018c"/></node>
<node id="226" label="Rv2780" aliasName="ald"><graphics x="795.3744506835938" y="911.5744323730469"/><att type="string" name="shared_name" value="Rv2780"/></node>
<node id="227" label="Rv3263" aliasName="Rv3263"><graphics x="1086.671630859375" y="719.2921447753906"/><att type="string" name="shared_name" value="Rv3263"/></node>
<node id="228" label="Rv2349c" aliasName="plcC"><graphics x="1226.5345973968506" y="1365.3239135742188"/><att type="string" name="shared_name" value="Rv2349c"/></node>
<node id="229" label="Rv2590" aliasName="fadD9"><graphics x="1213.044137954712" y="1246.0323181152344"/><att type="string" name="shared_name" value="Rv2590"/></node>
<node id="230" label="Rv1623c" aliasName="cydA"><graphics x="1936.880126953125" y="657.9850282669067"/><att type="string" name="shared_name" value="Rv1623c"/></node>
<node id="231" label="Rv0649" aliasName="fabD2"><graphics x="1617.4546203613281" y="1229.0906066894531"/><att type="string" name="shared_name" value="Rv0649"/></node>
<node id="232" label="Rv0618" aliasName="galTa"><graphics x="938.1666259765625" y="1313.6994323730469"/><att type="string" name="shared_name" value="Rv0618"/></node>
<node id="233" label="Rv0619" aliasName="galTb"><graphics x="941.9938049316406" y="1295.0908203125"/><att type="string" name="shared_name" value="Rv0619"/></node>
<node id="234" label="Rv3057c" aliasName="Rv3057c"><graphics x="1522.2680969238281" y="1393.5069274902344"/><att type="string" name="shared_name" value="Rv3057c"/></node>
<node id="235" label="Rv0417" aliasName="thiG"><graphics x="1429.1497344970703" y="542.3334045410156"/><att type="string" name="shared_name" value="Rv0417"/></node>
<node id="236" label="Rv0260c" aliasName="Rv0260c"><graphics x="458.5086669921875" y="891.1523246765137"/><att type="string" name="shared_name" value="Rv0260c"/></node>
<node id="237" label="Rv2156c" aliasName="mraY"><graphics x="554.9312133789062" y="1031.73486328125"/><att type="string" name="shared_name" value="Rv2156c"/></node>
<node id="238" label="Rv0046c" aliasName="ino1"><graphics x="1125.1438293457031" y="1329.8128356933594"/><att type="string" name="shared_name" value="Rv0046c"/></node>
<node id="239" label="Rv0974c" aliasName="accD2"><graphics x="1293.6810760498047" y="1089.5638732910156"/><att type="string" name="shared_name" value="Rv0974c"/></node>
<node id="240" label="Rv2136c" aliasName="uppP"><graphics x="533.8578491210938" y="1005.4822006225586"/><att type="string" name="shared_name" value="Rv2136c"/></node>
<node id="241" label="Rv1736c" aliasName="narX"><graphics x="1010.2405548095703" y="1039.9674606323242"/><att type="string" name="shared_name" value="Rv1736c"/></node>
<node id="242" label="Rv2155c" aliasName="murD"><graphics x="629.0285034179688" y="1153.8671417236328"/><att type="string" name="shared_name" value="Rv2155c"/></node>
<node id="243" label="Rv2222c" aliasName="glnA2"><graphics x="1059.7228393554688" y="1030.2648849487305"/><att type="string" name="shared_name" value="Rv2222c"/></node>
<node id="244" label="Rv3582c" aliasName="ispD"><graphics x="1363.3863983154297" y="281.6591796875"/><att type="string" name="shared_name" value="Rv3582c"/></node>
<node id="245" label="Rv3606c" aliasName="folK"><graphics x="1193.0567054748535" y="1105.2923126220703"/><att type="string" name="shared_name" value="Rv3606c"/></node>
<node id="246" label="Rv2157c" aliasName="murF"><graphics x="629.7283935546875" y="1033.4623718261719"/><att type="string" name="shared_name" value="Rv2157c"/></node>
<node id="247" label="Rv0975c" aliasName="fadE13"><graphics x="1399.0483703613281" y="1232.445556640625"/><att type="string" name="shared_name" value="Rv0975c"/></node>
<node id="248" label="Rv0560c" aliasName="Rv0560c"><graphics x="1052.7523803710938" y="721.3646850585938"/><att type="string" name="shared_name" value="Rv0560c"/></node>
<node id="249" label="Rv1625c" aliasName="cya"><graphics x="1488.2967224121094" y="802.6776733398438"/><att type="string" name="shared_name" value="Rv1625c"/></node>
<node id="250" label="Rv3696c" aliasName="glpK"><graphics x="1473.8247375488281" y="1239.5899963378906"/><att type="string" name="shared_name" value="Rv3696c"/></node>
<node id="251" label="Rv0620" aliasName="galK"><graphics x="904.0693054199219" y="1314.4612121582031"/><att type="string" name="shared_name" value="Rv0620"/></node>
<node id="252" label="Rv2765" aliasName="Rv2765"><graphics x="1832.7614135742188" y="859.388180732727"/><att type="string" name="shared_name" value="Rv2765"/></node>
<node id="253" label="Rv3581c" aliasName="ispF"><graphics x="1305.8957977294922" y="155.40667724609375"/><att type="string" name="shared_name" value="Rv3581c"/></node>
<node id="254" label="Rv2870c" aliasName="dxr"><graphics x="1392.7457122802734" y="359.07904052734375"/><att type="string" name="shared_name" value="Rv2870c"/></node>
<node id="255" label="Rv1699" aliasName="pyrG"><graphics x="1466.5062561035156" y="795.4371185302734"/><att type="string" name="shared_name" value="Rv1699"/></node>
<node id="256" label="Rv2746c" aliasName="pgsA3"><graphics x="1416.1307067871094" y="1139.6227264404297"/><att type="string" name="shared_name" value="Rv2746c"/></node>
<node id="257" label="Rv2959c" aliasName="Rv2959c"><graphics x="1060.7557067871094" y="726.9216156005859"/><att type="string" name="shared_name" value="Rv2959c"/></node>
<node id="258" label="Rv2158c" aliasName="murE"><graphics x="600.095703125" y="1101.9048156738281"/><att type="string" name="shared_name" value="Rv2158c"/></node>
<node id="259" label="Rv3628" aliasName="ppa"><graphics x="1337.9794616699219" y="1076.3081512451172"/><att type="string" name="shared_name" value="Rv3628"/></node>
<node id="260" label="Rv1292" aliasName="argS"><graphics x="1555.7332458496094" y="998.7906341552734"/><att type="string" name="shared_name" value="Rv1292"/></node>
<node id="261" label="Rv1293" aliasName="lysA"><graphics x="566.1377563476562" y="1133.6746978759766"/><att type="string" name="shared_name" value="Rv1293"/></node>
<node id="262" label="Rv2832c" aliasName="ugpC"><graphics x="1891.5780639648438" y="740.5591249465942"/><att type="string" name="shared_name" value="Rv2832c"/></node>
<node id="263" label="Rv1695" aliasName="ppnK"><graphics x="1732.882568359375" y="877.3082275390625"/><att type="string" name="shared_name" value="Rv1695"/></node>
<node id="264" label="Rv3279c" aliasName="birA"><graphics x="1805.2422485351562" y="337.9360475540161"/><att type="string" name="shared_name" value="Rv3279c"/></node>
<node id="265" label="Rv0505c" aliasName="serB1"><graphics x="1269.6944465637207" y="948.9334554672241"/><att type="string" name="shared_name" value="Rv0505c"/></node>
<node id="266" label="Rv2852c" aliasName="mqo"><graphics x="1250.833164215088" y="799.0531616210938"/><att type="string" name="shared_name" value="Rv2852c"/></node>
<node id="267" label="Rv2344c" aliasName="dgt"><graphics x="1497.2263488769531" y="858.9436187744141"/><att type="string" name="shared_name" value="Rv2344c"/></node>
<node id="268" label="Rv0672" aliasName="fadE8"><graphics x="1612.7176818847656" y="1099.9977722167969"/><att type="string" name="shared_name" value="Rv0672"/></node>
<node id="269" label="Rv1286" aliasName="cysN"><graphics x="1946.9893798828125" y="573.624493598938"/><att type="string" name="shared_name" value="Rv1286"/></node>
<node id="270" label="Rv3600c" aliasName="Rv3600c"><graphics x="1185.480993270874" y="1018.4149932861328"/><att type="string" name="shared_name" value="Rv3600c"/></node>
<node id="271" label="Rv1285" aliasName="cysD"><graphics x="1923.1592407226562" y="552.3724184036255"/><att type="string" name="shared_name" value="Rv1285"/></node>
<node id="272" label="Rv2130c" aliasName="cysS"><graphics x="1964.9755859375" y="498.493390083313"/><att type="string" name="shared_name" value="Rv2130c"/></node>
<node id="273" label="Rv1201c" aliasName="Rv1201c"><graphics x="921.1066284179688" y="813.3818359375"/><att type="string" name="shared_name" value="Rv1201c"/></node>
<node id="274" label="Rv0973c" aliasName="accA2"><graphics x="1214.7413277626038" y="1042.4460525512695"/><att type="string" name="shared_name" value="Rv0973c"/></node>
<node id="275" label="Rv0404" aliasName="fadD30"><graphics x="1229.9962072372437" y="1207.2283782958984"/><att type="string" name="shared_name" value="Rv0404"/></node>
<node id="276" label="Rv3227" aliasName="aroA"><graphics x="957.8394470214844" y="1149.2740631103516"/><att type="string" name="shared_name" value="Rv3227"/></node>
<node id="277" label="Rv0408" aliasName="pta"><graphics x="1273.3740539550781" y="1116.1466827392578"/><att type="string" name="shared_name" value="Rv0408"/></node>
<node id="278" label="Rv3515c" aliasName="fadD19"><graphics x="1440.0747528076172" y="1312.9971008300781"/><att type="string" name="shared_name" value="Rv3515c"/></node>
<node id="279" label="Rv0409" aliasName="ackA"><graphics x="1269.4626998901367" y="1140.4020538330078"/><att type="string" name="shared_name" value="Rv0409"/></node>
<node id="280" label="Rv1296" aliasName="thrB"><graphics x="1162.326316833496" y="838.1146011352539"/><att type="string" name="shared_name" value="Rv1296"/></node>
<node id="281" label="Rv1295" aliasName="thrC"><graphics x="1272.722427368164" y="921.4805774688721"/><att type="string" name="shared_name" value="Rv1295"/></node>
<node id="282" label="Rv1294" aliasName="thrA"><graphics x="1091.1220703125" y="844.8265762329102"/><att type="string" name="shared_name" value="Rv1294"/></node>
<node id="283" label="Rv3224" aliasName="Rv3224"><graphics x="1502.8971862792969" y="998.9909744262695"/><att type="string" name="shared_name" value="Rv3224"/></node>
<node id="284" label="Rv0932c" aliasName="pstS2"><graphics x="1785.6415405273438" y="521.8191957473755"/><att type="string" name="shared_name" value="Rv0932c"/></node>
<node id="285" label="Rv2071c" aliasName="cobM"><graphics x="421.8455810546875" y="796.8533935546875"/><att type="string" name="shared_name" value="Rv2071c"/></node>
<node id="286" label="Rv3401" aliasName="Rv3401"><graphics x="847.9375305175781" y="1372.4697265625"/><att type="string" name="shared_name" value="Rv3401"/></node>
<node id="287" label="Rv2682c" aliasName="dxs1"><graphics x="1411.9183349609375" y="450.65972900390625"/><att type="string" name="shared_name" value="Rv2682c"/></node>
<node id="288" label="Rv2850c" aliasName="Rv2850c"><graphics x="201.031005859375" y="851.8664398193359"/><att type="string" name="shared_name" value="Rv2850c"/></node>
<node id="289" label="Rv3400" aliasName="Rv3400"><graphics x="884.0049438476562" y="1348.9716186523438"/><att type="string" name="shared_name" value="Rv3400"/></node>
<node id="290" label="Rv3216" aliasName="Rv3216"><graphics x="1569.3970947265625" y="1482.8480224609375"/><att type="string" name="shared_name" value="Rv3216"/></node>
<node id="291" label="Rv3602c" aliasName="panC"><graphics x="1241.6592102050781" y="1085.3885498046875"/><att type="string" name="shared_name" value="Rv3602c"/></node>
<node id="292" label="Rv3214" aliasName="gpm2"><graphics x="1426.4156951904297" y="1093.6482543945312"/><att type="string" name="shared_name" value="Rv3214"/></node>
<node id="293" label="Rv3215" aliasName="entC"><graphics x="1027.5158386230469" y="1129.0142669677734"/><att type="string" name="shared_name" value="Rv3215"/></node>
<node id="294" label="Rv2764c" aliasName="thyA"><graphics x="1315.4419021606445" y="864.783332824707"/><att type="string" name="shared_name" value="Rv2764c"/></node>
<node id="295" label="Rv0650" aliasName="Rv0650"><graphics x="1098.6717224121094" y="1301.8324279785156"/><att type="string" name="shared_name" value="Rv0650"/></node>
<node id="296" label="Rv3211" aliasName="rhlE"><graphics x="1539.1697082519531" y="1016.3696594238281"/><att type="string" name="shared_name" value="Rv3211"/></node>
<node id="297" label="Rv3406" aliasName="Rv3406"><graphics x="1132.307228088379" y="994.7163429260254"/><att type="string" name="shared_name" value="Rv3406"/></node>
<node id="298" label="Rv3302c" aliasName="glpD2"><graphics x="1487.5995483398438" y="1258.0807800292969"/><att type="string" name="shared_name" value="Rv3302c"/></node>
<node id="299" label="Rv1264" aliasName="Rv1264"><graphics x="1503.2477722167969" y="808.425537109375"/><att type="string" name="shared_name" value="Rv1264"/></node>
<node id="300" label="Rv2531c" aliasName="Rv2531c"><graphics x="1013.9243621826172" y="867.6493148803711"/><att type="string" name="shared_name" value="Rv2531c"/></node>
<node id="301" label="Rv1263" aliasName="amiB2"><graphics x="1235.8613967895508" y="1182.4492797851562"/><att type="string" name="shared_name" value="Rv1263"/></node>
<node id="302" label="Rv3252c" aliasName="alkB"><graphics x="1316.8568801879883" y="1196.4619445800781"/><att type="string" name="shared_name" value="Rv3252c"/></node>
<node id="303" label="Rv1665" aliasName="pks11"><graphics x="1859.8958129882812" y="423.39713764190674"/><att type="string" name="shared_name" value="Rv1665"/></node>
<node id="304" label="Rv1661" aliasName="pks7"><graphics x="1806.7344360351562" y="405.38786029815674"/><att type="string" name="shared_name" value="Rv1661"/></node>
<node id="305" label="Rv1662" aliasName="pks8"><graphics x="1821.0474243164062" y="410.63285541534424"/><att type="string" name="shared_name" value="Rv1662"/></node>
<node id="306" label="Rv1660" aliasName="pks10"><graphics x="1909.76416015625" y="394.47404193878174"/><att type="string" name="shared_name" value="Rv1660"/></node>
<node id="307" label="Rv2070c" aliasName="cobK"><graphics x="15.0" y="757.1046447753906"/><att type="string" name="shared_name" value="Rv2070c"/></node>
<node id="308" label="Rv0667" aliasName="rpoB"><graphics x="1494.2084350585938" y="783.5572204589844"/><att type="string" name="shared_name" value="Rv0667"/></node>
<node id="309" label="Rv0668" aliasName="rpoC"><graphics x="1500.447021484375" y="780.7283477783203"/><att type="string" name="shared_name" value="Rv0668"/></node>
<node id="310" label="Rv1279" aliasName="Rv1279"><graphics x="1063.6727752685547" y="628.7340393066406"/><att type="string" name="shared_name" value="Rv1279"/></node>
<node id="311" label="Rv3601c" aliasName="panD"><graphics x="1178.7947120666504" y="994.151195526123"/><att type="string" name="shared_name" value="Rv3601c"/></node>
<node id="312" label="Rv3204" aliasName="Rv3204"><graphics x="1110.4884948730469" y="667.4792785644531"/><att type="string" name="shared_name" value="Rv3204"/></node>
<node id="313" label="Rv3303c" aliasName="lpdA"><graphics x="1286.6739349365234" y="786.296142578125"/><att type="string" name="shared_name" value="Rv3303c"/></node>
<node id="314" label="Rv1240" aliasName="mdh"><graphics x="1218.6593317985535" y="810.6534271240234"/><att type="string" name="shared_name" value="Rv1240"/></node>
<node id="315" label="Rv2537c" aliasName="aroD"><graphics x="766.5191040039062" y="1147.9420013427734"/><att type="string" name="shared_name" value="Rv2537c"/></node>
<node id="316" label="Rv3464" aliasName="rmlB"><graphics x="969.9710998535156" y="1389.3080444335938"/><att type="string" name="shared_name" value="Rv3464"/></node>
<node id="317" label="Rv3465" aliasName="rmlC"><graphics x="941.8199462890625" y="1371.7239379882812"/><att type="string" name="shared_name" value="Rv3465"/></node>
<node id="318" label="Rv1843c" aliasName="guaB1"><graphics x="1348.9086608886719" y="853.6388092041016"/><att type="string" name="shared_name" value="Rv1843c"/></node>
<node id="319" label="Rv3274c" aliasName="fadE25"><graphics x="1719.901123046875" y="1128.5458374023438"/><att type="string" name="shared_name" value="Rv3274c"/></node>
<node id="320" label="Rv0548c" aliasName="menB"><graphics x="1888.9225463867188" y="787.7562074661255"/><att type="string" name="shared_name" value="Rv0548c"/></node>
<node id="321" label="Rv3255c" aliasName="manA"><graphics x="1054.2782287597656" y="1239.06494140625"/><att type="string" name="shared_name" value="Rv3255c"/></node>
<node id="322" label="Rv3410c" aliasName="guaB3"><graphics x="1348.9222869873047" y="839.0785751342773"/><att type="string" name="shared_name" value="Rv3410c"/></node>
<node id="323" label="Rv1253" aliasName="deaD"><graphics x="1471.0520782470703" y="996.5123519897461"/><att type="string" name="shared_name" value="Rv1253"/></node>
<node id="324" label="Rv1254" aliasName="Rv1254"><graphics x="1532.40478515625" y="1516.4417114257812"/><att type="string" name="shared_name" value="Rv1254"/></node>
<node id="325" label="Rv2763c" aliasName="dfrA"><graphics x="1251.161979675293" y="894.0802726745605"/><att type="string" name="shared_name" value="Rv2763c"/></node>
<node id="326" label="Rv1844c" aliasName="gnd1"><graphics x="1119.293716430664" y="1371.4687194824219"/><att type="string" name="shared_name" value="Rv1844c"/></node>
<node id="327" label="Rv3624c" aliasName="hpt"><graphics x="1398.1097106933594" y="864.5229797363281"/><att type="string" name="shared_name" value="Rv3624c"/></node>
<node id="328" label="Rv3275c" aliasName="purE"><graphics x="1348.6537780761719" y="743.0243377685547"/><att type="string" name="shared_name" value="Rv3275c"/></node>
<node id="329" label="Rv1451" aliasName="ctaB"><graphics x="148.414794921875" y="911.675724029541"/><att type="string" name="shared_name" value="Rv1451"/></node>
<node id="330" label="Rv1882c" aliasName="Rv1882c"><graphics x="1495.4161376953125" y="1401.6714477539062"/><att type="string" name="shared_name" value="Rv1882c"/></node>
<node id="331" label="Rv2535c" aliasName="pepQ"><graphics x="1813.7177124023438" y="301.1187562942505"/><att type="string" name="shared_name" value="Rv2535c"/></node>
<node id="332" label="Rv3411c" aliasName="guaB2"><graphics x="1327.3636856079102" y="864.3043060302734"/><att type="string" name="shared_name" value="Rv3411c"/></node>
<node id="333" label="Rv3382c" aliasName="lytB1"><graphics x="1257.978115081787" y="53.97491455078125"/><att type="string" name="shared_name" value="Rv3382c"/></node>
<node id="334" label="Rv3276c" aliasName="purK"><graphics x="1327.6400299072266" y="699.5652160644531"/><att type="string" name="shared_name" value="Rv3276c"/></node>
<node id="335" label="Rv1235" aliasName="lpqY"><graphics x="1859.3740844726562" y="625.0264101028442"/><att type="string" name="shared_name" value="Rv1235"/></node>
<node id="336" label="Rv3257c" aliasName="manB"><graphics x="1058.8829345703125" y="1304.63037109375"/><att type="string" name="shared_name" value="Rv3257c"/></node>
<node id="337" label="Rv0070c" aliasName="glyA"><graphics x="1257.0934371948242" y="858.982292175293"/><att type="string" name="shared_name" value="Rv0070c"/></node>
<node id="338" label="Rv3513c" aliasName="fadD18"><graphics x="1423.3407897949219" y="1306.6475219726562"/><att type="string" name="shared_name" value="Rv3513c"/></node>
<node id="339" label="Rv1236" aliasName="sugA"><graphics x="1851.4193725585938" y="661.9123964309692"/><att type="string" name="shared_name" value="Rv1236"/></node>
<node id="340" label="Rv1237" aliasName="sugB"><graphics x="1836.9583129882812" y="639.4979677200317"/><att type="string" name="shared_name" value="Rv1237"/></node>
<node id="341" label="Rv1238" aliasName="sugC"><graphics x="1873.834716796875" y="647.4387636184692"/><att type="string" name="shared_name" value="Rv1238"/></node>
<node id="342" label="Rv1438" aliasName="tpiA"><graphics x="1141.8786163330078" y="1252.2603759765625"/><att type="string" name="shared_name" value="Rv1438"/></node>
<node id="343" label="Rv1437" aliasName="pgk"><graphics x="1329.2729797363281" y="1118.9620666503906"/><att type="string" name="shared_name" value="Rv1437"/></node>
<node id="344" label="Rv1436" aliasName="gap"><graphics x="1200.7963876724243" y="1211.2330017089844"/><att type="string" name="shared_name" value="Rv1436"/></node>
<node id="345" label="Rv0631c" aliasName="recC"><graphics x="1891.3735580444336" y="697.8071718215942"/><att type="string" name="shared_name" value="Rv0631c"/></node>
<node id="346" label="Rv2552c" aliasName="aroE"><graphics x="818.1697692871094" y="1150.0173034667969"/><att type="string" name="shared_name" value="Rv2552c"/></node>
<node id="347" label="Rv3580c" aliasName="cysS"><graphics x="1994.7298583984375" y="485.852520942688"/><att type="string" name="shared_name" value="Rv3580c"/></node>
<node id="348" label="Rv1220c" aliasName="Rv1220c"><graphics x="1161.9060897827148" y="683.8529663085938"/><att type="string" name="shared_name" value="Rv1220c"/></node>
<node id="349" label="Rv1207" aliasName="folP2"><graphics x="1184.5237503051758" y="1056.9216537475586"/><att type="string" name="shared_name" value="Rv1207"/></node>
<node id="350" label="Rv3627c" aliasName="Rv3627c"><graphics x="447.87451171875" y="1028.1609191894531"/><att type="string" name="shared_name" value="Rv3627c"/></node>
<node id="351" label="Rv1202" aliasName="dapE"><graphics x="518.8313598632812" y="1115.127197265625"/><att type="string" name="shared_name" value="Rv1202"/></node>
<node id="352" label="Rv0223c" aliasName="Rv0223c"><graphics x="1390.214584350586" y="1279.6703491210938"/><att type="string" name="shared_name" value="Rv0223c"/></node>
<node id="353" label="Rv1483" aliasName="fabG1"><graphics x="1563.530029296875" y="1300.49609375"/><att type="string" name="shared_name" value="Rv1483"/></node>
<node id="354" label="Rv1484" aliasName="inhA"><graphics x="1582.7719116210938" y="1303.3239135742188"/><att type="string" name="shared_name" value="Rv1484"/></node>
<node id="355" label="Rv1885c" aliasName="Rv1885c"><graphics x="1096.0186004638672" y="1123.9859466552734"/><att type="string" name="shared_name" value="Rv1885c"/></node>
<node id="356" label="Rv1485" aliasName="hemH"><graphics x="195.66644287109375" y="887.0659637451172"/><att type="string" name="shared_name" value="Rv1485"/></node>
<node id="357" label="Rv2110c" aliasName="prcB"><graphics x="1532.6962890625" y="1040.7442779541016"/><att type="string" name="shared_name" value="Rv2110c"/></node>
<node id="358" label="Rv3309c" aliasName="upp"><graphics x="1512.5464782714844" y="889.0951042175293"/><att type="string" name="shared_name" value="Rv3309c"/></node>
<node id="359" label="Rv1981c" aliasName="nrdF1"><graphics x="1468.1178131103516" y="804.7616271972656"/><att type="string" name="shared_name" value="Rv1981c"/></node>
<node id="360" label="Rv2553c" aliasName="Rv2553c"><graphics x="1380.1227569580078" y="859.5819320678711"/><att type="string" name="shared_name" value="Rv2553c"/></node>
<node id="361" label="Rv3383c" aliasName="idsB"><graphics x="1238.6238193511963" y="16.35052490234375"/><att type="string" name="shared_name" value="Rv3383c"/></node>
<node id="362" label="Rv0224c" aliasName="Rv0224c"><graphics x="1148.5063934326172" y="726.6774749755859"/><att type="string" name="shared_name" value="Rv0224c"/></node>
<node id="363" label="Rv0840c" aliasName="pip"><graphics x="888.3192138671875" y="976.7409572601318"/><att type="string" name="shared_name" value="Rv0840c"/></node>
<node id="364" label="Rv1213" aliasName="glgC"><graphics x="1032.6759948730469" y="1283.1618347167969"/><att type="string" name="shared_name" value="Rv1213"/></node>
<node id="365" label="Rv3009c" aliasName="gatB"><graphics x="1798.0424194335938" y="815.052716255188"/><att type="string" name="shared_name" value="Rv3009c"/></node>
<node id="366" label="Rv1492" aliasName="mutA"><graphics x="1207.5480890274048" y="706.5203857421875"/><att type="string" name="shared_name" value="Rv1492"/></node>
<node id="367" label="Rv1493" aliasName="mutB"><graphics x="1103.7903289794922" y="773.788818359375"/><att type="string" name="shared_name" value="Rv1493"/></node>
<node id="368" label="Rv1185c" aliasName="fadD21"><graphics x="1259.8962860107422" y="1282.4234313964844"/><att type="string" name="shared_name" value="Rv1185c"/></node>
<node id="369" label="Rv2460c" aliasName="clpP2"><graphics x="1885.4655151367188" y="835.052716255188"/><att type="string" name="shared_name" value="Rv2460c"/></node>
<node id="370" label="Rv2539c" aliasName="aroK"><graphics x="880.9903869628906" y="1150.4381256103516"/><att type="string" name="shared_name" value="Rv2539c"/></node>
<node id="371" label="Rv1464" aliasName="csd"><graphics x="964.9572601318359" y="883.1809997558594"/><att type="string" name="shared_name" value="Rv1464"/></node>
<node id="372" label="Rv0564c" aliasName="gpsA"><graphics x="1526.4256591796875" y="1230.3431091308594"/><att type="string" name="shared_name" value="Rv0564c"/></node>
<node id="373" label="Rv3490" aliasName="otsA"><graphics x="961.7266693115234" y="1246.5513305664062"/><att type="string" name="shared_name" value="Rv3490"/></node>
<node id="374" label="Rv3684" aliasName="Rv3684"><graphics x="1139.6556854248047" y="925.4405918121338"/><att type="string" name="shared_name" value="Rv3684"/></node>
<node id="375" label="Rv1248c" aliasName="kgd"><graphics x="1342.5185470581055" y="717.6784210205078"/><att type="string" name="shared_name" value="Rv1248c"/></node>
<node id="376" label="Rv2461c" aliasName="clpP"><graphics x="1862.7614135742188" y="856.009991645813"/><att type="string" name="shared_name" value="Rv2461c"/></node>
<node id="377" label="Rv2538c" aliasName="aroB"><graphics x="723.7274780273438" y="1144.0429382324219"/><att type="string" name="shared_name" value="Rv2538c"/></node>
<node id="378" label="Rv2152c" aliasName="murC"><graphics x="679.353759765625" y="1184.6184539794922"/><att type="string" name="shared_name" value="Rv2152c"/></node>
<node id="379" label="Rv3436c" aliasName="glmS"><graphics x="1057.5684661865234" y="1110.688232421875"/><att type="string" name="shared_name" value="Rv3436c"/></node>
<node id="380" label="Rv0761c" aliasName="adhB"><graphics x="1337.6789779663086" y="1210.6251831054688"/><att type="string" name="shared_name" value="Rv0761c"/></node>
<node id="381" label="Rv2476c" aliasName="gdh"><graphics x="1009.3170928955078" y="998.8638687133789"/><att type="string" name="shared_name" value="Rv2476c"/></node>
<node id="382" label="Rv3432c" aliasName="gadB"><graphics x="1143.8161849975586" y="1033.0028610229492"/><att type="string" name="shared_name" value="Rv3432c"/></node>
<node id="383" label="Rv2495c" aliasName="pdhC"><graphics x="1286.167007446289" y="728.3140563964844"/><att type="string" name="shared_name" value="Rv2495c"/></node>
<node id="384" label="Rv0214" aliasName="fadD4"><graphics x="1892.9668579101562" y="423.00834369659424"/><att type="string" name="shared_name" value="Rv0214"/></node>
<node id="385" label="Rv0211" aliasName="pckA"><graphics x="1297.8184814453125" y="853.6978454589844"/><att type="string" name="shared_name" value="Rv0211"/></node>
<node id="386" label="Rv0753c" aliasName="mmsA"><graphics x="1264.831256866455" y="1041.4451522827148"/><att type="string" name="shared_name" value="Rv0753c"/></node>
<node id="387" label="Rv3470c" aliasName="ilvB2"><graphics x="1377.9765930175781" y="891.9893798828125"/><att type="string" name="shared_name" value="Rv3470c"/></node>
<node id="388" label="Rv0013" aliasName="trpG"><graphics x="1090.9813995361328" y="1154.0189819335938"/><att type="string" name="shared_name" value="Rv0013"/></node>
<node id="389" label="Rv0228" aliasName="Rv0228"><graphics x="1565.8209533691406" y="1458.0751647949219"/><att type="string" name="shared_name" value="Rv0228"/></node>
<node id="390" label="Rv0958" aliasName="Rv0958"><graphics x="220.651611328125" y="873.192497253418"/><att type="string" name="shared_name" value="Rv0958"/></node>
<node id="391" label="Rv2394" aliasName="ggtB"><graphics x="1145.0622787475586" y="967.3056135177612"/><att type="string" name="shared_name" value="Rv2394"/></node>
<node id="392" label="Rv0131c" aliasName="fadE1"><graphics x="1424.3854370117188" y="1225.9541931152344"/><att type="string" name="shared_name" value="Rv0131c"/></node>
<node id="393" label="Rv2421c" aliasName="nadD"><graphics x="1676.7268981933594" y="868.6859741210938"/><att type="string" name="shared_name" value="Rv2421c"/></node>
<node id="394" label="Rv2981c" aliasName="ddl"><graphics x="724.1213073730469" y="979.4366855621338"/><att type="string" name="shared_name" value="Rv2981c"/></node>
<node id="395" label="Rv0957" aliasName="purH"><graphics x="1312.3352508544922" y="882.9894104003906"/><att type="string" name="shared_name" value="Rv0957"/></node>
<node id="396" label="Rv0956" aliasName="purN"><graphics x="1266.3233795166016" y="866.1148223876953"/><att type="string" name="shared_name" value="Rv0956"/></node>
<node id="397" label="Rv0951" aliasName="sucC"><graphics x="1073.4530792236328" y="829.5287399291992"/><att type="string" name="shared_name" value="Rv0951"/></node>
<node id="398" label="Rv0952" aliasName="sucD"><graphics x="1077.463394165039" y="817.739990234375"/><att type="string" name="shared_name" value="Rv0952"/></node>
<node id="399" label="Rv0237" aliasName="lpqI"><graphics x="1914.972900390625" y="322.2422914505005"/><att type="string" name="shared_name" value="Rv0237"/></node>
<node id="400" label="Rv3029c" aliasName="fixA"><graphics x="1472.3340759277344" y="959.3263721466064"/><att type="string" name="shared_name" value="Rv3029c"/></node>
<node id="401" label="Rv1617" aliasName="pykA"><graphics x="1466.670425415039" y="860.8352737426758"/><att type="string" name="shared_name" value="Rv1617"/></node>
<node id="402" label="Rv0233" aliasName="nrdB"><graphics x="1448.3632202148438" y="868.0538482666016"/><att type="string" name="shared_name" value="Rv0233"/></node>
<node id="403" label="Rv1613" aliasName="trpA"><graphics x="1266.6694984436035" y="980.7217979431152"/><att type="string" name="shared_name" value="Rv1613"/></node>
<node id="404" label="Rv1456c" aliasName="Rv1456c"><graphics x="122.2535400390625" y="945.0354051589966"/><att type="string" name="shared_name" value="Rv1456c"/></node>
<node id="405" label="Rv1612" aliasName="trpB"><graphics x="1283.638801574707" y="982.0134887695312"/><att type="string" name="shared_name" value="Rv1612"/></node>
<node id="406" label="Rv1611" aliasName="trpC"><graphics x="1225.2110090255737" y="1004.7386474609375"/><att type="string" name="shared_name" value="Rv1611"/></node>
<node id="407" label="Rv0231" aliasName="fadE4"><graphics x="1405.9996643066406" y="1208.0621337890625"/><att type="string" name="shared_name" value="Rv0231"/></node>
<node id="408" label="Rv2388c" aliasName="hemN"><graphics x="322.7386474609375" y="875.5276565551758"/><att type="string" name="shared_name" value="Rv2388c"/></node>
<node id="409" label="Rv0032" aliasName="bioF2"><graphics x="1893.7116088867188" y="195.2721405029297"/><att type="string" name="shared_name" value="Rv0032"/></node>
<node id="410" label="Rv1416" aliasName="ribH"><graphics x="1430.2415466308594" y="723.6735229492188"/><att type="string" name="shared_name" value="Rv1416"/></node>
<node id="411" label="Rv1011" aliasName="ispE"><graphics x="1335.8403549194336" y="214.7646484375"/><att type="string" name="shared_name" value="Rv1011"/></node>
<node id="412" label="Rv1415" aliasName="ribA2"><graphics x="1482.0582275390625" y="760.1991577148438"/><att type="string" name="shared_name" value="Rv1415"/></node>
<node id="413" label="Rv0035" aliasName="fadD34"><graphics x="1247.6412734985352" y="1225.1023559570312"/><att type="string" name="shared_name" value="Rv0035"/></node>
<node id="414" label="Rv1412" aliasName="ribC"><graphics x="1404.5317840576172" y="670.726806640625"/><att type="string" name="shared_name" value="Rv1412"/></node>
<node id="415" label="Rv0936" aliasName="pstA2"><graphics x="1788.5406799316406" y="479.432599067688"/><att type="string" name="shared_name" value="Rv0936"/></node>
<node id="416" label="Rv1604" aliasName="impA"><graphics x="1189.4986419677734" y="1349.6337585449219"/><att type="string" name="shared_name" value="Rv1604"/></node>
<node id="417" label="Rv1603" aliasName="hisA"><graphics x="1242.438470840454" y="1013.1114311218262"/><att type="string" name="shared_name" value="Rv1603"/></node>
<node id="418" label="Rv1606" aliasName="hisI"><graphics x="1247.232442855835" y="1059.8949584960938"/><att type="string" name="shared_name" value="Rv1606"/></node>
<node id="419" label="Rv1605" aliasName="hisF"><graphics x="1280.37398147583" y="933.3117408752441"/><att type="string" name="shared_name" value="Rv1605"/></node>
<node id="420" label="Rv1600" aliasName="hisC1"><graphics x="1170.7002029418945" y="1072.6408157348633"/><att type="string" name="shared_name" value="Rv1600"/></node>
<node id="421" label="Rv1409" aliasName="ribG"><graphics x="1496.3567810058594" y="718.8893890380859"/><att type="string" name="shared_name" value="Rv1409"/></node>
<node id="422" label="Rv3133c" aliasName="devR"><graphics x="1947.0698852539062" y="912.270733833313"/><att type="string" name="shared_name" value="Rv3133c"/></node>
<node id="423" label="Rv1602" aliasName="hisH"><graphics x="1291.1752319335938" y="945.0386271476746"/><att type="string" name="shared_name" value="Rv1602"/></node>
<node id="424" label="Rv1601" aliasName="hisB"><graphics x="1200.5583276748657" y="948.423100233078"/><att type="string" name="shared_name" value="Rv1601"/></node>
<node id="425" label="Rv0041" aliasName="leuS"><graphics x="1502.5586242675781" y="697.9712524414062"/><att type="string" name="shared_name" value="Rv0041"/></node>
<node id="426" label="Rv2178c" aliasName="aroG"><graphics x="688.0020751953125" y="1138.1313018798828"/><att type="string" name="shared_name" value="Rv2178c"/></node>
<node id="427" label="Rv1406" aliasName="fmt"><graphics x="1224.7701635360718" y="841.1606216430664"/><att type="string" name="shared_name" value="Rv1406"/></node>
<node id="428" label="Rv1001" aliasName="arcA"><graphics x="1053.7947387695312" y="938.6937141418457"/><att type="string" name="shared_name" value="Rv1001"/></node>
<node id="429" label="Rv1475c" aliasName="acn"><graphics x="1215.3483901023865" y="787.4665679931641"/><att type="string" name="shared_name" value="Rv1475c"/></node>
<node id="430" label="Rv2786c" aliasName="ribF"><graphics x="1379.2708129882812" y="670.3665771484375"/><att type="string" name="shared_name" value="Rv2786c"/></node>
<node id="431" label="Rv3825c" aliasName="pks2"><graphics x="1793.8195190429688" y="435.6163148880005"/><att type="string" name="shared_name" value="Rv3825c"/></node>
<node id="432" label="Rv1408" aliasName="rpe"><graphics x="1138.5530166625977" y="1354.0870666503906"/><att type="string" name="shared_name" value="Rv1408"/></node>
<node id="433" label="Rv2900c" aliasName="fdhF"><graphics x="1264.1685981750488" y="774.7168273925781"/><att type="string" name="shared_name" value="Rv2900c"/></node>
<node id="434" label="Rv1609" aliasName="trpE"><graphics x="1104.9886932373047" y="1100.8872833251953"/><att type="string" name="shared_name" value="Rv1609"/></node>
<node id="435" label="Rv0930" aliasName="pstA1"><graphics x="1811.4248046875" y="532.3724184036255"/><att type="string" name="shared_name" value="Rv0930"/></node>
<node id="436" label="Rv0933" aliasName="pstB"><graphics x="1804.6419677734375" y="494.9322328567505"/><att type="string" name="shared_name" value="Rv0933"/></node>
<node id="437" label="Rv0935" aliasName="pstC1"><graphics x="1767.1687622070312" y="502.475079536438"/><att type="string" name="shared_name" value="Rv0935"/></node>
<node id="438" label="Rv2139" aliasName="pyrD"><graphics x="1264.428035736084" y="1018.2997207641602"/><att type="string" name="shared_name" value="Rv2139"/></node>
<node id="439" label="Rv0934" aliasName="pstS1"><graphics x="1767.8407592773438" y="477.6978578567505"/><att type="string" name="shared_name" value="Rv0934"/></node>
<node id="440" label="Rv2363" aliasName="amiA2"><graphics x="1269.2004508972168" y="1183.3892364501953"/><att type="string" name="shared_name" value="Rv2363"/></node>
<node id="441" label="Rv0253" aliasName="nirD"><graphics x="991.824951171875" y="1059.1858825683594"/><att type="string" name="shared_name" value="Rv0253"/></node>
<node id="442" label="Rv0252" aliasName="nirB"><graphics x="994.9005889892578" y="1074.5500946044922"/><att type="string" name="shared_name" value="Rv0252"/></node>
<node id="443" label="Rv0414c" aliasName="thiE"><graphics x="1442.1074981689453" y="654.5242614746094"/><att type="string" name="shared_name" value="Rv0414c"/></node>
<node id="444" label="Rv2173" aliasName="idsA2"><graphics x="1223.32741689682" y="27.1539306640625"/><att type="string" name="shared_name" value="Rv2173"/></node>
<node id="445" label="Rv0929" aliasName="pstC2"><graphics x="1824.6654663085938" y="503.9183168411255"/><att type="string" name="shared_name" value="Rv0929"/></node>
<node id="446" label="Rv0436c" aliasName="pssA"><graphics x="1359.3853302001953" y="1127.9250946044922"/><att type="string" name="shared_name" value="Rv0436c"/></node>
<node id="447" label="Rv0928" aliasName="pstS3"><graphics x="1835.365966796875" y="521.8987855911255"/><att type="string" name="shared_name" value="Rv0928"/></node>
<node id="448" label="Rv1631" aliasName="coaE"><graphics x="1076.4569702148438" y="954.2817566394806"/><att type="string" name="shared_name" value="Rv1631"/></node>
<node id="449" label="Rv2043c" aliasName="pncA"><graphics x="1564.3200378417969" y="884.0473175048828"/><att type="string" name="shared_name" value="Rv2043c"/></node>
<node id="450" label="Rv3322c" aliasName="Rv3322c"><graphics x="1105.0930480957031" y="698.5105590820312"/><att type="string" name="shared_name" value="Rv3322c"/></node>
<node id="451" label="Rv2445c" aliasName="ndk"><graphics x="1478.0605163574219" y="861.0354156494141"/><att type="string" name="shared_name" value="Rv2445c"/></node>
<node id="452" label="Rv2062c" aliasName="cobN"><graphics x="160.4193115234375" y="824.6050567626953"/><att type="string" name="shared_name" value="Rv2062c"/></node>
<node id="453" label="Rv2249c" aliasName="glpD1"><graphics x="1523.73583984375" y="1247.6808166503906"/><att type="string" name="shared_name" value="Rv2249c"/></node>
<node id="454" label="Rv3566c" aliasName="nat"><graphics x="1265.032325744629" y="664.5230102539062"/><att type="string" name="shared_name" value="Rv3566c"/></node>
<node id="455" label="Rv0806c" aliasName="cpsY"><graphics x="964.2555694580078" y="1269.0152587890625"/><att type="string" name="shared_name" value="Rv0806c"/></node>
<node id="456" label="Rv3028c" aliasName="fixB"><graphics x="1548.5472412109375" y="979.3912200927734"/><att type="string" name="shared_name" value="Rv3028c"/></node>
<node id="457" label="Rv0435c" aliasName="Rv0435c"><graphics x="1484.4044799804688" y="1003.1804618835449"/><att type="string" name="shared_name" value="Rv0435c"/></node>
<node id="458" label="Rv3859c" aliasName="gltB"><graphics x="1103.9911193847656" y="1030.438720703125"/><att type="string" name="shared_name" value="Rv3859c"/></node>
<node id="459" label="Rv1629" aliasName="polA"><graphics x="1492.0873413085938" y="889.0038681030273"/><att type="string" name="shared_name" value="Rv1629"/></node>
<node id="460" label="Rv0270" aliasName="fadD2"><graphics x="1223.9555282592773" y="1266.4094543457031"/><att type="string" name="shared_name" value="Rv0270"/></node>
<node id="461" label="Rv2386c" aliasName="mbtI"><graphics x="1081.76318359375" y="1096.8363037109375"/><att type="string" name="shared_name" value="Rv2386c"/></node>
<node id="462" label="Rv2193" aliasName="ctaE"><graphics x="91.6121826171875" y="940.0132360458374"/><att type="string" name="shared_name" value="Rv2193"/></node>
<node id="463" label="Rv1658" aliasName="argG"><graphics x="1118.7430953979492" y="964.5974922180176"/><att type="string" name="shared_name" value="Rv1658"/></node>
<node id="464" label="Rv2194" aliasName="qcrC"><graphics x="1903.834716796875" y="641.2692079544067"/><att type="string" name="shared_name" value="Rv2194"/></node>
<node id="465" label="Rv2448c" aliasName="valS"><graphics x="1455.292709350586" y="731.9849243164062"/><att type="string" name="shared_name" value="Rv2448c"/></node>
<node id="466" label="Rv1659" aliasName="argH"><graphics x="1090.070411682129" y="872.4868316650391"/><att type="string" name="shared_name" value="Rv1659"/></node>
<node id="467" label="Rv0533c" aliasName="fabH"><graphics x="1580.6230163574219" y="1272.2467956542969"/><att type="string" name="shared_name" value="Rv0533c"/></node>
<node id="468" label="Rv2195" aliasName="qcrA"><graphics x="1914.285400390625" y="661.6346864700317"/><att type="string" name="shared_name" value="Rv2195"/></node>
<node id="469" label="Rv2782c" aliasName="pepR"><graphics x="1439.0263366699219" y="1005.007251739502"/><att type="string" name="shared_name" value="Rv2782c"/></node>
<node id="470" label="Rv1656" aliasName="argF"><graphics x="1065.736083984375" y="987.1467056274414"/><att type="string" name="shared_name" value="Rv1656"/></node>
<node id="471" label="Rv1654" aliasName="argB"><graphics x="957.2522888183594" y="943.7343511581421"/><att type="string" name="shared_name" value="Rv1654"/></node>
<node id="472" label="Rv1872c" aliasName="lldD2"><graphics x="1381.9912719726562" y="818.6302490234375"/><att type="string" name="shared_name" value="Rv1872c"/></node>
<node id="473" label="Rv1655" aliasName="argD"><graphics x="938.7205200195312" y="921.0583419799805"/><att type="string" name="shared_name" value="Rv1655"/></node>
<node id="474" label="Rv2191" aliasName="Rv2191"><graphics x="1553.0051574707031" y="862.4870147705078"/><att type="string" name="shared_name" value="Rv2191"/></node>
<node id="475" label="Rv1652" aliasName="argC"><graphics x="908.4331359863281" y="921.6129455566406"/><att type="string" name="shared_name" value="Rv1652"/></node>
<node id="476" label="Rv3569c" aliasName="bphD"><graphics x="1947.397216796875" y="451.42460346221924"/><att type="string" name="shared_name" value="Rv3569c"/></node>
<node id="477" label="Rv3025c" aliasName="iscS"><graphics x="1452.2526397705078" y="1010.0929756164551"/><att type="string" name="shared_name" value="Rv3025c"/></node>
<node id="478" label="Rv1653" aliasName="argJ"><graphics x="985.175048828125" y="948.788197517395"/><att type="string" name="shared_name" value="Rv1653"/></node>
<node id="479" label="Rv1650" aliasName="pheT"><graphics x="1942.2861938476562" y="850.378399848938"/><att type="string" name="shared_name" value="Rv1650"/></node>
<node id="480" label="Rv3858c" aliasName="gltD"><graphics x="1090.684669494629" y="1019.4167633056641"/><att type="string" name="shared_name" value="Rv3858c"/></node>
<node id="481" label="Rv2498c" aliasName="citE"><graphics x="1270.5925827026367" y="809.0076293945312"/><att type="string" name="shared_name" value="Rv2498c"/></node>
<node id="482" label="Rv2391" aliasName="nirA"><graphics x="1064.0895690917969" y="1004.9412689208984"/><att type="string" name="shared_name" value="Rv2391"/></node>
<node id="483" label="Rv2041c" aliasName="Rv2041c"><graphics x="1995.9906616210938" y="658.1344423294067"/><att type="string" name="shared_name" value="Rv2041c"/></node>
<node id="484" label="Rv2783c" aliasName="gpsI"><graphics x="1463.9623107910156" y="838.0283966064453"/><att type="string" name="shared_name" value="Rv2783c"/></node>
<node id="485" label="Rv2392" aliasName="cysH"><graphics x="1970.8456420898438" y="594.8184633255005"/><att type="string" name="shared_name" value="Rv2392"/></node>
<node id="486" label="Rv2187" aliasName="fadD15"><graphics x="1369.7073211669922" y="1211.0932922363281"/><att type="string" name="shared_name" value="Rv2187"/></node>
<node id="487" label="Rv0248c" aliasName="sdhA"><graphics x="1101.1761932373047" y="881.5894546508789"/><att type="string" name="shared_name" value="Rv0248c"/></node>
<node id="488" label="Rv1649" aliasName="pheS"><graphics x="1915.4655151367188" y="835.052716255188"/><att type="string" name="shared_name" value="Rv1649"/></node>
<node id="489" label="Rv2447c" aliasName="folC"><graphics x="1238.569486618042" y="969.5041160583496"/><att type="string" name="shared_name" value="Rv2447c"/></node>
<node id="490" label="Rv1644" aliasName="tsnR"><graphics x="1517.11181640625" y="959.7170443534851"/><att type="string" name="shared_name" value="Rv1644"/></node>
<node id="491" label="Rv2496c" aliasName="pdhB"><graphics x="1332.2253494262695" y="760.6563415527344"/><att type="string" name="shared_name" value="Rv2496c"/></node>
<node id="492" label="Rv0005" aliasName="gyrB"><graphics x="1917.0698852539062" y="912.270733833313"/><att type="string" name="shared_name" value="Rv0005"/></node>
<node id="493" label="Rv0006" aliasName="gyrA"><graphics x="1886.9900512695312" y="919.267804145813"/><att type="string" name="shared_name" value="Rv0006"/></node>
<node id="494" label="Rv0009" aliasName="ppiA"><graphics x="1474.1861267089844" y="957.9817876815796"/><att type="string" name="shared_name" value="Rv0009"/></node>
<node id="495" label="Rv2497c" aliasName="pdhA"><graphics x="1343.6051406860352" y="792.6022033691406"/><att type="string" name="shared_name" value="Rv2497c"/></node>
<node id="496" label="Rv2040c" aliasName="Rv2040c"><graphics x="1970.385498046875" y="650.6306581497192"/><att type="string" name="shared_name" value="Rv2040c"/></node>
<node id="497" label="Rv0247c" aliasName="Rv0247c"><graphics x="1099.8712768554688" y="852.3772888183594"/><att type="string" name="shared_name" value="Rv0247c"/></node>
<node id="498" label="Rv0002" aliasName="dnaN"><graphics x="1498.2169494628906" y="874.7413101196289"/><att type="string" name="shared_name" value="Rv0002"/></node>
<node id="499" label="Rv1326c" aliasName="glgB"><graphics x="1016.0852508544922" y="1365.6502990722656"/><att type="string" name="shared_name" value="Rv1326c"/></node>
<node id="500" label="Rv2205c" aliasName="Rv2205c"><graphics x="1328.1627044677734" y="1099.098159790039"/><att type="string" name="shared_name" value="Rv2205c"/></node>
<node id="501" label="Rv2988c" aliasName="leuC"><graphics x="1392.4216918945312" y="839.8554840087891"/><att type="string" name="shared_name" value="Rv2988c"/></node>
<node id="502" label="Rv0099" aliasName="fadD10"><graphics x="1300.598014831543" y="1244.8826599121094"/><att type="string" name="shared_name" value="Rv0099"/></node>
<node id="503" label="Rv1077" aliasName="cbs"><graphics x="1197.0992317199707" y="865.700309753418"/><att type="string" name="shared_name" value="Rv1077"/></node>
<node id="504" label="Rv1079" aliasName="metB"><graphics x="1140.5586700439453" y="861.4549331665039"/><att type="string" name="shared_name" value="Rv1079"/></node>
<node id="505" label="Rv3170" aliasName="aofH"><graphics x="1303.7724838256836" y="1189.3168182373047"/><att type="string" name="shared_name" value="Rv3170"/></node>
<node id="506" label="Rv2849c" aliasName="cobO"><graphics x="1774.4692993164062" y="137.04820251464844"/><att type="string" name="shared_name" value="Rv2849c"/></node>
<node id="507" label="Rv0728c" aliasName="serA2"><graphics x="1376.8680725097656" y="994.1056137084961"/><att type="string" name="shared_name" value="Rv0728c"/></node>
<node id="508" label="Rv0914c" aliasName="Rv0914c"><graphics x="1929.8958129882812" y="24.48785400390625"/><att type="string" name="shared_name" value="Rv0914c"/></node>
<node id="509" label="Rv3042c" aliasName="serB2"><graphics x="1306.136329650879" y="971.9262847900391"/><att type="string" name="shared_name" value="Rv3042c"/></node>
<node id="510" label="Rv1867" aliasName="Rv1867"><graphics x="1931.6176147460938" y="103.21978759765625"/><att type="string" name="shared_name" value="Rv1867"/></node>
<node id="511" label="Rv2928" aliasName="tesA"><graphics x="1528.2294616699219" y="1459.9524841308594"/><att type="string" name="shared_name" value="Rv2928"/></node>
<node id="512" label="Rv0266c" aliasName="oplA"><graphics x="1089.9733200073242" y="997.9482574462891"/><att type="string" name="shared_name" value="Rv0266c"/></node>
<node id="513" label="Rv2048c" aliasName="pks12"><graphics x="1806.1013793945312" y="413.50358295440674"/><att type="string" name="shared_name" value="Rv2048c"/></node>
<node id="514" label="Rv2946c" aliasName="pks1"><graphics x="1767.1687622070312" y="416.42057514190674"/><att type="string" name="shared_name" value="Rv2946c"/></node>
<node id="515" label="Rv1862" aliasName="adhA"><graphics x="1325.6421203613281" y="1217.8070373535156"/><att type="string" name="shared_name" value="Rv1862"/></node>
<node id="516" label="Rv2911" aliasName="dacB2"><graphics x="470.2586669921875" y="1073.5988082885742"/><att type="string" name="shared_name" value="Rv2911"/></node>
<node id="517" label="Rv3002c" aliasName="ilvH"><graphics x="1391.363998413086" y="875.2051239013672"/><att type="string" name="shared_name" value="Rv3002c"/></node>
<node id="518" label="Rv1405c" aliasName="Rv1405c"><graphics x="1078.7552947998047" y="659.9224548339844"/><att type="string" name="shared_name" value="Rv1405c"/></node>
<node id="519" label="Rv1320c" aliasName="Rv1320c"><graphics x="1482.7457275390625" y="817.99169921875"/><att type="string" name="shared_name" value="Rv1320c"/></node>
<node id="520" label="Rv0694" aliasName="lldD1"><graphics x="1354.6190643310547" y="822.2425079345703"/><att type="string" name="shared_name" value="Rv0694"/></node>
<node id="521" label="Rv2361c" aliasName="Rv2361c"><graphics x="1202.3406715393066" y="10.0"/><att type="string" name="shared_name" value="Rv2361c"/></node>
<node id="522" label="Rv3175" aliasName="Rv3175"><graphics x="1263.0550346374512" y="1168.338150024414"/><att type="string" name="shared_name" value="Rv3175"/></node>
<node id="523" label="Rv3043c" aliasName="ctaD"><graphics x="123.2779541015625" y="923.544002532959"/><att type="string" name="shared_name" value="Rv3043c"/></node>
<node id="524" label="Rv0382c" aliasName="pyrE"><graphics x="1324.7113800048828" y="1016.921272277832"/><att type="string" name="shared_name" value="Rv0382c"/></node>
<node id="525" label="Rv0491" aliasName="regX3"><graphics x="1858.9436645507812" y="940.1329164505005"/><att type="string" name="shared_name" value="Rv0491"/></node>
<node id="526" label="Rv1878" aliasName="glnA3"><graphics x="1043.2738952636719" y="1051.0853881835938"/><att type="string" name="shared_name" value="Rv1878"/></node>
<node id="527" label="Rv2713" aliasName="sthA"><graphics x="1706.0409240722656" y="896.5221366882324"/><att type="string" name="shared_name" value="Rv2713"/></node>
<node id="528" label="Rv0265c" aliasName="Rv0265c"><graphics x="1849.4326782226562" y="598.933331489563"/><att type="string" name="shared_name" value="Rv0265c"/></node>
<node id="529" label="Rv3061c" aliasName="fadE22"><graphics x="1608.3154296875" y="1123.2055969238281"/><att type="string" name="shared_name" value="Rv3061c"/></node>
<node id="530" label="Rv3003c" aliasName="ilvB1"><graphics x="1374.6048583984375" y="885.5317001342773"/><att type="string" name="shared_name" value="Rv3003c"/></node>
<node id="531" label="Rv2947c" aliasName="pks15"><graphics x="1777.0668334960938" y="422.30973529815674"/><att type="string" name="shared_name" value="Rv2947c"/></node>
<node id="532" label="Rv3001c" aliasName="ilvC"><graphics x="1393.8851318359375" y="837.2280883789062"/><att type="string" name="shared_name" value="Rv3001c"/></node>
<node id="533" label="Rv2045c" aliasName="lipT"><graphics x="1795.9842834472656" y="892.270733833313"/><att type="string" name="shared_name" value="Rv2045c"/></node>
<node id="534" label="Rv2941" aliasName="fadD28"><graphics x="1246.9503993988037" y="1262.3682861328125"/><att type="string" name="shared_name" value="Rv2941"/></node>
<node id="535" label="Rv1092c" aliasName="coaA"><graphics x="1193.3818035125732" y="1002.5852546691895"/><att type="string" name="shared_name" value="Rv1092c"/></node>
<node id="536" label="Rv2740" aliasName="Rv2740"><graphics x="1067.3536224365234" y="603.5498352050781"/><att type="string" name="shared_name" value="Rv2740"/></node>
<node id="537" label="Rv2223c" aliasName="Rv2223c"><graphics x="1782.3410034179688" y="368.817852973938"/><att type="string" name="shared_name" value="Rv2223c"/></node>
<node id="538" label="Rv2948c" aliasName="fadD22"><graphics x="1269.9414291381836" y="1264.2335205078125"/><att type="string" name="shared_name" value="Rv2948c"/></node>
<node id="539" label="Rv2747" aliasName="Rv2747"><graphics x="1027.7299499511719" y="971.6666736602783"/><att type="string" name="shared_name" value="Rv2747"/></node>
<node id="540" label="Rv3721c" aliasName="dnaZX"><graphics x="1519.6413879394531" y="847.2869186401367"/><att type="string" name="shared_name" value="Rv3721c"/></node>
<node id="541" label="Rv2935" aliasName="ppsE"><graphics x="1804.4984741210938" y="402.72721576690674"/><att type="string" name="shared_name" value="Rv2935"/></node>
<node id="542" label="Rv2934" aliasName="ppsD"><graphics x="1806.3705444335938" y="421.45829486846924"/><att type="string" name="shared_name" value="Rv2934"/></node>
<node id="543" label="Rv2922A" aliasName="Rv2922A"><graphics x="1258.9771881103516" y="1142.9571075439453"/><att type="string" name="shared_name" value="Rv2922A"/></node>
<node id="544" label="Rv2937" aliasName="drrB"><graphics x="2010.3413619995117" y="686.2882509231567"/><att type="string" name="shared_name" value="Rv2937"/></node>
<node id="545" label="Rv2936" aliasName="drrA"><graphics x="1990.6936264038086" y="710.1211366653442"/><att type="string" name="shared_name" value="Rv2936"/></node>
<node id="546" label="Rv2931" aliasName="ppsA"><graphics x="1791.6035766601562" y="457.6978578567505"/><att type="string" name="shared_name" value="Rv2931"/></node>
<node id="547" label="Rv2930" aliasName="fadD26"><graphics x="1282.9279708862305" y="1243.9251708984375"/><att type="string" name="shared_name" value="Rv2930"/></node>
<node id="548" label="Rv2933" aliasName="ppsC"><graphics x="1801.7297973632812" y="443.02689838409424"/><att type="string" name="shared_name" value="Rv2933"/></node>
<node id="549" label="Rv2987c" aliasName="leuD"><graphics x="1411.129623413086" y="811.6298217773438"/><att type="string" name="shared_name" value="Rv2987c"/></node>
<node id="550" label="Rv1086" aliasName="Rv1086"><graphics x="1258.7857780456543" y="28.04876708984375"/><att type="string" name="shared_name" value="Rv1086"/></node>
<node id="551" label="Rv2932" aliasName="ppsB"><graphics x="1798.7008666992188" y="419.30106830596924"/><att type="string" name="shared_name" value="Rv2932"/></node>
<node id="552" label="Rv3041c" aliasName="Rv3041c"><graphics x="1871.341796875" y="575.6451234817505"/><att type="string" name="shared_name" value="Rv3041c"/></node>
<node id="553" label="Rv1895" aliasName="Rv1895"><graphics x="1512.6078491210938" y="1411.0098571777344"/><att type="string" name="shared_name" value="Rv1895"/></node>
<node id="554" label="Rv1094" aliasName="desA2"><graphics x="1663.4938659667969" y="1288.9297485351562"/><att type="string" name="shared_name" value="Rv1094"/></node>
<node id="555" label="Rv2332" aliasName="mez"><graphics x="1327.122184753418" y="804.1089324951172"/><att type="string" name="shared_name" value="Rv2332"/></node>
<node id="556" label="Rv2224c" aliasName="Rv2224c"><graphics x="1815.6605834960938" y="374.47404193878174"/><att type="string" name="shared_name" value="Rv2224c"/></node>
<node id="557" label="Rv2335" aliasName="cysE"><graphics x="1174.0201225280762" y="919.2721748352051"/><att type="string" name="shared_name" value="Rv2335"/></node>
<node id="558" label="Rv1093" aliasName="glyA"><graphics x="1266.5450973510742" y="893.5713005065918"/><att type="string" name="shared_name" value="Rv1093"/></node>
<node id="559" label="Rv2334" aliasName="cysK1"><graphics x="1138.939796447754" y="909.2073135375977"/><att type="string" name="shared_name" value="Rv2334"/></node>
<node id="560" label="Rv2938" aliasName="drrC"><graphics x="2021.1472396850586" y="715.2294130325317"/><att type="string" name="shared_name" value="Rv2938"/></node>
<node id="561" label="Rv1090" aliasName="celA2b"><graphics x="1950.951675415039" y="329.671856880188"/><att type="string" name="shared_name" value="Rv1090"/></node>
<node id="562" label="Rv2922c" aliasName="smc"><graphics x="1413.1441802978516" y="937.7364101409912"/><att type="string" name="shared_name" value="Rv2922c"/></node>
<node id="563" label="Rv1098c" aliasName="fumC"><graphics x="1093.0158004760742" y="827.1273803710938"/><att type="string" name="shared_name" value="Rv1098c"/></node>
<node id="564" label="Rv1030" aliasName="kdpB"><graphics x="1858.9225463867188" y="787.7562074661255"/><att type="string" name="shared_name" value="Rv1030"/></node>
<node id="565" label="Rv1031" aliasName="kdpC"><graphics x="1828.0424194335938" y="788.5074892044067"/><att type="string" name="shared_name" value="Rv1031"/></node>
<node id="566" label="Rv2964" aliasName="purU"><graphics x="1258.6435470581055" y="838.4129409790039"/><att type="string" name="shared_name" value="Rv2964"/></node>
<node id="567" label="Rv1074c" aliasName="fadA3"><graphics x="1967.8640747070312" y="78.26385498046875"/><att type="string" name="shared_name" value="Rv1074c"/></node>
<node id="568" label="Rv0242c" aliasName="fabG"><graphics x="1611.3524780273438" y="1266.09033203125"/><att type="string" name="shared_name" value="Rv0242c"/></node>
<node id="569" label="Rv3132c" aliasName="devS"><graphics x="1977.1786499023438" y="919.234112739563"/><att type="string" name="shared_name" value="Rv3132c"/></node>
<node id="570" label="Rv1458c" aliasName="Rv1458c"><graphics x="1950.0610580444336" y="686.2882509231567"/><att type="string" name="shared_name" value="Rv1458c"/></node>
<node id="571" label="Rv0467" aliasName="icl"><graphics x="1242.3691902160645" y="767.4396514892578"/><att type="string" name="shared_name" value="Rv0467"/></node>
<node id="572" label="Rv0462" aliasName="lpd"><graphics x="1310.5313415527344" y="768.8752136230469"/><att type="string" name="shared_name" value="Rv0462"/></node>
<node id="573" label="Rv1820" aliasName="ilvG"><graphics x="1406.4114532470703" y="873.2074966430664"/><att type="string" name="shared_name" value="Rv1820"/></node>
<node id="574" label="Rv1822" aliasName="pgsA2"><graphics x="1400.3846893310547" y="1153.120849609375"/><att type="string" name="shared_name" value="Rv1822"/></node>
<node id="575" label="Rv3853" aliasName="menG"><graphics x="1819.4326782226562" y="605.0264101028442"/><att type="string" name="shared_name" value="Rv3853"/></node>
<node id="576" label="Rv1826" aliasName="gcvH"><graphics x="1265.9956016540527" y="756.3957977294922"/><att type="string" name="shared_name" value="Rv1826"/></node>
<node id="577" label="Rv1029" aliasName="kdpA"><graphics x="1844.1450805664062" y="814.8690004348755"/><att type="string" name="shared_name" value="Rv1029"/></node>
<node id="578" label="Rv3048c" aliasName="nrdF2"><graphics x="1445.166259765625" y="819.6822509765625"/><att type="string" name="shared_name" value="Rv3048c"/></node>
<node id="579" label="Rv1498c" aliasName="Rv1498c"><graphics x="1089.5498504638672" y="653.98828125"/><att type="string" name="shared_name" value="Rv1498c"/></node>
<node id="580" label="Rv0889c" aliasName="citA"><graphics x="1226.1479349136353" y="729.7964172363281"/><att type="string" name="shared_name" value="Rv0889c"/></node>
<node id="581" label="Rv1099c" aliasName="glpX"><graphics x="1085.444595336914" y="1294.3463439941406"/><att type="string" name="shared_name" value="Rv1099c"/></node>
<node id="582" label="Rv1021" aliasName="Rv1021"><graphics x="1450.3665008544922" y="840.7572555541992"/><att type="string" name="shared_name" value="Rv1021"/></node>
<node id="583" label="Rv2952" aliasName="Rv2952"><graphics x="1071.23291015625" y="706.0416564941406"/><att type="string" name="shared_name" value="Rv2952"/></node>
<node id="584" label="Rv0363c" aliasName="fba"><graphics x="1127.3411178588867" y="1262.7162780761719"/><att type="string" name="shared_name" value="Rv0363c"/></node>
<node id="585" label="Rv0993" aliasName="galU"><graphics x="1038.3018035888672" y="1247.4192504882812"/><att type="string" name="shared_name" value="Rv0993"/></node>
<node id="586" label="Rv2202c" aliasName="cbhK"><graphics x="1408.4946899414062" y="899.1360778808594"/><att type="string" name="shared_name" value="Rv2202c"/></node>
<node id="587" label="Rv1026" aliasName="Rv1026"><graphics x="1574.1294250488281" y="734.1450042724609"/><att type="string" name="shared_name" value="Rv1026"/></node>
<node id="588" label="Rv1023" aliasName="eno"><graphics x="1382.7782592773438" y="973.6411437988281"/><att type="string" name="shared_name" value="Rv1023"/></node>
<node id="589" label="Rv0062" aliasName="celA1"><graphics x="1926.9824981689453" y="301.1187562942505"/><att type="string" name="shared_name" value="Rv0062"/></node>
<node id="590" label="Rv1457c" aliasName="Rv1457c"><graphics x="1960.6936264038086" y="715.2837343215942"/><att type="string" name="shared_name" value="Rv1457c"/></node>
<node id="591" label="Rv2965c" aliasName="coaD"><graphics x="1150.7305145263672" y="982.6800918579102"/><att type="string" name="shared_name" value="Rv2965c"/></node>
<node id="592" label="Rv3846" aliasName="sodA"><graphics x="1197.183702468872" y="1181.5223236083984"/><att type="string" name="shared_name" value="Rv3846"/></node>
<node id="593" label="Rv0458" aliasName="Rv0458"><graphics x="1275.339942932129" y="1212.3011779785156"/><att type="string" name="shared_name" value="Rv0458"/></node>
<node id="594" label="Rv1832" aliasName="gcvB"><graphics x="1277.4733505249023" y="810.4740753173828"/><att type="string" name="shared_name" value="Rv1832"/></node>
<node id="595" label="Rv0066c" aliasName="icd2"><graphics x="1219.307516336441" y="690.5403137207031"/><att type="string" name="shared_name" value="Rv0066c"/></node>
<node id="596" label="Rv3841" aliasName="bfrB"><graphics x="1426.8570404052734" y="975.6946563720703"/><att type="string" name="shared_name" value="Rv3841"/></node>
<node id="597" label="Rv0154c" aliasName="fadE2"><graphics x="1313.5129852294922" y="1135.1528015136719"/><att type="string" name="shared_name" value="Rv0154c"/></node>
<node id="598" label="Rv2984" aliasName="ppk"><graphics x="1378.8987731933594" y="1094.0208282470703"/><att type="string" name="shared_name" value="Rv2984"/></node>
<node id="599" label="Rv2115c" aliasName="Rv2115c"><graphics x="1508.2641296386719" y="986.3381500244141"/><att type="string" name="shared_name" value="Rv2115c"/></node>
<node id="600" label="Rv2364c" aliasName="era"><graphics x="1471.263427734375" y="1008.6497917175293"/><att type="string" name="shared_name" value="Rv2364c"/></node>
<node id="601" label="Rv2847c" aliasName="cysG"><graphics x="429.3826904296875" y="867.9924926757812"/><att type="string" name="shared_name" value="Rv2847c"/></node>
<node id="602" label="Rv1849" aliasName="ureB"><graphics x="1792.8494262695312" y="625.0264101028442"/><att type="string" name="shared_name" value="Rv1849"/></node>
<node id="603" label="Rv0490" aliasName="senX3"><graphics x="1889.5482788085938" y="944.2920961380005"/><att type="string" name="shared_name" value="Rv0490"/></node>
<node id="604" label="Rv2982c" aliasName="gpsA"><graphics x="1535.935302734375" y="1214.7864990234375"/><att type="string" name="shared_name" value="Rv2982c"/></node>
<node id="605" label="Rv1058" aliasName="fadD14"><graphics x="1623.9222412109375" y="1181.830337524414"/><att type="string" name="shared_name" value="Rv1058"/></node>
<node id="606" label="Rv0981" aliasName="mprA"><graphics x="1767.1687622070312" y="861.1309633255005"/><att type="string" name="shared_name" value="Rv0981"/></node>
<node id="607" label="Rv0982" aliasName="Rv0982"><graphics x="1783.7296752929688" y="835.052716255188"/><att type="string" name="shared_name" value="Rv0982"/></node>
<node id="608" label="Rv0489" aliasName="gpmA"><graphics x="1364.4755249023438" y="1062.4332809448242"/><att type="string" name="shared_name" value="Rv0489"/></node>
<node id="609" label="Rv2702" aliasName="ppgK"><graphics x="1095.0177307128906" y="1281.4053344726562"/><att type="string" name="shared_name" value="Rv2702"/></node>
<node id="610" label="Rv1133c" aliasName="metE"><graphics x="1138.3235321044922" y="806.1329956054688"/><att type="string" name="shared_name" value="Rv1133c"/></node>
<node id="611" label="Rv0082" aliasName="Rv0082"><graphics x="1817.4159545898438" y="208.14644622802734"/><att type="string" name="shared_name" value="Rv0082"/></node>
<node id="612" label="Rv1033c" aliasName="trcR"><graphics x="1797.0283813476562" y="920.1329164505005"/><att type="string" name="shared_name" value="Rv1033c"/></node>
<node id="613" label="Rv0482" aliasName="murB"><graphics x="740.9802856445312" y="1200.6676635742188"/><att type="string" name="shared_name" value="Rv0482"/></node>
<node id="614" label="Rv1848" aliasName="ureA"><graphics x="1791.0621337890625" y="666.2882509231567"/><att type="string" name="shared_name" value="Rv1848"/></node>
<node id="615" label="Rv2848c" aliasName="cobB"><graphics x="121.2890625" y="803.2848052978516"/><att type="string" name="shared_name" value="Rv2848c"/></node>
<node id="616" label="Rv2400c" aliasName="subI"><graphics x="1855.794822692871" y="717.9498720169067"/><att type="string" name="shared_name" value="Rv2400c"/></node>
<node id="617" label="Rv2427c" aliasName="proA"><graphics x="944.6953735351562" y="995.8450775146484"/><att type="string" name="shared_name" value="Rv2427c"/></node>
<node id="618" label="Rv2200c" aliasName="ctaC"><graphics x="105.1573486328125" y="912.4633674621582"/><att type="string" name="shared_name" value="Rv2200c"/></node>
<node id="619" label="Rv0085" aliasName="hycP"><graphics x="1221.9024424552917" y="595.8638916015625"/><att type="string" name="shared_name" value="Rv0085"/></node>
<node id="620" label="Rv0089" aliasName="Rv0089"><graphics x="1106.4004821777344" y="709.4319305419922"/><att type="string" name="shared_name" value="Rv0089"/></node>
<node id="621" label="Rv1850" aliasName="ureC"><graphics x="1785.2571411132812" y="645.3624696731567"/><att type="string" name="shared_name" value="Rv1850"/></node>
<node id="622" label="Rv1851" aliasName="ureF"><graphics x="1806.9583129882812" y="646.3115663528442"/><att type="string" name="shared_name" value="Rv1851"/></node>
<node id="623" label="Rv0478" aliasName="deoC"><graphics x="1135.8081588745117" y="1287.3331909179688"/><att type="string" name="shared_name" value="Rv0478"/></node>
<node id="624" label="Rv2228c" aliasName="Rv2228c"><graphics x="1847.2620239257812" y="66.07228565216064"/><att type="string" name="shared_name" value="Rv2228c"/></node>
<node id="625" label="Rv0091" aliasName="mtn"><graphics x="1027.5982208251953" y="732.0858459472656"/><att type="string" name="shared_name" value="Rv0091"/></node>
<node id="626" label="Rv1858" aliasName="modB"><graphics x="2010.5969848632812" y="766.1282777786255"/><att type="string" name="shared_name" value="Rv1858"/></node>
<node id="627" label="Rv1859" aliasName="modC"><graphics x="2025.0332641601562" y="738.8218202590942"/><att type="string" name="shared_name" value="Rv1859"/></node>
<node id="628" label="Rv1857" aliasName="modA"><graphics x="1994.1680297851562" y="739.9585695266724"/><att type="string" name="shared_name" value="Rv1857"/></node>
<node id="629" label="Rv1032c" aliasName="trcS"><graphics x="1767.1687622070312" y="912.270733833313"/><att type="string" name="shared_name" value="Rv1032c"/></node>
<node id="630" label="Rv1852" aliasName="ureG"><graphics x="1768.2322998046875" y="631.9000673294067"/><att type="string" name="shared_name" value="Rv1852"/></node>
<node id="631" label="Rv1853" aliasName="ureD"><graphics x="1767.1687622070312" y="657.3915224075317"/><att type="string" name="shared_name" value="Rv1853"/></node>
<node id="632" label="Rv0773c" aliasName="ggtA"><graphics x="1144.4708786010742" y="939.8085308074951"/><att type="string" name="shared_name" value="Rv0773c"/></node>
<node id="633" label="Rv1007c" aliasName="metG"><graphics x="1167.9387664794922" y="771.7936248779297"/><att type="string" name="shared_name" value="Rv1007c"/></node>
<node id="634" label="Rv2604c" aliasName="Rv2604c"><graphics x="1828.9436645507812" y="946.4207582473755"/><att type="string" name="shared_name" value="Rv2604c"/></node>
<node id="635" label="Rv2671" aliasName="ribD"><graphics x="1483.7421569824219" y="718.5699157714844"/><att type="string" name="shared_name" value="Rv2671"/></node>
<node id="636" label="Rv2672" aliasName="Rv2672"><graphics x="1840.9849243164062" y="350.48734760284424"/><att type="string" name="shared_name" value="Rv2672"/></node>
<node id="637" label="Rv1280c" aliasName="oppA"><graphics x="1898.9075927734375" y="529.2750062942505"/><att type="string" name="shared_name" value="Rv1280c"/></node>
<node id="638" label="Rv0535" aliasName="pnp"><graphics x="982.9285278320312" y="742.5086975097656"/><att type="string" name="shared_name" value="Rv0535"/></node>
<node id="639" label="Rv0536" aliasName="galE3"><graphics x="985.5453033447266" y="1291.55078125"/><att type="string" name="shared_name" value="Rv0536"/></node>
<node id="640" label="Rv0733" aliasName="adk"><graphics x="1423.3309326171875" y="892.0303497314453"/><att type="string" name="shared_name" value="Rv0733"/></node>
<node id="641" label="Rv2124c" aliasName="metH"><graphics x="1216.1204257011414" y="863.1049423217773"/><att type="string" name="shared_name" value="Rv2124c"/></node>
<node id="642" label="Rv1027c" aliasName="kdpE"><graphics x="1972.2861938476562" y="847.2195863723755"/><att type="string" name="shared_name" value="Rv1027c"/></node>
<node id="643" label="Rv3375" aliasName="amiD"><graphics x="1248.8270950317383" y="1191.1742095947266"/><att type="string" name="shared_name" value="Rv3375"/></node>
<node id="644" label="Rv3374" aliasName="echA18.1"><graphics x="1588.1498107910156" y="1147.9190979003906"/><att type="string" name="shared_name" value="Rv3374"/></node>
<node id="645" label="Rv3373" aliasName="echA18"><graphics x="1633.6543273925781" y="1099.3969116210938"/><att type="string" name="shared_name" value="Rv3373"/></node>
<node id="646" label="Rv3372" aliasName="otsB2"><graphics x="899.5296936035156" y="1258.3339233398438"/><att type="string" name="shared_name" value="Rv3372"/></node>
<node id="647" label="Rv1281c" aliasName="oppD"><graphics x="1885.608154296875" y="511.746075630188"/><att type="string" name="shared_name" value="Rv1281c"/></node>
<node id="648" label="Rv3774" aliasName="echA21"><graphics x="1604.3809814453125" y="1131.243881225586"/><att type="string" name="shared_name" value="Rv3774"/></node>
<node id="649" label="Rv3068c" aliasName="pgmA"><graphics x="1070.704086303711" y="1280.2101745605469"/><att type="string" name="shared_name" value="Rv3068c"/></node>
<node id="650" label="Rv3772" aliasName="hisC2"><graphics x="1180.7628326416016" y="1081.5347900390625"/><att type="string" name="shared_name" value="Rv3772"/></node>
<node id="651" label="Rv2192c" aliasName="trpD"><graphics x="1157.4117851257324" y="1058.3852462768555"/><att type="string" name="shared_name" value="Rv2192c"/></node>
<node id="652" label="Rv1028c" aliasName="kdpD"><graphics x="2000.6841430664062" y="835.052716255188"/><att type="string" name="shared_name" value="Rv1028c"/></node>
<node id="653" label="Rv0946c" aliasName="pgi"><graphics x="1075.2307586669922" y="1248.328369140625"/><att type="string" name="shared_name" value="Rv0946c"/></node>
<node id="654" label="Rv0234c" aliasName="gabD1"><graphics x="1112.9072189331055" y="920.0788955688477"/><att type="string" name="shared_name" value="Rv0234c"/></node>
<node id="655" label="Rv1833c" aliasName="Rv1833c"><graphics x="1353.0076293945312" y="1245.9429321289062"/><att type="string" name="shared_name" value="Rv1833c"/></node>
<node id="656" label="Rv2881c" aliasName="cdsA"><graphics x="1442.7506408691406" y="1177.7896423339844"/><att type="string" name="shared_name" value="Rv2881c"/></node>
<node id="657" label="Rv2121c" aliasName="hisG"><graphics x="1184.2378273010254" y="1139.8865356445312"/><att type="string" name="shared_name" value="Rv2121c"/></node>
<node id="658" label="Rv0162c" aliasName="adhE1"><graphics x="1340.4019775390625" y="1220.97119140625"/><att type="string" name="shared_name" value="Rv0162c"/></node>
<node id="659" label="Rv2606c" aliasName="Rv2606c"><graphics x="1767.1687622070312" y="940.1329164505005"/><att type="string" name="shared_name" value="Rv2606c"/></node>
<node id="660" label="Rv0553" aliasName="menC"><graphics x="1919.8141479492188" y="787.7725648880005"/><att type="string" name="shared_name" value="Rv0553"/></node>
<node id="661" label="Rv2540c" aliasName="aroF"><graphics x="1062.1884155273438" y="1135.7897033691406"/><att type="string" name="shared_name" value="Rv2540c"/></node>
<node id="662" label="Rv1005c" aliasName="pabB"><graphics x="1109.1896057128906" y="1145.7954711914062"/><att type="string" name="shared_name" value="Rv1005c"/></node>
<node id="663" label="Rv3113" aliasName="Rv3113"><graphics x="1442.727554321289" y="710.7723999023438"/><att type="string" name="shared_name" value="Rv3113"/></node>
<node id="664" label="Rv2967c" aliasName="pca"><graphics x="1320.7638931274414" y="864.664176940918"/><att type="string" name="shared_name" value="Rv2967c"/></node>
<node id="665" label="Rv2883c" aliasName="pyrH"><graphics x="1450.9535064697266" y="912.8141479492188"/><att type="string" name="shared_name" value="Rv2883c"/></node>
<node id="666" label="Rv0558" aliasName="ubiE"><graphics x="1772.0127563476562" y="556.5028505325317"/><att type="string" name="shared_name" value="Rv0558"/></node>
<node id="667" label="Rv3783" aliasName="rfbD"><graphics x="1777.9944458007812" y="738.8218202590942"/><att type="string" name="shared_name" value="Rv3783"/></node>
<node id="668" label="Rv3781" aliasName="rfbE"><graphics x="1767.1687622070312" y="767.7562074661255"/><att type="string" name="shared_name" value="Rv3781"/></node>
<node id="669" label="Rv0555" aliasName="menD"><graphics x="988.9813232421875" y="1141.1454467773438"/><att type="string" name="shared_name" value="Rv0555"/></node>
<node id="670" label="Rv3784" aliasName="Rv3784"><graphics x="960.8137512207031" y="1352.5596008300781"/><att type="string" name="shared_name" value="Rv3784"/></node>
<node id="671" label="Rv3502c" aliasName="fabG"><graphics x="1536.5906982421875" y="1163.7522430419922"/><att type="string" name="shared_name" value="Rv3502c"/></node>
<node id="672" label="Rv1427c" aliasName="fadD12"><graphics x="1239.454839706421" y="1285.0968933105469"/><att type="string" name="shared_name" value="Rv1427c"/></node>
<node id="673" label="Rv1153c" aliasName="omt"><graphics x="1074.7095794677734" y="684.1285400390625"/><att type="string" name="shared_name" value="Rv1153c"/></node>
<node id="674" label="Rv3506" aliasName="fadD17"><graphics x="1415.4915771484375" y="1322.33740234375"/><att type="string" name="shared_name" value="Rv3506"/></node>
<node id="675" label="Rv0562" aliasName="grcC1"><graphics x="1767.1687622070312" y="599.9078187942505"/><att type="string" name="shared_name" value="Rv0562"/></node>
<node id="676" label="Rv2122c" aliasName="hisE"><graphics x="1221.243411064148" y="1086.3909759521484"/><att type="string" name="shared_name" value="Rv2122c"/></node>
<node id="677" label="Rv3391" aliasName="acrA1"><graphics x="1380.999984741211" y="1287.110107421875"/><att type="string" name="shared_name" value="Rv3391"/></node>
<node id="678" label="Rv2940c" aliasName="mas"><graphics x="1806.1265258789062" y="447.18632221221924"/><att type="string" name="shared_name" value="Rv2940c"/></node>
<node id="679" label="Rv3393" aliasName="iunH"><graphics x="1494.5803527832031" y="920.8495635986328"/><att type="string" name="shared_name" value="Rv3393"/></node>
<node id="680" label="Rv2966c" aliasName="Rv2966c"><graphics x="1102.604751586914" y="738.677001953125"/><att type="string" name="shared_name" value="Rv2966c"/></node>
<node id="681" label="Rv0629c" aliasName="recD"><graphics x="1915.671043395996" y="716.8473329544067"/><att type="string" name="shared_name" value="Rv0629c"/></node>
<node id="682" label="Rv0989c" aliasName="grcC2"><graphics x="1815.0830688476562" y="552.3724184036255"/><att type="string" name="shared_name" value="Rv0989c"/></node>
<node id="683" label="Rv3797" aliasName="fadE35"><graphics x="1618.1918640136719" y="1119.55908203125"/><att type="string" name="shared_name" value="Rv3797"/></node>
<node id="684" label="Rv0769" aliasName="Rv0769"><graphics x="1688.6268615722656" y="1276.859130859375"/><att type="string" name="shared_name" value="Rv0769"/></node>
<node id="685" label="Rv0768" aliasName="aldA"><graphics x="1290.7949829101562" y="1149.3428497314453"/><att type="string" name="shared_name" value="Rv0768"/></node>
<node id="686" label="Rv3516" aliasName="echA19"><graphics x="1645.6159362792969" y="1091.4598541259766"/><att type="string" name="shared_name" value="Rv3516"/></node>
<node id="687" label="Rv0794c" aliasName="Rv0794c"><graphics x="1313.6280822753906" y="783.5408477783203"/><att type="string" name="shared_name" value="Rv0794c"/></node>
<node id="688" label="Rv1390" aliasName="rpoZ"><graphics x="1510.7727355957031" y="783.410400390625"/><att type="string" name="shared_name" value="Rv1390"/></node>
<node id="689" label="Rv3137" aliasName="Rv3137"><graphics x="1455.3033599853516" y="665.3804321289062"/><att type="string" name="shared_name" value="Rv3137"/></node>
<node id="690" label="Rv1391" aliasName="dfp"><graphics x="1139.950927734375" y="947.8012318611145"/><att type="string" name="shared_name" value="Rv1391"/></node>
<node id="691" label="Rv1392" aliasName="metK"><graphics x="1110.9135665893555" y="711.1881408691406"/><att type="string" name="shared_name" value="Rv1392"/></node>
<node id="692" label="Rv0189c" aliasName="ilvD"><graphics x="1393.9459991455078" y="791.21533203125"/><att type="string" name="shared_name" value="Rv0189c"/></node>
<node id="693" label="Rv3140" aliasName="fadE23"><graphics x="1415.888916015625" y="1251.2815246582031"/><att type="string" name="shared_name" value="Rv3140"/></node>
<node id="694" label="Rv3141" aliasName="fadB4"><graphics x="1564.3835754394531" y="1075.5061950683594"/><att type="string" name="shared_name" value="Rv3141"/></node>
<node id="695" label="Rv1389" aliasName="gmk"><graphics x="1424.3348846435547" y="853.2599792480469"/><att type="string" name="shared_name" value="Rv1389"/></node>
<node id="696" label="Rv1151c" aliasName="Rv1151c"><graphics x="1029.2429962158203" y="1212.1733703613281"/><att type="string" name="shared_name" value="Rv1151c"/></node>
<node id="697" label="Rv3379c" aliasName="dxs2"><graphics x="1411.4129333496094" y="325.484619140625"/><att type="string" name="shared_name" value="Rv3379c"/></node>
<node id="698" label="Rv0770" aliasName="Rv0770"><graphics x="1168.8467903137207" y="812.0016174316406"/><att type="string" name="shared_name" value="Rv0770"/></node>
<node id="699" label="Rv1383" aliasName="carA"><graphics x="1080.4944915771484" y="1041.7976684570312"/><att type="string" name="shared_name" value="Rv1383"/></node>
<node id="700" label="Rv3332" aliasName="nagA"><graphics x="1024.1833801269531" y="1168.0199584960938"/><att type="string" name="shared_name" value="Rv3332"/></node>
<node id="701" label="Rv1385" aliasName="pyrF"><graphics x="1444.2660064697266" y="927.4268379211426"/><att type="string" name="shared_name" value="Rv1385"/></node>
<node id="702" label="Rv0772" aliasName="purD"><graphics x="1195.2129077911377" y="962.8298301696777"/><att type="string" name="shared_name" value="Rv0772"/></node>
<node id="703" label="Rv3330" aliasName="dacB1"><graphics x="448.47137451171875" y="1057.0101318359375"/><att type="string" name="shared_name" value="Rv3330"/></node>
<node id="704" label="Rv1384" aliasName="carB"><graphics x="1078.57568359375" y="1056.346206665039"/><att type="string" name="shared_name" value="Rv1384"/></node>
<node id="705" label="Rv0375c" aliasName="Rv0375c"><graphics x="1285.8438873291016" y="699.3097991943359"/><att type="string" name="shared_name" value="Rv0375c"/></node>
<node id="706" label="Rv3523" aliasName="ltp3"><graphics x="1977.5119018554688" y="51.85784912109375"/><att type="string" name="shared_name" value="Rv3523"/></node>
<node id="707" label="Rv0777" aliasName="purB"><graphics x="1319.438232421875" y="901.0637397766113"/><att type="string" name="shared_name" value="Rv0777"/></node>
<node id="708" label="Rv1127c" aliasName="ppdK"><graphics x="1349.3545684814453" y="822.1258850097656"/><att type="string" name="shared_name" value="Rv1127c"/></node>
<node id="709" label="Rv0501" aliasName="galE2"><graphics x="971.0570220947266" y="1284.6605529785156"/><att type="string" name="shared_name" value="Rv0501"/></node>
<node id="710" label="Rv0500" aliasName="proC"><graphics x="919.7924194335938" y="1000.5659866333008"/><att type="string" name="shared_name" value="Rv0500"/></node>
<node id="711" label="Rv3598c" aliasName="lysS"><graphics x="1495.1978149414062" y="964.5068645477295"/><att type="string" name="shared_name" value="Rv3598c"/></node>
<node id="712" label="Rv0373c" aliasName="Rv0373c"><graphics x="1269.6174392700195" y="711.6093139648438"/><att type="string" name="shared_name" value="Rv0373c"/></node>
<node id="713" label="Rv3264c" aliasName="manB"><graphics x="1029.9611358642578" y="1394.6982421875"/><att type="string" name="shared_name" value="Rv3264c"/></node>
<node id="714" label="Rv3509c" aliasName="ilvX"><graphics x="1374.9037628173828" y="776.9940490722656"/><att type="string" name="shared_name" value="Rv3509c"/></node>
<node id="715" label="Rv2753c" aliasName="dapA"><graphics x="1027.6178894042969" y="860.8064117431641"/><att type="string" name="shared_name" value="Rv2753c"/></node>
<node id="716" label="Rv0780" aliasName="hemH"><graphics x="1332.7118606567383" y="823.8851776123047"/><att type="string" name="shared_name" value="Rv0780"/></node>
<node id="717" label="Rv0374c" aliasName="Rv0374c"><graphics x="1260.409854888916" y="701.0796813964844"/><att type="string" name="shared_name" value="Rv0374c"/></node>
<node id="718" label="Rv0573c" aliasName="Rv0573c"><graphics x="1630.8339538574219" y="860.2175445556641"/><att type="string" name="shared_name" value="Rv0573c"/></node>
<node id="719" label="Rv0509" aliasName="hemA"><graphics x="871.658203125" y="996.9042015075684"/><att type="string" name="shared_name" value="Rv0509"/></node>
<node id="720" label="Rv1745c" aliasName="idi"><graphics x="1241.2700328826904" y="39.45404052734375"/><att type="string" name="shared_name" value="Rv1745c"/></node>
<node id="721" label="Rv0788" aliasName="purQ"><graphics x="1289.1192932128906" y="815.3994293212891"/><att type="string" name="shared_name" value="Rv0788"/></node>
<node id="722" label="Rv3634c" aliasName="galE1"><graphics x="975.8075561523438" y="1311.3571166992188"/><att type="string" name="shared_name" value="Rv3634c"/></node>
<node id="723" label="Rv0517" aliasName="Rv0517"><graphics x="1558.5591125488281" y="1504.8247680664062"/><att type="string" name="shared_name" value="Rv0517"/></node>
<node id="724" label="Rv2697c" aliasName="dut"><graphics x="1386.2635498046875" y="853.0869140625"/><att type="string" name="shared_name" value="Rv2697c"/></node>
<node id="725" label="Rv0511" aliasName="hemD"><graphics x="457.67529296875" y="867.2351455688477"/><att type="string" name="shared_name" value="Rv0511"/></node>
<node id="726" label="Rv0510" aliasName="hemC"><graphics x="524.7446899414062" y="895.4166374206543"/><att type="string" name="shared_name" value="Rv0510"/></node>
<node id="727" label="Rv0512" aliasName="hemB"><graphics x="635.4217529296875" y="925.9268932342529"/><att type="string" name="shared_name" value="Rv0512"/></node>
<node id="728" label="Rv3156" aliasName="nuoL"><graphics x="1798.2901000976562" y="215.3838348388672"/><att type="string" name="shared_name" value="Rv3156"/></node>
<node id="729" label="Rv3155" aliasName="nuoK"><graphics x="1799.2813110351562" y="252.1717071533203"/><att type="string" name="shared_name" value="Rv3155"/></node>
<node id="730" label="Rv3154" aliasName="nuoJ"><graphics x="1801.2483520507812" y="281.1187562942505"/><att type="string" name="shared_name" value="Rv3154"/></node>
<node id="731" label="Rv3153" aliasName="nuoI"><graphics x="1835.9826049804688" y="198.78559112548828"/><att type="string" name="shared_name" value="Rv3153"/></node>
<node id="732" label="Rv3158" aliasName="nuoN"><graphics x="1767.1687622070312" y="249.69311141967773"/><att type="string" name="shared_name" value="Rv3158"/></node>
<node id="733" label="Rv3157" aliasName="nuoM"><graphics x="1777.0698852539062" y="272.1247396469116"/><att type="string" name="shared_name" value="Rv3157"/></node>
<node id="734" label="Rv2754c" aliasName="thyX"><graphics x="1358.1126556396484" y="876.1054763793945"/><att type="string" name="shared_name" value="Rv2754c"/></node>
<node id="735" label="Rv1403c" aliasName="Rv1403c"><graphics x="1150.8795318603516" y="666.93115234375"/><att type="string" name="shared_name" value="Rv1403c"/></node>
<node id="736" label="Rv3546" aliasName="fadA5"><graphics x="1914.4342651367188" y="70.55670166015625"/><att type="string" name="shared_name" value="Rv3546"/></node>
<node id="737" label="Rv0524" aliasName="hemL"><graphics x="750.9823913574219" y="958.9351391792297"/><att type="string" name="shared_name" value="Rv0524"/></node>
<node id="738" label="Rv3754" aliasName="tyrA"><graphics x="1136.6398544311523" y="1093.0203399658203"/><att type="string" name="shared_name" value="Rv3754"/></node>
<node id="739" label="Rv0521" aliasName="Rv0521"><graphics x="1090.963607788086" y="650.9664916992188"/><att type="string" name="shared_name" value="Rv0521"/></node>
<node id="740" label="Rv0520" aliasName="Rv0520"><graphics x="1138.286994934082" y="707.0232849121094"/><att type="string" name="shared_name" value="Rv0520"/></node>
<node id="741" label="Rv3145" aliasName="nuoA"><graphics x="1771.9390258789062" y="226.51423263549805"/><att type="string" name="shared_name" value="Rv3145"/></node>
<node id="742" label="Rv3147" aliasName="nuoC"><graphics x="1843.8873901367188" y="218.95426177978516"/><att type="string" name="shared_name" value="Rv3147"/></node>
<node id="743" label="Rv3146" aliasName="nuoB"><graphics x="1844.3650512695312" y="245.01968383789062"/><att type="string" name="shared_name" value="Rv3146"/></node>
<node id="744" label="Rv3149" aliasName="nuoE"><graphics x="1825.4483032226562" y="275.44127464294434"/><att type="string" name="shared_name" value="Rv3149"/></node>
<node id="745" label="Rv3148" aliasName="nuoD"><graphics x="1828.3898315429688" y="228.34281539916992"/><att type="string" name="shared_name" value="Rv3148"/></node>
<node id="746" label="Rv3340" aliasName="metC"><graphics x="1154.7725791931152" y="875.2263259887695"/><att type="string" name="shared_name" value="Rv3340"/></node>
<node id="747" label="Rv3341" aliasName="metX"><graphics x="1124.2162475585938" y="831.3122863769531"/><att type="string" name="shared_name" value="Rv3341"/></node>
<node id="748" label="Rv3342" aliasName="Rv3342"><graphics x="1108.9728164672852" y="653.6585388183594"/><att type="string" name="shared_name" value="Rv3342"/></node>
<node id="749" label="Rv2860c" aliasName="glnA4"><graphics x="1046.8283233642578" y="1063.049560546875"/><att type="string" name="shared_name" value="Rv2860c"/></node>
<node id="750" label="Rv3150" aliasName="nuoF"><graphics x="1809.9121704101562" y="236.40489196777344"/><att type="string" name="shared_name" value="Rv3150"/></node>
<node id="751" label="Rv3151" aliasName="nuoG"><graphics x="1863.7116088867188" y="232.53779220581055"/><att type="string" name="shared_name" value="Rv3151"/></node>
<node id="752" label="Rv3152" aliasName="nuoH"><graphics x="1826.4568481445312" y="251.70610427856445"/><att type="string" name="shared_name" value="Rv3152"/></node>
<node id="753" label="Rv3551" aliasName="Rv3551"><graphics x="1394.0250091552734" y="1325.88037109375"/><att type="string" name="shared_name" value="Rv3551"/></node>
<node id="754" label="Rv0884c" aliasName="serC"><graphics x="1345.9464569091797" y="1007.1343612670898"/><att type="string" name="shared_name" value="Rv0884c"/></node>
<node id="755" label="Rv3552" aliasName="Rv3552"><graphics x="1373.264404296875" y="1321.0469055175781"/><att type="string" name="shared_name" value="Rv3552"/></node>
<node id="756" label="Rv3469c" aliasName="mhpE"><graphics x="1987.7427978515625" y="410.22489643096924"/><att type="string" name="shared_name" value="Rv3469c"/></node>
<node id="757" label="Rv3315c" aliasName="cdd"><graphics x="1555.1672973632812" y="933.7457485198975"/><att type="string" name="shared_name" value="Rv3315c"/></node>
<node id="758" label="Rv3561" aliasName="fadD3"><graphics x="1622.2125244140625" y="1076.1201934814453"/><att type="string" name="shared_name" value="Rv3561"/></node>
<node id="759" label="Rv2196" aliasName="qcrB"><graphics x="1919.961669921875" y="625.0264101028442"/><att type="string" name="shared_name" value="Rv2196"/></node>
<node id="760" label="Rv1781c" aliasName="malQ"><graphics x="1870.9849243164062" y="372.145001411438"/><att type="string" name="shared_name" value="Rv1781c"/></node>
<node id="761" label="Rv3573c" aliasName="fadE34"><graphics x="1623.0625305175781" y="1126.062973022461"/><att type="string" name="shared_name" value="Rv3573c"/></node>
<node id="762" label="Rv1341" aliasName="Rv1341"><graphics x="1466.71435546875" y="769.2605133056641"/><att type="string" name="shared_name" value="Rv1341"/></node>
<node id="763" label="Rv0853c" aliasName="pdc"><graphics x="1324.9072189331055" y="1185.528549194336"/><att type="string" name="shared_name" value="Rv0853c"/></node>
<node id="764" label="Rv0213c" aliasName="Rv0213c"><graphics x="1121.4956588745117" y="674.8718566894531"/><att type="string" name="shared_name" value="Rv0213c"/></node>
<node id="765" label="Rv0534c" aliasName="menA"><graphics x="1795.4534301757812" y="580.509747505188"/><att type="string" name="shared_name" value="Rv0534c"/></node>
<node id="766" label="Rv1549" aliasName="fadD11.1"><graphics x="1430.6304016113281" y="1329.5984497070312"/><att type="string" name="shared_name" value="Rv1549"/></node>
<node id="767" label="Rv1547" aliasName="dnaE"><graphics x="1480.5911254882812" y="890.9467430114746"/><att type="string" name="shared_name" value="Rv1547"/></node>
<node id="768" label="Rv2586c" aliasName="secF"><graphics x="1884.9031066894531" y="891.9346742630005"/><att type="string" name="shared_name" value="Rv2586c"/></node>
<node id="769" label="Rv3525c" aliasName="Rv3525c"><graphics x="1800.9612426757812" y="188.1982879638672"/><att type="string" name="shared_name" value="Rv3525c"/></node>
<node id="770" label="Rv3314c" aliasName="deoA"><graphics x="1550.9996032714844" y="893.5159721374512"/><att type="string" name="shared_name" value="Rv3314c"/></node>
<node id="771" label="Rv1350" aliasName="fabG"><graphics x="1677.9774780273438" y="1230.0298156738281"/><att type="string" name="shared_name" value="Rv1350"/></node>
<node id="772" label="Rv1552" aliasName="frdA"><graphics x="1057.7410125732422" y="799.140869140625"/><att type="string" name="shared_name" value="Rv1552"/></node>
<node id="773" label="Rv1551" aliasName="plsB1"><graphics x="1496.4145202636719" y="1226.862060546875"/><att type="string" name="shared_name" value="Rv1551"/></node>
<node id="774" label="Rv1554" aliasName="frdC"><graphics x="1033.2487487792969" y="802.7469482421875"/><att type="string" name="shared_name" value="Rv1554"/></node>
<node id="775" label="Rv1553" aliasName="frdB"><graphics x="1042.2584533691406" y="808.5140838623047"/><att type="string" name="shared_name" value="Rv1553"/></node>
<node id="776" label="Rv1550" aliasName="fadD11"><graphics x="1603.6371154785156" y="1161.37744140625"/><att type="string" name="shared_name" value="Rv1550"/></node>
<node id="777" label="Rv3800c" aliasName="pks13"><graphics x="1773.5953979492188" y="449.8602113723755"/><att type="string" name="shared_name" value="Rv3800c"/></node>
<node id="778" label="Rv1559" aliasName="ilvA"><graphics x="1324.4402160644531" y="918.0756874084473"/><att type="string" name="shared_name" value="Rv1559"/></node>
<node id="779" label="Rv2587c" aliasName="secD"><graphics x="1913.8232727050781" y="881.1309633255005"/><att type="string" name="shared_name" value="Rv2587c"/></node>
<node id="780" label="Rv1555" aliasName="frdD"><graphics x="1070.564697265625" y="853.7160034179688"/><att type="string" name="shared_name" value="Rv1555"/></node>
<node id="781" label="Rv1257c" aliasName="Rv1257c"><graphics x="1217.537974357605" y="757.8953247070312"/><att type="string" name="shared_name" value="Rv1257c"/></node>
<node id="782" label="Rv3316" aliasName="sdhC"><graphics x="1063.0844268798828" y="856.0027694702148"/><att type="string" name="shared_name" value="Rv3316"/></node>
<node id="783" label="Rv3313c" aliasName="add"><graphics x="1511.2235717773438" y="947.7109894752502"/><att type="string" name="shared_name" value="Rv3313c"/></node>
<node id="784" label="Rv3318" aliasName="sdhA"><graphics x="1045.2408905029297" y="833.1344985961914"/><att type="string" name="shared_name" value="Rv3318"/></node>
<node id="785" label="Rv3317" aliasName="sdhD"><graphics x="1007.0849914550781" y="839.2224349975586"/><att type="string" name="shared_name" value="Rv3317"/></node>
<node id="786" label="Rv3319" aliasName="sdhB"><graphics x="1029.5069122314453" y="838.363883972168"/><att type="string" name="shared_name" value="Rv3319"/></node>
<node id="787" label="Rv3310" aliasName="Rv3310"><graphics x="1294.148178100586" y="662.8343200683594"/><att type="string" name="shared_name" value="Rv3310"/></node>
<node id="788" label="Rv3248c" aliasName="sahH"><graphics x="1110.1498489379883" y="708.8639678955078"/><att type="string" name="shared_name" value="Rv3248c"/></node>
<node id="789" label="Rv1569" aliasName="bioF1"><graphics x="1947.8501586914062" y="188.1982879638672"/><att type="string" name="shared_name" value="Rv1569"/></node>
<node id="790" label="Rv1568" aliasName="bioA"><graphics x="1923.3930053710938" y="209.8592987060547"/><att type="string" name="shared_name" value="Rv1568"/></node>
<node id="791" label="Rv0437c" aliasName="psd"><graphics x="1268.5341186523438" y="1302.2879333496094"/><att type="string" name="shared_name" value="Rv0437c"/></node>
<node id="792" label="Rv1703c" aliasName="Rv1703c"><graphics x="1320.8974151611328" y="1238.0877685546875"/><att type="string" name="shared_name" value="Rv1703c"/></node>
<node id="793" label="Rv3307" aliasName="deoD"><graphics x="1484.8908081054688" y="894.8680725097656"/><att type="string" name="shared_name" value="Rv3307"/></node>
<node id="794" label="Rv1379" aliasName="pyrR"><graphics x="1498.489990234375" y="894.8755722045898"/><att type="string" name="shared_name" value="Rv1379"/></node>
<node id="795" label="Rv3308" aliasName="pmmB"><graphics x="1036.3397369384766" y="1334.4126892089844"/><att type="string" name="shared_name" value="Rv3308"/></node>
<node id="796" label="Rv1372" aliasName="Rv1372"><graphics x="1908.9508056640625" y="451.94389057159424"/><att type="string" name="shared_name" value="Rv1372"/></node>
<node id="797" label="Rv1908c" aliasName="katG"><graphics x="1220.0433020591736" y="1156.634017944336"/><att type="string" name="shared_name" value="Rv1908c"/></node>
<node id="798" label="Rv1570" aliasName="bioD"><graphics x="1929.9071655273438" y="243.4005584716797"/><att type="string" name="shared_name" value="Rv1570"/></node>
<node id="799" label="Rv3247c" aliasName="tmk"><graphics x="1433.2423706054688" y="815.6790313720703"/><att type="string" name="shared_name" value="Rv3247c"/></node>
<node id="800" label="Rv1381" aliasName="pyrC"><graphics x="1212.6028079986572" y="1026.3177642822266"/><att type="string" name="shared_name" value="Rv1381"/></node>
<node id="801" label="Rv3266c" aliasName="rmlD"><graphics x="910.2759094238281" y="1407.2185363769531"/><att type="string" name="shared_name" value="Rv3266c"/></node>
<node id="802" label="Rv1380" aliasName="pyrB"><graphics x="1143.3774948120117" y="1013.4931106567383"/><att type="string" name="shared_name" value="Rv1380"/></node>
<node id="803" label="Rv3398c" aliasName="idsA1"><graphics x="1218.6520376205444" y="45.3436279296875"/><att type="string" name="shared_name" value="Rv3398c"/></node>
<node id="804" label="Rv1309" aliasName="atpG"><graphics x="1440.3760528564453" y="1041.418113708496"/><att type="string" name="shared_name" value="Rv1309"/></node>
<node id="805" label="Rv1308" aliasName="atpA"><graphics x="1458.6251373291016" y="1009.7371826171875"/><att type="string" name="shared_name" value="Rv1308"/></node>
<node id="806" label="Rv1307" aliasName="atpH"><graphics x="1426.5315856933594" y="1052.2636337280273"/><att type="string" name="shared_name" value="Rv1307"/></node>
<node id="807" label="Rv1106c" aliasName="Rv1106c"><graphics x="1138.7563018798828" y="742.3629302978516"/><att type="string" name="shared_name" value="Rv1106c"/></node>
<node id="808" label="Rv1306" aliasName="atpF"><graphics x="1416.0590362548828" y="1016.8856353759766"/><att type="string" name="shared_name" value="Rv1306"/></node>
<node id="809" label="Rv1305" aliasName="atpE"><graphics x="1425.8819427490234" y="1026.9193115234375"/><att type="string" name="shared_name" value="Rv1305"/></node>
<node id="810" label="Rv1304" aliasName="atpB"><graphics x="1394.6677551269531" y="1013.5243835449219"/><att type="string" name="shared_name" value="Rv1304"/></node>
<node id="811" label="Rv3339c" aliasName="icd1"><graphics x="1187.0470962524414" y="929.6890449523926"/><att type="string" name="shared_name" value="Rv3339c"/></node>
<node id="812" label="Rv1589" aliasName="bioB"><graphics x="1932.6962280273438" y="276.4327850341797"/><att type="string" name="shared_name" value="Rv1589"/></node>
<node id="813" label="Rv2523c" aliasName="acpS"><graphics x="1017.5958099365234" y="929.743486404419"/><att type="string" name="shared_name" value="Rv2523c"/></node>
<node id="814" label="Rv3370c" aliasName="dnaE2"><graphics x="1441.7616271972656" y="885.8173370361328"/><att type="string" name="shared_name" value="Rv3370c"/></node>
<node id="815" label="Rv0306" aliasName="Rv0306"><graphics x="1883.3811645507812" y="10.0"/><att type="string" name="shared_name" value="Rv0306"/></node>
<node id="816" label="Rv3423c" aliasName="alr"><graphics x="830.2376098632812" y="925.9665470123291"/><att type="string" name="shared_name" value="Rv3423c"/></node>
<node id="817" label="Rv3246c" aliasName="mtrA"><graphics x="1819.5414428710938" y="767.451886177063"/><att type="string" name="shared_name" value="Rv3246c"/></node>
<node id="818" label="Rv1310" aliasName="atpD"><graphics x="1404.7192077636719" y="1053.3910064697266"/><att type="string" name="shared_name" value="Rv1310"/></node>
<node id="819" label="Rv1311" aliasName="atpC"><graphics x="1449.0440521240234" y="1053.786231994629"/><att type="string" name="shared_name" value="Rv1311"/></node>
<node id="820" label="Rv1107c" aliasName="xseB"><graphics x="1919.5482788085938" y="940.1329164505005"/><att type="string" name="shared_name" value="Rv1107c"/></node>
<node id="821" label="Rv1837c" aliasName="glcB"><graphics x="1211.3269028663635" y="773.6999206542969"/><att type="string" name="shared_name" value="Rv1837c"/></node>
<node id="822" label="Rv1315" aliasName="murA"><graphics x="813.0657958984375" y="1204.5931701660156"/><att type="string" name="shared_name" value="Rv1315"/></node>
<node id="823" label="Rv1599" aliasName="hisD"><graphics x="1120.3076934814453" y="722.4911956787109"/><att type="string" name="shared_name" value="Rv1599"/></node>
<node id="824" label="Rv1595" aliasName="nadB"><graphics x="1308.1149978637695" y="930.2783317565918"/><att type="string" name="shared_name" value="Rv1595"/></node>
<node id="825" label="Rv1596" aliasName="nadC"><graphics x="1613.1619262695312" y="882.3673248291016"/><att type="string" name="shared_name" value="Rv1596"/></node>
<node id="826" label="Rv3245c" aliasName="mtrB"><graphics x="1807.9944458007812" y="738.8218202590942"/><att type="string" name="shared_name" value="Rv3245c"/></node>
<node id="827" label="Rv1594" aliasName="nadA"><graphics x="1456.1680297851562" y="935.5761871337891"/><att type="string" name="shared_name" value="Rv1594"/></node>
<node id="828" label="Rv1108c" aliasName="xseA"><graphics x="1950.3929443359375" y="941.822491645813"/><att type="string" name="shared_name" value="Rv1108c"/></node>
<node id="829" label="Rv3396c" aliasName="guaA"><graphics x="1326.0958404541016" y="841.2542266845703"/><att type="string" name="shared_name" value="Rv3396c"/></node>
<node id="830" label="Rv1527c" aliasName="pks5"><graphics x="1810.3366088867188" y="453.09623432159424"/><att type="string" name="shared_name" value="Rv1527c"/></node>
<node id="831" label="Rv0714" aliasName="rplN"><graphics x="2011.4557495117188" y="787.7562074661255"/><att type="string" name="shared_name" value="Rv0714"/></node>
<node id="832" label="Rv1328" aliasName="glgP"><graphics x="1029.934326171875" y="1316.3367004394531"/><att type="string" name="shared_name" value="Rv1328"/></node>
<node id="833" label="Rv0322" aliasName="udgA"><graphics x="991.3339996337891" y="1266.3769836425781"/><att type="string" name="shared_name" value="Rv0322"/></node>
<node id="834" label="Rv0321" aliasName="dcd"><graphics x="1481.1845703125" y="868.6559753417969"/><att type="string" name="shared_name" value="Rv0321"/></node>
<node id="835" label="Rv0716" aliasName="rplE"><graphics x="1995.5046997070312" y="814.2056703567505"/><att type="string" name="shared_name" value="Rv0716"/></node>
<node id="836" label="Rv1282c" aliasName="oppC"><graphics x="1907.8328857421875" y="493.3238344192505"/><att type="string" name="shared_name" value="Rv1282c"/></node>
<node id="837" label="Rv2465c" aliasName="Rv2465c"><graphics x="1137.2564086914062" y="1304.8912353515625"/><att type="string" name="shared_name" value="Rv2465c"/></node>
<node id="838" label="Rv2678c" aliasName="hemE"><graphics x="401.84930419921875" y="879.4667892456055"/><att type="string" name="shared_name" value="Rv2678c"/></node>
<node id="839" label="Rv1526c" aliasName="Rv1526c"><graphics x="1027.76123046875" y="1433.5395202636719"/><att type="string" name="shared_name" value="Rv1526c"/></node>
<node id="840" label="Rv1336" aliasName="cysM"><graphics x="1158.9069709777832" y="899.9522666931152"/><att type="string" name="shared_name" value="Rv1336"/></node>
<node id="841" label="Rv3199c" aliasName="nudC"><graphics x="1695.0784606933594" y="867.5730056762695"/><att type="string" name="shared_name" value="Rv3199c"/></node>
<node id="842" label="Rv1338" aliasName="murI"><graphics x="604.2233276367188" y="1182.3414459228516"/><att type="string" name="shared_name" value="Rv1338"/></node>
<node id="843" label="Rv2868c" aliasName="ispG"><graphics x="1273.31538772583" y="98.93701171875"/><att type="string" name="shared_name" value="Rv2868c"/></node>
<node id="844" label="Rv3107c" aliasName="agpS"><graphics x="1513.2004089355469" y="1280.5637512207031"/><att type="string" name="shared_name" value="Rv3107c"/></node>
<node id="845" label="Rv3336c" aliasName="trpS"><graphics x="1286.1309280395508" y="1007.7996520996094"/><att type="string" name="shared_name" value="Rv3336c"/></node>
<node id="846" label="Rv0751c" aliasName="mmsB"><graphics x="1315.9481201171875" y="1116.5885314941406"/><att type="string" name="shared_name" value="Rv0751c"/></node>
<node id="847" label="Rv0729" aliasName="xylB"><graphics x="1142.524070739746" y="1406.1263122558594"/><att type="string" name="shared_name" value="Rv0729"/></node>
<node id="848" label="Rv0551c" aliasName="fadD8"><graphics x="1238.9399547576904" y="1243.788330078125"/><att type="string" name="shared_name" value="Rv0551c"/></node>
<node id="849" label="Rv2888c" aliasName="amiC"><graphics x="1288.2265243530273" y="1180.724609375"/><att type="string" name="shared_name" value="Rv2888c"/></node>
<node id="850" label="Rv2677c" aliasName="hemY"><graphics x="248.56500244140625" y="871.9539642333984"/><att type="string" name="shared_name" value="Rv2677c"/></node>
<node id="851" label="Rv1283c" aliasName="oppB"><graphics x="1910.132568359375" y="512.8123598098755"/><att type="string" name="shared_name" value="Rv1283c"/></node>
<node id="852" label="Rv2524c" aliasName="fas"><graphics x="1636.2830505371094" y="1242.7340087890625"/><att type="string" name="shared_name" value="Rv2524c"/></node>
<edge label="Rv2504c (pp) Rv2503c" source="0" target="39" weight="1.0" weightOut="1.0" weigthIn="1.0" countOut="1.5" countIn="1.5">
<att type="string" name="edge.targetArrowShape" value="DIAMOND"/>
<att type="string" name="shared_name" value="Rv2504c (pp) Rv2503c"/></edge>
<edge label="Rv2504c (pp) Rv0859" source="0" target="173" weight="1.0" weightOut="1.0" weigthIn="1.0" countOut="1.0" countIn="1.0">
<att type="string" name="edge.targetArrowShape" value="DIAMOND"/>
<att type="string" name="shared_name" value="Rv2504c (pp) Rv0859"/></edge>
<edge label="Rv2504c (pp) Rv1135A" source="0" target="171" weight="1.0" weightOut="1.0" weigthIn="1.0" countOut="1.5" countIn="1.0">
<att type="string" name="edge.targetArrowShape" value="DIAMOND"/>
<att type="string" name="shared_name" value="Rv2504c (pp) Rv1135A"/></edge>
<edge label="Rv2504c (pp) Rv0914c" source="0" target="508" weight="1.0" weightOut="1.0" weigthIn="1.0" countOut="1.0" countIn="1.0">
<att type="string" name="edge.targetArrowShape" value="DIAMOND"/>
<att type="string" name="shared_name" value="Rv2504c (pp) Rv0914c"/></edge>
<edge label="Rv2504c (pp) Rv1074c" source="0" target="567" weight="1.0" weightOut="1.0" weigthIn="1.0" countOut="1.0" countIn="1.0">
<att type="string" name="edge.targetArrowShape" value="DIAMOND"/>
<att type="string" name="shared_name" value="Rv2504c (pp) Rv1074c"/></edge>
<edge label="Rv2504c (pp) Rv3523" source="0" target="706" weight="1.0" weightOut="1.0" weigthIn="1.0" countOut="1.0" countIn="1.0">
<att type="string" name="edge.targetArrowShape" value="DIAMOND"/>
<att type="string" name="shared_name" value="Rv2504c (pp) Rv3523"/></edge>
<edge label="Rv2504c (pp) Rv3546" source="0" target="736" weight="1.0" weightOut="1.0" weigthIn="1.0" countOut="1.0" countIn="1.0">
<att type="string" name="edge.targetArrowShape" value="DIAMOND"/>
<att type="string" name="shared_name" value="Rv2504c (pp) Rv3546"/></edge>
<edge label="Rv0112 (pp) Rv1512" source="1" target="75" weight="1.0" weightOut="1.0" weigthIn="1.0" countOut="1.0" countIn="1.0">
<att type="string" name="edge.targetArrowShape" value="DIAMOND"/>
<att type="string" name="shared_name" value="Rv0112 (pp) Rv1512"/></edge>
<edge label="Rv0112 (pp) Rv3264c" source="1" target="713" weight="1.0" weightOut="1.0" weigthIn="1.0" countOut="1.0" countIn="1.0">
<att type="string" name="edge.targetArrowShape" value="DIAMOND"/>
<att type="string" name="shared_name" value="Rv0112 (pp) Rv3264c"/></edge>
<edge label="Rv0112 (pp) Rv1526c" source="1" target="839" weight="1.0" weightOut="1.0" weigthIn="1.0" countOut="1.0" countIn="1.0">
<att type="string" name="edge.targetArrowShape" value="DIAMOND"/>
<att type="string" name="shared_name" value="Rv0112 (pp) Rv1526c"/></edge>
<edge label="Rv0111 (pp) Rv2928" source="2" target="511" weight="1.0" weightOut="1.0" weigthIn="1.0" countOut="1.0" countIn="1.0">
<att type="string" name="edge.targetArrowShape" value="DIAMOND"/>
<att type="string" name="shared_name" value="Rv0111 (pp) Rv2928"/></edge>
<edge label="Rv3356c (pp) Rv0070c" source="3" target="337" weight="1.0" weightOut="1.0" weigthIn="1.0" countOut="1.5" countIn="1.0">
<att type="string" name="edge.targetArrowShape" value="DIAMOND"/>
<att type="string" name="shared_name" value="Rv3356c (pp) Rv0070c"/></edge>
<edge label="Rv3356c (pp) Rv0957" source="3" target="395" weight="1.0" weightOut="1.0" weigthIn="1.0" countOut="1.5" countIn="1.0">
<att type="string" name="edge.targetArrowShape" value="DIAMOND"/>
<att type="string" name="shared_name" value="Rv3356c (pp) Rv0957"/></edge>
<edge label="Rv3356c (pp) Rv0956" source="3" target="396" weight="1.0" weightOut="1.0" weigthIn="1.0" countOut="2.25" countIn="1.0">
<att type="string" name="edge.targetArrowShape" value="DIAMOND"/>
<att type="string" name="shared_name" value="Rv3356c (pp) Rv0956"/></edge>
<edge label="Rv3356c (pp) Rv1093" source="3" target="558" weight="1.0" weightOut="1.0" weigthIn="1.0" countOut="1.5" countIn="1.0">
<att type="string" name="edge.targetArrowShape" value="DIAMOND"/>
<att type="string" name="shared_name" value="Rv3356c (pp) Rv1093"/></edge>
<edge label="Rv3356c (pp) Rv2211c" source="3" target="145" weight="1.0" weightOut="1.0" weigthIn="1.0" countOut="1.5" countIn="1.0">
<att type="string" name="edge.targetArrowShape" value="DIAMOND"/>
<att type="string" name="shared_name" value="Rv3356c (pp) Rv2211c"/></edge>
<edge label="Rv3356c (pp) Rv1406" source="3" target="427" weight="1.0" weightOut="1.0" weigthIn="1.0" countOut="3.8629629611968994" countIn="4.083333492279053">
<att type="string" name="edge.targetArrowShape" value="DIAMOND"/>
<att type="string" name="shared_name" value="Rv3356c (pp) Rv1406"/></edge>
<edge label="Rv3356c (pp) Rv2964" source="3" target="566" weight="1.0" weightOut="1.0" weigthIn="1.0" countOut="1.8333333730697632" countIn="2.3333332538604736">
<att type="string" name="edge.targetArrowShape" value="DIAMOND"/>
<att type="string" name="shared_name" value="Rv3356c (pp) Rv2964"/></edge>
<edge label="Rv3356c (pp) Rv2764c" source="3" target="294" weight="1.0" weightOut="1.0" weigthIn="1.0" countOut="1.0" countIn="1.145098090171814">
<att type="string" name="edge.targetArrowShape" value="DIAMOND"/>
<att type="string" name="shared_name" value="Rv3356c (pp) Rv2764c"/></edge>
<edge label="Rv3356c (pp) Rv2754c" source="3" target="734" weight="1.0" weightOut="1.0" weigthIn="1.0" countOut="2.75" countIn="4.07692289352417">
<att type="string" name="edge.targetArrowShape" value="DIAMOND"/>
<att type="string" name="shared_name" value="Rv3356c (pp) Rv2754c"/></edge>
<edge label="Rv1319c (pp) Rv3609c" source="4" target="183" weight="1.0" weightOut="1.0" weigthIn="1.0" countOut="1.5" countIn="1.0">
<att type="string" name="edge.targetArrowShape" value="DIAMOND"/>
<att type="string" name="shared_name" value="Rv1319c (pp) Rv3609c"/></edge>
<edge label="Rv1319c (pp) Rv2583c" source="4" target="65" weight="1.0" weightOut="1.0" weigthIn="1.0" countOut="1.0" countIn="2.75">
<att type="string" name="edge.targetArrowShape" value="DIAMOND"/>
<att type="string" name="shared_name" value="Rv1319c (pp) Rv2583c"/></edge>
<edge label="Rv1319c (pp) Rv1940" source="4" target="117" weight="1.0" weightOut="1.0" weigthIn="1.0" countOut="1.5" countIn="1.3333333730697632">
<att type="string" name="edge.targetArrowShape" value="DIAMOND"/>
<att type="string" name="shared_name" value="Rv1319c (pp) Rv1940"/></edge>
<edge label="Rv1319c (pp) Rv3457c" source="4" target="221" weight="1.0" weightOut="1.0" weigthIn="1.0" countOut="1.0" countIn="1.0">
<att type="string" name="edge.targetArrowShape" value="DIAMOND"/>
<att type="string" name="shared_name" value="Rv1319c (pp) Rv3457c"/></edge>
<edge label="Rv1319c (pp) Rv1021" source="4" target="582" weight="1.0" weightOut="1.0" weigthIn="1.0" countOut="1.0" countIn="1.0">
<att type="string" name="edge.targetArrowShape" value="DIAMOND"/>
<att type="string" name="shared_name" value="Rv1319c (pp) Rv1021"/></edge>
<edge label="Rv1319c (pp) Rv0667" source="4" target="308" weight="1.0" weightOut="1.0" weigthIn="1.0" countOut="1.0" countIn="1.0">
<att type="string" name="edge.targetArrowShape" value="DIAMOND"/>
<att type="string" name="shared_name" value="Rv1319c (pp) Rv0667"/></edge>
<edge label="Rv1319c (pp) Rv0668" source="4" target="309" weight="1.0" weightOut="1.0" weigthIn="1.0" countOut="1.0" countIn="1.0">
<att type="string" name="edge.targetArrowShape" value="DIAMOND"/>
<att type="string" name="shared_name" value="Rv1319c (pp) Rv0668"/></edge>
<edge label="Rv1319c (pp) Rv1415" source="4" target="412" weight="1.0" weightOut="1.0" weigthIn="1.0" countOut="1.5" countIn="1.0">
<att type="string" name="edge.targetArrowShape" value="DIAMOND"/>
<att type="string" name="shared_name" value="Rv1319c (pp) Rv1415"/></edge>
<edge label="Rv1319c (pp) Rv1390" source="4" target="688" weight="1.0" weightOut="1.0" weigthIn="1.0" countOut="1.0" countIn="1.0">
<att type="string" name="edge.targetArrowShape" value="DIAMOND"/>
<att type="string" name="shared_name" value="Rv1319c (pp) Rv1390"/></edge>
<edge label="Rv1319c (pp) Rv1341" source="4" target="762" weight="1.0" weightOut="1.0" weigthIn="1.0" countOut="1.0" countIn="1.0">
<att type="string" name="edge.targetArrowShape" value="DIAMOND"/>
<att type="string" name="shared_name" value="Rv1319c (pp) Rv1341"/></edge>
<edge label="Rv1319c (pp) Rv1617" source="4" target="401" weight="1.0" weightOut="1.0" weigthIn="1.0" countOut="1.0" countIn="1.0">
<att type="string" name="edge.targetArrowShape" value="DIAMOND"/>
<att type="string" name="shared_name" value="Rv1319c (pp) Rv1617"/></edge>
<edge label="Rv1319c (pp) Rv2445c" source="4" target="451" weight="1.0" weightOut="1.0" weigthIn="1.0" countOut="1.0" countIn="1.0">
<att type="string" name="edge.targetArrowShape" value="DIAMOND"/>
<att type="string" name="shared_name" value="Rv1319c (pp) Rv2445c"/></edge>
<edge label="Rv0820 (pp) Rv0936" source="5" target="415" weight="1.0" weightOut="1.0" weigthIn="1.0" countOut="1.0" countIn="1.0">
<att type="string" name="edge.targetArrowShape" value="DIAMOND"/>
<att type="string" name="shared_name" value="Rv0820 (pp) Rv0936"/></edge>
<edge label="Rv0820 (pp) Rv0930" source="5" target="435" weight="1.0" weightOut="1.0" weigthIn="1.0" countOut="1.0" countIn="1.0">
<att type="string" name="edge.targetArrowShape" value="DIAMOND"/>
<att type="string" name="shared_name" value="Rv0820 (pp) Rv0930"/></edge>
<edge label="Rv0820 (pp) Rv0935" source="5" target="437" weight="1.0" weightOut="1.0" weigthIn="1.0" countOut="1.0" countIn="1.0">
<att type="string" name="edge.targetArrowShape" value="DIAMOND"/>
<att type="string" name="shared_name" value="Rv0820 (pp) Rv0935"/></edge>
<edge label="Rv0820 (pp) Rv0934" source="5" target="439" weight="1.0" weightOut="1.0" weigthIn="1.0" countOut="1.0" countIn="3.5">
<att type="string" name="edge.targetArrowShape" value="DIAMOND"/>
<att type="string" name="shared_name" value="Rv0820 (pp) Rv0934"/></edge>
<edge label="Rv0820 (pp) Rv0929" source="5" target="445" weight="1.0" weightOut="1.0" weigthIn="1.0" countOut="1.0" countIn="1.0">
<att type="string" name="edge.targetArrowShape" value="DIAMOND"/>
<att type="string" name="shared_name" value="Rv0820 (pp) Rv0929"/></edge>
<edge label="Rv0820 (pp) Rv0928" source="5" target="447" weight="1.0" weightOut="1.0" weigthIn="1.0" countOut="1.0" countIn="2.0">
<att type="string" name="edge.targetArrowShape" value="DIAMOND"/>
<att type="string" name="shared_name" value="Rv0820 (pp) Rv0928"/></edge>
<edge label="Rv0820 (pp) Rv0932c" source="5" target="284" weight="1.0" weightOut="1.0" weigthIn="1.0" countOut="2.6666667461395264" countIn="1.0">
<att type="string" name="edge.targetArrowShape" value="DIAMOND"/>
<att type="string" name="shared_name" value="Rv0820 (pp) Rv0932c"/></edge>
<edge label="Rv3441c (pp) Rv1018c" source="6" target="225" weight="1.0" weightOut="1.0" weigthIn="1.0" countOut="1.0" countIn="1.0">
<att type="string" name="edge.targetArrowShape" value="DIAMOND"/>
<att type="string" name="shared_name" value="Rv3441c (pp) Rv1018c"/></edge>
<edge label="Rv3441c (pp) Rv3332" source="6" target="700" weight="1.0" weightOut="1.0" weigthIn="1.0" countOut="1.0" countIn="1.0">
<att type="string" name="edge.targetArrowShape" value="DIAMOND"/>
<att type="string" name="shared_name" value="Rv3441c (pp) Rv3332"/></edge>
<edge label="Rv3441c (pp) Rv0993" source="6" target="585" weight="1.0" weightOut="1.0" weigthIn="1.0" countOut="1.0" countIn="1.4345238208770752">
<att type="string" name="edge.targetArrowShape" value="DIAMOND"/>
<att type="string" name="shared_name" value="Rv3441c (pp) Rv0993"/></edge>
<edge label="Rv3441c (pp) Rv3436c" source="6" target="379" weight="1.0" weightOut="1.0" weigthIn="1.0" countOut="1.0" countIn="1.5">
<att type="string" name="edge.targetArrowShape" value="DIAMOND"/>
<att type="string" name="shared_name" value="Rv3441c (pp) Rv3436c"/></edge>
<edge label="Rv3441c (pp) Rv1151c" source="6" target="696" weight="1.0" weightOut="1.0" weigthIn="1.0" countOut="1.0" countIn="1.0">
<att type="string" name="edge.targetArrowShape" value="DIAMOND"/>
<att type="string" name="shared_name" value="Rv3441c (pp) Rv1151c"/></edge>
<edge label="Rv2995c (pp) Rv2428" source="7" target="149" weight="1.0" weightOut="1.0" weigthIn="1.0" countOut="1.0" countIn="1.0">
<att type="string" name="edge.targetArrowShape" value="DIAMOND"/>
<att type="string" name="shared_name" value="Rv2995c (pp) Rv2428"/></edge>
<edge label="Rv2995c (pp) Rv3211" source="7" target="296" weight="1.0" weightOut="1.0" weigthIn="1.0" countOut="1.0" countIn="1.0">
<att type="string" name="edge.targetArrowShape" value="DIAMOND"/>
<att type="string" name="shared_name" value="Rv2995c (pp) Rv3211"/></edge>
<edge label="Rv2995c (pp) Rv3470c" source="7" target="387" weight="1.0" weightOut="1.0" weigthIn="1.0" countOut="1.3333333730697632" countIn="2.933333396911621">
<att type="string" name="edge.targetArrowShape" value="DIAMOND"/>
<att type="string" name="shared_name" value="Rv2995c (pp) Rv3470c"/></edge>
<edge label="Rv2995c (pp) Rv2782c" source="7" target="469" weight="1.0" weightOut="1.0" weigthIn="1.0" countOut="1.0" countIn="1.0">
<att type="string" name="edge.targetArrowShape" value="DIAMOND"/>
<att type="string" name="shared_name" value="Rv2995c (pp) Rv2782c"/></edge>
<edge label="Rv2995c (pp) Rv2922c" source="7" target="562" weight="1.0" weightOut="1.0" weigthIn="1.0" countOut="1.0" countIn="1.0">
<att type="string" name="edge.targetArrowShape" value="DIAMOND"/>
<att type="string" name="shared_name" value="Rv2995c (pp) Rv2922c"/></edge>
<edge label="Rv2995c (pp) Rv1820" source="7" target="573" weight="1.0" weightOut="1.0" weigthIn="1.0" countOut="2.6666667461395264" countIn="2.0">
<att type="string" name="edge.targetArrowShape" value="DIAMOND"/>
<att type="string" name="shared_name" value="Rv2995c (pp) Rv1820"/></edge>
<edge label="Rv2995c (pp) Rv2364c" source="7" target="600" weight="1.0" weightOut="1.0" weigthIn="1.0" countOut="1.0" countIn="1.0">
<att type="string" name="edge.targetArrowShape" value="DIAMOND"/>
<att type="string" name="shared_name" value="Rv2995c (pp) Rv2364c"/></edge>
<edge label="Rv2995c (pp) Rv1144" source="7" target="197" weight="1.0" weightOut="1.0" weigthIn="1.0" countOut="1.0" countIn="1.0">
<att type="string" name="edge.targetArrowShape" value="DIAMOND"/>
<att type="string" name="shared_name" value="Rv2995c (pp) Rv1144"/></edge>
<edge label="Rv2995c (pp) Rv0435c" source="7" target="457" weight="1.0" weightOut="1.0" weigthIn="1.0" countOut="1.0" countIn="1.0">
<att type="string" name="edge.targetArrowShape" value="DIAMOND"/>
<att type="string" name="shared_name" value="Rv2995c (pp) Rv0435c"/></edge>
<edge label="Rv2995c (pp) Rv3002c" source="7" target="517" weight="1.0" weightOut="1.0" weigthIn="1.0" countOut="1.0" countIn="1.0">
<att type="string" name="edge.targetArrowShape" value="DIAMOND"/>
<att type="string" name="shared_name" value="Rv2995c (pp) Rv3002c"/></edge>
<edge label="Rv2995c (pp) Rv3003c" source="7" target="530" weight="1.0" weightOut="1.0" weigthIn="1.0" countOut="1.0" countIn="4.7166666984558105">
<att type="string" name="edge.targetArrowShape" value="DIAMOND"/>
<att type="string" name="shared_name" value="Rv2995c (pp) Rv3003c"/></edge>
<edge label="Rv2995c (pp) Rv2115c" source="7" target="599" weight="1.0" weightOut="1.0" weigthIn="1.0" countOut="1.0" countIn="1.0">
<att type="string" name="edge.targetArrowShape" value="DIAMOND"/>
<att type="string" name="shared_name" value="Rv2995c (pp) Rv2115c"/></edge>
<edge label="Rv2995c (pp) Rv1253" source="7" target="323" weight="1.0" weightOut="1.0" weigthIn="1.0" countOut="1.0" countIn="1.0">
<att type="string" name="edge.targetArrowShape" value="DIAMOND"/>
<att type="string" name="shared_name" value="Rv2995c (pp) Rv1253"/></edge>
<edge label="Rv2995c (pp) Rv3025c" source="7" target="477" weight="1.0" weightOut="1.0" weigthIn="1.0" countOut="1.0" countIn="1.0">
<att type="string" name="edge.targetArrowShape" value="DIAMOND"/>
<att type="string" name="shared_name" value="Rv2995c (pp) Rv3025c"/></edge>
<edge label="Rv2995c (pp) Rv0350" source="7" target="172" weight="1.0" weightOut="1.0" weigthIn="1.0" countOut="1.0" countIn="1.0">
<att type="string" name="edge.targetArrowShape" value="DIAMOND"/>
<att type="string" name="shared_name" value="Rv2995c (pp) Rv0350"/></edge>
<edge label="Rv2995c (pp) Rv3417c" source="7" target="217" weight="1.0" weightOut="1.0" weigthIn="1.0" countOut="1.0" countIn="1.0">
<att type="string" name="edge.targetArrowShape" value="DIAMOND"/>
<att type="string" name="shared_name" value="Rv2995c (pp) Rv3417c"/></edge>
<edge label="Rv2995c (pp) Rv0440" source="7" target="224" weight="1.0" weightOut="1.0" weigthIn="1.0" countOut="1.0" countIn="1.0">
<att type="string" name="edge.targetArrowShape" value="DIAMOND"/>
<att type="string" name="shared_name" value="Rv2995c (pp) Rv0440"/></edge>
<edge label="Rv2995c (pp) Rv2988c" source="7" target="501" weight="1.0" weightOut="1.0" weigthIn="1.0" countOut="5.349999904632568" countIn="1.2000000476837158">
<att type="string" name="edge.targetArrowShape" value="DIAMOND"/>
<att type="string" name="shared_name" value="Rv2995c (pp) Rv2988c"/></edge>
<edge label="Rv2995c (pp) Rv2987c" source="7" target="549" weight="1.0" weightOut="1.0" weigthIn="1.0" countOut="1.0" countIn="1.2000000476837158">
<att type="string" name="edge.targetArrowShape" value="DIAMOND"/>
<att type="string" name="shared_name" value="Rv2995c (pp) Rv2987c"/></edge>
<edge label="Rv2995c (pp) Rv1559" source="7" target="778" weight="1.0" weightOut="1.0" weigthIn="1.0" countOut="1.0" countIn="1.25">
<att type="string" name="edge.targetArrowShape" value="DIAMOND"/>
<att type="string" name="shared_name" value="Rv2995c (pp) Rv1559"/></edge>
<edge label="Rv3756c (pp) Rv3757c" source="8" target="17" weight="1.0" weightOut="1.0" weigthIn="1.0" countOut="1.0" countIn="1.0">
<att type="string" name="edge.targetArrowShape" value="DIAMOND"/>
<att type="string" name="shared_name" value="Rv3756c (pp) Rv3757c"/></edge>
<edge label="Rv3756c (pp) Rv3758c" source="8" target="26" weight="1.0" weightOut="1.0" weigthIn="1.0" countOut="1.0" countIn="1.0">
<att type="string" name="edge.targetArrowShape" value="DIAMOND"/>
<att type="string" name="shared_name" value="Rv3756c (pp) Rv3758c"/></edge>
<edge label="Rv3756c (pp) Rv3759c" source="8" target="43" weight="1.0" weightOut="1.0" weigthIn="1.0" countOut="1.0" countIn="1.0">
<att type="string" name="edge.targetArrowShape" value="DIAMOND"/>
<att type="string" name="shared_name" value="Rv3756c (pp) Rv3759c"/></edge>
<edge label="Rv3838c (pp) Rv1885c" source="9" target="355" weight="1.0" weightOut="1.0" weigthIn="1.0" countOut="1.0" countIn="1.0">
<att type="string" name="edge.targetArrowShape" value="DIAMOND"/>
<att type="string" name="shared_name" value="Rv3838c (pp) Rv1885c"/></edge>
<edge label="Rv3838c (pp) Rv3772" source="9" target="650" weight="1.0" weightOut="1.0" weigthIn="1.0" countOut="1.7613636255264282" countIn="1.5">
<att type="string" name="edge.targetArrowShape" value="DIAMOND"/>
<att type="string" name="shared_name" value="Rv3838c (pp) Rv3772"/></edge>
<edge label="Rv3838c (pp) Rv3754" source="9" target="738" weight="1.0" weightOut="1.0" weigthIn="1.0" countOut="1.0" countIn="1.0">
<att type="string" name="edge.targetArrowShape" value="DIAMOND"/>
<att type="string" name="shared_name" value="Rv3838c (pp) Rv3754"/></edge>
<edge label="Rv3838c (pp) Rv1600" source="9" target="420" weight="1.0" weightOut="1.0" weigthIn="1.0" countOut="1.25" countIn="1.0">
<att type="string" name="edge.targetArrowShape" value="DIAMOND"/>
<att type="string" name="shared_name" value="Rv3838c (pp) Rv1600"/></edge>
<edge label="Rv3838c (pp) Rv2540c" source="9" target="661" weight="1.0" weightOut="1.0" weigthIn="1.0" countOut="1.0" countIn="1.0">
<att type="string" name="edge.targetArrowShape" value="DIAMOND"/>
<att type="string" name="shared_name" value="Rv3838c (pp) Rv2540c"/></edge>
<edge label="Rv1131 (pp) Rv2852c" source="10" target="266" weight="1.0" weightOut="1.0" weigthIn="1.0" countOut="1.0" countIn="1.0">
<att type="string" name="edge.targetArrowShape" value="DIAMOND"/>
<att type="string" name="shared_name" value="Rv1131 (pp) Rv2852c"/></edge>
<edge label="Rv1131 (pp) Rv1475c" source="10" target="429" weight="1.0" weightOut="1.0" weigthIn="1.0" countOut="1.0" countIn="1.0">
<att type="string" name="edge.targetArrowShape" value="DIAMOND"/>
<att type="string" name="shared_name" value="Rv1131 (pp) Rv1475c"/></edge>
<edge label="Rv1131 (pp) Rv1492" source="10" target="366" weight="1.0" weightOut="1.0" weigthIn="1.0" countOut="1.0" countIn="1.5">
<att type="string" name="edge.targetArrowShape" value="DIAMOND"/>
<att type="string" name="shared_name" value="Rv1131 (pp) Rv1492"/></edge>
<edge label="Rv2455c (pp) Rv0085" source="11" target="619" weight="1.0" weightOut="1.0" weigthIn="1.0" countOut="1.0" countIn="1.0">
<att type="string" name="edge.targetArrowShape" value="DIAMOND"/>
<att type="string" name="shared_name" value="Rv2455c (pp) Rv0085"/></edge>
<edge label="Rv2455c (pp) Rv0066c" source="11" target="595" weight="1.0" weightOut="1.0" weigthIn="1.0" countOut="1.0" countIn="1.3333333730697632">
<att type="string" name="edge.targetArrowShape" value="DIAMOND"/>
<att type="string" name="shared_name" value="Rv2455c (pp) Rv0066c"/></edge>
<edge label="Rv2455c (pp) Rv1492" source="11" target="366" weight="1.0" weightOut="1.0" weigthIn="1.0" countOut="1.0" countIn="1.5">
<att type="string" name="edge.targetArrowShape" value="DIAMOND"/>
<att type="string" name="shared_name" value="Rv2455c (pp) Rv1492"/></edge>
<edge label="Rv0819 (pp) Rv2130c" source="12" target="272" weight="1.0" weightOut="1.0" weigthIn="1.0" countOut="1.0" countIn="1.0">
<att type="string" name="edge.targetArrowShape" value="DIAMOND"/>
<att type="string" name="shared_name" value="Rv0819 (pp) Rv2130c"/></edge>
<edge label="Rv2505c (pp) Rv0458" source="13" target="593" weight="1.0" weightOut="1.0" weigthIn="1.0" countOut="1.0" countIn="1.0">
<att type="string" name="edge.targetArrowShape" value="DIAMOND"/>
<att type="string" name="shared_name" value="Rv2505c (pp) Rv0458"/></edge>
<edge label="Rv1318c (pp) Rv3609c" source="14" target="183" weight="1.0" weightOut="1.0" weigthIn="1.0" countOut="1.0" countIn="1.0">
<att type="string" name="edge.targetArrowShape" value="DIAMOND"/>
<att type="string" name="shared_name" value="Rv1318c (pp) Rv3609c"/></edge>
<edge label="Rv1318c (pp) Rv2583c" source="14" target="65" weight="1.0" weightOut="1.0" weigthIn="1.0" countOut="1.0" countIn="2.75">
<att type="string" name="edge.targetArrowShape" value="DIAMOND"/>
<att type="string" name="shared_name" value="Rv1318c (pp) Rv2583c"/></edge>
<edge label="Rv1318c (pp) Rv1940" source="14" target="117" weight="1.0" weightOut="1.0" weigthIn="1.0" countOut="1.0" countIn="1.3333333730697632">
<att type="string" name="edge.targetArrowShape" value="DIAMOND"/>
<att type="string" name="shared_name" value="Rv1318c (pp) Rv1940"/></edge>
<edge label="Rv1318c (pp) Rv3457c" source="14" target="221" weight="1.0" weightOut="1.0" weigthIn="1.0" countOut="1.0" countIn="1.0">
<att type="string" name="edge.targetArrowShape" value="DIAMOND"/>
<att type="string" name="shared_name" value="Rv1318c (pp) Rv3457c"/></edge>
<edge label="Rv1318c (pp) Rv1021" source="14" target="582" weight="1.0" weightOut="1.0" weigthIn="1.0" countOut="1.0" countIn="1.0">
<att type="string" name="edge.targetArrowShape" value="DIAMOND"/>
<att type="string" name="shared_name" value="Rv1318c (pp) Rv1021"/></edge>
<edge label="Rv1318c (pp) Rv0667" source="14" target="308" weight="1.0" weightOut="1.0" weigthIn="1.0" countOut="1.0" countIn="1.0">
<att type="string" name="edge.targetArrowShape" value="DIAMOND"/>
<att type="string" name="shared_name" value="Rv1318c (pp) Rv0667"/></edge>
<edge label="Rv1318c (pp) Rv0668" source="14" target="309" weight="1.0" weightOut="1.0" weigthIn="1.0" countOut="1.0" countIn="1.0">
<att type="string" name="edge.targetArrowShape" value="DIAMOND"/>
<att type="string" name="shared_name" value="Rv1318c (pp) Rv0668"/></edge>
<edge label="Rv1318c (pp) Rv1415" source="14" target="412" weight="1.0" weightOut="1.0" weigthIn="1.0" countOut="1.0" countIn="1.0">
<att type="string" name="edge.targetArrowShape" value="DIAMOND"/>
<att type="string" name="shared_name" value="Rv1318c (pp) Rv1415"/></edge>
<edge label="Rv1318c (pp) Rv1390" source="14" target="688" weight="1.0" weightOut="1.0" weigthIn="1.0" countOut="1.0" countIn="1.0">
<att type="string" name="edge.targetArrowShape" value="DIAMOND"/>
<att type="string" name="shared_name" value="Rv1318c (pp) Rv1390"/></edge>
<edge label="Rv1318c (pp) Rv1341" source="14" target="762" weight="1.0" weightOut="1.0" weigthIn="1.0" countOut="1.0" countIn="1.0">
<att type="string" name="edge.targetArrowShape" value="DIAMOND"/>
<att type="string" name="shared_name" value="Rv1318c (pp) Rv1341"/></edge>
<edge label="Rv1318c (pp) Rv1617" source="14" target="401" weight="1.0" weightOut="1.0" weigthIn="1.0" countOut="1.0" countIn="1.0">
<att type="string" name="edge.targetArrowShape" value="DIAMOND"/>
<att type="string" name="shared_name" value="Rv1318c (pp) Rv1617"/></edge>
<edge label="Rv1318c (pp) Rv2445c" source="14" target="451" weight="1.0" weightOut="1.0" weigthIn="1.0" countOut="1.0" countIn="1.0">
<att type="string" name="edge.targetArrowShape" value="DIAMOND"/>
<att type="string" name="shared_name" value="Rv1318c (pp) Rv2445c"/></edge>
<edge label="Rv1905c (pp) Rv1832" source="15" target="594" weight="1.0" weightOut="1.0" weigthIn="1.0" countOut="1.0" countIn="1.0">
<att type="string" name="edge.targetArrowShape" value="DIAMOND"/>
<att type="string" name="shared_name" value="Rv1905c (pp) Rv1832"/></edge>
<edge label="Rv1905c (pp) Rv1257c" source="15" target="781" weight="1.0" weightOut="1.0" weigthIn="1.0" countOut="1.0" countIn="1.0">
<att type="string" name="edge.targetArrowShape" value="DIAMOND"/>
<att type="string" name="shared_name" value="Rv1905c (pp) Rv1257c"/></edge>
<edge label="Rv1905c (pp) Rv1837c" source="15" target="821" weight="1.0" weightOut="1.0" weigthIn="1.0" countOut="1.0" countIn="1.0">
<att type="string" name="edge.targetArrowShape" value="DIAMOND"/>
<att type="string" name="shared_name" value="Rv1905c (pp) Rv1837c"/></edge>
<edge label="Rv1905c (pp) Rv1915" source="15" target="82" weight="1.0" weightOut="1.0" weigthIn="1.0" countOut="1.0" countIn="1.0">
<att type="string" name="edge.targetArrowShape" value="DIAMOND"/>
<att type="string" name="shared_name" value="Rv1905c (pp) Rv1915"/></edge>
<edge label="Rv1905c (pp) Rv1916" source="15" target="83" weight="1.0" weightOut="1.0" weigthIn="1.0" countOut="1.0" countIn="1.0">
<att type="string" name="edge.targetArrowShape" value="DIAMOND"/>
<att type="string" name="shared_name" value="Rv1905c (pp) Rv1916"/></edge>
<edge label="Rv1905c (pp) Rv0070c" source="15" target="337" weight="1.0" weightOut="1.0" weigthIn="1.0" countOut="1.0" countIn="1.0">
<att type="string" name="edge.targetArrowShape" value="DIAMOND"/>
<att type="string" name="shared_name" value="Rv1905c (pp) Rv0070c"/></edge>
<edge label="Rv1905c (pp) Rv1093" source="15" target="558" weight="1.0" weightOut="1.0" weigthIn="1.0" countOut="1.0" countIn="1.0">
<att type="string" name="edge.targetArrowShape" value="DIAMOND"/>
<att type="string" name="shared_name" value="Rv1905c (pp) Rv1093"/></edge>
<edge label="Rv1905c (pp) Rv0467" source="15" target="571" weight="1.0" weightOut="1.0" weigthIn="1.0" countOut="1.0" countIn="2.0833332538604736">
<att type="string" name="edge.targetArrowShape" value="DIAMOND"/>
<att type="string" name="shared_name" value="Rv1905c (pp) Rv0467"/></edge>
<edge label="Rv0812 (pp) Rv3608c" source="16" target="161" weight="1.0" weightOut="1.0" weigthIn="1.0" countOut="1.0" countIn="1.0">
<att type="string" name="edge.targetArrowShape" value="DIAMOND"/>
<att type="string" name="shared_name" value="Rv0812 (pp) Rv3608c"/></edge>
<edge label="Rv0812 (pp) Rv1005c" source="16" target="662" weight="1.0" weightOut="1.0" weigthIn="1.0" countOut="1.0" countIn="1.1578947305679321">
<att type="string" name="edge.targetArrowShape" value="DIAMOND"/>
<att type="string" name="shared_name" value="Rv0812 (pp) Rv1005c"/></edge>
<edge label="Rv0812 (pp) Rv0013" source="16" target="388" weight="1.0" weightOut="1.0" weigthIn="1.0" countOut="1.0" countIn="1.1640866994857788">
<att type="string" name="edge.targetArrowShape" value="DIAMOND"/>
<att type="string" name="shared_name" value="Rv0812 (pp) Rv0013"/></edge>
<edge label="Rv0812 (pp) Rv1207" source="16" target="349" weight="1.0" weightOut="1.0" weigthIn="1.0" countOut="1.058823585510254" countIn="1.0">
<att type="string" name="edge.targetArrowShape" value="DIAMOND"/>
<att type="string" name="shared_name" value="Rv0812 (pp) Rv1207"/></edge>
<edge label="Rv3757c (pp) Rv3756c" source="17" target="8" weight="1.0" weightOut="1.0" weigthIn="1.0" countOut="1.0" countIn="1.0">
<att type="string" name="edge.targetArrowShape" value="DIAMOND"/>
<att type="string" name="shared_name" value="Rv3757c (pp) Rv3756c"/></edge>
<edge label="Rv3757c (pp) Rv3758c" source="17" target="26" weight="1.0" weightOut="1.0" weigthIn="1.0" countOut="1.0" countIn="1.0">
<att type="string" name="edge.targetArrowShape" value="DIAMOND"/>
<att type="string" name="shared_name" value="Rv3757c (pp) Rv3758c"/></edge>
<edge label="Rv3757c (pp) Rv3759c" source="17" target="43" weight="1.0" weightOut="1.0" weigthIn="1.0" countOut="1.0" countIn="1.0">
<att type="string" name="edge.targetArrowShape" value="DIAMOND"/>
<att type="string" name="shared_name" value="Rv3757c (pp) Rv3759c"/></edge>
<edge label="Rv1122 (pp) Rv2465c" source="18" target="837" weight="1.0" weightOut="1.0" weigthIn="1.0" countOut="1.0" countIn="1.0">
<att type="string" name="edge.targetArrowShape" value="DIAMOND"/>
<att type="string" name="shared_name" value="Rv1122 (pp) Rv2465c"/></edge>
<edge label="Rv1122 (pp) Rv1445c" source="18" target="202" weight="1.0" weightOut="1.0" weigthIn="1.0" countOut="1.0" countIn="1.3333333730697632">
<att type="string" name="edge.targetArrowShape" value="DIAMOND"/>
<att type="string" name="shared_name" value="Rv1122 (pp) Rv1445c"/></edge>
<edge label="Rv1122 (pp) Rv1408" source="18" target="432" weight="1.0" weightOut="1.0" weigthIn="1.0" countOut="1.0" countIn="1.0">
<att type="string" name="edge.targetArrowShape" value="DIAMOND"/>
<att type="string" name="shared_name" value="Rv1122 (pp) Rv1408"/></edge>
<edge label="Rv2251 (pp) Rv2482c" source="20" target="91" weight="1.0" weightOut="1.0" weigthIn="1.0" countOut="1.5" countIn="1.0">
<att type="string" name="edge.targetArrowShape" value="DIAMOND"/>
<att type="string" name="shared_name" value="Rv2251 (pp) Rv2482c"/></edge>
<edge label="Rv2251 (pp) Rv3107c" source="20" target="844" weight="1.0" weightOut="1.0" weigthIn="1.0" countOut="1.0" countIn="2.0">
<att type="string" name="edge.targetArrowShape" value="DIAMOND"/>
<att type="string" name="shared_name" value="Rv2251 (pp) Rv3107c"/></edge>
<edge label="Rv2251 (pp) Rv1551" source="20" target="773" weight="1.0" weightOut="1.0" weigthIn="1.0" countOut="1.5" countIn="1.5">
<att type="string" name="edge.targetArrowShape" value="DIAMOND"/>
<att type="string" name="shared_name" value="Rv2251 (pp) Rv1551"/></edge>
<edge label="Rv1121 (pp) Rv1445c" source="19" target="202" weight="1.0" weightOut="1.0" weigthIn="1.0" countOut="1.0" countIn="1.0">
<att type="string" name="edge.targetArrowShape" value="DIAMOND"/>
<att type="string" name="shared_name" value="Rv1121 (pp) Rv1445c"/></edge>
<edge label="Rv1121 (pp) Rv0946c" source="19" target="653" weight="1.0" weightOut="1.0" weigthIn="1.0" countOut="1.0" countIn="1.0">
<att type="string" name="edge.targetArrowShape" value="DIAMOND"/>
<att type="string" name="shared_name" value="Rv1121 (pp) Rv0946c"/></edge>
<edge label="Rv2454c (pp) Rv0066c" source="21" target="595" weight="1.0" weightOut="1.0" weigthIn="1.0" countOut="1.0" countIn="1.3333333730697632">
<att type="string" name="edge.targetArrowShape" value="DIAMOND"/>
<att type="string" name="shared_name" value="Rv2454c (pp) Rv0066c"/></edge>
<edge label="Rv2454c (pp) Rv1492" source="21" target="366" weight="1.0" weightOut="1.0" weigthIn="1.0" countOut="1.0" countIn="1.5">
<att type="string" name="edge.targetArrowShape" value="DIAMOND"/>
<att type="string" name="shared_name" value="Rv2454c (pp) Rv1492"/></edge>
<edge label="Rv2502c (pp) Rv2501c" source="22" target="62" weight="1.0" weightOut="1.0" weigthIn="1.0" countOut="1.0" countIn="1.0">
<att type="string" name="edge.targetArrowShape" value="DIAMOND"/>
<att type="string" name="shared_name" value="Rv2502c (pp) Rv2501c"/></edge>
<edge label="Rv3883c (pp) Rv3279c" source="23" target="264" weight="1.0" weightOut="1.0" weigthIn="1.0" countOut="1.0" countIn="1.0">
<att type="string" name="edge.targetArrowShape" value="DIAMOND"/>
<att type="string" name="shared_name" value="Rv3883c (pp) Rv3279c"/></edge>
<edge label="Rv0848 (pp) Rv2467" source="24" target="95" weight="1.0" weightOut="1.0" weigthIn="1.0" countOut="2.0" countIn="1.0">
<att type="string" name="edge.targetArrowShape" value="DIAMOND"/>
<att type="string" name="shared_name" value="Rv0848 (pp) Rv2467"/></edge>
<edge label="Rv0848 (pp) Rv2335" source="24" target="557" weight="1.0" weightOut="1.0" weigthIn="1.0" countOut="1.0" countIn="1.0">
<att type="string" name="edge.targetArrowShape" value="DIAMOND"/>
<att type="string" name="shared_name" value="Rv0848 (pp) Rv2335"/></edge>
<edge label="Rv0848 (pp) Rv2334" source="24" target="559" weight="1.0" weightOut="1.0" weigthIn="1.0" countOut="1.0" countIn="3.5">
<att type="string" name="edge.targetArrowShape" value="DIAMOND"/>
<att type="string" name="shared_name" value="Rv0848 (pp) Rv2334"/></edge>
<edge label="Rv0848 (pp) Rv3340" source="24" target="746" weight="1.0" weightOut="1.0" weigthIn="1.0" countOut="1.0" countIn="1.0">
<att type="string" name="edge.targetArrowShape" value="DIAMOND"/>
<att type="string" name="shared_name" value="Rv0848 (pp) Rv3340"/></edge>
<edge label="Rv0848 (pp) Rv3704c" source="24" target="113" weight="1.0" weightOut="1.0" weigthIn="1.0" countOut="2.0" countIn="1.0">
<att type="string" name="edge.targetArrowShape" value="DIAMOND"/>
<att type="string" name="shared_name" value="Rv0848 (pp) Rv3704c"/></edge>
<edge label="Rv0848 (pp) Rv2213" source="24" target="160" weight="1.0" weightOut="1.0" weigthIn="1.0" countOut="2.0" countIn="1.0">
<att type="string" name="edge.targetArrowShape" value="DIAMOND"/>
<att type="string" name="shared_name" value="Rv0848 (pp) Rv2213"/></edge>
<edge label="Rv0848 (pp) Rv1079" source="24" target="504" weight="1.0" weightOut="1.0" weigthIn="1.0" countOut="1.0" countIn="1.0">
<att type="string" name="edge.targetArrowShape" value="DIAMOND"/>
<att type="string" name="shared_name" value="Rv0848 (pp) Rv1079"/></edge>
<edge label="Rv0848 (pp) Rv1391" source="24" target="690" weight="1.0" weightOut="1.0" weigthIn="1.0" countOut="2.0" countIn="1.0">
<att type="string" name="edge.targetArrowShape" value="DIAMOND"/>
<att type="string" name="shared_name" value="Rv0848 (pp) Rv1391"/></edge>
<edge label="Rv0848 (pp) Rv1336" source="24" target="840" weight="1.0" weightOut="1.0" weigthIn="1.0" countOut="1.5" countIn="3.5">
<att type="string" name="edge.targetArrowShape" value="DIAMOND"/>
<att type="string" name="shared_name" value="Rv0848 (pp) Rv1336"/></edge>
<edge label="Rv3559c (pp) Rv2524c" source="25" target="852" weight="1.0" weightOut="1.0" weigthIn="1.0" countOut="1.0" countIn="1.0">
<att type="string" name="edge.targetArrowShape" value="DIAMOND"/>
<att type="string" name="shared_name" value="Rv3559c (pp) Rv2524c"/></edge>
<edge label="Rv3758c (pp) Rv3756c" source="26" target="8" weight="1.0" weightOut="1.0" weigthIn="1.0" countOut="1.0" countIn="1.0">
<att type="string" name="edge.targetArrowShape" value="DIAMOND"/>
<att type="string" name="shared_name" value="Rv3758c (pp) Rv3756c"/></edge>
<edge label="Rv3758c (pp) Rv3757c" source="26" target="17" weight="1.0" weightOut="1.0" weigthIn="1.0" countOut="1.0" countIn="1.0">
<att type="string" name="edge.targetArrowShape" value="DIAMOND"/>
<att type="string" name="shared_name" value="Rv3758c (pp) Rv3757c"/></edge>
<edge label="Rv3758c (pp) Rv3759c" source="26" target="43" weight="1.0" weightOut="1.0" weigthIn="1.0" countOut="1.0" countIn="1.0">
<att type="string" name="edge.targetArrowShape" value="DIAMOND"/>
<att type="string" name="shared_name" value="Rv3758c (pp) Rv3759c"/></edge>
<edge label="Rv0843 (pp) Rv0794c" source="27" target="687" weight="1.0" weightOut="1.0" weigthIn="1.0" countOut="1.0" countIn="1.0">
<att type="string" name="edge.targetArrowShape" value="DIAMOND"/>
<att type="string" name="shared_name" value="Rv0843 (pp) Rv0794c"/></edge>
<edge label="Rv0843 (pp) Rv1127c" source="27" target="708" weight="1.0" weightOut="1.0" weigthIn="1.0" countOut="1.0" countIn="1.0">
<att type="string" name="edge.targetArrowShape" value="DIAMOND"/>
<att type="string" name="shared_name" value="Rv0843 (pp) Rv1127c"/></edge>
<edge label="Rv0843 (pp) Rv1872c" source="27" target="472" weight="1.0" weightOut="1.0" weigthIn="1.0" countOut="1.0" countIn="1.0">
<att type="string" name="edge.targetArrowShape" value="DIAMOND"/>
<att type="string" name="shared_name" value="Rv0843 (pp) Rv1872c"/></edge>
<edge label="Rv0843 (pp) Rv0694" source="27" target="520" weight="1.0" weightOut="1.0" weigthIn="1.0" countOut="1.0" countIn="1.0">
<att type="string" name="edge.targetArrowShape" value="DIAMOND"/>
<att type="string" name="shared_name" value="Rv0843 (pp) Rv0694"/></edge>
<edge label="Rv0843 (pp) Rv3509c" source="27" target="714" weight="1.0" weightOut="1.0" weigthIn="1.0" countOut="1.0" countIn="2.433333396911621">
<att type="string" name="edge.targetArrowShape" value="DIAMOND"/>
<att type="string" name="shared_name" value="Rv0843 (pp) Rv3509c"/></edge>
<edge label="Rv0843 (pp) Rv3303c" source="27" target="313" weight="1.0" weightOut="1.0" weigthIn="1.0" countOut="1.0" countIn="1.0">
<att type="string" name="edge.targetArrowShape" value="DIAMOND"/>
<att type="string" name="shared_name" value="Rv0843 (pp) Rv3303c"/></edge>
<edge label="Rv0843 (pp) Rv0462" source="27" target="572" weight="1.0" weightOut="1.0" weigthIn="1.0" countOut="1.0" countIn="1.0">
<att type="string" name="edge.targetArrowShape" value="DIAMOND"/>
<att type="string" name="shared_name" value="Rv0843 (pp) Rv0462"/></edge>
<edge label="Rv2413c (pp) Rv0321" source="28" target="834" weight="1.0" weightOut="1.0" weigthIn="1.0" countOut="1.0" countIn="1.0">
<att type="string" name="edge.targetArrowShape" value="DIAMOND"/>
<att type="string" name="shared_name" value="Rv2413c (pp) Rv0321"/></edge>
<edge label="Rv2413c (pp) Rv2344c" source="28" target="267" weight="1.0" weightOut="1.0" weigthIn="1.0" countOut="1.0" countIn="1.3333333730697632">
<att type="string" name="edge.targetArrowShape" value="DIAMOND"/>
<att type="string" name="shared_name" value="Rv2413c (pp) Rv2344c"/></edge>
<edge label="Rv2413c (pp) Rv1021" source="28" target="582" weight="1.0" weightOut="1.0" weigthIn="1.0" countOut="1.0" countIn="1.0">
<att type="string" name="edge.targetArrowShape" value="DIAMOND"/>
<att type="string" name="shared_name" value="Rv2413c (pp) Rv1021"/></edge>
<edge label="Rv2413c (pp) Rv1617" source="28" target="401" weight="1.0" weightOut="1.0" weigthIn="1.0" countOut="1.0" countIn="1.0">
<att type="string" name="edge.targetArrowShape" value="DIAMOND"/>
<att type="string" name="shared_name" value="Rv2413c (pp) Rv1617"/></edge>
<edge label="Rv2413c (pp) Rv2445c" source="28" target="451" weight="1.0" weightOut="1.0" weigthIn="1.0" countOut="1.0" countIn="1.0">
<att type="string" name="edge.targetArrowShape" value="DIAMOND"/>
<att type="string" name="shared_name" value="Rv2413c (pp) Rv2445c"/></edge>
<edge label="Rv3039c (pp) Rv3061c" source="29" target="529" weight="1.0" weightOut="1.0" weigthIn="1.0" countOut="1.0" countIn="1.0">
<att type="string" name="edge.targetArrowShape" value="DIAMOND"/>
<att type="string" name="shared_name" value="Rv3039c (pp) Rv3061c"/></edge>
<edge label="Rv3039c (pp) Rv2500c" source="29" target="53" weight="1.0" weightOut="1.0" weigthIn="1.0" countOut="1.0" countIn="1.0">
<att type="string" name="edge.targetArrowShape" value="DIAMOND"/>
<att type="string" name="shared_name" value="Rv3039c (pp) Rv2500c"/></edge>
<edge label="Rv3039c (pp) Rv3573c" source="29" target="761" weight="1.0" weightOut="1.0" weigthIn="1.0" countOut="1.0" countIn="1.0">
<att type="string" name="edge.targetArrowShape" value="DIAMOND"/>
<att type="string" name="shared_name" value="Rv3039c (pp) Rv3573c"/></edge>
<edge label="Rv3039c (pp) Rv0672" source="29" target="268" weight="1.0" weightOut="1.0" weigthIn="1.0" countOut="1.0" countIn="1.0">
<att type="string" name="edge.targetArrowShape" value="DIAMOND"/>
<att type="string" name="shared_name" value="Rv3039c (pp) Rv0672"/></edge>
<edge label="Rv3039c (pp) Rv3797" source="29" target="683" weight="1.0" weightOut="1.0" weigthIn="1.0" countOut="1.0" countIn="1.0">
<att type="string" name="edge.targetArrowShape" value="DIAMOND"/>
<att type="string" name="shared_name" value="Rv3039c (pp) Rv3797"/></edge>
<edge label="Rv3097c (pp) Rv2187" source="30" target="486" weight="1.0" weightOut="1.0" weigthIn="1.0" countOut="1.0" countIn="1.0">
<att type="string" name="edge.targetArrowShape" value="DIAMOND"/>
<att type="string" name="shared_name" value="Rv3097c (pp) Rv2187"/></edge>
<edge label="Rv1110 (pp) Rv2173" source="31" target="444" weight="1.0" weightOut="1.0" weigthIn="1.0" countOut="1.0" countIn="1.0">
<att type="string" name="edge.targetArrowShape" value="DIAMOND"/>
<att type="string" name="shared_name" value="Rv1110 (pp) Rv2173"/></edge>
<edge label="Rv1110 (pp) Rv1086" source="31" target="550" weight="1.0" weightOut="1.0" weigthIn="1.0" countOut="1.0" countIn="1.0">
<att type="string" name="edge.targetArrowShape" value="DIAMOND"/>
<att type="string" name="shared_name" value="Rv1110 (pp) Rv1086"/></edge>
<edge label="Rv1110 (pp) Rv3383c" source="31" target="361" weight="1.0" weightOut="1.0" weigthIn="1.0" countOut="1.0" countIn="1.0">
<att type="string" name="edge.targetArrowShape" value="DIAMOND"/>
<att type="string" name="shared_name" value="Rv1110 (pp) Rv3383c"/></edge>
<edge label="Rv1110 (pp) Rv3398c" source="31" target="803" weight="1.0" weightOut="1.0" weigthIn="1.0" countOut="1.0" countIn="1.0">
<att type="string" name="edge.targetArrowShape" value="DIAMOND"/>
<att type="string" name="shared_name" value="Rv1110 (pp) Rv3398c"/></edge>
<edge label="Rv1110 (pp) Rv1745c" source="31" target="720" weight="1.0" weightOut="1.0" weigthIn="1.0" countOut="1.0" countIn="1.0">
<att type="string" name="edge.targetArrowShape" value="DIAMOND"/>
<att type="string" name="shared_name" value="Rv1110 (pp) Rv1745c"/></edge>
<edge label="Rv1110 (pp) Rv2868c" source="31" target="843" weight="1.0" weightOut="1.0" weigthIn="1.0" countOut="1.0" countIn="1.0">
<att type="string" name="edge.targetArrowShape" value="DIAMOND"/>
<att type="string" name="shared_name" value="Rv1110 (pp) Rv2868c"/></edge>
<edge label="Rv2241 (pp) Rv0794c" source="32" target="687" weight="1.0" weightOut="1.0" weigthIn="1.0" countOut="1.0" countIn="1.0">
<att type="string" name="edge.targetArrowShape" value="DIAMOND"/>
<att type="string" name="shared_name" value="Rv2241 (pp) Rv0794c"/></edge>
<edge label="Rv2241 (pp) Rv1872c" source="32" target="472" weight="1.0" weightOut="1.0" weigthIn="1.0" countOut="1.0" countIn="1.0">
<att type="string" name="edge.targetArrowShape" value="DIAMOND"/>
<att type="string" name="shared_name" value="Rv2241 (pp) Rv1872c"/></edge>
<edge label="Rv2241 (pp) Rv0694" source="32" target="520" weight="1.0" weightOut="1.0" weigthIn="1.0" countOut="1.0" countIn="1.0">
<att type="string" name="edge.targetArrowShape" value="DIAMOND"/>
<att type="string" name="shared_name" value="Rv2241 (pp) Rv0694"/></edge>
<edge label="Rv2241 (pp) Rv3509c" source="32" target="714" weight="1.0" weightOut="1.0" weigthIn="1.0" countOut="1.0" countIn="2.0333333015441895">
<att type="string" name="edge.targetArrowShape" value="DIAMOND"/>
<att type="string" name="shared_name" value="Rv2241 (pp) Rv3509c"/></edge>
<edge label="Rv2241 (pp) Rv3303c" source="32" target="313" weight="1.0" weightOut="1.0" weigthIn="1.0" countOut="1.0" countIn="1.0">
<att type="string" name="edge.targetArrowShape" value="DIAMOND"/>
<att type="string" name="shared_name" value="Rv2241 (pp) Rv3303c"/></edge>
<edge label="Rv2241 (pp) Rv0462" source="32" target="572" weight="1.0" weightOut="1.0" weigthIn="1.0" countOut="1.0" countIn="1.0">
<att type="string" name="edge.targetArrowShape" value="DIAMOND"/>
<att type="string" name="shared_name" value="Rv2241 (pp) Rv0462"/></edge>
<edge label="Rv2243 (pp) Rv3285" source="33" target="187" weight="1.0" weightOut="1.0" weigthIn="1.0" countOut="1.1839827299118042" countIn="1.0952380895614624">
<att type="string" name="edge.targetArrowShape" value="DIAMOND"/>
<att type="string" name="shared_name" value="Rv2243 (pp) Rv3285"/></edge>
<edge label="Rv2243 (pp) Rv2244" source="33" target="34" weight="1.0" weightOut="1.0" weigthIn="1.0" countOut="1.0" countIn="1.6547619104385376">
<att type="string" name="edge.targetArrowShape" value="DIAMOND"/>
<att type="string" name="shared_name" value="Rv2243 (pp) Rv2244"/></edge>
<edge label="Rv2243 (pp) Rv2245" source="33" target="35" weight="1.0" weightOut="1.0" weigthIn="1.0" countOut="1.0" countIn="1.0">
<att type="string" name="edge.targetArrowShape" value="DIAMOND"/>
<att type="string" name="shared_name" value="Rv2243 (pp) Rv2245"/></edge>
<edge label="Rv2243 (pp) Rv2246" source="33" target="37" weight="1.0" weightOut="1.0" weigthIn="1.0" countOut="1.0" countIn="1.0">
<att type="string" name="edge.targetArrowShape" value="DIAMOND"/>
<att type="string" name="shared_name" value="Rv2243 (pp) Rv2246"/></edge>
<edge label="Rv2243 (pp) Rv0904c" source="33" target="101" weight="1.0" weightOut="1.0" weigthIn="1.0" countOut="1.0" countIn="1.0">
<att type="string" name="edge.targetArrowShape" value="DIAMOND"/>
<att type="string" name="shared_name" value="Rv2243 (pp) Rv0904c"/></edge>
<edge label="Rv2243 (pp) Rv0649" source="33" target="231" weight="1.0" weightOut="1.0" weigthIn="1.0" countOut="1.0909091234207153" countIn="1.0">
<att type="string" name="edge.targetArrowShape" value="DIAMOND"/>
<att type="string" name="shared_name" value="Rv2243 (pp) Rv0649"/></edge>
<edge label="Rv2243 (pp) Rv0533c" source="33" target="467" weight="1.0" weightOut="1.0" weigthIn="1.0" countOut="1.3333333730697632" countIn="1.0">
<att type="string" name="edge.targetArrowShape" value="DIAMOND"/>
<att type="string" name="shared_name" value="Rv2243 (pp) Rv0533c"/></edge>
<edge label="Rv2243 (pp) Rv2524c" source="33" target="852" weight="1.0" weightOut="1.0" weigthIn="1.0" countOut="1.0" countIn="1.1190476417541504">
<att type="string" name="edge.targetArrowShape" value="DIAMOND"/>
<att type="string" name="shared_name" value="Rv2243 (pp) Rv2524c"/></edge>
<edge label="Rv2244 (pp) Rv3285" source="34" target="187" weight="1.0" weightOut="1.0" weigthIn="1.0" countOut="1.0" countIn="1.0">
<att type="string" name="edge.targetArrowShape" value="DIAMOND"/>
<att type="string" name="shared_name" value="Rv2244 (pp) Rv3285"/></edge>
<edge label="Rv2244 (pp) Rv2243" source="34" target="33" weight="1.0" weightOut="1.0" weigthIn="1.0" countOut="1.0" countIn="1.0714285373687744">
<att type="string" name="edge.targetArrowShape" value="DIAMOND"/>
<att type="string" name="shared_name" value="Rv2244 (pp) Rv2243"/></edge>
<edge label="Rv2244 (pp) Rv2245" source="34" target="35" weight="1.0" weightOut="1.0" weigthIn="1.0" countOut="1.0" countIn="1.0">
<att type="string" name="edge.targetArrowShape" value="DIAMOND"/>
<att type="string" name="shared_name" value="Rv2244 (pp) Rv2245"/></edge>
<edge label="Rv2244 (pp) Rv2246" source="34" target="37" weight="1.0" weightOut="1.0" weigthIn="1.0" countOut="1.0" countIn="1.0">
<att type="string" name="edge.targetArrowShape" value="DIAMOND"/>
<att type="string" name="shared_name" value="Rv2244 (pp) Rv2246"/></edge>
<edge label="Rv2244 (pp) Rv0564c" source="34" target="372" weight="1.0" weightOut="1.0" weigthIn="1.0" countOut="1.0" countIn="1.3928571939468384">
<att type="string" name="edge.targetArrowShape" value="DIAMOND"/>
<att type="string" name="shared_name" value="Rv2244 (pp) Rv0564c"/></edge>
<edge label="Rv2244 (pp) Rv0904c" source="34" target="101" weight="1.0" weightOut="1.0" weigthIn="1.0" countOut="1.0" countIn="1.0">
<att type="string" name="edge.targetArrowShape" value="DIAMOND"/>
<att type="string" name="shared_name" value="Rv2244 (pp) Rv0904c"/></edge>
<edge label="Rv2244 (pp) Rv0533c" source="34" target="467" weight="1.0" weightOut="1.0" weigthIn="1.0" countOut="1.0" countIn="1.0">
<att type="string" name="edge.targetArrowShape" value="DIAMOND"/>
<att type="string" name="shared_name" value="Rv2244 (pp) Rv0533c"/></edge>
<edge label="Rv2244 (pp) Rv2881c" source="34" target="656" weight="1.0" weightOut="1.0" weigthIn="1.0" countOut="1.5" countIn="1.1843137741088867">
<att type="string" name="edge.targetArrowShape" value="DIAMOND"/>
<att type="string" name="shared_name" value="Rv2244 (pp) Rv2881c"/></edge>
<edge label="Rv2244 (pp) Rv1483" source="34" target="353" weight="1.0" weightOut="1.0" weigthIn="1.0" countOut="1.0" countIn="1.0">
<att type="string" name="edge.targetArrowShape" value="DIAMOND"/>
<att type="string" name="shared_name" value="Rv2244 (pp) Rv1483"/></edge>
<edge label="Rv2244 (pp) Rv1484" source="34" target="354" weight="1.0" weightOut="1.0" weigthIn="1.0" countOut="1.0" countIn="1.0">
<att type="string" name="edge.targetArrowShape" value="DIAMOND"/>
<att type="string" name="shared_name" value="Rv2244 (pp) Rv1484"/></edge>
<edge label="Rv2244 (pp) Rv0242c" source="34" target="568" weight="1.0" weightOut="1.0" weigthIn="1.0" countOut="1.6547619104385376" countIn="1.0">
<att type="string" name="edge.targetArrowShape" value="DIAMOND"/>
<att type="string" name="shared_name" value="Rv2244 (pp) Rv0242c"/></edge>
<edge label="Rv2244 (pp) Rv2982c" source="34" target="604" weight="1.0" weightOut="1.0" weigthIn="1.0" countOut="1.0" countIn="1.5119047164916992">
<att type="string" name="edge.targetArrowShape" value="DIAMOND"/>
<att type="string" name="shared_name" value="Rv2244 (pp) Rv2982c"/></edge>
<edge label="Rv2245 (pp) Rv2243" source="35" target="33" weight="1.0" weightOut="1.0" weigthIn="1.0" countOut="1.0" countIn="1.0">
<att type="string" name="edge.targetArrowShape" value="DIAMOND"/>
<att type="string" name="shared_name" value="Rv2245 (pp) Rv2243"/></edge>
<edge label="Rv2245 (pp) Rv2244" source="35" target="34" weight="1.0" weightOut="1.0" weigthIn="1.0" countOut="1.0" countIn="1.0">
<att type="string" name="edge.targetArrowShape" value="DIAMOND"/>
<att type="string" name="shared_name" value="Rv2245 (pp) Rv2244"/></edge>
<edge label="Rv2245 (pp) Rv1483" source="35" target="353" weight="1.0" weightOut="1.0" weigthIn="1.0" countOut="1.0" countIn="1.0">
<att type="string" name="edge.targetArrowShape" value="DIAMOND"/>
<att type="string" name="shared_name" value="Rv2245 (pp) Rv1483"/></edge>
<edge label="Rv2245 (pp) Rv1484" source="35" target="354" weight="1.0" weightOut="1.0" weigthIn="1.0" countOut="1.0" countIn="1.0">
<att type="string" name="edge.targetArrowShape" value="DIAMOND"/>
<att type="string" name="shared_name" value="Rv2245 (pp) Rv1484"/></edge>
<edge label="Rv2245 (pp) Rv0242c" source="35" target="568" weight="1.0" weightOut="1.0" weigthIn="1.0" countOut="1.0" countIn="1.0">
<att type="string" name="edge.targetArrowShape" value="DIAMOND"/>
<att type="string" name="shared_name" value="Rv2245 (pp) Rv0242c"/></edge>
<edge label="Rv2773c (pp) Rv1201c" source="36" target="273" weight="1.0" weightOut="1.0" weigthIn="1.0" countOut="1.0" countIn="1.0">
<att type="string" name="edge.targetArrowShape" value="DIAMOND"/>
<att type="string" name="shared_name" value="Rv2773c (pp) Rv1201c"/></edge>
<edge label="Rv2773c (pp) Rv2753c" source="36" target="715" weight="1.0" weightOut="1.0" weigthIn="1.0" countOut="1.0" countIn="1.0">
<att type="string" name="edge.targetArrowShape" value="DIAMOND"/>
<att type="string" name="shared_name" value="Rv2773c (pp) Rv2753c"/></edge>
<edge label="Rv2246 (pp) Rv2243" source="37" target="33" weight="1.0" weightOut="1.0" weigthIn="1.0" countOut="1.0" countIn="1.0">
<att type="string" name="edge.targetArrowShape" value="DIAMOND"/>
<att type="string" name="shared_name" value="Rv2246 (pp) Rv2243"/></edge>
<edge label="Rv2246 (pp) Rv2244" source="37" target="34" weight="1.0" weightOut="1.0" weigthIn="1.0" countOut="1.0" countIn="1.0">
<att type="string" name="edge.targetArrowShape" value="DIAMOND"/>
<att type="string" name="shared_name" value="Rv2246 (pp) Rv2244"/></edge>
<edge label="Rv2246 (pp) Rv1483" source="37" target="353" weight="1.0" weightOut="1.0" weigthIn="1.0" countOut="1.0" countIn="1.0">
<att type="string" name="edge.targetArrowShape" value="DIAMOND"/>
<att type="string" name="shared_name" value="Rv2246 (pp) Rv1483"/></edge>
<edge label="Rv2246 (pp) Rv1484" source="37" target="354" weight="1.0" weightOut="1.0" weigthIn="1.0" countOut="1.3333333730697632" countIn="1.3333333730697632">
<att type="string" name="edge.targetArrowShape" value="DIAMOND"/>
<att type="string" name="shared_name" value="Rv2246 (pp) Rv1484"/></edge>
<edge label="Rv2247 (pp) Rv3280" source="38" target="211" weight="1.0" weightOut="1.0" weigthIn="1.0" countOut="1.0" countIn="1.0666667222976685">
<att type="string" name="edge.targetArrowShape" value="DIAMOND"/>
<att type="string" name="shared_name" value="Rv2247 (pp) Rv3280"/></edge>
<edge label="Rv2247 (pp) Rv0154c" source="38" target="597" weight="1.0" weightOut="1.0" weigthIn="1.0" countOut="1.0" countIn="1.0">
<att type="string" name="edge.targetArrowShape" value="DIAMOND"/>
<att type="string" name="shared_name" value="Rv2247 (pp) Rv0154c"/></edge>
<edge label="Rv2247 (pp) Rv0974c" source="38" target="239" weight="1.0" weightOut="1.0" weigthIn="1.0" countOut="1.0" countIn="1.0">
<att type="string" name="edge.targetArrowShape" value="DIAMOND"/>
<att type="string" name="shared_name" value="Rv2247 (pp) Rv0974c"/></edge>
<edge label="Rv2247 (pp) Rv0973c" source="38" target="274" weight="1.0" weightOut="1.0" weigthIn="1.0" countOut="1.0" countIn="1.0">
<att type="string" name="edge.targetArrowShape" value="DIAMOND"/>
<att type="string" name="shared_name" value="Rv2247 (pp) Rv0973c"/></edge>
<edge label="Rv2247 (pp) Rv3799c" source="38" target="208" weight="1.0" weightOut="1.0" weigthIn="1.0" countOut="1.0" countIn="1.0">
<att type="string" name="edge.targetArrowShape" value="DIAMOND"/>
<att type="string" name="shared_name" value="Rv2247 (pp) Rv3799c"/></edge>
<edge label="Rv2247 (pp) Rv3667" source="38" target="213" weight="1.0" weightOut="1.0" weigthIn="1.0" countOut="1.0" countIn="1.0">
<att type="string" name="edge.targetArrowShape" value="DIAMOND"/>
<att type="string" name="shared_name" value="Rv2247 (pp) Rv3667"/></edge>
<edge label="Rv2247 (pp) Rv0753c" source="38" target="386" weight="1.0" weightOut="1.0" weigthIn="1.0" countOut="1.0" countIn="1.0">
<att type="string" name="edge.targetArrowShape" value="DIAMOND"/>
<att type="string" name="shared_name" value="Rv2247 (pp) Rv0753c"/></edge>
<edge label="Rv2247 (pp) Rv0408" source="38" target="277" weight="1.0" weightOut="1.0" weigthIn="1.0" countOut="1.0" countIn="1.0">
<att type="string" name="edge.targetArrowShape" value="DIAMOND"/>
<att type="string" name="shared_name" value="Rv2247 (pp) Rv0408"/></edge>
<edge label="Rv2503c (pp) Rv1867" source="39" target="510" weight="1.0" weightOut="1.0" weigthIn="1.0" countOut="1.5" countIn="1.0">
<att type="string" name="edge.targetArrowShape" value="DIAMOND"/>
<att type="string" name="shared_name" value="Rv2503c (pp) Rv1867"/></edge>
<edge label="Rv2503c (pp) Rv2504c" source="39" target="0" weight="1.0" weightOut="1.0" weigthIn="1.0" countOut="1.5" countIn="1.5">
<att type="string" name="edge.targetArrowShape" value="DIAMOND"/>
<att type="string" name="shared_name" value="Rv2503c (pp) Rv2504c"/></edge>
<edge label="Rv2503c (pp) Rv0859" source="39" target="173" weight="1.0" weightOut="1.0" weigthIn="1.0" countOut="1.0" countIn="1.0">
<att type="string" name="edge.targetArrowShape" value="DIAMOND"/>
<att type="string" name="shared_name" value="Rv2503c (pp) Rv0859"/></edge>
<edge label="Rv2503c (pp) Rv0914c" source="39" target="508" weight="1.0" weightOut="1.0" weigthIn="1.0" countOut="1.0" countIn="1.0">
<att type="string" name="edge.targetArrowShape" value="DIAMOND"/>
<att type="string" name="shared_name" value="Rv2503c (pp) Rv0914c"/></edge>
<edge label="Rv2503c (pp) Rv1074c" source="39" target="567" weight="1.0" weightOut="1.0" weigthIn="1.0" countOut="1.0" countIn="1.0">
<att type="string" name="edge.targetArrowShape" value="DIAMOND"/>
<att type="string" name="shared_name" value="Rv2503c (pp) Rv1074c"/></edge>
<edge label="Rv2503c (pp) Rv3523" source="39" target="706" weight="1.0" weightOut="1.0" weigthIn="1.0" countOut="1.0" countIn="1.0">
<att type="string" name="edge.targetArrowShape" value="DIAMOND"/>
<att type="string" name="shared_name" value="Rv2503c (pp) Rv3523"/></edge>
<edge label="Rv2503c (pp) Rv3546" source="39" target="736" weight="1.0" weightOut="1.0" weigthIn="1.0" countOut="1.0" countIn="1.0">
<att type="string" name="edge.targetArrowShape" value="DIAMOND"/>
<att type="string" name="shared_name" value="Rv2503c (pp) Rv3546"/></edge>
<edge label="Rv1104 (pp) Rv2045c" source="40" target="533" weight="1.0" weightOut="1.0" weigthIn="1.0" countOut="1.0" countIn="1.0">
<att type="string" name="edge.targetArrowShape" value="DIAMOND"/>
<att type="string" name="shared_name" value="Rv1104 (pp) Rv2045c"/></edge>
<edge label="Rv2996c (pp) Rv2205c" source="41" target="500" weight="1.0" weightOut="1.0" weigthIn="1.0" countOut="1.0" countIn="1.0">
<att type="string" name="edge.targetArrowShape" value="DIAMOND"/>
<att type="string" name="shared_name" value="Rv2996c (pp) Rv2205c"/></edge>
<edge label="Rv2996c (pp) Rv1617" source="41" target="401" weight="1.0" weightOut="1.0" weigthIn="1.0" countOut="1.0" countIn="1.0">
<att type="string" name="edge.targetArrowShape" value="DIAMOND"/>
<att type="string" name="shared_name" value="Rv2996c (pp) Rv1617"/></edge>
<edge label="Rv2996c (pp) Rv0884c" source="41" target="754" weight="1.0" weightOut="1.0" weigthIn="1.0" countOut="1.0" countIn="1.1190476417541504">
<att type="string" name="edge.targetArrowShape" value="DIAMOND"/>
<att type="string" name="shared_name" value="Rv2996c (pp) Rv0884c"/></edge>
<edge label="Rv2701c (pp) Rv2351c" source="42" target="114" weight="1.0" weightOut="1.0" weigthIn="1.0" countOut="1.0" countIn="1.0">
<att type="string" name="edge.targetArrowShape" value="DIAMOND"/>
<att type="string" name="shared_name" value="Rv2701c (pp) Rv2351c"/></edge>
<edge label="Rv2701c (pp) Rv2350c" source="42" target="192" weight="1.0" weightOut="1.0" weigthIn="1.0" countOut="1.0" countIn="1.0">
<att type="string" name="edge.targetArrowShape" value="DIAMOND"/>
<att type="string" name="shared_name" value="Rv2701c (pp) Rv2350c"/></edge>
<edge label="Rv2701c (pp) Rv2349c" source="42" target="228" weight="1.0" weightOut="1.0" weigthIn="1.0" countOut="1.0" countIn="2.0">
<att type="string" name="edge.targetArrowShape" value="DIAMOND"/>
<att type="string" name="shared_name" value="Rv2701c (pp) Rv2349c"/></edge>
<edge label="Rv2701c (pp) Rv0046c" source="42" target="238" weight="1.0" weightOut="1.0" weigthIn="1.0" countOut="1.0" countIn="1.0">
<att type="string" name="edge.targetArrowShape" value="DIAMOND"/>
<att type="string" name="shared_name" value="Rv2701c (pp) Rv0046c"/></edge>
<edge label="Rv3759c (pp) Rv3756c" source="43" target="8" weight="1.0" weightOut="1.0" weigthIn="1.0" countOut="1.0" countIn="1.0">
<att type="string" name="edge.targetArrowShape" value="DIAMOND"/>
<att type="string" name="shared_name" value="Rv3759c (pp) Rv3756c"/></edge>
<edge label="Rv3759c (pp) Rv3757c" source="43" target="17" weight="1.0" weightOut="1.0" weigthIn="1.0" countOut="1.0" countIn="1.0">
<att type="string" name="edge.targetArrowShape" value="DIAMOND"/>
<att type="string" name="shared_name" value="Rv3759c (pp) Rv3757c"/></edge>
<edge label="Rv3759c (pp) Rv3758c" source="43" target="26" weight="1.0" weightOut="1.0" weigthIn="1.0" countOut="1.0" countIn="1.0">
<att type="string" name="edge.targetArrowShape" value="DIAMOND"/>
<att type="string" name="shared_name" value="Rv3759c (pp) Rv3758c"/></edge>
<edge label="Rv2726c (pp) Rv2158c" source="44" target="258" weight="1.0" weightOut="1.0" weigthIn="1.0" countOut="1.0" countIn="1.0">
<att type="string" name="edge.targetArrowShape" value="DIAMOND"/>
<att type="string" name="shared_name" value="Rv2726c (pp) Rv2158c"/></edge>
<edge label="Rv2726c (pp) Rv1293" source="44" target="261" weight="1.0" weightOut="1.0" weigthIn="1.0" countOut="1.0" countIn="1.0">
<att type="string" name="edge.targetArrowShape" value="DIAMOND"/>
<att type="string" name="shared_name" value="Rv2726c (pp) Rv1293"/></edge>
<edge label="Rv2726c (pp) Rv1202" source="44" target="351" weight="1.0" weightOut="1.0" weigthIn="1.0" countOut="1.0" countIn="1.0">
<att type="string" name="edge.targetArrowShape" value="DIAMOND"/>
<att type="string" name="shared_name" value="Rv2726c (pp) Rv1202"/></edge>
<edge label="Rv1530 (pp) Rv0223c" source="45" target="352" weight="1.0" weightOut="1.0" weigthIn="1.0" countOut="4.75" countIn="1.0">
<att type="string" name="edge.targetArrowShape" value="DIAMOND"/>
<att type="string" name="shared_name" value="Rv1530 (pp) Rv0223c"/></edge>
<edge label="Rv1530 (pp) Rv1833c" source="45" target="655" weight="1.0" weightOut="1.0" weigthIn="1.0" countOut="1.0" countIn="1.0">
<att type="string" name="edge.targetArrowShape" value="DIAMOND"/>
<att type="string" name="shared_name" value="Rv1530 (pp) Rv1833c"/></edge>
<edge label="Rv1530 (pp) Rv3391" source="45" target="677" weight="1.0" weightOut="1.0" weigthIn="1.0" countOut="1.0" countIn="1.5">
<att type="string" name="edge.targetArrowShape" value="DIAMOND"/>
<att type="string" name="shared_name" value="Rv1530 (pp) Rv3391"/></edge>
<edge label="Rv1530 (pp) Rv2296" source="45" target="67" weight="1.0" weightOut="1.0" weigthIn="1.0" countOut="1.0" countIn="1.0">
<att type="string" name="edge.targetArrowShape" value="DIAMOND"/>
<att type="string" name="shared_name" value="Rv1530 (pp) Rv2296"/></edge>
<edge label="Rv1530 (pp) Rv1703c" source="45" target="792" weight="1.0" weightOut="1.0" weigthIn="1.0" countOut="1.0" countIn="1.5">
<att type="string" name="edge.targetArrowShape" value="DIAMOND"/>
<att type="string" name="shared_name" value="Rv1530 (pp) Rv1703c"/></edge>
<edge label="Rv1530 (pp) Rv2579" source="45" target="210" weight="1.0" weightOut="1.0" weigthIn="1.0" countOut="1.0" countIn="1.0">
<att type="string" name="edge.targetArrowShape" value="DIAMOND"/>
<att type="string" name="shared_name" value="Rv1530 (pp) Rv2579"/></edge>
<edge label="Rv1530 (pp) Rv3252c" source="45" target="302" weight="1.0" weightOut="1.0" weigthIn="1.0" countOut="1.0" countIn="1.0">
<att type="string" name="edge.targetArrowShape" value="DIAMOND"/>
<att type="string" name="shared_name" value="Rv1530 (pp) Rv3252c"/></edge>
<edge label="Rv0422c (pp) Rv0423c" source="46" target="84" weight="1.0" weightOut="1.0" weigthIn="1.0" countOut="1.0" countIn="1.2989442348480225">
<att type="string" name="edge.targetArrowShape" value="DIAMOND"/>
<att type="string" name="shared_name" value="Rv0422c (pp) Rv0423c"/></edge>
<edge label="Rv0422c (pp) Rv0414c" source="46" target="443" weight="1.0" weightOut="1.0" weigthIn="1.0" countOut="1.288888931274414" countIn="1.0">
<att type="string" name="edge.targetArrowShape" value="DIAMOND"/>
<att type="string" name="shared_name" value="Rv0422c (pp) Rv0414c"/></edge>
<edge label="Rv1537 (pp) Rv3056" source="47" target="139" weight="1.0" weightOut="1.0" weigthIn="1.0" countOut="1.0" countIn="1.0">
<att type="string" name="edge.targetArrowShape" value="DIAMOND"/>
<att type="string" name="shared_name" value="Rv1537 (pp) Rv3056"/></edge>
<edge label="Rv0157 (pp) Rv0156" source="48" target="51" weight="1.0" weightOut="1.0" weigthIn="1.0" countOut="1.0" countIn="1.0">
<att type="string" name="edge.targetArrowShape" value="DIAMOND"/>
<att type="string" name="shared_name" value="Rv0157 (pp) Rv0156"/></edge>
<edge label="Rv0157 (pp) Rv0155" source="48" target="52" weight="1.0" weightOut="1.0" weigthIn="1.0" countOut="1.0" countIn="1.0">
<att type="string" name="edge.targetArrowShape" value="DIAMOND"/>
<att type="string" name="shared_name" value="Rv0157 (pp) Rv0155"/></edge>
<edge label="Rv0157 (pp) Rv1695" source="48" target="263" weight="1.0" weightOut="1.0" weigthIn="1.0" countOut="1.0" countIn="1.5">
<att type="string" name="edge.targetArrowShape" value="DIAMOND"/>
<att type="string" name="shared_name" value="Rv0157 (pp) Rv1695"/></edge>
<edge label="Rv0157 (pp) Rv3199c" source="48" target="841" weight="1.0" weightOut="1.0" weigthIn="1.0" countOut="1.0" countIn="1.0">
<att type="string" name="edge.targetArrowShape" value="DIAMOND"/>
<att type="string" name="shared_name" value="Rv0157 (pp) Rv3199c"/></edge>
<edge label="Rv0157 (pp) Rv2438c" source="48" target="182" weight="1.0" weightOut="1.0" weigthIn="1.0" countOut="1.5" countIn="2.0">
<att type="string" name="edge.targetArrowShape" value="DIAMOND"/>
<att type="string" name="shared_name" value="Rv0157 (pp) Rv2438c"/></edge>
<edge label="Rv0157 (pp) Rv2421c" source="48" target="393" weight="1.0" weightOut="1.0" weigthIn="1.0" countOut="1.0" countIn="1.0">
<att type="string" name="edge.targetArrowShape" value="DIAMOND"/>
<att type="string" name="shared_name" value="Rv0157 (pp) Rv2421c"/></edge>
<edge label="Rv0156 (pp) Rv0157" source="51" target="48" weight="1.0" weightOut="1.0" weigthIn="1.0" countOut="1.0" countIn="1.0">
<att type="string" name="edge.targetArrowShape" value="DIAMOND"/>
<att type="string" name="shared_name" value="Rv0156 (pp) Rv0157"/></edge>
<edge label="Rv0156 (pp) Rv0155" source="51" target="52" weight="1.0" weightOut="1.0" weigthIn="1.0" countOut="1.0" countIn="1.0">
<att type="string" name="edge.targetArrowShape" value="DIAMOND"/>
<att type="string" name="shared_name" value="Rv0156 (pp) Rv0155"/></edge>
<edge label="Rv0156 (pp) Rv1695" source="51" target="263" weight="1.0" weightOut="1.0" weigthIn="1.0" countOut="1.0" countIn="1.5">
<att type="string" name="edge.targetArrowShape" value="DIAMOND"/>
<att type="string" name="shared_name" value="Rv0156 (pp) Rv1695"/></edge>
<edge label="Rv0156 (pp) Rv3199c" source="51" target="841" weight="1.0" weightOut="1.0" weigthIn="1.0" countOut="1.0" countIn="1.0">
<att type="string" name="edge.targetArrowShape" value="DIAMOND"/>
<att type="string" name="shared_name" value="Rv0156 (pp) Rv3199c"/></edge>
<edge label="Rv0156 (pp) Rv2438c" source="51" target="182" weight="1.0" weightOut="1.0" weigthIn="1.0" countOut="1.5" countIn="2.0">
<att type="string" name="edge.targetArrowShape" value="DIAMOND"/>
<att type="string" name="shared_name" value="Rv0156 (pp) Rv2438c"/></edge>
<edge label="Rv0156 (pp) Rv2421c" source="51" target="393" weight="1.0" weightOut="1.0" weigthIn="1.0" countOut="1.0" countIn="1.0">
<att type="string" name="edge.targetArrowShape" value="DIAMOND"/>
<att type="string" name="shared_name" value="Rv0156 (pp) Rv2421c"/></edge>
<edge label="Rv2585c (pp) Rv3665c" source="50" target="116" weight="1.0" weightOut="1.0" weigthIn="1.0" countOut="1.0" countIn="1.0">
<att type="string" name="edge.targetArrowShape" value="DIAMOND"/>
<att type="string" name="shared_name" value="Rv2585c (pp) Rv3665c"/></edge>
<edge label="Rv2585c (pp) Rv3664c" source="50" target="126" weight="1.0" weightOut="1.0" weigthIn="1.0" countOut="1.0" countIn="1.0">
<att type="string" name="edge.targetArrowShape" value="DIAMOND"/>
<att type="string" name="shared_name" value="Rv2585c (pp) Rv3664c"/></edge>
<edge label="Rv2585c (pp) Rv3663c" source="50" target="140" weight="1.0" weightOut="1.0" weigthIn="1.0" countOut="1.0" countIn="1.0">
<att type="string" name="edge.targetArrowShape" value="DIAMOND"/>
<att type="string" name="shared_name" value="Rv2585c (pp) Rv3663c"/></edge>
<edge label="Rv2585c (pp) Rv1281c" source="50" target="647" weight="1.0" weightOut="1.0" weigthIn="1.0" countOut="1.0" countIn="1.0">
<att type="string" name="edge.targetArrowShape" value="DIAMOND"/>
<att type="string" name="shared_name" value="Rv2585c (pp) Rv1281c"/></edge>
<edge label="Rv2585c (pp) Rv1282c" source="50" target="836" weight="1.0" weightOut="1.0" weigthIn="1.0" countOut="1.0" countIn="1.0">
<att type="string" name="edge.targetArrowShape" value="DIAMOND"/>
<att type="string" name="shared_name" value="Rv2585c (pp) Rv1282c"/></edge>
<edge label="Rv2585c (pp) Rv1283c" source="50" target="851" weight="1.0" weightOut="1.0" weigthIn="1.0" countOut="1.0" countIn="1.0">
<att type="string" name="edge.targetArrowShape" value="DIAMOND"/>
<att type="string" name="shared_name" value="Rv2585c (pp) Rv1283c"/></edge>
<edge label="Rv1536 (pp) Rv2210c" source="49" target="157" weight="1.0" weightOut="1.0" weigthIn="1.0" countOut="1.0" countIn="1.0">
<att type="string" name="edge.targetArrowShape" value="DIAMOND"/>
<att type="string" name="shared_name" value="Rv1536 (pp) Rv2210c"/></edge>
<edge label="Rv0155 (pp) Rv0157" source="52" target="48" weight="1.0" weightOut="1.0" weigthIn="1.0" countOut="1.0" countIn="1.0">
<att type="string" name="edge.targetArrowShape" value="DIAMOND"/>
<att type="string" name="shared_name" value="Rv0155 (pp) Rv0157"/></edge>
<edge label="Rv0155 (pp) Rv0156" source="52" target="51" weight="1.0" weightOut="1.0" weigthIn="1.0" countOut="1.0" countIn="1.0">
<att type="string" name="edge.targetArrowShape" value="DIAMOND"/>
<att type="string" name="shared_name" value="Rv0155 (pp) Rv0156"/></edge>
<edge label="Rv0155 (pp) Rv1695" source="52" target="263" weight="1.0" weightOut="1.0" weigthIn="1.0" countOut="1.0" countIn="1.5">
<att type="string" name="edge.targetArrowShape" value="DIAMOND"/>
<att type="string" name="shared_name" value="Rv0155 (pp) Rv1695"/></edge>
<edge label="Rv0155 (pp) Rv3199c" source="52" target="841" weight="1.0" weightOut="1.0" weigthIn="1.0" countOut="1.0" countIn="1.0">
<att type="string" name="edge.targetArrowShape" value="DIAMOND"/>
<att type="string" name="shared_name" value="Rv0155 (pp) Rv3199c"/></edge>
<edge label="Rv0155 (pp) Rv2438c" source="52" target="182" weight="1.0" weightOut="1.0" weigthIn="1.0" countOut="1.5" countIn="2.0">
<att type="string" name="edge.targetArrowShape" value="DIAMOND"/>
<att type="string" name="shared_name" value="Rv0155 (pp) Rv2438c"/></edge>
<edge label="Rv0155 (pp) Rv2421c" source="52" target="393" weight="1.0" weightOut="1.0" weigthIn="1.0" countOut="1.0" countIn="1.0">
<att type="string" name="edge.targetArrowShape" value="DIAMOND"/>
<att type="string" name="shared_name" value="Rv0155 (pp) Rv2421c"/></edge>
<edge label="Rv2500c (pp) Rv0166" source="53" target="63" weight="1.0" weightOut="1.0" weigthIn="1.0" countOut="1.0" countIn="1.0">
<att type="string" name="edge.targetArrowShape" value="DIAMOND"/>
<att type="string" name="shared_name" value="Rv2500c (pp) Rv0166"/></edge>
<edge label="Rv2500c (pp) Rv3274c" source="53" target="319" weight="1.0" weightOut="1.0" weigthIn="1.0" countOut="1.0" countIn="1.0">
<att type="string" name="edge.targetArrowShape" value="DIAMOND"/>
<att type="string" name="shared_name" value="Rv2500c (pp) Rv3274c"/></edge>
<edge label="Rv2500c (pp) Rv3374" source="53" target="644" weight="1.0" weightOut="1.0" weigthIn="1.0" countOut="1.0" countIn="1.0">
<att type="string" name="edge.targetArrowShape" value="DIAMOND"/>
<att type="string" name="shared_name" value="Rv2500c (pp) Rv3374"/></edge>
<edge label="Rv2500c (pp) Rv3373" source="53" target="645" weight="1.0" weightOut="1.0" weigthIn="1.0" countOut="1.0" countIn="1.0">
<att type="string" name="edge.targetArrowShape" value="DIAMOND"/>
<att type="string" name="shared_name" value="Rv2500c (pp) Rv3373"/></edge>
<edge label="Rv2500c (pp) Rv1058" source="53" target="605" weight="1.0" weightOut="1.0" weigthIn="1.0" countOut="1.0" countIn="1.0">
<att type="string" name="edge.targetArrowShape" value="DIAMOND"/>
<att type="string" name="shared_name" value="Rv2500c (pp) Rv1058"/></edge>
<edge label="Rv2500c (pp) Rv3774" source="53" target="648" weight="1.0" weightOut="1.0" weigthIn="1.0" countOut="1.0" countIn="1.0">
<att type="string" name="edge.targetArrowShape" value="DIAMOND"/>
<att type="string" name="shared_name" value="Rv2500c (pp) Rv3774"/></edge>
<edge label="Rv2500c (pp) Rv3039c" source="53" target="29" weight="1.0" weightOut="1.0" weigthIn="1.0" countOut="1.0" countIn="1.0">
<att type="string" name="edge.targetArrowShape" value="DIAMOND"/>
<att type="string" name="shared_name" value="Rv2500c (pp) Rv3039c"/></edge>
<edge label="Rv2500c (pp) Rv3516" source="53" target="686" weight="1.0" weightOut="1.0" weigthIn="1.0" countOut="1.0" countIn="1.0">
<att type="string" name="edge.targetArrowShape" value="DIAMOND"/>
<att type="string" name="shared_name" value="Rv2500c (pp) Rv3516"/></edge>
<edge label="Rv2500c (pp) Rv3561" source="53" target="758" weight="1.0" weightOut="1.0" weigthIn="1.0" countOut="1.0" countIn="1.0">
<att type="string" name="edge.targetArrowShape" value="DIAMOND"/>
<att type="string" name="shared_name" value="Rv2500c (pp) Rv3561"/></edge>
<edge label="Rv2500c (pp) Rv1550" source="53" target="776" weight="1.0" weightOut="1.0" weigthIn="1.0" countOut="1.0" countIn="1.0">
<att type="string" name="edge.targetArrowShape" value="DIAMOND"/>
<att type="string" name="shared_name" value="Rv2500c (pp) Rv1550"/></edge>
<edge label="Rv2584c (pp) Rv3307" source="54" target="793" weight="1.0" weightOut="1.0" weigthIn="1.0" countOut="1.5555555820465088" countIn="1.0">
<att type="string" name="edge.targetArrowShape" value="DIAMOND"/>
<att type="string" name="shared_name" value="Rv2584c (pp) Rv3307"/></edge>
<edge label="Rv2584c (pp) Rv0957" source="54" target="395" weight="1.0" weightOut="1.0" weigthIn="1.0" countOut="1.0" countIn="1.0">
<att type="string" name="edge.targetArrowShape" value="DIAMOND"/>
<att type="string" name="shared_name" value="Rv2584c (pp) Rv0957"/></edge>
<edge label="Rv2584c (pp) Rv2202c" source="54" target="586" weight="1.0" weightOut="1.0" weigthIn="1.0" countOut="1.0" countIn="1.3333333730697632">
<att type="string" name="edge.targetArrowShape" value="DIAMOND"/>
<att type="string" name="shared_name" value="Rv2584c (pp) Rv2202c"/></edge>
<edge label="Rv2584c (pp) Rv0733" source="54" target="640" weight="1.0" weightOut="1.0" weigthIn="1.0" countOut="1.0" countIn="1.0">
<att type="string" name="edge.targetArrowShape" value="DIAMOND"/>
<att type="string" name="shared_name" value="Rv2584c (pp) Rv0733"/></edge>
<edge label="Rv2584c (pp) Rv1389" source="54" target="695" weight="1.0" weightOut="1.0" weigthIn="1.0" countOut="1.0" countIn="1.263157844543457">
<att type="string" name="edge.targetArrowShape" value="DIAMOND"/>
<att type="string" name="shared_name" value="Rv2584c (pp) Rv1389"/></edge>
<edge label="Rv2584c (pp) Rv0777" source="54" target="707" weight="1.0" weightOut="1.0" weigthIn="1.0" countOut="1.0" countIn="1.1666666269302368">
<att type="string" name="edge.targetArrowShape" value="DIAMOND"/>
<att type="string" name="shared_name" value="Rv2584c (pp) Rv0777"/></edge>
<edge label="Rv2584c (pp) Rv3396c" source="54" target="829" weight="1.0" weightOut="1.0" weigthIn="1.0" countOut="2.9232053756713867" countIn="1.5">
<att type="string" name="edge.targetArrowShape" value="DIAMOND"/>
<att type="string" name="shared_name" value="Rv2584c (pp) Rv3396c"/></edge>
<edge label="Rv2584c (pp) Rv1605" source="54" target="419" weight="1.0" weightOut="1.0" weigthIn="1.0" countOut="1.0" countIn="1.1026315689086914">
<att type="string" name="edge.targetArrowShape" value="DIAMOND"/>
<att type="string" name="shared_name" value="Rv2584c (pp) Rv1605"/></edge>
<edge label="Rv2584c (pp) Rv1602" source="54" target="423" weight="1.0" weightOut="1.0" weigthIn="1.0" countOut="1.0" countIn="1.231684923171997">
<att type="string" name="edge.targetArrowShape" value="DIAMOND"/>
<att type="string" name="shared_name" value="Rv2584c (pp) Rv1602"/></edge>
<edge label="Rv2419c (pp) Rv1023" source="55" target="588" weight="1.0" weightOut="1.0" weigthIn="1.0" countOut="1.1839827299118042" countIn="1.5952380895614624">
<att type="string" name="edge.targetArrowShape" value="DIAMOND"/>
<att type="string" name="shared_name" value="Rv2419c (pp) Rv1023"/></edge>
<edge label="Rv2419c (pp) Rv2205c" source="55" target="500" weight="1.0" weightOut="1.0" weigthIn="1.0" countOut="1.745671033859253" countIn="1.2403711080551147">
<att type="string" name="edge.targetArrowShape" value="DIAMOND"/>
<att type="string" name="shared_name" value="Rv2419c (pp) Rv2205c"/></edge>
<edge label="Rv2419c (pp) Rv1437" source="55" target="343" weight="1.0" weightOut="1.0" weigthIn="1.0" countOut="2.3333332538604736" countIn="1.1547619104385376">
<att type="string" name="edge.targetArrowShape" value="DIAMOND"/>
<att type="string" name="shared_name" value="Rv2419c (pp) Rv1437"/></edge>
<edge label="Rv1925 (pp) Rv0458" source="56" target="593" weight="1.0" weightOut="1.0" weigthIn="1.0" countOut="1.0" countIn="1.0">
<att type="string" name="edge.targetArrowShape" value="DIAMOND"/>
<att type="string" name="shared_name" value="Rv1925 (pp) Rv0458"/></edge>
<edge label="Rv3012c (pp) Rv3011c" source="57" target="129" weight="1.0" weightOut="1.0" weigthIn="1.0" countOut="1.0" countIn="1.0">
<att type="string" name="edge.targetArrowShape" value="DIAMOND"/>
<att type="string" name="shared_name" value="Rv3012c (pp) Rv3011c"/></edge>
<edge label="Rv3012c (pp) Rv3009c" source="57" target="365" weight="1.0" weightOut="1.0" weigthIn="1.0" countOut="1.0" countIn="1.5">
<att type="string" name="edge.targetArrowShape" value="DIAMOND"/>
<att type="string" name="shared_name" value="Rv3012c (pp) Rv3009c"/></edge>
<edge label="Rv3886c (pp) Rv3279c" source="58" target="264" weight="1.0" weightOut="1.0" weigthIn="1.0" countOut="1.0" countIn="1.0">
<att type="string" name="edge.targetArrowShape" value="DIAMOND"/>
<att type="string" name="shared_name" value="Rv3886c (pp) Rv3279c"/></edge>
<edge label="Rv1521 (pp) Rv0458" source="59" target="593" weight="1.0" weightOut="1.0" weigthIn="1.0" countOut="1.0" countIn="1.0">
<att type="string" name="edge.targetArrowShape" value="DIAMOND"/>
<att type="string" name="shared_name" value="Rv1521 (pp) Rv0458"/></edge>
<edge label="Rv0630c (pp) Rv0631c" source="60" target="345" weight="1.0" weightOut="1.0" weigthIn="1.0" countOut="1.0" countIn="1.0">
<att type="string" name="edge.targetArrowShape" value="DIAMOND"/>
<att type="string" name="shared_name" value="Rv0630c (pp) Rv0631c"/></edge>
<edge label="Rv0630c (pp) Rv0629c" source="60" target="681" weight="1.0" weightOut="1.0" weigthIn="1.0" countOut="1.0" countIn="1.0">
<att type="string" name="edge.targetArrowShape" value="DIAMOND"/>
<att type="string" name="shared_name" value="Rv0630c (pp) Rv0629c"/></edge>
<edge label="Rv0337c (pp) Rv3709c" source="61" target="156" weight="1.0" weightOut="1.0" weigthIn="1.0" countOut="1.0" countIn="1.5">
<att type="string" name="edge.targetArrowShape" value="DIAMOND"/>
<att type="string" name="shared_name" value="Rv0337c (pp) Rv3709c"/></edge>
<edge label="Rv0337c (pp) Rv1240" source="61" target="314" weight="1.0" weightOut="1.0" weigthIn="1.0" countOut="1.0" countIn="1.0">
<att type="string" name="edge.targetArrowShape" value="DIAMOND"/>
<att type="string" name="shared_name" value="Rv0337c (pp) Rv1240"/></edge>
<edge label="Rv0337c (pp) Rv2967c" source="61" target="664" weight="1.0" weightOut="1.0" weigthIn="1.0" countOut="1.0" countIn="1.0">
<att type="string" name="edge.targetArrowShape" value="DIAMOND"/>
<att type="string" name="shared_name" value="Rv0337c (pp) Rv2967c"/></edge>
<edge label="Rv0337c (pp) Rv1595" source="61" target="824" weight="1.0" weightOut="1.0" weigthIn="1.0" countOut="1.5" countIn="1.0">
<att type="string" name="edge.targetArrowShape" value="DIAMOND"/>
<att type="string" name="shared_name" value="Rv0337c (pp) Rv1595"/></edge>
<edge label="Rv2501c (pp) Rv2502c" source="62" target="22" weight="1.0" weightOut="1.0" weigthIn="1.0" countOut="1.0" countIn="1.0">
<att type="string" name="edge.targetArrowShape" value="DIAMOND"/>
<att type="string" name="shared_name" value="Rv2501c (pp) Rv2502c"/></edge>
<edge label="Rv2501c (pp) Rv0904c" source="62" target="101" weight="1.0" weightOut="1.0" weigthIn="1.0" countOut="1.0" countIn="1.0">
<att type="string" name="edge.targetArrowShape" value="DIAMOND"/>
<att type="string" name="shared_name" value="Rv2501c (pp) Rv0904c"/></edge>
<edge label="Rv0166 (pp) Rv3061c" source="63" target="529" weight="1.0" weightOut="1.0" weigthIn="1.0" countOut="1.0" countIn="1.0">
<att type="string" name="edge.targetArrowShape" value="DIAMOND"/>
<att type="string" name="shared_name" value="Rv0166 (pp) Rv3061c"/></edge>
<edge label="Rv0166 (pp) Rv2500c" source="63" target="53" weight="1.0" weightOut="1.0" weigthIn="1.0" countOut="1.0" countIn="1.0">
<att type="string" name="edge.targetArrowShape" value="DIAMOND"/>
<att type="string" name="shared_name" value="Rv0166 (pp) Rv2500c"/></edge>
<edge label="Rv0166 (pp) Rv3573c" source="63" target="761" weight="1.0" weightOut="1.0" weigthIn="1.0" countOut="1.0" countIn="1.0">
<att type="string" name="edge.targetArrowShape" value="DIAMOND"/>
<att type="string" name="shared_name" value="Rv0166 (pp) Rv3573c"/></edge>
<edge label="Rv0166 (pp) Rv0672" source="63" target="268" weight="1.0" weightOut="1.0" weigthIn="1.0" countOut="1.0" countIn="1.0">
<att type="string" name="edge.targetArrowShape" value="DIAMOND"/>
<att type="string" name="shared_name" value="Rv0166 (pp) Rv0672"/></edge>
<edge label="Rv0166 (pp) Rv3797" source="63" target="683" weight="1.0" weightOut="1.0" weigthIn="1.0" countOut="1.0" countIn="1.0">
<att type="string" name="edge.targetArrowShape" value="DIAMOND"/>
<att type="string" name="shared_name" value="Rv0166 (pp) Rv3797"/></edge>
<edge label="Rv1523 (pp) Rv0892" source="64" target="109" weight="1.0" weightOut="1.0" weigthIn="1.0" countOut="1.0" countIn="1.0">
<att type="string" name="edge.targetArrowShape" value="DIAMOND"/>
<att type="string" name="shared_name" value="Rv1523 (pp) Rv0892"/></edge>
<edge label="Rv1523 (pp) Rv1392" source="64" target="691" weight="1.0" weightOut="1.0" weigthIn="1.0" countOut="1.0" countIn="1.0">
<att type="string" name="edge.targetArrowShape" value="DIAMOND"/>
<att type="string" name="shared_name" value="Rv1523 (pp) Rv1392"/></edge>
<edge label="Rv1523 (pp) Rv3248c" source="64" target="788" weight="1.0" weightOut="1.0" weigthIn="1.0" countOut="1.0" countIn="1.0">
<att type="string" name="edge.targetArrowShape" value="DIAMOND"/>
<att type="string" name="shared_name" value="Rv1523 (pp) Rv3248c"/></edge>
<edge label="Rv1523 (pp) Rv1599" source="64" target="823" weight="1.0" weightOut="1.0" weigthIn="1.0" countOut="1.0" countIn="1.0">
<att type="string" name="edge.targetArrowShape" value="DIAMOND"/>
<att type="string" name="shared_name" value="Rv1523 (pp) Rv1599"/></edge>
<edge label="Rv2583c (pp) Rv1319c" source="65" target="4" weight="1.0" weightOut="1.0" weigthIn="1.0" countOut="4.25" countIn="1.0">
<att type="string" name="edge.targetArrowShape" value="DIAMOND"/>
<att type="string" name="shared_name" value="Rv2583c (pp) Rv1319c"/></edge>
<edge label="Rv2583c (pp) Rv1318c" source="65" target="14" weight="1.0" weightOut="1.0" weigthIn="1.0" countOut="2.75" countIn="1.0">
<att type="string" name="edge.targetArrowShape" value="DIAMOND"/>
<att type="string" name="shared_name" value="Rv2583c (pp) Rv1318c"/></edge>
<edge label="Rv2583c (pp) Rv3609c" source="65" target="183" weight="1.0" weightOut="1.0" weigthIn="1.0" countOut="1.0" countIn="1.0">
<att type="string" name="edge.targetArrowShape" value="DIAMOND"/>
<att type="string" name="shared_name" value="Rv2583c (pp) Rv3609c"/></edge>
<edge label="Rv2583c (pp) Rv1320c" source="65" target="519" weight="1.0" weightOut="1.0" weigthIn="1.0" countOut="2.75" countIn="1.0">
<att type="string" name="edge.targetArrowShape" value="DIAMOND"/>
<att type="string" name="shared_name" value="Rv2583c (pp) Rv1320c"/></edge>
<edge label="Rv2583c (pp) Rv1940" source="65" target="117" weight="1.0" weightOut="1.0" weigthIn="1.0" countOut="1.0" countIn="1.3333333730697632">
<att type="string" name="edge.targetArrowShape" value="DIAMOND"/>
<att type="string" name="shared_name" value="Rv2583c (pp) Rv1940"/></edge>
<edge label="Rv2583c (pp) Rv3457c" source="65" target="221" weight="1.0" weightOut="1.0" weigthIn="1.0" countOut="1.0" countIn="5.083333492279053">
<att type="string" name="edge.targetArrowShape" value="DIAMOND"/>
<att type="string" name="shared_name" value="Rv2583c (pp) Rv3457c"/></edge>
<edge label="Rv2583c (pp) Rv1026" source="65" target="587" weight="1.0" weightOut="1.0" weigthIn="1.0" countOut="1.0" countIn="1.0">
<att type="string" name="edge.targetArrowShape" value="DIAMOND"/>
<att type="string" name="shared_name" value="Rv2583c (pp) Rv1026"/></edge>
<edge label="Rv2583c (pp) Rv1264" source="65" target="299" weight="1.0" weightOut="1.0" weigthIn="1.0" countOut="2.75" countIn="1.0">
<att type="string" name="edge.targetArrowShape" value="DIAMOND"/>
<att type="string" name="shared_name" value="Rv2583c (pp) Rv1264"/></edge>
<edge label="Rv2583c (pp) Rv0667" source="65" target="308" weight="1.0" weightOut="1.0" weigthIn="1.0" countOut="1.0" countIn="3.5">
<att type="string" name="edge.targetArrowShape" value="DIAMOND"/>
<att type="string" name="shared_name" value="Rv2583c (pp) Rv0667"/></edge>
<edge label="Rv2583c (pp) Rv0668" source="65" target="309" weight="1.0" weightOut="1.0" weigthIn="1.0" countOut="1.0" countIn="3.5">
<att type="string" name="edge.targetArrowShape" value="DIAMOND"/>
<att type="string" name="shared_name" value="Rv2583c (pp) Rv0668"/></edge>
<edge label="Rv2583c (pp) Rv1390" source="65" target="688" weight="1.0" weightOut="1.0" weigthIn="1.0" countOut="1.0" countIn="1.0">
<att type="string" name="edge.targetArrowShape" value="DIAMOND"/>
<att type="string" name="shared_name" value="Rv2583c (pp) Rv1390"/></edge>
<edge label="Rv2583c (pp) Rv1625c" source="65" target="249" weight="1.0" weightOut="1.0" weigthIn="1.0" countOut="2.75" countIn="1.0">
<att type="string" name="edge.targetArrowShape" value="DIAMOND"/>
<att type="string" name="shared_name" value="Rv2583c (pp) Rv1625c"/></edge>
<edge label="Rv0357c (pp) Rv3601c" source="66" target="311" weight="1.0" weightOut="1.0" weigthIn="1.0" countOut="1.0" countIn="1.0">
<att type="string" name="edge.targetArrowShape" value="DIAMOND"/>
<att type="string" name="shared_name" value="Rv0357c (pp) Rv3601c"/></edge>
<edge label="Rv0357c (pp) Rv3709c" source="66" target="156" weight="1.0" weightOut="1.0" weigthIn="1.0" countOut="1.0" countIn="1.0">
<att type="string" name="edge.targetArrowShape" value="DIAMOND"/>
<att type="string" name="shared_name" value="Rv0357c (pp) Rv3709c"/></edge>
<edge label="Rv0357c (pp) Rv1843c" source="66" target="318" weight="1.0" weightOut="1.0" weigthIn="1.0" countOut="1.0" countIn="1.0">
<att type="string" name="edge.targetArrowShape" value="DIAMOND"/>
<att type="string" name="shared_name" value="Rv0357c (pp) Rv1843c"/></edge>
<edge label="Rv0357c (pp) Rv3624c" source="66" target="327" weight="1.0" weightOut="1.0" weigthIn="1.0" countOut="1.0" countIn="1.0">
<att type="string" name="edge.targetArrowShape" value="DIAMOND"/>
<att type="string" name="shared_name" value="Rv0357c (pp) Rv3624c"/></edge>
<edge label="Rv0357c (pp) Rv3411c" source="66" target="332" weight="1.0" weightOut="1.0" weigthIn="1.0" countOut="1.0" countIn="1.731684923171997">
<att type="string" name="edge.targetArrowShape" value="DIAMOND"/>
<att type="string" name="shared_name" value="Rv0357c (pp) Rv3411c"/></edge>
<edge label="Rv2296 (pp) Rv1862" source="67" target="515" weight="1.0" weightOut="1.0" weigthIn="1.0" countOut="1.0" countIn="2.0">
<att type="string" name="edge.targetArrowShape" value="DIAMOND"/>
<att type="string" name="shared_name" value="Rv2296 (pp) Rv1862"/></edge>
<edge label="Rv2296 (pp) Rv0162c" source="67" target="658" weight="1.0" weightOut="1.0" weigthIn="1.0" countOut="1.0" countIn="1.0">
<att type="string" name="edge.targetArrowShape" value="DIAMOND"/>
<att type="string" name="shared_name" value="Rv2296 (pp) Rv0162c"/></edge>
<edge label="Rv2296 (pp) Rv0761c" source="67" target="380" weight="1.0" weightOut="1.0" weigthIn="1.0" countOut="1.0" countIn="1.0">
<att type="string" name="edge.targetArrowShape" value="DIAMOND"/>
<att type="string" name="shared_name" value="Rv2296 (pp) Rv0761c"/></edge>
<edge label="Rv2296 (pp) Rv1530" source="67" target="45" weight="1.0" weightOut="1.0" weigthIn="1.0" countOut="1.0" countIn="1.0">
<att type="string" name="edge.targetArrowShape" value="DIAMOND"/>
<att type="string" name="shared_name" value="Rv2296 (pp) Rv1530"/></edge>
<edge label="Rv3536c (pp) Rv3534c" source="69" target="90" weight="1.0" weightOut="1.0" weigthIn="1.0" countOut="1.0" countIn="1.0">
<att type="string" name="edge.targetArrowShape" value="DIAMOND"/>
<att type="string" name="shared_name" value="Rv3536c (pp) Rv3534c"/></edge>
<edge label="Rv3536c (pp) Rv3469c" source="69" target="756" weight="1.0" weightOut="1.0" weigthIn="1.0" countOut="1.0" countIn="1.0">
<att type="string" name="edge.targetArrowShape" value="DIAMOND"/>
<att type="string" name="shared_name" value="Rv3536c (pp) Rv3469c"/></edge>
<edge label="Rv3536c (pp) Rv3569c" source="69" target="476" weight="1.0" weightOut="1.0" weigthIn="1.0" countOut="1.0" countIn="1.0">
<att type="string" name="edge.targetArrowShape" value="DIAMOND"/>
<att type="string" name="shared_name" value="Rv3536c (pp) Rv3569c"/></edge>
<edge label="Rv3290c (pp) Rv1293" source="68" target="261" weight="1.0" weightOut="1.0" weigthIn="1.0" countOut="1.0" countIn="1.0">
<att type="string" name="edge.targetArrowShape" value="DIAMOND"/>
<att type="string" name="shared_name" value="Rv3290c (pp) Rv1293"/></edge>
<edge label="Rv0809 (pp) Rv3276c" source="70" target="334" weight="1.0" weightOut="1.0" weigthIn="1.0" countOut="1.788888931274414" countIn="1.0">
<att type="string" name="edge.targetArrowShape" value="DIAMOND"/>
<att type="string" name="shared_name" value="Rv0809 (pp) Rv3276c"/></edge>
<edge label="Rv0809 (pp) Rv0803" source="70" target="79" weight="1.0" weightOut="1.0" weigthIn="1.0" countOut="2.0" countIn="2.0">
<att type="string" name="edge.targetArrowShape" value="DIAMOND"/>
<att type="string" name="shared_name" value="Rv0809 (pp) Rv0803"/></edge>
<edge label="Rv0809 (pp) Rv0423c" source="70" target="84" weight="1.0" weightOut="1.0" weigthIn="1.0" countOut="1.0" countIn="1.0">
<att type="string" name="edge.targetArrowShape" value="DIAMOND"/>
<att type="string" name="shared_name" value="Rv0809 (pp) Rv0423c"/></edge>
<edge label="Rv0809 (pp) Rv0787A" source="70" target="222" weight="1.0" weightOut="1.0" weigthIn="1.0" countOut="2.25" countIn="2.0">
<att type="string" name="edge.targetArrowShape" value="DIAMOND"/>
<att type="string" name="shared_name" value="Rv0809 (pp) Rv0787A"/></edge>
<edge label="Rv0809 (pp) Rv0788" source="70" target="721" weight="1.0" weightOut="1.0" weigthIn="1.0" countOut="2.0" countIn="2.632277488708496">
<att type="string" name="edge.targetArrowShape" value="DIAMOND"/>
<att type="string" name="shared_name" value="Rv0809 (pp) Rv0788"/></edge>
<edge label="Rv0808 (pp) Rv1017c" source="71" target="215" weight="1.0" weightOut="1.0" weigthIn="1.0" countOut="1.7738548517227173" countIn="1.047619104385376">
<att type="string" name="edge.targetArrowShape" value="DIAMOND"/>
<att type="string" name="shared_name" value="Rv0808 (pp) Rv1017c"/></edge>
<edge label="Rv0808 (pp) Rv1878" source="71" target="526" weight="1.0" weightOut="1.0" weigthIn="1.0" countOut="1.0" countIn="1.0">
<att type="string" name="edge.targetArrowShape" value="DIAMOND"/>
<att type="string" name="shared_name" value="Rv0808 (pp) Rv1878"/></edge>
<edge label="Rv0808 (pp) Rv2220" source="71" target="146" weight="1.0" weightOut="1.0" weigthIn="1.0" countOut="1.0" countIn="1.0">
<att type="string" name="edge.targetArrowShape" value="DIAMOND"/>
<att type="string" name="shared_name" value="Rv0808 (pp) Rv2220"/></edge>
<edge label="Rv0808 (pp) Rv2222c" source="71" target="243" weight="1.0" weightOut="1.0" weigthIn="1.0" countOut="1.0" countIn="1.7333333492279053">
<att type="string" name="edge.targetArrowShape" value="DIAMOND"/>
<att type="string" name="shared_name" value="Rv0808 (pp) Rv2222c"/></edge>
<edge label="Rv0808 (pp) Rv3436c" source="71" target="379" weight="1.0" weightOut="1.0" weigthIn="1.0" countOut="1.0" countIn="1.4345238208770752">
<att type="string" name="edge.targetArrowShape" value="DIAMOND"/>
<att type="string" name="shared_name" value="Rv0808 (pp) Rv3436c"/></edge>
<edge label="Rv0808 (pp) Rv1383" source="71" target="699" weight="1.0" weightOut="1.0" weigthIn="1.0" countOut="1.045454502105713" countIn="1.0">
<att type="string" name="edge.targetArrowShape" value="DIAMOND"/>
<att type="string" name="shared_name" value="Rv0808 (pp) Rv1383"/></edge>
<edge label="Rv0808 (pp) Rv0772" source="71" target="702" weight="1.0" weightOut="1.0" weigthIn="1.0" countOut="1.0" countIn="1.0">
<att type="string" name="edge.targetArrowShape" value="DIAMOND"/>
<att type="string" name="shared_name" value="Rv0808 (pp) Rv0772"/></edge>
<edge label="Rv0808 (pp) Rv1384" source="71" target="704" weight="1.0" weightOut="1.0" weigthIn="1.0" countOut="2.5" countIn="2.066249370574951">
<att type="string" name="edge.targetArrowShape" value="DIAMOND"/>
<att type="string" name="shared_name" value="Rv0808 (pp) Rv1384"/></edge>
<edge label="Rv0808 (pp) Rv3859c" source="71" target="458" weight="1.0" weightOut="1.0" weigthIn="1.0" countOut="1.0" countIn="1.0">
<att type="string" name="edge.targetArrowShape" value="DIAMOND"/>
<att type="string" name="shared_name" value="Rv0808 (pp) Rv3859c"/></edge>
<edge label="Rv0808 (pp) Rv2860c" source="71" target="749" weight="1.0" weightOut="1.0" weigthIn="1.0" countOut="1.0" countIn="1.0">
<att type="string" name="edge.targetArrowShape" value="DIAMOND"/>
<att type="string" name="shared_name" value="Rv0808 (pp) Rv2860c"/></edge>
<edge label="Rv1511 (pp) Rv1512" source="73" target="75" weight="1.0" weightOut="1.0" weigthIn="1.0" countOut="1.0" countIn="1.0">
<att type="string" name="edge.targetArrowShape" value="DIAMOND"/>
<att type="string" name="shared_name" value="Rv1511 (pp) Rv1512"/></edge>
<edge label="Rv1511 (pp) Rv3264c" source="73" target="713" weight="1.0" weightOut="1.0" weigthIn="1.0" countOut="1.0" countIn="1.5">
<att type="string" name="edge.targetArrowShape" value="DIAMOND"/>
<att type="string" name="shared_name" value="Rv1511 (pp) Rv3264c"/></edge>
<edge label="Rv1511 (pp) Rv1526c" source="73" target="839" weight="1.0" weightOut="1.0" weigthIn="1.0" countOut="1.5" countIn="1.0">
<att type="string" name="edge.targetArrowShape" value="DIAMOND"/>
<att type="string" name="shared_name" value="Rv1511 (pp) Rv1526c"/></edge>
<edge label="Rv0133 (pp) Rv2928" source="72" target="511" weight="1.0" weightOut="1.0" weigthIn="1.0" countOut="1.0" countIn="1.0">
<att type="string" name="edge.targetArrowShape" value="DIAMOND"/>
<att type="string" name="shared_name" value="Rv0133 (pp) Rv2928"/></edge>
<edge label="Rv1512 (pp) Rv0112" source="75" target="1" weight="1.0" weightOut="1.0" weigthIn="1.0" countOut="1.0" countIn="1.0">
<att type="string" name="edge.targetArrowShape" value="DIAMOND"/>
<att type="string" name="shared_name" value="Rv1512 (pp) Rv0112"/></edge>
<edge label="Rv1512 (pp) Rv1511" source="75" target="73" weight="1.0" weightOut="1.0" weigthIn="1.0" countOut="1.0" countIn="1.0">
<att type="string" name="edge.targetArrowShape" value="DIAMOND"/>
<att type="string" name="shared_name" value="Rv1512 (pp) Rv1511"/></edge>
<edge label="Rv2398c (pp) Rv2400c" source="74" target="616" weight="1.0" weightOut="1.0" weigthIn="1.0" countOut="1.0" countIn="1.0">
<att type="string" name="edge.targetArrowShape" value="DIAMOND"/>
<att type="string" name="shared_name" value="Rv2398c (pp) Rv2400c"/></edge>
<edge label="Rv2398c (pp) Rv2397c" source="74" target="78" weight="1.0" weightOut="1.0" weigthIn="1.0" countOut="1.0" countIn="1.0">
<att type="string" name="edge.targetArrowShape" value="DIAMOND"/>
<att type="string" name="shared_name" value="Rv2398c (pp) Rv2397c"/></edge>
<edge label="Rv2398c (pp) Rv2399c" source="74" target="86" weight="1.0" weightOut="1.0" weigthIn="1.0" countOut="1.0" countIn="1.0">
<att type="string" name="edge.targetArrowShape" value="DIAMOND"/>
<att type="string" name="shared_name" value="Rv2398c (pp) Rv2399c"/></edge>
<edge label="Rv2918c (pp) Rv2919c" source="76" target="89" weight="1.0" weightOut="1.0" weigthIn="1.0" countOut="1.0" countIn="1.0">
<att type="string" name="edge.targetArrowShape" value="DIAMOND"/>
<att type="string" name="shared_name" value="Rv2918c (pp) Rv2919c"/></edge>
<edge label="Rv2289 (pp) Rv2483c" source="77" target="81" weight="1.0" weightOut="1.0" weigthIn="1.0" countOut="1.6666666269302368" countIn="1.0">
<att type="string" name="edge.targetArrowShape" value="DIAMOND"/>
<att type="string" name="shared_name" value="Rv2289 (pp) Rv2483c"/></edge>
<edge label="Rv2289 (pp) Rv1822" source="77" target="574" weight="1.0" weightOut="1.0" weigthIn="1.0" countOut="1.0" countIn="1.0714285373687744">
<att type="string" name="edge.targetArrowShape" value="DIAMOND"/>
<att type="string" name="shared_name" value="Rv2289 (pp) Rv1822"/></edge>
<edge label="Rv2289 (pp) Rv2612c" source="77" target="206" weight="1.0" weightOut="1.0" weigthIn="1.0" countOut="1.0" countIn="1.0">
<att type="string" name="edge.targetArrowShape" value="DIAMOND"/>
<att type="string" name="shared_name" value="Rv2289 (pp) Rv2612c"/></edge>
<edge label="Rv2289 (pp) Rv0436c" source="77" target="446" weight="1.0" weightOut="1.0" weigthIn="1.0" countOut="1.0" countIn="1.0">
<att type="string" name="edge.targetArrowShape" value="DIAMOND"/>
<att type="string" name="shared_name" value="Rv2289 (pp) Rv0436c"/></edge>
<edge label="Rv2289 (pp) Rv2746c" source="77" target="256" weight="1.0" weightOut="1.0" weigthIn="1.0" countOut="1.0" countIn="1.8333333730697632">
<att type="string" name="edge.targetArrowShape" value="DIAMOND"/>
<att type="string" name="shared_name" value="Rv2289 (pp) Rv2746c"/></edge>
<edge label="Rv2289 (pp) Rv2182c" source="77" target="144" weight="1.0" weightOut="1.0" weigthIn="1.0" countOut="1.0" countIn="1.5833333730697632">
<att type="string" name="edge.targetArrowShape" value="DIAMOND"/>
<att type="string" name="shared_name" value="Rv2289 (pp) Rv2182c"/></edge>
<edge label="Rv2397c (pp) Rv2400c" source="78" target="616" weight="1.0" weightOut="1.0" weigthIn="1.0" countOut="1.0" countIn="1.0">
<att type="string" name="edge.targetArrowShape" value="DIAMOND"/>
<att type="string" name="shared_name" value="Rv2397c (pp) Rv2400c"/></edge>
<edge label="Rv2397c (pp) Rv2398c" source="78" target="74" weight="1.0" weightOut="1.0" weigthIn="1.0" countOut="1.0" countIn="1.0">
<att type="string" name="edge.targetArrowShape" value="DIAMOND"/>
<att type="string" name="shared_name" value="Rv2397c (pp) Rv2398c"/></edge>
<edge label="Rv2397c (pp) Rv2399c" source="78" target="86" weight="1.0" weightOut="1.0" weigthIn="1.0" countOut="1.0" countIn="1.0">
<att type="string" name="edge.targetArrowShape" value="DIAMOND"/>
<att type="string" name="shared_name" value="Rv2397c (pp) Rv2399c"/></edge>
<edge label="Rv0803 (pp) Rv0809" source="79" target="70" weight="1.0" weightOut="1.0" weigthIn="1.0" countOut="2.0" countIn="2.0">
<att type="string" name="edge.targetArrowShape" value="DIAMOND"/>
<att type="string" name="shared_name" value="Rv0803 (pp) Rv0809"/></edge>
<edge label="Rv0803 (pp) Rv0956" source="79" target="396" weight="1.0" weightOut="1.0" weigthIn="1.0" countOut="1.0" countIn="1.0">
<att type="string" name="edge.targetArrowShape" value="DIAMOND"/>
<att type="string" name="shared_name" value="Rv0803 (pp) Rv0956"/></edge>
<edge label="Rv0803 (pp) Rv0389" source="79" target="124" weight="1.0" weightOut="1.0" weigthIn="1.0" countOut="1.0" countIn="1.0">
<att type="string" name="edge.targetArrowShape" value="DIAMOND"/>
<att type="string" name="shared_name" value="Rv0803 (pp) Rv0389"/></edge>
<edge label="Rv2483c (pp) Rv2482c" source="81" target="91" weight="1.0" weightOut="1.0" weigthIn="1.0" countOut="1.0" countIn="1.0">
<att type="string" name="edge.targetArrowShape" value="DIAMOND"/>
<att type="string" name="shared_name" value="Rv2483c (pp) Rv2482c"/></edge>
<edge label="Rv2483c (pp) Rv2289" source="81" target="77" weight="1.0" weightOut="1.0" weigthIn="1.0" countOut="1.0" countIn="1.8333333730697632">
<att type="string" name="edge.targetArrowShape" value="DIAMOND"/>
<att type="string" name="shared_name" value="Rv2483c (pp) Rv2289"/></edge>
<edge label="Rv2483c (pp) Rv0884c" source="81" target="754" weight="1.0" weightOut="1.0" weigthIn="1.0" countOut="1.0" countIn="2.589869260787964">
<att type="string" name="edge.targetArrowShape" value="DIAMOND"/>
<att type="string" name="shared_name" value="Rv2483c (pp) Rv0884c"/></edge>
<edge label="Rv2483c (pp) Rv1551" source="81" target="773" weight="1.0" weightOut="1.0" weigthIn="1.0" countOut="2.904761791229248" countIn="1.0">
<att type="string" name="edge.targetArrowShape" value="DIAMOND"/>
<att type="string" name="shared_name" value="Rv2483c (pp) Rv1551"/></edge>
<edge label="Rv3535c (pp) Rv1106c" source="80" target="807" weight="1.0" weightOut="1.0" weigthIn="1.0" countOut="1.0" countIn="1.0">
<att type="string" name="edge.targetArrowShape" value="DIAMOND"/>
<att type="string" name="shared_name" value="Rv3535c (pp) Rv1106c"/></edge>
<edge label="Rv3535c (pp) Rv3086" source="80" target="104" weight="1.0" weightOut="1.0" weigthIn="1.0" countOut="1.0" countIn="1.0">
<att type="string" name="edge.targetArrowShape" value="DIAMOND"/>
<att type="string" name="shared_name" value="Rv3535c (pp) Rv3086"/></edge>
<edge label="Rv3535c (pp) Rv0770" source="80" target="698" weight="1.0" weightOut="1.0" weigthIn="1.0" countOut="1.0" countIn="1.0">
<att type="string" name="edge.targetArrowShape" value="DIAMOND"/>
<att type="string" name="shared_name" value="Rv3535c (pp) Rv0770"/></edge>
<edge label="Rv1915 (pp) Rv1475c" source="82" target="429" weight="1.0" weightOut="1.0" weigthIn="1.0" countOut="1.5" countIn="1.5">
<att type="string" name="edge.targetArrowShape" value="DIAMOND"/>
<att type="string" name="shared_name" value="Rv1915 (pp) Rv1475c"/></edge>
<edge label="Rv1915 (pp) Rv1257c" source="82" target="781" weight="1.0" weightOut="1.0" weigthIn="1.0" countOut="1.0" countIn="1.0">
<att type="string" name="edge.targetArrowShape" value="DIAMOND"/>
<att type="string" name="shared_name" value="Rv1915 (pp) Rv1257c"/></edge>
<edge label="Rv1915 (pp) Rv1837c" source="82" target="821" weight="1.0" weightOut="1.0" weigthIn="1.0" countOut="1.5" countIn="1.0">
<att type="string" name="edge.targetArrowShape" value="DIAMOND"/>
<att type="string" name="shared_name" value="Rv1915 (pp) Rv1837c"/></edge>
<edge label="Rv1915 (pp) Rv1916" source="82" target="83" weight="1.0" weightOut="1.0" weigthIn="1.0" countOut="2.25" countIn="2.0">
<att type="string" name="edge.targetArrowShape" value="DIAMOND"/>
<att type="string" name="shared_name" value="Rv1915 (pp) Rv1916"/></edge>
<edge label="Rv1915 (pp) Rv1905c" source="82" target="15" weight="1.0" weightOut="1.0" weigthIn="1.0" countOut="1.0" countIn="1.0">
<att type="string" name="edge.targetArrowShape" value="DIAMOND"/>
<att type="string" name="shared_name" value="Rv1915 (pp) Rv1905c"/></edge>
<edge label="Rv1916 (pp) Rv1257c" source="83" target="781" weight="1.0" weightOut="1.0" weigthIn="1.0" countOut="2.0833332538604736" countIn="1.0">
<att type="string" name="edge.targetArrowShape" value="DIAMOND"/>
<att type="string" name="shared_name" value="Rv1916 (pp) Rv1257c"/></edge>
<edge label="Rv1916 (pp) Rv1915" source="83" target="82" weight="1.0" weightOut="1.0" weigthIn="1.0" countOut="2.0" countIn="2.25">
<att type="string" name="edge.targetArrowShape" value="DIAMOND"/>
<att type="string" name="shared_name" value="Rv1916 (pp) Rv1915"/></edge>
<edge label="Rv1916 (pp) Rv1905c" source="83" target="15" weight="1.0" weightOut="1.0" weigthIn="1.0" countOut="1.0" countIn="1.0">
<att type="string" name="edge.targetArrowShape" value="DIAMOND"/>
<att type="string" name="shared_name" value="Rv1916 (pp) Rv1905c"/></edge>
<edge label="Rv0423c (pp) Rv3276c" source="84" target="334" weight="1.0" weightOut="1.0" weigthIn="1.0" countOut="1.0" countIn="1.7989442348480225">
<att type="string" name="edge.targetArrowShape" value="DIAMOND"/>
<att type="string" name="shared_name" value="Rv0423c (pp) Rv3276c"/></edge>
<edge label="Rv0423c (pp) Rv0422c" source="84" target="46" weight="1.0" weightOut="1.0" weigthIn="1.0" countOut="1.288888931274414" countIn="1.0">
<att type="string" name="edge.targetArrowShape" value="DIAMOND"/>
<att type="string" name="shared_name" value="Rv0423c (pp) Rv0422c"/></edge>
<edge label="Rv0423c (pp) Rv0809" source="84" target="70" weight="1.0" weightOut="1.0" weigthIn="1.0" countOut="1.0" countIn="1.0">
<att type="string" name="edge.targetArrowShape" value="DIAMOND"/>
<att type="string" name="shared_name" value="Rv0423c (pp) Rv0809"/></edge>
<edge label="Rv0147 (pp) Rv3602c" source="85" target="291" weight="1.0" weightOut="1.0" weigthIn="1.0" countOut="1.0" countIn="1.5">
<att type="string" name="edge.targetArrowShape" value="DIAMOND"/>
<att type="string" name="shared_name" value="Rv0147 (pp) Rv3602c"/></edge>
<edge label="Rv0147 (pp) Rv2363" source="85" target="440" weight="1.0" weightOut="1.0" weigthIn="1.0" countOut="1.0" countIn="1.0">
<att type="string" name="edge.targetArrowShape" value="DIAMOND"/>
<att type="string" name="shared_name" value="Rv0147 (pp) Rv2363"/></edge>
<edge label="Rv0147 (pp) Rv1862" source="85" target="515" weight="1.0" weightOut="1.0" weigthIn="1.0" countOut="1.0" countIn="1.0">
<att type="string" name="edge.targetArrowShape" value="DIAMOND"/>
<att type="string" name="shared_name" value="Rv0147 (pp) Rv1862"/></edge>
<edge label="Rv0147 (pp) Rv2922A" source="85" target="543" weight="1.0" weightOut="1.0" weigthIn="1.0" countOut="1.0" countIn="1.0">
<att type="string" name="edge.targetArrowShape" value="DIAMOND"/>
<att type="string" name="shared_name" value="Rv0147 (pp) Rv2922A"/></edge>
<edge label="Rv0147 (pp) Rv3375" source="85" target="643" weight="1.0" weightOut="1.0" weigthIn="1.0" countOut="1.0" countIn="1.0">
<att type="string" name="edge.targetArrowShape" value="DIAMOND"/>
<att type="string" name="shared_name" value="Rv0147 (pp) Rv3375"/></edge>
<edge label="Rv0147 (pp) Rv0162c" source="85" target="658" weight="1.0" weightOut="1.0" weigthIn="1.0" countOut="1.0" countIn="1.3333333730697632">
<att type="string" name="edge.targetArrowShape" value="DIAMOND"/>
<att type="string" name="shared_name" value="Rv0147 (pp) Rv0162c"/></edge>
<edge label="Rv0147 (pp) Rv0853c" source="85" target="763" weight="1.0" weightOut="1.0" weigthIn="1.0" countOut="1.0" countIn="1.0">
<att type="string" name="edge.targetArrowShape" value="DIAMOND"/>
<att type="string" name="shared_name" value="Rv0147 (pp) Rv0853c"/></edge>
<edge label="Rv0147 (pp) Rv3170" source="85" target="505" weight="1.0" weightOut="1.0" weigthIn="1.0" countOut="1.0" countIn="1.0">
<att type="string" name="edge.targetArrowShape" value="DIAMOND"/>
<att type="string" name="shared_name" value="Rv0147 (pp) Rv3170"/></edge>
<edge label="Rv0147 (pp) Rv3175" source="85" target="522" weight="1.0" weightOut="1.0" weigthIn="1.0" countOut="1.0" countIn="1.0">
<att type="string" name="edge.targetArrowShape" value="DIAMOND"/>
<att type="string" name="shared_name" value="Rv0147 (pp) Rv3175"/></edge>
<edge label="Rv0147 (pp) Rv1263" source="85" target="301" weight="1.0" weightOut="1.0" weigthIn="1.0" countOut="1.0" countIn="1.0">
<att type="string" name="edge.targetArrowShape" value="DIAMOND"/>
<att type="string" name="shared_name" value="Rv0147 (pp) Rv1263"/></edge>
<edge label="Rv0147 (pp) Rv0761c" source="85" target="380" weight="1.0" weightOut="1.0" weigthIn="1.0" countOut="1.0" countIn="1.0">
<att type="string" name="edge.targetArrowShape" value="DIAMOND"/>
<att type="string" name="shared_name" value="Rv0147 (pp) Rv0761c"/></edge>
<edge label="Rv0147 (pp) Rv2205c" source="85" target="500" weight="1.0" weightOut="1.0" weigthIn="1.0" countOut="1.0" countIn="1.0">
<att type="string" name="edge.targetArrowShape" value="DIAMOND"/>
<att type="string" name="shared_name" value="Rv0147 (pp) Rv2205c"/></edge>
<edge label="Rv0147 (pp) Rv0751c" source="85" target="846" weight="1.0" weightOut="1.0" weigthIn="1.0" countOut="1.0" countIn="1.0">
<att type="string" name="edge.targetArrowShape" value="DIAMOND"/>
<att type="string" name="shared_name" value="Rv0147 (pp) Rv0751c"/></edge>
<edge label="Rv0147 (pp) Rv2888c" source="85" target="849" weight="1.0" weightOut="1.0" weigthIn="1.0" countOut="1.0" countIn="1.0">
<att type="string" name="edge.targetArrowShape" value="DIAMOND"/>
<att type="string" name="shared_name" value="Rv0147 (pp) Rv2888c"/></edge>
<edge label="Rv0147 (pp) Rv2589" source="85" target="220" weight="1.0" weightOut="1.0" weigthIn="1.0" countOut="1.0" countIn="1.0">
<att type="string" name="edge.targetArrowShape" value="DIAMOND"/>
<att type="string" name="shared_name" value="Rv0147 (pp) Rv2589"/></edge>
<edge label="Rv0147 (pp) Rv0409" source="85" target="279" weight="1.0" weightOut="1.0" weigthIn="1.0" countOut="1.0" countIn="1.0">
<att type="string" name="edge.targetArrowShape" value="DIAMOND"/>
<att type="string" name="shared_name" value="Rv0147 (pp) Rv0409"/></edge>
<edge label="Rv0147 (pp) Rv3252c" source="85" target="302" weight="1.0" weightOut="1.0" weigthIn="1.0" countOut="1.0" countIn="1.0">
<att type="string" name="edge.targetArrowShape" value="DIAMOND"/>
<att type="string" name="shared_name" value="Rv0147 (pp) Rv3252c"/></edge>
<edge label="Rv2399c (pp) Rv2400c" source="86" target="616" weight="1.0" weightOut="1.0" weigthIn="1.0" countOut="1.0" countIn="1.0">
<att type="string" name="edge.targetArrowShape" value="DIAMOND"/>
<att type="string" name="shared_name" value="Rv2399c (pp) Rv2400c"/></edge>
<edge label="Rv2399c (pp) Rv2398c" source="86" target="74" weight="1.0" weightOut="1.0" weigthIn="1.0" countOut="1.0" countIn="1.0">
<att type="string" name="edge.targetArrowShape" value="DIAMOND"/>
<att type="string" name="shared_name" value="Rv2399c (pp) Rv2398c"/></edge>
<edge label="Rv2399c (pp) Rv2397c" source="86" target="78" weight="1.0" weightOut="1.0" weigthIn="1.0" countOut="1.0" countIn="1.0">
<att type="string" name="edge.targetArrowShape" value="DIAMOND"/>
<att type="string" name="shared_name" value="Rv2399c (pp) Rv2397c"/></edge>
<edge label="Rv2471 (pp) Rv0186" source="87" target="137" weight="1.0" weightOut="1.0" weigthIn="1.0" countOut="2.5" countIn="1.0">
<att type="string" name="edge.targetArrowShape" value="DIAMOND"/>
<att type="string" name="shared_name" value="Rv2471 (pp) Rv0186"/></edge>
<edge label="Rv2471 (pp) Rv0237" source="87" target="399" weight="1.0" weightOut="1.0" weigthIn="1.0" countOut="1.0" countIn="2.5">
<att type="string" name="edge.targetArrowShape" value="DIAMOND"/>
<att type="string" name="shared_name" value="Rv2471 (pp) Rv0237"/></edge>
<edge label="Rv2471 (pp) Rv1781c" source="87" target="760" weight="1.0" weightOut="1.0" weigthIn="1.0" countOut="1.0" countIn="1.0">
<att type="string" name="edge.targetArrowShape" value="DIAMOND"/>
<att type="string" name="shared_name" value="Rv2471 (pp) Rv1781c"/></edge>
<edge label="Rv0542c (pp) Rv0548c" source="88" target="320" weight="1.0" weightOut="1.0" weigthIn="1.0" countOut="1.0" countIn="1.0">
<att type="string" name="edge.targetArrowShape" value="DIAMOND"/>
<att type="string" name="shared_name" value="Rv0542c (pp) Rv0548c"/></edge>
<edge label="Rv0542c (pp) Rv0553" source="88" target="660" weight="1.0" weightOut="1.0" weigthIn="1.0" countOut="1.0" countIn="1.0">
<att type="string" name="edge.targetArrowShape" value="DIAMOND"/>
<att type="string" name="shared_name" value="Rv0542c (pp) Rv0553"/></edge>
<edge label="Rv2919c (pp) Rv2918c" source="89" target="76" weight="1.0" weightOut="1.0" weigthIn="1.0" countOut="1.0" countIn="1.0">
<att type="string" name="edge.targetArrowShape" value="DIAMOND"/>
<att type="string" name="shared_name" value="Rv2919c (pp) Rv2918c"/></edge>
<edge label="Rv3534c (pp) Rv3536c" source="90" target="69" weight="1.0" weightOut="1.0" weigthIn="1.0" countOut="1.0" countIn="1.0">
<att type="string" name="edge.targetArrowShape" value="DIAMOND"/>
<att type="string" name="shared_name" value="Rv3534c (pp) Rv3536c"/></edge>
<edge label="Rv2482c (pp) Rv2483c" source="91" target="81" weight="1.0" weightOut="1.0" weigthIn="1.0" countOut="1.0" countIn="1.0">
<att type="string" name="edge.targetArrowShape" value="DIAMOND"/>
<att type="string" name="shared_name" value="Rv2482c (pp) Rv2483c"/></edge>
<edge label="Rv2482c (pp) Rv3696c" source="91" target="250" weight="1.0" weightOut="1.0" weigthIn="1.0" countOut="1.0" countIn="1.0">
<att type="string" name="edge.targetArrowShape" value="DIAMOND"/>
<att type="string" name="shared_name" value="Rv2482c (pp) Rv3696c"/></edge>
<edge label="Rv2482c (pp) Rv2249c" source="91" target="453" weight="1.0" weightOut="1.0" weigthIn="1.0" countOut="1.0" countIn="1.0">
<att type="string" name="edge.targetArrowShape" value="DIAMOND"/>
<att type="string" name="shared_name" value="Rv2482c (pp) Rv2249c"/></edge>
<edge label="Rv2482c (pp) Rv2251" source="91" target="20" weight="1.0" weightOut="1.0" weigthIn="1.0" countOut="1.0" countIn="1.5">
<att type="string" name="edge.targetArrowShape" value="DIAMOND"/>
<att type="string" name="shared_name" value="Rv2482c (pp) Rv2251"/></edge>
<edge label="Rv2482c (pp) Rv0564c" source="91" target="372" weight="1.0" weightOut="1.0" weigthIn="1.0" countOut="1.9940476417541504" countIn="1.0">
<att type="string" name="edge.targetArrowShape" value="DIAMOND"/>
<att type="string" name="shared_name" value="Rv2482c (pp) Rv0564c"/></edge>
<edge label="Rv2482c (pp) Rv2182c" source="91" target="144" weight="1.0" weightOut="1.0" weigthIn="1.0" countOut="1.0" countIn="1.0">
<att type="string" name="edge.targetArrowShape" value="DIAMOND"/>
<att type="string" name="shared_name" value="Rv2482c (pp) Rv2182c"/></edge>
<edge label="Rv2482c (pp) Rv3302c" source="91" target="298" weight="1.0" weightOut="1.0" weigthIn="1.0" countOut="1.0" countIn="1.0">
<att type="string" name="edge.targetArrowShape" value="DIAMOND"/>
<att type="string" name="shared_name" value="Rv2482c (pp) Rv3302c"/></edge>
<edge label="Rv2482c (pp) Rv2982c" source="91" target="604" weight="1.0" weightOut="1.0" weigthIn="1.0" countOut="1.0" countIn="1.0">
<att type="string" name="edge.targetArrowShape" value="DIAMOND"/>
<att type="string" name="shared_name" value="Rv2482c (pp) Rv2982c"/></edge>
<edge label="Rv2482c (pp) Rv1551" source="91" target="773" weight="1.0" weightOut="1.0" weigthIn="1.0" countOut="4.5" countIn="1.8214285373687744">
<att type="string" name="edge.targetArrowShape" value="DIAMOND"/>
<att type="string" name="shared_name" value="Rv2482c (pp) Rv1551"/></edge>
<edge label="Rv3070 (pp) Rv3069" source="92" target="98" weight="1.0" weightOut="1.0" weigthIn="1.0" countOut="1.0" countIn="1.0">
<att type="string" name="edge.targetArrowShape" value="DIAMOND"/>
<att type="string" name="shared_name" value="Rv3070 (pp) Rv3069"/></edge>
<edge label="Rv2054 (pp) Rv2765" source="93" target="252" weight="1.0" weightOut="1.0" weigthIn="1.0" countOut="1.0" countIn="1.0">
<att type="string" name="edge.targetArrowShape" value="DIAMOND"/>
<att type="string" name="shared_name" value="Rv2054 (pp) Rv2765"/></edge>
<edge label="Rv1330c (pp) Rv0573c" source="94" target="718" weight="1.0" weightOut="1.0" weigthIn="1.0" countOut="1.5" countIn="1.0">
<att type="string" name="edge.targetArrowShape" value="DIAMOND"/>
<att type="string" name="shared_name" value="Rv1330c (pp) Rv0573c"/></edge>
<edge label="Rv1330c (pp) Rv3307" source="94" target="793" weight="1.0" weightOut="1.0" weigthIn="1.0" countOut="1.0" countIn="2.0">
<att type="string" name="edge.targetArrowShape" value="DIAMOND"/>
<att type="string" name="shared_name" value="Rv1330c (pp) Rv3307"/></edge>
<edge label="Rv1330c (pp) Rv2421c" source="94" target="393" weight="1.0" weightOut="1.0" weigthIn="1.0" countOut="1.0" countIn="1.3333333730697632">
<att type="string" name="edge.targetArrowShape" value="DIAMOND"/>
<att type="string" name="shared_name" value="Rv1330c (pp) Rv2421c"/></edge>
<edge label="Rv1330c (pp) Rv2043c" source="94" target="449" weight="1.0" weightOut="1.0" weigthIn="1.0" countOut="1.5" countIn="1.0">
<att type="string" name="edge.targetArrowShape" value="DIAMOND"/>
<att type="string" name="shared_name" value="Rv1330c (pp) Rv2043c"/></edge>
<edge label="Rv1330c (pp) Rv1596" source="94" target="825" weight="1.0" weightOut="1.0" weigthIn="1.0" countOut="1.5" countIn="1.0">
<att type="string" name="edge.targetArrowShape" value="DIAMOND"/>
<att type="string" name="shared_name" value="Rv1330c (pp) Rv1596"/></edge>
<edge label="Rv2467 (pp) Rv2394" source="95" target="391" weight="1.0" weightOut="1.0" weigthIn="1.0" countOut="1.0" countIn="1.0">
<att type="string" name="edge.targetArrowShape" value="DIAMOND"/>
<att type="string" name="shared_name" value="Rv2467 (pp) Rv2394"/></edge>
<edge label="Rv2467 (pp) Rv2334" source="95" target="559" weight="1.0" weightOut="1.0" weigthIn="1.0" countOut="1.0" countIn="1.0">
<att type="string" name="edge.targetArrowShape" value="DIAMOND"/>
<att type="string" name="shared_name" value="Rv2467 (pp) Rv2334"/></edge>
<edge label="Rv2467 (pp) Rv3340" source="95" target="746" weight="1.0" weightOut="1.0" weigthIn="1.0" countOut="1.0" countIn="1.0">
<att type="string" name="edge.targetArrowShape" value="DIAMOND"/>
<att type="string" name="shared_name" value="Rv2467 (pp) Rv3340"/></edge>
<edge label="Rv2467 (pp) Rv0848" source="95" target="24" weight="1.0" weightOut="1.0" weigthIn="1.0" countOut="1.0" countIn="2.0">
<att type="string" name="edge.targetArrowShape" value="DIAMOND"/>
<att type="string" name="shared_name" value="Rv2467 (pp) Rv0848"/></edge>
<edge label="Rv2467 (pp) Rv3704c" source="95" target="113" weight="1.0" weightOut="1.0" weigthIn="1.0" countOut="1.0" countIn="1.0">
<att type="string" name="edge.targetArrowShape" value="DIAMOND"/>
<att type="string" name="shared_name" value="Rv2467 (pp) Rv3704c"/></edge>
<edge label="Rv2467 (pp) Rv2213" source="95" target="160" weight="1.0" weightOut="1.0" weigthIn="1.0" countOut="1.0" countIn="2.0">
<att type="string" name="edge.targetArrowShape" value="DIAMOND"/>
<att type="string" name="shared_name" value="Rv2467 (pp) Rv2213"/></edge>
<edge label="Rv2467 (pp) Rv0070c" source="95" target="337" weight="1.0" weightOut="1.0" weigthIn="1.0" countOut="1.0" countIn="1.0">
<att type="string" name="edge.targetArrowShape" value="DIAMOND"/>
<att type="string" name="shared_name" value="Rv2467 (pp) Rv0070c"/></edge>
<edge label="Rv2467 (pp) Rv1093" source="95" target="558" weight="1.0" weightOut="1.0" weigthIn="1.0" countOut="1.0" countIn="1.0">
<att type="string" name="edge.targetArrowShape" value="DIAMOND"/>
<att type="string" name="shared_name" value="Rv2467 (pp) Rv1093"/></edge>
<edge label="Rv2467 (pp) Rv0773c" source="95" target="632" weight="1.0" weightOut="1.0" weigthIn="1.0" countOut="1.0" countIn="1.0">
<att type="string" name="edge.targetArrowShape" value="DIAMOND"/>
<att type="string" name="shared_name" value="Rv2467 (pp) Rv0773c"/></edge>
<edge label="Rv2467 (pp) Rv3684" source="95" target="374" weight="1.0" weightOut="1.0" weigthIn="1.0" countOut="1.0" countIn="1.0">
<att type="string" name="edge.targetArrowShape" value="DIAMOND"/>
<att type="string" name="shared_name" value="Rv2467 (pp) Rv3684"/></edge>
<edge label="Rv2467 (pp) Rv1336" source="95" target="840" weight="1.0" weightOut="1.0" weigthIn="1.0" countOut="1.0" countIn="1.0">
<att type="string" name="edge.targetArrowShape" value="DIAMOND"/>
<att type="string" name="shared_name" value="Rv2467 (pp) Rv1336"/></edge>
<edge label="Rv3710 (pp) Rv0189c" source="96" target="692" weight="1.0" weightOut="1.0" weigthIn="1.0" countOut="1.0" countIn="1.0">
<att type="string" name="edge.targetArrowShape" value="DIAMOND"/>
<att type="string" name="shared_name" value="Rv3710 (pp) Rv0189c"/></edge>
<edge label="Rv3710 (pp) Rv2210c" source="96" target="157" weight="1.0" weightOut="1.0" weigthIn="1.0" countOut="1.0" countIn="1.0">
<att type="string" name="edge.targetArrowShape" value="DIAMOND"/>
<att type="string" name="shared_name" value="Rv3710 (pp) Rv2210c"/></edge>
<edge label="Rv3710 (pp) Rv2988c" source="96" target="501" weight="1.0" weightOut="1.0" weigthIn="1.0" countOut="1.0" countIn="1.0">
<att type="string" name="edge.targetArrowShape" value="DIAMOND"/>
<att type="string" name="shared_name" value="Rv3710 (pp) Rv2988c"/></edge>
<edge label="Rv3710 (pp) Rv2987c" source="96" target="549" weight="1.0" weightOut="1.0" weigthIn="1.0" countOut="1.0" countIn="1.0">
<att type="string" name="edge.targetArrowShape" value="DIAMOND"/>
<att type="string" name="shared_name" value="Rv3710 (pp) Rv2987c"/></edge>
<edge label="Rv2622 (pp) Rv0892" source="97" target="109" weight="1.0" weightOut="1.0" weigthIn="1.0" countOut="1.0" countIn="1.0">
<att type="string" name="edge.targetArrowShape" value="DIAMOND"/>
<att type="string" name="shared_name" value="Rv2622 (pp) Rv0892"/></edge>
<edge label="Rv2622 (pp) Rv1392" source="97" target="691" weight="1.0" weightOut="1.0" weigthIn="1.0" countOut="1.0" countIn="1.0">
<att type="string" name="edge.targetArrowShape" value="DIAMOND"/>
<att type="string" name="shared_name" value="Rv2622 (pp) Rv1392"/></edge>
<edge label="Rv2622 (pp) Rv3248c" source="97" target="788" weight="1.0" weightOut="1.0" weigthIn="1.0" countOut="1.0" countIn="1.0">
<att type="string" name="edge.targetArrowShape" value="DIAMOND"/>
<att type="string" name="shared_name" value="Rv2622 (pp) Rv3248c"/></edge>
<edge label="Rv2622 (pp) Rv1599" source="97" target="823" weight="1.0" weightOut="1.0" weigthIn="1.0" countOut="1.0" countIn="1.0">
<att type="string" name="edge.targetArrowShape" value="DIAMOND"/>
<att type="string" name="shared_name" value="Rv2622 (pp) Rv1599"/></edge>
<edge label="Rv3069 (pp) Rv3070" source="98" target="92" weight="1.0" weightOut="1.0" weigthIn="1.0" countOut="1.0" countIn="1.0">
<att type="string" name="edge.targetArrowShape" value="DIAMOND"/>
<att type="string" name="shared_name" value="Rv3069 (pp) Rv3070"/></edge>
<edge label="Rv2072c (pp) Rv2070c" source="99" target="307" weight="1.0" weightOut="1.0" weigthIn="1.0" countOut="1.0" countIn="1.0">
<att type="string" name="edge.targetArrowShape" value="DIAMOND"/>
<att type="string" name="shared_name" value="Rv2072c (pp) Rv2070c"/></edge>
<edge label="Rv2072c (pp) Rv2065" source="99" target="106" weight="1.0" weightOut="1.0" weigthIn="1.0" countOut="1.0" countIn="1.0">
<att type="string" name="edge.targetArrowShape" value="DIAMOND"/>
<att type="string" name="shared_name" value="Rv2072c (pp) Rv2065"/></edge>
<edge label="Rv2835c (pp) Rv2833c" source="100" target="122" weight="1.0" weightOut="1.0" weigthIn="1.0" countOut="1.0" countIn="1.0">
<att type="string" name="edge.targetArrowShape" value="DIAMOND"/>
<att type="string" name="shared_name" value="Rv2835c (pp) Rv2833c"/></edge>
<edge label="Rv2835c (pp) Rv2834c" source="100" target="135" weight="1.0" weightOut="1.0" weigthIn="1.0" countOut="1.0" countIn="1.0">
<att type="string" name="edge.targetArrowShape" value="DIAMOND"/>
<att type="string" name="shared_name" value="Rv2835c (pp) Rv2834c"/></edge>
<edge label="Rv2835c (pp) Rv2832c" source="100" target="262" weight="1.0" weightOut="1.0" weigthIn="1.0" countOut="1.0" countIn="1.0">
<att type="string" name="edge.targetArrowShape" value="DIAMOND"/>
<att type="string" name="shared_name" value="Rv2835c (pp) Rv2832c"/></edge>
<edge label="Rv0904c (pp) Rv3285" source="101" target="187" weight="1.0" weightOut="1.0" weigthIn="1.0" countOut="1.0" countIn="1.0">
<att type="string" name="edge.targetArrowShape" value="DIAMOND"/>
<att type="string" name="shared_name" value="Rv0904c (pp) Rv3285"/></edge>
<edge label="Rv0904c (pp) Rv2243" source="101" target="33" weight="1.0" weightOut="1.0" weigthIn="1.0" countOut="1.0" countIn="1.0">
<att type="string" name="edge.targetArrowShape" value="DIAMOND"/>
<att type="string" name="shared_name" value="Rv0904c (pp) Rv2243"/></edge>
<edge label="Rv0904c (pp) Rv2244" source="101" target="34" weight="1.0" weightOut="1.0" weigthIn="1.0" countOut="1.0" countIn="1.0">
<att type="string" name="edge.targetArrowShape" value="DIAMOND"/>
<att type="string" name="shared_name" value="Rv0904c (pp) Rv2244"/></edge>
<edge label="Rv0904c (pp) Rv2501c" source="101" target="62" weight="1.0" weightOut="1.0" weigthIn="1.0" countOut="1.0" countIn="1.0">
<att type="string" name="edge.targetArrowShape" value="DIAMOND"/>
<att type="string" name="shared_name" value="Rv0904c (pp) Rv2501c"/></edge>
<edge label="Rv0904c (pp) Rv0649" source="101" target="231" weight="1.0" weightOut="1.0" weigthIn="1.0" countOut="1.0" countIn="1.0">
<att type="string" name="edge.targetArrowShape" value="DIAMOND"/>
<att type="string" name="shared_name" value="Rv0904c (pp) Rv0649"/></edge>
<edge label="Rv0904c (pp) Rv2524c" source="101" target="852" weight="1.0" weightOut="1.0" weigthIn="1.0" countOut="1.0" countIn="1.0">
<att type="string" name="edge.targetArrowShape" value="DIAMOND"/>
<att type="string" name="shared_name" value="Rv0904c (pp) Rv2524c"/></edge>
<edge label="Rv3666c (pp) Rv3665c" source="102" target="116" weight="1.0" weightOut="1.0" weigthIn="1.0" countOut="1.0" countIn="1.0">
<att type="string" name="edge.targetArrowShape" value="DIAMOND"/>
<att type="string" name="shared_name" value="Rv3666c (pp) Rv3665c"/></edge>
<edge label="Rv3666c (pp) Rv3664c" source="102" target="126" weight="1.0" weightOut="1.0" weigthIn="1.0" countOut="1.0" countIn="1.0">
<att type="string" name="edge.targetArrowShape" value="DIAMOND"/>
<att type="string" name="shared_name" value="Rv3666c (pp) Rv3664c"/></edge>
<edge label="Rv3666c (pp) Rv3663c" source="102" target="140" weight="1.0" weightOut="1.0" weigthIn="1.0" countOut="1.0" countIn="1.0">
<att type="string" name="edge.targetArrowShape" value="DIAMOND"/>
<att type="string" name="shared_name" value="Rv3666c (pp) Rv3663c"/></edge>
<edge label="Rv3666c (pp) Rv1281c" source="102" target="647" weight="1.0" weightOut="1.0" weigthIn="1.0" countOut="1.0" countIn="1.0">
<att type="string" name="edge.targetArrowShape" value="DIAMOND"/>
<att type="string" name="shared_name" value="Rv3666c (pp) Rv1281c"/></edge>
<edge label="Rv3666c (pp) Rv1282c" source="102" target="836" weight="1.0" weightOut="1.0" weigthIn="1.0" countOut="1.0" countIn="1.0">
<att type="string" name="edge.targetArrowShape" value="DIAMOND"/>
<att type="string" name="shared_name" value="Rv3666c (pp) Rv1282c"/></edge>
<edge label="Rv3666c (pp) Rv1283c" source="102" target="851" weight="1.0" weightOut="1.0" weigthIn="1.0" countOut="1.0" countIn="1.0">
<att type="string" name="edge.targetArrowShape" value="DIAMOND"/>
<att type="string" name="shared_name" value="Rv3666c (pp) Rv1283c"/></edge>
<edge label="Rv0896 (pp) Rv2852c" source="103" target="266" weight="1.0" weightOut="1.0" weigthIn="1.0" countOut="1.0" countIn="1.0">
<att type="string" name="edge.targetArrowShape" value="DIAMOND"/>
<att type="string" name="shared_name" value="Rv0896 (pp) Rv2852c"/></edge>
<edge label="Rv0896 (pp) Rv1475c" source="103" target="429" weight="1.0" weightOut="1.0" weigthIn="1.0" countOut="1.0" countIn="1.0">
<att type="string" name="edge.targetArrowShape" value="DIAMOND"/>
<att type="string" name="shared_name" value="Rv0896 (pp) Rv1475c"/></edge>
<edge label="Rv0896 (pp) Rv1492" source="103" target="366" weight="1.0" weightOut="1.0" weigthIn="1.0" countOut="1.0" countIn="1.5">
<att type="string" name="edge.targetArrowShape" value="DIAMOND"/>
<att type="string" name="shared_name" value="Rv0896 (pp) Rv1492"/></edge>
<edge label="Rv3086 (pp) Rv3535c" source="104" target="80" weight="1.0" weightOut="1.0" weigthIn="1.0" countOut="1.0" countIn="1.0">
<att type="string" name="edge.targetArrowShape" value="DIAMOND"/>
<att type="string" name="shared_name" value="Rv3086 (pp) Rv3535c"/></edge>
<edge label="Rv3086 (pp) Rv1106c" source="104" target="807" weight="1.0" weightOut="1.0" weigthIn="1.0" countOut="1.0" countIn="1.0">
<att type="string" name="edge.targetArrowShape" value="DIAMOND"/>
<att type="string" name="shared_name" value="Rv3086 (pp) Rv1106c"/></edge>
<edge label="Rv3086 (pp) Rv0892" source="104" target="109" weight="1.0" weightOut="1.0" weigthIn="1.0" countOut="1.0" countIn="1.0">
<att type="string" name="edge.targetArrowShape" value="DIAMOND"/>
<att type="string" name="shared_name" value="Rv3086 (pp) Rv0892"/></edge>
<edge label="Rv3086 (pp) Rv0770" source="104" target="698" weight="1.0" weightOut="1.0" weigthIn="1.0" countOut="1.0" countIn="1.0">
<att type="string" name="edge.targetArrowShape" value="DIAMOND"/>
<att type="string" name="shared_name" value="Rv3086 (pp) Rv0770"/></edge>
<edge label="Rv2064 (pp) Rv2066" source="105" target="107" weight="1.0" weightOut="1.0" weigthIn="1.0" countOut="1.0" countIn="1.0">
<att type="string" name="edge.targetArrowShape" value="DIAMOND"/>
<att type="string" name="shared_name" value="Rv2064 (pp) Rv2066"/></edge>
<edge label="Rv2065 (pp) Rv2848c" source="106" target="615" weight="1.0" weightOut="1.0" weigthIn="1.0" countOut="1.0" countIn="1.0">
<att type="string" name="edge.targetArrowShape" value="DIAMOND"/>
<att type="string" name="shared_name" value="Rv2065 (pp) Rv2848c"/></edge>
<edge label="Rv2065 (pp) Rv2072c" source="106" target="99" weight="1.0" weightOut="1.0" weigthIn="1.0" countOut="1.0" countIn="1.0">
<att type="string" name="edge.targetArrowShape" value="DIAMOND"/>
<att type="string" name="shared_name" value="Rv2065 (pp) Rv2072c"/></edge>
<edge label="Rv2066 (pp) Rv2847c" source="107" target="601" weight="1.0" weightOut="1.0" weigthIn="1.0" countOut="1.0" countIn="1.0">
<att type="string" name="edge.targetArrowShape" value="DIAMOND"/>
<att type="string" name="shared_name" value="Rv2066 (pp) Rv2847c"/></edge>
<edge label="Rv2066 (pp) Rv2071c" source="107" target="285" weight="1.0" weightOut="1.0" weigthIn="1.0" countOut="1.0" countIn="1.0">
<att type="string" name="edge.targetArrowShape" value="DIAMOND"/>
<att type="string" name="shared_name" value="Rv2066 (pp) Rv2071c"/></edge>
<edge label="Rv2066 (pp) Rv2064" source="107" target="105" weight="1.0" weightOut="1.0" weigthIn="1.0" countOut="1.0" countIn="1.0">
<att type="string" name="edge.targetArrowShape" value="DIAMOND"/>
<att type="string" name="shared_name" value="Rv2066 (pp) Rv2064"/></edge>
<edge label="Rv2066 (pp) Rv0511" source="107" target="725" weight="1.0" weightOut="1.0" weigthIn="1.0" countOut="1.0" countIn="1.0">
<att type="string" name="edge.targetArrowShape" value="DIAMOND"/>
<att type="string" name="shared_name" value="Rv2066 (pp) Rv0511"/></edge>
<edge label="Rv0255c (pp) Rv2849c" source="108" target="506" weight="1.0" weightOut="1.0" weigthIn="1.0" countOut="1.0" countIn="1.0">
<att type="string" name="edge.targetArrowShape" value="DIAMOND"/>
<att type="string" name="shared_name" value="Rv0255c (pp) Rv2849c"/></edge>
<edge label="Rv0255c (pp) Rv2236c" source="108" target="112" weight="1.0" weightOut="1.0" weigthIn="1.0" countOut="1.0" countIn="1.0">
<att type="string" name="edge.targetArrowShape" value="DIAMOND"/>
<att type="string" name="shared_name" value="Rv0255c (pp) Rv2236c"/></edge>
<edge label="Rv0892 (pp) Rv0187" source="109" target="134" weight="1.0" weightOut="1.0" weigthIn="1.0" countOut="1.0" countIn="1.0">
<att type="string" name="edge.targetArrowShape" value="DIAMOND"/>
<att type="string" name="shared_name" value="Rv0892 (pp) Rv0187"/></edge>
<edge label="Rv0892 (pp) Rv3263" source="109" target="227" weight="1.0" weightOut="1.0" weigthIn="1.0" countOut="1.0" countIn="1.0">
<att type="string" name="edge.targetArrowShape" value="DIAMOND"/>
<att type="string" name="shared_name" value="Rv0892 (pp) Rv3263"/></edge>
<edge label="Rv0892 (pp) Rv3204" source="109" target="312" weight="1.0" weightOut="1.0" weigthIn="1.0" countOut="1.0" countIn="1.0">
<att type="string" name="edge.targetArrowShape" value="DIAMOND"/>
<att type="string" name="shared_name" value="Rv0892 (pp) Rv3204"/></edge>
<edge label="Rv0892 (pp) Rv0224c" source="109" target="362" weight="1.0" weightOut="1.0" weigthIn="1.0" countOut="1.0" countIn="1.0">
<att type="string" name="edge.targetArrowShape" value="DIAMOND"/>
<att type="string" name="shared_name" value="Rv0892 (pp) Rv0224c"/></edge>
<edge label="Rv0892 (pp) Rv3322c" source="109" target="450" weight="1.0" weightOut="1.0" weigthIn="1.0" countOut="1.0" countIn="1.0">
<att type="string" name="edge.targetArrowShape" value="DIAMOND"/>
<att type="string" name="shared_name" value="Rv0892 (pp) Rv3322c"/></edge>
<edge label="Rv0892 (pp) Rv3342" source="109" target="748" weight="1.0" weightOut="1.0" weigthIn="1.0" countOut="1.0" countIn="1.0">
<att type="string" name="edge.targetArrowShape" value="DIAMOND"/>
<att type="string" name="shared_name" value="Rv0892 (pp) Rv3342"/></edge>
<edge label="Rv0892 (pp) Rv3310" source="109" target="787" weight="1.0" weightOut="1.0" weigthIn="1.0" countOut="1.0" countIn="1.0">
<att type="string" name="edge.targetArrowShape" value="DIAMOND"/>
<att type="string" name="shared_name" value="Rv0892 (pp) Rv3310"/></edge>
<edge label="Rv0892 (pp) Rv1106c" source="109" target="807" weight="1.0" weightOut="1.0" weigthIn="1.0" countOut="1.0" countIn="1.0">
<att type="string" name="edge.targetArrowShape" value="DIAMOND"/>
<att type="string" name="shared_name" value="Rv0892 (pp) Rv1106c"/></edge>
<edge label="Rv0892 (pp) Rv3086" source="109" target="104" weight="1.0" weightOut="1.0" weigthIn="1.0" countOut="1.0" countIn="1.0">
<att type="string" name="edge.targetArrowShape" value="DIAMOND"/>
<att type="string" name="shared_name" value="Rv0892 (pp) Rv3086"/></edge>
<edge label="Rv0892 (pp) Rv0881" source="109" target="180" weight="1.0" weightOut="1.0" weigthIn="1.0" countOut="1.0" countIn="1.0">
<att type="string" name="edge.targetArrowShape" value="DIAMOND"/>
<att type="string" name="shared_name" value="Rv0892 (pp) Rv0881"/></edge>
<edge label="Rv0892 (pp) Rv1988" source="109" target="188" weight="1.0" weightOut="1.0" weigthIn="1.0" countOut="1.0" countIn="1.0">
<att type="string" name="edge.targetArrowShape" value="DIAMOND"/>
<att type="string" name="shared_name" value="Rv0892 (pp) Rv1988"/></edge>
<edge label="Rv0892 (pp) Rv0560c" source="109" target="248" weight="1.0" weightOut="1.0" weigthIn="1.0" countOut="1.0" countIn="1.0">
<att type="string" name="edge.targetArrowShape" value="DIAMOND"/>
<att type="string" name="shared_name" value="Rv0892 (pp) Rv0560c"/></edge>
<edge label="Rv0892 (pp) Rv1220c" source="109" target="348" weight="1.0" weightOut="1.0" weigthIn="1.0" countOut="1.0" countIn="1.0">
<att type="string" name="edge.targetArrowShape" value="DIAMOND"/>
<att type="string" name="shared_name" value="Rv0892 (pp) Rv1220c"/></edge>
<edge label="Rv0892 (pp) Rv0089" source="109" target="620" weight="1.0" weightOut="1.0" weigthIn="1.0" countOut="1.0" countIn="1.0">
<att type="string" name="edge.targetArrowShape" value="DIAMOND"/>
<att type="string" name="shared_name" value="Rv0892 (pp) Rv0089"/></edge>
<edge label="Rv0892 (pp) Rv0213c" source="109" target="764" weight="1.0" weightOut="1.0" weigthIn="1.0" countOut="1.0" countIn="1.0">
<att type="string" name="edge.targetArrowShape" value="DIAMOND"/>
<att type="string" name="shared_name" value="Rv0892 (pp) Rv0213c"/></edge>
<edge label="Rv0892 (pp) Rv2959c" source="109" target="257" weight="1.0" weightOut="1.0" weigthIn="1.0" countOut="1.0" countIn="1.0">
<att type="string" name="edge.targetArrowShape" value="DIAMOND"/>
<att type="string" name="shared_name" value="Rv0892 (pp) Rv2959c"/></edge>
<edge label="Rv0892 (pp) Rv1279" source="109" target="310" weight="1.0" weightOut="1.0" weigthIn="1.0" countOut="1.0" countIn="1.0">
<att type="string" name="edge.targetArrowShape" value="DIAMOND"/>
<att type="string" name="shared_name" value="Rv0892 (pp) Rv1279"/></edge>
<edge label="Rv0892 (pp) Rv2952" source="109" target="583" weight="1.0" weightOut="1.0" weigthIn="1.0" countOut="1.0" countIn="1.0">
<att type="string" name="edge.targetArrowShape" value="DIAMOND"/>
<att type="string" name="shared_name" value="Rv0892 (pp) Rv2952"/></edge>
<edge label="Rv0892 (pp) Rv1153c" source="109" target="673" weight="1.0" weightOut="1.0" weigthIn="1.0" countOut="1.0" countIn="1.0">
<att type="string" name="edge.targetArrowShape" value="DIAMOND"/>
<att type="string" name="shared_name" value="Rv0892 (pp) Rv1153c"/></edge>
<edge label="Rv0892 (pp) Rv2966c" source="109" target="680" weight="1.0" weightOut="1.0" weigthIn="1.0" countOut="1.0" countIn="1.0">
<att type="string" name="edge.targetArrowShape" value="DIAMOND"/>
<att type="string" name="shared_name" value="Rv0892 (pp) Rv2966c"/></edge>
<edge label="Rv0892 (pp) Rv0770" source="109" target="698" weight="1.0" weightOut="1.0" weigthIn="1.0" countOut="1.0" countIn="1.0">
<att type="string" name="edge.targetArrowShape" value="DIAMOND"/>
<att type="string" name="shared_name" value="Rv0892 (pp) Rv0770"/></edge>
<edge label="Rv0892 (pp) Rv1523" source="109" target="64" weight="1.0" weightOut="1.0" weigthIn="1.0" countOut="1.0" countIn="1.0">
<att type="string" name="edge.targetArrowShape" value="DIAMOND"/>
<att type="string" name="shared_name" value="Rv0892 (pp) Rv1523"/></edge>
<edge label="Rv0892 (pp) Rv2622" source="109" target="97" weight="1.0" weightOut="1.0" weigthIn="1.0" countOut="1.0" countIn="1.0">
<att type="string" name="edge.targetArrowShape" value="DIAMOND"/>
<att type="string" name="shared_name" value="Rv0892 (pp) Rv2622"/></edge>
<edge label="Rv0892 (pp) Rv1405c" source="109" target="518" weight="1.0" weightOut="1.0" weigthIn="1.0" countOut="1.0" countIn="1.0">
<att type="string" name="edge.targetArrowShape" value="DIAMOND"/>
<att type="string" name="shared_name" value="Rv0892 (pp) Rv1405c"/></edge>
<edge label="Rv0892 (pp) Rv2740" source="109" target="536" weight="1.0" weightOut="1.0" weigthIn="1.0" countOut="1.0" countIn="1.0">
<att type="string" name="edge.targetArrowShape" value="DIAMOND"/>
<att type="string" name="shared_name" value="Rv0892 (pp) Rv2740"/></edge>
<edge label="Rv0892 (pp) Rv1498c" source="109" target="579" weight="1.0" weightOut="1.0" weigthIn="1.0" countOut="1.0" countIn="1.0">
<att type="string" name="edge.targetArrowShape" value="DIAMOND"/>
<att type="string" name="shared_name" value="Rv0892 (pp) Rv1498c"/></edge>
<edge label="Rv0892 (pp) Rv1403c" source="109" target="735" weight="1.0" weightOut="1.0" weigthIn="1.0" countOut="1.0" countIn="1.0">
<att type="string" name="edge.targetArrowShape" value="DIAMOND"/>
<att type="string" name="shared_name" value="Rv0892 (pp) Rv1403c"/></edge>
<edge label="Rv0892 (pp) Rv0521" source="109" target="739" weight="1.0" weightOut="1.0" weigthIn="1.0" countOut="1.0" countIn="1.0">
<att type="string" name="edge.targetArrowShape" value="DIAMOND"/>
<att type="string" name="shared_name" value="Rv0892 (pp) Rv0521"/></edge>
<edge label="Rv0892 (pp) Rv0520" source="109" target="740" weight="1.0" weightOut="1.0" weigthIn="1.0" countOut="1.0" countIn="1.0">
<att type="string" name="edge.targetArrowShape" value="DIAMOND"/>
<att type="string" name="shared_name" value="Rv0892 (pp) Rv0520"/></edge>
<edge label="Rv2322c (pp) Rv1187" source="110" target="131" weight="1.0" weightOut="1.0" weigthIn="1.0" countOut="1.0" countIn="1.0">
<att type="string" name="edge.targetArrowShape" value="DIAMOND"/>
<att type="string" name="shared_name" value="Rv2322c (pp) Rv1187"/></edge>
<edge label="Rv2322c (pp) Rv2321c" source="110" target="120" weight="1.0" weightOut="1.0" weigthIn="1.0" countOut="1.0" countIn="1.0">
<att type="string" name="edge.targetArrowShape" value="DIAMOND"/>
<att type="string" name="shared_name" value="Rv2322c (pp) Rv2321c"/></edge>
<edge label="Rv2322c (pp) Rv1656" source="110" target="470" weight="1.0" weightOut="1.0" weigthIn="1.0" countOut="1.0" countIn="1.0">
<att type="string" name="edge.targetArrowShape" value="DIAMOND"/>
<att type="string" name="shared_name" value="Rv2322c (pp) Rv1656"/></edge>
<edge label="Rv3051c (pp) Rv1712" source="111" target="200" weight="1.0" weightOut="1.0" weigthIn="1.0" countOut="1.0" countIn="4.703431606292725">
<att type="string" name="edge.targetArrowShape" value="DIAMOND"/>
<att type="string" name="shared_name" value="Rv3051c (pp) Rv1712"/></edge>
<edge label="Rv3051c (pp) Rv2783c" source="111" target="484" weight="1.0" weightOut="1.0" weigthIn="1.0" countOut="1.0" countIn="1.0">
<att type="string" name="edge.targetArrowShape" value="DIAMOND"/>
<att type="string" name="shared_name" value="Rv3051c (pp) Rv2783c"/></edge>
<edge label="Rv3051c (pp) Rv0733" source="111" target="640" weight="1.0" weightOut="1.0" weigthIn="1.0" countOut="1.0" countIn="1.0">
<att type="string" name="edge.targetArrowShape" value="DIAMOND"/>
<att type="string" name="shared_name" value="Rv3051c (pp) Rv0733"/></edge>
<edge label="Rv3051c (pp) Rv1389" source="111" target="695" weight="1.0" weightOut="1.0" weigthIn="1.0" countOut="1.0" countIn="1.0">
<att type="string" name="edge.targetArrowShape" value="DIAMOND"/>
<att type="string" name="shared_name" value="Rv3051c (pp) Rv1389"/></edge>
<edge label="Rv3051c (pp) Rv1341" source="111" target="762" weight="1.0" weightOut="1.0" weigthIn="1.0" countOut="1.0" countIn="1.0">
<att type="string" name="edge.targetArrowShape" value="DIAMOND"/>
<att type="string" name="shared_name" value="Rv3051c (pp) Rv1341"/></edge>
<edge label="Rv3051c (pp) Rv3247c" source="111" target="799" weight="1.0" weightOut="1.0" weigthIn="1.0" countOut="3.083024740219116" countIn="1.0526316165924072">
<att type="string" name="edge.targetArrowShape" value="DIAMOND"/>
<att type="string" name="shared_name" value="Rv3051c (pp) Rv3247c"/></edge>
<edge label="Rv3051c (pp) Rv1617" source="111" target="401" weight="1.0" weightOut="1.0" weigthIn="1.0" countOut="1.0" countIn="1.0">
<att type="string" name="edge.targetArrowShape" value="DIAMOND"/>
<att type="string" name="shared_name" value="Rv3051c (pp) Rv1617"/></edge>
<edge label="Rv3051c (pp) Rv2445c" source="111" target="451" weight="1.0" weightOut="1.0" weigthIn="1.0" countOut="1.0" countIn="1.0">
<att type="string" name="edge.targetArrowShape" value="DIAMOND"/>
<att type="string" name="shared_name" value="Rv3051c (pp) Rv2445c"/></edge>
<edge label="Rv2236c (pp) Rv2849c" source="112" target="506" weight="1.0" weightOut="1.0" weigthIn="1.0" countOut="1.0" countIn="1.0">
<att type="string" name="edge.targetArrowShape" value="DIAMOND"/>
<att type="string" name="shared_name" value="Rv2236c (pp) Rv2849c"/></edge>
<edge label="Rv2236c (pp) Rv0255c" source="112" target="108" weight="1.0" weightOut="1.0" weigthIn="1.0" countOut="1.0" countIn="1.0">
<att type="string" name="edge.targetArrowShape" value="DIAMOND"/>
<att type="string" name="shared_name" value="Rv2236c (pp) Rv0255c"/></edge>
<edge label="Rv2236c (pp) Rv0254c" source="112" target="185" weight="1.0" weightOut="1.0" weigthIn="1.0" countOut="1.0" countIn="1.0">
<att type="string" name="edge.targetArrowShape" value="DIAMOND"/>
<att type="string" name="shared_name" value="Rv2236c (pp) Rv0254c"/></edge>
<edge label="Rv3704c (pp) Rv2467" source="113" target="95" weight="1.0" weightOut="1.0" weigthIn="1.0" countOut="1.0" countIn="1.0">
<att type="string" name="edge.targetArrowShape" value="DIAMOND"/>
<att type="string" name="shared_name" value="Rv3704c (pp) Rv2467"/></edge>
<edge label="Rv3704c (pp) Rv2394" source="113" target="391" weight="1.0" weightOut="1.0" weigthIn="1.0" countOut="1.0" countIn="1.0">
<att type="string" name="edge.targetArrowShape" value="DIAMOND"/>
<att type="string" name="shared_name" value="Rv3704c (pp) Rv2394"/></edge>
<edge label="Rv3704c (pp) Rv0848" source="113" target="24" weight="1.0" weightOut="1.0" weigthIn="1.0" countOut="1.0" countIn="2.0">
<att type="string" name="edge.targetArrowShape" value="DIAMOND"/>
<att type="string" name="shared_name" value="Rv3704c (pp) Rv0848"/></edge>
<edge label="Rv3704c (pp) Rv2213" source="113" target="160" weight="1.0" weightOut="1.0" weigthIn="1.0" countOut="1.0" countIn="2.0">
<att type="string" name="edge.targetArrowShape" value="DIAMOND"/>
<att type="string" name="shared_name" value="Rv3704c (pp) Rv2213"/></edge>
<edge label="Rv3704c (pp) Rv0773c" source="113" target="632" weight="1.0" weightOut="1.0" weigthIn="1.0" countOut="1.0" countIn="1.0">
<att type="string" name="edge.targetArrowShape" value="DIAMOND"/>
<att type="string" name="shared_name" value="Rv3704c (pp) Rv0773c"/></edge>
<edge label="Rv3704c (pp) Rv3684" source="113" target="374" weight="1.0" weightOut="1.0" weigthIn="1.0" countOut="1.0" countIn="1.0">
<att type="string" name="edge.targetArrowShape" value="DIAMOND"/>
<att type="string" name="shared_name" value="Rv3704c (pp) Rv3684"/></edge>
<edge label="Rv3704c (pp) Rv0266c" source="113" target="512" weight="1.0" weightOut="1.0" weigthIn="1.0" countOut="1.0" countIn="1.0">
<att type="string" name="edge.targetArrowShape" value="DIAMOND"/>
<att type="string" name="shared_name" value="Rv3704c (pp) Rv0266c"/></edge>
<edge label="Rv2351c (pp) Rv2701c" source="114" target="42" weight="1.0" weightOut="1.0" weigthIn="1.0" countOut="1.0" countIn="1.0">
<att type="string" name="edge.targetArrowShape" value="DIAMOND"/>
<att type="string" name="shared_name" value="Rv2351c (pp) Rv2701c"/></edge>
<edge label="Rv2351c (pp) Rv2350c" source="114" target="192" weight="1.0" weightOut="1.0" weigthIn="1.0" countOut="1.0" countIn="1.0">
<att type="string" name="edge.targetArrowShape" value="DIAMOND"/>
<att type="string" name="shared_name" value="Rv2351c (pp) Rv2350c"/></edge>
<edge label="Rv2351c (pp) Rv2349c" source="114" target="228" weight="1.0" weightOut="1.0" weigthIn="1.0" countOut="2.8333332538604736" countIn="1.0">
<att type="string" name="edge.targetArrowShape" value="DIAMOND"/>
<att type="string" name="shared_name" value="Rv2351c (pp) Rv2349c"/></edge>
<edge label="Rv2351c (pp) Rv0437c" source="114" target="791" weight="1.0" weightOut="1.0" weigthIn="1.0" countOut="1.0" countIn="1.0">
<att type="string" name="edge.targetArrowShape" value="DIAMOND"/>
<att type="string" name="shared_name" value="Rv2351c (pp) Rv0437c"/></edge>
<edge label="Rv2351c (pp) Rv1604" source="114" target="416" weight="1.0" weightOut="1.0" weigthIn="1.0" countOut="1.0" countIn="1.0">
<att type="string" name="edge.targetArrowShape" value="DIAMOND"/>
<att type="string" name="shared_name" value="Rv2351c (pp) Rv1604"/></edge>
<edge label="Rv2458 (pp) Rv3340" source="115" target="746" weight="1.0" weightOut="1.0" weigthIn="1.0" countOut="1.0" countIn="1.5">
<att type="string" name="edge.targetArrowShape" value="DIAMOND"/>
<att type="string" name="shared_name" value="Rv2458 (pp) Rv3340"/></edge>
<edge label="Rv2458 (pp) Rv1077" source="115" target="503" weight="1.0" weightOut="1.0" weigthIn="1.0" countOut="1.0" countIn="1.0">
<att type="string" name="edge.targetArrowShape" value="DIAMOND"/>
<att type="string" name="shared_name" value="Rv2458 (pp) Rv1077"/></edge>
<edge label="Rv2458 (pp) Rv1079" source="115" target="504" weight="1.0" weightOut="1.0" weigthIn="1.0" countOut="1.0" countIn="1.75">
<att type="string" name="edge.targetArrowShape" value="DIAMOND"/>
<att type="string" name="shared_name" value="Rv2458 (pp) Rv1079"/></edge>
<edge label="Rv2458 (pp) Rv1296" source="115" target="280" weight="1.0" weightOut="1.0" weigthIn="1.0" countOut="1.5" countIn="1.0">
<att type="string" name="edge.targetArrowShape" value="DIAMOND"/>
<att type="string" name="shared_name" value="Rv2458 (pp) Rv1296"/></edge>
<edge label="Rv2458 (pp) Rv1392" source="115" target="691" weight="1.0" weightOut="1.0" weigthIn="1.0" countOut="1.0" countIn="1.0">
<att type="string" name="edge.targetArrowShape" value="DIAMOND"/>
<att type="string" name="shared_name" value="Rv2458 (pp) Rv1392"/></edge>
<edge label="Rv2458 (pp) Rv3248c" source="115" target="788" weight="1.0" weightOut="1.0" weigthIn="1.0" countOut="1.0" countIn="1.0">
<att type="string" name="edge.targetArrowShape" value="DIAMOND"/>
<att type="string" name="shared_name" value="Rv2458 (pp) Rv3248c"/></edge>
<edge label="Rv2458 (pp) Rv0391" source="115" target="118" weight="1.0" weightOut="1.0" weigthIn="1.0" countOut="1.3333333730697632" countIn="2.0833332538604736">
<att type="string" name="edge.targetArrowShape" value="DIAMOND"/>
<att type="string" name="shared_name" value="Rv2458 (pp) Rv0391"/></edge>
<edge label="Rv3665c (pp) Rv2585c" source="116" target="50" weight="1.0" weightOut="1.0" weigthIn="1.0" countOut="1.0" countIn="1.0">
<att type="string" name="edge.targetArrowShape" value="DIAMOND"/>
<att type="string" name="shared_name" value="Rv3665c (pp) Rv2585c"/></edge>
<edge label="Rv3665c (pp) Rv3666c" source="116" target="102" weight="1.0" weightOut="1.0" weigthIn="1.0" countOut="1.0" countIn="1.0">
<att type="string" name="edge.targetArrowShape" value="DIAMOND"/>
<att type="string" name="shared_name" value="Rv3665c (pp) Rv3666c"/></edge>
<edge label="Rv3665c (pp) Rv3664c" source="116" target="126" weight="1.0" weightOut="1.0" weigthIn="1.0" countOut="1.0" countIn="1.0">
<att type="string" name="edge.targetArrowShape" value="DIAMOND"/>
<att type="string" name="shared_name" value="Rv3665c (pp) Rv3664c"/></edge>
<edge label="Rv3665c (pp) Rv3663c" source="116" target="140" weight="1.0" weightOut="1.0" weigthIn="1.0" countOut="1.0" countIn="1.0">
<att type="string" name="edge.targetArrowShape" value="DIAMOND"/>
<att type="string" name="shared_name" value="Rv3665c (pp) Rv3663c"/></edge>
<edge label="Rv3665c (pp) Rv1280c" source="116" target="637" weight="1.0" weightOut="1.0" weigthIn="1.0" countOut="1.0" countIn="1.0">
<att type="string" name="edge.targetArrowShape" value="DIAMOND"/>
<att type="string" name="shared_name" value="Rv3665c (pp) Rv1280c"/></edge>
<edge label="Rv3665c (pp) Rv1281c" source="116" target="647" weight="1.0" weightOut="1.0" weigthIn="1.0" countOut="1.0" countIn="1.0">
<att type="string" name="edge.targetArrowShape" value="DIAMOND"/>
<att type="string" name="shared_name" value="Rv3665c (pp) Rv1281c"/></edge>
<edge label="Rv3665c (pp) Rv1282c" source="116" target="836" weight="1.0" weightOut="1.0" weigthIn="1.0" countOut="1.0" countIn="1.0">
<att type="string" name="edge.targetArrowShape" value="DIAMOND"/>
<att type="string" name="shared_name" value="Rv3665c (pp) Rv1282c"/></edge>
<edge label="Rv1940 (pp) Rv1319c" source="117" target="4" weight="1.0" weightOut="1.0" weigthIn="1.0" countOut="1.3333333730697632" countIn="1.0">
<att type="string" name="edge.targetArrowShape" value="DIAMOND"/>
<att type="string" name="shared_name" value="Rv1940 (pp) Rv1319c"/></edge>
<edge label="Rv1940 (pp) Rv1318c" source="117" target="14" weight="1.0" weightOut="1.0" weigthIn="1.0" countOut="1.3333333730697632" countIn="1.0">
<att type="string" name="edge.targetArrowShape" value="DIAMOND"/>
<att type="string" name="shared_name" value="Rv1940 (pp) Rv1318c"/></edge>
<edge label="Rv1940 (pp) Rv1320c" source="117" target="519" weight="1.0" weightOut="1.0" weigthIn="1.0" countOut="1.3333333730697632" countIn="1.5">
<att type="string" name="edge.targetArrowShape" value="DIAMOND"/>
<att type="string" name="shared_name" value="Rv1940 (pp) Rv1320c"/></edge>
<edge label="Rv1940 (pp) Rv2583c" source="117" target="65" weight="1.0" weightOut="1.0" weigthIn="1.0" countOut="1.3333333730697632" countIn="1.0">
<att type="string" name="edge.targetArrowShape" value="DIAMOND"/>
<att type="string" name="shared_name" value="Rv1940 (pp) Rv2583c"/></edge>
<edge label="Rv1940 (pp) Rv3457c" source="117" target="221" weight="1.0" weightOut="1.0" weigthIn="1.0" countOut="1.399999976158142" countIn="1.0">
<att type="string" name="edge.targetArrowShape" value="DIAMOND"/>
<att type="string" name="shared_name" value="Rv1940 (pp) Rv3457c"/></edge>
<edge label="Rv1940 (pp) Rv1264" source="117" target="299" weight="1.0" weightOut="1.0" weigthIn="1.0" countOut="1.3333333730697632" countIn="1.0">
<att type="string" name="edge.targetArrowShape" value="DIAMOND"/>
<att type="string" name="shared_name" value="Rv1940 (pp) Rv1264"/></edge>
<edge label="Rv1940 (pp) Rv0667" source="117" target="308" weight="1.0" weightOut="1.0" weigthIn="1.0" countOut="1.3333333730697632" countIn="1.0">
<att type="string" name="edge.targetArrowShape" value="DIAMOND"/>
<att type="string" name="shared_name" value="Rv1940 (pp) Rv0667"/></edge>
<edge label="Rv1940 (pp) Rv0668" source="117" target="309" weight="1.0" weightOut="1.0" weigthIn="1.0" countOut="1.399999976158142" countIn="1.0">
<att type="string" name="edge.targetArrowShape" value="DIAMOND"/>
<att type="string" name="shared_name" value="Rv1940 (pp) Rv0668"/></edge>
<edge label="Rv1940 (pp) Rv1416" source="117" target="410" weight="1.0" weightOut="1.0" weigthIn="1.0" countOut="1.0" countIn="2.6666667461395264">
<att type="string" name="edge.targetArrowShape" value="DIAMOND"/>
<att type="string" name="shared_name" value="Rv1940 (pp) Rv1416"/></edge>
<edge label="Rv1940 (pp) Rv1409" source="117" target="421" weight="1.0" weightOut="1.0" weigthIn="1.0" countOut="1.0" countIn="2.9656107425689697">
<att type="string" name="edge.targetArrowShape" value="DIAMOND"/>
<att type="string" name="shared_name" value="Rv1940 (pp) Rv1409"/></edge>
<edge label="Rv1940 (pp) Rv1390" source="117" target="688" weight="1.0" weightOut="1.0" weigthIn="1.0" countOut="1.4888888597488403" countIn="1.0">
<att type="string" name="edge.targetArrowShape" value="DIAMOND"/>
<att type="string" name="shared_name" value="Rv1940 (pp) Rv1390"/></edge>
<edge label="Rv1940 (pp) Rv1625c" source="117" target="249" weight="1.0" weightOut="1.0" weigthIn="1.0" countOut="1.3333333730697632" countIn="1.0">
<att type="string" name="edge.targetArrowShape" value="DIAMOND"/>
<att type="string" name="shared_name" value="Rv1940 (pp) Rv1625c"/></edge>
<edge label="Rv0391 (pp) Rv2458" source="118" target="115" weight="1.0" weightOut="1.0" weigthIn="1.0" countOut="2.5833332538604736" countIn="1.5833333730697632">
<att type="string" name="edge.targetArrowShape" value="DIAMOND"/>
<att type="string" name="shared_name" value="Rv0391 (pp) Rv2458"/></edge>
<edge label="Rv0391 (pp) Rv3340" source="118" target="746" weight="1.0" weightOut="1.0" weigthIn="1.0" countOut="1.0" countIn="1.0">
<att type="string" name="edge.targetArrowShape" value="DIAMOND"/>
<att type="string" name="shared_name" value="Rv0391 (pp) Rv3340"/></edge>
<edge label="Rv0391 (pp) Rv3341" source="118" target="747" weight="1.0" weightOut="1.0" weigthIn="1.0" countOut="2.3333332538604736" countIn="4.166666507720947">
<att type="string" name="edge.targetArrowShape" value="DIAMOND"/>
<att type="string" name="shared_name" value="Rv0391 (pp) Rv3341"/></edge>
<edge label="Rv0391 (pp) Rv1077" source="118" target="503" weight="1.0" weightOut="1.0" weigthIn="1.0" countOut="1.3333333730697632" countIn="1.0">
<att type="string" name="edge.targetArrowShape" value="DIAMOND"/>
<att type="string" name="shared_name" value="Rv0391 (pp) Rv1077"/></edge>
<edge label="Rv0391 (pp) Rv1079" source="118" target="504" weight="1.0" weightOut="1.0" weigthIn="1.0" countOut="1.0" countIn="1.1111111640930176">
<att type="string" name="edge.targetArrowShape" value="DIAMOND"/>
<att type="string" name="shared_name" value="Rv0391 (pp) Rv1079"/></edge>
<edge label="Rv0391 (pp) Rv1133c" source="118" target="610" weight="1.0" weightOut="1.0" weigthIn="1.0" countOut="2.0833332538604736" countIn="1.3333333730697632">
<att type="string" name="edge.targetArrowShape" value="DIAMOND"/>
<att type="string" name="shared_name" value="Rv0391 (pp) Rv1133c"/></edge>
<edge label="Rv0391 (pp) Rv2124c" source="118" target="641" weight="1.0" weightOut="1.0" weigthIn="1.0" countOut="1.5833333730697632" countIn="1.0">
<att type="string" name="edge.targetArrowShape" value="DIAMOND"/>
<att type="string" name="shared_name" value="Rv0391 (pp) Rv2124c"/></edge>
<edge label="Rv0391 (pp) Rv3248c" source="118" target="788" weight="1.0" weightOut="1.0" weigthIn="1.0" countOut="1.25" countIn="1.0">
<att type="string" name="edge.targetArrowShape" value="DIAMOND"/>
<att type="string" name="shared_name" value="Rv0391 (pp) Rv3248c"/></edge>
<edge label="Rv3010c (pp) Rv1449c" source="119" target="142" weight="1.0" weightOut="1.0" weigthIn="1.0" countOut="1.0" countIn="1.0">
<att type="string" name="edge.targetArrowShape" value="DIAMOND"/>
<att type="string" name="shared_name" value="Rv3010c (pp) Rv1449c"/></edge>
<edge label="Rv3010c (pp) Rv1448c" source="119" target="155" weight="1.0" weightOut="1.0" weigthIn="1.0" countOut="1.5" countIn="1.0">
<att type="string" name="edge.targetArrowShape" value="DIAMOND"/>
<att type="string" name="shared_name" value="Rv3010c (pp) Rv1448c"/></edge>
<edge label="Rv3010c (pp) Rv1099c" source="119" target="581" weight="1.0" weightOut="1.0" weigthIn="1.0" countOut="2.3333332538604736" countIn="3.0">
<att type="string" name="edge.targetArrowShape" value="DIAMOND"/>
<att type="string" name="shared_name" value="Rv3010c (pp) Rv1099c"/></edge>
<edge label="Rv3010c (pp) Rv3255c" source="119" target="321" weight="1.0" weightOut="1.0" weigthIn="1.0" countOut="1.5" countIn="1.8333333730697632">
<att type="string" name="edge.targetArrowShape" value="DIAMOND"/>
<att type="string" name="shared_name" value="Rv3010c (pp) Rv3255c"/></edge>
<edge label="Rv3010c (pp) Rv0363c" source="119" target="584" weight="1.0" weightOut="1.0" weigthIn="1.0" countOut="1.0" countIn="1.0">
<att type="string" name="edge.targetArrowShape" value="DIAMOND"/>
<att type="string" name="shared_name" value="Rv3010c (pp) Rv0363c"/></edge>
<edge label="Rv3010c (pp) Rv0946c" source="119" target="653" weight="1.0" weightOut="1.0" weigthIn="1.0" countOut="1.5" countIn="1.0">
<att type="string" name="edge.targetArrowShape" value="DIAMOND"/>
<att type="string" name="shared_name" value="Rv3010c (pp) Rv0946c"/></edge>
<edge label="Rv2321c (pp) Rv1187" source="120" target="131" weight="1.0" weightOut="1.0" weigthIn="1.0" countOut="1.0" countIn="1.0">
<att type="string" name="edge.targetArrowShape" value="DIAMOND"/>
<att type="string" name="shared_name" value="Rv2321c (pp) Rv1187"/></edge>
<edge label="Rv2321c (pp) Rv2322c" source="120" target="110" weight="1.0" weightOut="1.0" weigthIn="1.0" countOut="1.0" countIn="1.0">
<att type="string" name="edge.targetArrowShape" value="DIAMOND"/>
<att type="string" name="shared_name" value="Rv2321c (pp) Rv2322c"/></edge>
<edge label="Rv2321c (pp) Rv1656" source="120" target="470" weight="1.0" weightOut="1.0" weigthIn="1.0" countOut="1.0" countIn="1.0">
<att type="string" name="edge.targetArrowShape" value="DIAMOND"/>
<att type="string" name="shared_name" value="Rv2321c (pp) Rv1656"/></edge>
<edge label="Rv3711c (pp) Rv0321" source="121" target="834" weight="1.0" weightOut="1.0" weigthIn="1.0" countOut="1.0" countIn="1.0">
<att type="string" name="edge.targetArrowShape" value="DIAMOND"/>
<att type="string" name="shared_name" value="Rv3711c (pp) Rv0321"/></edge>
<edge label="Rv3711c (pp) Rv2344c" source="121" target="267" weight="1.0" weightOut="1.0" weigthIn="1.0" countOut="1.0" countIn="1.3333333730697632">
<att type="string" name="edge.targetArrowShape" value="DIAMOND"/>
<att type="string" name="shared_name" value="Rv3711c (pp) Rv2344c"/></edge>
<edge label="Rv3711c (pp) Rv1021" source="121" target="582" weight="1.0" weightOut="1.0" weigthIn="1.0" countOut="1.0" countIn="1.0">
<att type="string" name="edge.targetArrowShape" value="DIAMOND"/>
<att type="string" name="shared_name" value="Rv3711c (pp) Rv1021"/></edge>
<edge label="Rv3711c (pp) Rv1617" source="121" target="401" weight="1.0" weightOut="1.0" weigthIn="1.0" countOut="1.0" countIn="1.0">
<att type="string" name="edge.targetArrowShape" value="DIAMOND"/>
<att type="string" name="shared_name" value="Rv3711c (pp) Rv1617"/></edge>
<edge label="Rv3711c (pp) Rv2445c" source="121" target="451" weight="1.0" weightOut="1.0" weigthIn="1.0" countOut="1.0" countIn="1.0">
<att type="string" name="edge.targetArrowShape" value="DIAMOND"/>
<att type="string" name="shared_name" value="Rv3711c (pp) Rv2445c"/></edge>
<edge label="Rv2833c (pp) Rv2835c" source="122" target="100" weight="1.0" weightOut="1.0" weigthIn="1.0" countOut="1.0" countIn="1.0">
<att type="string" name="edge.targetArrowShape" value="DIAMOND"/>
<att type="string" name="shared_name" value="Rv2833c (pp) Rv2835c"/></edge>
<edge label="Rv2833c (pp) Rv2834c" source="122" target="135" weight="1.0" weightOut="1.0" weigthIn="1.0" countOut="1.0" countIn="1.0">
<att type="string" name="edge.targetArrowShape" value="DIAMOND"/>
<att type="string" name="shared_name" value="Rv2833c (pp) Rv2834c"/></edge>
<edge label="Rv2833c (pp) Rv2832c" source="122" target="262" weight="1.0" weightOut="1.0" weigthIn="1.0" countOut="1.0" countIn="1.0">
<att type="string" name="edge.targetArrowShape" value="DIAMOND"/>
<att type="string" name="shared_name" value="Rv2833c (pp) Rv2832c"/></edge>
<edge label="Rv2601 (pp) Rv0091" source="123" target="625" weight="1.0" weightOut="1.0" weigthIn="1.0" countOut="1.0" countIn="1.5">
<att type="string" name="edge.targetArrowShape" value="DIAMOND"/>
<att type="string" name="shared_name" value="Rv2601 (pp) Rv0091"/></edge>
<edge label="Rv2601 (pp) Rv2531c" source="123" target="300" weight="1.0" weightOut="1.0" weigthIn="1.0" countOut="1.0" countIn="1.0">
<att type="string" name="edge.targetArrowShape" value="DIAMOND"/>
<att type="string" name="shared_name" value="Rv2601 (pp) Rv2531c"/></edge>
<edge label="Rv2601 (pp) Rv0535" source="123" target="638" weight="1.0" weightOut="1.0" weigthIn="1.0" countOut="1.5" countIn="1.0">
<att type="string" name="edge.targetArrowShape" value="DIAMOND"/>
<att type="string" name="shared_name" value="Rv2601 (pp) Rv0535"/></edge>
<edge label="Rv0389 (pp) Rv0803" source="124" target="79" weight="1.0" weightOut="1.0" weigthIn="1.0" countOut="1.0" countIn="1.0">
<att type="string" name="edge.targetArrowShape" value="DIAMOND"/>
<att type="string" name="shared_name" value="Rv0389 (pp) Rv0803"/></edge>
<edge label="Rv0389 (pp) Rv0787A" source="124" target="222" weight="1.0" weightOut="1.0" weigthIn="1.0" countOut="1.0" countIn="1.0">
<att type="string" name="edge.targetArrowShape" value="DIAMOND"/>
<att type="string" name="shared_name" value="Rv0389 (pp) Rv0787A"/></edge>
<edge label="Rv0389 (pp) Rv0070c" source="124" target="337" weight="1.0" weightOut="1.0" weigthIn="1.0" countOut="1.0" countIn="1.0">
<att type="string" name="edge.targetArrowShape" value="DIAMOND"/>
<att type="string" name="shared_name" value="Rv0389 (pp) Rv0070c"/></edge>
<edge label="Rv0389 (pp) Rv0957" source="124" target="395" weight="1.0" weightOut="1.0" weigthIn="1.0" countOut="1.0" countIn="1.0">
<att type="string" name="edge.targetArrowShape" value="DIAMOND"/>
<att type="string" name="shared_name" value="Rv0389 (pp) Rv0957"/></edge>
<edge label="Rv0389 (pp) Rv0956" source="124" target="396" weight="1.0" weightOut="1.0" weigthIn="1.0" countOut="1.3333333730697632" countIn="2.1666667461395264">
<att type="string" name="edge.targetArrowShape" value="DIAMOND"/>
<att type="string" name="shared_name" value="Rv0389 (pp) Rv0956"/></edge>
<edge label="Rv0389 (pp) Rv1093" source="124" target="558" weight="1.0" weightOut="1.0" weigthIn="1.0" countOut="1.0" countIn="1.0">
<att type="string" name="edge.targetArrowShape" value="DIAMOND"/>
<att type="string" name="shared_name" value="Rv0389 (pp) Rv1093"/></edge>
<edge label="Rv0389 (pp) Rv1406" source="124" target="427" weight="1.0" weightOut="1.0" weigthIn="1.0" countOut="1.0" countIn="1.8333333730697632">
<att type="string" name="edge.targetArrowShape" value="DIAMOND"/>
<att type="string" name="shared_name" value="Rv0389 (pp) Rv1406"/></edge>
<edge label="Rv0389 (pp) Rv2964" source="124" target="566" weight="1.0" weightOut="1.0" weigthIn="1.0" countOut="3.0" countIn="1.0">
<att type="string" name="edge.targetArrowShape" value="DIAMOND"/>
<att type="string" name="shared_name" value="Rv0389 (pp) Rv2964"/></edge>
<edge label="Rv0389 (pp) Rv0772" source="124" target="702" weight="1.0" weightOut="1.0" weigthIn="1.0" countOut="1.0" countIn="1.0">
<att type="string" name="edge.targetArrowShape" value="DIAMOND"/>
<att type="string" name="shared_name" value="Rv0389 (pp) Rv0772"/></edge>
<edge label="Rv0389 (pp) Rv0788" source="124" target="721" weight="1.0" weightOut="1.0" weigthIn="1.0" countOut="1.788888931274414" countIn="1.0">
<att type="string" name="edge.targetArrowShape" value="DIAMOND"/>
<att type="string" name="shared_name" value="Rv0389 (pp) Rv0788"/></edge>
<edge label="Rv0389 (pp) Rv2763c" source="124" target="325" weight="1.0" weightOut="1.0" weigthIn="1.0" countOut="2.0" countIn="1.5">
<att type="string" name="edge.targetArrowShape" value="DIAMOND"/>
<att type="string" name="shared_name" value="Rv0389 (pp) Rv2763c"/></edge>
<edge label="Rv2607 (pp) Rv2604c" source="125" target="634" weight="1.0" weightOut="1.0" weigthIn="1.0" countOut="1.0" countIn="1.0">
<att type="string" name="edge.targetArrowShape" value="DIAMOND"/>
<att type="string" name="shared_name" value="Rv2607 (pp) Rv2604c"/></edge>
<edge label="Rv2607 (pp) Rv2606c" source="125" target="659" weight="1.0" weightOut="1.0" weigthIn="1.0" countOut="1.0" countIn="1.0">
<att type="string" name="edge.targetArrowShape" value="DIAMOND"/>
<att type="string" name="shared_name" value="Rv2607 (pp) Rv2606c"/></edge>
<edge label="Rv3664c (pp) Rv2585c" source="126" target="50" weight="1.0" weightOut="1.0" weigthIn="1.0" countOut="1.0" countIn="1.0">
<att type="string" name="edge.targetArrowShape" value="DIAMOND"/>
<att type="string" name="shared_name" value="Rv3664c (pp) Rv2585c"/></edge>
<edge label="Rv3664c (pp) Rv3666c" source="126" target="102" weight="1.0" weightOut="1.0" weigthIn="1.0" countOut="1.0" countIn="1.0">
<att type="string" name="edge.targetArrowShape" value="DIAMOND"/>
<att type="string" name="shared_name" value="Rv3664c (pp) Rv3666c"/></edge>
<edge label="Rv3664c (pp) Rv3665c" source="126" target="116" weight="1.0" weightOut="1.0" weigthIn="1.0" countOut="1.0" countIn="1.0">
<att type="string" name="edge.targetArrowShape" value="DIAMOND"/>
<att type="string" name="shared_name" value="Rv3664c (pp) Rv3665c"/></edge>
<edge label="Rv3664c (pp) Rv3663c" source="126" target="140" weight="1.0" weightOut="1.0" weigthIn="1.0" countOut="1.0" countIn="1.0">
<att type="string" name="edge.targetArrowShape" value="DIAMOND"/>
<att type="string" name="shared_name" value="Rv3664c (pp) Rv3663c"/></edge>
<edge label="Rv3664c (pp) Rv1280c" source="126" target="637" weight="1.0" weightOut="1.0" weigthIn="1.0" countOut="1.0" countIn="1.0">
<att type="string" name="edge.targetArrowShape" value="DIAMOND"/>
<att type="string" name="shared_name" value="Rv3664c (pp) Rv1280c"/></edge>
<edge label="Rv3664c (pp) Rv1281c" source="126" target="647" weight="1.0" weightOut="1.0" weigthIn="1.0" countOut="1.0" countIn="1.0">
<att type="string" name="edge.targetArrowShape" value="DIAMOND"/>
<att type="string" name="shared_name" value="Rv3664c (pp) Rv1281c"/></edge>
<edge label="Rv3664c (pp) Rv1283c" source="126" target="851" weight="1.0" weightOut="1.0" weigthIn="1.0" countOut="1.0" countIn="1.0">
<att type="string" name="edge.targetArrowShape" value="DIAMOND"/>
<att type="string" name="shared_name" value="Rv3664c (pp) Rv1283c"/></edge>
<edge label="Rv3044 (pp) Rv3041c" source="127" target="552" weight="1.0" weightOut="1.0" weigthIn="1.0" countOut="1.0" countIn="1.0">
<att type="string" name="edge.targetArrowShape" value="DIAMOND"/>
<att type="string" name="shared_name" value="Rv3044 (pp) Rv3041c"/></edge>
<edge label="Rv0902c (pp) Rv0903c" source="128" target="141" weight="1.0" weightOut="1.0" weigthIn="1.0" countOut="1.0" countIn="1.0">
<att type="string" name="edge.targetArrowShape" value="DIAMOND"/>
<att type="string" name="shared_name" value="Rv0902c (pp) Rv0903c"/></edge>
<edge label="Rv3011c (pp) Rv3012c" source="129" target="57" weight="1.0" weightOut="1.0" weigthIn="1.0" countOut="1.0" countIn="1.0">
<att type="string" name="edge.targetArrowShape" value="DIAMOND"/>
<att type="string" name="shared_name" value="Rv3011c (pp) Rv3012c"/></edge>
<edge label="Rv3011c (pp) Rv3009c" source="129" target="365" weight="1.0" weightOut="1.0" weigthIn="1.0" countOut="1.5" countIn="1.0">
<att type="string" name="edge.targetArrowShape" value="DIAMOND"/>
<att type="string" name="shared_name" value="Rv3011c (pp) Rv3009c"/></edge>
<edge label="Rv0570 (pp) Rv1712" source="130" target="200" weight="1.0" weightOut="1.0" weigthIn="1.0" countOut="1.0" countIn="1.0">
<att type="string" name="edge.targetArrowShape" value="DIAMOND"/>
<att type="string" name="shared_name" value="Rv0570 (pp) Rv1712"/></edge>
<edge label="Rv0570 (pp) Rv2783c" source="130" target="484" weight="1.0" weightOut="1.0" weigthIn="1.0" countOut="1.0" countIn="1.0">
<att type="string" name="edge.targetArrowShape" value="DIAMOND"/>
<att type="string" name="shared_name" value="Rv0570 (pp) Rv2783c"/></edge>
<edge label="Rv0570 (pp) Rv0733" source="130" target="640" weight="1.0" weightOut="1.0" weigthIn="1.0" countOut="1.0" countIn="1.0">
<att type="string" name="edge.targetArrowShape" value="DIAMOND"/>
<att type="string" name="shared_name" value="Rv0570 (pp) Rv0733"/></edge>
<edge label="Rv0570 (pp) Rv1389" source="130" target="695" weight="1.0" weightOut="1.0" weigthIn="1.0" countOut="1.0" countIn="1.0">
<att type="string" name="edge.targetArrowShape" value="DIAMOND"/>
<att type="string" name="shared_name" value="Rv0570 (pp) Rv1389"/></edge>
<edge label="Rv0570 (pp) Rv1341" source="130" target="762" weight="1.0" weightOut="1.0" weigthIn="1.0" countOut="1.0" countIn="1.0">
<att type="string" name="edge.targetArrowShape" value="DIAMOND"/>
<att type="string" name="shared_name" value="Rv0570 (pp) Rv1341"/></edge>
<edge label="Rv0570 (pp) Rv3247c" source="130" target="799" weight="1.0" weightOut="1.0" weigthIn="1.0" countOut="1.0" countIn="1.6359648704528809">
<att type="string" name="edge.targetArrowShape" value="DIAMOND"/>
<att type="string" name="shared_name" value="Rv0570 (pp) Rv3247c"/></edge>
<edge label="Rv0570 (pp) Rv1617" source="130" target="401" weight="1.0" weightOut="1.0" weigthIn="1.0" countOut="1.0" countIn="1.0">
<att type="string" name="edge.targetArrowShape" value="DIAMOND"/>
<att type="string" name="shared_name" value="Rv0570 (pp) Rv1617"/></edge>
<edge label="Rv0570 (pp) Rv2445c" source="130" target="451" weight="1.0" weightOut="1.0" weigthIn="1.0" countOut="1.0" countIn="1.0">
<att type="string" name="edge.targetArrowShape" value="DIAMOND"/>
<att type="string" name="shared_name" value="Rv0570 (pp) Rv2445c"/></edge>
<edge label="Rv1187 (pp) Rv2992c" source="131" target="199" weight="1.0" weightOut="1.0" weigthIn="1.0" countOut="1.0" countIn="1.0">
<att type="string" name="edge.targetArrowShape" value="DIAMOND"/>
<att type="string" name="shared_name" value="Rv1187 (pp) Rv2992c"/></edge>
<edge label="Rv1187 (pp) Rv1188" source="131" target="133" weight="1.0" weightOut="1.0" weigthIn="1.0" countOut="1.0" countIn="1.0">
<att type="string" name="edge.targetArrowShape" value="DIAMOND"/>
<att type="string" name="shared_name" value="Rv1187 (pp) Rv1188"/></edge>
<edge label="Rv1187 (pp) Rv2322c" source="131" target="110" weight="1.0" weightOut="1.0" weigthIn="1.0" countOut="1.0" countIn="1.0">
<att type="string" name="edge.targetArrowShape" value="DIAMOND"/>
<att type="string" name="shared_name" value="Rv1187 (pp) Rv2322c"/></edge>
<edge label="Rv1187 (pp) Rv2321c" source="131" target="120" weight="1.0" weightOut="1.0" weigthIn="1.0" countOut="1.0" countIn="1.0">
<att type="string" name="edge.targetArrowShape" value="DIAMOND"/>
<att type="string" name="shared_name" value="Rv1187 (pp) Rv2321c"/></edge>
<edge label="Rv1187 (pp) Rv0266c" source="131" target="512" weight="1.0" weightOut="1.0" weigthIn="1.0" countOut="1.0" countIn="1.0">
<att type="string" name="edge.targetArrowShape" value="DIAMOND"/>
<att type="string" name="shared_name" value="Rv1187 (pp) Rv0266c"/></edge>
<edge label="Rv1187 (pp) Rv2427c" source="131" target="617" weight="1.0" weightOut="1.0" weigthIn="1.0" countOut="1.0" countIn="1.8333333730697632">
<att type="string" name="edge.targetArrowShape" value="DIAMOND"/>
<att type="string" name="shared_name" value="Rv1187 (pp) Rv2427c"/></edge>
<edge label="Rv1187 (pp) Rv2747" source="131" target="539" weight="1.0" weightOut="1.0" weigthIn="1.0" countOut="1.0" countIn="1.0">
<att type="string" name="edge.targetArrowShape" value="DIAMOND"/>
<att type="string" name="shared_name" value="Rv1187 (pp) Rv2747"/></edge>
<edge label="Rv1187 (pp) Rv0500" source="131" target="710" weight="1.0" weightOut="1.0" weigthIn="1.0" countOut="1.0" countIn="1.0">
<att type="string" name="edge.targetArrowShape" value="DIAMOND"/>
<att type="string" name="shared_name" value="Rv1187 (pp) Rv0500"/></edge>
<edge label="Rv2977c (pp) Rv3113" source="132" target="663" weight="1.0" weightOut="1.0" weigthIn="1.0" countOut="3.5629630088806152" countIn="1.0">
<att type="string" name="edge.targetArrowShape" value="DIAMOND"/>
<att type="string" name="shared_name" value="Rv2977c (pp) Rv3113"/></edge>
<edge label="Rv2977c (pp) Rv3137" source="132" target="689" weight="1.0" weightOut="1.0" weigthIn="1.0" countOut="1.0" countIn="1.0">
<att type="string" name="edge.targetArrowShape" value="DIAMOND"/>
<att type="string" name="shared_name" value="Rv2977c (pp) Rv3137"/></edge>
<edge label="Rv2977c (pp) Rv0414c" source="132" target="443" weight="1.0" weightOut="1.0" weigthIn="1.0" countOut="1.0" countIn="2.7220211029052734">
<att type="string" name="edge.targetArrowShape" value="DIAMOND"/>
<att type="string" name="shared_name" value="Rv2977c (pp) Rv0414c"/></edge>
<edge label="Rv2977c (pp) Rv1341" source="132" target="762" weight="1.0" weightOut="1.0" weigthIn="1.0" countOut="1.0" countIn="1.0">
<att type="string" name="edge.targetArrowShape" value="DIAMOND"/>
<att type="string" name="shared_name" value="Rv2977c (pp) Rv1341"/></edge>
<edge label="Rv1188 (pp) Rv0840c" source="133" target="363" weight="1.0" weightOut="1.0" weigthIn="1.0" countOut="1.8333333730697632" countIn="1.8333333730697632">
<att type="string" name="edge.targetArrowShape" value="DIAMOND"/>
<att type="string" name="shared_name" value="Rv1188 (pp) Rv0840c"/></edge>
<edge label="Rv1188 (pp) Rv1187" source="133" target="131" weight="1.0" weightOut="1.0" weigthIn="1.0" countOut="1.0" countIn="1.0">
<att type="string" name="edge.targetArrowShape" value="DIAMOND"/>
<att type="string" name="shared_name" value="Rv1188 (pp) Rv1187"/></edge>
<edge label="Rv0187 (pp) Rv0892" source="134" target="109" weight="1.0" weightOut="1.0" weigthIn="1.0" countOut="1.0" countIn="1.0">
<att type="string" name="edge.targetArrowShape" value="DIAMOND"/>
<att type="string" name="shared_name" value="Rv0187 (pp) Rv0892"/></edge>
<edge label="Rv0187 (pp) Rv1392" source="134" target="691" weight="1.0" weightOut="1.0" weigthIn="1.0" countOut="1.0" countIn="1.0">
<att type="string" name="edge.targetArrowShape" value="DIAMOND"/>
<att type="string" name="shared_name" value="Rv0187 (pp) Rv1392"/></edge>
<edge label="Rv0187 (pp) Rv3248c" source="134" target="788" weight="1.0" weightOut="1.0" weigthIn="1.0" countOut="1.0" countIn="1.0">
<att type="string" name="edge.targetArrowShape" value="DIAMOND"/>
<att type="string" name="shared_name" value="Rv0187 (pp) Rv3248c"/></edge>
<edge label="Rv0187 (pp) Rv1599" source="134" target="823" weight="1.0" weightOut="1.0" weigthIn="1.0" countOut="1.0" countIn="1.0">
<att type="string" name="edge.targetArrowShape" value="DIAMOND"/>
<att type="string" name="shared_name" value="Rv0187 (pp) Rv1599"/></edge>
<edge label="Rv2834c (pp) Rv2835c" source="135" target="100" weight="1.0" weightOut="1.0" weigthIn="1.0" countOut="1.0" countIn="1.0">
<att type="string" name="edge.targetArrowShape" value="DIAMOND"/>
<att type="string" name="shared_name" value="Rv2834c (pp) Rv2835c"/></edge>
<edge label="Rv2834c (pp) Rv2833c" source="135" target="122" weight="1.0" weightOut="1.0" weigthIn="1.0" countOut="1.0" countIn="1.0">
<att type="string" name="edge.targetArrowShape" value="DIAMOND"/>
<att type="string" name="shared_name" value="Rv2834c (pp) Rv2833c"/></edge>
<edge label="Rv2834c (pp) Rv2832c" source="135" target="262" weight="1.0" weightOut="1.0" weigthIn="1.0" countOut="1.0" countIn="1.0">
<att type="string" name="edge.targetArrowShape" value="DIAMOND"/>
<att type="string" name="shared_name" value="Rv2834c (pp) Rv2832c"/></edge>
<edge label="Rv1193 (pp) Rv0458" source="136" target="593" weight="1.0" weightOut="1.0" weigthIn="1.0" countOut="1.0" countIn="1.0">
<att type="string" name="edge.targetArrowShape" value="DIAMOND"/>
<att type="string" name="shared_name" value="Rv1193 (pp) Rv0458"/></edge>
<edge label="Rv0186 (pp) Rv2471" source="137" target="87" weight="1.0" weightOut="1.0" weigthIn="1.0" countOut="1.0" countIn="2.5">
<att type="string" name="edge.targetArrowShape" value="DIAMOND"/>
<att type="string" name="shared_name" value="Rv0186 (pp) Rv2471"/></edge>
<edge label="Rv0186 (pp) Rv1090" source="137" target="561" weight="1.0" weightOut="1.0" weigthIn="1.0" countOut="1.3333333730697632" countIn="1.0">
<att type="string" name="edge.targetArrowShape" value="DIAMOND"/>
<att type="string" name="shared_name" value="Rv0186 (pp) Rv1090"/></edge>
<edge label="Rv0186 (pp) Rv0062" source="137" target="589" weight="1.0" weightOut="1.0" weigthIn="1.0" countOut="1.3333333730697632" countIn="1.0">
<att type="string" name="edge.targetArrowShape" value="DIAMOND"/>
<att type="string" name="shared_name" value="Rv0186 (pp) Rv0062"/></edge>
<edge label="Rv0186 (pp) Rv1089A" source="137" target="204" weight="1.0" weightOut="1.0" weigthIn="1.0" countOut="1.8333333730697632" countIn="1.0">
<att type="string" name="edge.targetArrowShape" value="DIAMOND"/>
<att type="string" name="shared_name" value="Rv0186 (pp) Rv1089A"/></edge>
<edge label="Rv2436 (pp) Rv1017c" source="138" target="215" weight="1.0" weightOut="1.0" weigthIn="1.0" countOut="1.0" countIn="2.9761905670166016">
<att type="string" name="edge.targetArrowShape" value="DIAMOND"/>
<att type="string" name="shared_name" value="Rv2436 (pp) Rv1017c"/></edge>
<edge label="Rv2436 (pp) Rv3068c" source="138" target="649" weight="1.0" weightOut="1.0" weigthIn="1.0" countOut="1.375" countIn="1.0">
<att type="string" name="edge.targetArrowShape" value="DIAMOND"/>
<att type="string" name="shared_name" value="Rv2436 (pp) Rv3068c"/></edge>
<edge label="Rv2436 (pp) Rv2465c" source="138" target="837" weight="1.0" weightOut="1.0" weigthIn="1.0" countOut="1.0" countIn="1.0">
<att type="string" name="edge.targetArrowShape" value="DIAMOND"/>
<att type="string" name="shared_name" value="Rv2436 (pp) Rv2465c"/></edge>
<edge label="Rv2436 (pp) Rv1449c" source="138" target="142" weight="1.0" weightOut="1.0" weigthIn="1.0" countOut="1.5" countIn="1.0">
<att type="string" name="edge.targetArrowShape" value="DIAMOND"/>
<att type="string" name="shared_name" value="Rv2436 (pp) Rv1449c"/></edge>
<edge label="Rv2436 (pp) Rv3257c" source="138" target="336" weight="1.0" weightOut="1.0" weigthIn="1.0" countOut="2.0" countIn="1.0">
<att type="string" name="edge.targetArrowShape" value="DIAMOND"/>
<att type="string" name="shared_name" value="Rv2436 (pp) Rv3257c"/></edge>
<edge label="Rv2436 (pp) Rv0478" source="138" target="623" weight="1.0" weightOut="1.0" weigthIn="1.0" countOut="1.0" countIn="1.121323585510254">
<att type="string" name="edge.targetArrowShape" value="DIAMOND"/>
<att type="string" name="shared_name" value="Rv2436 (pp) Rv0478"/></edge>
<edge label="Rv3056 (pp) Rv1537" source="139" target="47" weight="1.0" weightOut="1.0" weigthIn="1.0" countOut="1.0" countIn="1.0">
<att type="string" name="edge.targetArrowShape" value="DIAMOND"/>
<att type="string" name="shared_name" value="Rv3056 (pp) Rv1537"/></edge>
<edge label="Rv3663c (pp) Rv2585c" source="140" target="50" weight="1.0" weightOut="1.0" weigthIn="1.0" countOut="1.0" countIn="1.0">
<att type="string" name="edge.targetArrowShape" value="DIAMOND"/>
<att type="string" name="shared_name" value="Rv3663c (pp) Rv2585c"/></edge>
<edge label="Rv3663c (pp) Rv3666c" source="140" target="102" weight="1.0" weightOut="1.0" weigthIn="1.0" countOut="1.0" countIn="1.0">
<att type="string" name="edge.targetArrowShape" value="DIAMOND"/>
<att type="string" name="shared_name" value="Rv3663c (pp) Rv3666c"/></edge>
<edge label="Rv3663c (pp) Rv3665c" source="140" target="116" weight="1.0" weightOut="1.0" weigthIn="1.0" countOut="1.0" countIn="1.0">
<att type="string" name="edge.targetArrowShape" value="DIAMOND"/>
<att type="string" name="shared_name" value="Rv3663c (pp) Rv3665c"/></edge>
<edge label="Rv3663c (pp) Rv3664c" source="140" target="126" weight="1.0" weightOut="1.0" weigthIn="1.0" countOut="1.0" countIn="1.0">
<att type="string" name="edge.targetArrowShape" value="DIAMOND"/>
<att type="string" name="shared_name" value="Rv3663c (pp) Rv3664c"/></edge>
<edge label="Rv3663c (pp) Rv1280c" source="140" target="637" weight="1.0" weightOut="1.0" weigthIn="1.0" countOut="1.0" countIn="1.0">
<att type="string" name="edge.targetArrowShape" value="DIAMOND"/>
<att type="string" name="shared_name" value="Rv3663c (pp) Rv1280c"/></edge>
<edge label="Rv3663c (pp) Rv1281c" source="140" target="647" weight="1.0" weightOut="1.0" weigthIn="1.0" countOut="1.0" countIn="1.0">
<att type="string" name="edge.targetArrowShape" value="DIAMOND"/>
<att type="string" name="shared_name" value="Rv3663c (pp) Rv1281c"/></edge>
<edge label="Rv3663c (pp) Rv1282c" source="140" target="836" weight="1.0" weightOut="1.0" weigthIn="1.0" countOut="1.0" countIn="1.0">
<att type="string" name="edge.targetArrowShape" value="DIAMOND"/>
<att type="string" name="shared_name" value="Rv3663c (pp) Rv1282c"/></edge>
<edge label="Rv3663c (pp) Rv1283c" source="140" target="851" weight="1.0" weightOut="1.0" weigthIn="1.0" countOut="1.0" countIn="1.0">
<att type="string" name="edge.targetArrowShape" value="DIAMOND"/>
<att type="string" name="shared_name" value="Rv3663c (pp) Rv1283c"/></edge>
<edge label="Rv0903c (pp) Rv0902c" source="141" target="128" weight="1.0" weightOut="1.0" weigthIn="1.0" countOut="1.0" countIn="1.0">
<att type="string" name="edge.targetArrowShape" value="DIAMOND"/>
<att type="string" name="shared_name" value="Rv0903c (pp) Rv0902c"/></edge>
<edge label="Rv1449c (pp) Rv2436" source="142" target="138" weight="1.0" weightOut="1.0" weigthIn="1.0" countOut="1.0" countIn="1.5">
<att type="string" name="edge.targetArrowShape" value="DIAMOND"/>
<att type="string" name="shared_name" value="Rv1449c (pp) Rv2436"/></edge>
<edge label="Rv1449c (pp) Rv3068c" source="142" target="649" weight="1.0" weightOut="1.0" weigthIn="1.0" countOut="1.0" countIn="1.0">
<att type="string" name="edge.targetArrowShape" value="DIAMOND"/>
<att type="string" name="shared_name" value="Rv1449c (pp) Rv3068c"/></edge>
<edge label="Rv1449c (pp) Rv2465c" source="142" target="837" weight="1.0" weightOut="1.0" weigthIn="1.0" countOut="1.0" countIn="1.0">
<att type="string" name="edge.targetArrowShape" value="DIAMOND"/>
<att type="string" name="shared_name" value="Rv1449c (pp) Rv2465c"/></edge>
<edge label="Rv1449c (pp) Rv3010c" source="142" target="119" weight="1.0" weightOut="1.0" weigthIn="1.0" countOut="1.0" countIn="1.0">
<att type="string" name="edge.targetArrowShape" value="DIAMOND"/>
<att type="string" name="shared_name" value="Rv1449c (pp) Rv3010c"/></edge>
<edge label="Rv1449c (pp) Rv0650" source="142" target="295" weight="1.0" weightOut="1.0" weigthIn="1.0" countOut="1.0" countIn="1.0">
<att type="string" name="edge.targetArrowShape" value="DIAMOND"/>
<att type="string" name="shared_name" value="Rv1449c (pp) Rv0650"/></edge>
<edge label="Rv1449c (pp) Rv1408" source="142" target="432" weight="1.0" weightOut="1.0" weigthIn="1.0" countOut="1.0" countIn="1.0">
<att type="string" name="edge.targetArrowShape" value="DIAMOND"/>
<att type="string" name="shared_name" value="Rv1449c (pp) Rv1408"/></edge>
<edge label="Rv1449c (pp) Rv1099c" source="142" target="581" weight="1.0" weightOut="1.0" weigthIn="1.0" countOut="1.0" countIn="1.0">
<att type="string" name="edge.targetArrowShape" value="DIAMOND"/>
<att type="string" name="shared_name" value="Rv1449c (pp) Rv1099c"/></edge>
<edge label="Rv1449c (pp) Rv2029c" source="142" target="209" weight="1.0" weightOut="1.0" weigthIn="1.0" countOut="1.0" countIn="1.0">
<att type="string" name="edge.targetArrowShape" value="DIAMOND"/>
<att type="string" name="shared_name" value="Rv1449c (pp) Rv2029c"/></edge>
<edge label="Rv1449c (pp) Rv1438" source="142" target="342" weight="1.0" weightOut="1.0" weigthIn="1.0" countOut="1.0" countIn="2.450000047683716">
<att type="string" name="edge.targetArrowShape" value="DIAMOND"/>
<att type="string" name="shared_name" value="Rv1449c (pp) Rv1438"/></edge>
<edge label="Rv1449c (pp) Rv2702" source="142" target="609" weight="1.0" weightOut="1.0" weigthIn="1.0" countOut="1.0" countIn="1.0">
<att type="string" name="edge.targetArrowShape" value="DIAMOND"/>
<att type="string" name="shared_name" value="Rv1449c (pp) Rv2702"/></edge>
<edge label="Rv1449c (pp) Rv0478" source="142" target="623" weight="1.0" weightOut="1.0" weigthIn="1.0" countOut="1.0" countIn="1.0">
<att type="string" name="edge.targetArrowShape" value="DIAMOND"/>
<att type="string" name="shared_name" value="Rv1449c (pp) Rv0478"/></edge>
<edge label="Rv2225 (pp) Rv0189c" source="143" target="692" weight="1.0" weightOut="1.0" weigthIn="1.0" countOut="1.0" countIn="1.0">
<att type="string" name="edge.targetArrowShape" value="DIAMOND"/>
<att type="string" name="shared_name" value="Rv2225 (pp) Rv0189c"/></edge>
<edge label="Rv2225 (pp) Rv2210c" source="143" target="157" weight="1.0" weightOut="1.0" weigthIn="1.0" countOut="1.0" countIn="1.0">
<att type="string" name="edge.targetArrowShape" value="DIAMOND"/>
<att type="string" name="shared_name" value="Rv2225 (pp) Rv2210c"/></edge>
<edge label="Rv2225 (pp) Rv2573" source="143" target="212" weight="1.0" weightOut="1.0" weigthIn="1.0" countOut="1.0" countIn="1.0">
<att type="string" name="edge.targetArrowShape" value="DIAMOND"/>
<att type="string" name="shared_name" value="Rv2225 (pp) Rv2573"/></edge>
<edge label="Rv2182c (pp) Rv2482c" source="144" target="91" weight="1.0" weightOut="1.0" weigthIn="1.0" countOut="1.0" countIn="1.0">
<att type="string" name="edge.targetArrowShape" value="DIAMOND"/>
<att type="string" name="shared_name" value="Rv2182c (pp) Rv2482c"/></edge>
<edge label="Rv2182c (pp) Rv2289" source="144" target="77" weight="1.0" weightOut="1.0" weigthIn="1.0" countOut="1.3333333730697632" countIn="1.0">
<att type="string" name="edge.targetArrowShape" value="DIAMOND"/>
<att type="string" name="shared_name" value="Rv2182c (pp) Rv2289"/></edge>
<edge label="Rv2182c (pp) Rv2881c" source="144" target="656" weight="1.0" weightOut="1.0" weigthIn="1.0" countOut="1.5833333730697632" countIn="1.0">
<att type="string" name="edge.targetArrowShape" value="DIAMOND"/>
<att type="string" name="shared_name" value="Rv2182c (pp) Rv2881c"/></edge>
<edge label="Rv2182c (pp) Rv1551" source="144" target="773" weight="1.0" weightOut="1.0" weigthIn="1.0" countOut="1.0" countIn="2.478104591369629">
<att type="string" name="edge.targetArrowShape" value="DIAMOND"/>
<att type="string" name="shared_name" value="Rv2182c (pp) Rv1551"/></edge>
<edge label="Rv2211c (pp) Rv2391" source="145" target="482" weight="1.0" weightOut="1.0" weigthIn="1.0" countOut="1.0" countIn="1.5833333730697632">
<att type="string" name="edge.targetArrowShape" value="DIAMOND"/>
<att type="string" name="shared_name" value="Rv2211c (pp) Rv2391"/></edge>
<edge label="Rv2211c (pp) Rv1832" source="145" target="594" weight="1.0" weightOut="1.0" weigthIn="1.0" countOut="1.0" countIn="1.0">
<att type="string" name="edge.targetArrowShape" value="DIAMOND"/>
<att type="string" name="shared_name" value="Rv2211c (pp) Rv1832"/></edge>
<edge label="Rv2211c (pp) Rv0794c" source="145" target="687" weight="1.0" weightOut="1.0" weigthIn="1.0" countOut="1.0" countIn="1.0">
<att type="string" name="edge.targetArrowShape" value="DIAMOND"/>
<att type="string" name="shared_name" value="Rv2211c (pp) Rv0794c"/></edge>
<edge label="Rv2211c (pp) Rv3356c" source="145" target="3" weight="1.0" weightOut="1.0" weigthIn="1.0" countOut="1.0" countIn="1.5">
<att type="string" name="edge.targetArrowShape" value="DIAMOND"/>
<att type="string" name="shared_name" value="Rv2211c (pp) Rv3356c"/></edge>
<edge label="Rv2211c (pp) Rv0956" source="145" target="396" weight="1.0" weightOut="1.0" weigthIn="1.0" countOut="1.0" countIn="1.0">
<att type="string" name="edge.targetArrowShape" value="DIAMOND"/>
<att type="string" name="shared_name" value="Rv2211c (pp) Rv0956"/></edge>
<edge label="Rv2211c (pp) Rv2964" source="145" target="566" weight="1.0" weightOut="1.0" weigthIn="1.0" countOut="1.0" countIn="1.5">
<att type="string" name="edge.targetArrowShape" value="DIAMOND"/>
<att type="string" name="shared_name" value="Rv2211c (pp) Rv2964"/></edge>
<edge label="Rv2211c (pp) Rv2764c" source="145" target="294" weight="1.0" weightOut="1.0" weigthIn="1.0" countOut="1.0" countIn="1.0">
<att type="string" name="edge.targetArrowShape" value="DIAMOND"/>
<att type="string" name="shared_name" value="Rv2211c (pp) Rv2764c"/></edge>
<edge label="Rv2211c (pp) Rv3303c" source="145" target="313" weight="1.0" weightOut="1.0" weigthIn="1.0" countOut="1.0" countIn="1.0">
<att type="string" name="edge.targetArrowShape" value="DIAMOND"/>
<att type="string" name="shared_name" value="Rv2211c (pp) Rv3303c"/></edge>
<edge label="Rv2211c (pp) Rv2763c" source="145" target="325" weight="1.0" weightOut="1.0" weigthIn="1.0" countOut="1.0" countIn="1.0">
<att type="string" name="edge.targetArrowShape" value="DIAMOND"/>
<att type="string" name="shared_name" value="Rv2211c (pp) Rv2763c"/></edge>
<edge label="Rv2211c (pp) Rv0462" source="145" target="572" weight="1.0" weightOut="1.0" weigthIn="1.0" countOut="1.0" countIn="1.0">
<att type="string" name="edge.targetArrowShape" value="DIAMOND"/>
<att type="string" name="shared_name" value="Rv2211c (pp) Rv0462"/></edge>
<edge label="Rv2220 (pp) Rv2992c" source="146" target="199" weight="1.0" weightOut="1.0" weigthIn="1.0" countOut="1.0" countIn="1.0">
<att type="string" name="edge.targetArrowShape" value="DIAMOND"/>
<att type="string" name="shared_name" value="Rv2220 (pp) Rv2992c"/></edge>
<edge label="Rv2220 (pp) Rv2391" source="146" target="482" weight="1.0" weightOut="1.0" weigthIn="1.0" countOut="2.4000000953674316" countIn="1.5833333730697632">
<att type="string" name="edge.targetArrowShape" value="DIAMOND"/>
<att type="string" name="shared_name" value="Rv2220 (pp) Rv2391"/></edge>
<edge label="Rv2220 (pp) Rv0808" source="146" target="71" weight="1.0" weightOut="1.0" weigthIn="1.0" countOut="1.0" countIn="1.7333333492279053">
<att type="string" name="edge.targetArrowShape" value="DIAMOND"/>
<att type="string" name="shared_name" value="Rv2220 (pp) Rv0808"/></edge>
<edge label="Rv2220 (pp) Rv3436c" source="146" target="379" weight="1.0" weightOut="1.0" weigthIn="1.0" countOut="1.0" countIn="1.0">
<att type="string" name="edge.targetArrowShape" value="DIAMOND"/>
<att type="string" name="shared_name" value="Rv2220 (pp) Rv3436c"/></edge>
<edge label="Rv2220 (pp) Rv0266c" source="146" target="512" weight="1.0" weightOut="1.0" weigthIn="1.0" countOut="1.0" countIn="1.0">
<att type="string" name="edge.targetArrowShape" value="DIAMOND"/>
<att type="string" name="shared_name" value="Rv2220 (pp) Rv0266c"/></edge>
<edge label="Rv2220 (pp) Rv1383" source="146" target="699" weight="1.0" weightOut="1.0" weigthIn="1.0" countOut="1.5" countIn="1.0">
<att type="string" name="edge.targetArrowShape" value="DIAMOND"/>
<att type="string" name="shared_name" value="Rv2220 (pp) Rv1383"/></edge>
<edge label="Rv2220 (pp) Rv1384" source="146" target="704" weight="1.0" weightOut="1.0" weigthIn="1.0" countOut="1.0" countIn="1.5">
<att type="string" name="edge.targetArrowShape" value="DIAMOND"/>
<att type="string" name="shared_name" value="Rv2220 (pp) Rv1384"/></edge>
<edge label="Rv0860 (pp) Rv3224" source="147" target="283" weight="1.0" weightOut="1.0" weigthIn="1.0" countOut="1.0" countIn="1.0">
<att type="string" name="edge.targetArrowShape" value="DIAMOND"/>
<att type="string" name="shared_name" value="Rv0860 (pp) Rv3224"/></edge>
<edge label="Rv0860 (pp) Rv3061c" source="147" target="529" weight="1.0" weightOut="1.0" weigthIn="1.0" countOut="1.0" countIn="1.0">
<att type="string" name="edge.targetArrowShape" value="DIAMOND"/>
<att type="string" name="shared_name" value="Rv0860 (pp) Rv3061c"/></edge>
<edge label="Rv0860 (pp) Rv2364c" source="147" target="600" weight="1.0" weightOut="1.0" weigthIn="1.0" countOut="1.0" countIn="1.0">
<att type="string" name="edge.targetArrowShape" value="DIAMOND"/>
<att type="string" name="shared_name" value="Rv0860 (pp) Rv2364c"/></edge>
<edge label="Rv0860 (pp) Rv1144" source="147" target="197" weight="1.0" weightOut="1.0" weigthIn="1.0" countOut="1.0" countIn="1.0">
<att type="string" name="edge.targetArrowShape" value="DIAMOND"/>
<att type="string" name="shared_name" value="Rv0860 (pp) Rv1144"/></edge>
<edge label="Rv0860 (pp) Rv0435c" source="147" target="457" weight="1.0" weightOut="1.0" weigthIn="1.0" countOut="1.0" countIn="1.0">
<att type="string" name="edge.targetArrowShape" value="DIAMOND"/>
<att type="string" name="shared_name" value="Rv0860 (pp) Rv0435c"/></edge>
<edge label="Rv0860 (pp) Rv2115c" source="147" target="599" weight="1.0" weightOut="1.0" weigthIn="1.0" countOut="1.0" countIn="1.0">
<att type="string" name="edge.targetArrowShape" value="DIAMOND"/>
<att type="string" name="shared_name" value="Rv0860 (pp) Rv2115c"/></edge>
<edge label="Rv0860 (pp) Rv3141" source="147" target="694" weight="1.0" weightOut="1.0" weigthIn="1.0" countOut="1.0" countIn="1.0">
<att type="string" name="edge.targetArrowShape" value="DIAMOND"/>
<att type="string" name="shared_name" value="Rv0860 (pp) Rv3141"/></edge>
<edge label="Rv0860 (pp) Rv3573c" source="147" target="761" weight="1.0" weightOut="1.0" weigthIn="1.0" countOut="1.0" countIn="1.0">
<att type="string" name="edge.targetArrowShape" value="DIAMOND"/>
<att type="string" name="shared_name" value="Rv0860 (pp) Rv3573c"/></edge>
<edge label="Rv0860 (pp) Rv0672" source="147" target="268" weight="1.0" weightOut="1.0" weigthIn="1.0" countOut="1.0" countIn="1.0">
<att type="string" name="edge.targetArrowShape" value="DIAMOND"/>
<att type="string" name="shared_name" value="Rv0860 (pp) Rv0672"/></edge>
<edge label="Rv0860 (pp) Rv3797" source="147" target="683" weight="1.0" weightOut="1.0" weigthIn="1.0" countOut="1.0" countIn="1.0">
<att type="string" name="edge.targetArrowShape" value="DIAMOND"/>
<att type="string" name="shared_name" value="Rv0860 (pp) Rv3797"/></edge>
<edge label="Rv0860 (pp) Rv0751c" source="147" target="846" weight="1.0" weightOut="1.0" weigthIn="1.0" countOut="1.0" countIn="1.0">
<att type="string" name="edge.targetArrowShape" value="DIAMOND"/>
<att type="string" name="shared_name" value="Rv0860 (pp) Rv0751c"/></edge>
<edge label="Rv3607c (pp) Rv3608c" source="148" target="161" weight="1.0" weightOut="1.0" weigthIn="1.0" countOut="1.0" countIn="1.0">
<att type="string" name="edge.targetArrowShape" value="DIAMOND"/>
<att type="string" name="shared_name" value="Rv3607c (pp) Rv3608c"/></edge>
<edge label="Rv3607c (pp) Rv3606c" source="148" target="245" weight="1.0" weightOut="1.0" weigthIn="1.0" countOut="1.0" countIn="1.0">
<att type="string" name="edge.targetArrowShape" value="DIAMOND"/>
<att type="string" name="shared_name" value="Rv3607c (pp) Rv3606c"/></edge>
<edge label="Rv3607c (pp) Rv1207" source="148" target="349" weight="1.0" weightOut="1.0" weigthIn="1.0" countOut="1.0" countIn="1.0">
<att type="string" name="edge.targetArrowShape" value="DIAMOND"/>
<att type="string" name="shared_name" value="Rv3607c (pp) Rv1207"/></edge>
<edge label="Rv2428 (pp) Rv2995c" source="149" target="7" weight="1.0" weightOut="1.0" weigthIn="1.0" countOut="1.0" countIn="1.0">
<att type="string" name="edge.targetArrowShape" value="DIAMOND"/>
<att type="string" name="shared_name" value="Rv2428 (pp) Rv2995c"/></edge>
<edge label="Rv2428 (pp) Rv2782c" source="149" target="469" weight="1.0" weightOut="1.0" weigthIn="1.0" countOut="1.0" countIn="1.0">
<att type="string" name="edge.targetArrowShape" value="DIAMOND"/>
<att type="string" name="shared_name" value="Rv2428 (pp) Rv2782c"/></edge>
<edge label="Rv2428 (pp) Rv3029c" source="149" target="400" weight="1.0" weightOut="1.0" weigthIn="1.0" countOut="1.0" countIn="1.0">
<att type="string" name="edge.targetArrowShape" value="DIAMOND"/>
<att type="string" name="shared_name" value="Rv2428 (pp) Rv3029c"/></edge>
<edge label="Rv2428 (pp) Rv3598c" source="149" target="711" weight="1.0" weightOut="1.0" weigthIn="1.0" countOut="1.0" countIn="1.0">
<att type="string" name="edge.targetArrowShape" value="DIAMOND"/>
<att type="string" name="shared_name" value="Rv2428 (pp) Rv3598c"/></edge>
<edge label="Rv2428 (pp) Rv1308" source="149" target="805" weight="1.0" weightOut="1.0" weigthIn="1.0" countOut="1.0" countIn="1.0">
<att type="string" name="edge.targetArrowShape" value="DIAMOND"/>
<att type="string" name="shared_name" value="Rv2428 (pp) Rv1308"/></edge>
<edge label="Rv2428 (pp) Rv0350" source="149" target="172" weight="1.0" weightOut="1.0" weigthIn="1.0" countOut="1.0" countIn="1.0">
<att type="string" name="edge.targetArrowShape" value="DIAMOND"/>
<att type="string" name="shared_name" value="Rv2428 (pp) Rv0350"/></edge>
<edge label="Rv1181 (pp) Rv1661" source="150" target="304" weight="1.0" weightOut="1.0" weigthIn="1.0" countOut="1.0" countIn="1.0">
<att type="string" name="edge.targetArrowShape" value="DIAMOND"/>
<att type="string" name="shared_name" value="Rv1181 (pp) Rv1661"/></edge>
<edge label="Rv1181 (pp) Rv1662" source="150" target="305" weight="1.0" weightOut="1.0" weigthIn="1.0" countOut="1.0" countIn="1.0">
<att type="string" name="edge.targetArrowShape" value="DIAMOND"/>
<att type="string" name="shared_name" value="Rv1181 (pp) Rv1662"/></edge>
<edge label="Rv1181 (pp) Rv3825c" source="150" target="431" weight="1.0" weightOut="1.0" weigthIn="1.0" countOut="1.0" countIn="1.0">
<att type="string" name="edge.targetArrowShape" value="DIAMOND"/>
<att type="string" name="shared_name" value="Rv1181 (pp) Rv3825c"/></edge>
<edge label="Rv1181 (pp) Rv1180" source="150" target="153" weight="1.0" weightOut="1.0" weigthIn="1.0" countOut="1.0" countIn="1.0">
<att type="string" name="edge.targetArrowShape" value="DIAMOND"/>
<att type="string" name="shared_name" value="Rv1181 (pp) Rv1180"/></edge>
<edge label="Rv1181 (pp) Rv2946c" source="150" target="514" weight="1.0" weightOut="1.0" weigthIn="1.0" countOut="1.0" countIn="1.0">
<att type="string" name="edge.targetArrowShape" value="DIAMOND"/>
<att type="string" name="shared_name" value="Rv1181 (pp) Rv2946c"/></edge>
<edge label="Rv1181 (pp) Rv2947c" source="150" target="531" weight="1.0" weightOut="1.0" weigthIn="1.0" countOut="1.5" countIn="1.5">
<att type="string" name="edge.targetArrowShape" value="DIAMOND"/>
<att type="string" name="shared_name" value="Rv1181 (pp) Rv2947c"/></edge>
<edge label="Rv1181 (pp) Rv2940c" source="150" target="678" weight="1.0" weightOut="1.0" weigthIn="1.0" countOut="1.0" countIn="1.0">
<att type="string" name="edge.targetArrowShape" value="DIAMOND"/>
<att type="string" name="shared_name" value="Rv1181 (pp) Rv2940c"/></edge>
<edge label="Rv1181 (pp) Rv3800c" source="150" target="777" weight="1.0" weightOut="1.0" weigthIn="1.0" countOut="1.0" countIn="1.0">
<att type="string" name="edge.targetArrowShape" value="DIAMOND"/>
<att type="string" name="shared_name" value="Rv1181 (pp) Rv3800c"/></edge>
<edge label="Rv1181 (pp) Rv2934" source="150" target="542" weight="1.0" weightOut="1.0" weigthIn="1.0" countOut="1.0" countIn="1.0">
<att type="string" name="edge.targetArrowShape" value="DIAMOND"/>
<att type="string" name="shared_name" value="Rv1181 (pp) Rv2934"/></edge>
<edge label="Rv1181 (pp) Rv2931" source="150" target="546" weight="1.0" weightOut="1.0" weigthIn="1.0" countOut="1.0" countIn="1.0">
<att type="string" name="edge.targetArrowShape" value="DIAMOND"/>
<att type="string" name="shared_name" value="Rv1181 (pp) Rv2931"/></edge>
<edge label="Rv1181 (pp) Rv2933" source="150" target="548" weight="1.0" weightOut="1.0" weigthIn="1.0" countOut="1.0" countIn="1.0">
<att type="string" name="edge.targetArrowShape" value="DIAMOND"/>
<att type="string" name="shared_name" value="Rv1181 (pp) Rv2933"/></edge>
<edge label="Rv1181 (pp) Rv2932" source="150" target="551" weight="1.0" weightOut="1.0" weigthIn="1.0" countOut="1.0" countIn="1.0">
<att type="string" name="edge.targetArrowShape" value="DIAMOND"/>
<att type="string" name="shared_name" value="Rv1181 (pp) Rv2932"/></edge>
<edge label="Rv1181 (pp) Rv2048c" source="150" target="513" weight="1.0" weightOut="1.0" weigthIn="1.0" countOut="1.0" countIn="1.0">
<att type="string" name="edge.targetArrowShape" value="DIAMOND"/>
<att type="string" name="shared_name" value="Rv1181 (pp) Rv2048c"/></edge>
<edge label="Rv1181 (pp) Rv1527c" source="150" target="830" weight="1.0" weightOut="1.0" weigthIn="1.0" countOut="1.0" countIn="1.0">
<att type="string" name="edge.targetArrowShape" value="DIAMOND"/>
<att type="string" name="shared_name" value="Rv1181 (pp) Rv1527c"/></edge>
<edge label="Rv2950c (pp) Rv0458" source="151" target="593" weight="1.0" weightOut="1.0" weigthIn="1.0" countOut="1.0" countIn="1.0">
<att type="string" name="edge.targetArrowShape" value="DIAMOND"/>
<att type="string" name="shared_name" value="Rv2950c (pp) Rv0458"/></edge>
<edge label="Rv2038c (pp) Rv2039c" source="152" target="201" weight="1.0" weightOut="1.0" weigthIn="1.0" countOut="1.0" countIn="1.0">
<att type="string" name="edge.targetArrowShape" value="DIAMOND"/>
<att type="string" name="shared_name" value="Rv2038c (pp) Rv2039c"/></edge>
<edge label="Rv2038c (pp) Rv2041c" source="152" target="483" weight="1.0" weightOut="1.0" weigthIn="1.0" countOut="1.0" countIn="1.0">
<att type="string" name="edge.targetArrowShape" value="DIAMOND"/>
<att type="string" name="shared_name" value="Rv2038c (pp) Rv2041c"/></edge>
<edge label="Rv2038c (pp) Rv2040c" source="152" target="496" weight="1.0" weightOut="1.0" weigthIn="1.0" countOut="1.0" countIn="1.0">
<att type="string" name="edge.targetArrowShape" value="DIAMOND"/>
<att type="string" name="shared_name" value="Rv2038c (pp) Rv2040c"/></edge>
<edge label="Rv1180 (pp) Rv1661" source="153" target="304" weight="1.0" weightOut="1.0" weigthIn="1.0" countOut="1.0" countIn="1.0">
<att type="string" name="edge.targetArrowShape" value="DIAMOND"/>
<att type="string" name="shared_name" value="Rv1180 (pp) Rv1661"/></edge>
<edge label="Rv1180 (pp) Rv1662" source="153" target="305" weight="1.0" weightOut="1.0" weigthIn="1.0" countOut="1.0" countIn="1.0">
<att type="string" name="edge.targetArrowShape" value="DIAMOND"/>
<att type="string" name="shared_name" value="Rv1180 (pp) Rv1662"/></edge>
<edge label="Rv1180 (pp) Rv3825c" source="153" target="431" weight="1.0" weightOut="1.0" weigthIn="1.0" countOut="1.0" countIn="1.0">
<att type="string" name="edge.targetArrowShape" value="DIAMOND"/>
<att type="string" name="shared_name" value="Rv1180 (pp) Rv3825c"/></edge>
<edge label="Rv1180 (pp) Rv1181" source="153" target="150" weight="1.0" weightOut="1.0" weigthIn="1.0" countOut="1.0" countIn="1.0">
<att type="string" name="edge.targetArrowShape" value="DIAMOND"/>
<att type="string" name="shared_name" value="Rv1180 (pp) Rv1181"/></edge>
<edge label="Rv1180 (pp) Rv2946c" source="153" target="514" weight="1.0" weightOut="1.0" weigthIn="1.0" countOut="1.0" countIn="1.0">
<att type="string" name="edge.targetArrowShape" value="DIAMOND"/>
<att type="string" name="shared_name" value="Rv1180 (pp) Rv2946c"/></edge>
<edge label="Rv1180 (pp) Rv2947c" source="153" target="531" weight="1.0" weightOut="1.0" weigthIn="1.0" countOut="1.0" countIn="1.0">
<att type="string" name="edge.targetArrowShape" value="DIAMOND"/>
<att type="string" name="shared_name" value="Rv1180 (pp) Rv2947c"/></edge>
<edge label="Rv1180 (pp) Rv2940c" source="153" target="678" weight="1.0" weightOut="1.0" weigthIn="1.0" countOut="1.0" countIn="1.0">
<att type="string" name="edge.targetArrowShape" value="DIAMOND"/>
<att type="string" name="shared_name" value="Rv1180 (pp) Rv2940c"/></edge>
<edge label="Rv1180 (pp) Rv3800c" source="153" target="777" weight="1.0" weightOut="1.0" weigthIn="1.0" countOut="1.0" countIn="1.0">
<att type="string" name="edge.targetArrowShape" value="DIAMOND"/>
<att type="string" name="shared_name" value="Rv1180 (pp) Rv3800c"/></edge>
<edge label="Rv1180 (pp) Rv2935" source="153" target="541" weight="1.0" weightOut="1.0" weigthIn="1.0" countOut="1.0" countIn="1.0">
<att type="string" name="edge.targetArrowShape" value="DIAMOND"/>
<att type="string" name="shared_name" value="Rv1180 (pp) Rv2935"/></edge>
<edge label="Rv1180 (pp) Rv2934" source="153" target="542" weight="1.0" weightOut="1.0" weigthIn="1.0" countOut="1.0" countIn="1.0">
<att type="string" name="edge.targetArrowShape" value="DIAMOND"/>
<att type="string" name="shared_name" value="Rv1180 (pp) Rv2934"/></edge>
<edge label="Rv1180 (pp) Rv2931" source="153" target="546" weight="1.0" weightOut="1.0" weigthIn="1.0" countOut="1.0" countIn="1.0">
<att type="string" name="edge.targetArrowShape" value="DIAMOND"/>
<att type="string" name="shared_name" value="Rv1180 (pp) Rv2931"/></edge>
<edge label="Rv1180 (pp) Rv2933" source="153" target="548" weight="1.0" weightOut="1.0" weigthIn="1.0" countOut="1.0" countIn="1.0">
<att type="string" name="edge.targetArrowShape" value="DIAMOND"/>
<att type="string" name="shared_name" value="Rv1180 (pp) Rv2933"/></edge>
<edge label="Rv1180 (pp) Rv2932" source="153" target="551" weight="1.0" weightOut="1.0" weigthIn="1.0" countOut="1.0" countIn="1.0">
<att type="string" name="edge.targetArrowShape" value="DIAMOND"/>
<att type="string" name="shared_name" value="Rv1180 (pp) Rv2932"/></edge>
<edge label="Rv1180 (pp) Rv2048c" source="153" target="513" weight="1.0" weightOut="1.0" weigthIn="1.0" countOut="1.0" countIn="1.0">
<att type="string" name="edge.targetArrowShape" value="DIAMOND"/>
<att type="string" name="shared_name" value="Rv1180 (pp) Rv2048c"/></edge>
<edge label="Rv1180 (pp) Rv1527c" source="153" target="830" weight="1.0" weightOut="1.0" weigthIn="1.0" countOut="1.0" countIn="1.0">
<att type="string" name="edge.targetArrowShape" value="DIAMOND"/>
<att type="string" name="shared_name" value="Rv1180 (pp) Rv1527c"/></edge>
<edge label="Rv0069c (pp) Rv0505c" source="154" target="265" weight="1.0" weightOut="1.0" weigthIn="1.0" countOut="1.0" countIn="1.5">
<att type="string" name="edge.targetArrowShape" value="DIAMOND"/>
<att type="string" name="shared_name" value="Rv0069c (pp) Rv0505c"/></edge>
<edge label="Rv0069c (pp) Rv0070c" source="154" target="337" weight="1.0" weightOut="1.0" weigthIn="1.0" countOut="1.0" countIn="1.0">
<att type="string" name="edge.targetArrowShape" value="DIAMOND"/>
<att type="string" name="shared_name" value="Rv0069c (pp) Rv0070c"/></edge>
<edge label="Rv0069c (pp) Rv1093" source="154" target="558" weight="1.0" weightOut="1.0" weigthIn="1.0" countOut="1.0" countIn="1.0">
<att type="string" name="edge.targetArrowShape" value="DIAMOND"/>
<att type="string" name="shared_name" value="Rv0069c (pp) Rv1093"/></edge>
<edge label="Rv0069c (pp) Rv3042c" source="154" target="509" weight="1.0" weightOut="1.0" weigthIn="1.0" countOut="4.866666793823242" countIn="2.882539749145508">
<att type="string" name="edge.targetArrowShape" value="DIAMOND"/>
<att type="string" name="shared_name" value="Rv0069c (pp) Rv3042c"/></edge>
<edge label="Rv1448c (pp) Rv3010c" source="155" target="119" weight="1.0" weightOut="1.0" weigthIn="1.0" countOut="1.0" countIn="1.5">
<att type="string" name="edge.targetArrowShape" value="DIAMOND"/>
<att type="string" name="shared_name" value="Rv1448c (pp) Rv3010c"/></edge>
<edge label="Rv1448c (pp) Rv0650" source="155" target="295" weight="1.0" weightOut="1.0" weigthIn="1.0" countOut="1.0" countIn="1.0">
<att type="string" name="edge.targetArrowShape" value="DIAMOND"/>
<att type="string" name="shared_name" value="Rv1448c (pp) Rv0650"/></edge>
<edge label="Rv1448c (pp) Rv1099c" source="155" target="581" weight="1.0" weightOut="1.0" weigthIn="1.0" countOut="1.0" countIn="1.0">
<att type="string" name="edge.targetArrowShape" value="DIAMOND"/>
<att type="string" name="shared_name" value="Rv1448c (pp) Rv1099c"/></edge>
<edge label="Rv1448c (pp) Rv2029c" source="155" target="209" weight="1.0" weightOut="1.0" weigthIn="1.0" countOut="1.0" countIn="1.0">
<att type="string" name="edge.targetArrowShape" value="DIAMOND"/>
<att type="string" name="shared_name" value="Rv1448c (pp) Rv2029c"/></edge>
<edge label="Rv1448c (pp) Rv1438" source="155" target="342" weight="1.0" weightOut="1.0" weigthIn="1.0" countOut="1.0" countIn="2.5713236331939697">
<att type="string" name="edge.targetArrowShape" value="DIAMOND"/>
<att type="string" name="shared_name" value="Rv1448c (pp) Rv1438"/></edge>
<edge label="Rv1448c (pp) Rv0363c" source="155" target="584" weight="1.0" weightOut="1.0" weigthIn="1.0" countOut="1.0" countIn="1.0">
<att type="string" name="edge.targetArrowShape" value="DIAMOND"/>
<att type="string" name="shared_name" value="Rv1448c (pp) Rv0363c"/></edge>
<edge label="Rv1448c (pp) Rv2702" source="155" target="609" weight="1.0" weightOut="1.0" weigthIn="1.0" countOut="1.0" countIn="1.0">
<att type="string" name="edge.targetArrowShape" value="DIAMOND"/>
<att type="string" name="shared_name" value="Rv1448c (pp) Rv2702"/></edge>
<edge label="Rv1448c (pp) Rv0478" source="155" target="623" weight="1.0" weightOut="1.0" weigthIn="1.0" countOut="1.0" countIn="1.0">
<att type="string" name="edge.targetArrowShape" value="DIAMOND"/>
<att type="string" name="shared_name" value="Rv1448c (pp) Rv0478"/></edge>
<edge label="Rv3709c (pp) Rv1538c" source="156" target="218" weight="1.0" weightOut="1.0" weigthIn="1.0" countOut="1.0" countIn="1.0">
<att type="string" name="edge.targetArrowShape" value="DIAMOND"/>
<att type="string" name="shared_name" value="Rv3709c (pp) Rv1538c"/></edge>
<edge label="Rv3709c (pp) Rv3708c" source="156" target="178" weight="1.0" weightOut="1.0" weigthIn="1.0" countOut="1.0" countIn="1.0">
<att type="string" name="edge.targetArrowShape" value="DIAMOND"/>
<att type="string" name="shared_name" value="Rv3709c (pp) Rv3708c"/></edge>
<edge label="Rv3709c (pp) Rv2201" source="156" target="184" weight="1.0" weightOut="1.0" weigthIn="1.0" countOut="1.0" countIn="1.0">
<att type="string" name="edge.targetArrowShape" value="DIAMOND"/>
<att type="string" name="shared_name" value="Rv3709c (pp) Rv2201"/></edge>
<edge label="Rv3709c (pp) Rv0337c" source="156" target="61" weight="1.0" weightOut="1.0" weigthIn="1.0" countOut="1.5" countIn="1.0">
<att type="string" name="edge.targetArrowShape" value="DIAMOND"/>
<att type="string" name="shared_name" value="Rv3709c (pp) Rv0337c"/></edge>
<edge label="Rv3709c (pp) Rv1380" source="156" target="802" weight="1.0" weightOut="1.0" weigthIn="1.0" countOut="1.0" countIn="1.0">
<att type="string" name="edge.targetArrowShape" value="DIAMOND"/>
<att type="string" name="shared_name" value="Rv3709c (pp) Rv1380"/></edge>
<edge label="Rv3709c (pp) Rv0357c" source="156" target="66" weight="1.0" weightOut="1.0" weigthIn="1.0" countOut="1.0" countIn="1.0">
<att type="string" name="edge.targetArrowShape" value="DIAMOND"/>
<att type="string" name="shared_name" value="Rv3709c (pp) Rv0357c"/></edge>
<edge label="Rv3709c (pp) Rv1658" source="156" target="463" weight="1.0" weightOut="1.0" weigthIn="1.0" countOut="1.0" countIn="1.0">
<att type="string" name="edge.targetArrowShape" value="DIAMOND"/>
<att type="string" name="shared_name" value="Rv3709c (pp) Rv1658"/></edge>
<edge label="Rv2210c (pp) Rv2225" source="157" target="143" weight="1.0" weightOut="1.0" weigthIn="1.0" countOut="1.0" countIn="1.0">
<att type="string" name="edge.targetArrowShape" value="DIAMOND"/>
<att type="string" name="shared_name" value="Rv2210c (pp) Rv2225"/></edge>
<edge label="Rv2210c (pp) Rv0041" source="157" target="425" weight="1.0" weightOut="1.0" weigthIn="1.0" countOut="1.0" countIn="1.0">
<att type="string" name="edge.targetArrowShape" value="DIAMOND"/>
<att type="string" name="shared_name" value="Rv2210c (pp) Rv0041"/></edge>
<edge label="Rv2210c (pp) Rv0189c" source="157" target="692" weight="1.0" weightOut="1.0" weigthIn="1.0" countOut="1.0" countIn="1.0">
<att type="string" name="edge.targetArrowShape" value="DIAMOND"/>
<att type="string" name="shared_name" value="Rv2210c (pp) Rv0189c"/></edge>
<edge label="Rv2210c (pp) Rv3710" source="157" target="96" weight="1.0" weightOut="1.0" weigthIn="1.0" countOut="1.0" countIn="1.0">
<att type="string" name="edge.targetArrowShape" value="DIAMOND"/>
<att type="string" name="shared_name" value="Rv2210c (pp) Rv3710"/></edge>
<edge label="Rv2210c (pp) Rv1536" source="157" target="49" weight="1.0" weightOut="1.0" weigthIn="1.0" countOut="1.0" countIn="1.0">
<att type="string" name="edge.targetArrowShape" value="DIAMOND"/>
<att type="string" name="shared_name" value="Rv2210c (pp) Rv1536"/></edge>
<edge label="Rv2210c (pp) Rv2448c" source="157" target="465" weight="1.0" weightOut="1.0" weigthIn="1.0" countOut="1.0" countIn="1.0">
<att type="string" name="edge.targetArrowShape" value="DIAMOND"/>
<att type="string" name="shared_name" value="Rv2210c (pp) Rv2448c"/></edge>
<edge label="Rv3075c (pp) Rv0211" source="158" target="385" weight="1.0" weightOut="1.0" weigthIn="1.0" countOut="1.0" countIn="1.0">
<att type="string" name="edge.targetArrowShape" value="DIAMOND"/>
<att type="string" name="shared_name" value="Rv3075c (pp) Rv0211"/></edge>
<edge label="Rv3075c (pp) Rv1475c" source="158" target="429" weight="1.0" weightOut="1.0" weigthIn="1.0" countOut="1.3333333730697632" countIn="1.0">
<att type="string" name="edge.targetArrowShape" value="DIAMOND"/>
<att type="string" name="shared_name" value="Rv3075c (pp) Rv1475c"/></edge>
<edge label="Rv3075c (pp) Rv1240" source="158" target="314" weight="1.0" weightOut="1.0" weigthIn="1.0" countOut="1.0" countIn="1.0">
<att type="string" name="edge.targetArrowShape" value="DIAMOND"/>
<att type="string" name="shared_name" value="Rv3075c (pp) Rv1240"/></edge>
<edge label="Rv3075c (pp) Rv2967c" source="158" target="664" weight="1.0" weightOut="1.0" weigthIn="1.0" countOut="1.0" countIn="1.0">
<att type="string" name="edge.targetArrowShape" value="DIAMOND"/>
<att type="string" name="shared_name" value="Rv3075c (pp) Rv2967c"/></edge>
<edge label="Rv2326c (pp) Rv2325c" source="159" target="181" weight="1.0" weightOut="1.0" weigthIn="1.0" countOut="1.0" countIn="1.0">
<att type="string" name="edge.targetArrowShape" value="DIAMOND"/>
<att type="string" name="shared_name" value="Rv2326c (pp) Rv2325c"/></edge>
<edge label="Rv2213 (pp) Rv2467" source="160" target="95" weight="1.0" weightOut="1.0" weigthIn="1.0" countOut="2.0" countIn="1.0">
<att type="string" name="edge.targetArrowShape" value="DIAMOND"/>
<att type="string" name="shared_name" value="Rv2213 (pp) Rv2467"/></edge>
<edge label="Rv2213 (pp) Rv2394" source="160" target="391" weight="1.0" weightOut="1.0" weigthIn="1.0" countOut="1.0" countIn="2.3333332538604736">
<att type="string" name="edge.targetArrowShape" value="DIAMOND"/>
<att type="string" name="shared_name" value="Rv2213 (pp) Rv2394"/></edge>
<edge label="Rv2213 (pp) Rv2334" source="160" target="559" weight="1.0" weightOut="1.0" weigthIn="1.0" countOut="1.0" countIn="1.0">
<att type="string" name="edge.targetArrowShape" value="DIAMOND"/>
<att type="string" name="shared_name" value="Rv2213 (pp) Rv2334"/></edge>
<edge label="Rv2213 (pp) Rv3340" source="160" target="746" weight="1.0" weightOut="1.0" weigthIn="1.0" countOut="1.0" countIn="1.0">
<att type="string" name="edge.targetArrowShape" value="DIAMOND"/>
<att type="string" name="shared_name" value="Rv2213 (pp) Rv3340"/></edge>
<edge label="Rv2213 (pp) Rv0848" source="160" target="24" weight="1.0" weightOut="1.0" weigthIn="1.0" countOut="1.0" countIn="2.0">
<att type="string" name="edge.targetArrowShape" value="DIAMOND"/>
<att type="string" name="shared_name" value="Rv2213 (pp) Rv0848"/></edge>
<edge label="Rv2213 (pp) Rv3704c" source="160" target="113" weight="1.0" weightOut="1.0" weigthIn="1.0" countOut="2.0" countIn="1.0">
<att type="string" name="edge.targetArrowShape" value="DIAMOND"/>
<att type="string" name="shared_name" value="Rv2213 (pp) Rv3704c"/></edge>
<edge label="Rv2213 (pp) Rv0070c" source="160" target="337" weight="1.0" weightOut="1.0" weigthIn="1.0" countOut="1.0" countIn="1.0">
<att type="string" name="edge.targetArrowShape" value="DIAMOND"/>
<att type="string" name="shared_name" value="Rv2213 (pp) Rv0070c"/></edge>
<edge label="Rv2213 (pp) Rv1093" source="160" target="558" weight="1.0" weightOut="1.0" weigthIn="1.0" countOut="1.0" countIn="1.0">
<att type="string" name="edge.targetArrowShape" value="DIAMOND"/>
<att type="string" name="shared_name" value="Rv2213 (pp) Rv1093"/></edge>
<edge label="Rv2213 (pp) Rv0773c" source="160" target="632" weight="1.0" weightOut="1.0" weigthIn="1.0" countOut="1.3333333730697632" countIn="2.0">
<att type="string" name="edge.targetArrowShape" value="DIAMOND"/>
<att type="string" name="shared_name" value="Rv2213 (pp) Rv0773c"/></edge>
<edge label="Rv2213 (pp) Rv3684" source="160" target="374" weight="1.0" weightOut="1.0" weigthIn="1.0" countOut="1.0" countIn="1.0">
<att type="string" name="edge.targetArrowShape" value="DIAMOND"/>
<att type="string" name="shared_name" value="Rv2213 (pp) Rv3684"/></edge>
<edge label="Rv2213 (pp) Rv1336" source="160" target="840" weight="1.0" weightOut="1.0" weigthIn="1.0" countOut="1.0" countIn="1.0">
<att type="string" name="edge.targetArrowShape" value="DIAMOND"/>
<att type="string" name="shared_name" value="Rv2213 (pp) Rv1336"/></edge>
<edge label="Rv3608c (pp) Rv3607c" source="161" target="148" weight="1.0" weightOut="1.0" weigthIn="1.0" countOut="1.0" countIn="1.0">
<att type="string" name="edge.targetArrowShape" value="DIAMOND"/>
<att type="string" name="shared_name" value="Rv3608c (pp) Rv3607c"/></edge>
<edge label="Rv3608c (pp) Rv3606c" source="161" target="245" weight="1.0" weightOut="1.0" weigthIn="1.0" countOut="1.0" countIn="1.0">
<att type="string" name="edge.targetArrowShape" value="DIAMOND"/>
<att type="string" name="shared_name" value="Rv3608c (pp) Rv3606c"/></edge>
<edge label="Rv3608c (pp) Rv0812" source="161" target="16" weight="1.0" weightOut="1.0" weigthIn="1.0" countOut="1.0" countIn="1.263157844543457">
<att type="string" name="edge.targetArrowShape" value="DIAMOND"/>
<att type="string" name="shared_name" value="Rv3608c (pp) Rv0812"/></edge>
<edge label="Rv3608c (pp) Rv2447c" source="161" target="489" weight="1.0" weightOut="1.0" weigthIn="1.0" countOut="1.0" countIn="1.0">
<att type="string" name="edge.targetArrowShape" value="DIAMOND"/>
<att type="string" name="shared_name" value="Rv3608c (pp) Rv2447c"/></edge>
<edge label="Rv1164 (pp) Rv0253" source="162" target="441" weight="1.0" weightOut="1.0" weigthIn="1.0" countOut="1.0" countIn="1.5">
<att type="string" name="edge.targetArrowShape" value="DIAMOND"/>
<att type="string" name="shared_name" value="Rv1164 (pp) Rv0253"/></edge>
<edge label="Rv1164 (pp) Rv0252" source="162" target="442" weight="1.0" weightOut="1.0" weigthIn="1.0" countOut="1.0" countIn="1.0">
<att type="string" name="edge.targetArrowShape" value="DIAMOND"/>
<att type="string" name="shared_name" value="Rv1164 (pp) Rv0252"/></edge>
<edge label="Rv1164 (pp) Rv1162" source="162" target="164" weight="1.0" weightOut="1.0" weigthIn="1.0" countOut="1.0" countIn="1.0">
<att type="string" name="edge.targetArrowShape" value="DIAMOND"/>
<att type="string" name="shared_name" value="Rv1164 (pp) Rv1162"/></edge>
<edge label="Rv1164 (pp) Rv1163" source="162" target="165" weight="1.0" weightOut="1.0" weigthIn="1.0" countOut="1.0" countIn="1.0">
<att type="string" name="edge.targetArrowShape" value="DIAMOND"/>
<att type="string" name="shared_name" value="Rv1164 (pp) Rv1163"/></edge>
<edge label="Rv1164 (pp) Rv1161" source="162" target="194" weight="1.0" weightOut="1.0" weigthIn="1.0" countOut="1.5" countIn="1.5">
<att type="string" name="edge.targetArrowShape" value="DIAMOND"/>
<att type="string" name="shared_name" value="Rv1164 (pp) Rv1161"/></edge>
<edge label="Rv2855 (pp) Rv2394" source="163" target="391" weight="1.0" weightOut="1.0" weigthIn="1.0" countOut="1.0" countIn="1.0">
<att type="string" name="edge.targetArrowShape" value="DIAMOND"/>
<att type="string" name="shared_name" value="Rv2855 (pp) Rv2394"/></edge>
<edge label="Rv2855 (pp) Rv0773c" source="163" target="632" weight="1.0" weightOut="1.0" weigthIn="1.0" countOut="1.0" countIn="1.0">
<att type="string" name="edge.targetArrowShape" value="DIAMOND"/>
<att type="string" name="shared_name" value="Rv2855 (pp) Rv0773c"/></edge>
<edge label="Rv1162 (pp) Rv0253" source="164" target="441" weight="1.0" weightOut="1.0" weigthIn="1.0" countOut="1.0" countIn="1.5">
<att type="string" name="edge.targetArrowShape" value="DIAMOND"/>
<att type="string" name="shared_name" value="Rv1162 (pp) Rv0253"/></edge>
<edge label="Rv1162 (pp) Rv0252" source="164" target="442" weight="1.0" weightOut="1.0" weigthIn="1.0" countOut="1.0" countIn="1.0">
<att type="string" name="edge.targetArrowShape" value="DIAMOND"/>
<att type="string" name="shared_name" value="Rv1162 (pp) Rv0252"/></edge>
<edge label="Rv1162 (pp) Rv1164" source="164" target="162" weight="1.0" weightOut="1.0" weigthIn="1.0" countOut="1.0" countIn="1.0">
<att type="string" name="edge.targetArrowShape" value="DIAMOND"/>
<att type="string" name="shared_name" value="Rv1162 (pp) Rv1164"/></edge>
<edge label="Rv1162 (pp) Rv1163" source="164" target="165" weight="1.0" weightOut="1.0" weigthIn="1.0" countOut="1.0" countIn="1.0">
<att type="string" name="edge.targetArrowShape" value="DIAMOND"/>
<att type="string" name="shared_name" value="Rv1162 (pp) Rv1163"/></edge>
<edge label="Rv1162 (pp) Rv1161" source="164" target="194" weight="1.0" weightOut="1.0" weigthIn="1.0" countOut="1.5" countIn="1.5">
<att type="string" name="edge.targetArrowShape" value="DIAMOND"/>
<att type="string" name="shared_name" value="Rv1162 (pp) Rv1161"/></edge>
<edge label="Rv1163 (pp) Rv0253" source="165" target="441" weight="1.0" weightOut="1.0" weigthIn="1.0" countOut="1.5333333015441895" countIn="5.0">
<att type="string" name="edge.targetArrowShape" value="DIAMOND"/>
<att type="string" name="shared_name" value="Rv1163 (pp) Rv0253"/></edge>
<edge label="Rv1163 (pp) Rv0252" source="165" target="442" weight="1.0" weightOut="1.0" weigthIn="1.0" countOut="1.5333333015441895" countIn="1.0">
<att type="string" name="edge.targetArrowShape" value="DIAMOND"/>
<att type="string" name="shared_name" value="Rv1163 (pp) Rv0252"/></edge>
<edge label="Rv1163 (pp) Rv1164" source="165" target="162" weight="1.0" weightOut="1.0" weigthIn="1.0" countOut="1.0" countIn="1.0">
<att type="string" name="edge.targetArrowShape" value="DIAMOND"/>
<att type="string" name="shared_name" value="Rv1163 (pp) Rv1164"/></edge>
<edge label="Rv1163 (pp) Rv1162" source="165" target="164" weight="1.0" weightOut="1.0" weigthIn="1.0" countOut="1.0" countIn="1.0">
<att type="string" name="edge.targetArrowShape" value="DIAMOND"/>
<att type="string" name="shared_name" value="Rv1163 (pp) Rv1162"/></edge>
<edge label="Rv1163 (pp) Rv1161" source="165" target="194" weight="1.0" weightOut="1.0" weigthIn="1.0" countOut="1.5" countIn="1.5">
<att type="string" name="edge.targetArrowShape" value="DIAMOND"/>
<att type="string" name="shared_name" value="Rv1163 (pp) Rv1161"/></edge>
<edge label="Rv0852 (pp) Rv0223c" source="166" target="352" weight="1.0" weightOut="1.0" weigthIn="1.0" countOut="1.0" countIn="1.0">
<att type="string" name="edge.targetArrowShape" value="DIAMOND"/>
<att type="string" name="shared_name" value="Rv0852 (pp) Rv0223c"/></edge>
<edge label="Rv0852 (pp) Rv3391" source="166" target="677" weight="1.0" weightOut="1.0" weigthIn="1.0" countOut="1.0" countIn="1.0">
<att type="string" name="edge.targetArrowShape" value="DIAMOND"/>
<att type="string" name="shared_name" value="Rv0852 (pp) Rv3391"/></edge>
<edge label="Rv0852 (pp) Rv2951c" source="166" target="177" weight="1.0" weightOut="1.0" weigthIn="1.0" countOut="1.0" countIn="1.0">
<att type="string" name="edge.targetArrowShape" value="DIAMOND"/>
<att type="string" name="shared_name" value="Rv0852 (pp) Rv2951c"/></edge>
<edge label="Rv2439c (pp) Rv2476c" source="167" target="381" weight="1.0" weightOut="1.0" weigthIn="1.0" countOut="1.5" countIn="1.0">
<att type="string" name="edge.targetArrowShape" value="DIAMOND"/>
<att type="string" name="shared_name" value="Rv2439c (pp) Rv2476c"/></edge>
<edge label="Rv2439c (pp) Rv2427c" source="167" target="617" weight="1.0" weightOut="1.0" weigthIn="1.0" countOut="1.5" countIn="1.0">
<att type="string" name="edge.targetArrowShape" value="DIAMOND"/>
<att type="string" name="shared_name" value="Rv2439c (pp) Rv2427c"/></edge>
<edge label="Rv2439c (pp) Rv1653" source="167" target="478" weight="1.0" weightOut="1.0" weigthIn="1.0" countOut="1.7991453409194946" countIn="3.0">
<att type="string" name="edge.targetArrowShape" value="DIAMOND"/>
<att type="string" name="shared_name" value="Rv2439c (pp) Rv1653"/></edge>
<edge label="Rv2439c (pp) Rv2747" source="167" target="539" weight="1.0" weightOut="1.0" weigthIn="1.0" countOut="3.5" countIn="1.538095235824585">
<att type="string" name="edge.targetArrowShape" value="DIAMOND"/>
<att type="string" name="shared_name" value="Rv2439c (pp) Rv2747"/></edge>
<edge label="Rv2215 (pp) Rv0794c" source="168" target="687" weight="1.0" weightOut="1.0" weigthIn="1.0" countOut="1.0" countIn="1.0">
<att type="string" name="edge.targetArrowShape" value="DIAMOND"/>
<att type="string" name="shared_name" value="Rv2215 (pp) Rv0794c"/></edge>
<edge label="Rv2215 (pp) Rv3303c" source="168" target="313" weight="1.0" weightOut="1.0" weigthIn="1.0" countOut="1.0" countIn="1.0">
<att type="string" name="edge.targetArrowShape" value="DIAMOND"/>
<att type="string" name="shared_name" value="Rv2215 (pp) Rv3303c"/></edge>
<edge label="Rv2215 (pp) Rv1492" source="168" target="366" weight="1.0" weightOut="1.0" weigthIn="1.0" countOut="1.0" countIn="1.5">
<att type="string" name="edge.targetArrowShape" value="DIAMOND"/>
<att type="string" name="shared_name" value="Rv2215 (pp) Rv1492"/></edge>
<edge label="Rv2215 (pp) Rv0462" source="168" target="572" weight="1.0" weightOut="1.0" weigthIn="1.0" countOut="1.0" countIn="1.0">
<att type="string" name="edge.targetArrowShape" value="DIAMOND"/>
<att type="string" name="shared_name" value="Rv2215 (pp) Rv0462"/></edge>
<edge label="Rv2218 (pp) Rv2217" source="169" target="170" weight="1.0" weightOut="1.0" weigthIn="1.0" countOut="1.0" countIn="1.0">
<att type="string" name="edge.targetArrowShape" value="DIAMOND"/>
<att type="string" name="shared_name" value="Rv2218 (pp) Rv2217"/></edge>
<edge label="Rv2217 (pp) Rv2218" source="170" target="169" weight="1.0" weightOut="1.0" weigthIn="1.0" countOut="1.0" countIn="1.0">
<att type="string" name="edge.targetArrowShape" value="DIAMOND"/>
<att type="string" name="shared_name" value="Rv2217 (pp) Rv2218"/></edge>
<edge label="Rv1135A (pp) Rv2504c" source="171" target="0" weight="1.0" weightOut="1.0" weigthIn="1.0" countOut="1.0" countIn="1.5">
<att type="string" name="edge.targetArrowShape" value="DIAMOND"/>
<att type="string" name="shared_name" value="Rv1135A (pp) Rv2504c"/></edge>
<edge label="Rv0350 (pp) Rv2995c" source="172" target="7" weight="1.0" weightOut="1.0" weigthIn="1.0" countOut="1.0" countIn="1.0">
<att type="string" name="edge.targetArrowShape" value="DIAMOND"/>
<att type="string" name="shared_name" value="Rv0350 (pp) Rv2995c"/></edge>
<edge label="Rv0350 (pp) Rv2428" source="172" target="149" weight="1.0" weightOut="1.0" weigthIn="1.0" countOut="1.0" countIn="1.0">
<att type="string" name="edge.targetArrowShape" value="DIAMOND"/>
<att type="string" name="shared_name" value="Rv0350 (pp) Rv2428"/></edge>
<edge label="Rv0350 (pp) Rv3211" source="172" target="296" weight="1.0" weightOut="1.0" weigthIn="1.0" countOut="1.0" countIn="1.0">
<att type="string" name="edge.targetArrowShape" value="DIAMOND"/>
<att type="string" name="shared_name" value="Rv0350 (pp) Rv3211"/></edge>
<edge label="Rv0350 (pp) Rv2782c" source="172" target="469" weight="1.0" weightOut="1.0" weigthIn="1.0" countOut="1.0" countIn="1.0">
<att type="string" name="edge.targetArrowShape" value="DIAMOND"/>
<att type="string" name="shared_name" value="Rv0350 (pp) Rv2782c"/></edge>
<edge label="Rv0350 (pp) Rv2922c" source="172" target="562" weight="1.0" weightOut="1.0" weigthIn="1.0" countOut="1.0" countIn="1.0">
<att type="string" name="edge.targetArrowShape" value="DIAMOND"/>
<att type="string" name="shared_name" value="Rv0350 (pp) Rv2922c"/></edge>
<edge label="Rv0350 (pp) Rv2364c" source="172" target="600" weight="1.0" weightOut="1.0" weigthIn="1.0" countOut="1.0" countIn="1.0">
<att type="string" name="edge.targetArrowShape" value="DIAMOND"/>
<att type="string" name="shared_name" value="Rv0350 (pp) Rv2364c"/></edge>
<edge label="Rv0350 (pp) Rv0435c" source="172" target="457" weight="1.0" weightOut="1.0" weigthIn="1.0" countOut="1.0" countIn="1.0">
<att type="string" name="edge.targetArrowShape" value="DIAMOND"/>
<att type="string" name="shared_name" value="Rv0350 (pp) Rv0435c"/></edge>
<edge label="Rv0350 (pp) Rv0009" source="172" target="494" weight="1.0" weightOut="1.0" weigthIn="1.0" countOut="1.0" countIn="1.0">
<att type="string" name="edge.targetArrowShape" value="DIAMOND"/>
<att type="string" name="shared_name" value="Rv0350 (pp) Rv0009"/></edge>
<edge label="Rv0350 (pp) Rv3841" source="172" target="596" weight="1.0" weightOut="1.0" weigthIn="1.0" countOut="1.0" countIn="1.0">
<att type="string" name="edge.targetArrowShape" value="DIAMOND"/>
<att type="string" name="shared_name" value="Rv0350 (pp) Rv3841"/></edge>
<edge label="Rv0350 (pp) Rv2115c" source="172" target="599" weight="1.0" weightOut="1.0" weigthIn="1.0" countOut="1.0" countIn="1.0">
<att type="string" name="edge.targetArrowShape" value="DIAMOND"/>
<att type="string" name="shared_name" value="Rv0350 (pp) Rv2115c"/></edge>
<edge label="Rv0350 (pp) Rv1253" source="172" target="323" weight="1.0" weightOut="1.0" weigthIn="1.0" countOut="1.0" countIn="1.0">
<att type="string" name="edge.targetArrowShape" value="DIAMOND"/>
<att type="string" name="shared_name" value="Rv0350 (pp) Rv1253"/></edge>
<edge label="Rv0350 (pp) Rv3029c" source="172" target="400" weight="1.0" weightOut="1.0" weigthIn="1.0" countOut="1.0" countIn="1.8333333730697632">
<att type="string" name="edge.targetArrowShape" value="DIAMOND"/>
<att type="string" name="shared_name" value="Rv0350 (pp) Rv3029c"/></edge>
<edge label="Rv0350 (pp) Rv3025c" source="172" target="477" weight="1.0" weightOut="1.0" weigthIn="1.0" countOut="4.166666507720947" countIn="1.0">
<att type="string" name="edge.targetArrowShape" value="DIAMOND"/>
<att type="string" name="shared_name" value="Rv0350 (pp) Rv3025c"/></edge>
<edge label="Rv0350 (pp) Rv3598c" source="172" target="711" weight="1.0" weightOut="1.0" weigthIn="1.0" countOut="1.0" countIn="1.8333333730697632">
<att type="string" name="edge.targetArrowShape" value="DIAMOND"/>
<att type="string" name="shared_name" value="Rv0350 (pp) Rv3598c"/></edge>
<edge label="Rv0350 (pp) Rv1308" source="172" target="805" weight="1.0" weightOut="1.0" weigthIn="1.0" countOut="1.0" countIn="1.0">
<att type="string" name="edge.targetArrowShape" value="DIAMOND"/>
<att type="string" name="shared_name" value="Rv0350 (pp) Rv1308"/></edge>
<edge label="Rv0350 (pp) Rv3417c" source="172" target="217" weight="1.0" weightOut="1.0" weigthIn="1.0" countOut="1.0" countIn="1.0">
<att type="string" name="edge.targetArrowShape" value="DIAMOND"/>
<att type="string" name="shared_name" value="Rv0350 (pp) Rv3417c"/></edge>
<edge label="Rv0350 (pp) Rv0440" source="172" target="224" weight="1.0" weightOut="1.0" weigthIn="1.0" countOut="1.0" countIn="1.0">
<att type="string" name="edge.targetArrowShape" value="DIAMOND"/>
<att type="string" name="shared_name" value="Rv0350 (pp) Rv0440"/></edge>
<edge label="Rv0350 (pp) Rv1644" source="172" target="490" weight="1.0" weightOut="1.0" weigthIn="1.0" countOut="1.0" countIn="1.0">
<att type="string" name="edge.targetArrowShape" value="DIAMOND"/>
<att type="string" name="shared_name" value="Rv0350 (pp) Rv1644"/></edge>
<edge label="Rv0859 (pp) Rv2504c" source="173" target="0" weight="1.0" weightOut="1.0" weigthIn="1.0" countOut="1.0" countIn="1.0">
<att type="string" name="edge.targetArrowShape" value="DIAMOND"/>
<att type="string" name="shared_name" value="Rv0859 (pp) Rv2504c"/></edge>
<edge label="Rv0859 (pp) Rv2503c" source="173" target="39" weight="1.0" weightOut="1.0" weigthIn="1.0" countOut="1.0" countIn="1.0">
<att type="string" name="edge.targetArrowShape" value="DIAMOND"/>
<att type="string" name="shared_name" value="Rv0859 (pp) Rv2503c"/></edge>
<edge label="Rv1731 (pp) Rv3316" source="174" target="782" weight="1.0" weightOut="1.0" weigthIn="1.0" countOut="1.0" countIn="2.0833332538604736">
<att type="string" name="edge.targetArrowShape" value="DIAMOND"/>
<att type="string" name="shared_name" value="Rv1731 (pp) Rv3316"/></edge>
<edge label="Rv1731 (pp) Rv3339c" source="174" target="811" weight="1.0" weightOut="1.0" weigthIn="1.0" countOut="1.0" countIn="1.3333333730697632">
<att type="string" name="edge.targetArrowShape" value="DIAMOND"/>
<att type="string" name="shared_name" value="Rv1731 (pp) Rv3339c"/></edge>
<edge label="Rv1731 (pp) Rv2589" source="174" target="220" weight="1.0" weightOut="1.0" weigthIn="1.0" countOut="1.0" countIn="1.0">
<att type="string" name="edge.targetArrowShape" value="DIAMOND"/>
<att type="string" name="shared_name" value="Rv1731 (pp) Rv2589"/></edge>
<edge label="Rv1731 (pp) Rv0248c" source="174" target="487" weight="1.0" weightOut="1.0" weigthIn="1.0" countOut="1.0" countIn="1.0">
<att type="string" name="edge.targetArrowShape" value="DIAMOND"/>
<att type="string" name="shared_name" value="Rv1731 (pp) Rv0248c"/></edge>
<edge label="Rv1731 (pp) Rv0247c" source="174" target="497" weight="1.0" weightOut="1.0" weigthIn="1.0" countOut="1.0" countIn="1.0">
<att type="string" name="edge.targetArrowShape" value="DIAMOND"/>
<att type="string" name="shared_name" value="Rv1731 (pp) Rv0247c"/></edge>
<edge label="Rv1731 (pp) Rv1555" source="174" target="780" weight="1.0" weightOut="1.0" weigthIn="1.0" countOut="1.0" countIn="2.3333332538604736">
<att type="string" name="edge.targetArrowShape" value="DIAMOND"/>
<att type="string" name="shared_name" value="Rv1731 (pp) Rv1555"/></edge>
<edge label="Rv1170 (pp) Rv2130c" source="175" target="272" weight="1.0" weightOut="1.0" weigthIn="1.0" countOut="1.0" countIn="1.0">
<att type="string" name="edge.targetArrowShape" value="DIAMOND"/>
<att type="string" name="shared_name" value="Rv1170 (pp) Rv2130c"/></edge>
<edge label="Rv1640c (pp) Rv3598c" source="176" target="711" weight="1.0" weightOut="1.0" weigthIn="1.0" countOut="1.0" countIn="1.0">
<att type="string" name="edge.targetArrowShape" value="DIAMOND"/>
<att type="string" name="shared_name" value="Rv1640c (pp) Rv3598c"/></edge>
<edge label="Rv2951c (pp) Rv3057c" source="177" target="234" weight="1.0" weightOut="1.0" weigthIn="1.0" countOut="1.0" countIn="1.0">
<att type="string" name="edge.targetArrowShape" value="DIAMOND"/>
<att type="string" name="shared_name" value="Rv2951c (pp) Rv3057c"/></edge>
<edge label="Rv2951c (pp) Rv1895" source="177" target="553" weight="1.0" weightOut="1.0" weigthIn="1.0" countOut="1.0" countIn="1.0">
<att type="string" name="edge.targetArrowShape" value="DIAMOND"/>
<att type="string" name="shared_name" value="Rv2951c (pp) Rv1895"/></edge>
<edge label="Rv2951c (pp) Rv0852" source="177" target="166" weight="1.0" weightOut="1.0" weigthIn="1.0" countOut="1.0" countIn="1.0">
<att type="string" name="edge.targetArrowShape" value="DIAMOND"/>
<att type="string" name="shared_name" value="Rv2951c (pp) Rv0852"/></edge>
<edge label="Rv2951c (pp) Rv1882c" source="177" target="330" weight="1.0" weightOut="1.0" weigthIn="1.0" countOut="1.0" countIn="1.0">
<att type="string" name="edge.targetArrowShape" value="DIAMOND"/>
<att type="string" name="shared_name" value="Rv2951c (pp) Rv1882c"/></edge>
<edge label="Rv2951c (pp) Rv3515c" source="177" target="278" weight="1.0" weightOut="1.0" weigthIn="1.0" countOut="1.0" countIn="1.0">
<att type="string" name="edge.targetArrowShape" value="DIAMOND"/>
<att type="string" name="shared_name" value="Rv2951c (pp) Rv3515c"/></edge>
<edge label="Rv2951c (pp) Rv3513c" source="177" target="338" weight="1.0" weightOut="1.0" weigthIn="1.0" countOut="1.0" countIn="1.0">
<att type="string" name="edge.targetArrowShape" value="DIAMOND"/>
<att type="string" name="shared_name" value="Rv2951c (pp) Rv3513c"/></edge>
<edge label="Rv2951c (pp) Rv3506" source="177" target="674" weight="1.0" weightOut="1.0" weigthIn="1.0" countOut="1.0" countIn="1.0">
<att type="string" name="edge.targetArrowShape" value="DIAMOND"/>
<att type="string" name="shared_name" value="Rv2951c (pp) Rv3506"/></edge>
<edge label="Rv2951c (pp) Rv1549" source="177" target="766" weight="1.0" weightOut="1.0" weigthIn="1.0" countOut="1.0" countIn="1.0">
<att type="string" name="edge.targetArrowShape" value="DIAMOND"/>
<att type="string" name="shared_name" value="Rv2951c (pp) Rv1549"/></edge>
<edge label="Rv2951c (pp) Rv1550" source="177" target="776" weight="1.0" weightOut="1.0" weigthIn="1.0" countOut="1.0" countIn="1.0">
<att type="string" name="edge.targetArrowShape" value="DIAMOND"/>
<att type="string" name="shared_name" value="Rv2951c (pp) Rv1550"/></edge>
<edge label="Rv3708c (pp) Rv3709c" source="178" target="156" weight="1.0" weightOut="1.0" weigthIn="1.0" countOut="1.0" countIn="1.0">
<att type="string" name="edge.targetArrowShape" value="DIAMOND"/>
<att type="string" name="shared_name" value="Rv3708c (pp) Rv3709c"/></edge>
<edge label="Rv3708c (pp) Rv1294" source="178" target="282" weight="1.0" weightOut="1.0" weigthIn="1.0" countOut="1.0" countIn="1.0">
<att type="string" name="edge.targetArrowShape" value="DIAMOND"/>
<att type="string" name="shared_name" value="Rv3708c (pp) Rv1294"/></edge>
<edge label="Rv3708c (pp) Rv2753c" source="178" target="715" weight="1.0" weightOut="1.0" weigthIn="1.0" countOut="1.0" countIn="1.0">
<att type="string" name="edge.targetArrowShape" value="DIAMOND"/>
<att type="string" name="shared_name" value="Rv3708c (pp) Rv2753c"/></edge>
<edge label="Rv1447c (pp) Rv1445c" source="179" target="202" weight="1.0" weightOut="1.0" weigthIn="1.0" countOut="1.0" countIn="1.0">
<att type="string" name="edge.targetArrowShape" value="DIAMOND"/>
<att type="string" name="shared_name" value="Rv1447c (pp) Rv1445c"/></edge>
<edge label="Rv1447c (pp) Rv0946c" source="179" target="653" weight="1.0" weightOut="1.0" weigthIn="1.0" countOut="1.0" countIn="1.0">
<att type="string" name="edge.targetArrowShape" value="DIAMOND"/>
<att type="string" name="shared_name" value="Rv1447c (pp) Rv0946c"/></edge>
<edge label="Rv0881 (pp) Rv0892" source="180" target="109" weight="1.0" weightOut="1.0" weigthIn="1.0" countOut="1.0" countIn="1.0">
<att type="string" name="edge.targetArrowShape" value="DIAMOND"/>
<att type="string" name="shared_name" value="Rv0881 (pp) Rv0892"/></edge>
<edge label="Rv0881 (pp) Rv1392" source="180" target="691" weight="1.0" weightOut="1.0" weigthIn="1.0" countOut="1.0" countIn="1.0">
<att type="string" name="edge.targetArrowShape" value="DIAMOND"/>
<att type="string" name="shared_name" value="Rv0881 (pp) Rv1392"/></edge>
<edge label="Rv0881 (pp) Rv3248c" source="180" target="788" weight="1.0" weightOut="1.0" weigthIn="1.0" countOut="1.0" countIn="1.0">
<att type="string" name="edge.targetArrowShape" value="DIAMOND"/>
<att type="string" name="shared_name" value="Rv0881 (pp) Rv3248c"/></edge>
<edge label="Rv0881 (pp) Rv1599" source="180" target="823" weight="1.0" weightOut="1.0" weigthIn="1.0" countOut="1.0" countIn="1.0">
<att type="string" name="edge.targetArrowShape" value="DIAMOND"/>
<att type="string" name="shared_name" value="Rv0881 (pp) Rv1599"/></edge>
<edge label="Rv2325c (pp) Rv2326c" source="181" target="159" weight="1.0" weightOut="1.0" weigthIn="1.0" countOut="1.0" countIn="1.0">
<att type="string" name="edge.targetArrowShape" value="DIAMOND"/>
<att type="string" name="shared_name" value="Rv2325c (pp) Rv2326c"/></edge>
<edge label="Rv2438c (pp) Rv0157" source="182" target="48" weight="1.0" weightOut="1.0" weigthIn="1.0" countOut="2.0" countIn="1.5">
<att type="string" name="edge.targetArrowShape" value="DIAMOND"/>
<att type="string" name="shared_name" value="Rv2438c (pp) Rv0157"/></edge>
<edge label="Rv2438c (pp) Rv0156" source="182" target="51" weight="1.0" weightOut="1.0" weigthIn="1.0" countOut="2.0" countIn="1.5">
<att type="string" name="edge.targetArrowShape" value="DIAMOND"/>
<att type="string" name="shared_name" value="Rv2438c (pp) Rv0156"/></edge>
<edge label="Rv2438c (pp) Rv0155" source="182" target="52" weight="1.0" weightOut="1.0" weigthIn="1.0" countOut="2.0" countIn="1.5">
<att type="string" name="edge.targetArrowShape" value="DIAMOND"/>
<att type="string" name="shared_name" value="Rv2438c (pp) Rv0155"/></edge>
<edge label="Rv2438c (pp) Rv1695" source="182" target="263" weight="1.0" weightOut="1.0" weigthIn="1.0" countOut="1.0" countIn="1.5">
<att type="string" name="edge.targetArrowShape" value="DIAMOND"/>
<att type="string" name="shared_name" value="Rv2438c (pp) Rv1695"/></edge>
<edge label="Rv2438c (pp) Rv3199c" source="182" target="841" weight="1.0" weightOut="1.0" weigthIn="1.0" countOut="1.5" countIn="1.0">
<att type="string" name="edge.targetArrowShape" value="DIAMOND"/>
<att type="string" name="shared_name" value="Rv2438c (pp) Rv3199c"/></edge>
<edge label="Rv2438c (pp) Rv2421c" source="182" target="393" weight="1.0" weightOut="1.0" weigthIn="1.0" countOut="1.0" countIn="3.5">
<att type="string" name="edge.targetArrowShape" value="DIAMOND"/>
<att type="string" name="shared_name" value="Rv2438c (pp) Rv2421c"/></edge>
<edge label="Rv2438c (pp) Rv2713" source="182" target="527" weight="1.0" weightOut="1.0" weigthIn="1.0" countOut="3.0" countIn="2.5">
<att type="string" name="edge.targetArrowShape" value="DIAMOND"/>
<att type="string" name="shared_name" value="Rv2438c (pp) Rv2713"/></edge>
<edge label="Rv3609c (pp) Rv1319c" source="183" target="4" weight="1.0" weightOut="1.0" weigthIn="1.0" countOut="1.0" countIn="1.0">
<att type="string" name="edge.targetArrowShape" value="DIAMOND"/>
<att type="string" name="shared_name" value="Rv3609c (pp) Rv1319c"/></edge>
<edge label="Rv3609c (pp) Rv1318c" source="183" target="14" weight="1.0" weightOut="1.0" weigthIn="1.0" countOut="1.0" countIn="1.0">
<att type="string" name="edge.targetArrowShape" value="DIAMOND"/>
<att type="string" name="shared_name" value="Rv3609c (pp) Rv1318c"/></edge>
<edge label="Rv3609c (pp) Rv1320c" source="183" target="519" weight="1.0" weightOut="1.0" weigthIn="1.0" countOut="1.0" countIn="1.5">
<att type="string" name="edge.targetArrowShape" value="DIAMOND"/>
<att type="string" name="shared_name" value="Rv3609c (pp) Rv1320c"/></edge>
<edge label="Rv3609c (pp) Rv2583c" source="183" target="65" weight="1.0" weightOut="1.0" weigthIn="1.0" countOut="1.0" countIn="1.0">
<att type="string" name="edge.targetArrowShape" value="DIAMOND"/>
<att type="string" name="shared_name" value="Rv3609c (pp) Rv2583c"/></edge>
<edge label="Rv3609c (pp) Rv3457c" source="183" target="221" weight="1.0" weightOut="1.0" weigthIn="1.0" countOut="1.0" countIn="1.0">
<att type="string" name="edge.targetArrowShape" value="DIAMOND"/>
<att type="string" name="shared_name" value="Rv3609c (pp) Rv3457c"/></edge>
<edge label="Rv3609c (pp) Rv1264" source="183" target="299" weight="1.0" weightOut="1.0" weigthIn="1.0" countOut="1.0" countIn="1.0">
<att type="string" name="edge.targetArrowShape" value="DIAMOND"/>
<att type="string" name="shared_name" value="Rv3609c (pp) Rv1264"/></edge>
<edge label="Rv3609c (pp) Rv0667" source="183" target="308" weight="1.0" weightOut="1.0" weigthIn="1.0" countOut="1.0" countIn="1.0">
<att type="string" name="edge.targetArrowShape" value="DIAMOND"/>
<att type="string" name="shared_name" value="Rv3609c (pp) Rv0667"/></edge>
<edge label="Rv3609c (pp) Rv0668" source="183" target="309" weight="1.0" weightOut="1.0" weigthIn="1.0" countOut="1.0" countIn="1.0">
<att type="string" name="edge.targetArrowShape" value="DIAMOND"/>
<att type="string" name="shared_name" value="Rv3609c (pp) Rv0668"/></edge>
<edge label="Rv3609c (pp) Rv1390" source="183" target="688" weight="1.0" weightOut="1.0" weigthIn="1.0" countOut="1.0" countIn="1.0">
<att type="string" name="edge.targetArrowShape" value="DIAMOND"/>
<att type="string" name="shared_name" value="Rv3609c (pp) Rv1390"/></edge>
<edge label="Rv3609c (pp) Rv1625c" source="183" target="249" weight="1.0" weightOut="1.0" weigthIn="1.0" countOut="1.0" countIn="1.0">
<att type="string" name="edge.targetArrowShape" value="DIAMOND"/>
<att type="string" name="shared_name" value="Rv3609c (pp) Rv1625c"/></edge>
<edge label="Rv2201 (pp) Rv3601c" source="184" target="311" weight="1.0" weightOut="1.0" weigthIn="1.0" countOut="1.0" countIn="1.0">
<att type="string" name="edge.targetArrowShape" value="DIAMOND"/>
<att type="string" name="shared_name" value="Rv2201 (pp) Rv3601c"/></edge>
<edge label="Rv2201 (pp) Rv3709c" source="184" target="156" weight="1.0" weightOut="1.0" weigthIn="1.0" countOut="1.0" countIn="1.0">
<att type="string" name="edge.targetArrowShape" value="DIAMOND"/>
<att type="string" name="shared_name" value="Rv2201 (pp) Rv3709c"/></edge>
<edge label="Rv2201 (pp) Rv1658" source="184" target="463" weight="1.0" weightOut="1.0" weigthIn="1.0" countOut="1.0" countIn="1.0">
<att type="string" name="edge.targetArrowShape" value="DIAMOND"/>
<att type="string" name="shared_name" value="Rv2201 (pp) Rv1658"/></edge>
<edge label="Rv2201 (pp) Rv2747" source="184" target="539" weight="1.0" weightOut="1.0" weigthIn="1.0" countOut="1.0" countIn="1.8333333730697632">
<att type="string" name="edge.targetArrowShape" value="DIAMOND"/>
<att type="string" name="shared_name" value="Rv2201 (pp) Rv2747"/></edge>
<edge label="Rv0254c (pp) Rv2849c" source="185" target="506" weight="1.0" weightOut="1.0" weigthIn="1.0" countOut="1.0" countIn="1.0">
<att type="string" name="edge.targetArrowShape" value="DIAMOND"/>
<att type="string" name="shared_name" value="Rv0254c (pp) Rv2849c"/></edge>
<edge label="Rv0254c (pp) Rv2208" source="185" target="189" weight="1.0" weightOut="1.0" weigthIn="1.0" countOut="1.0" countIn="1.0">
<att type="string" name="edge.targetArrowShape" value="DIAMOND"/>
<att type="string" name="shared_name" value="Rv0254c (pp) Rv2208"/></edge>
<edge label="Rv0254c (pp) Rv2236c" source="185" target="112" weight="1.0" weightOut="1.0" weigthIn="1.0" countOut="1.0" countIn="1.0">
<att type="string" name="edge.targetArrowShape" value="DIAMOND"/>
<att type="string" name="shared_name" value="Rv0254c (pp) Rv2236c"/></edge>
<edge label="Rv2207 (pp) Rv0306" source="186" target="815" weight="1.0" weightOut="1.0" weigthIn="1.0" countOut="1.0" countIn="1.0">
<att type="string" name="edge.targetArrowShape" value="DIAMOND"/>
<att type="string" name="shared_name" value="Rv2207 (pp) Rv0306"/></edge>
<edge label="Rv2207 (pp) Rv2228c" source="186" target="624" weight="1.0" weightOut="1.0" weigthIn="1.0" countOut="1.0" countIn="1.0">
<att type="string" name="edge.targetArrowShape" value="DIAMOND"/>
<att type="string" name="shared_name" value="Rv2207 (pp) Rv2228c"/></edge>
<edge label="Rv3285 (pp) Rv3280" source="187" target="211" weight="1.0" weightOut="1.0" weigthIn="1.0" countOut="1.1839827299118042" countIn="1.0952380895614624">
<att type="string" name="edge.targetArrowShape" value="DIAMOND"/>
<att type="string" name="shared_name" value="Rv3285 (pp) Rv3280"/></edge>
<edge label="Rv3285 (pp) Rv2243" source="187" target="33" weight="1.0" weightOut="1.0" weigthIn="1.0" countOut="1.0909091234207153" countIn="1.047619104385376">
<att type="string" name="edge.targetArrowShape" value="DIAMOND"/>
<att type="string" name="shared_name" value="Rv3285 (pp) Rv2243"/></edge>
<edge label="Rv3285 (pp) Rv2244" source="187" target="34" weight="1.0" weightOut="1.0" weigthIn="1.0" countOut="1.0" countIn="1.1843137741088867">
<att type="string" name="edge.targetArrowShape" value="DIAMOND"/>
<att type="string" name="shared_name" value="Rv3285 (pp) Rv2244"/></edge>
<edge label="Rv3285 (pp) Rv0904c" source="187" target="101" weight="1.0" weightOut="1.0" weigthIn="1.0" countOut="1.0" countIn="1.0">
<att type="string" name="edge.targetArrowShape" value="DIAMOND"/>
<att type="string" name="shared_name" value="Rv3285 (pp) Rv0904c"/></edge>
<edge label="Rv1988 (pp) Rv0892" source="188" target="109" weight="1.0" weightOut="1.0" weigthIn="1.0" countOut="1.0" countIn="1.0">
<att type="string" name="edge.targetArrowShape" value="DIAMOND"/>
<att type="string" name="shared_name" value="Rv1988 (pp) Rv0892"/></edge>
<edge label="Rv1988 (pp) Rv1392" source="188" target="691" weight="1.0" weightOut="1.0" weigthIn="1.0" countOut="1.0" countIn="1.0">
<att type="string" name="edge.targetArrowShape" value="DIAMOND"/>
<att type="string" name="shared_name" value="Rv1988 (pp) Rv1392"/></edge>
<edge label="Rv1988 (pp) Rv3248c" source="188" target="788" weight="1.0" weightOut="1.0" weigthIn="1.0" countOut="1.0" countIn="1.0">
<att type="string" name="edge.targetArrowShape" value="DIAMOND"/>
<att type="string" name="shared_name" value="Rv1988 (pp) Rv3248c"/></edge>
<edge label="Rv1988 (pp) Rv1599" source="188" target="823" weight="1.0" weightOut="1.0" weigthIn="1.0" countOut="1.0" countIn="1.0">
<att type="string" name="edge.targetArrowShape" value="DIAMOND"/>
<att type="string" name="shared_name" value="Rv1988 (pp) Rv1599"/></edge>
<edge label="Rv2208 (pp) Rv0254c" source="189" target="185" weight="1.0" weightOut="1.0" weigthIn="1.0" countOut="1.0" countIn="1.0">
<att type="string" name="edge.targetArrowShape" value="DIAMOND"/>
<att type="string" name="shared_name" value="Rv2208 (pp) Rv0254c"/></edge>
<edge label="Rv2208 (pp) Rv2228c" source="189" target="624" weight="1.0" weightOut="1.0" weigthIn="1.0" countOut="1.0" countIn="1.0">
<att type="string" name="edge.targetArrowShape" value="DIAMOND"/>
<att type="string" name="shared_name" value="Rv2208 (pp) Rv2228c"/></edge>
<edge label="Rv3034c (pp) Rv2928" source="190" target="511" weight="1.0" weightOut="1.0" weigthIn="1.0" countOut="1.0" countIn="1.0">
<att type="string" name="edge.targetArrowShape" value="DIAMOND"/>
<att type="string" name="shared_name" value="Rv3034c (pp) Rv2928"/></edge>
<edge label="Rv3089 (pp) Rv0458" source="191" target="593" weight="1.0" weightOut="1.0" weigthIn="1.0" countOut="1.0" countIn="1.0">
<att type="string" name="edge.targetArrowShape" value="DIAMOND"/>
<att type="string" name="shared_name" value="Rv3089 (pp) Rv0458"/></edge>
<edge label="Rv3668c (pp) Rv3279c" source="193" target="264" weight="1.0" weightOut="1.0" weigthIn="1.0" countOut="1.0" countIn="1.0">
<att type="string" name="edge.targetArrowShape" value="DIAMOND"/>
<att type="string" name="shared_name" value="Rv3668c (pp) Rv3279c"/></edge>
<edge label="Rv2350c (pp) Rv2701c" source="192" target="42" weight="1.0" weightOut="1.0" weigthIn="1.0" countOut="1.0" countIn="1.0">
<att type="string" name="edge.targetArrowShape" value="DIAMOND"/>
<att type="string" name="shared_name" value="Rv2350c (pp) Rv2701c"/></edge>
<edge label="Rv2350c (pp) Rv2351c" source="192" target="114" weight="1.0" weightOut="1.0" weigthIn="1.0" countOut="1.0" countIn="1.0">
<att type="string" name="edge.targetArrowShape" value="DIAMOND"/>
<att type="string" name="shared_name" value="Rv2350c (pp) Rv2351c"/></edge>
<edge label="Rv2350c (pp) Rv2349c" source="192" target="228" weight="1.0" weightOut="1.0" weigthIn="1.0" countOut="2.8333332538604736" countIn="1.0">
<att type="string" name="edge.targetArrowShape" value="DIAMOND"/>
<att type="string" name="shared_name" value="Rv2350c (pp) Rv2349c"/></edge>
<edge label="Rv2350c (pp) Rv0437c" source="192" target="791" weight="1.0" weightOut="1.0" weigthIn="1.0" countOut="1.0" countIn="1.0">
<att type="string" name="edge.targetArrowShape" value="DIAMOND"/>
<att type="string" name="shared_name" value="Rv2350c (pp) Rv0437c"/></edge>
<edge label="Rv2350c (pp) Rv1604" source="192" target="416" weight="1.0" weightOut="1.0" weigthIn="1.0" countOut="1.0" countIn="1.0">
<att type="string" name="edge.targetArrowShape" value="DIAMOND"/>
<att type="string" name="shared_name" value="Rv2350c (pp) Rv1604"/></edge>
<edge label="Rv1161 (pp) Rv0253" source="194" target="441" weight="1.0" weightOut="1.0" weigthIn="1.0" countOut="1.0" countIn="2.6666667461395264">
<att type="string" name="edge.targetArrowShape" value="DIAMOND"/>
<att type="string" name="shared_name" value="Rv1161 (pp) Rv0253"/></edge>
<edge label="Rv1161 (pp) Rv0252" source="194" target="442" weight="1.0" weightOut="1.0" weigthIn="1.0" countOut="1.0" countIn="1.0">
<att type="string" name="edge.targetArrowShape" value="DIAMOND"/>
<att type="string" name="shared_name" value="Rv1161 (pp) Rv0252"/></edge>
<edge label="Rv1161 (pp) Rv2391" source="194" target="482" weight="1.0" weightOut="1.0" weigthIn="1.0" countOut="7.166666507720947" countIn="3.566666603088379">
<att type="string" name="edge.targetArrowShape" value="DIAMOND"/>
<att type="string" name="shared_name" value="Rv1161 (pp) Rv2391"/></edge>
<edge label="Rv1161 (pp) Rv1164" source="194" target="162" weight="1.0" weightOut="1.0" weigthIn="1.0" countOut="1.5" countIn="1.5">
<att type="string" name="edge.targetArrowShape" value="DIAMOND"/>
<att type="string" name="shared_name" value="Rv1161 (pp) Rv1164"/></edge>
<edge label="Rv1161 (pp) Rv1162" source="194" target="164" weight="1.0" weightOut="1.0" weigthIn="1.0" countOut="1.5" countIn="1.5">
<att type="string" name="edge.targetArrowShape" value="DIAMOND"/>
<att type="string" name="shared_name" value="Rv1161 (pp) Rv1162"/></edge>
<edge label="Rv1161 (pp) Rv1163" source="194" target="165" weight="1.0" weightOut="1.0" weigthIn="1.0" countOut="2.0333333015441895" countIn="3.25">
<att type="string" name="edge.targetArrowShape" value="DIAMOND"/>
<att type="string" name="shared_name" value="Rv1161 (pp) Rv1163"/></edge>
<edge label="Rv2006 (pp) Rv3372" source="195" target="646" weight="1.0" weightOut="1.0" weigthIn="1.0" countOut="1.0" countIn="1.0">
<att type="string" name="edge.targetArrowShape" value="DIAMOND"/>
<att type="string" name="shared_name" value="Rv2006 (pp) Rv3372"/></edge>
<edge label="Rv1622c (pp) Rv2194" source="196" target="464" weight="1.0" weightOut="1.0" weigthIn="1.0" countOut="1.0" countIn="1.0">
<att type="string" name="edge.targetArrowShape" value="DIAMOND"/>
<att type="string" name="shared_name" value="Rv1622c (pp) Rv2194"/></edge>
<edge label="Rv1622c (pp) Rv2195" source="196" target="468" weight="1.0" weightOut="1.0" weigthIn="1.0" countOut="1.0" countIn="1.0">
<att type="string" name="edge.targetArrowShape" value="DIAMOND"/>
<att type="string" name="shared_name" value="Rv1622c (pp) Rv2195"/></edge>
<edge label="Rv1622c (pp) Rv2196" source="196" target="759" weight="1.0" weightOut="1.0" weigthIn="1.0" countOut="1.0" countIn="1.0">
<att type="string" name="edge.targetArrowShape" value="DIAMOND"/>
<att type="string" name="shared_name" value="Rv1622c (pp) Rv2196"/></edge>
<edge label="Rv1622c (pp) Rv1623c" source="196" target="230" weight="1.0" weightOut="1.0" weigthIn="1.0" countOut="2.5" countIn="1.0">
<att type="string" name="edge.targetArrowShape" value="DIAMOND"/>
<att type="string" name="shared_name" value="Rv1622c (pp) Rv1623c"/></edge>
<edge label="Rv1144 (pp) Rv2995c" source="197" target="7" weight="1.0" weightOut="1.0" weigthIn="1.0" countOut="1.0" countIn="1.0">
<att type="string" name="edge.targetArrowShape" value="DIAMOND"/>
<att type="string" name="shared_name" value="Rv1144 (pp) Rv2995c"/></edge>
<edge label="Rv1144 (pp) Rv2782c" source="197" target="469" weight="1.0" weightOut="1.0" weigthIn="1.0" countOut="1.0" countIn="1.0">
<att type="string" name="edge.targetArrowShape" value="DIAMOND"/>
<att type="string" name="shared_name" value="Rv1144 (pp) Rv2782c"/></edge>
<edge label="Rv1144 (pp) Rv0860" source="197" target="147" weight="1.0" weightOut="1.0" weigthIn="1.0" countOut="1.0" countIn="1.0">
<att type="string" name="edge.targetArrowShape" value="DIAMOND"/>
<att type="string" name="shared_name" value="Rv1144 (pp) Rv0860"/></edge>
<edge label="Rv1144 (pp) Rv3029c" source="197" target="400" weight="1.0" weightOut="1.0" weigthIn="1.0" countOut="1.0" countIn="1.0">
<att type="string" name="edge.targetArrowShape" value="DIAMOND"/>
<att type="string" name="shared_name" value="Rv1144 (pp) Rv3029c"/></edge>
<edge label="Rv1144 (pp) Rv3598c" source="197" target="711" weight="1.0" weightOut="1.0" weigthIn="1.0" countOut="1.0" countIn="1.0">
<att type="string" name="edge.targetArrowShape" value="DIAMOND"/>
<att type="string" name="shared_name" value="Rv1144 (pp) Rv3598c"/></edge>
[truncated: 912,669 more chars]
