# Supplementary material for: SyNDI: synchronous network data integration framework
Source: BMC Bioinformatics. 2018 Nov 6;19:403. doi: 10.1186/s12859-018-2426-5 (PMC6219086; doi:10.1186/s12859-018-2426-5)
Supplement: Supplementary file 7 — This additional file is a zip package that contains all files and folder that used to generate Fig. 10. Detailed descriptions of each of these files and folders are presented in a README file included in this zip package. (ZIP 16.9 MB) [file 12859_2018_2426_MOESM7_ESM.zip › Additional_file_7/Nets/H37Rv_string_coexpres.xgmml]

<?xml version="1.0" encoding="UTF-8"?>
<graph xmlns="http://www.cs.rpi.edu/XGMML" xmlns:dc="http://purl.org/dc/elements/1.1/" xmlns:xlink="http://www.w3.org/1999/xlink" xmlns:cy="http://www.cytoscape.org" label="out">
<att name="GRAPH_VIEW_CENTER_X" value="2399.0868530273438"/><att name="GRAPH_VIEW_CENTER_Y" value="2399.0868530273438"/>
<node id="0" label="Rv2270" aliasName="lppN"><graphics x="1125.7208557128906" y="1955.2743072509766"/><att type="string" name="shared_name" value="Rv2270"/></node>
<node id="1" label="Rv0208c" aliasName="trmB"><graphics x="1722.8889617919922" y="1802.3971099853516"/><att type="string" name="shared_name" value="Rv0208c"/></node>
<node id="2" label="Rv2504c" aliasName="scoA"><graphics x="2304.159637451172" y="1859.166519165039"/><att type="string" name="shared_name" value="Rv2504c"/></node>
<node id="3" label="Rv3480c" aliasName="Rv3480c"><graphics x="673.5107574462891" y="1859.166519165039"/><att type="string" name="shared_name" value="Rv3480c"/></node>
<node id="4" label="Rv2166c" aliasName="Rv2166c"><graphics x="2331.1145248413086" y="1978.5467681884766"/><att type="string" name="shared_name" value="Rv2166c"/></node>
<node id="5" label="Rv0113" aliasName="gmhA"><graphics x="2021.2110595703125" y="1274.9145202636719"/><att type="string" name="shared_name" value="Rv0113"/></node>
<node id="6" label="Rv2456c" aliasName="Rv2456c"><graphics x="833.11962890625" y="569.2203674316406"/><att type="string" name="shared_name" value="Rv2456c"/></node>
<node id="7" label="Rv3356c" aliasName="folD"><graphics x="2371.6275634765625" y="1307.6454162597656"/><att type="string" name="shared_name" value="Rv3356c"/></node>
<node id="8" label="Rv0114" aliasName="gmhB"><graphics x="2375.9315185546875" y="1341.0068359375"/><att type="string" name="shared_name" value="Rv0114"/></node>
<node id="9" label="Rv0446c" aliasName="Rv0446c"><graphics x="15.0" y="1270.1673889160156"/><att type="string" name="shared_name" value="Rv0446c"/></node>
<node id="10" label="Rv0820" aliasName="phoT"><graphics x="77.4671630859375" y="1672.7108306884766"/><att type="string" name="shared_name" value="Rv0820"/></node>
<node id="11" label="Rv3441c" aliasName="glmM"><graphics x="2035.7709121704102" y="1991.4555206298828"/><att type="string" name="shared_name" value="Rv3441c"/></node>
<node id="12" label="Rv3161c" aliasName="Rv3161c"><graphics x="481.2546691894531" y="1927.9859771728516"/><att type="string" name="shared_name" value="Rv3161c"/></node>
<node id="13" label="Rv2995c" aliasName="leuB"><graphics x="1092.4046783447266" y="1859.166519165039"/><att type="string" name="shared_name" value="Rv2995c"/></node>
<node id="14" label="Rv3756c" aliasName="proZ"><graphics x="1263.8869323730469" y="1708.4435920715332"/><att type="string" name="shared_name" value="Rv3756c"/></node>
<node id="15" label="Rv3533c" aliasName="PPE62"><graphics x="177.88702392578125" y="950.4153137207031"/><att type="string" name="shared_name" value="Rv3533c"/></node>
<node id="16" label="Rv3838c" aliasName="pheA"><graphics x="1527.153305053711" y="1859.166519165039"/><att type="string" name="shared_name" value="Rv3838c"/></node>
<node id="17" label="Rv1131" aliasName="gltA1"><graphics x="1068.0764923095703" y="1879.650650024414"/><att type="string" name="shared_name" value="Rv1131"/></node>
<node id="18" label="Rv1130" aliasName="Rv1130"><graphics x="52.3662109375" y="1541.866714477539"/><att type="string" name="shared_name" value="Rv1130"/></node>
<node id="19" label="Rv2580c" aliasName="hisS"><graphics x="609.9638061523438" y="1806.2828521728516"/><att type="string" name="shared_name" value="Rv2580c"/></node>
<node id="20" label="Rv2052c" aliasName="Rv2052c"><graphics x="186.2025146484375" y="1510.5465393066406"/><att type="string" name="shared_name" value="Rv2052c"/></node>
<node id="21" label="Rv1863c" aliasName="Rv1863c"><graphics x="496.19537353515625" y="1688.894302368164"/><att type="string" name="shared_name" value="Rv1863c"/></node>
<node id="22" label="Rv3481c" aliasName="Rv3481c"><graphics x="918.01513671875" y="1287.8360900878906"/><att type="string" name="shared_name" value="Rv3481c"/></node>
<node id="23" label="Rv2455c" aliasName="Rv2455c"><graphics x="1336.678828239441" y="2020.279312133789"/><att type="string" name="shared_name" value="Rv2455c"/></node>
<node id="24" label="Rv2165c" aliasName="mraW"><graphics x="2302.6916732788086" y="1990.5620574951172"/><att type="string" name="shared_name" value="Rv2165c"/></node>
<node id="25" label="Rv0126" aliasName="treS"><graphics x="73.47216796875" y="2031.7576446533203"/><att type="string" name="shared_name" value="Rv0126"/></node>
<node id="26" label="Rv3018c" aliasName="PPE46"><graphics x="300.82554626464844" y="981.7236633300781"/><att type="string" name="shared_name" value="Rv3018c"/></node>
<node id="27" label="Rv2505c" aliasName="fadD35"><graphics x="885.8619689941406" y="374.53400230407715"/><att type="string" name="shared_name" value="Rv2505c"/></node>
<node id="28" label="Rv3162c" aliasName="Rv3162c"><graphics x="760.62646484375" y="560.6378021240234"/><att type="string" name="shared_name" value="Rv3162c"/></node>
<node id="29" label="Rv2259" aliasName="adhE2"><graphics x="1608.829951286316" y="2020.279312133789"/><att type="string" name="shared_name" value="Rv2259"/></node>
<node id="30" label="Rv3757c" aliasName="proW"><graphics x="723.483642578125" y="236.141845703125"/><att type="string" name="shared_name" value="Rv3757c"/></node>
<node id="31" label="Rv3837c" aliasName="Rv3837c"><graphics x="2320.8645629882812" y="1510.5465393066406"/><att type="string" name="shared_name" value="Rv3837c"/></node>
<node id="32" label="Rv1124" aliasName="ephC"><graphics x="1731.3123474121094" y="372.58729553222656"/><att type="string" name="shared_name" value="Rv1124"/></node>
<node id="33" label="Rv2252" aliasName="Rv2252"><graphics x="627.0163879394531" y="194.60060119628906"/><att type="string" name="shared_name" value="Rv2252"/></node>
<node id="34" label="Rv2454c" aliasName="Rv2454c"><graphics x="1306.1987257003784" y="2024.842300415039"/><att type="string" name="shared_name" value="Rv2454c"/></node>
<node id="35" label="Rv3444c" aliasName="esxT"><graphics x="278.21726989746094" y="910.4542541503906"/><att type="string" name="shared_name" value="Rv3444c"/></node>
<node id="36" label="Rv1356c" aliasName="Rv1356c"><graphics x="1579.2903289794922" y="1790.8558502197266"/><att type="string" name="shared_name" value="Rv1356c"/></node>
<node id="37" label="Rv3559c" aliasName="Rv3559c"><graphics x="1008.0446472167969" y="1927.9859771728516"/><att type="string" name="shared_name" value="Rv3559c"/></node>
<node id="38" label="Rv3530c" aliasName="Rv3530c"><graphics x="791.170166015625" y="1253.7334289550781"/><att type="string" name="shared_name" value="Rv3530c"/></node>
<node id="39" label="Rv1902c" aliasName="nanT"><graphics x="2021.5284729003906" y="1859.166519165039"/><att type="string" name="shared_name" value="Rv1902c"/></node>
<node id="40" label="Rv1115" aliasName="Rv1115"><graphics x="854.6683959960938" y="271.09934997558594"/><att type="string" name="shared_name" value="Rv1115"/></node>
<node id="41" label="Rv2329c" aliasName="narK1"><graphics x="2024.470947265625" y="1588.4874572753906"/><att type="string" name="shared_name" value="Rv2329c"/></node>
<node id="42" label="Rv1317c" aliasName="alkA"><graphics x="1587.9207611083984" y="1867.7970733642578"/><att type="string" name="shared_name" value="Rv1317c"/></node>
<node id="43" label="Rv3039c" aliasName="echA17"><graphics x="1109.7902526855469" y="779.100715637207"/><att type="string" name="shared_name" value="Rv3039c"/></node>
<node id="44" label="Rv2241" aliasName="aceE"><graphics x="819.8612747192383" y="1996.5389556884766"/><att type="string" name="shared_name" value="Rv2241"/></node>
<node id="45" label="Rv2243" aliasName="fabD"><graphics x="2341.2570543289185" y="2020.279312133789"/><att type="string" name="shared_name" value="Rv2243"/></node>
<node id="46" label="Rv2434c" aliasName="Rv2434c"><graphics x="822.813232421875" y="1356.2362365722656"/><att type="string" name="shared_name" value="Rv2434c"/></node>
<node id="47" label="Rv2244" aliasName="acpP"><graphics x="1518.273066520691" y="2020.279312133789"/><att type="string" name="shared_name" value="Rv2244"/></node>
<node id="48" label="Rv2245" aliasName="kasA"><graphics x="595.6304016113281" y="1957.6653518676758"/><att type="string" name="shared_name" value="Rv2245"/></node>
<node id="49" label="Rv1112" aliasName="Rv1112"><graphics x="227.811767578125" y="1707.1654205322266"/><att type="string" name="shared_name" value="Rv1112"/></node>
<node id="50" label="Rv2246" aliasName="kasB"><graphics x="1487.7336378097534" y="2024.5592193603516"/><att type="string" name="shared_name" value="Rv2246"/></node>
<node id="51" label="Rv2247" aliasName="accD6"><graphics x="604.1484680175781" y="1927.9859771728516"/><att type="string" name="shared_name" value="Rv2247"/></node>
<node id="52" label="Rv0100" aliasName="Rv0100"><graphics x="1081.7376403808594" y="1955.491714477539"/><att type="string" name="shared_name" value="Rv0100"/></node>
<node id="53" label="Rv0764c" aliasName="cyp51"><graphics x="1837.1068572998047" y="1781.984146118164"/><att type="string" name="shared_name" value="Rv0764c"/></node>
<node id="54" label="Rv0101" aliasName="nrp"><graphics x="1170.1245422363281" y="1927.9859771728516"/><att type="string" name="shared_name" value="Rv0101"/></node>
<node id="55" label="Rv2503c" aliasName="scoB"><graphics x="2308.023406982422" y="1889.802017211914"/><att type="string" name="shared_name" value="Rv2503c"/></node>
<node id="56" label="Rv3443c" aliasName="rplM"><graphics x="952.4578552246094" y="1927.9859771728516"/><att type="string" name="shared_name" value="Rv3443c"/></node>
<node id="57" label="Rv0838" aliasName="lpqR"><graphics x="1557.638656616211" y="1309.6800842285156"/><att type="string" name="shared_name" value="Rv0838"/></node>
<node id="58" label="Rv1105" aliasName="Rv1105"><graphics x="1390.783187866211" y="1927.9859771728516"/><att type="string" name="shared_name" value="Rv1105"/></node>
<node id="59" label="Rv3164c" aliasName="moxR3"><graphics x="810.2076110839844" y="405.860782623291"/><att type="string" name="shared_name" value="Rv3164c"/></node>
<node id="60" label="Rv2996c" aliasName="serA1"><graphics x="15.0" y="2032.151138305664"/><att type="string" name="shared_name" value="Rv2996c"/></node>
<node id="61" label="Rv0744c" aliasName="Rv0744c"><graphics x="1795.2061080932617" y="1731.597427368164"/><att type="string" name="shared_name" value="Rv0744c"/></node>
<node id="62" label="Rv3759c" aliasName="proX"><graphics x="676.2552032470703" y="199.6444091796875"/><att type="string" name="shared_name" value="Rv3759c"/></node>
<node id="63" label="Rv2726c" aliasName="dapF"><graphics x="1296.868667602539" y="1877.5995635986328"/><att type="string" name="shared_name" value="Rv2726c"/></node>
<node id="64" label="Rv0545c" aliasName="pitA"><graphics x="962.6436004638672" y="1776.1612701416016"/><att type="string" name="shared_name" value="Rv0545c"/></node>
<node id="65" label="Rv1948c" aliasName="Rv1948c"><graphics x="924.2582168579102" y="1542.9525451660156"/><att type="string" name="shared_name" value="Rv1948c"/></node>
<node id="66" label="Rv1537" aliasName="dinX"><graphics x="1610.5732116699219" y="647.3953247070312"/><att type="string" name="shared_name" value="Rv1537"/></node>
<node id="67" label="Rv0157" aliasName="pntB"><graphics x="566.30615234375" y="1887.704849243164"/><att type="string" name="shared_name" value="Rv0157"/></node>
<node id="68" label="Rv1536" aliasName="ileS"><graphics x="1880.5635986328125" y="1545.8184814453125"/><att type="string" name="shared_name" value="Rv1536"/></node>
<node id="69" label="Rv0156" aliasName="pntAb"><graphics x="597.974609375" y="1884.153335571289"/><att type="string" name="shared_name" value="Rv0156"/></node>
<node id="70" label="Rv0155" aliasName="pntAa"><graphics x="580.3193359375" y="1859.166519165039"/><att type="string" name="shared_name" value="Rv0155"/></node>
<node id="71" label="Rv0480c" aliasName="Rv0480c"><graphics x="911.4643249511719" y="1956.831558227539"/><att type="string" name="shared_name" value="Rv0480c"/></node>
<node id="72" label="Rv2584c" aliasName="apt"><graphics x="341.4710521697998" y="2024.2196197509766"/><att type="string" name="shared_name" value="Rv2584c"/></node>
<node id="73" label="Rv2706c" aliasName="Rv2706c"><graphics x="1457.7336378097534" y="2020.279312133789"/><att type="string" name="shared_name" value="Rv2706c"/></node>
<node id="74" label="Rv0442c" aliasName="PPE10"><graphics x="374.711669921875" y="932.2444763183594"/><att type="string" name="shared_name" value="Rv0442c"/></node>
<node id="75" label="Rv3012c" aliasName="gatC"><graphics x="2367.6744384765625" y="1274.2451782226562"/><att type="string" name="shared_name" value="Rv3012c"/></node>
<node id="76" label="Rv3014c" aliasName="ligA"><graphics x="788.3548889160156" y="1571.4829406738281"/><att type="string" name="shared_name" value="Rv3014c"/></node>
<node id="77" label="Rv0630c" aliasName="recB"><graphics x="1569.8941497802734" y="443.4627685546875"/><att type="string" name="shared_name" value="Rv0630c"/></node>
<node id="78" label="Rv0161" aliasName="Rv0161"><graphics x="2100.507293701172" y="859.3200073242188"/><att type="string" name="shared_name" value="Rv0161"/></node>
<node id="79" label="Rv0166" aliasName="fadD5"><graphics x="1990.6024017333984" y="1890.046646118164"/><att type="string" name="shared_name" value="Rv0166"/></node>
<node id="80" label="Rv0168" aliasName="yrbE1B"><graphics x="1989.9434661865234" y="1859.166519165039"/><att type="string" name="shared_name" value="Rv0168"/></node>
<node id="81" label="Rv2493" aliasName="Rv2493"><graphics x="789.8612747192383" y="1996.8929595947266"/><att type="string" name="shared_name" value="Rv2493"/></node>
<node id="82" label="Rv3333c" aliasName="Rv3333c"><graphics x="2383.39306640625" y="711.622802734375"/><att type="string" name="shared_name" value="Rv3333c"/></node>
<node id="83" label="Rv1314c" aliasName="Rv1314c"><graphics x="1838.1599884033203" y="1357.8945007324219"/><att type="string" name="shared_name" value="Rv1314c"/></node>
<node id="84" label="Rv3094c" aliasName="Rv3094c"><graphics x="1784.0261764526367" y="1267.4363708496094"/><att type="string" name="shared_name" value="Rv3094c"/></node>
<node id="85" label="Rv0441c" aliasName="Rv0441c"><graphics x="1215.5094451904297" y="1793.9676055908203"/><att type="string" name="shared_name" value="Rv0441c"/></node>
<node id="86" label="Rv1932" aliasName="tpx"><graphics x="865.2830505371094" y="1601.5160217285156"/><att type="string" name="shared_name" value="Rv1932"/></node>
<node id="87" label="Rv3166c" aliasName="Rv3166c"><graphics x="752.5557556152344" y="623.0302276611328"/><att type="string" name="shared_name" value="Rv3166c"/></node>
<node id="88" label="Rv0809" aliasName="purM"><graphics x="2013.4864501953125" y="1314.2414245605469"/><att type="string" name="shared_name" value="Rv0809"/></node>
<node id="89" label="Rv3555c" aliasName="Rv3555c"><graphics x="1911.0337829589844" y="316.3890838623047"/><att type="string" name="shared_name" value="Rv3555c"/></node>
<node id="90" label="Rv0808" aliasName="purF"><graphics x="266.9269485473633" y="1978.5467681884766"/><att type="string" name="shared_name" value="Rv0808"/></node>
<node id="91" label="Rv3229c" aliasName="Rv3229c"><graphics x="681.8327331542969" y="1927.9859771728516"/><att type="string" name="shared_name" value="Rv3229c"/></node>
<node id="92" label="Rv3015c" aliasName="Rv3015c"><graphics x="995.0558776855469" y="1956.0069122314453"/><att type="string" name="shared_name" value="Rv3015c"/></node>
<node id="93" label="Rv0804" aliasName="Rv0804"><graphics x="517.4204788208008" y="1978.5467681884766"/><att type="string" name="shared_name" value="Rv0804"/></node>
<node id="94" label="Rv2724c" aliasName="fadE20"><graphics x="1179.1393127441406" y="746.7211456298828"/><att type="string" name="shared_name" value="Rv2724c"/></node>
<node id="95" label="Rv0133" aliasName="Rv0133"><graphics x="1794.2702026367188" y="1337.3260803222656"/><att type="string" name="shared_name" value="Rv0133"/></node>
<node id="96" label="Rv1511" aliasName="gmdA"><graphics x="1215.7926940917969" y="105.21475219726562"/><att type="string" name="shared_name" value="Rv1511"/></node>
<node id="97" label="Rv2398c" aliasName="cysW"><graphics x="53.9036865234375" y="1641.2240142822266"/><att type="string" name="shared_name" value="Rv2398c"/></node>
<node id="98" label="Rv1512" aliasName="epiA"><graphics x="309.8858470916748" y="2028.2565460205078"/><att type="string" name="shared_name" value="Rv1512"/></node>
<node id="99" label="Rv2797c" aliasName="Rv2797c"><graphics x="1697.3540344238281" y="846.2576904296875"/><att type="string" name="shared_name" value="Rv2797c"/></node>
<node id="100" label="Rv1518" aliasName="Rv1518"><graphics x="1611.5159149169922" y="1783.959732055664"/><att type="string" name="shared_name" value="Rv1518"/></node>
<node id="101" label="Rv0130" aliasName="Rv0130"><graphics x="2194.188507080078" y="750.6250610351562"/><att type="string" name="shared_name" value="Rv0130"/></node>
<node id="102" label="Rv1067c" aliasName="PE_PGRS19"><graphics x="859.8741760253906" y="1556.3287658691406"/><att type="string" name="shared_name" value="Rv1067c"/></node>
<node id="103" label="Rv3100c" aliasName="smpB"><graphics x="254.5582275390625" y="1683.6203155517578"/><att type="string" name="shared_name" value="Rv3100c"/></node>
<node id="104" label="Rv2285" aliasName="Rv2285"><graphics x="1020.5280456542969" y="1427.1711730957031"/><att type="string" name="shared_name" value="Rv2285"/></node>
<node id="105" label="Rv2284" aliasName="lipM"><graphics x="1098.6405487060547" y="1745.3696594238281"/><att type="string" name="shared_name" value="Rv2284"/></node>
<node id="106" label="Rv2417c" aliasName="Rv2417c"><graphics x="2334.8039474487305" y="1693.178237915039"/><att type="string" name="shared_name" value="Rv2417c"/></node>
<node id="107" label="Rv3093c" aliasName="Rv3093c"><graphics x="1361.5904846191406" y="1097.3050994873047"/><att type="string" name="shared_name" value="Rv3093c"/></node>
<node id="108" label="Rv2287" aliasName="yjcE"><graphics x="881.4643249511719" y="1927.9859771728516"/><att type="string" name="shared_name" value="Rv2287"/></node>
<node id="109" label="Rv2492" aliasName="Rv2492"><graphics x="789.3525390625" y="1363.83349609375"/><att type="string" name="shared_name" value="Rv2492"/></node>
<node id="110" label="Rv0803" aliasName="purL"><graphics x="1256.6391296386719" y="849.6901817321777"/><att type="string" name="shared_name" value="Rv0803"/></node>
<node id="111" label="Rv3535c" aliasName="Rv3535c"><graphics x="1599.1483688354492" y="1733.7386627197266"/><att type="string" name="shared_name" value="Rv3535c"/></node>
<node id="112" label="Rv1901" aliasName="cinA"><graphics x="1132.4407196044922" y="1831.6556549072266"/><att type="string" name="shared_name" value="Rv1901"/></node>
<node id="113" label="Rv0339c" aliasName="Rv0339c"><graphics x="386.9961624145508" y="1978.5467681884766"/><att type="string" name="shared_name" value="Rv0339c"/></node>
<node id="114" label="Rv0148" aliasName="Rv0148"><graphics x="2020.6024017333984" y="1890.020034790039"/><att type="string" name="shared_name" value="Rv0148"/></node>
<node id="115" label="Rv0423c" aliasName="thiC"><graphics x="15.0" y="1907.9859771728516"/><att type="string" name="shared_name" value="Rv0423c"/></node>
<node id="116" label="Rv1353c" aliasName="Rv1353c"><graphics x="238.6724853515625" y="1574.5119171142578"/><att type="string" name="shared_name" value="Rv1353c"/></node>
<node id="117" label="Rv0147" aliasName="Rv0147"><graphics x="642.2684020996094" y="34.02777099609375"/><att type="string" name="shared_name" value="Rv0147"/></node>
<node id="118" label="Rv0149" aliasName="Rv0149"><graphics x="158.90521240234375" y="1118.1434020996094"/><att type="string" name="shared_name" value="Rv0149"/></node>
<node id="119" label="Rv1500" aliasName="Rv1500"><graphics x="1279.6166229248047" y="172.22396850585938"/><att type="string" name="shared_name" value="Rv1500"/></node>
<node id="120" label="Rv2471" aliasName="aglA"><graphics x="102.106689453125" y="2020.279312133789"/><att type="string" name="shared_name" value="Rv2471"/></node>
<node id="121" label="Rv2304c" aliasName="Rv2304c"><graphics x="1339.1981506347656" y="885.2053349837661"/><att type="string" name="shared_name" value="Rv2304c"/></node>
<node id="122" label="Rv2457c" aliasName="clpX"><graphics x="1874.3871307373047" y="1859.166519165039"/><att type="string" name="shared_name" value="Rv2457c"/></node>
<node id="123" label="Rv2280" aliasName="Rv2280"><graphics x="2121.319061279297" y="783.75244140625"/><att type="string" name="shared_name" value="Rv2280"/></node>
<node id="124" label="Rv2281" aliasName="pitB"><graphics x="114.82009887695312" y="1284.4984436035156"/><att type="string" name="shared_name" value="Rv2281"/></node>
<node id="125" label="Rv2919c" aliasName="glnB"><graphics x="377.0127258300781" y="1958.0204010009766"/><att type="string" name="shared_name" value="Rv2919c"/></node>
<node id="126" label="Rv3335c" aliasName="Rv3335c"><graphics x="536.3471374511719" y="215.78121948242188"/><att type="string" name="shared_name" value="Rv3335c"/></node>
<node id="127" label="Rv2030c" aliasName="Rv2030c"><graphics x="470.701904296875" y="1569.7495422363281"/><att type="string" name="shared_name" value="Rv2030c"/></node>
<node id="128" label="Rv2279" aliasName="Rv2279"><graphics x="151.39349365234375" y="880.4085998535156"/><att type="string" name="shared_name" value="Rv2279"/></node>
<node id="129" label="Rv2581c" aliasName="Rv2581c"><graphics x="1877.7817916870117" y="1694.3719024658203"/><att type="string" name="shared_name" value="Rv2581c"/></node>
<node id="130" label="Rv2482c" aliasName="plsB2"><graphics x="2326.2737426757812" y="1574.6695251464844"/><att type="string" name="shared_name" value="Rv2482c"/></node>
<node id="131" label="Rv1080c" aliasName="greA"><graphics x="2234.589157104492" y="1825.2227935791016"/><att type="string" name="shared_name" value="Rv1080c"/></node>
<node id="132" label="Rv2372c" aliasName="Rv2372c"><graphics x="1740.1052703857422" y="1776.1612701416016"/><att type="string" name="shared_name" value="Rv2372c"/></node>
<node id="133" label="Rv1967" aliasName="mce3B"><graphics x="188.83453369140625" y="1051.6072082519531"/><att type="string" name="shared_name" value="Rv1967"/></node>
<node id="134" label="Rv1969" aliasName="mce3D"><graphics x="1270.693099975586" y="1434.9861145019531"/><att type="string" name="shared_name" value="Rv1969"/></node>
<node id="135" label="Rv2011c" aliasName="Rv2011c"><graphics x="1447.480941772461" y="1661.2240142822266"/><att type="string" name="shared_name" value="Rv2011c"/></node>
<node id="136" label="Rv2974c" aliasName="Rv2974c"><graphics x="1575.0636901855469" y="850.7839660644531"/><att type="string" name="shared_name" value="Rv2974c"/></node>
<node id="137" label="Rv0194" aliasName="Rv0194"><graphics x="1520.6859588623047" y="1776.1612701416016"/><att type="string" name="shared_name" value="Rv0194"/></node>
<node id="138" label="Rv2467" aliasName="pepN"><graphics x="1886.7801513671875" y="1510.5465393066406"/><att type="string" name="shared_name" value="Rv2467"/></node>
<node id="139" label="Rv2628" aliasName="Rv2628"><graphics x="625.8244705200195" y="1978.5467681884766"/><att type="string" name="shared_name" value="Rv2628"/></node>
<node id="140" label="Rv0195" aliasName="Rv0195"><graphics x="1545.5178680419922" y="1798.699478149414"/><att type="string" name="shared_name" value="Rv0195"/></node>
<node id="141" label="Rv3050c" aliasName="Rv3050c"><graphics x="364.24005126953125" y="1776.1612701416016"/><att type="string" name="shared_name" value="Rv3050c"/></node>
<node id="142" label="Rv3717" aliasName="Rv3717"><graphics x="1322.7165603637695" y="1978.5467681884766"/><att type="string" name="shared_name" value="Rv3717"/></node>
<node id="143" label="Rv1041c" aliasName="Rv1041c"><graphics x="164.6654052734375" y="912.8896179199219"/><att type="string" name="shared_name" value="Rv1041c"/></node>
<node id="144" label="Rv2835c" aliasName="ugpA"><graphics x="902.2798156738281" y="311.9529342651367"/><att type="string" name="shared_name" value="Rv2835c"/></node>
<node id="145" label="Rv1767" aliasName="Rv1767"><graphics x="477.210693359375" y="1605.6064758300781"/><att type="string" name="shared_name" value="Rv1767"/></node>
<node id="146" label="Rv3666c" aliasName="dppA"><graphics x="842.6833038330078" y="1627.0290832519531"/><att type="string" name="shared_name" value="Rv3666c"/></node>
<node id="147" label="Rv3712" aliasName="Rv3712"><graphics x="2036.1604919433594" y="169.04259490966797"/><att type="string" name="shared_name" value="Rv3712"/></node>
<node id="148" label="Rv3066" aliasName="Rv3066"><graphics x="359.0656280517578" y="1035.9306945800781"/><att type="string" name="shared_name" value="Rv3066"/></node>
<node id="149" label="Rv0593" aliasName="lprL"><graphics x="1089.7409973144531" y="1715.552474975586"/><att type="string" name="shared_name" value="Rv0593"/></node>
<node id="150" label="Rv0592" aliasName="mce2D"><graphics x="1080.1348571777344" y="1683.6080238819122"/><att type="string" name="shared_name" value="Rv0592"/></node>
<node id="151" label="Rv3086" aliasName="adhD"><graphics x="486.35382080078125" y="1882.1198272705078"/><att type="string" name="shared_name" value="Rv3086"/></node>
<node id="152" label="Rv0896" aliasName="gltA"><graphics x="370.9488525390625" y="1510.5465393066406"/><att type="string" name="shared_name" value="Rv0896"/></node>
<node id="153" label="Rv3085" aliasName="Rv3085"><graphics x="650.1294555664062" y="1836.307388305664"/><att type="string" name="shared_name" value="Rv3085"/></node>
<node id="154" label="Rv1975" aliasName="Rv1975"><graphics x="180.65557861328125" y="1024.0928039550781"/><att type="string" name="shared_name" value="Rv1975"/></node>
<node id="155" label="Rv2065" aliasName="cobH"><graphics x="1885.3009948730469" y="762.3753662109375"/><att type="string" name="shared_name" value="Rv2065"/></node>
<node id="156" label="Rv2066" aliasName="cobI"><graphics x="1918.6593017578125" y="754.8666381835938"/><att type="string" name="shared_name" value="Rv2066"/></node>
<node id="157" label="Rv1158c" aliasName="Rv1158c"><graphics x="1188.8030242919922" y="1812.452651977539"/><att type="string" name="shared_name" value="Rv1158c"/></node>
<node id="158" label="Rv2813" aliasName="Rv2813"><graphics x="1847.7817916870117" y="1661.2240142822266"/><att type="string" name="shared_name" value="Rv2813"/></node>
<node id="159" label="Rv0255c" aliasName="cobQ1"><graphics x="639.4512939453125" y="1281.1759338378906"/><att type="string" name="shared_name" value="Rv0255c"/></node>
<node id="160" label="Rv2811" aliasName="Rv2811"><graphics x="1238.7039489746094" y="1685.0774536132812"/><att type="string" name="shared_name" value="Rv2811"/></node>
<node id="161" label="Rv2618" aliasName="Rv2618"><graphics x="2019.2730407714844" y="481.0880584716797"/><att type="string" name="shared_name" value="Rv2618"/></node>
<node id="162" label="Rv3704c" aliasName="gshA"><graphics x="1329.2272644042969" y="1700.9276123046875"/><att type="string" name="shared_name" value="Rv3704c"/></node>
<node id="163" label="Rv2074" aliasName="Rv2074"><graphics x="320.072509765625" y="1625.9195404052734"/><att type="string" name="shared_name" value="Rv2074"/></node>
<node id="164" label="Rv2458" aliasName="mmuM"><graphics x="412.407958984375" y="1882.4838409423828"/><att type="string" name="shared_name" value="Rv2458"/></node>
<node id="165" label="Rv3076" aliasName="Rv3076"><graphics x="2272.6916732788086" y="1991.1522369384766"/><att type="string" name="shared_name" value="Rv3076"/></node>
<node id="166" label="Rv3665c" aliasName="dppB"><graphics x="291.2604217529297" y="1031.5260925292969"/><att type="string" name="shared_name" value="Rv3665c"/></node>
<node id="167" label="Rv1777" aliasName="cyp144"><graphics x="855.3499145507812" y="349.48790550231934"/><att type="string" name="shared_name" value="Rv1777"/></node>
<node id="168" label="Rv3078" aliasName="hab"><graphics x="2114.0301971435547" y="1800.8473052978516"/><att type="string" name="shared_name" value="Rv3078"/></node>
<node id="169" label="Rv0397" aliasName="Rv0397"><graphics x="49.648162841796875" y="1081.0104064941406"/><att type="string" name="shared_name" value="Rv0397"/></node>
<node id="170" label="Rv0584" aliasName="Rv0584"><graphics x="817.8446044921875" y="1276.7804718017578"/><att type="string" name="shared_name" value="Rv0584"/></node>
<node id="171" label="Rv1940" aliasName="ribA1"><graphics x="1076.5975799560547" y="1818.4967193603516"/><att type="string" name="shared_name" value="Rv1940"/></node>
<node id="172" label="Rv0391" aliasName="metZ"><graphics x="1916.368881225586" y="1827.645278930664"/><att type="string" name="shared_name" value="Rv0391"/></node>
<node id="173" label="Rv3010c" aliasName="pfkA"><graphics x="243.83255004882812" y="1958.342788696289"/><att type="string" name="shared_name" value="Rv3010c"/></node>
<node id="174" label="Rv2032" aliasName="acg"><graphics x="436.7979736328125" y="1599.9337463378906"/><att type="string" name="shared_name" value="Rv2032"/></node>
<node id="175" label="Rv0582" aliasName="Rv0582"><graphics x="1490.4872741699219" y="958.7667465209961"/><att type="string" name="shared_name" value="Rv0582"/></node>
<node id="176" label="Rv3739c" aliasName="PPE67"><graphics x="2362.7406616210938" y="740.3383178710938"/><att type="string" name="shared_name" value="Rv3739c"/></node>
<node id="177" label="Rv1947" aliasName="Rv1947"><graphics x="1618.910385131836" y="1876.3904571533203"/><att type="string" name="shared_name" value="Rv1947"/></node>
<node id="178" label="Rv2374c" aliasName="hrcA"><graphics x="922.4578552246094" y="1927.9859771728516"/><att type="string" name="shared_name" value="Rv2374c"/></node>
<node id="179" label="Rv0581" aliasName="Rv0581"><graphics x="1456.2986755371094" y="956.0712280273438"/><att type="string" name="shared_name" value="Rv0581"/></node>
<node id="180" label="Rv1196" aliasName="PPE18"><graphics x="1619.3387298583984" y="1954.045181274414"/><att type="string" name="shared_name" value="Rv1196"/></node>
<node id="181" label="Rv2976c" aliasName="ung"><graphics x="225.60986328125" y="1883.4534454345703"/><att type="string" name="shared_name" value="Rv2976c"/></node>
<node id="182" label="Rv2805" aliasName="Rv2805"><graphics x="754.6783447265625" y="1371.1497192382812"/><att type="string" name="shared_name" value="Rv2805"/></node>
<node id="183" label="Rv3462c" aliasName="infA"><graphics x="2006.2412900924683" y="2021.9709930419922"/><att type="string" name="shared_name" value="Rv3462c"/></node>
<node id="184" label="Rv2833c" aliasName="ugpB"><graphics x="2009.3221969604492" y="1694.655258178711"/><att type="string" name="shared_name" value="Rv2833c"/></node>
<node id="185" label="Rv0178" aliasName="Rv0178"><graphics x="2093.604293823242" y="1776.1612701416016"/><att type="string" name="shared_name" value="Rv0178"/></node>
<node id="186" label="Rv2601" aliasName="speE"><graphics x="2188.685948371887" y="2021.121841430664"/><att type="string" name="shared_name" value="Rv2601"/></node>
<node id="187" label="Rv1645c" aliasName="Rv1645c"><graphics x="284.47552490234375" y="1542.1332092285156"/><att type="string" name="shared_name" value="Rv1645c"/></node>
<node id="188" label="Rv0389" aliasName="purT"><graphics x="244.40912628173828" y="1999.6827392578125"/><att type="string" name="shared_name" value="Rv0389"/></node>
<node id="189" label="Rv2443" aliasName="dctA"><graphics x="2158.779998779297" y="718.0275268554688"/><att type="string" name="shared_name" value="Rv2443"/></node>
<node id="190" label="Rv0174" aliasName="mce1F"><graphics x="440.2534866333008" y="1998.7975006103516"/><att type="string" name="shared_name" value="Rv0174"/></node>
<node id="191" label="Rv2320c" aliasName="rocE"><graphics x="1038.0446472167969" y="1927.9859771728516"/><att type="string" name="shared_name" value="Rv2320c"/></node>
<node id="192" label="Rv3664c" aliasName="dppC"><graphics x="190.36199951171875" y="1102.8100280761719"/><att type="string" name="shared_name" value="Rv3664c"/></node>
<node id="193" label="Rv0878c" aliasName="PPE13"><graphics x="2082.8089904785156" y="1859.166519165039"/><att type="string" name="shared_name" value="Rv0878c"/></node>
<node id="194" label="Rv1746" aliasName="pknF"><graphics x="194.7890625" y="1542.655014038086"/><att type="string" name="shared_name" value="Rv1746"/></node>
<node id="195" label="Rv1748" aliasName="Rv1748"><graphics x="1871.0349426269531" y="880.0993041992188"/><att type="string" name="shared_name" value="Rv1748"/></node>
<node id="196" label="Rv1957" aliasName="Rv1957"><graphics x="356.9961624145508" y="1999.397575378418"/><att type="string" name="shared_name" value="Rv1957"/></node>
<node id="197" label="Rv0570" aliasName="nrdZ"><graphics x="1292.7165603637695" y="1994.5551300048828"/><att type="string" name="shared_name" value="Rv0570"/></node>
<node id="198" label="Rv1955" aliasName="Rv1955"><graphics x="1884.619547843933" y="2020.279312133789"/><att type="string" name="shared_name" value="Rv1955"/></node>
<node id="199" label="Rv3063" aliasName="cstA"><graphics x="2047.5384826660156" y="793.9796142578125"/><att type="string" name="shared_name" value="Rv3063"/></node>
<node id="200" label="Rv1187" aliasName="rocA"><graphics x="1699.9397430419922" y="1337.9779357910156"/><att type="string" name="shared_name" value="Rv1187"/></node>
<node id="201" label="Rv3350c" aliasName="PPE56"><graphics x="949.216552734375" y="229.8579559326172"/><att type="string" name="shared_name" value="Rv3350c"/></node>
<node id="202" label="Rv2690c" aliasName="Rv2690c"><graphics x="1156.0683288574219" y="1344.4767150878906"/><att type="string" name="shared_name" value="Rv2690c"/></node>
<node id="203" label="Rv0897c" aliasName="Rv0897c"><graphics x="1705.9276809692383" y="1576.9189453125"/><att type="string" name="shared_name" value="Rv0897c"/></node>
<node id="204" label="Rv2977c" aliasName="thiL"><graphics x="1680.0496673583984" y="1893.048110961914"/><att type="string" name="shared_name" value="Rv2977c"/></node>
<node id="205" label="Rv1188" aliasName="Rv1188"><graphics x="1977.8138809204102" y="1991.6634674072266"/><att type="string" name="shared_name" value="Rv1188"/></node>
<node id="206" label="Rv2834c" aliasName="ugpE"><graphics x="914.2623291015625" y="395.01155853271484"/><att type="string" name="shared_name" value="Rv2834c"/></node>
<node id="207" label="Rv1063c" aliasName="Rv1063c"><graphics x="891.2996520996094" y="1572.0945129394531"/><att type="string" name="shared_name" value="Rv1063c"/></node>
<node id="208" label="Rv3579c" aliasName="Rv3579c"><graphics x="258.50531005859375" y="1790.8927154541016"/><att type="string" name="shared_name" value="Rv3579c"/></node>
<node id="209" label="Rv2748c" aliasName="ftsK"><graphics x="638.3429718017578" y="1690.8802642822266"/><att type="string" name="shared_name" value="Rv2748c"/></node>
<node id="210" label="Rv0378" aliasName="Rv0378"><graphics x="2399.0868530273438" y="768.7155151367188"/><att type="string" name="shared_name" value="Rv0378"/></node>
<node id="211" label="Rv0379" aliasName="secE2"><graphics x="1491.7165908813477" y="1563.0387268066406"/><att type="string" name="shared_name" value="Rv0379"/></node>
<node id="212" label="Rv2436" aliasName="rbsK"><graphics x="1673.6920852661133" y="1586.6121826171875"/><att type="string" name="shared_name" value="Rv2436"/></node>
<node id="213" label="Rv3056" aliasName="dinP"><graphics x="1635.7945251464844" y="599.6507568359375"/><att type="string" name="shared_name" value="Rv3056"/></node>
<node id="214" label="Rv1758" aliasName="cut1"><graphics x="1962.0053405761719" y="261.52557373046875"/><att type="string" name="shared_name" value="Rv1758"/></node>
<node id="215" label="Rv2225" aliasName="panB"><graphics x="2097.7220458984375" y="1388.0032043457031"/><att type="string" name="shared_name" value="Rv2225"/></node>
<node id="216" label="Rv2211c" aliasName="gcvT"><graphics x="46.864593505859375" y="1287.6583557128906"/><att type="string" name="shared_name" value="Rv2211c"/></node>
<node id="217" label="Rv0860" aliasName="fadB"><graphics x="2006.1048889160156" y="772.3960571289062"/><att type="string" name="shared_name" value="Rv0860"/></node>
<node id="218" label="Rv3607c" aliasName="folB"><graphics x="1760.7132873535156" y="765.956787109375"/><att type="string" name="shared_name" value="Rv3607c"/></node>
<node id="219" label="Rv2859c" aliasName="Rv2859c"><graphics x="1696.3729705810547" y="1927.9859771728516"/><att type="string" name="shared_name" value="Rv2859c"/></node>
<node id="220" label="Rv3752c" aliasName="Rv3752c"><graphics x="205.04931640625" y="1859.166519165039"/><att type="string" name="shared_name" value="Rv3752c"/></node>
<node id="221" label="Rv0864" aliasName="moaC"><graphics x="1514.3540496826172" y="528.4219970703125"/><att type="string" name="shared_name" value="Rv0864"/></node>
<node id="222" label="Rv2012" aliasName="Rv2012"><graphics x="61.41998291015625" y="929.7547912597656"/><att type="string" name="shared_name" value="Rv2012"/></node>
<node id="223" label="Rv2010" aliasName="Rv2010"><graphics x="1466.593246459961" y="1936.023696899414"/><att type="string" name="shared_name" value="Rv2010"/></node>
<node id="224" label="Rv2428" aliasName="ahpC"><graphics x="1829.6770935058594" y="1320.1942443847656"/><att type="string" name="shared_name" value="Rv2428"/></node>
<node id="225" label="Rv2429" aliasName="ahpD"><graphics x="1806.1131134033203" y="1291.5520324707031"/><att type="string" name="shared_name" value="Rv2429"/></node>
<node id="226" label="Rv2377c" aliasName="mbtH"><graphics x="1134.1061096191406" y="1743.846694946289"/><att type="string" name="shared_name" value="Rv2377c"/></node>
<node id="227" label="Rv1135c" aliasName="PPE16"><graphics x="865.6810913085938" y="303.38658905029297"/><att type="string" name="shared_name" value="Rv1135c"/></node>
<node id="228" label="Rv0364" aliasName="Rv0364"><graphics x="2158.685948371887" y="2020.279312133789"/><att type="string" name="shared_name" value="Rv0364"/></node>
<node id="229" label="Rv2076c" aliasName="Rv2076c"><graphics x="1194.0687866210938" y="1359.9410705566406"/><att type="string" name="shared_name" value="Rv2076c"/></node>
<node id="230" label="Rv1181" aliasName="pks4"><graphics x="815.9136352539062" y="1776.1612701416016"/><att type="string" name="shared_name" value="Rv1181"/></node>
<node id="231" label="Rv2423" aliasName="Rv2423"><graphics x="1352.955093383789" y="1859.166519165039"/><att type="string" name="shared_name" value="Rv2423"/></node>
<node id="232" label="Rv0069c" aliasName="sdaA"><graphics x="317.05694580078125" y="1838.0185089111328"/><att type="string" name="shared_name" value="Rv0069c"/></node>
<node id="233" label="Rv1182" aliasName="papA3"><graphics x="830.8480224609375" y="1804.3719329833984"/><att type="string" name="shared_name" value="Rv1182"/></node>
<node id="234" label="Rv0251c" aliasName="hsp"><graphics x="503.03271484375" y="1586.1897277832031"/><att type="string" name="shared_name" value="Rv0251c"/></node>
<node id="235" label="Rv1620c" aliasName="cydC"><graphics x="1215.6540479660034" y="2020.279312133789"/><att type="string" name="shared_name" value="Rv1620c"/></node>
<node id="236" label="Rv2326c" aliasName="Rv2326c"><graphics x="1413.7315368652344" y="952.7040939331055"/><att type="string" name="shared_name" value="Rv2326c"/></node>
<node id="237" label="Rv2634c" aliasName="PE_PGRS46"><graphics x="670.3496856689453" y="807.1881103515625"/><att type="string" name="shared_name" value="Rv2634c"/></node>
<node id="238" label="Rv1164" aliasName="narI"><graphics x="2017.447265625" y="1510.5465393066406"/><att type="string" name="shared_name" value="Rv1164"/></node>
<node id="239" label="Rv3608c" aliasName="folP1"><graphics x="191.1328125" y="1612.0058822631836"/><att type="string" name="shared_name" value="Rv3608c"/></node>
<node id="240" label="Rv2854" aliasName="Rv2854"><graphics x="1548.273066520691" y="2020.279312133789"/><att type="string" name="shared_name" value="Rv2854"/></node>
<node id="241" label="Rv1162" aliasName="narH"><graphics x="2012.585693359375" y="1546.2694396972656"/><att type="string" name="shared_name" value="Rv1162"/></node>
<node id="242" label="Rv1163" aliasName="narJ"><graphics x="1984.160400390625" y="1568.8675231933594"/><att type="string" name="shared_name" value="Rv1163"/></node>
<node id="243" label="Rv3753c" aliasName="Rv3753c"><graphics x="1386.7087707519531" y="917.4020233154297"/><att type="string" name="shared_name" value="Rv3753c"/></node>
<node id="244" label="Rv2215" aliasName="dlaT"><graphics x="1792.3065567016602" y="1991.8440704345703"/><att type="string" name="shared_name" value="Rv2215"/></node>
<node id="245" label="Rv0855" aliasName="far"><graphics x="1268.7450942993164" y="1511.9640197753906"/><att type="string" name="shared_name" value="Rv0855"/></node>
<node id="246" label="Rv2218" aliasName="lipA"><graphics x="753.9095611572266" y="1661.2240142822266"/><att type="string" name="shared_name" value="Rv2218"/></node>
<node id="247" label="Rv2217" aliasName="lipB"><graphics x="2376.0569763183594" y="1889.7682037353516"/><att type="string" name="shared_name" value="Rv2217"/></node>
<node id="248" label="Rv0351" aliasName="grpE"><graphics x="479.77569580078125" y="1837.8936920166016"/><att type="string" name="shared_name" value="Rv0351"/></node>
<node id="249" label="Rv0859" aliasName="fadA"><graphics x="1993.5983581542969" y="805.05517578125"/><att type="string" name="shared_name" value="Rv0859"/></node>
<node id="250" label="Rv1731" aliasName="gabD2"><graphics x="622.5489349365234" y="11.926361083984375"/><att type="string" name="shared_name" value="Rv1731"/></node>
<node id="251" label="Rv0353" aliasName="hspR"><graphics x="451.25921630859375" y="1823.4552154541016"/><att type="string" name="shared_name" value="Rv0353"/></node>
<node id="252" label="Rv2614c" aliasName="thrS"><graphics x="1711.7930145263672" y="1304.7627258300781"/><att type="string" name="shared_name" value="Rv2614c"/></node>
<node id="253" label="Rv1921c" aliasName="lppF"><graphics x="1220.4685974121094" y="1388.5455627441406"/><att type="string" name="shared_name" value="Rv1921c"/></node>
<node id="254" label="Rv2037c" aliasName="Rv2037c"><graphics x="2141.650146484375" y="1573.6915588378906"/><att type="string" name="shared_name" value="Rv2037c"/></node>
<node id="255" label="Rv2951c" aliasName="Rv2951c"><graphics x="1298.7450942993164" y="1524.7464294433594"/><att type="string" name="shared_name" value="Rv2951c"/></node>
<node id="256" label="Rv0250c" aliasName="Rv0250c"><graphics x="627.974609375" y="1903.673843383789"/><att type="string" name="shared_name" value="Rv0250c"/></node>
<node id="257" label="Rv3708c" aliasName="asd"><graphics x="760.5566101074219" y="1927.9859771728516"/><att type="string" name="shared_name" value="Rv3708c"/></node>
<node id="258" label="Rv0880" aliasName="Rv0880"><graphics x="1379.1320877075195" y="1994.091323852539"/><att type="string" name="shared_name" value="Rv0880"/></node>
<node id="259" label="Rv1621c" aliasName="cydD"><graphics x="1185.2075147628784" y="2025.227066040039"/><att type="string" name="shared_name" value="Rv1621c"/></node>
<node id="260" label="Rv0882" aliasName="Rv0882"><graphics x="2274.159637451172" y="1889.8557586669922"/><att type="string" name="shared_name" value="Rv0882"/></node>
<node id="261" label="Rv2843" aliasName="Rv2843"><graphics x="1455.6193923950195" y="1516.0987243652344"/><att type="string" name="shared_name" value="Rv2843"/></node>
<node id="262" label="Rv3487c" aliasName="lipF"><graphics x="463.5399856567383" y="1978.5467681884766"/><att type="string" name="shared_name" value="Rv3487c"/></node>
<node id="263" label="Rv0254c" aliasName="cobU"><graphics x="612.5969848632812" y="1304.8765563964844"/><att type="string" name="shared_name" value="Rv0254c"/></node>
<node id="264" label="Rv2201" aliasName="asnB"><graphics x="1823.929606437683" y="2023.3969268798828"/><att type="string" name="shared_name" value="Rv2201"/></node>
<node id="265" label="Rv3072c" aliasName="Rv3072c"><graphics x="340.9113311767578" y="1004.0711364746094"/><att type="string" name="shared_name" value="Rv3072c"/></node>
<node id="266" label="Rv2207" aliasName="cobT"><graphics x="568.1166381835938" y="1363.4046936035156"/><att type="string" name="shared_name" value="Rv2207"/></node>
<node id="267" label="Rv0926c" aliasName="Rv0926c"><graphics x="1031.6566467285156" y="1355.6300354003906"/><att type="string" name="shared_name" value="Rv0926c"/></node>
<node id="268" label="Rv2129c" aliasName="Rv2129c"><graphics x="1452.2005081176758" y="1549.6831359863281"/><att type="string" name="shared_name" value="Rv2129c"/></node>
<node id="269" label="Rv1987" aliasName="Rv1987"><graphics x="1349.1320877075195" y="1994.503433227539"/><att type="string" name="shared_name" value="Rv1987"/></node>
<node id="270" label="Rv1708" aliasName="Rv1708"><graphics x="1200.6729888916016" y="1868.530044555664"/><att type="string" name="shared_name" value="Rv1708"/></node>
<node id="271" label="Rv3096" aliasName="Rv3096"><graphics x="1072.8369140625" y="1319.5697326660156"/><att type="string" name="shared_name" value="Rv3096"/></node>
<node id="272" label="Rv0885" aliasName="Rv0885"><graphics x="2082.7635803222656" y="1889.9989166259766"/><att type="string" name="shared_name" value="Rv0885"/></node>
<node id="273" label="Rv0886" aliasName="fprB"><graphics x="2110.731658935547" y="1874.625991821289"/><att type="string" name="shared_name" value="Rv0886"/></node>
<node id="274" label="Rv2993c" aliasName="Rv2993c"><graphics x="1185.2791442871094" y="787.1862106323242"/><att type="string" name="shared_name" value="Rv2993c"/></node>
<node id="275" label="Rv2208" aliasName="cobS"><graphics x="588.5774536132812" y="1331.9392395019531"/><att type="string" name="shared_name" value="Rv2208"/></node>
<node id="276" label="Rv3034c" aliasName="Rv3034c"><graphics x="1338.7053451538086" y="133.05462646484375"/><att type="string" name="shared_name" value="Rv3034c"/></node>
<node id="277" label="Rv3089" aliasName="fadD13"><graphics x="464.2646484375" y="1905.0631256103516"/><att type="string" name="shared_name" value="Rv3089"/></node>
<node id="278" label="Rv2379c" aliasName="mbtF"><graphics x="1151.8409118652344" y="1716.8304595947266"/><att type="string" name="shared_name" value="Rv2379c"/></node>
<node id="279" label="Rv1701" aliasName="xerD"><graphics x="1570.6275482177734" y="510.72760009765625"/><att type="string" name="shared_name" value="Rv1701"/></node>
<node id="280" label="Rv0343" aliasName="iniC"><graphics x="2112.625213623047" y="905.2716674804688"/><att type="string" name="shared_name" value="Rv0343"/></node>
<node id="281" label="Rv2837c" aliasName="Rv2837c"><graphics x="1976.7178955078125" y="1526.8850402832031"/><att type="string" name="shared_name" value="Rv2837c"/></node>
<node id="282" label="Rv3715c" aliasName="recR"><graphics x="1255.631362915039" y="1955.0565948486328"/><att type="string" name="shared_name" value="Rv3715c"/></node>
<node id="283" label="Rv3293" aliasName="pcd"><graphics x="2344.3794555664062" y="862.0642700195312"/><att type="string" name="shared_name" value="Rv3293"/></node>
<node id="284" label="Rv3292" aliasName="Rv3292"><graphics x="1960.2482604980469" y="711.622802734375"/><att type="string" name="shared_name" value="Rv3292"/></node>
<node id="285" label="Rv1161" aliasName="narG"><graphics x="2055.320068359375" y="1573.2818298339844"/><att type="string" name="shared_name" value="Rv1161"/></node>
<node id="286" label="Rv0348" aliasName="Rv0348"><graphics x="2146.3648376464844" y="968.6984252929688"/><att type="string" name="shared_name" value="Rv0348"/></node>
<node id="287" label="Rv1160" aliasName="mutT2"><graphics x="2341.8433532714844" y="1859.166519165039"/><att type="string" name="shared_name" value="Rv1160"/></node>
<node id="288" label="Rv2831" aliasName="echA16"><graphics x="1152.5738830566406" y="771.8624114990234"/><att type="string" name="shared_name" value="Rv2831"/></node>
<node id="289" label="Rv1143" aliasName="mcr"><graphics x="205.1695556640625" y="1577.4983825683594"/><att type="string" name="shared_name" value="Rv1143"/></node>
<node id="290" label="Rv2776c" aliasName="Rv2776c"><graphics x="489.0848693847656" y="1957.8556060791016"/><att type="string" name="shared_name" value="Rv2776c"/></node>
<node id="291" label="Rv1622c" aliasName="cydB"><graphics x="1669.404902458191" y="2020.279312133789"/><att type="string" name="shared_name" value="Rv1622c"/></node>
<node id="292" label="Rv1147" aliasName="Rv1147"><graphics x="376.31878662109375" y="1444.2901306152344"/><att type="string" name="shared_name" value="Rv1147"/></node>
<node id="293" label="Rv2973c" aliasName="recG"><graphics x="1608.3875122070312" y="481.158447265625"/><att type="string" name="shared_name" value="Rv2973c"/></node>
<node id="294" label="Rv2410c" aliasName="Rv2410c"><graphics x="765.0759963989258" y="1978.5467681884766"/><att type="string" name="shared_name" value="Rv2410c"/></node>
<node id="295" label="Rv1997" aliasName="ctpF"><graphics x="2284.9360961914062" y="1308.0160217285156"/><att type="string" name="shared_name" value="Rv1997"/></node>
<node id="296" label="Rv1996" aliasName="Rv1996"><graphics x="430.4207763671875" y="1635.3962707519531"/><att type="string" name="shared_name" value="Rv1996"/></node>
<node id="297" label="Rv3755c" aliasName="Rv3755c"><graphics x="1735.9027099609375" y="826.7074584960938"/><att type="string" name="shared_name" value="Rv3755c"/></node>
<node id="298" label="Rv2000" aliasName="Rv2000"><graphics x="781.0108947753906" y="497.8682556152344"/><att type="string" name="shared_name" value="Rv2000"/></node>
<node id="299" label="Rv2858c" aliasName="aldC"><graphics x="585.5967407226562" y="76.46932983398438"/><att type="string" name="shared_name" value="Rv2858c"/></node>
<node id="300" label="Rv0873" aliasName="fadE10"><graphics x="1970.7569885253906" y="776.3659057617188"/><att type="string" name="shared_name" value="Rv0873"/></node>
<node id="301" label="Rv1710" aliasName="Rv1710"><graphics x="798.2346343994141" y="1749.0428619384766"/><att type="string" name="shared_name" value="Rv1710"/></node>
<node id="302" label="Rv2039c" aliasName="Rv2039c"><graphics x="1976.1600875854492" y="1685.8469696044922"/><att type="string" name="shared_name" value="Rv2039c"/></node>
<node id="303" label="Rv3714c" aliasName="Rv3714c"><graphics x="1550.2956848144531" y="874.7687683105469"/><att type="string" name="shared_name" value="Rv3714c"/></node>
<node id="304" label="Rv1445c" aliasName="devB"><graphics x="1276.990966796875" y="37.7796630859375"/><att type="string" name="shared_name" value="Rv1445c"/></node>
<node id="305" label="Rv2612c" aliasName="pgsA1"><graphics x="1238.284523010254" y="1528.1207580566406"/><att type="string" name="shared_name" value="Rv2612c"/></node>
<node id="306" label="Rv0334" aliasName="rmlA"><graphics x="1357.9388236999512" y="210.92282104492188"/><att type="string" name="shared_name" value="Rv0334"/></node>
<node id="307" label="Rv0433" aliasName="Rv0433"><graphics x="565.5037994384766" y="232.81973266601562"/><att type="string" name="shared_name" value="Rv0433"/></node>
<node id="308" label="Rv0434" aliasName="Rv0434"><graphics x="1047.5069580078125" y="1276.0354309082031"/><att type="string" name="shared_name" value="Rv0434"/></node>
<node id="309" label="Rv0976c" aliasName="Rv0976c"><graphics x="1382.8177642822266" y="1871.221694946289"/><att type="string" name="shared_name" value="Rv0976c"/></node>
<node id="310" label="Rv3280" aliasName="accD5"><graphics x="1392.7242889404297" y="1830.2346839904785"/><att type="string" name="shared_name" value="Rv3280"/></node>
<node id="311" label="Rv0430" aliasName="Rv0430"><graphics x="596.4439849853516" y="1661.2240142822266"/><att type="string" name="shared_name" value="Rv0430"/></node>
<node id="312" label="Rv3667" aliasName="acs"><graphics x="2088.9051208496094" y="813.8707885742188"/><att type="string" name="shared_name" value="Rv3667"/></node>
<node id="313" label="Rv2368c" aliasName="phoH1"><graphics x="714.5038299560547" y="1690.371597290039"/><att type="string" name="shared_name" value="Rv2368c"/></node>
<node id="314" label="Rv3389c" aliasName="Rv3389c"><graphics x="1581.4092483520508" y="1550.00439453125"/><att type="string" name="shared_name" value="Rv3389c"/></node>
<node id="315" label="Rv3716c" aliasName="Rv3716c"><graphics x="620.1294555664062" y="1836.3675689697266"/><att type="string" name="shared_name" value="Rv3716c"/></node>
<node id="316" label="Rv3284" aliasName="Rv3284"><graphics x="1426.8573455810547" y="1776.1612701416016"/><att type="string" name="shared_name" value="Rv3284"/></node>
<node id="317" label="Rv2577" aliasName="Rv2577"><graphics x="1968.1719055175781" y="146.45281982421875"/><att type="string" name="shared_name" value="Rv2577"/></node>
<node id="318" label="Rv3281" aliasName="Rv3281"><graphics x="2100.4954681396484" y="1927.9859771728516"/><att type="string" name="shared_name" value="Rv3281"/></node>
<node id="319" label="Rv2575" aliasName="Rv2575"><graphics x="1807.1068572998047" y="1776.1612701416016"/><att type="string" name="shared_name" value="Rv2575"/></node>
<node id="320" label="Rv3282" aliasName="maf"><graphics x="198.22198486328125" y="1792.1153717041016"/><att type="string" name="shared_name" value="Rv3282"/></node>
<node id="321" label="Rv2153c" aliasName="murG"><graphics x="1487.4970779418945" y="382.14630126953125"/><att type="string" name="shared_name" value="Rv2153c"/></node>
<node id="322" label="Rv1624c" aliasName="Rv1624c"><graphics x="439.87530517578125" y="1541.8946838378906"/><att type="string" name="shared_name" value="Rv1624c"/></node>
<node id="323" label="Rv1538c" aliasName="ansA"><graphics x="2365.822135925293" y="1724.6073150634766"/><att type="string" name="shared_name" value="Rv1538c"/></node>
<node id="324" label="Rv0872c" aliasName="PE_PGRS15"><graphics x="1231.6896743774414" y="1567.5036926269531"/><att type="string" name="shared_name" value="Rv0872c"/></node>
<node id="325" label="Rv3676" aliasName="Rv3676"><graphics x="1649.3387298583984" y="1927.9859771728516"/><att type="string" name="shared_name" value="Rv3676"/></node>
<node id="326" label="Rv0786c" aliasName="Rv0786c"><graphics x="1118.0390014648438" y="1325.4375305175781"/><att type="string" name="shared_name" value="Rv0786c"/></node>
<node id="327" label="Rv2582" aliasName="ppiB"><graphics x="1362.7474670410156" y="1027.224853515625"/><att type="string" name="shared_name" value="Rv2582"/></node>
<node id="328" label="Rv0047c" aliasName="Rv0047c"><graphics x="2394.2762451171875" y="805.3890380859375"/><att type="string" name="shared_name" value="Rv0047c"/></node>
<node id="329" label="Rv1018c" aliasName="glmU"><graphics x="1366.678828239441" y="2024.8343200683594"/><att type="string" name="shared_name" value="Rv1018c"/></node>
<node id="330" label="Rv3272" aliasName="Rv3272"><graphics x="139.98908233642578" y="2000.2286834716797"/><att type="string" name="shared_name" value="Rv3272"/></node>
<node id="331" label="Rv2780" aliasName="ald"><graphics x="538.4650268554688" y="1903.721206665039"/><att type="string" name="shared_name" value="Rv2780"/></node>
<node id="332" label="Rv2154c" aliasName="ftsW"><graphics x="1454.7680130004883" y="387.70050048828125"/><att type="string" name="shared_name" value="Rv2154c"/></node>
<node id="333" label="Rv0193c" aliasName="Rv0193c"><graphics x="1533.4039764404297" y="1829.915298461914"/><att type="string" name="shared_name" value="Rv0193c"/></node>
<node id="334" label="Rv1623c" aliasName="cydA"><graphics x="1701.300700187683" y="2021.956314086914"/><att type="string" name="shared_name" value="Rv1623c"/></node>
<node id="335" label="Rv3418c" aliasName="groES"><graphics x="1884.4279479980469" y="1264.1545715332031"/><att type="string" name="shared_name" value="Rv3418c"/></node>
<node id="336" label="Rv2092c" aliasName="helY"><graphics x="1532.6553115844727" y="1993.9779205322266"/><att type="string" name="shared_name" value="Rv2092c"/></node>
<node id="337" label="Rv0413" aliasName="mutT3"><graphics x="2351.2686157226562" y="953.0768432617188"/><att type="string" name="shared_name" value="Rv0413"/></node>
<node id="338" label="Rv0619" aliasName="galTb"><graphics x="1317.6294631958008" y="32.558990478515625"/><att type="string" name="shared_name" value="Rv0619"/></node>
<node id="339" label="Rv0415" aliasName="thiO"><graphics x="580.6344985961914" y="749.8284912109375"/><att type="string" name="shared_name" value="Rv0415"/></node>
<node id="340" label="Rv0417" aliasName="thiG"><graphics x="46.027099609375" y="1898.4806060791016"/><att type="string" name="shared_name" value="Rv0417"/></node>
<node id="341" label="Rv2221c" aliasName="glnE"><graphics x="209.0281982421875" y="1641.0150833129883"/><att type="string" name="shared_name" value="Rv2221c"/></node>
<node id="342" label="Rv0418" aliasName="lpqL"><graphics x="1705.1694793701172" y="1400.6416320800781"/><att type="string" name="shared_name" value="Rv0418"/></node>
<node id="343" label="Rv0659c" aliasName="Rv0659c"><graphics x="1245.6540479660034" y="2020.279312133789"/><att type="string" name="shared_name" value="Rv0659c"/></node>
<node id="344" label="Rv0821c" aliasName="phoY2"><graphics x="49.667724609375" y="1661.2240142822266"/><att type="string" name="shared_name" value="Rv0821c"/></node>
<node id="345" label="Rv0974c" aliasName="accD2"><graphics x="1413.5469512939453" y="1883.4112701416016"/><att type="string" name="shared_name" value="Rv0974c"/></node>
<node id="346" label="Rv1039c" aliasName="PPE15"><graphics x="813.6876525878906" y="316.37386322021484"/><att type="string" name="shared_name" value="Rv1039c"/></node>
<node id="347" label="Rv2155c" aliasName="murD"><graphics x="1528.8848419189453" y="412.369873046875"/><att type="string" name="shared_name" value="Rv2155c"/></node>
<node id="348" label="Rv3582c" aliasName="ispD"><graphics x="800.8431243896484" y="1602.3653869628906"/><att type="string" name="shared_name" value="Rv3582c"/></node>
<node id="349" label="Rv3606c" aliasName="folK"><graphics x="158.5279541015625" y="1624.6217422485352"/><att type="string" name="shared_name" value="Rv3606c"/></node>
<node id="350" label="Rv3419c" aliasName="gcp"><graphics x="943.7716045379639" y="2020.279312133789"/><att type="string" name="shared_name" value="Rv3419c"/></node>
<node id="351" label="Rv3459c" aliasName="rpsK"><graphics x="464.8107705116272" y="110.5916748046875"/><att type="string" name="shared_name" value="Rv3459c"/></node>
<node id="352" label="Rv0870c" aliasName="Rv0870c"><graphics x="2371.8433532714844" y="1859.166519165039"/><att type="string" name="shared_name" value="Rv0870c"/></node>
<node id="353" label="Rv0261c" aliasName="narK3"><graphics x="2074.904296875" y="1602.9676208496094"/><att type="string" name="shared_name" value="Rv0261c"/></node>
<node id="354" label="Rv2567" aliasName="Rv2567"><graphics x="593.108154296875" y="1386.3091125488281"/><att type="string" name="shared_name" value="Rv2567"/></node>
<node id="355" label="Rv2157c" aliasName="murF"><graphics x="1504.7442321777344" y="433.49822998046875"/><att type="string" name="shared_name" value="Rv2157c"/></node>
<node id="356" label="Rv2894c" aliasName="xerC"><graphics x="1605.5482330322266" y="522.9921264648438"/><att type="string" name="shared_name" value="Rv2894c"/></node>
<node id="357" label="Rv0975c" aliasName="fadE13"><graphics x="1128.4336853027344" y="711.622802734375"/><att type="string" name="shared_name" value="Rv0975c"/></node>
<node id="358" label="Rv0561c" aliasName="Rv0561c"><graphics x="829.0728759765625" y="1242.1000061035156"/><att type="string" name="shared_name" value="Rv0561c"/></node>
<node id="359" label="Rv1410c" aliasName="Rv1410c"><graphics x="2047.8634948730469" y="949.6539916992188"/><att type="string" name="shared_name" value="Rv1410c"/></node>
<node id="360" label="Rv1737c" aliasName="narK2"><graphics x="768.6735229492188" y="274.8917694091797"/><att type="string" name="shared_name" value="Rv1737c"/></node>
<node id="361" label="Rv3696c" aliasName="glpK"><graphics x="2277.292434692383" y="1927.9859771728516"/><att type="string" name="shared_name" value="Rv3696c"/></node>
<node id="362" label="Rv0620" aliasName="galK"><graphics x="1301.2291564941406" y="63.60546875"/><att type="string" name="shared_name" value="Rv0620"/></node>
<node id="363" label="Rv2765" aliasName="Rv2765"><graphics x="1362.7242889404297" y="1780.0267486572266"/><att type="string" name="shared_name" value="Rv2765"/></node>
<node id="364" label="Rv3581c" aliasName="ispF"><graphics x="812.6833038330078" y="1632.5448303222656"/><att type="string" name="shared_name" value="Rv3581c"/></node>
<node id="365" label="Rv1698" aliasName="Rv1698"><graphics x="235.23468017578125" y="1298.8240051269531"/><att type="string" name="shared_name" value="Rv1698"/></node>
<node id="366" label="Rv2870c" aliasName="dxr"><graphics x="2280.402195930481" y="2020.724136352539"/><att type="string" name="shared_name" value="Rv2870c"/></node>
<node id="367" label="Rv3033" aliasName="Rv3033"><graphics x="1799.1112976074219" y="385.09068298339844"/><att type="string" name="shared_name" value="Rv3033"/></node>
<node id="368" label="Rv1435c" aliasName="Rv1435c"><graphics x="199.88055419921875" y="1242.1000061035156"/><att type="string" name="shared_name" value="Rv1435c"/></node>
<node id="369" label="Rv2746c" aliasName="pgsA3"><graphics x="1946.1600875854492" y="1696.6551666259766"/><att type="string" name="shared_name" value="Rv2746c"/></node>
<node id="370" label="Rv0783c" aliasName="emrB"><graphics x="76.8785400390625" y="1943.4791412353516"/><att type="string" name="shared_name" value="Rv0783c"/></node>
<node id="371" label="Rv0384c" aliasName="clpB"><graphics x="1097.6984329223633" y="1978.5467681884766"/><att type="string" name="shared_name" value="Rv0384c"/></node>
<node id="372" label="Rv1491c" aliasName="Rv1491c"><graphics x="2090.468994140625" y="1526.4443664550781"/><att type="string" name="shared_name" value="Rv1491c"/></node>
<node id="373" label="Rv2158c" aliasName="murE"><graphics x="1520.9560089111328" y="487.69866943359375"/><att type="string" name="shared_name" value="Rv2158c"/></node>
<node id="374" label="Rv1692" aliasName="Rv1692"><graphics x="1926.7827606201172" y="1776.1612701416016"/><att type="string" name="shared_name" value="Rv1692"/></node>
<node id="375" label="Rv1695" aliasName="ppnK"><graphics x="1271.007827758789" y="1859.166519165039"/><att type="string" name="shared_name" value="Rv1695"/></node>
<node id="376" label="Rv1696" aliasName="recN"><graphics x="1604.1053924560547" y="613.7880859375"/><att type="string" name="shared_name" value="Rv1696"/></node>
<node id="377" label="Rv3279c" aliasName="birA"><graphics x="1440.7269668579102" y="1978.5467681884766"/><att type="string" name="shared_name" value="Rv3279c"/></node>
<node id="378" label="Rv2852c" aliasName="mqo"><graphics x="128.99658203125" y="1636.4536209106445"/><att type="string" name="shared_name" value="Rv2852c"/></node>
<node id="379" label="Rv0672" aliasName="fadE8"><graphics x="1604.821273803711" y="1399.7701721191406"/><att type="string" name="shared_name" value="Rv0672"/></node>
<node id="380" label="Rv2533c" aliasName="nusB"><graphics x="161.189697265625" y="2030.561294555664"/><att type="string" name="shared_name" value="Rv2533c"/></node>
<node id="381" label="Rv1286" aliasName="cysN"><graphics x="48.3326416015625" y="1606.9238739013672"/><att type="string" name="shared_name" value="Rv1286"/></node>
<node id="382" label="Rv1285" aliasName="cysD"><graphics x="70.11767578125" y="1574.4135284423828"/><att type="string" name="shared_name" value="Rv1285"/></node>
<node id="383" label="Rv2890c" aliasName="rpsB"><graphics x="1122.4046783447266" y="1859.166519165039"/><att type="string" name="shared_name" value="Rv2890c"/></node>
<node id="384" label="Rv1287" aliasName="Rv1287"><graphics x="612.8919658660889" y="2027.365249633789"/><att type="string" name="shared_name" value="Rv1287"/></node>
<node id="385" label="Rv2979c" aliasName="Rv2979c"><graphics x="710.3151321411133" y="1978.5467681884766"/><att type="string" name="shared_name" value="Rv2979c"/></node>
<node id="386" label="Rv3235" aliasName="Rv3235"><graphics x="161.93061065673828" y="1978.5467681884766"/><att type="string" name="shared_name" value="Rv3235"/></node>
<node id="387" label="Rv3635" aliasName="Rv3635"><graphics x="1704.6960830688477" y="1978.5467681884766"/><att type="string" name="shared_name" value="Rv3635"/></node>
<node id="388" label="Rv1201c" aliasName="Rv1201c"><graphics x="1034.3926343917847" y="2020.279312133789"/><att type="string" name="shared_name" value="Rv1201c"/></node>
<node id="389" label="Rv2130c" aliasName="cysS"><graphics x="205.3193359375" y="1680.6970977783203"/><att type="string" name="shared_name" value="Rv2130c"/></node>
<node id="390" label="Rv1688" aliasName="mpg"><graphics x="1562.6553115844727" y="1978.5467681884766"/><att type="string" name="shared_name" value="Rv1688"/></node>
<node id="391" label="Rv1014c" aliasName="pth"><graphics x="726.2386627197266" y="1881.321792602539"/><att type="string" name="shared_name" value="Rv1014c"/></node>
<node id="392" label="Rv3638" aliasName="Rv3638"><graphics x="1977.9488830566406" y="506.20066833496094"/><att type="string" name="shared_name" value="Rv3638"/></node>
<node id="393" label="Rv2159c" aliasName="Rv2159c"><graphics x="276.040771484375" y="1905.9336242675781"/><att type="string" name="shared_name" value="Rv2159c"/></node>
<node id="394" label="Rv2544" aliasName="lppB"><graphics x="1218.9861755371094" y="1336.6905822753906"/><att type="string" name="shared_name" value="Rv2544"/></node>
<node id="395" label="Rv2543" aliasName="lppA"><graphics x="325.4307556152344" y="958.5605773925781"/><att type="string" name="shared_name" value="Rv2543"/></node>
<node id="396" label="Rv0198c" aliasName="Rv0198c"><graphics x="2305.185104370117" y="1776.1612701416016"/><att type="string" name="shared_name" value="Rv0198c"/></node>
<node id="397" label="Rv3054c" aliasName="Rv3054c"><graphics x="2310.402195930481" y="2020.5584869384766"/><att type="string" name="shared_name" value="Rv3054c"/></node>
<node id="398" label="Rv0404" aliasName="fadD30"><graphics x="965.0295677185059" y="1548.3451232910156"/><att type="string" name="shared_name" value="Rv0404"/></node>
<node id="399" label="Rv0828c" aliasName="Rv0828c"><graphics x="2175.519500732422" y="1859.166519165039"/><att type="string" name="shared_name" value="Rv0828c"/></node>
<node id="400" label="Rv3631" aliasName="Rv3631"><graphics x="1409.0438079833984" y="1373.1354064941406"/><att type="string" name="shared_name" value="Rv3631"/></node>
<node id="401" label="Rv2330c" aliasName="lppP"><graphics x="965.5266418457031" y="187.13121032714844"/><att type="string" name="shared_name" value="Rv2330c"/></node>
<node id="402" label="Rv3227" aliasName="aroA"><graphics x="1955.6292724609375" y="1269.5527038574219"/><att type="string" name="shared_name" value="Rv3227"/></node>
<node id="403" label="Rv3228" aliasName="Rv3228"><graphics x="1736.6419525146484" y="1876.0063018798828"/><att type="string" name="shared_name" value="Rv3228"/></node>
<node id="404" label="Rv0408" aliasName="pta"><graphics x="1018.1183166503906" y="1693.431167602539"/><att type="string" name="shared_name" value="Rv0408"/></node>
<node id="405" label="Rv2851c" aliasName="Rv2851c"><graphics x="1734.2492980957031" y="738.9583740234375"/><att type="string" name="shared_name" value="Rv2851c"/></node>
<node id="406" label="Rv0409" aliasName="ackA"><graphics x="1976.0264129638672" y="1801.5016021728516"/><att type="string" name="shared_name" value="Rv0409"/></node>
<node id="407" label="Rv1297" aliasName="rho"><graphics x="2290.2238159179688" y="1576.3545227050781"/><att type="string" name="shared_name" value="Rv1297"/></node>
<node id="408" label="Rv0953c" aliasName="Rv0953c"><graphics x="440.48870849609375" y="1439.0538635253906"/><att type="string" name="shared_name" value="Rv0953c"/></node>
<node id="409" label="Rv1167c" aliasName="Rv1167c"><graphics x="1356.659523010254" y="1579.0794372558594"/><att type="string" name="shared_name" value="Rv1167c"/></node>
<node id="410" label="Rv0685" aliasName="tuf"><graphics x="1276.1987257003784" y="2024.8790435791016"/><att type="string" name="shared_name" value="Rv0685"/></node>
<node id="411" label="Rv1735c" aliasName="Rv1735c"><graphics x="870.6650085449219" y="1956.9388580322266"/><att type="string" name="shared_name" value="Rv1735c"/></node>
<node id="412" label="Rv2978c" aliasName="Rv2978c"><graphics x="1677.2915420532227" y="1992.782211303711"/><att type="string" name="shared_name" value="Rv2978c"/></node>
<node id="413" label="Rv3224" aliasName="Rv3224"><graphics x="1300.693099975586" y="1242.1000061035156"/><att type="string" name="shared_name" value="Rv3224"/></node>
<node id="414" label="Rv1627c" aliasName="Rv1627c"><graphics x="1714.0028991699219" y="711.622802734375"/><att type="string" name="shared_name" value="Rv1627c"/></node>
<node id="415" label="Rv1299" aliasName="prfA"><graphics x="1004.0898275375366" y="2026.134048461914"/><att type="string" name="shared_name" value="Rv1299"/></node>
<node id="416" label="Rv3030" aliasName="Rv3030"><graphics x="1945.8743896484375" y="1511.1669616699219"/><att type="string" name="shared_name" value="Rv3030"/></node>
<node id="417" label="Rv2511" aliasName="orn"><graphics x="221.31683349609375" y="1838.930191040039"/><att type="string" name="shared_name" value="Rv2511"/></node>
<node id="418" label="Rv2071c" aliasName="cobM"><graphics x="169.88055419921875" y="1242.1000061035156"/><att type="string" name="shared_name" value="Rv2071c"/></node>
<node id="419" label="Rv2744c" aliasName="35kd_ag"><graphics x="1999.1653289794922" y="1951.0211944580078"/><att type="string" name="shared_name" value="Rv2744c"/></node>
<node id="420" label="Rv3917c" aliasName="parB"><graphics x="2067.00235748291" y="1985.030776977539"/><att type="string" name="shared_name" value="Rv3917c"/></node>
<node id="421" label="Rv1679" aliasName="fadE16"><graphics x="191.189697265625" y="2020.279312133789"/><att type="string" name="shared_name" value="Rv1679"/></node>
<node id="422" label="Rv2830c" aliasName="Rv2830c"><graphics x="1020.6816101074219" y="142.39808654785156"/><att type="string" name="shared_name" value="Rv2830c"/></node>
<node id="423" label="Rv0825c" aliasName="Rv0825c"><graphics x="1478.5668640136719" y="1673.6443786621094"/><att type="string" name="shared_name" value="Rv0825c"/></node>
<node id="424" label="Rv1227c" aliasName="Rv1227c"><graphics x="1253.1961975097656" y="797.6476745605469"/><att type="string" name="shared_name" value="Rv1227c"/></node>
<node id="425" label="Rv3641c" aliasName="fic"><graphics x="566.8143997192383" y="176.81768798828125"/><att type="string" name="shared_name" value="Rv3641c"/></node>
<node id="426" label="Rv0318c" aliasName="Rv0318c"><graphics x="1003.3666381835938" y="1340.2143859863281"/><att type="string" name="shared_name" value="Rv0318c"/></node>
<node id="427" label="Rv3587c" aliasName="Rv3587c"><graphics x="357.042236328125" y="1576.1710052490234"/><att type="string" name="shared_name" value="Rv3587c"/></node>
<node id="428" label="Rv3400" aliasName="Rv3400"><graphics x="139.40994262695312" y="1824.585952758789"/><att type="string" name="shared_name" value="Rv3400"/></node>
<node id="429" label="Rv2682c" aliasName="dxs1"><graphics x="599.7799682617188" y="1776.1612701416016"/><att type="string" name="shared_name" value="Rv2682c"/></node>
<node id="430" label="Rv0931c" aliasName="pknD"><graphics x="853.5363750457764" y="2026.612808227539"/><att type="string" name="shared_name" value="Rv0931c"/></node>
<node id="431" label="Rv3216" aliasName="Rv3216"><graphics x="2130.4954681396484" y="1927.9859771728516"/><att type="string" name="shared_name" value="Rv3216"/></node>
<node id="432" label="Rv3215" aliasName="entC"><graphics x="1169.3637390136719" y="1688.9774322509766"/><att type="string" name="shared_name" value="Rv3215"/></node>
<node id="433" label="Rv2644c" aliasName="Rv2644c"><graphics x="985.8175354003906" y="1290.8981018066406"/><att type="string" name="shared_name" value="Rv2644c"/></node>
<node id="434" label="Rv2764c" aliasName="thyA"><graphics x="1266.3086013793945" y="1978.5467681884766"/><att type="string" name="shared_name" value="Rv2764c"/></node>
<node id="435" label="Rv3408" aliasName="Rv3408"><graphics x="138.3536376953125" y="1958.506851196289"/><att type="string" name="shared_name" value="Rv3408"/></node>
<node id="436" label="Rv3406" aliasName="Rv3406"><graphics x="1302.451187133789" y="1786.9969635009766"/><att type="string" name="shared_name" value="Rv3406"/></node>
<node id="437" label="Rv1264" aliasName="Rv1264"><graphics x="979.6219940185547" y="1804.8141632080078"/><att type="string" name="shared_name" value="Rv1264"/></node>
<node id="438" label="Rv2531c" aliasName="Rv2531c"><graphics x="570.8627319335938" y="1510.5465393066406"/><att type="string" name="shared_name" value="Rv2531c"/></node>
<node id="439" label="Rv0652" aliasName="rplL"><graphics x="109.8623046875" y="1808.9654693603516"/><att type="string" name="shared_name" value="Rv0652"/></node>
<node id="440" label="Rv0020c" aliasName="TB39.8"><graphics x="2289.0553588867188" y="1510.5465393066406"/><att type="string" name="shared_name" value="Rv0020c"/></node>
<node id="441" label="Rv2745c" aliasName="Rv2745c"><graphics x="1919.8644180297852" y="1991.6646881103516"/><att type="string" name="shared_name" value="Rv2745c"/></node>
<node id="442" label="Rv1663" aliasName="pks17"><graphics x="293.31976318359375" y="1063.0674133300781"/><att type="string" name="shared_name" value="Rv1663"/></node>
<node id="443" label="Rv1662" aliasName="pks8"><graphics x="1028.4757995605469" y="238.1514892578125"/><att type="string" name="shared_name" value="Rv1662"/></node>
<node id="444" label="Rv2529" aliasName="Rv2529"><graphics x="596.37060546875" y="1531.0364074707031"/><att type="string" name="shared_name" value="Rv2529"/></node>
<node id="445" label="Rv0666" aliasName="Rv0666"><graphics x="2271.083221435547" y="1859.166519165039"/><att type="string" name="shared_name" value="Rv0666"/></node>
<node id="446" label="Rv0664" aliasName="Rv0664"><graphics x="2329.0342407226562" y="1607.5087051391602"/><att type="string" name="shared_name" value="Rv0664"/></node>
<node id="447" label="Rv0668" aliasName="rpoC"><graphics x="287.05694580078125" y="1776.1612701416016"/><att type="string" name="shared_name" value="Rv0668"/></node>
<node id="448" label="Rv3208" aliasName="Rv3208"><graphics x="1409.8082733154297" y="1803.2589416503906"/><att type="string" name="shared_name" value="Rv3208"/></node>
<node id="449" label="Rv1279" aliasName="Rv1279"><graphics x="2335.822135925293" y="1661.2240142822266"/><att type="string" name="shared_name" value="Rv1279"/></node>
<node id="450" label="Rv1278" aliasName="Rv1278"><graphics x="1041.7287063598633" y="1978.5467681884766"/><att type="string" name="shared_name" value="Rv1278"/></node>
<node id="451" label="Rv2079" aliasName="Rv2079"><graphics x="1820.1840744018555" y="1678.9832916259766"/><att type="string" name="shared_name" value="Rv2079"/></node>
<node id="452" label="Rv1277" aliasName="Rv1277"><graphics x="735.0759963989258" y="1996.920181274414"/><att type="string" name="shared_name" value="Rv1277"/></node>
<node id="453" label="Rv2639c" aliasName="Rv2639c"><graphics x="678.2905883789062" y="672.0556030273438"/><att type="string" name="shared_name" value="Rv2639c"/></node>
<node id="454" label="Rv1274" aliasName="lprB"><graphics x="80.8109130859375" y="1792.6136627197266"/><att type="string" name="shared_name" value="Rv1274"/></node>
<node id="455" label="Rv2078" aliasName="Rv2078"><graphics x="888.01513671875" y="1429.9517517089844"/><att type="string" name="shared_name" value="Rv2078"/></node>
<node id="456" label="Rv3222c" aliasName="Rv3222c"><graphics x="2184.305404663086" y="1800.7581939697266"/><att type="string" name="shared_name" value="Rv3222c"/></node>
<node id="457" label="Rv1240" aliasName="mdh"><graphics x="1148.9635620117188" y="53.925506591796875"/><att type="string" name="shared_name" value="Rv1240"/></node>
<node id="458" label="Rv3464" aliasName="rmlB"><graphics x="1288.6667251586914" y="136.29913330078125"/><att type="string" name="shared_name" value="Rv3464"/></node>
<node id="459" label="Rv3465" aliasName="rmlC"><graphics x="1312.8124923706055" y="157.80630493164062"/><att type="string" name="shared_name" value="Rv3465"/></node>
<node id="460" label="Rv1225c" aliasName="Rv1225c"><graphics x="748.9910430908203" y="1903.618423461914"/><att type="string" name="shared_name" value="Rv1225c"/></node>
<node id="461" label="Rv3274c" aliasName="fadE25"><graphics x="634.1484680175781" y="1927.9859771728516"/><att type="string" name="shared_name" value="Rv3274c"/></node>
<node id="462" label="Rv1881c" aliasName="lppE"><graphics x="883.5363750457764" y="2026.6017608642578"/><att type="string" name="shared_name" value="Rv1881c"/></node>
<node id="463" label="Rv3919c" aliasName="gidB"><graphics x="1210.129653930664" y="1899.376724243164"/><att type="string" name="shared_name" value="Rv3919c"/></node>
<node id="464" label="Rv3255c" aliasName="manA"><graphics x="19.585693359375" y="1927.9859771728516"/><att type="string" name="shared_name" value="Rv3255c"/></node>
<node id="465" label="Rv1442" aliasName="bisC"><graphics x="1736.5123596191406" y="516.3328704833984"/><att type="string" name="shared_name" value="Rv1442"/></node>
<node id="466" label="Rv2267c" aliasName="Rv2267c"><graphics x="571.6164016723633" y="1978.5467681884766"/><att type="string" name="shared_name" value="Rv2267c"/></node>
<node id="467" label="Rv0634c" aliasName="Rv0634c"><graphics x="360.703857421875" y="1859.166519165039"/><att type="string" name="shared_name" value="Rv0634c"/></node>
<node id="468" label="Rv2299c" aliasName="htpG"><graphics x="1929.717025756836" y="1890.709243774414"/><att type="string" name="shared_name" value="Rv2299c"/></node>
<node id="469" label="Rv1254" aliasName="Rv1254"><graphics x="2307.292434692383" y="1927.9859771728516"/><att type="string" name="shared_name" value="Rv1254"/></node>
<node id="470" label="Rv2763c" aliasName="dfrA"><graphics x="228.20599365234375" y="1806.4043731689453"/><att type="string" name="shared_name" value="Rv2763c"/></node>
<node id="471" label="Rv3474" aliasName="Rv3474"><graphics x="1936.6255798339844" y="133.26844024658203"/><att type="string" name="shared_name" value="Rv3474"/></node>
<node id="472" label="Rv3324c" aliasName="moaC"><graphics x="1480.440689086914" y="494.79510498046875"/><att type="string" name="shared_name" value="Rv3324c"/></node>
<node id="473" label="Rv3479" aliasName="Rv3479"><graphics x="1647.2915420532227" y="1978.5467681884766"/><att type="string" name="shared_name" value="Rv3479"/></node>
<node id="474" label="Rv1844c" aliasName="gnd1"><graphics x="2185.418327331543" y="1726.9688873291016"/><att type="string" name="shared_name" value="Rv1844c"/></node>
<node id="475" label="Rv3477" aliasName="PE31"><graphics x="1619.9425430297852" y="1992.8048248291016"/><att type="string" name="shared_name" value="Rv3477"/></node>
<node id="476" label="Rv1985c" aliasName="Rv1985c"><graphics x="246.040771484375" y="1907.848403930664"/><att type="string" name="shared_name" value="Rv1985c"/></node>
<node id="477" label="Rv2516c" aliasName="Rv2516c"><graphics x="857.4334716796875" y="1414.19970703125"/><att type="string" name="shared_name" value="Rv2516c"/></node>
<node id="478" label="Rv0634B" aliasName="Rv0634B"><graphics x="1818.391830444336" y="1876.067886352539"/><att type="string" name="shared_name" value="Rv0634B"/></node>
<node id="479" label="Rv0400c" aliasName="fadE7"><graphics x="680.3151321411133" y="1997.3319244384766"/><att type="string" name="shared_name" value="Rv0400c"/></node>
<node id="480" label="Rv1451" aliasName="ctaB"><graphics x="2063.604293823242" y="1826.2598419189453"/><att type="string" name="shared_name" value="Rv1451"/></node>
<node id="481" label="Rv3918c" aliasName="parA"><graphics x="1241.007827758789" y="1890.008316040039"/><att type="string" name="shared_name" value="Rv3918c"/></node>
<node id="482" label="Rv2535c" aliasName="pepQ"><graphics x="132.106689453125" y="2020.279312133789"/><att type="string" name="shared_name" value="Rv2535c"/></node>
<node id="483" label="Rv1223" aliasName="htrA"><graphics x="853.9339752197266" y="1747.2445220947266"/><att type="string" name="shared_name" value="Rv1223"/></node>
<node id="484" label="Rv3258c" aliasName="Rv3258c"><graphics x="268.74163818359375" y="1360.6269226074219"/><att type="string" name="shared_name" value="Rv3258c"/></node>
<node id="485" label="Rv2554c" aliasName="Rv2554c"><graphics x="143.90966796875" y="1868.491958618164"/><att type="string" name="shared_name" value="Rv2554c"/></node>
<node id="486" label="Rv1243c" aliasName="PE_PGRS23"><graphics x="1289.2975158691406" y="921.1287269592285"/><att type="string" name="shared_name" value="Rv1243c"/></node>
<node id="487" label="Rv1429" aliasName="Rv1429"><graphics x="1140.1245422363281" y="1927.9859771728516"/><att type="string" name="shared_name" value="Rv1429"/></node>
<node id="488" label="Rv1422" aliasName="Rv1422"><graphics x="1589.0516204833984" y="691.622802734375"/><att type="string" name="shared_name" value="Rv1422"/></node>
<node id="489" label="Rv1421" aliasName="Rv1421"><graphics x="2243.5397872924805" y="1677.458267211914"/><att type="string" name="shared_name" value="Rv1421"/></node>
<node id="490" label="Rv3439c" aliasName="Rv3439c"><graphics x="1059.0963134765625" y="1242.1000061035156"/><att type="string" name="shared_name" value="Rv3439c"/></node>
<node id="491" label="Rv0201c" aliasName="Rv0201c"><graphics x="1369.2082901000977" y="1545.1298522949219"/><att type="string" name="shared_name" value="Rv0201c"/></node>
<node id="492" label="Rv1883c" aliasName="Rv1883c"><graphics x="913.7716045379639" y="2020.279312133789"/><att type="string" name="shared_name" value="Rv1883c"/></node>
<node id="493" label="Rv2534c" aliasName="efp"><graphics x="763.1235332489014" y="2026.718222618103"/><att type="string" name="shared_name" value="Rv2534c"/></node>
<node id="494" label="Rv3257c" aliasName="manB"><graphics x="824.9601593017578" y="1859.166519165039"/><att type="string" name="shared_name" value="Rv3257c"/></node>
<node id="495" label="Rv1842c" aliasName="Rv1842c"><graphics x="569.7799682617188" y="1836.5443267822266"/><att type="string" name="shared_name" value="Rv1842c"/></node>
<node id="496" label="Rv1236" aliasName="sugA"><graphics x="2005.7709121704102" y="1978.5467681884766"/><att type="string" name="shared_name" value="Rv1236"/></node>
<node id="497" label="Rv1438" aliasName="tpiA"><graphics x="238.43423461914062" y="1927.9859771728516"/><att type="string" name="shared_name" value="Rv1438"/></node>
<node id="498" label="Rv1437" aliasName="pgk"><graphics x="1687.8140106201172" y="1371.7899475097656"/><att type="string" name="shared_name" value="Rv1437"/></node>
<node id="499" label="Rv1436" aliasName="gap"><graphics x="449.98181343078613" y="147.1439208984375"/><att type="string" name="shared_name" value="Rv1436"/></node>
<node id="500" label="Rv1884c" aliasName="rpfC"><graphics x="279.022705078125" y="1574.8287658691406"/><att type="string" name="shared_name" value="Rv1884c"/></node>
<node id="501" label="Rv3361c" aliasName="Rv3361c"><graphics x="517.8167037963867" y="834.1615600585938"/><att type="string" name="shared_name" value="Rv3361c"/></node>
<node id="502" label="Rv1206" aliasName="fadD6"><graphics x="1643.3355178833008" y="1567.3028869628906"/><att type="string" name="shared_name" value="Rv1206"/></node>
<node id="503" label="Rv1205" aliasName="Rv1205"><graphics x="173.2344970703125" y="1927.9859771728516"/><att type="string" name="shared_name" value="Rv1205"/></node>
<node id="504" label="Rv1208" aliasName="Rv1208"><graphics x="1520.4872741699219" y="805.6146850585938"/><att type="string" name="shared_name" value="Rv1208"/></node>
<node id="505" label="Rv1207" aliasName="folP2"><graphics x="1473.684310913086" y="1894.082046508789"/><att type="string" name="shared_name" value="Rv1207"/></node>
<node id="506" label="Rv3627c" aliasName="Rv3627c"><graphics x="1475.7866516113281" y="984.7602233886719"/><att type="string" name="shared_name" value="Rv3627c"/></node>
<node id="507" label="Rv0223c" aliasName="Rv0223c"><graphics x="568.0408325195312" y="51.704071044921875"/><att type="string" name="shared_name" value="Rv0223c"/></node>
<node id="508" label="Rv3433c" aliasName="Rv3433c"><graphics x="1364.7626037597656" y="988.1411590576172"/><att type="string" name="shared_name" value="Rv3433c"/></node>
<node id="509" label="Rv1481" aliasName="Rv1481"><graphics x="2290.8645629882812" y="1608.2052307128906"/><att type="string" name="shared_name" value="Rv1481"/></node>
<node id="510" label="Rv2899c" aliasName="fdhD"><graphics x="1939.6417236328125" y="1308.7184143066406"/><att type="string" name="shared_name" value="Rv2899c"/></node>
<node id="511" label="Rv0205" aliasName="Rv0205"><graphics x="533.5702438354492" y="250.8453826904297"/><att type="string" name="shared_name" value="Rv0205"/></node>
<node id="512" label="Rv1885c" aliasName="Rv1885c"><graphics x="1241.6365203857422" y="1776.1612701416016"/><att type="string" name="shared_name" value="Rv1885c"/></node>
<node id="513" label="Rv1485" aliasName="hemH"><graphics x="444.0981750488281" y="1927.9859771728516"/><att type="string" name="shared_name" value="Rv1485"/></node>
<node id="514" label="Rv2110c" aliasName="prcB"><graphics x="1345.469985961914" y="1954.7212677001953"/><att type="string" name="shared_name" value="Rv2110c"/></node>
<node id="515" label="Rv3647c" aliasName="Rv3647c"><graphics x="1655.5074768066406" y="851.4454345703125"/><att type="string" name="shared_name" value="Rv3647c"/></node>
<node id="516" label="Rv3309c" aliasName="upp"><graphics x="2219.554783821106" y="2020.279312133789"/><att type="string" name="shared_name" value="Rv3309c"/></node>
<node id="517" label="Rv1514c" aliasName="Rv1514c"><graphics x="395.3486328125" y="1484.8681335449219"/><att type="string" name="shared_name" value="Rv1514c"/></node>
<node id="518" label="Rv1582c" aliasName="Rv1582c"><graphics x="907.9960327148438" y="263.75555419921875"/><att type="string" name="shared_name" value="Rv1582c"/></node>
<node id="519" label="Rv0605" aliasName="Rv0605"><graphics x="2173.434783935547" y="1889.9140243530273"/><att type="string" name="shared_name" value="Rv0605"/></node>
<node id="520" label="Rv3299c" aliasName="atsB"><graphics x="493.5399856567383" y="1998.0976486206055"/><att type="string" name="shared_name" value="Rv3299c"/></node>
<node id="521" label="Rv0840c" aliasName="pip"><graphics x="803.7099609375" y="1318.2916870117188"/><att type="string" name="shared_name" value="Rv0840c"/></node>
<node id="522" label="Rv3230c" aliasName="Rv3230c"><graphics x="672.9150695800781" y="1957.5443267822266"/><att type="string" name="shared_name" value="Rv3230c"/></node>
<node id="523" label="Rv1213" aliasName="glgC"><graphics x="2285.812126159668" y="1725.4808502197266"/><att type="string" name="shared_name" value="Rv1213"/></node>
<node id="524" label="Rv3560c" aliasName="fadE30"><graphics x="1470.7269668579102" y="1978.5467681884766"/><att type="string" name="shared_name" value="Rv3560c"/></node>
<node id="525" label="Rv3434c" aliasName="Rv3434c"><graphics x="462.91361808776855" y="2020.279312133789"/><att type="string" name="shared_name" value="Rv3434c"/></node>
<node id="526" label="Rv3009c" aliasName="gatB"><graphics x="2097.8413438796997" y="2020.279312133789"/><att type="string" name="shared_name" value="Rv3009c"/></node>
<node id="527" label="Rv2478c" aliasName="Rv2478c"><graphics x="1790.8787689208984" y="1510.5465393066406"/><att type="string" name="shared_name" value="Rv2478c"/></node>
<node id="528" label="Rv1496" aliasName="Rv1496"><graphics x="1847.755630493164" y="1390.3612365722656"/><att type="string" name="shared_name" value="Rv1496"/></node>
<node id="529" label="Rv3540c" aliasName="ltp2"><graphics x="287.5805206298828" y="943.8827209472656"/><att type="string" name="shared_name" value="Rv3540c"/></node>
<node id="530" label="Rv1497" aliasName="lipL"><graphics x="299.31890869140625" y="1424.4347839355469"/><att type="string" name="shared_name" value="Rv1497"/></node>
<node id="531" label="Rv3648c" aliasName="cspA"><graphics x="1976.2412900924683" y="2022.323257446289"/><att type="string" name="shared_name" value="Rv3648c"/></node>
<node id="532" label="Rv1185c" aliasName="fadD21"><graphics x="845.8888549804688" y="1832.4288482666016"/><att type="string" name="shared_name" value="Rv1185c"/></node>
<node id="533" label="Rv2460c" aliasName="clpP2"><graphics x="1959.9434661865234" y="1890.047866821289"/><att type="string" name="shared_name" value="Rv2460c"/></node>
<node id="534" label="Rv3484" aliasName="cpsA"><graphics x="1947.8138809204102" y="1978.5467681884766"/><att type="string" name="shared_name" value="Rv3484"/></node>
<node id="535" label="Rv1583c" aliasName="Rv1583c"><graphics x="1703.7358093261719" y="879.507568359375"/><att type="string" name="shared_name" value="Rv1583c"/></node>
<node id="536" label="Rv3160c" aliasName="Rv3160c"><graphics x="1918.7945861816406" y="375.23460388183594"/><att type="string" name="shared_name" value="Rv3160c"/></node>
<node id="537" label="Rv3201c" aliasName="Rv3201c"><graphics x="830.3681335449219" y="1957.0884552001953"/><att type="string" name="shared_name" value="Rv3201c"/></node>
<node id="538" label="Rv2151c" aliasName="ftsQ"><graphics x="1323.5756530761719" y="915.83740234375"/><att type="string" name="shared_name" value="Rv2151c"/></node>
<node id="539" label="Rv2264c" aliasName="Rv2264c"><graphics x="1959.717025756836" y="1859.166519165039"/><att type="string" name="shared_name" value="Rv2264c"/></node>
<node id="540" label="Rv3220c" aliasName="Rv3220c"><graphics x="642.9150695800781" y="1957.5640411376953"/><att type="string" name="shared_name" value="Rv3220c"/></node>
<node id="541" label="Rv1466" aliasName="Rv1466"><graphics x="1908.8640670776367" y="1729.471694946289"/><att type="string" name="shared_name" value="Rv1466"/></node>
<node id="542" label="Rv1463" aliasName="Rv1463"><graphics x="2361.1145248413086" y="1978.5467681884766"/><att type="string" name="shared_name" value="Rv1463"/></node>
<node id="543" label="Rv1462" aliasName="Rv1462"><graphics x="2389.5642013549805" y="1990.5311431884766"/><att type="string" name="shared_name" value="Rv1462"/></node>
<node id="544" label="Rv1460" aliasName="Rv1460"><graphics x="39.8941650390625" y="1510.5465393066406"/><att type="string" name="shared_name" value="Rv1460"/></node>
<node id="545" label="Rv3490" aliasName="otsA"><graphics x="624.5859069824219" y="162.74447631835938"/><att type="string" name="shared_name" value="Rv3490"/></node>
<node id="546" label="Rv1865c" aliasName="Rv1865c"><graphics x="109.98908233642578" y="2000.279312133789"/><att type="string" name="shared_name" value="Rv1865c"/></node>
<node id="547" label="Rv0151c" aliasName="PE1"><graphics x="724.51513671875" y="1322.3075256347656"/><att type="string" name="shared_name" value="Rv0151c"/></node>
<node id="548" label="Rv1248c" aliasName="kgd"><graphics x="1857.5455703735352" y="1982.9809112548828"/><att type="string" name="shared_name" value="Rv1248c"/></node>
<node id="549" label="Rv2461c" aliasName="clpP"><graphics x="421.88323974609375" y="1807.8541412353516"/><att type="string" name="shared_name" value="Rv2461c"/></node>
<node id="550" label="Rv2991" aliasName="Rv2991"><graphics x="2334.2103271484375" y="1264.7160949707031"/><att type="string" name="shared_name" value="Rv2991"/></node>
<node id="551" label="Rv2538c" aliasName="aroB"><graphics x="2215.418327331543" y="1661.2240142822266"/><att type="string" name="shared_name" value="Rv2538c"/></node>
<node id="552" label="Rv3202c" aliasName="Rv3202c"><graphics x="2022.2953186035156" y="72.9472885131836"/><att type="string" name="shared_name" value="Rv3202c"/></node>
<node id="553" label="Rv3232c" aliasName="pvdS"><graphics x="2251.1322021484375" y="1305.8553771972656"/><att type="string" name="shared_name" value="Rv3232c"/></node>
<node id="554" label="Rv2152c" aliasName="murC"><graphics x="1445.045913696289" y="325.132080078125"/><att type="string" name="shared_name" value="Rv2152c"/></node>
<node id="555" label="Rv3221c" aliasName="TB7.3"><graphics x="1556.570785522461" y="1927.9859771728516"/><att type="string" name="shared_name" value="Rv3221c"/></node>
<node id="556" label="Rv1470" aliasName="trxA"><graphics x="1861.7986602783203" y="1329.3146667480469"/><att type="string" name="shared_name" value="Rv1470"/></node>
<node id="557" label="Rv2510c" aliasName="Rv2510c"><graphics x="477.5875415802002" y="265.6498718261719"/><att type="string" name="shared_name" value="Rv2510c"/></node>
<node id="558" label="Rv1471" aliasName="trxB1"><graphics x="1857.375259399414" y="1289.0833435058594"/><att type="string" name="shared_name" value="Rv1471"/></node>
<node id="559" label="Rv1805c" aliasName="Rv1805c"><graphics x="46.48796081542969" y="1985.0914459228516"/><att type="string" name="shared_name" value="Rv1805c"/></node>
<node id="560" label="Rv1479" aliasName="moxR1"><graphics x="279.8858470916748" y="2020.279312133789"/><att type="string" name="shared_name" value="Rv1479"/></node>
<node id="561" label="Rv3692" aliasName="moxR2"><graphics x="2323.5503540039062" y="1542.416748046875"/><att type="string" name="shared_name" value="Rv3692"/></node>
<node id="562" label="Rv3432c" aliasName="gadB"><graphics x="606.2689971923828" y="49.414031982421875"/><att type="string" name="shared_name" value="Rv3432c"/></node>
<node id="563" label="Rv0969" aliasName="ctpV"><graphics x="1813.9665222167969" y="443.71534729003906"/><att type="string" name="shared_name" value="Rv0969"/></node>
<node id="564" label="Rv0753c" aliasName="mmsA"><graphics x="1417.480941772461" y="1661.2240142822266"/><att type="string" name="shared_name" value="Rv0753c"/></node>
<node id="565" label="Rv0211" aliasName="pckA"><graphics x="1180.53759765625" y="79.17501831054688"/><att type="string" name="shared_name" value="Rv0211"/></node>
<node id="566" label="Rv2442c" aliasName="rplU"><graphics x="1153.8788528442383" y="1978.5467681884766"/><att type="string" name="shared_name" value="Rv2442c"/></node>
<node id="567" label="Rv1454c" aliasName="qor"><graphics x="1115.8564910888672" y="1776.1612701416016"/><att type="string" name="shared_name" value="Rv1454c"/></node>
<node id="568" label="Rv1958c" aliasName="Rv1958c"><graphics x="980.8973388671875" y="1316.2827453613281"/><att type="string" name="shared_name" value="Rv1958c"/></node>
<node id="569" label="Rv3828c" aliasName="Rv3828c"><graphics x="1104.1061096191406" y="1661.2240142822266"/><att type="string" name="shared_name" value="Rv3828c"/></node>
<node id="570" label="Rv2926c" aliasName="Rv2926c"><graphics x="460.0338296890259" y="1698.5633697509766"/><att type="string" name="shared_name" value="Rv2926c"/></node>
<node id="571" label="Rv1369c" aliasName="Rv1369c"><graphics x="1013.7921295166016" y="1902.615249633789"/><att type="string" name="shared_name" value="Rv1369c"/></node>
<node id="572" label="Rv1564c" aliasName="treX"><graphics x="2270.7631759643555" y="1696.667984008789"/><att type="string" name="shared_name" value="Rv1564c"/></node>
<node id="573" label="Rv3541c" aliasName="Rv3541c"><graphics x="958.7762145996094" y="124.4561767578125"/><att type="string" name="shared_name" value="Rv3541c"/></node>
<node id="574" label="Rv3896c" aliasName="Rv3896c"><graphics x="1551.4092483520508" y="1524.3191223144531"/><att type="string" name="shared_name" value="Rv3896c"/></node>
<node id="575" label="Rv0959" aliasName="Rv0959"><graphics x="1852.3096923828125" y="1561.5560913085938"/><att type="string" name="shared_name" value="Rv0959"/></node>
<node id="576" label="Rv0222" aliasName="echA1"><graphics x="1147.3929138183594" y="723.189697265625"/><att type="string" name="shared_name" value="Rv0222"/></node>
<node id="577" label="Rv3347c" aliasName="PPE55"><graphics x="2332.8992309570312" y="898.6880493164062"/><att type="string" name="shared_name" value="Rv3347c"/></node>
<node id="578" label="Rv2927c" aliasName="Rv2927c"><graphics x="1162.4407196044922" y="1830.9366607666016"/><att type="string" name="shared_name" value="Rv2927c"/></node>
<node id="579" label="Rv2421c" aliasName="nadD"><graphics x="1673.2949447631836" y="1708.972183227539"/><att type="string" name="shared_name" value="Rv2421c"/></node>
<node id="580" label="Rv0024" aliasName="Rv0024"><graphics x="1997.3334045410156" y="206.9635009765625"/><att type="string" name="shared_name" value="Rv0024"/></node>
<node id="581" label="Rv2440c" aliasName="obgE"><graphics x="1084.3176040649414" y="1542.1595764160156"/><att type="string" name="shared_name" value="Rv2440c"/></node>
<node id="582" label="Rv2981c" aliasName="ddl"><graphics x="1506.2833099365234" y="354.109130859375"/><att type="string" name="shared_name" value="Rv2981c"/></node>
<node id="583" label="Rv1959c" aliasName="Rv1959c"><graphics x="1915.4552488327026" y="2022.325210571289"/><att type="string" name="shared_name" value="Rv1959c"/></node>
<node id="584" label="Rv2116" aliasName="lppK"><graphics x="2331.1520385742188" y="779.773193359375"/><att type="string" name="shared_name" value="Rv2116"/></node>
<node id="585" label="Rv0957" aliasName="purH"><graphics x="1705.7546844482422" y="1828.887954711914"/><att type="string" name="shared_name" value="Rv0957"/></node>
<node id="586" label="Rv3542c" aliasName="Rv3542c"><graphics x="1051.7376403808594" y="1955.6644439697266"/><att type="string" name="shared_name" value="Rv3542c"/></node>
<node id="587" label="Rv0237" aliasName="lpqI"><graphics x="1420.483627319336" y="1434.7521057128906"/><att type="string" name="shared_name" value="Rv0237"/></node>
<node id="588" label="Rv1801" aliasName="PPE29"><graphics x="779.3663635253906" y="827.2040405273438"/><att type="string" name="shared_name" value="Rv1801"/></node>
<node id="589" label="Rv3029c" aliasName="fixA"><graphics x="1120.4565734863281" y="748.3498229980469"/><att type="string" name="shared_name" value="Rv3029c"/></node>
<node id="590" label="Rv2388c" aliasName="hemN"><graphics x="1064.3926343917847" y="2020.279312133789"/><att type="string" name="shared_name" value="Rv2388c"/></node>
<node id="591" label="Rv0232" aliasName="Rv0232"><graphics x="90.14028930664062" y="1459.0325012207031"/><att type="string" name="shared_name" value="Rv0232"/></node>
<node id="592" label="Rv1418" aliasName="lprH"><graphics x="2122.7251892089844" y="934.5790405273438"/><att type="string" name="shared_name" value="Rv1418"/></node>
<node id="593" label="Rv2592c" aliasName="ruvB"><graphics x="519.0848693847656" y="1927.9859771728516"/><att type="string" name="shared_name" value="Rv2592c"/></node>
<node id="594" label="Rv1416" aliasName="ribH"><graphics x="175.04931640625" y="1859.166519165039"/><att type="string" name="shared_name" value="Rv1416"/></node>
<node id="595" label="Rv1013" aliasName="pks16"><graphics x="1124.7795972824097" y="2025.517837524414"/><att type="string" name="shared_name" value="Rv1013"/></node>
<node id="596" label="Rv3854c" aliasName="ethA"><graphics x="2060.845428466797" y="276.0629119873047"/><att type="string" name="shared_name" value="Rv3854c"/></node>
<node id="597" label="Rv1011" aliasName="ispE"><graphics x="250.63720703125" y="1733.3556671142578"/><att type="string" name="shared_name" value="Rv1011"/></node>
<node id="598" label="Rv0035" aliasName="fadD34"><graphics x="2152.116912841797" y="932.8971557617188"/><att type="string" name="shared_name" value="Rv0035"/></node>
<node id="599" label="Rv1618" aliasName="tesB1"><graphics x="755.2442626953125" y="1833.325454711914"/><att type="string" name="shared_name" value="Rv1618"/></node>
<node id="600" label="Rv1412" aliasName="ribC"><graphics x="1108.3708953857422" y="1808.7230377197266"/><att type="string" name="shared_name" value="Rv1412"/></node>
<node id="601" label="Rv0033" aliasName="acpA"><graphics x="1003.7868499308825" y="1548.5039367675781"/><att type="string" name="shared_name" value="Rv0033"/></node>
<node id="602" label="Rv1619" aliasName="Rv1619"><graphics x="1135.9461364746094" y="1296.2766418457031"/><att type="string" name="shared_name" value="Rv1619"/></node>
<node id="603" label="Rv0038" aliasName="Rv0038"><graphics x="111.3204345703125" y="1878.418716430664"/><att type="string" name="shared_name" value="Rv0038"/></node>
<node id="604" label="Rv1019" aliasName="Rv1019"><graphics x="1849.109130859375" y="1531.7037353515625"/><att type="string" name="shared_name" value="Rv1019"/></node>
<node id="605" label="Rv0944" aliasName="Rv0944"><graphics x="1789.1104888916016" y="1575.8161926269531"/><att type="string" name="shared_name" value="Rv0944"/></node>
<node id="606" label="Rv0936" aliasName="pstA2"><graphics x="15.0" y="1744.610366821289"/><att type="string" name="shared_name" value="Rv0936"/></node>
<node id="607" label="Rv0938" aliasName="Rv0938"><graphics x="1192.1501235961914" y="1621.3026428222656"/><att type="string" name="shared_name" value="Rv0938"/></node>
<node id="608" label="Rv1562c" aliasName="treZ"><graphics x="175.41650390625" y="1751.9518585205078"/><att type="string" name="shared_name" value="Rv1562c"/></node>
<node id="609" label="Rv1811" aliasName="mgtC"><graphics x="1733.1960248947144" y="2023.668228149414"/><att type="string" name="shared_name" value="Rv1811"/></node>
<node id="610" label="Rv1604" aliasName="impA"><graphics x="997.3087463378906" y="112.588134765625"/><att type="string" name="shared_name" value="Rv1604"/></node>
<node id="611" label="Rv1603" aliasName="hisA"><graphics x="711.8327331542969" y="1927.9859771728516"/><att type="string" name="shared_name" value="Rv1603"/></node>
<node id="612" label="Rv0243" aliasName="fadA2"><graphics x="1602.8043060302734" y="1927.9859771728516"/><att type="string" name="shared_name" value="Rv0243"/></node>
<node id="613" label="Rv1602" aliasName="hisH"><graphics x="720.7593688964844" y="1957.5428619384766"/><att type="string" name="shared_name" value="Rv1602"/></node>
<node id="614" label="Rv0050" aliasName="ponA1"><graphics x="626.4439849853516" y="1661.2240142822266"/><att type="string" name="shared_name" value="Rv0050"/></node>
<node id="615" label="Rv0041" aliasName="leuS"><graphics x="2380.3917236328125" y="1373.0244750976562"/><att type="string" name="shared_name" value="Rv0041"/></node>
<node id="616" label="Rv1406" aliasName="fmt"><graphics x="762.3032836914062" y="1510.5465393066406"/><att type="string" name="shared_name" value="Rv1406"/></node>
<node id="617" label="Rv1001" aliasName="arcA"><graphics x="985.6082000732422" y="1690.959243774414"/><att type="string" name="shared_name" value="Rv1001"/></node>
<node id="618" label="Rv1407" aliasName="fmu"><graphics x="775.2565612792969" y="1540.1128234863281"/><att type="string" name="shared_name" value="Rv1407"/></node>
<node id="619" label="Rv1003" aliasName="Rv1003"><graphics x="1077.7934341430664" y="1510.5465393066406"/><att type="string" name="shared_name" value="Rv1003"/></node>
<node id="620" label="Rv1408" aliasName="rpe"><graphics x="1639.404902458191" y="2024.2474517822266"/><att type="string" name="shared_name" value="Rv1408"/></node>
<node id="621" label="Rv1607" aliasName="chaA"><graphics x="1462.363265991211" y="1406.2628479003906"/><att type="string" name="shared_name" value="Rv1607"/></node>
<node id="622" label="Rv1401" aliasName="Rv1401"><graphics x="799.3655395507812" y="562.3894348144531"/><att type="string" name="shared_name" value="Rv1401"/></node>
<node id="623" label="Rv2900c" aliasName="fdhF"><graphics x="547.4204788208008" y="1997.7501373291016"/><att type="string" name="shared_name" value="Rv2900c"/></node>
<node id="624" label="Rv1609" aliasName="trpE"><graphics x="1854.619547843933" y="2020.279312133789"/><att type="string" name="shared_name" value="Rv1609"/></node>
<node id="625" label="Rv2404c" aliasName="lepA"><graphics x="1500.4166107177734" y="1876.5592193603516"/><att type="string" name="shared_name" value="Rv2404c"/></node>
<node id="626" label="Rv0049" aliasName="Rv0049"><graphics x="1331.561866760254" y="1534.7850646972656"/><att type="string" name="shared_name" value="Rv0049"/></node>
<node id="627" label="Rv0930" aliasName="pstA1"><graphics x="51.9990234375" y="1694.773696899414"/><att type="string" name="shared_name" value="Rv0930"/></node>
<node id="628" label="Rv1006" aliasName="Rv1006"><graphics x="1436.8919525146484" y="1927.9859771728516"/><att type="string" name="shared_name" value="Rv1006"/></node>
<node id="629" label="Rv0935" aliasName="pstC1"><graphics x="50.95947265625" y="1729.303237915039"/><att type="string" name="shared_name" value="Rv0935"/></node>
<node id="630" label="Rv1008" aliasName="tatD"><graphics x="703.5107574462891" y="1859.166519165039"/><att type="string" name="shared_name" value="Rv1008"/></node>
<node id="631" label="Rv1634" aliasName="Rv1634"><graphics x="1996.6134948730469" y="49.69268989562988"/><att type="string" name="shared_name" value="Rv1634"/></node>
<node id="632" label="Rv1870c" aliasName="Rv1870c"><graphics x="362.71063232421875" y="1661.2240142822266"/><att type="string" name="shared_name" value="Rv1870c"/></node>
<node id="633" label="Rv0253" aliasName="nirD"><graphics x="2117.841552734375" y="1521.4895935058594"/><att type="string" name="shared_name" value="Rv0253"/></node>
<node id="634" label="Rv1633" aliasName="uvrB"><graphics x="1580.423080444336" y="655.4740600585938"/><att type="string" name="shared_name" value="Rv1633"/></node>
<node id="635" label="Rv1638" aliasName="uvrA"><graphics x="1550.9252471923828" y="675.61181640625"/><att type="string" name="shared_name" value="Rv1638"/></node>
<node id="636" label="Rv0252" aliasName="nirB"><graphics x="2106.26904296875" y="1557.3650817871094"/><att type="string" name="shared_name" value="Rv0252"/></node>
<node id="637" label="Rv0414c" aliasName="thiE"><graphics x="78.502197265625" y="1888.5416412353516"/><att type="string" name="shared_name" value="Rv0414c"/></node>
<node id="638" label="Rv1636" aliasName="TB15.3"><graphics x="1013.6422576904297" y="1807.6630401611328"/><att type="string" name="shared_name" value="Rv1636"/></node>
<node id="639" label="Rv3899c" aliasName="Rv3899c"><graphics x="346.31878662109375" y="1466.2439270019531"/><att type="string" name="shared_name" value="Rv3899c"/></node>
<node id="640" label="Rv1914c" aliasName="Rv1914c"><graphics x="492.83617973327637" y="2027.836196899414"/><att type="string" name="shared_name" value="Rv1914c"/></node>
<node id="641" label="Rv3567c" aliasName="Rv3567c"><graphics x="1558.0518035888672" y="1274.8799133300781"/><att type="string" name="shared_name" value="Rv3567c"/></node>
<node id="642" label="Rv3206c" aliasName="moeB1"><graphics x="1572.8043060302734" y="1954.214614868164"/><att type="string" name="shared_name" value="Rv3206c"/></node>
<node id="643" label="Rv0929" aliasName="pstC2"><graphics x="28.496826171875" y="1720.2708892822266"/><att type="string" name="shared_name" value="Rv0929"/></node>
<node id="644" label="Rv0928" aliasName="pstS3"><graphics x="42.83251953125" y="1756.1612701416016"/><att type="string" name="shared_name" value="Rv0928"/></node>
<node id="645" label="Rv1631" aliasName="coaE"><graphics x="1526.570785522461" y="1954.2332000732422"/><att type="string" name="shared_name" value="Rv1631"/></node>
<node id="646" label="Rv3027c" aliasName="Rv3027c"><graphics x="1833.1122131347656" y="406.64173889160156"/><att type="string" name="shared_name" value="Rv3027c"/></node>
<node id="647" label="Rv0921" aliasName="Rv0921"><graphics x="1757.081901550293" y="1688.1964263916016"/><att type="string" name="shared_name" value="Rv0921"/></node>
<node id="648" label="Rv0922" aliasName="Rv0922"><graphics x="2204.589157104492" y="1825.2425079345703"/><att type="string" name="shared_name" value="Rv0922"/></node>
<node id="649" label="Rv0456c" aliasName="echA2"><graphics x="565.6304016113281" y="1927.9859771728516"/><att type="string" name="shared_name" value="Rv0456c"/></node>
<node id="650" label="Rv0137c" aliasName="msrA"><graphics x="434.2646484375" y="1859.166519165039"/><att type="string" name="shared_name" value="Rv0137c"/></node>
<node id="651" label="Rv2594c" aliasName="ruvC"><graphics x="2164.1661834716797" y="1776.1612701416016"/><att type="string" name="shared_name" value="Rv2594c"/></node>
<node id="652" label="Rv2445c" aliasName="ndk"><graphics x="2364.2103271484375" y="1242.1000061035156"/><att type="string" name="shared_name" value="Rv2445c"/></node>
<node id="653" label="Rv0267" aliasName="narU"><graphics x="2044.8648681640625" y="1611.3149719238281"/><att type="string" name="shared_name" value="Rv0267"/></node>
<node id="654" label="Rv1262c" aliasName="Rv1262c"><graphics x="1497.1526947021484" y="1945.2004852294922"/><att type="string" name="shared_name" value="Rv1262c"/></node>
<node id="655" label="Rv2062c" aliasName="cobN"><graphics x="143.26565551757812" y="1261.9053039550781"/><att type="string" name="shared_name" value="Rv2062c"/></node>
<node id="656" label="Rv3566c" aliasName="nat"><graphics x="1810.6451873779297" y="1927.9859771728516"/><att type="string" name="shared_name" value="Rv3566c"/></node>
<node id="657" label="Rv2359" aliasName="furB"><graphics x="2100.632682800293" y="1676.7862701416016"/><att type="string" name="shared_name" value="Rv2359"/></node>
<node id="658" label="Rv3028c" aliasName="fixB"><graphics x="1138.9053039550781" y="749.2220306396484"/><att type="string" name="shared_name" value="Rv3028c"/></node>
<node id="659" label="Rv0869c" aliasName="moaA"><graphics x="1930.2482604980469" y="926.5699462890625"/><att type="string" name="shared_name" value="Rv0869c"/></node>
<node id="660" label="Rv0917" aliasName="betP"><graphics x="30.44732666015625" y="913.6615905761719"/><att type="string" name="shared_name" value="Rv0917"/></node>
<node id="661" label="Rv0249c" aliasName="Rv0249c"><graphics x="1236.3086013793945" y="1994.808120727539"/><att type="string" name="shared_name" value="Rv0249c"/></node>
<node id="662" label="Rv3323c" aliasName="moaX"><graphics x="1171.9705505371094" y="716.0269470214844"/><att type="string" name="shared_name" value="Rv3323c"/></node>
<node id="663" label="Rv2593c" aliasName="ruvA"><graphics x="527.4020080566406" y="1957.7186431884766"/><att type="string" name="shared_name" value="Rv2593c"/></node>
<node id="664" label="Rv2386c" aliasName="mbtI"><graphics x="1510.5559997558594" y="1684.517074584961"/><att type="string" name="shared_name" value="Rv2386c"/></node>
<node id="665" label="Rv0274" aliasName="Rv0274"><graphics x="416.9249267578125" y="1515.7740783691406"/><att type="string" name="shared_name" value="Rv0274"/></node>
<node id="666" label="Rv2448c" aliasName="valS"><graphics x="1428.8829193115234" y="1402.0401916503906"/><att type="string" name="shared_name" value="Rv2448c"/></node>
<node id="667" label="Rv1656" aliasName="argF"><graphics x="951.8019256591797" y="1691.752700805664"/><att type="string" name="shared_name" value="Rv1656"/></node>
<node id="668" label="Rv2384" aliasName="mbtA"><graphics x="884.1849670410156" y="1776.1612701416016"/><att type="string" name="shared_name" value="Rv2384"/></node>
<node id="669" label="Rv1657" aliasName="argR"><graphics x="663.7525787353516" y="1750.587905883789"/><att type="string" name="shared_name" value="Rv1657"/></node>
<node id="670" label="Rv1654" aliasName="argB"><graphics x="801.7355499267578" y="1881.0636138916016"/><att type="string" name="shared_name" value="Rv1654"/></node>
<node id="671" label="Rv0276" aliasName="Rv0276"><graphics x="650.7287445068359" y="1881.404067993164"/><att type="string" name="shared_name" value="Rv0276"/></node>
<node id="672" label="Rv1652" aliasName="argC"><graphics x="930.9090728759766" y="1719.3338775634766"/><att type="string" name="shared_name" value="Rv1652"/></node>
<node id="673" label="Rv3025c" aliasName="iscS"><graphics x="582.8586406707764" y="2020.279312133789"/><att type="string" name="shared_name" value="Rv3025c"/></node>
<node id="674" label="Rv3569c" aliasName="bphD"><graphics x="1571.432518005371" y="1714.5108489990234"/><att type="string" name="shared_name" value="Rv3569c"/></node>
<node id="675" label="Rv0905" aliasName="echA6"><graphics x="1131.8716125488281" y="783.4120025634766"/><att type="string" name="shared_name" value="Rv0905"/></node>
<node id="676" label="Rv1653" aliasName="argJ"><graphics x="2338.023406982422" y="1889.793716430664"/><att type="string" name="shared_name" value="Rv1653"/></node>
<node id="677" label="Rv1650" aliasName="pheT"><graphics x="1840.6451873779297" y="1927.9859771728516"/><att type="string" name="shared_name" value="Rv1650"/></node>
<node id="678" label="Rv0909" aliasName="Rv0909"><graphics x="2384.261764526367" y="1824.9835357666016"/><att type="string" name="shared_name" value="Rv0909"/></node>
<node id="679" label="Rv3802c" aliasName="Rv3802c"><graphics x="1146.4740142822266" y="1879.581802368164"/><att type="string" name="shared_name" value="Rv3802c"/></node>
<node id="680" label="Rv0907" aliasName="Rv0907"><graphics x="407.78448486328125" y="1454.1814880371094"/><att type="string" name="shared_name" value="Rv0907"/></node>
<node id="681" label="Rv3858c" aliasName="gltD"><graphics x="1170.6729888916016" y="1900.1043243408203"/><att type="string" name="shared_name" value="Rv3858c"/></node>
<node id="682" label="Rv2498c" aliasName="citE"><graphics x="1964.2938537597656" y="442.0195770263672"/><att type="string" name="shared_name" value="Rv2498c"/></node>
<node id="683" label="Rv3191c" aliasName="Rv3191c"><graphics x="1650.0335540771484" y="1884.8454132080078"/><att type="string" name="shared_name" value="Rv3191c"/></node>
<node id="684" label="Rv3024c" aliasName="mnmA"><graphics x="1912.0165328979492" y="1695.418228149414"/><att type="string" name="shared_name" value="Rv3024c"/></node>
<node id="685" label="Rv0900" aliasName="Rv0900"><graphics x="1063.1247253417969" y="239.06314086914062"/><att type="string" name="shared_name" value="Rv0900"/></node>
<node id="686" label="Rv0135c" aliasName="Rv0135c"><graphics x="1992.6050720214844" y="253.70579528808594"/><att type="string" name="shared_name" value="Rv0135c"/></node>
<node id="687" label="Rv2393" aliasName="Rv2393"><graphics x="1410.9309463500977" y="1549.3138732910156"/><att type="string" name="shared_name" value="Rv2393"/></node>
<node id="688" label="Rv2383c" aliasName="mbtB"><graphics x="903.2375793457031" y="1804.8995513916016"/><att type="string" name="shared_name" value="Rv2383c"/></node>
<node id="689" label="Rv2392" aliasName="cysH"><graphics x="273.8325500488281" y="1958.2230529785156"/><att type="string" name="shared_name" value="Rv2392"/></node>
<node id="690" label="Rv2420c" aliasName="Rv2420c"><graphics x="1650.661003112793" y="1684.990737915039"/><att type="string" name="shared_name" value="Rv2420c"/></node>
<node id="691" label="Rv2447c" aliasName="folC"><graphics x="1547.6259460449219" y="825.6498107910156"/><att type="string" name="shared_name" value="Rv2447c"/></node>
<node id="692" label="Rv1644" aliasName="tsnR"><graphics x="1618.6208801269531" y="448.28424072265625"/><att type="string" name="shared_name" value="Rv1644"/></node>
<node id="693" label="Rv1871c" aliasName="Rv1871c"><graphics x="350.9671630859375" y="1691.888687133789"/><att type="string" name="shared_name" value="Rv1871c"/></node>
<node id="694" label="Rv2496c" aliasName="pdhB"><graphics x="655.8244705200195" y="1978.5467681884766"/><att type="string" name="shared_name" value="Rv2496c"/></node>
<node id="695" label="Rv1367c" aliasName="Rv1367c"><graphics x="424.8700752258301" y="1751.1851348876953"/><att type="string" name="shared_name" value="Rv1367c"/></node>
<node id="696" label="Rv3026c" aliasName="Rv3026c"><graphics x="1875.6506042480469" y="390.9906768798828"/><att type="string" name="shared_name" value="Rv3026c"/></node>
<node id="697" label="Rv2497c" aliasName="pdhA"><graphics x="220.4036693572998" y="2030.2704010009766"/><att type="string" name="shared_name" value="Rv2497c"/></node>
<node id="698" label="Rv2040c" aliasName="Rv2040c"><graphics x="2016.3994674682617" y="1661.2240142822266"/><att type="string" name="shared_name" value="Rv2040c"/></node>
<node id="699" label="Rv3857c" aliasName="Rv3857c"><graphics x="1341.1512832641602" y="1609.0813293457031"/><att type="string" name="shared_name" value="Rv3857c"/></node>
<node id="700" label="Rv2176" aliasName="pknL"><graphics x="595.6530303955078" y="10.0"/><att type="string" name="shared_name" value="Rv2176"/></node>
<node id="701" label="Rv0247c" aliasName="Rv0247c"><graphics x="1210.080207824707" y="1978.5467681884766"/><att type="string" name="shared_name" value="Rv0247c"/></node>
<node id="702" label="Rv0291" aliasName="mycP3"><graphics x="2238.414520263672" y="1859.166519165039"/><att type="string" name="shared_name" value="Rv0291"/></node>
<node id="703" label="Rv0002" aliasName="dnaN"><graphics x="2098.150062561035" y="1978.5467681884766"/><att type="string" name="shared_name" value="Rv0002"/></node>
<node id="704" label="Rv3829c" aliasName="Rv3829c"><graphics x="1676.9018020629883" y="1619.9924011230469"/><att type="string" name="shared_name" value="Rv3829c"/></node>
<node id="705" label="Rv0003" aliasName="recF"><graphics x="1692.0152282714844" y="495.08349609375"/><att type="string" name="shared_name" value="Rv0003"/></node>
<node id="706" label="Rv1326c" aliasName="glgB"><graphics x="2302.956169128418" y="1700.484878540039"/><att type="string" name="shared_name" value="Rv1326c"/></node>
<node id="707" label="Rv2988c" aliasName="leuC"><graphics x="552.8586406707764" y="2027.4561462402344"/><att type="string" name="shared_name" value="Rv2988c"/></node>
<node id="708" label="Rv2205c" aliasName="Rv2205c"><graphics x="1378.4926300048828" y="1713.347915649414"/><att type="string" name="shared_name" value="Rv2205c"/></node>
<node id="709" label="Rv0098" aliasName="Rv0098"><graphics x="1095.7208557128906" y="1927.9859771728516"/><att type="string" name="shared_name" value="Rv0098"/></node>
<node id="710" label="Rv0479c" aliasName="Rv0479c"><graphics x="2331.755905151367" y="1791.5041046142578"/><att type="string" name="shared_name" value="Rv0479c"/></node>
<node id="711" label="Rv3170" aliasName="aofH"><graphics x="1909.6417236328125" y="1242.1000061035156"/><att type="string" name="shared_name" value="Rv3170"/></node>
<node id="712" label="Rv3174" aliasName="Rv3174"><graphics x="747.0418701171875" y="1428.7627563476562"/><att type="string" name="shared_name" value="Rv3174"/></node>
<node id="713" label="Rv2849c" aliasName="cobO"><graphics x="1900.2200012207031" y="731.6610107421875"/><att type="string" name="shared_name" value="Rv2849c"/></node>
<node id="714" label="Rv0728c" aliasName="serA2"><graphics x="817.9991455078125" y="373.97119760513306"/><att type="string" name="shared_name" value="Rv0728c"/></node>
<node id="715" label="Rv3761c" aliasName="fadE36"><graphics x="2051.5284729003906" y="1890.0020294189453"/><att type="string" name="shared_name" value="Rv3761c"/></node>
<node id="716" label="Rv2720" aliasName="lexA"><graphics x="1591.8958892822266" y="558.4974365234375"/><att type="string" name="shared_name" value="Rv2720"/></node>
<node id="717" label="Rv0381c" aliasName="Rv0381c"><graphics x="191.93061065673828" y="1999.6839032173157"/><att type="string" name="shared_name" value="Rv0381c"/></node>
<node id="718" label="Rv2928" aliasName="tesA"><graphics x="875.8888549804688" y="1824.6956939697266"/><att type="string" name="shared_name" value="Rv2928"/></node>
<node id="719" label="Rv0327c" aliasName="cyp135A1"><graphics x="634.7093658447266" y="726.9194030761719"/><att type="string" name="shared_name" value="Rv0327c"/></node>
<node id="720" label="Rv2737c" aliasName="recA"><graphics x="1638.4147644042969" y="632.7846069335938"/><att type="string" name="shared_name" value="Rv2737c"/></node>
<node id="721" label="Rv1082" aliasName="mca"><graphics x="107.4671630859375" y="1752.1744537353516"/><att type="string" name="shared_name" value="Rv1082"/></node>
<node id="722" label="Rv1083" aliasName="Rv1083"><graphics x="2188.091094970703" y="950.8993530273438"/><att type="string" name="shared_name" value="Rv1083"/></node>
<node id="723" label="Rv1862" aliasName="adhA"><graphics x="447.5184326171875" y="1510.5465393066406"/><att type="string" name="shared_name" value="Rv1862"/></node>
<node id="724" label="Rv1084" aliasName="Rv1084"><graphics x="120.050537109375" y="1721.8883209228516"/><att type="string" name="shared_name" value="Rv1084"/></node>
<node id="725" label="Rv1861" aliasName="Rv1861"><graphics x="1888.9576721191406" y="945.1701965332031"/><att type="string" name="shared_name" value="Rv1861"/></node>
<node id="726" label="Rv2382c" aliasName="mbtC"><graphics x="1225.631362915039" y="1955.263687133789"/><att type="string" name="shared_name" value="Rv2382c"/></node>
<node id="727" label="Rv1071c" aliasName="echA9"><graphics x="1743.9696502685547" y="1952.980972290039"/><att type="string" name="shared_name" value="Rv1071c"/></node>
<node id="728" label="Rv1066" aliasName="Rv1066"><graphics x="1763.1960248947144" y="2023.4935455322266"/><att type="string" name="shared_name" value="Rv1066"/></node>
<node id="729" label="Rv2199c" aliasName="Rv2199c"><graphics x="340.0810546875" y="1724.250259399414"/><att type="string" name="shared_name" value="Rv2199c"/></node>
<node id="730" label="Rv1065" aliasName="Rv1065"><graphics x="2184.189483642578" y="920.8204956054688"/><att type="string" name="shared_name" value="Rv1065"/></node>
<node id="731" label="Rv3002c" aliasName="ilvH"><graphics x="672.9533672332764" y="2027.1692657470703"/><att type="string" name="shared_name" value="Rv3002c"/></node>
<node id="732" label="Rv0699" aliasName="Rv0699"><graphics x="720.6996459960938" y="617.4779510498047"/><att type="string" name="shared_name" value="Rv0699"/></node>
<node id="733" label="Rv3660c" aliasName="Rv3660c"><graphics x="1216.2528991699219" y="1661.2240142822266"/><att type="string" name="shared_name" value="Rv3660c"/></node>
<node id="734" label="Rv3185" aliasName="Rv3185"><graphics x="1048.1183166503906" y="1676.1007223129272"/><att type="string" name="shared_name" value="Rv3185"/></node>
<node id="735" label="Rv3043c" aliasName="ctaD"><graphics x="2044.7789764404297" y="1801.4663848876953"/><att type="string" name="shared_name" value="Rv3043c"/></node>
<node id="736" label="Rv1876" aliasName="bfrA"><graphics x="1956.7827606201172" y="1776.1612701416016"/><att type="string" name="shared_name" value="Rv1876"/></node>
<node id="737" label="Rv1875" aliasName="Rv1875"><graphics x="1942.4551086425781" y="408.97679138183594"/><att type="string" name="shared_name" value="Rv1875"/></node>
<node id="738" label="Rv2317" aliasName="uspB"><graphics x="2042.5280075073242" y="1703.3155670166016"/><att type="string" name="shared_name" value="Rv2317"/></node>
<node id="739" label="Rv3177" aliasName="Rv3177"><graphics x="769.1737060546875" y="1401.0303039550781"/><att type="string" name="shared_name" value="Rv3177"/></node>
<node id="740" label="Rv2316" aliasName="uspA"><graphics x="1998.3986129760742" y="1727.0447235107422"/><att type="string" name="shared_name" value="Rv2316"/></node>
<node id="741" label="Rv3178" aliasName="Rv3178"><graphics x="235.64523315429688" y="1005.6833190917969"/><att type="string" name="shared_name" value="Rv3178"/></node>
<node id="742" label="Rv0382c" aliasName="pyrE"><graphics x="214.40912628173828" y="1978.5467681884766"/><att type="string" name="shared_name" value="Rv0382c"/></node>
<node id="743" label="Rv0494" aliasName="Rv0494"><graphics x="844.9369583129883" y="1978.5467681884766"/><att type="string" name="shared_name" value="Rv0494"/></node>
<node id="744" label="Rv1879" aliasName="Rv1879"><graphics x="1015.5414123535156" y="1276.2392883300781"/><att type="string" name="shared_name" value="Rv1879"/></node>
<node id="745" label="Rv1878" aliasName="glnA3"><graphics x="445.2728672027588" y="884.7637023925781"/><att type="string" name="shared_name" value="Rv1878"/></node>
<node id="746" label="Rv2710" aliasName="sigB"><graphics x="1978.5974578857422" y="1927.9859771728516"/><att type="string" name="shared_name" value="Rv2710"/></node>
<node id="747" label="Rv2714" aliasName="Rv2714"><graphics x="427.3899726867676" y="1716.8021392822266"/><att type="string" name="shared_name" value="Rv2714"/></node>
<node id="748" label="Rv3061c" aliasName="fadE22"><graphics x="1762.7261810302734" y="1598.0779113769531"/><att type="string" name="shared_name" value="Rv3061c"/></node>
<node id="749" label="Rv1073" aliasName="Rv1073"><graphics x="901.5998840332031" y="1515.4225158691406"/><att type="string" name="shared_name" value="Rv1073"/></node>
<node id="750" label="Rv3001c" aliasName="ilvC"><graphics x="642.8919658660889" y="2020.279312133789"/><att type="string" name="shared_name" value="Rv3001c"/></node>
<node id="751" label="Rv2943" aliasName="Rv2943"><graphics x="503.27532958984375" y="1402.2921447753906"/><att type="string" name="shared_name" value="Rv2943"/></node>
<node id="752" label="Rv1096" aliasName="Rv1096"><graphics x="250.4036693572998" y="2029.4034576416016"/><att type="string" name="shared_name" value="Rv1096"/></node>
<node id="753" label="Rv2004c" aliasName="Rv2004c"><graphics x="472.2171630859375" y="1532.8437805175781"/><att type="string" name="shared_name" value="Rv2004c"/></node>
<node id="754" label="Rv3195" aliasName="Rv3195"><graphics x="853.0601806640625" y="1274.0162200927734"/><att type="string" name="shared_name" value="Rv3195"/></node>
<node id="755" label="Rv1092c" aliasName="coaA"><graphics x="2072.528007507324" y="1661.2240142822266"/><att type="string" name="shared_name" value="Rv1092c"/></node>
<node id="756" label="Rv2920c" aliasName="amt"><graphics x="369.7573547363281" y="1927.9859771728516"/><att type="string" name="shared_name" value="Rv2920c"/></node>
<node id="757" label="Rv3678c" aliasName="Rv3678c"><graphics x="2067.0396299362183" y="2021.694107055664"/><att type="string" name="shared_name" value="Rv3678c"/></node>
<node id="758" label="Rv3839" aliasName="Rv3839"><graphics x="1123.8788528442383" y="1994.8574981689453"/><att type="string" name="shared_name" value="Rv3839"/></node>
<node id="759" label="Rv2024c" aliasName="Rv2024c"><graphics x="403.0782299041748" y="2020.279312133789"/><att type="string" name="shared_name" value="Rv2024c"/></node>
<node id="760" label="Rv1887" aliasName="Rv1887"><graphics x="531.1728439331055" y="1679.7227325439453"/><att type="string" name="shared_name" value="Rv1887"/></node>
<node id="761" label="Rv0042c" aliasName="Rv0042c"><graphics x="938.5898818969727" y="1510.5465393066406"/><att type="string" name="shared_name" value="Rv0042c"/></node>
<node id="762" label="Rv0916c" aliasName="PE7"><graphics x="186.35781860351562" y="1148.8304748535156"/><att type="string" name="shared_name" value="Rv0916c"/></node>
<node id="763" label="Rv0264c" aliasName="Rv0264c"><graphics x="1792.0669403076172" y="1952.638931274414"/><att type="string" name="shared_name" value="Rv0264c"/></node>
<node id="764" label="Rv2341" aliasName="lppQ"><graphics x="136.35720825195312" y="973.6610412597656"/><att type="string" name="shared_name" value="Rv2341"/></node>
<node id="765" label="Rv2935" aliasName="ppsE"><graphics x="1658.6934051513672" y="1802.855728149414"/><att type="string" name="shared_name" value="Rv2935"/></node>
<node id="766" label="Rv2937" aliasName="drrB"><graphics x="1300.448501586914" y="1954.9292755126953"/><att type="string" name="shared_name" value="Rv2937"/></node>
<node id="767" label="Rv1087" aliasName="PE_PGRS21"><graphics x="145.41650390625" y="1661.2240142822266"/><att type="string" name="shared_name" value="Rv1087"/></node>
<node id="768" label="Rv2380c" aliasName="mbtE"><graphics x="1198.2861328125" y="1941.8385162353516"/><att type="string" name="shared_name" value="Rv2380c"/></node>
<node id="769" label="Rv1086" aliasName="Rv1086"><graphics x="132.887451171875" y="1691.150894165039"/><att type="string" name="shared_name" value="Rv1086"/></node>
<node id="770" label="Rv2044c" aliasName="Rv2044c"><graphics x="1793.929606437683" y="2020.279312133789"/><att type="string" name="shared_name" value="Rv2044c"/></node>
<node id="771" label="Rv2987c" aliasName="leuD"><graphics x="522.8361797332764" y="2020.279312133789"/><att type="string" name="shared_name" value="Rv2987c"/></node>
<node id="772" label="Rv2003c" aliasName="Rv2003c"><graphics x="2291.6007690429688" y="1342.8652648925781"/><att type="string" name="shared_name" value="Rv2003c"/></node>
<node id="773" label="Rv3021c" aliasName="PPE47"><graphics x="745.7632141113281" y="821.6640319824219"/><att type="string" name="shared_name" value="Rv3021c"/></node>
<node id="774" label="Rv2626c" aliasName="Rv2626c"><graphics x="601.6164016723633" y="1997.6234283447266"/><att type="string" name="shared_name" value="Rv2626c"/></node>
<node id="775" label="Rv0118c" aliasName="oxcA"><graphics x="2255.9395294189453" y="1950.228530883789"/><att type="string" name="shared_name" value="Rv0118c"/></node>
<node id="776" label="Rv0043c" aliasName="Rv0043c"><graphics x="1874.806640625" y="1582.5083923339844"/><att type="string" name="shared_name" value="Rv0043c"/></node>
<node id="777" label="Rv3677c" aliasName="Rv3677c"><graphics x="1762.0669403076172" y="1927.9859771728516"/><att type="string" name="shared_name" value="Rv3677c"/></node>
<node id="778" label="Rv0380c" aliasName="Rv0380c"><graphics x="1636.82080078125" y="500.77972412109375"/><att type="string" name="shared_name" value="Rv0380c"/></node>
<node id="779" label="Rv1094" aliasName="desA2"><graphics x="49.585693359375" y="1927.9859771728516"/><att type="string" name="shared_name" value="Rv1094"/></node>
<node id="780" label="Rv2224c" aliasName="Rv2224c"><graphics x="2077.0987854003906" y="926.2072143554688"/><att type="string" name="shared_name" value="Rv2224c"/></node>
<node id="781" label="Rv2335" aliasName="cysE"><graphics x="651.0473175048828" y="1721.2621002197266"/><att type="string" name="shared_name" value="Rv2335"/></node>
<node id="782" label="Rv2334" aliasName="cysK1"><graphics x="98.0814208984375" y="1553.5447845458984"/><att type="string" name="shared_name" value="Rv2334"/></node>
<node id="783" label="Rv1891" aliasName="Rv1891"><graphics x="307.2916259765625" y="1729.285659790039"/><att type="string" name="shared_name" value="Rv1891"/></node>
<node id="784" label="Rv1090" aliasName="celA2b"><graphics x="586.6394195556641" y="783.5408325195312"/><att type="string" name="shared_name" value="Rv1090"/></node>
<node id="785" label="Rv2949c" aliasName="Rv2949c"><graphics x="485.1542720794678" y="139.7180633544922"/><att type="string" name="shared_name" value="Rv2949c"/></node>
<node id="786" label="Rv2939" aliasName="papA5"><graphics x="1315.469985961914" y="1927.9859771728516"/><att type="string" name="shared_name" value="Rv2939"/></node>
<node id="787" label="Rv1828" aliasName="Rv1828"><graphics x="2172.2991943359375" y="1510.5465393066406"/><att type="string" name="shared_name" value="Rv1828"/></node>
<node id="788" label="Rv2922c" aliasName="smc"><graphics x="965.0558776855469" y="1956.148780822754"/><att type="string" name="shared_name" value="Rv2922c"/></node>
<node id="789" label="Rv1498A" aliasName="Rv1498A"><graphics x="1011.7287063598633" y="1995.3480377197266"/><att type="string" name="shared_name" value="Rv1498A"/></node>
<node id="790" label="Rv1829" aliasName="Rv1829"><graphics x="518.6605834960938" y="1806.7766876220703"/><att type="string" name="shared_name" value="Rv1829"/></node>
<node id="791" label="Rv2961" aliasName="Rv2961"><graphics x="89.2764892578125" y="1064.3624572753906"/><att type="string" name="shared_name" value="Rv2961"/></node>
<node id="792" label="Rv1098c" aliasName="fumC"><graphics x="168.22198486328125" y="1839.126235961914"/><att type="string" name="shared_name" value="Rv1098c"/></node>
<node id="793" label="Rv1030" aliasName="kdpB"><graphics x="1522.8057098388672" y="1361.6051330566406"/><att type="string" name="shared_name" value="Rv1030"/></node>
<node id="794" label="Rv1031" aliasName="kdpC"><graphics x="1555.5720977783203" y="1346.9503479003906"/><att type="string" name="shared_name" value="Rv1031"/></node>
<node id="795" label="Rv2845c" aliasName="proS"><graphics x="2071.37646484375" y="1367.3379821777344"/><att type="string" name="shared_name" value="Rv2845c"/></node>
<node id="796" label="Rv2789c" aliasName="fadE21"><graphics x="1093.1247253417969" y="737.5384216308594"/><att type="string" name="shared_name" value="Rv2789c"/></node>
<node id="797" label="Rv2964" aliasName="purU"><graphics x="325.21160888671875" y="1807.020004272461"/><att type="string" name="shared_name" value="Rv2964"/></node>
<node id="798" label="Rv0058" aliasName="dnaB"><graphics x="326.9005813598633" y="1989.1433181762695"/><att type="string" name="shared_name" value="Rv0058"/></node>
<node id="799" label="Rv0054" aliasName="ssb"><graphics x="1180.080207824707" y="1994.8081817626953"/><att type="string" name="shared_name" value="Rv0054"/></node>
<node id="800" label="Rv0862c" aliasName="Rv0862c"><graphics x="629.2438659667969" y="797.4617614746094"/><att type="string" name="shared_name" value="Rv0862c"/></node>
<node id="801" label="Rv0061" aliasName="Rv0061"><graphics x="103.7288818359375" y="1958.520767211914"/><att type="string" name="shared_name" value="Rv0061"/></node>
<node id="802" label="Rv2229c" aliasName="Rv2229c"><graphics x="309.7204132080078" y="1096.5502624511719"/><att type="string" name="shared_name" value="Rv2229c"/></node>
<node id="803" label="Rv0060" aliasName="Rv0060"><graphics x="296.9269485473633" y="1978.5467681884766"/><att type="string" name="shared_name" value="Rv0060"/></node>
<node id="804" label="Rv3455c" aliasName="truA"><graphics x="2127.8413438796997" y="2021.6864166259766"/><att type="string" name="shared_name" value="Rv3455c"/></node>
<node id="805" label="Rv3855" aliasName="ethR"><graphics x="910.2169342041016" y="1888.0955352783203"/><att type="string" name="shared_name" value="Rv3855"/></node>
<node id="806" label="Rv0467" aliasName="icl"><graphics x="1614.7661819458008" y="1544.4225158691406"/><att type="string" name="shared_name" value="Rv0467"/></node>
<node id="807" label="Rv0468" aliasName="fadB2"><graphics x="1028.7292175292969" y="1393.9791564941406"/><att type="string" name="shared_name" value="Rv0468"/></node>
<node id="808" label="Rv1821" aliasName="secA2"><graphics x="2241.083221435547" y="1889.880142211914"/><att type="string" name="shared_name" value="Rv1821"/></node>
<node id="809" label="Rv2367c" aliasName="Rv2367c"><graphics x="563.9378051757812" y="1806.2176055908203"/><att type="string" name="shared_name" value="Rv2367c"/></node>
<node id="810" label="Rv2026c" aliasName="Rv2026c"><graphics x="432.91361808776855" y="2028.139663696289"/><att type="string" name="shared_name" value="Rv2026c"/></node>
<node id="811" label="Rv1674c" aliasName="Rv1674c"><graphics x="2037.0396299362183" y="2020.279312133789"/><att type="string" name="shared_name" value="Rv1674c"/></node>
<node id="812" label="Rv3786c" aliasName="Rv3786c"><graphics x="900.3480911254883" y="1996.087173461914"/><att type="string" name="shared_name" value="Rv3786c"/></node>
<node id="813" label="Rv1826" aliasName="gcvH"><graphics x="95.13522338867188" y="1350.3197326660156"/><att type="string" name="shared_name" value="Rv1826"/></node>
<node id="814" label="Rv0460" aliasName="Rv0460"><graphics x="2194.5830688476562" y="1533.8950500488281"/><att type="string" name="shared_name" value="Rv0460"/></node>
<node id="815" label="Rv1029" aliasName="kdpA"><graphics x="1492.363265991211" y="1375.0803527832031"/><att type="string" name="shared_name" value="Rv1029"/></node>
<node id="816" label="Rv3498c" aliasName="mce4B"><graphics x="2052.7635803222656" y="1859.166519165039"/><att type="string" name="shared_name" value="Rv3498c"/></node>
<node id="817" label="Rv0998" aliasName="Rv0998"><graphics x="1614.9795227050781" y="859.3359375"/><att type="string" name="shared_name" value="Rv0998"/></node>
<node id="818" label="Rv0999" aliasName="Rv0999"><graphics x="671.059326171875" y="1776.1612701416016"/><att type="string" name="shared_name" value="Rv0999"/></node>
<node id="819" label="Rv2846c" aliasName="efpA"><graphics x="1155.2075147628784" y="2020.279312133789"/><att type="string" name="shared_name" value="Rv2846c"/></node>
<node id="820" label="Rv2902c" aliasName="rnhB"><graphics x="1663.4564208984375" y="470.32269287109375"/><att type="string" name="shared_name" value="Rv2902c"/></node>
<node id="821" label="Rv0994" aliasName="moeA1"><graphics x="2047.4376220703125" y="1303.4535217285156"/><att type="string" name="shared_name" value="Rv0994"/></node>
<node id="822" label="Rv0995" aliasName="rimJ"><graphics x="1225.4222717285156" y="816.3408355712891"/><att type="string" name="shared_name" value="Rv0995"/></node>
<node id="823" label="Rv0889c" aliasName="citA"><graphics x="1882.9986877441406" y="978.9059753417969"/><att type="string" name="shared_name" value="Rv0889c"/></node>
<node id="824" label="Rv2620c" aliasName="Rv2620c"><graphics x="1202.272560119629" y="1547.0122375488281"/><att type="string" name="shared_name" value="Rv2620c"/></node>
<node id="825" label="Rv1021" aliasName="Rv1021"><graphics x="702.9533672332764" y="2026.8221588134766"/><att type="string" name="shared_name" value="Rv1021"/></node>
<node id="826" label="Rv2953" aliasName="Rv2953"><graphics x="1844.7855834960938" y="848.1758117675781"/><att type="string" name="shared_name" value="Rv2953"/></node>
<node id="827" label="Rv0363c" aliasName="fba"><graphics x="1656.1659393310547" y="1383.3323059082031"/><att type="string" name="shared_name" value="Rv0363c"/></node>
<node id="828" label="Rv3456c" aliasName="rplQ"><graphics x="694.51513671875" y="1242.1000061035156"/><att type="string" name="shared_name" value="Rv3456c"/></node>
<node id="829" label="Rv3845" aliasName="Rv3845"><graphics x="15.0" y="1072.5395812988281"/><att type="string" name="shared_name" value="Rv3845"/></node>
<node id="830" label="Rv0458" aliasName="Rv0458"><graphics x="616.2436370849609" y="107.06283569335938"/><att type="string" name="shared_name" value="Rv0458"/></node>
<node id="831" label="Rv1832" aliasName="gcvB"><graphics x="84.0733642578125" y="1308.9126281738281"/><att type="string" name="shared_name" value="Rv1832"/></node>
<node id="832" label="Rv2490c" aliasName="PE_PGRS43"><graphics x="1289.4947204589844" y="880.5901584625244"/><att type="string" name="shared_name" value="Rv2490c"/></node>
<node id="833" label="Rv1830" aliasName="Rv1830"><graphics x="349.89453125" y="1610.7811737060547"/><att type="string" name="shared_name" value="Rv1830"/></node>
<node id="834" label="Rv2366c" aliasName="Rv2366c"><graphics x="557.7446899414062" y="1776.1612701416016"/><att type="string" name="shared_name" value="Rv2366c"/></node>
<node id="835" label="Rv2025c" aliasName="Rv2025c"><graphics x="1779.2803344726562" y="737.6549072265625"/><att type="string" name="shared_name" value="Rv2025c"/></node>
<node id="836" label="Rv3840" aliasName="Rv3840"><graphics x="793.3099346160889" y="2020.279312133789"/><att type="string" name="shared_name" value="Rv3840"/></node>
<node id="837" label="Rv1834" aliasName="Rv1834"><graphics x="623.0276489257812" y="1552.1167297363281"/><att type="string" name="shared_name" value="Rv1834"/></node>
<node id="838" label="Rv2826c" aliasName="Rv2826c"><graphics x="1985.9089050292969" y="473.15525817871094"/><att type="string" name="shared_name" value="Rv2826c"/></node>
<node id="839" label="Rv2983" aliasName="Rv2983"><graphics x="2020.9730529785156" y="116.0968017578125"/><att type="string" name="shared_name" value="Rv2983"/></node>
<node id="840" label="Rv0154c" aliasName="fadE2"><graphics x="1322.936264038086" y="1265.7380676269531"/><att type="string" name="shared_name" value="Rv0154c"/></node>
<node id="841" label="Rv2115c" aliasName="Rv2115c"><graphics x="1360.783187866211" y="1927.9859771728516"/><att type="string" name="shared_name" value="Rv2115c"/></node>
<node id="842" label="Rv2984" aliasName="ppk"><graphics x="1349.4063816070557" y="176.43655395507812"/><att type="string" name="shared_name" value="Rv2984"/></node>
<node id="843" label="Rv2364c" aliasName="era"><graphics x="704.1448516845703" y="1720.2494049072266"/><att type="string" name="shared_name" value="Rv2364c"/></node>
<node id="844" label="Rv2847c" aliasName="cysG"><graphics x="303.1030578613281" y="1948.7457122802734"/><att type="string" name="shared_name" value="Rv2847c"/></node>
<node id="845" label="Rv2108" aliasName="PPE36"><graphics x="508.46502685546875" y="1859.166519165039"/><att type="string" name="shared_name" value="Rv2108"/></node>
<node id="846" label="Rv2980" aliasName="Rv2980"><graphics x="2244.502769470215" y="1978.5467681884766"/><att type="string" name="shared_name" value="Rv2980"/></node>
<node id="847" label="Rv2315c" aliasName="Rv2315c"><graphics x="1770.1052703857422" y="1828.4825592041016"/><att type="string" name="shared_name" value="Rv2315c"/></node>
<node id="848" label="Rv0074" aliasName="Rv0074"><graphics x="1874.419921875" y="1616.4504089355469"/><att type="string" name="shared_name" value="Rv0074"/></node>
<node id="849" label="Rv2924c" aliasName="fpg"><graphics x="2321.1065063476562" y="936.5281982421875"/><att type="string" name="shared_name" value="Rv2924c"/></node>
<node id="850" label="Rv1060" aliasName="Rv1060"><graphics x="2216.9082946777344" y="971.2495727539062"/><att type="string" name="shared_name" value="Rv1060"/></node>
<node id="851" label="Rv0488" aliasName="Rv0488"><graphics x="1790.053695678711" y="1541.6072082519531"/><att type="string" name="shared_name" value="Rv0488"/></node>
<node id="852" label="Rv2704" aliasName="Rv2704"><graphics x="1427.2302198410034" y="2024.695816040039"/><att type="string" name="shared_name" value="Rv2704"/></node>
<node id="853" label="Rv1062" aliasName="Rv1062"><graphics x="910.1680908203125" y="1599.6900939941406"/><att type="string" name="shared_name" value="Rv1062"/></node>
<node id="854" label="Rv0080" aliasName="Rv0080"><graphics x="2295.97802734375" y="1375.4765930175781"/><att type="string" name="shared_name" value="Rv0080"/></node>
<node id="855" label="Rv1133c" aliasName="metE"><graphics x="1335.1390838623047" y="1798.7523345947266"/><att type="string" name="shared_name" value="Rv1133c"/></node>
<node id="856" label="Rv0083" aliasName="Rv0083"><graphics x="650.2048950195312" y="1573.2164611816406"/><att type="string" name="shared_name" value="Rv0083"/></node>
<node id="857" label="Rv0268c" aliasName="Rv0268c"><graphics x="785.9136352539062" y="1776.1612701416016"/><att type="string" name="shared_name" value="Rv0268c"/></node>
<node id="858" label="Rv3877" aliasName="Rv3877"><graphics x="1270.448501586914" y="1927.9859771728516"/><att type="string" name="shared_name" value="Rv3877"/></node>
<node id="859" label="Rv0082" aliasName="Rv0082"><graphics x="23.21240234375" y="1776.1612701416016"/><att type="string" name="shared_name" value="Rv0082"/></node>
<node id="860" label="Rv1672c" aliasName="Rv1672c"><graphics x="820.6746826171875" y="1399.7435913085938"/><att type="string" name="shared_name" value="Rv1672c"/></node>
<node id="861" label="Rv3874" aliasName="esxB"><graphics x="2029.1653289794922" y="1927.9859771728516"/><att type="string" name="shared_name" value="Rv3874"/></node>
<node id="862" label="Rv0067c" aliasName="Rv0067c"><graphics x="1910.7914352416992" y="1661.2240142822266"/><att type="string" name="shared_name" value="Rv0067c"/></node>
<node id="863" label="Rv2308" aliasName="Rv2308"><graphics x="874.9369583129883" y="1978.5467681884766"/><att type="string" name="shared_name" value="Rv2308"/></node>
<node id="864" label="Rv0482" aliasName="murB"><graphics x="1409.9680557250977" y="1986.370620727539"/><att type="string" name="shared_name" value="Rv0482"/></node>
<node id="865" label="Rv3873" aliasName="PPE68"><graphics x="1490.6859588623047" y="1830.111099243164"/><att type="string" name="shared_name" value="Rv3873"/></node>
<node id="866" label="Rv3870" aliasName="Rv3870"><graphics x="823.3099346160889" y="2020.279312133789"/><att type="string" name="shared_name" value="Rv3870"/></node>
<node id="867" label="Rv2365c" aliasName="Rv2365c"><graphics x="1927.438720703125" y="886.9481811523438"/><att type="string" name="shared_name" value="Rv2365c"/></node>
<node id="868" label="Rv3871" aliasName="Rv3871"><graphics x="1613.7218933105469" y="893.364990234375"/><att type="string" name="shared_name" value="Rv3871"/></node>
<node id="869" label="Rv2028c" aliasName="Rv2028c"><graphics x="508.750244140625" y="1551.6322326660156"/><att type="string" name="shared_name" value="Rv2028c"/></node>
<node id="870" label="Rv2971" aliasName="Rv2971"><graphics x="525.4933853149414" y="156.2340545654297"/><att type="string" name="shared_name" value="Rv2971"/></node>
<node id="871" label="Rv0727c" aliasName="fucA"><graphics x="818.754638671875" y="1435.2098693847656"/><att type="string" name="shared_name" value="Rv0727c"/></node>
<node id="872" label="Rv2848c" aliasName="cobB"><graphics x="1853.7583618164062" y="786.8516235351562"/><att type="string" name="shared_name" value="Rv2848c"/></node>
<node id="873" label="Rv2904c" aliasName="rplS"><graphics x="168.3536376953125" y="1958.4745025634766"/><att type="string" name="shared_name" value="Rv2904c"/></node>
<node id="874" label="Rv2400c" aliasName="subI"><graphics x="15.0" y="1615.0619659423828"/><att type="string" name="shared_name" value="Rv2400c"/></node>
<node id="875" label="Rv0086" aliasName="hycQ"><graphics x="401.5166015625" y="1604.6714172363281"/><att type="string" name="shared_name" value="Rv0086"/></node>
<node id="876" label="Rv0087" aliasName="hycE"><graphics x="15.0" y="1839.166519165039"/><att type="string" name="shared_name" value="Rv0087"/></node>
<node id="877" label="Rv1045" aliasName="Rv1045"><graphics x="475.5848388671875" y="1428.1530456542969"/><att type="string" name="shared_name" value="Rv1045"/></node>
<node id="878" label="Rv0084" aliasName="hycD"><graphics x="19.81878662109375" y="1807.7823638916016"/><att type="string" name="shared_name" value="Rv0084"/></node>
<node id="879" label="Rv2427c" aliasName="proA"><graphics x="1087.878273010254" y="1576.3191833496094"/><att type="string" name="shared_name" value="Rv2427c"/></node>
<node id="880" label="Rv2925c" aliasName="rnc"><graphics x="1710.0496673583984" y="1859.166519165039"/><att type="string" name="shared_name" value="Rv2925c"/></node>
<node id="881" label="Rv2200c" aliasName="ctaC"><graphics x="2025.6073455810547" y="1776.1612701416016"/><att type="string" name="shared_name" value="Rv2200c"/></node>
<node id="882" label="Rv0089" aliasName="Rv0089"><graphics x="1948.5974578857422" y="1951.5990142822266"/><att type="string" name="shared_name" value="Rv0089"/></node>
<node id="883" label="Rv1850" aliasName="ureC"><graphics x="1028.0933570861816" y="1524.1210021972656"/><att type="string" name="shared_name" value="Rv1850"/></node>
<node id="884" label="Rv0090" aliasName="Rv0090"><graphics x="265.5998229980469" y="1030.0333557128906"/><att type="string" name="shared_name" value="Rv0090"/></node>
<node id="885" label="Rv0478" aliasName="deoC"><graphics x="2290.0440063476562" y="1242.1000061035156"/><att type="string" name="shared_name" value="Rv0478"/></node>
<node id="886" label="Rv3865" aliasName="Rv3865"><graphics x="2049.7491912841797" y="1950.9782257080078"/><att type="string" name="shared_name" value="Rv3865"/></node>
<node id="887" label="Rv3866" aliasName="Rv3866"><graphics x="1473.8995819091797" y="1803.054214477539"/><att type="string" name="shared_name" value="Rv3866"/></node>
<node id="888" label="Rv3809c" aliasName="glf"><graphics x="332.2900390625" y="1874.7232055664062"/><att type="string" name="shared_name" value="Rv3809c"/></node>
<node id="889" label="Rv0091" aliasName="mtn"><graphics x="334.24005126953125" y="1776.1612701416016"/><att type="string" name="shared_name" value="Rv0091"/></node>
<node id="890" label="Rv1857" aliasName="modA"><graphics x="1763.5245819091797" y="1353.3527526855469"/><att type="string" name="shared_name" value="Rv1857"/></node>
<node id="891" label="Rv1566c" aliasName="Rv1566c"><graphics x="298.38629150390625" y="1487.3357849121094"/><att type="string" name="shared_name" value="Rv1566c"/></node>
<node id="892" label="Rv1852" aliasName="ureG"><graphics x="2162.166946411133" y="1935.378433227539"/><att type="string" name="shared_name" value="Rv1852"/></node>
<node id="893" label="Rv0473" aliasName="Rv0473"><graphics x="494.9054260253906" y="234.04043579101562"/><att type="string" name="shared_name" value="Rv0473"/></node>
<node id="894" label="Rv0773c" aliasName="ggtA"><graphics x="1028.6000747680664" y="1572.2615051269531"/><att type="string" name="shared_name" value="Rv0773c"/></node>
<node id="895" label="Rv1175c" aliasName="fadH"><graphics x="1981.8429870605469" y="738.7776489257812"/><att type="string" name="shared_name" value="Rv1175c"/></node>
<node id="896" label="Rv2604c" aliasName="Rv2604c"><graphics x="955.8195266723633" y="1978.5467681884766"/><att type="string" name="shared_name" value="Rv2604c"/></node>
<node id="897" label="Rv0399c" aliasName="lpqK"><graphics x="709.0722503662109" y="815.0730895996094"/><att type="string" name="shared_name" value="Rv0399c"/></node>
<node id="898" label="Rv0647c" aliasName="Rv0647c"><graphics x="2127.7220458984375" y="1379.3852233886719"/><att type="string" name="shared_name" value="Rv0647c"/></node>
<node id="899" label="Rv1720c" aliasName="Rv1720c"><graphics x="2205.519500732422" y="1859.166519165039"/><att type="string" name="shared_name" value="Rv1720c"/></node>
<node id="900" label="Rv3763" aliasName="lpqH"><graphics x="1456.8573455810547" y="1776.1612701416016"/><att type="string" name="shared_name" value="Rv3763"/></node>
<node id="901" label="Rv2679" aliasName="echA15"><graphics x="2339.0299072265625" y="714.4937133789062"/><att type="string" name="shared_name" value="Rv2679"/></node>
<node id="902" label="Rv0538" aliasName="Rv0538"><graphics x="2003.6569519042969" y="159.68081665039062"/><att type="string" name="shared_name" value="Rv0538"/></node>
<node id="903" label="Rv0539" aliasName="Rv0539"><graphics x="1368.015121459961" y="1318.3283996582031"/><att type="string" name="shared_name" value="Rv0539"/></node>
<node id="904" label="Rv0733" aliasName="adk"><graphics x="2031.5374755859375" y="1242.1000061035156"/><att type="string" name="shared_name" value="Rv0733"/></node>
<node id="905" label="Rv0737" aliasName="Rv0737"><graphics x="1765.1835632324219" y="365.87644958496094"/><att type="string" name="shared_name" value="Rv0737"/></node>
<node id="906" label="Rv2876" aliasName="Rv2876"><graphics x="564.9179840087891" y="1670.5705108642578"/><att type="string" name="shared_name" value="Rv2876"/></node>
<node id="907" label="Rv2842c" aliasName="Rv2842c"><graphics x="1762.2759857177734" y="1892.5941314697266"/><att type="string" name="shared_name" value="Rv2842c"/></node>
<node id="908" label="Rv0736" aliasName="Rv0736"><graphics x="173.33306884765625" y="1222.1000061035156"/><att type="string" name="shared_name" value="Rv0736"/></node>
<node id="909" label="Rv2145c" aliasName="wag31"><graphics x="313.82562255859375" y="1457.3669738769531"/><att type="string" name="shared_name" value="Rv2145c"/></node>
<node id="910" label="Rv2882c" aliasName="frr"><graphics x="1734.6960830688477" y="1978.5467681884766"/><att type="string" name="shared_name" value="Rv2882c"/></node>
<node id="911" label="Rv3372" aliasName="otsB2"><graphics x="655.7091827392578" y="148.5329132080078"/><att type="string" name="shared_name" value="Rv3372"/></node>
<node id="912" label="Rv2680" aliasName="Rv2680"><graphics x="1666.3729705810547" y="1953.7442779541016"/><att type="string" name="shared_name" value="Rv2680"/></node>
<node id="913" label="Rv0742" aliasName="PE_PGRS8"><graphics x="179.54800415039062" y="1188.0015563964844"/><att type="string" name="shared_name" value="Rv0742"/></node>
<node id="914" label="Rv2887" aliasName="Rv2887"><graphics x="1762.3065567016602" y="1992.302749633789"/><att type="string" name="shared_name" value="Rv2887"/></node>
<node id="915" label="Rv0307c" aliasName="Rv0307c"><graphics x="1312.0765686035156" y="948.9010734558105"/><att type="string" name="shared_name" value="Rv0307c"/></node>
<node id="916" label="Rv0745" aliasName="Rv0745"><graphics x="557.4020080566406" y="1957.712905883789"/><att type="string" name="shared_name" value="Rv0745"/></node>
<node id="917" label="Rv1028c" aliasName="kdpD"><graphics x="1581.6265106201172" y="1373.3263244628906"/><att type="string" name="shared_name" value="Rv1028c"/></node>
<node id="918" label="Rv0234c" aliasName="gabD1"><graphics x="637.5930786132812" y="65.8372802734375"/><att type="string" name="shared_name" value="Rv0234c"/></node>
<node id="919" label="Rv1637c" aliasName="Rv1637c"><graphics x="1369.254493713379" y="1510.5465393066406"/><att type="string" name="shared_name" value="Rv1637c"/></node>
<node id="920" label="Rv1833c" aliasName="Rv1833c"><graphics x="677.6228637695312" y="1593.9710998535156"/><att type="string" name="shared_name" value="Rv1833c"/></node>
<node id="921" label="Rv2121c" aliasName="hisG"><graphics x="390.703857421875" y="1905.8924713134766"/><att type="string" name="shared_name" value="Rv2121c"/></node>
<node id="922" label="Rv3111" aliasName="moaC"><graphics x="1499.4984741210938" y="509.63330078125"/><att type="string" name="shared_name" value="Rv3111"/></node>
<node id="923" label="Rv0230c" aliasName="php"><graphics x="1626.1659393310547" y="1424.8290100097656"/><att type="string" name="shared_name" value="Rv0230c"/></node>
<node id="924" label="Rv2606c" aliasName="Rv2606c"><graphics x="930.3480911254883" y="1996.0162506103516"/><att type="string" name="shared_name" value="Rv2606c"/></node>
<node id="925" label="Rv3923c" aliasName="rnpA"><graphics x="2216.9903869628906" y="1558.9994201660156"/><att type="string" name="shared_name" value="Rv3923c"/></node>
<node id="926" label="Rv3119" aliasName="moaE1"><graphics x="1479.1741256713867" y="530.14013671875"/><att type="string" name="shared_name" value="Rv3119"/></node>
<node id="927" label="Rv0554" aliasName="bpoC"><graphics x="1558.0421600341797" y="1242.1000061035156"/><att type="string" name="shared_name" value="Rv0554"/></node>
<node id="928" label="Rv3784" aliasName="Rv3784"><graphics x="1304.8270874023438" y="191.34625244140625"/><att type="string" name="shared_name" value="Rv3784"/></node>
<node id="929" label="Rv0557" aliasName="pimB"><graphics x="985.8195266723633" y="1978.5467681884766"/><att type="string" name="shared_name" value="Rv0557"/></node>
<node id="930" label="Rv3616c" aliasName="Rv3616c"><graphics x="725.2442626953125" y="1776.1612701416016"/><att type="string" name="shared_name" value="Rv3616c"/></node>
<node id="931" label="Rv0754" aliasName="PE_PGRS11"><graphics x="764.6976013183594" y="593.3822631835938"/><att type="string" name="shared_name" value="Rv0754"/></node>
<node id="932" label="Rv3504" aliasName="fadE26"><graphics x="937.1863555908203" y="1902.720718383789"/><att type="string" name="shared_name" value="Rv3504"/></node>
<node id="933" label="Rv3508" aliasName="PE_PGRS54"><graphics x="1322.955093383789" y="1895.704833984375"/><att type="string" name="shared_name" value="Rv3508"/></node>
<node id="934" label="Rv0182c" aliasName="sigG"><graphics x="1915.8743896484375" y="1546.9981079101562"/><att type="string" name="shared_name" value="Rv0182c"/></node>
<node id="935" label="Rv0563" aliasName="htpX"><graphics x="2285.0740966796875" y="943.9849243164062"/><att type="string" name="shared_name" value="Rv0563"/></node>
<node id="936" label="Rv2801c" aliasName="Rv2801c"><graphics x="733.1235332489014" y="2020.279312133789"/><att type="string" name="shared_name" value="Rv2801c"/></node>
<node id="937" label="Rv2605c" aliasName="tesB2"><graphics x="2249.554783821106" y="2020.279312133789"/><att type="string" name="shared_name" value="Rv2605c"/></node>
<node id="938" label="Rv0569" aliasName="Rv0569"><graphics x="509.77569580078125" y="1837.3628692626953"/><att type="string" name="shared_name" value="Rv0569"/></node>
<node id="939" label="Rv2966c" aliasName="Rv2966c"><graphics x="2144.6883544921875" y="1351.9250183105469"/><att type="string" name="shared_name" value="Rv2966c"/></node>
<node id="940" label="Rv3109" aliasName="moaA1"><graphics x="96.74142456054688" y="947.9098815917969"/><att type="string" name="shared_name" value="Rv3109"/></node>
<node id="941" label="Rv3503c" aliasName="fdxD"><graphics x="31.1646728515625" y="1111.2584533691406"/><att type="string" name="shared_name" value="Rv3503c"/></node>
<node id="942" label="Rv0629c" aliasName="recD"><graphics x="778.9910430908203" y="1903.0832061767578"/><att type="string" name="shared_name" value="Rv0629c"/></node>
<node id="943" label="Rv3656c" aliasName="Rv3656c"><graphics x="1735.9276809692383" y="1617.8891906738281"/><att type="string" name="shared_name" value="Rv3656c"/></node>
<node id="944" label="Rv0836c" aliasName="Rv0836c"><graphics x="392.71063232421875" y="1714.1551055908203"/><att type="string" name="shared_name" value="Rv0836c"/></node>
<node id="945" label="Rv0305c" aliasName="PPE6"><graphics x="936.2940368652344" y="319.04980850219727"/><att type="string" name="shared_name" value="Rv0305c"/></node>
<node id="946" label="Rv1635c" aliasName="Rv1635c"><graphics x="840.6650085449219" y="1927.9859771728516"/><att type="string" name="shared_name" value="Rv1635c"/></node>
<node id="947" label="Rv0768" aliasName="aldA"><graphics x="573.6721801757812" y="24.890533447265625"/><att type="string" name="shared_name" value="Rv0768"/></node>
<node id="948" label="Rv3512" aliasName="PE_PGRS56"><graphics x="2366.3777465820312" y="783.1879272460938"/><att type="string" name="shared_name" value="Rv3512"/></node>
<node id="949" label="Rv3511" aliasName="PE_PGRS55"><graphics x="2353.802001953125" y="823.9890747070312"/><att type="string" name="shared_name" value="Rv3511"/></node>
<node id="950" label="Rv3516" aliasName="echA19"><graphics x="1107.5299377441406" y="719.1613006591797"/><att type="string" name="shared_name" value="Rv3516"/></node>
<node id="951" label="Rv0948c" aliasName="Rv0948c"><graphics x="2254.7965545654297" y="1800.6168365478516"/><att type="string" name="shared_name" value="Rv0948c"/></node>
<node id="952" label="Rv3386" aliasName="Rv3386"><graphics x="1023.5326232910156" y="1311.5152893066406"/><att type="string" name="shared_name" value="Rv3386"/></node>
<node id="953" label="Rv0376c" aliasName="Rv0376c"><graphics x="2116.037841796875" y="1592.3021545410156"/><att type="string" name="shared_name" value="Rv0376c"/></node>
<node id="954" label="Rv3517" aliasName="Rv3517"><graphics x="132.28125" y="1045.1256408691406"/><att type="string" name="shared_name" value="Rv3517"/></node>
<node id="955" label="Rv0794c" aliasName="Rv0794c"><graphics x="1824.4198379516602" y="1987.4561309814453"/><att type="string" name="shared_name" value="Rv0794c"/></node>
<node id="956" label="Rv1794" aliasName="Rv1794"><graphics x="2358.780563354492" y="1808.0096588134766"/><att type="string" name="shared_name" value="Rv1794"/></node>
<node id="957" label="Rv1795" aliasName="Rv1795"><graphics x="284.43670654296875" y="1392.2182312011719"/><att type="string" name="shared_name" value="Rv1795"/></node>
<node id="958" label="Rv3729" aliasName="Rv3729"><graphics x="1196.8471450805664" y="1587.1979064941406"/><att type="string" name="shared_name" value="Rv3729"/></node>
<node id="959" label="Rv3137" aliasName="Rv3137"><graphics x="974.0898275375366" y="2026.1786041259766"/><att type="string" name="shared_name" value="Rv3137"/></node>
<node id="960" label="Rv2631" aliasName="Rv2631"><graphics x="339.7573547363281" y="1927.9859771728516"/><att type="string" name="shared_name" value="Rv2631"/></node>
<node id="961" label="Rv0160c" aliasName="PE4"><graphics x="1246.3509826660156" y="1412.6743469238281"/><att type="string" name="shared_name" value="Rv0160c"/></node>
<node id="962" label="Rv3265c" aliasName="wbbL1"><graphics x="2079.7491912841797" y="1950.8607330322266"/><att type="string" name="shared_name" value="Rv3265c"/></node>
<node id="963" label="Rv2630" aliasName="Rv2630"><graphics x="1578.829951286316" y="2024.4737701416016"/><att type="string" name="shared_name" value="Rv2630"/></node>
<node id="964" label="Rv1391" aliasName="dfp"><graphics x="2214.502769470215" y="1978.5467681884766"/><att type="string" name="shared_name" value="Rv1391"/></node>
<node id="965" label="Rv3727" aliasName="Rv3727"><graphics x="2022.2152404785156" y="971.9247436523438"/><att type="string" name="shared_name" value="Rv3727"/></node>
<node id="966" label="Rv0189c" aliasName="ilvD"><graphics x="750.7593688964844" y="1957.241958618164"/><att type="string" name="shared_name" value="Rv0189c"/></node>
<node id="967" label="Rv1797" aliasName="Rv1797"><graphics x="1993.2996826171875" y="1346.9180603027344"/><att type="string" name="shared_name" value="Rv1797"/></node>
<node id="968" label="Rv3725" aliasName="Rv3725"><graphics x="303.862060546875" y="1890.4665222167969"/><att type="string" name="shared_name" value="Rv3725"/></node>
<node id="969" label="Rv1724c" aliasName="Rv1724c"><graphics x="2208.414520263672" y="1889.9029693603516"/><att type="string" name="shared_name" value="Rv1724c"/></node>
<node id="970" label="Rv3723" aliasName="Rv3723"><graphics x="769.9822998046875" y="1804.5448150634766"/><att type="string" name="shared_name" value="Rv3723"/></node>
<node id="971" label="Rv3131" aliasName="Rv3131"><graphics x="527.7446899414062" y="1776.1612701416016"/><att type="string" name="shared_name" value="Rv3131"/></node>
<node id="972" label="Rv3141" aliasName="fadB4"><graphics x="800.3681335449219" y="1957.237075805664"/><att type="string" name="shared_name" value="Rv3141"/></node>
<node id="973" label="Rv1389" aliasName="gmk"><graphics x="2130.0820236206055" y="1693.4735260009766"/><att type="string" name="shared_name" value="Rv1389"/></node>
<node id="974" label="Rv3334" aliasName="Rv3334"><graphics x="1902.0404357910156" y="1874.955093383789"/><att type="string" name="shared_name" value="Rv3334"/></node>
<node id="975" label="Rv3614c" aliasName="Rv3614c"><graphics x="701.059326171875" y="1835.0306549072266"/><att type="string" name="shared_name" value="Rv3614c"/></node>
<node id="976" label="Rv1151c" aliasName="Rv1151c"><graphics x="2186.2764053344727" y="1991.1524810791016"/><att type="string" name="shared_name" value="Rv1151c"/></node>
<node id="977" label="Rv0962c" aliasName="lprP"><graphics x="1589.9425430297852" y="1992.8841667175293"/><att type="string" name="shared_name" value="Rv0962c"/></node>
<node id="978" label="Rv0770" aliasName="Rv0770"><graphics x="1359.2272644042969" y="1739.013687133789"/><att type="string" name="shared_name" value="Rv0770"/></node>
<node id="979" label="Rv3332" aliasName="nagA"><graphics x="1137.9882583618164" y="1622.6458435058594"/><att type="string" name="shared_name" value="Rv3332"/></node>
<node id="980" label="Rv0572c" aliasName="Rv0572c"><graphics x="705.3757934570312" y="1614.2865295410156"/><att type="string" name="shared_name" value="Rv0572c"/></node>
<node id="981" label="Rv3330" aliasName="dacB1"><graphics x="790.5566101074219" y="1927.9859771728516"/><att type="string" name="shared_name" value="Rv3330"/></node>
<node id="982" label="Rv1744c" aliasName="Rv1744c"><graphics x="1202.7585220336914" y="1510.5465393066406"/><att type="string" name="shared_name" value="Rv1744c"/></node>
<node id="983" label="Rv2649" aliasName="Rv2649"><graphics x="990.4838409423828" y="1880.8968658447266"/><att type="string" name="shared_name" value="Rv2649"/></node>
<node id="984" label="Rv1127c" aliasName="ppdK"><graphics x="2332.956169128418" y="1724.9205474853516"/><att type="string" name="shared_name" value="Rv1127c"/></node>
<node id="985" label="Rv0500" aliasName="proC"><graphics x="1114.461524963379" y="1599.6207580566406"/><att type="string" name="shared_name" value="Rv0500"/></node>
<node id="986" label="Rv1783" aliasName="Rv1783"><graphics x="2219.0769958496094" y="725.8594970703125"/><att type="string" name="shared_name" value="Rv1783"/></node>
<node id="987" label="Rv3598c" aliasName="lysS"><graphics x="333.1030578613281" y="1958.1136627197266"/><att type="string" name="shared_name" value="Rv3598c"/></node>
<node id="988" label="Rv3124" aliasName="Rv3124"><graphics x="756.3934326171875" y="1337.7859497070312"/><att type="string" name="shared_name" value="Rv3124"/></node>
<node id="989" label="Rv3127" aliasName="Rv3127"><graphics x="732.3032836914062" y="1633.4565734863281"/><att type="string" name="shared_name" value="Rv3127"/></node>
<node id="990" label="Rv2643" aliasName="arsC"><graphics x="800.4658508300781" y="435.5921325683594"/><att type="string" name="shared_name" value="Rv2643"/></node>
<node id="991" label="Rv3264c" aliasName="manB"><graphics x="15.0" y="1958.5467681884766"/><att type="string" name="shared_name" value="Rv3264c"/></node>
<node id="992" label="Rv2149c" aliasName="yfiH"><graphics x="1367.9417419433594" y="945.6503257751465"/><att type="string" name="shared_name" value="Rv2149c"/></node>
<node id="993" label="Rv3539" aliasName="PPE63"><graphics x="984.8121032714844" y="147.17379760742188"/><att type="string" name="shared_name" value="Rv3539"/></node>
<node id="994" label="Rv2655c" aliasName="Rv2655c"><graphics x="376.38072967529297" y="1002.1759948730469"/><att type="string" name="shared_name" value="Rv2655c"/></node>
<node id="995" label="Rv3529c" aliasName="Rv3529c"><graphics x="854.9601593017578" y="1859.166519165039"/><att type="string" name="shared_name" value="Rv3529c"/></node>
<node id="996" label="Rv3537" aliasName="Rv3537"><graphics x="882.2176055908203" y="1873.2779998779297"/><att type="string" name="shared_name" value="Rv3537"/></node>
<node id="997" label="Rv2627c" aliasName="Rv2627c"><graphics x="575.2854385375977" y="717.111083984375"/><att type="string" name="shared_name" value="Rv2627c"/></node>
<node id="998" label="Rv3538" aliasName="Rv3538"><graphics x="1613.1795120239258" y="1510.5465393066406"/><att type="string" name="shared_name" value="Rv3538"/></node>
<node id="999" label="Rv0509" aliasName="hemA"><graphics x="828.2346343994141" y="1661.2240142822266"/><att type="string" name="shared_name" value="Rv0509"/></node>
<node id="1000" label="Rv3634c" aliasName="galE1"><graphics x="1308.0792388916016" y="106.15267944335938"/><att type="string" name="shared_name" value="Rv3634c"/></node>
<node id="1001" label="Rv3326" aliasName="Rv3326"><graphics x="967.1863555908203" y="1859.166519165039"/><att type="string" name="shared_name" value="Rv3326"/></node>
<node id="1002" label="Rv3329" aliasName="Rv3329"><graphics x="938.7242736816406" y="1661.2240142822266"/><att type="string" name="shared_name" value="Rv3329"/></node>
<node id="1003" label="Rv0511" aliasName="hemD"><graphics x="1522.6088333129883" y="1542.3043518066406"/><att type="string" name="shared_name" value="Rv0511"/></node>
<node id="1004" label="Rv0510" aliasName="hemC"><graphics x="451.2546691894531" y="1957.996109008789"/><att type="string" name="shared_name" value="Rv0510"/></node>
<node id="1005" label="Rv0513" aliasName="Rv0513"><graphics x="1774.5291748046875" y="804.9629211425781"/><att type="string" name="shared_name" value="Rv0513"/></node>
<node id="1006" label="Rv0512" aliasName="hemB"><graphics x="277.2916259765625" y="1661.2240142822266"/><att type="string" name="shared_name" value="Rv0512"/></node>
<node id="1007" label="Rv0925c" aliasName="Rv0925c"><graphics x="364.1917724609375" y="1542.480484008789"/><att type="string" name="shared_name" value="Rv0925c"/></node>
<node id="1008" label="Rv3155" aliasName="nuoK"><graphics x="89.47274780273438" y="1425.4272766113281"/><att type="string" name="shared_name" value="Rv3155"/></node>
<node id="1009" label="Rv2146c" aliasName="Rv2146c"><graphics x="2238.6607971191406" y="1584.7092590332031"/><att type="string" name="shared_name" value="Rv2146c"/></node>
<node id="1010" label="Rv3157" aliasName="nuoM"><graphics x="91.85562133789062" y="1490.5465393066406"/><att type="string" name="shared_name" value="Rv3157"/></node>
<node id="1011" label="Rv3354" aliasName="Rv3354"><graphics x="431.3278923034668" y="1685.1012115478516"/><att type="string" name="shared_name" value="Rv3354"/></node>
<node id="1012" label="Rv3546" aliasName="fadA5"><graphics x="2023.5102233886719" y="744.1824951171875"/><att type="string" name="shared_name" value="Rv3546"/></node>
<node id="1013" label="Rv3909" aliasName="Rv3909"><graphics x="268.6724853515625" y="1640.9525451660156"/><att type="string" name="shared_name" value="Rv3909"/></node>
<node id="1014" label="Rv3409c" aliasName="choD"><graphics x="133.7288818359375" y="1927.9859771728516"/><att type="string" name="shared_name" value="Rv3409c"/></node>
<node id="1015" label="Rv0528" aliasName="Rv0528"><graphics x="1820.9809875488281" y="813.1360778808594"/><att type="string" name="shared_name" value="Rv0528"/></node>
<node id="1016" label="Rv3911" aliasName="sigM"><graphics x="1945.4552488327026" y="2020.279312133789"/><att type="string" name="shared_name" value="Rv3911"/></node>
<node id="1017" label="Rv3754" aliasName="tyrA"><graphics x="1859.3584442138672" y="1952.5160064697266"/><att type="string" name="shared_name" value="Rv3754"/></node>
<node id="1018" label="Rv1002c" aliasName="Rv1002c"><graphics x="1545.6573791503906" y="1691.206039428711"/><att type="string" name="shared_name" value="Rv1002c"/></node>
<node id="1019" label="Rv0646c" aliasName="lipG"><graphics x="1531.2416458129883" y="1620.9649963378906"/><att type="string" name="shared_name" value="Rv0646c"/></node>
<node id="1020" label="Rv3145" aliasName="nuoA"><graphics x="2221.1322021484375" y="1242.1000061035156"/><att type="string" name="shared_name" value="Rv3145"/></node>
<node id="1021" label="Rv3149" aliasName="nuoE"><graphics x="1733.5245819091797" y="1242.1000061035156"/><att type="string" name="shared_name" value="Rv3149"/></node>
<node id="1022" label="Rv2147c" aliasName="Rv2147c"><graphics x="1510.5269241333008" y="1594.6218566894531"/><att type="string" name="shared_name" value="Rv2147c"/></node>
<node id="1023" label="Rv3340" aliasName="metC"><graphics x="1344.4710235595703" y="1830.770278930664"/><att type="string" name="shared_name" value="Rv3340"/></node>
<node id="1024" label="Rv3341" aliasName="metX"><graphics x="280.2854309082031" y="1927.9859771728516"/><att type="string" name="shared_name" value="Rv3341"/></node>
<node id="1025" label="Rv3558" aliasName="PPE64"><graphics x="1271.6365203857422" y="1776.1612701416016"/><att type="string" name="shared_name" value="Rv3558"/></node>
<node id="1026" label="Rv1639c" aliasName="Rv1639c"><graphics x="713.0810546875" y="1805.5306549072266"/><att type="string" name="shared_name" value="Rv1639c"/></node>
<node id="1027" label="Rv2860c" aliasName="glnA4"><graphics x="1713.9696502685547" y="1953.329818725586"/><att type="string" name="shared_name" value="Rv2860c"/></node>
<node id="1028" label="Rv3150" aliasName="nuoF"><graphics x="1093.1247253417969" y="10.0"/><att type="string" name="shared_name" value="Rv3150"/></node>
<node id="1029" label="Rv3152" aliasName="nuoH"><graphics x="2201.9263916015625" y="1268.0620422363281"/><att type="string" name="shared_name" value="Rv3152"/></node>
<node id="1030" label="Rv3550" aliasName="echA20"><graphics x="1940.0735168457031" y="332.11473083496094"/><att type="string" name="shared_name" value="Rv3550"/></node>
<node id="1031" label="Rv0884c" aliasName="serC"><graphics x="43.47216796875" y="2020.279312133789"/><att type="string" name="shared_name" value="Rv0884c"/></node>
<node id="1032" label="Rv3551" aliasName="Rv3551"><graphics x="1770.1979064941406" y="509.07395935058594"/><att type="string" name="shared_name" value="Rv3551"/></node>
<node id="1033" label="Rv3552" aliasName="Rv3552"><graphics x="1792.5525817871094" y="477.3154754638672"/><att type="string" name="shared_name" value="Rv3552"/></node>
<node id="1034" label="Rv3564" aliasName="fadE33"><graphics x="1966.7219543457031" y="292.62127685546875"/><att type="string" name="shared_name" value="Rv3564"/></node>
<node id="1035" label="Rv3315c" aliasName="cdd"><graphics x="693.7525787353516" y="1749.0763092041016"/><att type="string" name="shared_name" value="Rv3315c"/></node>
<node id="1036" label="Rv1348" aliasName="Rv1348"><graphics x="924.6823883056641" y="1831.9071197509766"/><att type="string" name="shared_name" value="Rv1348"/></node>
<node id="1037" label="Rv3561" aliasName="fadD3"><graphics x="1774.3316345214844" y="543.1737823486328"/><att type="string" name="shared_name" value="Rv3561"/></node>
<node id="1038" label="Rv1349" aliasName="Rv1349"><graphics x="930.2118377685547" y="1785.2774810791016"/><att type="string" name="shared_name" value="Rv1349"/></node>
<node id="1039" label="Rv3562" aliasName="fadE31"><graphics x="1501.693733215332" y="1986.2704010009766"/><att type="string" name="shared_name" value="Rv3562"/></node>
<node id="1040" label="Rv1781c" aliasName="malQ"><graphics x="200.7684326171875" y="1730.415542602539"/><att type="string" name="shared_name" value="Rv1781c"/></node>
<node id="1041" label="Rv1344" aliasName="Rv1344"><graphics x="1171.5490493774414" y="1525.4924621582031"/><att type="string" name="shared_name" value="Rv1344"/></node>
<node id="1042" label="Rv1345" aliasName="fadD33"><graphics x="2327.4903564453125" y="970.3477172851562"/><att type="string" name="shared_name" value="Rv1345"/></node>
<node id="1043" label="Rv3610c" aliasName="ftsH"><graphics x="1788.9242401123047" y="1802.3942413330078"/><att type="string" name="shared_name" value="Rv3610c"/></node>
<node id="1044" label="Rv1340" aliasName="rph"><graphics x="783.5986480712891" y="1719.9000396728516"/><att type="string" name="shared_name" value="Rv1340"/></node>
<node id="1045" label="Rv1341" aliasName="Rv1341"><graphics x="1094.7795972824097" y="2025.732437133789"/><att type="string" name="shared_name" value="Rv1341"/></node>
<node id="1046" label="Rv0853c" aliasName="pdc"><graphics x="103.93331909179688" y="985.5335388183594"/><att type="string" name="shared_name" value="Rv0853c"/></node>
<node id="1047" label="Rv1216c" aliasName="Rv1216c"><graphics x="2028.4145202636719" y="265.2588348388672"/><att type="string" name="shared_name" value="Rv1216c"/></node>
<node id="1048" label="Rv2257c" aliasName="Rv2257c"><graphics x="1253.9920349121094" y="1740.3021049499512"/><att type="string" name="shared_name" value="Rv2257c"/></node>
<node id="1049" label="Rv1907c" aliasName="Rv1907c"><graphics x="1557.153305053711" y="1859.166519165039"/><att type="string" name="shared_name" value="Rv1907c"/></node>
<node id="1050" label="Rv1540" aliasName="Rv1540"><graphics x="1695.6057662963867" y="1731.9664459228516"/><att type="string" name="shared_name" value="Rv1540"/></node>
<node id="1051" label="Rv3288c" aliasName="usfY"><graphics x="2128.150062561035" y="1978.5467681884766"/><att type="string" name="shared_name" value="Rv3288c"/></node>
<node id="1052" label="Rv0534c" aliasName="menA"><graphics x="1725.6057662963867" y="1679.0118560791016"/><att type="string" name="shared_name" value="Rv0534c"/></node>
<node id="1053" label="Rv1576c" aliasName="Rv1576c"><graphics x="203.2344970703125" y="1927.9859771728516"/><att type="string" name="shared_name" value="Rv1576c"/></node>
<node id="1054" label="Rv1547" aliasName="dnaE"><graphics x="1675.8865356445312" y="436.13507080078125"/><att type="string" name="shared_name" value="Rv1547"/></node>
<node id="1055" label="Rv1546" aliasName="Rv1546"><graphics x="2328.883743286133" y="1950.0133209228516"/><att type="string" name="shared_name" value="Rv1546"/></node>
<node id="1056" label="Rv3577" aliasName="Rv3577"><graphics x="990.3851623535156" y="235.26882934570312"/><att type="string" name="shared_name" value="Rv3577"/></node>
<node id="1057" label="Rv3525c" aliasName="Rv3525c"><graphics x="1722.9712371826172" y="1272.7807922363281"/><att type="string" name="shared_name" value="Rv3525c"/></node>
<node id="1058" label="Rv1359" aliasName="Rv1359"><graphics x="1443.684310913086" y="1895.1158599853516"/><att type="string" name="shared_name" value="Rv1359"/></node>
<node id="1059" label="Rv3314c" aliasName="deoA"><graphics x="2301.615478515625" y="1274.2503967285156"/><att type="string" name="shared_name" value="Rv3314c"/></node>
<node id="1060" label="Rv3820c" aliasName="papA2"><graphics x="2156.2764053344727" y="1991.266128540039"/><att type="string" name="shared_name" value="Rv3820c"/></node>
<node id="1061" label="Rv1352" aliasName="Rv1352"><graphics x="392.52569580078125" y="1791.843765258789"/><att type="string" name="shared_name" value="Rv1352"/></node>
<node id="1062" label="Rv1215c" aliasName="Rv1215c"><graphics x="660.6787109375" y="1806.264175415039"/><att type="string" name="shared_name" value="Rv1215c"/></node>
<node id="1063" label="Rv1554" aliasName="frdC"><graphics x="2369.469352722168" y="1692.928237915039"/><att type="string" name="shared_name" value="Rv1554"/></node>
<node id="1064" label="Rv1504c" aliasName="Rv1504c"><graphics x="1402.9237537384033" y="268.8730773925781"/><att type="string" name="shared_name" value="Rv1504c"/></node>
<node id="1065" label="Rv2650c" aliasName="Rv2650c"><graphics x="208.43423461914062" y="1958.375991821289"/><att type="string" name="shared_name" value="Rv2650c"/></node>
<node id="1066" label="Rv1555" aliasName="frdD"><graphics x="1167.9882583618164" y="1559.9181213378906"/><att type="string" name="shared_name" value="Rv1555"/></node>
<node id="1067" label="Rv1257c" aliasName="Rv1257c"><graphics x="2131.1398010253906" y="725.6541748046875"/><att type="string" name="shared_name" value="Rv1257c"/></node>
<node id="1068" label="Rv0941c" aliasName="Rv0941c"><graphics x="951.3669738769531" y="1296.4199523925781"/><att type="string" name="shared_name" value="Rv0941c"/></node>
<node id="1069" label="Rv1368" aliasName="lprF"><graphics x="407.0127258300781" y="1927.9859771728516"/><att type="string" name="shared_name" value="Rv1368"/></node>
<node id="1070" label="Rv3317" aliasName="sdhD"><graphics x="492.12677001953125" y="1457.4037170410156"/><att type="string" name="shared_name" value="Rv3317"/></node>
<node id="1071" label="Rv3319" aliasName="sdhB"><graphics x="1043.7921295166016" y="1900.176040649414"/><att type="string" name="shared_name" value="Rv3319"/></node>
<node id="1072" label="Rv3586" aliasName="Rv3586"><graphics x="1067.6984329223633" y="1995.1951446533203"/><att type="string" name="shared_name" value="Rv3586"/></node>
<node id="1073" label="Rv3589" aliasName="mutY"><graphics x="2182.2474975585938" y="1295.5007019042969"/><att type="string" name="shared_name" value="Rv3589"/></node>
<node id="1074" label="Rv3392c" aliasName="cmaA1"><graphics x="414.0981750488281" y="1958.0050201416016"/><att type="string" name="shared_name" value="Rv3392c"/></node>
<node id="1075" label="Rv2254c" aliasName="Rv2254c"><graphics x="1480.1255798339844" y="930.7708168029785"/><att type="string" name="shared_name" value="Rv2254c"/></node>
<node id="1076" label="Rv3310" aliasName="Rv3310"><graphics x="252.40179443359375" y="1329.3560485839844"/><att type="string" name="shared_name" value="Rv3310"/></node>
<node id="1077" label="Rv3248c" aliasName="sahH"><graphics x="1901.3706512451172" y="1797.788345336914"/><att type="string" name="shared_name" value="Rv3248c"/></node>
<node id="1078" label="Rv2469c" aliasName="Rv2469c"><graphics x="1629.1483688354492" y="1661.2240142822266"/><att type="string" name="shared_name" value="Rv2469c"/></node>
<node id="1079" label="Rv0010c" aliasName="Rv0010c"><graphics x="2275.185104370117" y="1776.1612701416016"/><att type="string" name="shared_name" value="Rv0010c"/></node>
<node id="1080" label="Rv1569" aliasName="bioF1"><graphics x="1297.7942810058594" y="1703.551528930664"/><att type="string" name="shared_name" value="Rv1569"/></node>
<node id="1081" label="Rv1568" aliasName="bioA"><graphics x="1889.3584442138672" y="1927.9859771728516"/><att type="string" name="shared_name" value="Rv1568"/></node>
<node id="1082" label="Rv0437c" aliasName="psd"><graphics x="2043.047607421875" y="1343.4662170410156"/><att type="string" name="shared_name" value="Rv0437c"/></node>
<node id="1083" label="Rv1703c" aliasName="Rv1703c"><graphics x="2134.1661834716797" y="1825.4082794189453"/><att type="string" name="shared_name" value="Rv1703c"/></node>
<node id="1084" label="Rv1593c" aliasName="Rv1593c"><graphics x="852.2310943603516" y="1714.6326446533203"/><att type="string" name="shared_name" value="Rv1593c"/></node>
<node id="1085" label="Rv3286c" aliasName="sigF"><graphics x="1889.8644180297852" y="1978.5467681884766"/><att type="string" name="shared_name" value="Rv3286c"/></node>
<node id="1086" label="Rv0411c" aliasName="glnH"><graphics x="913.3249664306641" y="1745.7464752197266"/><att type="string" name="shared_name" value="Rv0411c"/></node>
<node id="1087" label="Rv1379" aliasName="pyrR"><graphics x="1995.6073455810547" y="1826.5738677978516"/><att type="string" name="shared_name" value="Rv1379"/></node>
<node id="1088" label="Rv0940c" aliasName="Rv0940c"><graphics x="1819.109130859375" y="1590.5173645019531"/><att type="string" name="shared_name" value="Rv0940c"/></node>
<node id="1089" label="Rv3304" aliasName="Rv3304"><graphics x="128.61676025390625" y="1356.7943420410156"/><att type="string" name="shared_name" value="Rv3304"/></node>
<node id="1090" label="Rv1258c" aliasName="Rv1258c"><graphics x="1186.2528991699219" y="1661.2240142822266"/><att type="string" name="shared_name" value="Rv1258c"/></node>
<node id="1091" label="Rv3308" aliasName="pmmB"><graphics x="1120.1474304199219" y="31.139404296875"/><att type="string" name="shared_name" value="Rv3308"/></node>
<node id="1092" label="Rv1908c" aliasName="katG"><graphics x="2372.825798034668" y="1661.2240142822266"/><att type="string" name="shared_name" value="Rv1908c"/></node>
<node id="1093" label="Rv1574" aliasName="Rv1574"><graphics x="15.0" y="1978.5467681884766"/><att type="string" name="shared_name" value="Rv1574"/></node>
<node id="1094" label="Rv2256c" aliasName="Rv2256c"><graphics x="960.2118377685547" y="1831.8263702392578"/><att type="string" name="shared_name" value="Rv2256c"/></node>
<node id="1095" label="Rv0212c" aliasName="nadR"><graphics x="534.3782348632812" y="1381.3372497558594"/><att type="string" name="shared_name" value="Rv0212c"/></node>
<node id="1096" label="Rv1381" aliasName="pyrC"><graphics x="2194.5342559814453" y="1942.9959869384766"/><att type="string" name="shared_name" value="Rv1381"/></node>
<node id="1097" label="Rv3266c" aliasName="rmlD"><graphics x="1257.513656616211" y="131.06796264648438"/><att type="string" name="shared_name" value="Rv3266c"/></node>
<node id="1098" label="Rv1217c" aliasName="Rv1217c"><graphics x="1899.6670837402344" y="908.7983093261719"/><att type="string" name="shared_name" value="Rv1217c"/></node>
<node id="1099" label="Rv1380" aliasName="pyrB"><graphics x="2225.9395294189453" y="1950.5428619384766"/><att type="string" name="shared_name" value="Rv1380"/></node>
<node id="1100" label="Rv2790c" aliasName="ltp1"><graphics x="1345.6304779052734" y="1291.4121398925781"/><att type="string" name="shared_name" value="Rv2790c"/></node>
<node id="1101" label="Rv1702c" aliasName="Rv1702c"><graphics x="2057.0511169433594" y="10.0"/><att type="string" name="shared_name" value="Rv1702c"/></node>
<node id="1102" label="Rv0438c" aliasName="moeA2"><graphics x="1973.707275390625" y="1299.5974426269531"/><att type="string" name="shared_name" value="Rv0438c"/></node>
<node id="1103" label="Rv2528c" aliasName="mrr"><graphics x="540.8627319335938" y="1538.0893859863281"/><att type="string" name="shared_name" value="Rv2528c"/></node>
<node id="1104" label="Rv3398c" aliasName="idsA1"><graphics x="1397.2302198410034" y="2020.279312133789"/><att type="string" name="shared_name" value="Rv3398c"/></node>
<node id="1105" label="Rv1309" aliasName="atpG"><graphics x="1231.531265258789" y="1859.166519165039"/><att type="string" name="shared_name" value="Rv1309"/></node>
<node id="1106" label="Rv1106c" aliasName="Rv1106c"><graphics x="1868.2725067138672" y="1790.2574615478516"/><att type="string" name="shared_name" value="Rv1106c"/></node>
<node id="1107" label="Rv3590c" aliasName="PE_PGRS58"><graphics x="1754.4165344238281" y="333.21815490722656"/><att type="string" name="shared_name" value="Rv3590c"/></node>
<node id="1108" label="Rv3339c" aliasName="icd1"><graphics x="1381.5748419761658" y="162.33609008789062"/><att type="string" name="shared_name" value="Rv3339c"/></node>
<node id="1109" label="Rv1589" aliasName="bioB"><graphics x="1918.8892059326172" y="1939.7931060791016"/><att type="string" name="shared_name" value="Rv1589"/></node>
<node id="1110" label="Rv0301" aliasName="Rv0301"><graphics x="1675.7546844482422" y="1829.7432403564453"/><att type="string" name="shared_name" value="Rv0301"/></node>
<node id="1111" label="Rv3370c" aliasName="dnaE2"><graphics x="1701.3123474121094" y="461.63043212890625"/><att type="string" name="shared_name" value="Rv3370c"/></node>
<node id="1112" label="Rv0306" aliasName="Rv0306"><graphics x="667.1002197265625" y="1260.2417907714844"/><att type="string" name="shared_name" value="Rv0306"/></node>
<node id="1113" label="Rv1528c" aliasName="papA4"><graphics x="1406.8919525146484" y="1954.3301544189453"/><att type="string" name="shared_name" value="Rv1528c"/></node>
<node id="1114" label="Rv3397c" aliasName="phyA"><graphics x="20.055633544921875" y="1310.0791320800781"/><att type="string" name="shared_name" value="Rv3397c"/></node>
<node id="1115" label="Rv2140c" aliasName="TB18.6"><graphics x="90.32461547851562" y="1389.5751037597656"/><att type="string" name="shared_name" value="Rv2140c"/></node>
<node id="1116" label="Rv1107c" aliasName="xseB"><graphics x="2259.0553588867188" y="1609.8661193847656"/><att type="string" name="shared_name" value="Rv1107c"/></node>
<node id="1117" label="Rv1837c" aliasName="glcB"><graphics x="2152.9180603027344" y="752.3414306640625"/><att type="string" name="shared_name" value="Rv1837c"/></node>
<node id="1118" label="Rv1572c" aliasName="Rv1572c"><graphics x="2042.6766052246094" y="40.792930603027344"/><att type="string" name="shared_name" value="Rv1572c"/></node>
<node id="1119" label="Rv0701" aliasName="rplC"><graphics x="1388.9739837646484" y="1345.3390197753906"/><att type="string" name="shared_name" value="Rv0701"/></node>
<node id="1120" label="Rv0702" aliasName="rplD"><graphics x="371.5166015625" y="1636.284408569336"/><att type="string" name="shared_name" value="Rv0702"/></node>
<node id="1121" label="Rv0706" aliasName="rplV"><graphics x="1792.2759857177734" y="1859.166519165039"/><att type="string" name="shared_name" value="Rv0706"/></node>
<node id="1122" label="Rv0708" aliasName="rplP"><graphics x="53.21240234375" y="1776.1612701416016"/><att type="string" name="shared_name" value="Rv0708"/></node>
<node id="1123" label="Rv1219c" aliasName="Rv1219c"><graphics x="2143.434783935547" y="1874.7799224853516"/><att type="string" name="shared_name" value="Rv1219c"/></node>
<node id="1124" label="Rv1595" aliasName="nadB"><graphics x="855.3866119384766" y="1680.350357055664"/><att type="string" name="shared_name" value="Rv1595"/></node>
<node id="1125" label="Rv1596" aliasName="nadC"><graphics x="883.3249664306641" y="1661.947280883789"/><att type="string" name="shared_name" value="Rv1596"/></node>
<node id="1126" label="Rv1597" aliasName="Rv1597"><graphics x="2289.5950317382812" y="1542.9138488769531"/><att type="string" name="shared_name" value="Rv1597"/></node>
<node id="1127" label="Rv2522c" aliasName="Rv2522c"><graphics x="2158.2290573120117" y="1710.106948852539"/><att type="string" name="shared_name" value="Rv2522c"/></node>
<node id="1128" label="Rv2675c" aliasName="Rv2675c"><graphics x="1560.9864692687988" y="1661.9016876220703"/><att type="string" name="shared_name" value="Rv2675c"/></node>
<node id="1129" label="Rv2886c" aliasName="Rv2886c"><graphics x="1790.7101974487305" y="1698.167007446289"/><att type="string" name="shared_name" value="Rv2886c"/></node>
<node id="1130" label="Rv2250c" aliasName="Rv2250c"><graphics x="78.7791976928711" y="1992.488540649414"/><att type="string" name="shared_name" value="Rv2250c"/></node>
<node id="1131" label="Rv1323" aliasName="fadA4"><graphics x="1046.5975799560547" y="1809.2657623291016"/><att type="string" name="shared_name" value="Rv1323"/></node>
<node id="1132" label="Rv0015c" aliasName="pknA"><graphics x="1361.9842834472656" y="1063.742172241211"/><att type="string" name="shared_name" value="Rv0015c"/></node>
<node id="1133" label="Rv0713" aliasName="Rv0713"><graphics x="1976.614501953125" y="1377.0903015136719"/><att type="string" name="shared_name" value="Rv0713"/></node>
<node id="1134" label="Rv1324" aliasName="Rv1324"><graphics x="2252.6869201660156" y="952.6637573242188"/><att type="string" name="shared_name" value="Rv1324"/></node>
<node id="1135" label="Rv1598c" aliasName="Rv1598c"><graphics x="273.64044189453125" y="1608.5948791503906"/><att type="string" name="shared_name" value="Rv1598c"/></node>
<node id="1136" label="Rv1328" aliasName="glgP"><graphics x="1641.5159149169922" y="1776.1612701416016"/><att type="string" name="shared_name" value="Rv1328"/></node>
<node id="1137" label="Rv1482c" aliasName="Rv1482c"><graphics x="2055.366668701172" y="113.16138458251953"/><att type="string" name="shared_name" value="Rv1482c"/></node>
<node id="1138" label="Rv0322" aliasName="udgA"><graphics x="189.02395629882812" y="992.8842468261719"/><att type="string" name="shared_name" value="Rv0322"/></node>
<node id="1139" label="Rv0321" aliasName="dcd"><graphics x="768.5562896728516" y="1690.0953521728516"/><att type="string" name="shared_name" value="Rv0321"/></node>
<node id="1140" label="Rv0718" aliasName="rpsH"><graphics x="1844.3871307373047" y="1892.383316040039"/><att type="string" name="shared_name" value="Rv0718"/></node>
<node id="1141" label="Rv1282c" aliasName="oppC"><graphics x="259.92140197753906" y="1070.0036926269531"/><att type="string" name="shared_name" value="Rv1282c"/></node>
<node id="1142" label="Rv3421c" aliasName="Rv3421c"><graphics x="1058.6000747680664" y="1592.7240905761719"/><att type="string" name="shared_name" value="Rv3421c"/></node>
<node id="1143" label="Rv0215c" aliasName="fadE3"><graphics x="1094.2526550292969" y="761.9899368286133"/><att type="string" name="shared_name" value="Rv0215c"/></node>
<node id="1144" label="Rv1897c" aliasName="Rv1897c"><graphics x="373.0782299041748" y="2020.279312133789"/><att type="string" name="shared_name" value="Rv1897c"/></node>
<node id="1145" label="Rv1398c" aliasName="Rv1398c"><graphics x="290.072509765625" y="1510.5465393066406"/><att type="string" name="shared_name" value="Rv1398c"/></node>
<node id="1146" label="Rv1336" aliasName="cysM"><graphics x="98.99658203125" y="1594.4469146728516"/><att type="string" name="shared_name" value="Rv1336"/></node>
<node id="1147" label="Rv0723" aliasName="rplO"><graphics x="358.782470703125" y="1751.867935180664"/><att type="string" name="shared_name" value="Rv0723"/></node>
<node id="1148" label="Rv0724" aliasName="sppA"><graphics x="50.77276611328125" y="1252.6549377441406"/><att type="string" name="shared_name" value="Rv0724"/></node>
<node id="1149" label="Rv1338" aliasName="murI"><graphics x="723.9095611572266" y="1661.2240142822266"/><att type="string" name="shared_name" value="Rv1338"/></node>
<node id="1150" label="Rv2868c" aliasName="ispG"><graphics x="2163.0577392578125" y="1323.5824279785156"/><att type="string" name="shared_name" value="Rv2868c"/></node>
<node id="1151" label="Rv0625c" aliasName="Rv0625c"><graphics x="2142.2991943359375" y="1542.3059997558594"/><att type="string" name="shared_name" value="Rv0625c"/></node>
<node id="1152" label="Rv0751c" aliasName="mmsB"><graphics x="1398.2337188720703" y="1686.889419555664"/><att type="string" name="shared_name" value="Rv0751c"/></node>
<node id="1153" label="Rv0551c" aliasName="fadD8"><graphics x="250.64642333984375" y="990.6507873535156"/><att type="string" name="shared_name" value="Rv0551c"/></node>
<node id="1154" label="Rv2888c" aliasName="amiC"><graphics x="2222.6869201660156" y="770.3450927734375"/><att type="string" name="shared_name" value="Rv2888c"/></node>
<node id="1155" label="Rv3422c" aliasName="Rv3422c"><graphics x="459.0279698371887" y="230.8046417236328"/><att type="string" name="shared_name" value="Rv3422c"/></node>
<node id="1156" label="Rv1283c" aliasName="oppB"><graphics x="227.81668090820312" y="1095.8097839355469"/><att type="string" name="shared_name" value="Rv1283c"/></node>
<node id="1157" label="Rv0312" aliasName="Rv0312"><graphics x="217.40142822265625" y="1269.6203308105469"/><att type="string" name="shared_name" value="Rv0312"/></node>
<node id="1158" label="Rv1506c" aliasName="Rv1506c"><graphics x="410.2534866333008" y="1998.883560180664"/><att type="string" name="shared_name" value="Rv1506c"/></node>
<edge label="Rv2270 (pp) Rv1429" source="0" target="487" weight="1.0" weightOut="1.0" weigthIn="1.0" countOut="1.0" countIn="1.0">
<att type="string" name="edge.targetArrowShape" value="DIAMOND"/>
<att type="string" name="shared_name" value="Rv2270 (pp) Rv1429"/></edge>
<edge label="Rv0208c (pp) Rv2372c" source="1" target="132" weight="1.0" weightOut="1.0" weigthIn="1.0" countOut="1.0" countIn="1.0">
<att type="string" name="edge.targetArrowShape" value="DIAMOND"/>
<att type="string" name="shared_name" value="Rv0208c (pp) Rv2372c"/></edge>
<edge label="Rv0208c (pp) Rv0957" source="1" target="585" weight="1.0" weightOut="1.0" weigthIn="1.0" countOut="1.0" countIn="1.0">
<att type="string" name="edge.targetArrowShape" value="DIAMOND"/>
<att type="string" name="shared_name" value="Rv0208c (pp) Rv0957"/></edge>
<edge label="Rv2504c (pp) Rv2503c" source="2" target="55" weight="1.0" weightOut="1.0" weigthIn="1.0" countOut="1.0" countIn="1.0">
<att type="string" name="edge.targetArrowShape" value="DIAMOND"/>
<att type="string" name="shared_name" value="Rv2504c (pp) Rv2503c"/></edge>
<edge label="Rv3480c (pp) Rv0276" source="3" target="671" weight="1.0" weightOut="1.0" weigthIn="1.0" countOut="1.0" countIn="1.0">
<att type="string" name="edge.targetArrowShape" value="DIAMOND"/>
<att type="string" name="shared_name" value="Rv3480c (pp) Rv0276"/></edge>
<edge label="Rv2166c (pp) Rv2165c" source="4" target="24" weight="1.0" weightOut="1.0" weigthIn="1.0" countOut="1.0" countIn="1.0">
<att type="string" name="edge.targetArrowShape" value="DIAMOND"/>
<att type="string" name="shared_name" value="Rv2166c (pp) Rv2165c"/></edge>
<edge label="Rv0113 (pp) Rv0809" source="5" target="88" weight="1.0" weightOut="1.0" weigthIn="1.0" countOut="1.0" countIn="1.0">
<att type="string" name="edge.targetArrowShape" value="DIAMOND"/>
<att type="string" name="shared_name" value="Rv0113 (pp) Rv0809"/></edge>
<edge label="Rv0113 (pp) Rv0733" source="5" target="904" weight="1.0" weightOut="1.0" weigthIn="1.0" countOut="1.0" countIn="1.0">
<att type="string" name="edge.targetArrowShape" value="DIAMOND"/>
<att type="string" name="shared_name" value="Rv0113 (pp) Rv0733"/></edge>
<edge label="Rv2456c (pp) Rv1401" source="6" target="622" weight="1.0" weightOut="1.0" weigthIn="1.0" countOut="1.0" countIn="1.0">
<att type="string" name="edge.targetArrowShape" value="DIAMOND"/>
<att type="string" name="shared_name" value="Rv2456c (pp) Rv1401"/></edge>
<edge label="Rv3356c (pp) Rv0114" source="7" target="8" weight="1.0" weightOut="1.0" weigthIn="1.0" countOut="1.0" countIn="1.0">
<att type="string" name="edge.targetArrowShape" value="DIAMOND"/>
<att type="string" name="shared_name" value="Rv3356c (pp) Rv0114"/></edge>
<edge label="Rv3356c (pp) Rv3012c" source="7" target="75" weight="1.0" weightOut="1.0" weigthIn="1.0" countOut="1.0" countIn="1.0">
<att type="string" name="edge.targetArrowShape" value="DIAMOND"/>
<att type="string" name="shared_name" value="Rv3356c (pp) Rv3012c"/></edge>
<edge label="Rv0114 (pp) Rv3356c" source="8" target="7" weight="1.0" weightOut="1.0" weigthIn="1.0" countOut="1.0" countIn="1.0">
<att type="string" name="edge.targetArrowShape" value="DIAMOND"/>
<att type="string" name="shared_name" value="Rv0114 (pp) Rv3356c"/></edge>
<edge label="Rv0114 (pp) Rv0041" source="8" target="615" weight="1.0" weightOut="1.0" weigthIn="1.0" countOut="1.0" countIn="1.0">
<att type="string" name="edge.targetArrowShape" value="DIAMOND"/>
<att type="string" name="shared_name" value="Rv0114 (pp) Rv0041"/></edge>
<edge label="Rv0446c (pp) Rv2211c" source="9" target="216" weight="1.0" weightOut="1.0" weigthIn="1.0" countOut="1.0" countIn="1.0">
<att type="string" name="edge.targetArrowShape" value="DIAMOND"/>
<att type="string" name="shared_name" value="Rv0446c (pp) Rv2211c"/></edge>
<edge label="Rv0820 (pp) Rv0821c" source="10" target="344" weight="1.0" weightOut="1.0" weigthIn="1.0" countOut="1.0" countIn="1.0">
<att type="string" name="edge.targetArrowShape" value="DIAMOND"/>
<att type="string" name="shared_name" value="Rv0820 (pp) Rv0821c"/></edge>
<edge label="Rv0820 (pp) Rv0930" source="10" target="627" weight="1.0" weightOut="1.0" weigthIn="1.0" countOut="1.0" countIn="1.0">
<att type="string" name="edge.targetArrowShape" value="DIAMOND"/>
<att type="string" name="shared_name" value="Rv0820 (pp) Rv0930"/></edge>
<edge label="Rv3441c (pp) Rv3917c" source="11" target="420" weight="1.0" weightOut="1.0" weigthIn="1.0" countOut="1.0" countIn="1.0">
<att type="string" name="edge.targetArrowShape" value="DIAMOND"/>
<att type="string" name="shared_name" value="Rv3441c (pp) Rv3917c"/></edge>
<edge label="Rv3161c (pp) Rv2776c" source="12" target="290" weight="1.0" weightOut="1.0" weigthIn="1.0" countOut="1.0" countIn="1.0">
<att type="string" name="edge.targetArrowShape" value="DIAMOND"/>
<att type="string" name="shared_name" value="Rv3161c (pp) Rv2776c"/></edge>
<edge label="Rv2995c (pp) Rv1131" source="13" target="17" weight="1.0" weightOut="1.0" weigthIn="1.0" countOut="1.0" countIn="1.0">
<att type="string" name="edge.targetArrowShape" value="DIAMOND"/>
<att type="string" name="shared_name" value="Rv2995c (pp) Rv1131"/></edge>
<edge label="Rv3756c (pp) Rv2257c" source="14" target="1048" weight="1.0" weightOut="1.0" weigthIn="1.0" countOut="1.0" countIn="1.0">
<att type="string" name="edge.targetArrowShape" value="DIAMOND"/>
<att type="string" name="shared_name" value="Rv3756c (pp) Rv2257c"/></edge>
<edge label="Rv3756c (pp) Rv2811" source="14" target="160" weight="1.0" weightOut="1.0" weigthIn="1.0" countOut="1.0" countIn="1.0">
<att type="string" name="edge.targetArrowShape" value="DIAMOND"/>
<att type="string" name="shared_name" value="Rv3756c (pp) Rv2811"/></edge>
<edge label="Rv3756c (pp) Rv1569" source="14" target="1080" weight="1.0" weightOut="1.0" weigthIn="1.0" countOut="1.0" countIn="1.0">
<att type="string" name="edge.targetArrowShape" value="DIAMOND"/>
<att type="string" name="shared_name" value="Rv3756c (pp) Rv1569"/></edge>
<edge label="Rv3533c (pp) Rv0322" source="15" target="1138" weight="1.0" weightOut="1.0" weigthIn="1.0" countOut="1.0" countIn="1.0">
<att type="string" name="edge.targetArrowShape" value="DIAMOND"/>
<att type="string" name="shared_name" value="Rv3533c (pp) Rv0322"/></edge>
<edge label="Rv3533c (pp) Rv1041c" source="15" target="143" weight="1.0" weightOut="1.0" weigthIn="1.0" countOut="1.0" countIn="1.0">
<att type="string" name="edge.targetArrowShape" value="DIAMOND"/>
<att type="string" name="shared_name" value="Rv3533c (pp) Rv1041c"/></edge>
<edge label="Rv3838c (pp) Rv2404c" source="16" target="625" weight="1.0" weightOut="1.0" weigthIn="1.0" countOut="1.0" countIn="1.0">
<att type="string" name="edge.targetArrowShape" value="DIAMOND"/>
<att type="string" name="shared_name" value="Rv3838c (pp) Rv2404c"/></edge>
<edge label="Rv1131 (pp) Rv2995c" source="17" target="13" weight="1.0" weightOut="1.0" weigthIn="1.0" countOut="1.0" countIn="1.0">
<att type="string" name="edge.targetArrowShape" value="DIAMOND"/>
<att type="string" name="shared_name" value="Rv1131 (pp) Rv2995c"/></edge>
<edge label="Rv1131 (pp) Rv3319" source="17" target="1071" weight="1.0" weightOut="1.0" weigthIn="1.0" countOut="1.0" countIn="1.0">
<att type="string" name="edge.targetArrowShape" value="DIAMOND"/>
<att type="string" name="shared_name" value="Rv1131 (pp) Rv3319"/></edge>
<edge label="Rv2580c (pp) Rv2682c" source="19" target="429" weight="1.0" weightOut="1.0" weigthIn="1.0" countOut="1.0" countIn="1.0">
<att type="string" name="edge.targetArrowShape" value="DIAMOND"/>
<att type="string" name="shared_name" value="Rv2580c (pp) Rv2682c"/></edge>
<edge label="Rv2580c (pp) Rv3716c" source="19" target="315" weight="1.0" weightOut="1.0" weigthIn="1.0" countOut="1.0" countIn="1.0">
<att type="string" name="edge.targetArrowShape" value="DIAMOND"/>
<att type="string" name="shared_name" value="Rv2580c (pp) Rv3716c"/></edge>
<edge label="Rv1130 (pp) Rv1285" source="18" target="382" weight="1.0" weightOut="1.0" weigthIn="1.0" countOut="1.0" countIn="1.0">
<att type="string" name="edge.targetArrowShape" value="DIAMOND"/>
<att type="string" name="shared_name" value="Rv1130 (pp) Rv1285"/></edge>
<edge label="Rv1130 (pp) Rv1460" source="18" target="544" weight="1.0" weightOut="1.0" weigthIn="1.0" countOut="1.0" countIn="1.0">
<att type="string" name="edge.targetArrowShape" value="DIAMOND"/>
<att type="string" name="shared_name" value="Rv1130 (pp) Rv1460"/></edge>
<edge label="Rv2052c (pp) Rv1746" source="20" target="194" weight="1.0" weightOut="1.0" weigthIn="1.0" countOut="1.0" countIn="1.0">
<att type="string" name="edge.targetArrowShape" value="DIAMOND"/>
<att type="string" name="shared_name" value="Rv2052c (pp) Rv1746"/></edge>
<edge label="Rv1863c (pp) Rv2926c" source="21" target="570" weight="1.0" weightOut="1.0" weigthIn="1.0" countOut="1.0" countIn="1.0">
<att type="string" name="edge.targetArrowShape" value="DIAMOND"/>
<att type="string" name="shared_name" value="Rv1863c (pp) Rv2926c"/></edge>
<edge label="Rv1863c (pp) Rv1887" source="21" target="760" weight="1.0" weightOut="1.0" weigthIn="1.0" countOut="1.0" countIn="1.0">
<att type="string" name="edge.targetArrowShape" value="DIAMOND"/>
<att type="string" name="shared_name" value="Rv1863c (pp) Rv1887"/></edge>
<edge label="Rv2455c (pp) Rv2454c" source="23" target="34" weight="1.0" weightOut="1.0" weigthIn="1.0" countOut="1.0" countIn="1.0">
<att type="string" name="edge.targetArrowShape" value="DIAMOND"/>
<att type="string" name="shared_name" value="Rv2455c (pp) Rv2454c"/></edge>
<edge label="Rv3481c (pp) Rv0941c" source="22" target="1068" weight="1.0" weightOut="1.0" weigthIn="1.0" countOut="1.0" countIn="1.0">
<att type="string" name="edge.targetArrowShape" value="DIAMOND"/>
<att type="string" name="shared_name" value="Rv3481c (pp) Rv0941c"/></edge>
<edge label="Rv2165c (pp) Rv2166c" source="24" target="4" weight="1.0" weightOut="1.0" weigthIn="1.0" countOut="1.0" countIn="1.0">
<att type="string" name="edge.targetArrowShape" value="DIAMOND"/>
<att type="string" name="shared_name" value="Rv2165c (pp) Rv2166c"/></edge>
<edge label="Rv0126 (pp) Rv2471" source="25" target="120" weight="1.0" weightOut="1.0" weigthIn="1.0" countOut="1.0" countIn="1.0">
<att type="string" name="edge.targetArrowShape" value="DIAMOND"/>
<att type="string" name="shared_name" value="Rv0126 (pp) Rv2471"/></edge>
<edge label="Rv3018c (pp) Rv0442c" source="26" target="74" weight="1.0" weightOut="1.0" weigthIn="1.0" countOut="1.0" countIn="1.0">
<att type="string" name="edge.targetArrowShape" value="DIAMOND"/>
<att type="string" name="shared_name" value="Rv3018c (pp) Rv0442c"/></edge>
<edge label="Rv3018c (pp) Rv3540c" source="26" target="529" weight="1.0" weightOut="1.0" weigthIn="1.0" countOut="1.0" countIn="1.0">
<att type="string" name="edge.targetArrowShape" value="DIAMOND"/>
<att type="string" name="shared_name" value="Rv3018c (pp) Rv3540c"/></edge>
<edge label="Rv3018c (pp) Rv3665c" source="26" target="166" weight="1.0" weightOut="1.0" weigthIn="1.0" countOut="1.0" countIn="1.0">
<att type="string" name="edge.targetArrowShape" value="DIAMOND"/>
<att type="string" name="shared_name" value="Rv3018c (pp) Rv3665c"/></edge>
<edge label="Rv3018c (pp) Rv3072c" source="26" target="265" weight="1.0" weightOut="1.0" weigthIn="1.0" countOut="1.0" countIn="1.0">
<att type="string" name="edge.targetArrowShape" value="DIAMOND"/>
<att type="string" name="shared_name" value="Rv3018c (pp) Rv3072c"/></edge>
<edge label="Rv3018c (pp) Rv3178" source="26" target="741" weight="1.0" weightOut="1.0" weigthIn="1.0" countOut="1.0" countIn="1.0">
<att type="string" name="edge.targetArrowShape" value="DIAMOND"/>
<att type="string" name="shared_name" value="Rv3018c (pp) Rv3178"/></edge>
<edge label="Rv3018c (pp) Rv0551c" source="26" target="1153" weight="1.0" weightOut="1.0" weigthIn="1.0" countOut="1.0" countIn="1.0">
<att type="string" name="edge.targetArrowShape" value="DIAMOND"/>
<att type="string" name="shared_name" value="Rv3018c (pp) Rv0551c"/></edge>
<edge label="Rv3018c (pp) Rv2543" source="26" target="395" weight="1.0" weightOut="1.0" weigthIn="1.0" countOut="1.0" countIn="1.0">
<att type="string" name="edge.targetArrowShape" value="DIAMOND"/>
<att type="string" name="shared_name" value="Rv3018c (pp) Rv2543"/></edge>
<edge label="Rv2505c (pp) Rv1777" source="27" target="167" weight="1.0" weightOut="1.0" weigthIn="1.0" countOut="1.0" countIn="1.0">
<att type="string" name="edge.targetArrowShape" value="DIAMOND"/>
<att type="string" name="shared_name" value="Rv2505c (pp) Rv1777"/></edge>
<edge label="Rv2505c (pp) Rv2834c" source="27" target="206" weight="1.0" weightOut="1.0" weigthIn="1.0" countOut="1.0" countIn="1.0">
<att type="string" name="edge.targetArrowShape" value="DIAMOND"/>
<att type="string" name="shared_name" value="Rv2505c (pp) Rv2834c"/></edge>
<edge label="Rv3162c (pp) Rv2000" source="28" target="298" weight="1.0" weightOut="1.0" weigthIn="1.0" countOut="1.0" countIn="1.0">
<att type="string" name="edge.targetArrowShape" value="DIAMOND"/>
<att type="string" name="shared_name" value="Rv3162c (pp) Rv2000"/></edge>
<edge label="Rv3162c (pp) Rv1401" source="28" target="622" weight="1.0" weightOut="1.0" weigthIn="1.0" countOut="1.0" countIn="1.0">
<att type="string" name="edge.targetArrowShape" value="DIAMOND"/>
<att type="string" name="shared_name" value="Rv3162c (pp) Rv1401"/></edge>
<edge label="Rv3162c (pp) Rv0699" source="28" target="732" weight="1.0" weightOut="1.0" weigthIn="1.0" countOut="1.0" countIn="1.0">
<att type="string" name="edge.targetArrowShape" value="DIAMOND"/>
<att type="string" name="shared_name" value="Rv3162c (pp) Rv0699"/></edge>
<edge label="Rv3162c (pp) Rv0754" source="28" target="931" weight="1.0" weightOut="1.0" weigthIn="1.0" countOut="1.0" countIn="1.0">
<att type="string" name="edge.targetArrowShape" value="DIAMOND"/>
<att type="string" name="shared_name" value="Rv3162c (pp) Rv0754"/></edge>
<edge label="Rv2259 (pp) Rv1408" source="29" target="620" weight="1.0" weightOut="1.0" weigthIn="1.0" countOut="1.0" countIn="1.0">
<att type="string" name="edge.targetArrowShape" value="DIAMOND"/>
<att type="string" name="shared_name" value="Rv2259 (pp) Rv1408"/></edge>
<edge label="Rv3757c (pp) Rv3759c" source="30" target="62" weight="1.0" weightOut="1.0" weigthIn="1.0" countOut="1.0" countIn="1.0">
<att type="string" name="edge.targetArrowShape" value="DIAMOND"/>
<att type="string" name="shared_name" value="Rv3757c (pp) Rv3759c"/></edge>
<edge label="Rv3757c (pp) Rv1737c" source="30" target="360" weight="1.0" weightOut="1.0" weigthIn="1.0" countOut="1.0" countIn="1.0">
<att type="string" name="edge.targetArrowShape" value="DIAMOND"/>
<att type="string" name="shared_name" value="Rv3757c (pp) Rv1737c"/></edge>
<edge label="Rv3837c (pp) Rv3692" source="31" target="561" weight="1.0" weightOut="1.0" weigthIn="1.0" countOut="1.0" countIn="1.0">
<att type="string" name="edge.targetArrowShape" value="DIAMOND"/>
<att type="string" name="shared_name" value="Rv3837c (pp) Rv3692"/></edge>
<edge label="Rv1124 (pp) Rv0737" source="32" target="905" weight="1.0" weightOut="1.0" weigthIn="1.0" countOut="1.0" countIn="1.0">
<att type="string" name="edge.targetArrowShape" value="DIAMOND"/>
<att type="string" name="shared_name" value="Rv1124 (pp) Rv0737"/></edge>
<edge label="Rv2252 (pp) Rv3490" source="33" target="545" weight="1.0" weightOut="1.0" weigthIn="1.0" countOut="1.0" countIn="1.0">
<att type="string" name="edge.targetArrowShape" value="DIAMOND"/>
<att type="string" name="shared_name" value="Rv2252 (pp) Rv3490"/></edge>
<edge label="Rv2454c (pp) Rv2455c" source="34" target="23" weight="1.0" weightOut="1.0" weigthIn="1.0" countOut="1.0" countIn="1.0">
<att type="string" name="edge.targetArrowShape" value="DIAMOND"/>
<att type="string" name="shared_name" value="Rv2454c (pp) Rv2455c"/></edge>
<edge label="Rv3444c (pp) Rv3540c" source="35" target="529" weight="1.0" weightOut="1.0" weigthIn="1.0" countOut="1.0" countIn="1.0">
<att type="string" name="edge.targetArrowShape" value="DIAMOND"/>
<att type="string" name="shared_name" value="Rv3444c (pp) Rv3540c"/></edge>
<edge label="Rv1356c (pp) Rv0195" source="36" target="140" weight="1.0" weightOut="1.0" weigthIn="1.0" countOut="1.0" countIn="1.0">
<att type="string" name="edge.targetArrowShape" value="DIAMOND"/>
<att type="string" name="shared_name" value="Rv1356c (pp) Rv0195"/></edge>
<edge label="Rv1356c (pp) Rv1518" source="36" target="100" weight="1.0" weightOut="1.0" weigthIn="1.0" countOut="1.0" countIn="1.0">
<att type="string" name="edge.targetArrowShape" value="DIAMOND"/>
<att type="string" name="shared_name" value="Rv1356c (pp) Rv1518"/></edge>
<edge label="Rv3559c (pp) Rv3015c" source="37" target="92" weight="1.0" weightOut="1.0" weigthIn="1.0" countOut="1.0" countIn="1.0">
<att type="string" name="edge.targetArrowShape" value="DIAMOND"/>
<att type="string" name="shared_name" value="Rv3559c (pp) Rv3015c"/></edge>
<edge label="Rv3530c (pp) Rv0584" source="38" target="170" weight="1.0" weightOut="1.0" weigthIn="1.0" countOut="1.0" countIn="1.0">
<att type="string" name="edge.targetArrowShape" value="DIAMOND"/>
<att type="string" name="shared_name" value="Rv3530c (pp) Rv0584"/></edge>
<edge label="Rv1902c (pp) Rv0148" source="39" target="114" weight="1.0" weightOut="1.0" weigthIn="1.0" countOut="1.0" countIn="1.0">
<att type="string" name="edge.targetArrowShape" value="DIAMOND"/>
<att type="string" name="shared_name" value="Rv1902c (pp) Rv0148"/></edge>
<edge label="Rv1115 (pp) Rv1135c" source="40" target="227" weight="1.0" weightOut="1.0" weigthIn="1.0" countOut="1.0" countIn="1.0">
<att type="string" name="edge.targetArrowShape" value="DIAMOND"/>
<att type="string" name="shared_name" value="Rv1115 (pp) Rv1135c"/></edge>
<edge label="Rv2329c (pp) Rv1161" source="41" target="285" weight="1.0" weightOut="1.0" weigthIn="1.0" countOut="1.0" countIn="1.0">
<att type="string" name="edge.targetArrowShape" value="DIAMOND"/>
<att type="string" name="shared_name" value="Rv2329c (pp) Rv1161"/></edge>
<edge label="Rv1317c (pp) Rv1947" source="42" target="177" weight="1.0" weightOut="1.0" weigthIn="1.0" countOut="1.0" countIn="1.0">
<att type="string" name="edge.targetArrowShape" value="DIAMOND"/>
<att type="string" name="shared_name" value="Rv1317c (pp) Rv1947"/></edge>
<edge label="Rv1317c (pp) Rv1907c" source="42" target="1049" weight="1.0" weightOut="1.0" weigthIn="1.0" countOut="1.0" countIn="1.0">
<att type="string" name="edge.targetArrowShape" value="DIAMOND"/>
<att type="string" name="shared_name" value="Rv1317c (pp) Rv1907c"/></edge>
<edge label="Rv3039c (pp) Rv3029c" source="43" target="589" weight="1.0" weightOut="1.0" weigthIn="1.0" countOut="1.0" countIn="1.0">
<att type="string" name="edge.targetArrowShape" value="DIAMOND"/>
<att type="string" name="shared_name" value="Rv3039c (pp) Rv3029c"/></edge>
<edge label="Rv3039c (pp) Rv3028c" source="43" target="658" weight="1.0" weightOut="1.0" weigthIn="1.0" countOut="1.0" countIn="1.0">
<att type="string" name="edge.targetArrowShape" value="DIAMOND"/>
<att type="string" name="shared_name" value="Rv3039c (pp) Rv3028c"/></edge>
<edge label="Rv2241 (pp) Rv0494" source="44" target="743" weight="1.0" weightOut="1.0" weigthIn="1.0" countOut="1.0" countIn="1.0">
<att type="string" name="edge.targetArrowShape" value="DIAMOND"/>
<att type="string" name="shared_name" value="Rv2241 (pp) Rv0494"/></edge>
<edge label="Rv2243 (pp) Rv3054c" source="45" target="397" weight="1.0" weightOut="1.0" weigthIn="1.0" countOut="1.0" countIn="1.0">
<att type="string" name="edge.targetArrowShape" value="DIAMOND"/>
<att type="string" name="shared_name" value="Rv2243 (pp) Rv3054c"/></edge>
<edge label="Rv2434c (pp) Rv2492" source="46" target="109" weight="1.0" weightOut="1.0" weigthIn="1.0" countOut="1.0" countIn="1.0">
<att type="string" name="edge.targetArrowShape" value="DIAMOND"/>
<att type="string" name="shared_name" value="Rv2434c (pp) Rv2492"/></edge>
<edge label="Rv2244 (pp) Rv2246" source="47" target="50" weight="1.0" weightOut="1.0" weigthIn="1.0" countOut="1.0" countIn="1.0">
<att type="string" name="edge.targetArrowShape" value="DIAMOND"/>
<att type="string" name="shared_name" value="Rv2244 (pp) Rv2246"/></edge>
<edge label="Rv2245 (pp) Rv2247" source="48" target="51" weight="1.0" weightOut="1.0" weigthIn="1.0" countOut="1.0" countIn="1.0">
<att type="string" name="edge.targetArrowShape" value="DIAMOND"/>
<att type="string" name="shared_name" value="Rv2245 (pp) Rv2247"/></edge>
<edge label="Rv2246 (pp) Rv2244" source="50" target="47" weight="1.0" weightOut="1.0" weigthIn="1.0" countOut="1.0" countIn="1.0">
<att type="string" name="edge.targetArrowShape" value="DIAMOND"/>
<att type="string" name="shared_name" value="Rv2246 (pp) Rv2244"/></edge>
<edge label="Rv1112 (pp) Rv3100c" source="49" target="103" weight="1.0" weightOut="1.0" weigthIn="1.0" countOut="1.0" countIn="1.0">
<att type="string" name="edge.targetArrowShape" value="DIAMOND"/>
<att type="string" name="shared_name" value="Rv1112 (pp) Rv3100c"/></edge>
<edge label="Rv1112 (pp) Rv2130c" source="49" target="389" weight="1.0" weightOut="1.0" weigthIn="1.0" countOut="1.0" countIn="1.0">
<att type="string" name="edge.targetArrowShape" value="DIAMOND"/>
<att type="string" name="shared_name" value="Rv1112 (pp) Rv2130c"/></edge>
<edge label="Rv1112 (pp) Rv1011" source="49" target="597" weight="1.0" weightOut="1.0" weigthIn="1.0" countOut="1.0" countIn="1.0">
<att type="string" name="edge.targetArrowShape" value="DIAMOND"/>
<att type="string" name="shared_name" value="Rv1112 (pp) Rv1011"/></edge>
<edge label="Rv1112 (pp) Rv1781c" source="49" target="1040" weight="1.0" weightOut="1.0" weigthIn="1.0" countOut="1.0" countIn="1.0">
<att type="string" name="edge.targetArrowShape" value="DIAMOND"/>
<att type="string" name="shared_name" value="Rv1112 (pp) Rv1781c"/></edge>
<edge label="Rv2247 (pp) Rv2245" source="51" target="48" weight="1.0" weightOut="1.0" weigthIn="1.0" countOut="1.0" countIn="1.0">
<att type="string" name="edge.targetArrowShape" value="DIAMOND"/>
<att type="string" name="shared_name" value="Rv2247 (pp) Rv2245"/></edge>
<edge label="Rv0100 (pp) Rv0098" source="52" target="709" weight="1.0" weightOut="1.0" weigthIn="1.0" countOut="1.0" countIn="1.0">
<att type="string" name="edge.targetArrowShape" value="DIAMOND"/>
<att type="string" name="shared_name" value="Rv0100 (pp) Rv0098"/></edge>
<edge label="Rv0101 (pp) Rv2380c" source="54" target="768" weight="1.0" weightOut="1.0" weigthIn="1.0" countOut="1.0" countIn="1.0">
<att type="string" name="edge.targetArrowShape" value="DIAMOND"/>
<att type="string" name="shared_name" value="Rv0101 (pp) Rv2380c"/></edge>
<edge label="Rv0764c (pp) Rv1106c" source="53" target="1106" weight="1.0" weightOut="1.0" weigthIn="1.0" countOut="1.0" countIn="1.0">
<att type="string" name="edge.targetArrowShape" value="DIAMOND"/>
<att type="string" name="shared_name" value="Rv0764c (pp) Rv1106c"/></edge>
<edge label="Rv2503c (pp) Rv2504c" source="55" target="2" weight="1.0" weightOut="1.0" weigthIn="1.0" countOut="1.0" countIn="1.0">
<att type="string" name="edge.targetArrowShape" value="DIAMOND"/>
<att type="string" name="shared_name" value="Rv2503c (pp) Rv2504c"/></edge>
<edge label="Rv3443c (pp) Rv2922c" source="56" target="788" weight="1.0" weightOut="1.0" weigthIn="1.0" countOut="1.0" countIn="1.0">
<att type="string" name="edge.targetArrowShape" value="DIAMOND"/>
<att type="string" name="shared_name" value="Rv3443c (pp) Rv2922c"/></edge>
<edge label="Rv0838 (pp) Rv3567c" source="57" target="641" weight="1.0" weightOut="1.0" weigthIn="1.0" countOut="1.0" countIn="1.5">
<att type="string" name="edge.targetArrowShape" value="DIAMOND"/>
<att type="string" name="shared_name" value="Rv0838 (pp) Rv3567c"/></edge>
<edge label="Rv0838 (pp) Rv1031" source="57" target="794" weight="1.0" weightOut="1.0" weigthIn="1.0" countOut="2.0" countIn="1.5">
<att type="string" name="edge.targetArrowShape" value="DIAMOND"/>
<att type="string" name="shared_name" value="Rv0838 (pp) Rv1031"/></edge>
<edge label="Rv1105 (pp) Rv1528c" source="58" target="1113" weight="1.0" weightOut="1.0" weigthIn="1.0" countOut="1.0" countIn="1.0">
<att type="string" name="edge.targetArrowShape" value="DIAMOND"/>
<att type="string" name="shared_name" value="Rv1105 (pp) Rv1528c"/></edge>
<edge label="Rv3164c (pp) Rv0728c" source="59" target="714" weight="1.0" weightOut="1.0" weigthIn="1.0" countOut="1.0" countIn="1.0">
<att type="string" name="edge.targetArrowShape" value="DIAMOND"/>
<att type="string" name="shared_name" value="Rv3164c (pp) Rv0728c"/></edge>
<edge label="Rv3164c (pp) Rv2643" source="59" target="990" weight="1.0" weightOut="1.0" weigthIn="1.0" countOut="1.0" countIn="1.0">
<att type="string" name="edge.targetArrowShape" value="DIAMOND"/>
<att type="string" name="shared_name" value="Rv3164c (pp) Rv2643"/></edge>
<edge label="Rv2996c (pp) Rv0884c" source="60" target="1031" weight="1.0" weightOut="1.0" weigthIn="1.0" countOut="1.0" countIn="1.0">
<att type="string" name="edge.targetArrowShape" value="DIAMOND"/>
<att type="string" name="shared_name" value="Rv2996c (pp) Rv0884c"/></edge>
<edge label="Rv0744c (pp) Rv2886c" source="61" target="1129" weight="1.0" weightOut="1.0" weigthIn="1.0" countOut="1.0" countIn="1.0">
<att type="string" name="edge.targetArrowShape" value="DIAMOND"/>
<att type="string" name="shared_name" value="Rv0744c (pp) Rv2886c"/></edge>
<edge label="Rv3759c (pp) Rv3757c" source="62" target="30" weight="1.0" weightOut="1.0" weigthIn="1.0" countOut="1.0" countIn="1.0">
<att type="string" name="edge.targetArrowShape" value="DIAMOND"/>
<att type="string" name="shared_name" value="Rv3759c (pp) Rv3757c"/></edge>
<edge label="Rv3759c (pp) Rv3490" source="62" target="545" weight="1.0" weightOut="1.0" weigthIn="1.0" countOut="1.0" countIn="1.0">
<att type="string" name="edge.targetArrowShape" value="DIAMOND"/>
<att type="string" name="shared_name" value="Rv3759c (pp) Rv3490"/></edge>
<edge label="Rv2726c (pp) Rv1695" source="63" target="375" weight="1.0" weightOut="1.0" weigthIn="1.0" countOut="1.0" countIn="1.0">
<att type="string" name="edge.targetArrowShape" value="DIAMOND"/>
<att type="string" name="shared_name" value="Rv2726c (pp) Rv1695"/></edge>
<edge label="Rv2726c (pp) Rv3508" source="63" target="933" weight="1.0" weightOut="1.0" weigthIn="1.0" countOut="1.0" countIn="1.0">
<att type="string" name="edge.targetArrowShape" value="DIAMOND"/>
<att type="string" name="shared_name" value="Rv2726c (pp) Rv3508"/></edge>
<edge label="Rv0545c (pp) Rv1264" source="64" target="437" weight="1.0" weightOut="1.0" weigthIn="1.0" countOut="1.0" countIn="1.0">
<att type="string" name="edge.targetArrowShape" value="DIAMOND"/>
<att type="string" name="shared_name" value="Rv0545c (pp) Rv1264"/></edge>
<edge label="Rv1948c (pp) Rv1073" source="65" target="749" weight="1.0" weightOut="1.0" weigthIn="1.0" countOut="1.0" countIn="1.0">
<att type="string" name="edge.targetArrowShape" value="DIAMOND"/>
<att type="string" name="shared_name" value="Rv1948c (pp) Rv1073"/></edge>
<edge label="Rv1948c (pp) Rv1063c" source="65" target="207" weight="1.0" weightOut="1.0" weigthIn="1.0" countOut="1.0" countIn="1.0">
<att type="string" name="edge.targetArrowShape" value="DIAMOND"/>
<att type="string" name="shared_name" value="Rv1948c (pp) Rv1063c"/></edge>
<edge label="Rv1948c (pp) Rv0404" source="65" target="398" weight="1.0" weightOut="1.0" weigthIn="1.0" countOut="1.0" countIn="1.0">
<att type="string" name="edge.targetArrowShape" value="DIAMOND"/>
<att type="string" name="shared_name" value="Rv1948c (pp) Rv0404"/></edge>
<edge label="Rv1948c (pp) Rv0042c" source="65" target="761" weight="1.0" weightOut="1.0" weigthIn="1.0" countOut="1.0" countIn="1.0">
<att type="string" name="edge.targetArrowShape" value="DIAMOND"/>
<att type="string" name="shared_name" value="Rv1948c (pp) Rv0042c"/></edge>
<edge label="Rv1537 (pp) Rv1696" source="66" target="376" weight="1.0" weightOut="1.0" weigthIn="1.0" countOut="1.0" countIn="1.0">
<att type="string" name="edge.targetArrowShape" value="DIAMOND"/>
<att type="string" name="shared_name" value="Rv1537 (pp) Rv1696"/></edge>
<edge label="Rv0157 (pp) Rv0156" source="67" target="69" weight="1.0" weightOut="1.0" weigthIn="1.0" countOut="1.5" countIn="1.0">
<att type="string" name="edge.targetArrowShape" value="DIAMOND"/>
<att type="string" name="shared_name" value="Rv0157 (pp) Rv0156"/></edge>
<edge label="Rv0157 (pp) Rv0155" source="67" target="70" weight="1.0" weightOut="1.0" weigthIn="1.0" countOut="1.0" countIn="1.5">
<att type="string" name="edge.targetArrowShape" value="DIAMOND"/>
<att type="string" name="shared_name" value="Rv0157 (pp) Rv0155"/></edge>
<edge label="Rv0157 (pp) Rv2780" source="67" target="331" weight="1.0" weightOut="1.0" weigthIn="1.0" countOut="1.0" countIn="1.0">
<att type="string" name="edge.targetArrowShape" value="DIAMOND"/>
<att type="string" name="shared_name" value="Rv0157 (pp) Rv2780"/></edge>
<edge label="Rv0156 (pp) Rv0157" source="69" target="67" weight="1.0" weightOut="1.0" weigthIn="1.0" countOut="1.0" countIn="1.5">
<att type="string" name="edge.targetArrowShape" value="DIAMOND"/>
<att type="string" name="shared_name" value="Rv0156 (pp) Rv0157"/></edge>
<edge label="Rv0156 (pp) Rv0155" source="69" target="70" weight="1.0" weightOut="1.0" weigthIn="1.0" countOut="1.0" countIn="1.0">
<att type="string" name="edge.targetArrowShape" value="DIAMOND"/>
<att type="string" name="shared_name" value="Rv0156 (pp) Rv0155"/></edge>
<edge label="Rv1536 (pp) Rv2467" source="68" target="138" weight="1.0" weightOut="1.0" weigthIn="1.0" countOut="1.0" countIn="1.0">
<att type="string" name="edge.targetArrowShape" value="DIAMOND"/>
<att type="string" name="shared_name" value="Rv1536 (pp) Rv2467"/></edge>
<edge label="Rv1536 (pp) Rv0959" source="68" target="575" weight="1.0" weightOut="1.0" weigthIn="1.0" countOut="1.0" countIn="1.0">
<att type="string" name="edge.targetArrowShape" value="DIAMOND"/>
<att type="string" name="shared_name" value="Rv1536 (pp) Rv0959"/></edge>
<edge label="Rv1536 (pp) Rv1019" source="68" target="604" weight="1.0" weightOut="1.0" weigthIn="1.0" countOut="1.0" countIn="1.0">
<att type="string" name="edge.targetArrowShape" value="DIAMOND"/>
<att type="string" name="shared_name" value="Rv1536 (pp) Rv1019"/></edge>
<edge label="Rv1536 (pp) Rv0182c" source="68" target="934" weight="1.0" weightOut="1.0" weigthIn="1.0" countOut="1.0" countIn="1.0">
<att type="string" name="edge.targetArrowShape" value="DIAMOND"/>
<att type="string" name="shared_name" value="Rv1536 (pp) Rv0182c"/></edge>
<edge label="Rv1536 (pp) Rv0043c" source="68" target="776" weight="1.0" weightOut="1.0" weigthIn="1.0" countOut="1.0" countIn="1.0">
<att type="string" name="edge.targetArrowShape" value="DIAMOND"/>
<att type="string" name="shared_name" value="Rv1536 (pp) Rv0043c"/></edge>
<edge label="Rv0155 (pp) Rv0157" source="70" target="67" weight="1.0" weightOut="1.0" weigthIn="1.0" countOut="1.5" countIn="1.0">
<att type="string" name="edge.targetArrowShape" value="DIAMOND"/>
<att type="string" name="shared_name" value="Rv0155 (pp) Rv0157"/></edge>
<edge label="Rv0155 (pp) Rv0156" source="70" target="69" weight="1.0" weightOut="1.0" weigthIn="1.0" countOut="1.0" countIn="1.0">
<att type="string" name="edge.targetArrowShape" value="DIAMOND"/>
<att type="string" name="shared_name" value="Rv0155 (pp) Rv0156"/></edge>
<edge label="Rv0480c (pp) Rv2374c" source="71" target="178" weight="1.0" weightOut="1.0" weigthIn="1.0" countOut="1.0" countIn="1.0">
<att type="string" name="edge.targetArrowShape" value="DIAMOND"/>
<att type="string" name="shared_name" value="Rv0480c (pp) Rv2374c"/></edge>
<edge label="Rv2584c (pp) Rv1897c" source="72" target="1144" weight="1.0" weightOut="1.0" weigthIn="1.0" countOut="1.0" countIn="1.0">
<att type="string" name="edge.targetArrowShape" value="DIAMOND"/>
<att type="string" name="shared_name" value="Rv2584c (pp) Rv1897c"/></edge>
<edge label="Rv2584c (pp) Rv1512" source="72" target="98" weight="1.0" weightOut="1.0" weigthIn="1.0" countOut="1.0" countIn="1.0">
<att type="string" name="edge.targetArrowShape" value="DIAMOND"/>
<att type="string" name="shared_name" value="Rv2584c (pp) Rv1512"/></edge>
<edge label="Rv2706c (pp) Rv2704" source="73" target="852" weight="1.0" weightOut="1.0" weigthIn="1.0" countOut="1.0" countIn="1.0">
<att type="string" name="edge.targetArrowShape" value="DIAMOND"/>
<att type="string" name="shared_name" value="Rv2706c (pp) Rv2704"/></edge>
<edge label="Rv0442c (pp) Rv1878" source="74" target="745" weight="1.0" weightOut="1.0" weigthIn="1.0" countOut="1.0" countIn="1.0">
<att type="string" name="edge.targetArrowShape" value="DIAMOND"/>
<att type="string" name="shared_name" value="Rv0442c (pp) Rv1878"/></edge>
<edge label="Rv0442c (pp) Rv3018c" source="74" target="26" weight="1.0" weightOut="1.0" weigthIn="1.0" countOut="1.0" countIn="1.0">
<att type="string" name="edge.targetArrowShape" value="DIAMOND"/>
<att type="string" name="shared_name" value="Rv0442c (pp) Rv3018c"/></edge>
<edge label="Rv3012c (pp) Rv3356c" source="75" target="7" weight="1.0" weightOut="1.0" weigthIn="1.0" countOut="1.0" countIn="1.0">
<att type="string" name="edge.targetArrowShape" value="DIAMOND"/>
<att type="string" name="shared_name" value="Rv3012c (pp) Rv3356c"/></edge>
<edge label="Rv3012c (pp) Rv2445c" source="75" target="652" weight="1.0" weightOut="1.0" weigthIn="1.0" countOut="1.0" countIn="1.0">
<att type="string" name="edge.targetArrowShape" value="DIAMOND"/>
<att type="string" name="shared_name" value="Rv3012c (pp) Rv2445c"/></edge>
<edge label="Rv3014c (pp) Rv3582c" source="76" target="348" weight="1.0" weightOut="1.0" weigthIn="1.0" countOut="1.0" countIn="1.0">
<att type="string" name="edge.targetArrowShape" value="DIAMOND"/>
<att type="string" name="shared_name" value="Rv3014c (pp) Rv3582c"/></edge>
<edge label="Rv3014c (pp) Rv1407" source="76" target="618" weight="1.0" weightOut="1.0" weigthIn="1.0" countOut="1.0" countIn="1.0">
<att type="string" name="edge.targetArrowShape" value="DIAMOND"/>
<att type="string" name="shared_name" value="Rv3014c (pp) Rv1407"/></edge>
<edge label="Rv0630c (pp) Rv2155c" source="77" target="347" weight="1.0" weightOut="1.0" weigthIn="1.0" countOut="1.0" countIn="1.0">
<att type="string" name="edge.targetArrowShape" value="DIAMOND"/>
<att type="string" name="shared_name" value="Rv0630c (pp) Rv2155c"/></edge>
<edge label="Rv0630c (pp) Rv2973c" source="77" target="293" weight="1.0" weightOut="1.0" weigthIn="1.0" countOut="1.0" countIn="1.0">
<att type="string" name="edge.targetArrowShape" value="DIAMOND"/>
<att type="string" name="shared_name" value="Rv0630c (pp) Rv2973c"/></edge>
<edge label="Rv0161 (pp) Rv3667" source="78" target="312" weight="1.0" weightOut="1.0" weigthIn="1.0" countOut="1.0" countIn="1.0">
<att type="string" name="edge.targetArrowShape" value="DIAMOND"/>
<att type="string" name="shared_name" value="Rv0161 (pp) Rv3667"/></edge>
<edge label="Rv0161 (pp) Rv0343" source="78" target="280" weight="1.0" weightOut="1.0" weigthIn="1.0" countOut="1.0" countIn="1.0">
<att type="string" name="edge.targetArrowShape" value="DIAMOND"/>
<att type="string" name="shared_name" value="Rv0161 (pp) Rv0343"/></edge>
<edge label="Rv0166 (pp) Rv0168" source="79" target="80" weight="1.0" weightOut="1.0" weigthIn="1.0" countOut="1.0" countIn="1.0">
<att type="string" name="edge.targetArrowShape" value="DIAMOND"/>
<att type="string" name="shared_name" value="Rv0166 (pp) Rv0168"/></edge>
<edge label="Rv2493 (pp) Rv2410c" source="81" target="294" weight="1.0" weightOut="1.0" weigthIn="1.0" countOut="1.0" countIn="1.0">
<att type="string" name="edge.targetArrowShape" value="DIAMOND"/>
<att type="string" name="shared_name" value="Rv2493 (pp) Rv2410c"/></edge>
<edge label="Rv0168 (pp) Rv0166" source="80" target="79" weight="1.0" weightOut="1.0" weigthIn="1.0" countOut="1.0" countIn="1.0">
<att type="string" name="edge.targetArrowShape" value="DIAMOND"/>
<att type="string" name="shared_name" value="Rv0168 (pp) Rv0166"/></edge>
<edge label="Rv1314c (pp) Rv2428" source="83" target="224" weight="1.0" weightOut="1.0" weigthIn="1.0" countOut="1.0" countIn="1.0">
<att type="string" name="edge.targetArrowShape" value="DIAMOND"/>
<att type="string" name="shared_name" value="Rv1314c (pp) Rv2428"/></edge>
<edge label="Rv1314c (pp) Rv1496" source="83" target="528" weight="1.0" weightOut="1.0" weigthIn="1.0" countOut="1.0" countIn="1.0">
<att type="string" name="edge.targetArrowShape" value="DIAMOND"/>
<att type="string" name="shared_name" value="Rv1314c (pp) Rv1496"/></edge>
<edge label="Rv3333c (pp) Rv3739c" source="82" target="176" weight="1.0" weightOut="1.0" weigthIn="1.0" countOut="1.0" countIn="1.0">
<att type="string" name="edge.targetArrowShape" value="DIAMOND"/>
<att type="string" name="shared_name" value="Rv3333c (pp) Rv3739c"/></edge>
<edge label="Rv3094c (pp) Rv2429" source="84" target="225" weight="1.0" weightOut="1.0" weigthIn="1.0" countOut="1.5" countIn="1.0">
<att type="string" name="edge.targetArrowShape" value="DIAMOND"/>
<att type="string" name="shared_name" value="Rv3094c (pp) Rv2429"/></edge>
<edge label="Rv0441c (pp) Rv1885c" source="85" target="512" weight="1.0" weightOut="1.0" weigthIn="1.0" countOut="1.0" countIn="1.0">
<att type="string" name="edge.targetArrowShape" value="DIAMOND"/>
<att type="string" name="shared_name" value="Rv0441c (pp) Rv1885c"/></edge>
<edge label="Rv0441c (pp) Rv1158c" source="85" target="157" weight="1.0" weightOut="1.0" weigthIn="1.0" countOut="1.0" countIn="1.0">
<att type="string" name="edge.targetArrowShape" value="DIAMOND"/>
<att type="string" name="shared_name" value="Rv0441c (pp) Rv1158c"/></edge>
<edge label="Rv3166c (pp) Rv0699" source="87" target="732" weight="1.0" weightOut="1.0" weigthIn="1.0" countOut="1.0" countIn="1.0">
<att type="string" name="edge.targetArrowShape" value="DIAMOND"/>
<att type="string" name="shared_name" value="Rv3166c (pp) Rv0699"/></edge>
<edge label="Rv3166c (pp) Rv0754" source="87" target="931" weight="1.0" weightOut="1.0" weigthIn="1.0" countOut="1.0" countIn="1.0">
<att type="string" name="edge.targetArrowShape" value="DIAMOND"/>
<att type="string" name="shared_name" value="Rv3166c (pp) Rv0754"/></edge>
<edge label="Rv1932 (pp) Rv3666c" source="86" target="146" weight="1.0" weightOut="1.0" weigthIn="1.0" countOut="1.0" countIn="1.0">
<att type="string" name="edge.targetArrowShape" value="DIAMOND"/>
<att type="string" name="shared_name" value="Rv1932 (pp) Rv3666c"/></edge>
<edge label="Rv1932 (pp) Rv1063c" source="86" target="207" weight="1.0" weightOut="1.0" weigthIn="1.0" countOut="1.0" countIn="1.0">
<att type="string" name="edge.targetArrowShape" value="DIAMOND"/>
<att type="string" name="shared_name" value="Rv1932 (pp) Rv1063c"/></edge>
<edge label="Rv0809 (pp) Rv0113" source="88" target="5" weight="1.0" weightOut="1.0" weigthIn="1.0" countOut="1.0" countIn="1.0">
<att type="string" name="edge.targetArrowShape" value="DIAMOND"/>
<att type="string" name="shared_name" value="Rv0809 (pp) Rv0113"/></edge>
<edge label="Rv0809 (pp) Rv1797" source="88" target="967" weight="1.0" weightOut="1.0" weigthIn="1.0" countOut="1.0" countIn="1.0">
<att type="string" name="edge.targetArrowShape" value="DIAMOND"/>
<att type="string" name="shared_name" value="Rv0809 (pp) Rv1797"/></edge>
<edge label="Rv0809 (pp) Rv0994" source="88" target="821" weight="1.0" weightOut="1.0" weigthIn="1.0" countOut="1.0" countIn="1.0">
<att type="string" name="edge.targetArrowShape" value="DIAMOND"/>
<att type="string" name="shared_name" value="Rv0809 (pp) Rv0994"/></edge>
<edge label="Rv0809 (pp) Rv0437c" source="88" target="1082" weight="1.0" weightOut="1.0" weigthIn="1.0" countOut="1.0" countIn="1.0">
<att type="string" name="edge.targetArrowShape" value="DIAMOND"/>
<att type="string" name="shared_name" value="Rv0809 (pp) Rv0437c"/></edge>
<edge label="Rv0809 (pp) Rv0438c" source="88" target="1102" weight="1.0" weightOut="1.0" weigthIn="1.0" countOut="1.0" countIn="1.0">
<att type="string" name="edge.targetArrowShape" value="DIAMOND"/>
<att type="string" name="shared_name" value="Rv0809 (pp) Rv0438c"/></edge>
<edge label="Rv0808 (pp) Rv0389" source="90" target="188" weight="1.0" weightOut="1.0" weigthIn="1.0" countOut="1.0" countIn="1.0">
<att type="string" name="edge.targetArrowShape" value="DIAMOND"/>
<att type="string" name="shared_name" value="Rv0808 (pp) Rv0389"/></edge>
<edge label="Rv3555c (pp) Rv3550" source="89" target="1030" weight="1.0" weightOut="1.0" weigthIn="1.0" countOut="1.0" countIn="1.0">
<att type="string" name="edge.targetArrowShape" value="DIAMOND"/>
<att type="string" name="shared_name" value="Rv3555c (pp) Rv3550"/></edge>
<edge label="Rv3229c (pp) Rv3230c" source="91" target="522" weight="1.0" weightOut="1.0" weigthIn="1.0" countOut="1.0" countIn="1.0">
<att type="string" name="edge.targetArrowShape" value="DIAMOND"/>
<att type="string" name="shared_name" value="Rv3229c (pp) Rv3230c"/></edge>
<edge label="Rv3015c (pp) Rv3559c" source="92" target="37" weight="1.0" weightOut="1.0" weigthIn="1.0" countOut="1.0" countIn="1.0">
<att type="string" name="edge.targetArrowShape" value="DIAMOND"/>
<att type="string" name="shared_name" value="Rv3015c (pp) Rv3559c"/></edge>
<edge label="Rv0804 (pp) Rv3299c" source="93" target="520" weight="1.0" weightOut="1.0" weigthIn="1.0" countOut="1.0" countIn="1.0">
<att type="string" name="edge.targetArrowShape" value="DIAMOND"/>
<att type="string" name="shared_name" value="Rv0804 (pp) Rv3299c"/></edge>
<edge label="Rv2724c (pp) Rv3028c" source="94" target="658" weight="1.0" weightOut="1.0" weigthIn="1.0" countOut="1.0" countIn="1.0">
<att type="string" name="edge.targetArrowShape" value="DIAMOND"/>
<att type="string" name="shared_name" value="Rv2724c (pp) Rv3028c"/></edge>
<edge label="Rv1511 (pp) Rv0211" source="96" target="565" weight="1.0" weightOut="1.0" weigthIn="1.0" countOut="1.0" countIn="1.0">
<att type="string" name="edge.targetArrowShape" value="DIAMOND"/>
<att type="string" name="shared_name" value="Rv1511 (pp) Rv0211"/></edge>
<edge label="Rv1511 (pp) Rv3266c" source="96" target="1097" weight="1.0" weightOut="1.0" weigthIn="1.0" countOut="1.0" countIn="1.0">
<att type="string" name="edge.targetArrowShape" value="DIAMOND"/>
<att type="string" name="shared_name" value="Rv1511 (pp) Rv3266c"/></edge>
<edge label="Rv0133 (pp) Rv2428" source="95" target="224" weight="1.0" weightOut="1.0" weigthIn="1.0" countOut="1.0" countIn="1.0">
<att type="string" name="edge.targetArrowShape" value="DIAMOND"/>
<att type="string" name="shared_name" value="Rv0133 (pp) Rv2428"/></edge>
<edge label="Rv0133 (pp) Rv1857" source="95" target="890" weight="1.0" weightOut="1.0" weigthIn="1.0" countOut="1.0" countIn="1.0">
<att type="string" name="edge.targetArrowShape" value="DIAMOND"/>
<att type="string" name="shared_name" value="Rv0133 (pp) Rv1857"/></edge>
<edge label="Rv2398c (pp) Rv1286" source="97" target="381" weight="1.0" weightOut="1.0" weigthIn="1.0" countOut="1.0" countIn="1.0">
<att type="string" name="edge.targetArrowShape" value="DIAMOND"/>
<att type="string" name="shared_name" value="Rv2398c (pp) Rv1286"/></edge>
<edge label="Rv1512 (pp) Rv2584c" source="98" target="72" weight="1.0" weightOut="1.0" weigthIn="1.0" countOut="1.0" countIn="1.0">
<att type="string" name="edge.targetArrowShape" value="DIAMOND"/>
<att type="string" name="shared_name" value="Rv1512 (pp) Rv2584c"/></edge>
<edge label="Rv2797c (pp) Rv3755c" source="99" target="297" weight="1.0" weightOut="1.0" weigthIn="1.0" countOut="1.0" countIn="1.0">
<att type="string" name="edge.targetArrowShape" value="DIAMOND"/>
<att type="string" name="shared_name" value="Rv2797c (pp) Rv3755c"/></edge>
<edge label="Rv2797c (pp) Rv3647c" source="99" target="515" weight="1.0" weightOut="1.0" weigthIn="1.0" countOut="1.0" countIn="1.0">
<att type="string" name="edge.targetArrowShape" value="DIAMOND"/>
<att type="string" name="shared_name" value="Rv2797c (pp) Rv3647c"/></edge>
<edge label="Rv2797c (pp) Rv1583c" source="99" target="535" weight="1.0" weightOut="1.0" weigthIn="1.0" countOut="1.0" countIn="1.0">
<att type="string" name="edge.targetArrowShape" value="DIAMOND"/>
<att type="string" name="shared_name" value="Rv2797c (pp) Rv1583c"/></edge>
<edge label="Rv1518 (pp) Rv1356c" source="100" target="36" weight="1.0" weightOut="1.0" weigthIn="1.0" countOut="1.0" countIn="1.0">
<att type="string" name="edge.targetArrowShape" value="DIAMOND"/>
<att type="string" name="shared_name" value="Rv1518 (pp) Rv1356c"/></edge>
<edge label="Rv0130 (pp) Rv1783" source="101" target="986" weight="1.0" weightOut="1.0" weigthIn="1.0" countOut="1.0" countIn="1.0">
<att type="string" name="edge.targetArrowShape" value="DIAMOND"/>
<att type="string" name="shared_name" value="Rv0130 (pp) Rv1783"/></edge>
<edge label="Rv0130 (pp) Rv1837c" source="101" target="1117" weight="1.0" weightOut="1.0" weigthIn="1.0" countOut="1.0" countIn="1.0">
<att type="string" name="edge.targetArrowShape" value="DIAMOND"/>
<att type="string" name="shared_name" value="Rv0130 (pp) Rv1837c"/></edge>
<edge label="Rv0130 (pp) Rv2888c" source="101" target="1154" weight="1.0" weightOut="1.0" weigthIn="1.0" countOut="1.0" countIn="1.0">
<att type="string" name="edge.targetArrowShape" value="DIAMOND"/>
<att type="string" name="shared_name" value="Rv0130 (pp) Rv2888c"/></edge>
<edge label="Rv1067c (pp) Rv1063c" source="102" target="207" weight="1.0" weightOut="1.0" weigthIn="1.0" countOut="1.0" countIn="1.0">
<att type="string" name="edge.targetArrowShape" value="DIAMOND"/>
<att type="string" name="shared_name" value="Rv1067c (pp) Rv1063c"/></edge>
<edge label="Rv3100c (pp) Rv1112" source="103" target="49" weight="1.0" weightOut="1.0" weigthIn="1.0" countOut="1.0" countIn="1.0">
<att type="string" name="edge.targetArrowShape" value="DIAMOND"/>
<att type="string" name="shared_name" value="Rv3100c (pp) Rv1112"/></edge>
<edge label="Rv3100c (pp) Rv0512" source="103" target="1006" weight="1.0" weightOut="1.0" weigthIn="1.0" countOut="1.0" countIn="1.0">
<att type="string" name="edge.targetArrowShape" value="DIAMOND"/>
<att type="string" name="shared_name" value="Rv3100c (pp) Rv0512"/></edge>
<edge label="Rv2285 (pp) Rv0468" source="104" target="807" weight="1.0" weightOut="1.0" weigthIn="1.0" countOut="1.0" countIn="1.0">
<att type="string" name="edge.targetArrowShape" value="DIAMOND"/>
<att type="string" name="shared_name" value="Rv2285 (pp) Rv0468"/></edge>
<edge label="Rv2284 (pp) Rv0593" source="105" target="149" weight="1.0" weightOut="1.0" weigthIn="1.0" countOut="1.0" countIn="1.0">
<att type="string" name="edge.targetArrowShape" value="DIAMOND"/>
<att type="string" name="shared_name" value="Rv2284 (pp) Rv0593"/></edge>
<edge label="Rv2417c (pp) Rv1127c" source="106" target="984" weight="1.0" weightOut="1.0" weigthIn="1.0" countOut="1.0" countIn="1.0">
<att type="string" name="edge.targetArrowShape" value="DIAMOND"/>
<att type="string" name="shared_name" value="Rv2417c (pp) Rv1127c"/></edge>
<edge label="Rv2417c (pp) Rv1279" source="106" target="449" weight="1.0" weightOut="1.0" weigthIn="1.0" countOut="1.0" countIn="1.0">
<att type="string" name="edge.targetArrowShape" value="DIAMOND"/>
<att type="string" name="shared_name" value="Rv2417c (pp) Rv1279"/></edge>
<edge label="Rv3093c (pp) Rv0015c" source="107" target="1132" weight="1.0" weightOut="1.0" weigthIn="1.0" countOut="1.0" countIn="1.0">
<att type="string" name="edge.targetArrowShape" value="DIAMOND"/>
<att type="string" name="shared_name" value="Rv3093c (pp) Rv0015c"/></edge>
<edge label="Rv2287 (pp) Rv1735c" source="108" target="411" weight="1.0" weightOut="1.0" weigthIn="1.0" countOut="1.0" countIn="1.0">
<att type="string" name="edge.targetArrowShape" value="DIAMOND"/>
<att type="string" name="shared_name" value="Rv2287 (pp) Rv1735c"/></edge>
<edge label="Rv2492 (pp) Rv0840c" source="109" target="521" weight="1.0" weightOut="1.0" weigthIn="1.0" countOut="1.0" countIn="1.0">
<att type="string" name="edge.targetArrowShape" value="DIAMOND"/>
<att type="string" name="shared_name" value="Rv2492 (pp) Rv0840c"/></edge>
<edge label="Rv2492 (pp) Rv3177" source="109" target="739" weight="1.0" weightOut="1.0" weigthIn="1.0" countOut="1.0" countIn="1.0">
<att type="string" name="edge.targetArrowShape" value="DIAMOND"/>
<att type="string" name="shared_name" value="Rv2492 (pp) Rv3177"/></edge>
<edge label="Rv2492 (pp) Rv1672c" source="109" target="860" weight="1.0" weightOut="1.0" weigthIn="1.0" countOut="1.0" countIn="1.0">
<att type="string" name="edge.targetArrowShape" value="DIAMOND"/>
<att type="string" name="shared_name" value="Rv2492 (pp) Rv1672c"/></edge>
<edge label="Rv2492 (pp) Rv3124" source="109" target="988" weight="1.0" weightOut="1.0" weigthIn="1.0" countOut="1.0" countIn="1.0">
<att type="string" name="edge.targetArrowShape" value="DIAMOND"/>
<att type="string" name="shared_name" value="Rv2492 (pp) Rv3124"/></edge>
<edge label="Rv2492 (pp) Rv2434c" source="109" target="46" weight="1.0" weightOut="1.0" weigthIn="1.0" countOut="1.0" countIn="1.0">
<att type="string" name="edge.targetArrowShape" value="DIAMOND"/>
<att type="string" name="shared_name" value="Rv2492 (pp) Rv2434c"/></edge>
<edge label="Rv2492 (pp) Rv2805" source="109" target="182" weight="1.0" weightOut="1.0" weigthIn="1.0" countOut="1.0" countIn="1.0">
<att type="string" name="edge.targetArrowShape" value="DIAMOND"/>
<att type="string" name="shared_name" value="Rv2492 (pp) Rv2805"/></edge>
<edge label="Rv0803 (pp) Rv0995" source="110" target="822" weight="1.0" weightOut="1.0" weigthIn="1.0" countOut="1.0" countIn="1.0">
<att type="string" name="edge.targetArrowShape" value="DIAMOND"/>
<att type="string" name="shared_name" value="Rv0803 (pp) Rv0995"/></edge>
<edge label="Rv0803 (pp) Rv2490c" source="110" target="832" weight="1.0" weightOut="1.0" weigthIn="1.0" countOut="1.0" countIn="1.0">
<att type="string" name="edge.targetArrowShape" value="DIAMOND"/>
<att type="string" name="shared_name" value="Rv0803 (pp) Rv2490c"/></edge>
<edge label="Rv3535c (pp) Rv3569c" source="111" target="674" weight="1.0" weightOut="1.0" weigthIn="1.0" countOut="1.0" countIn="1.0">
<att type="string" name="edge.targetArrowShape" value="DIAMOND"/>
<att type="string" name="shared_name" value="Rv3535c (pp) Rv3569c"/></edge>
<edge label="Rv1901 (pp) Rv1412" source="112" target="600" weight="1.0" weightOut="1.0" weigthIn="1.0" countOut="1.0" countIn="1.0">
<att type="string" name="edge.targetArrowShape" value="DIAMOND"/>
<att type="string" name="shared_name" value="Rv1901 (pp) Rv1412"/></edge>
<edge label="Rv0339c (pp) Rv1506c" source="113" target="1158" weight="1.0" weightOut="1.0" weigthIn="1.0" countOut="1.0" countIn="1.0">
<att type="string" name="edge.targetArrowShape" value="DIAMOND"/>
<att type="string" name="shared_name" value="Rv0339c (pp) Rv1506c"/></edge>
<edge label="Rv0148 (pp) Rv1902c" source="114" target="39" weight="1.0" weightOut="1.0" weigthIn="1.0" countOut="1.0" countIn="1.0">
<att type="string" name="edge.targetArrowShape" value="DIAMOND"/>
<att type="string" name="shared_name" value="Rv0148 (pp) Rv1902c"/></edge>
<edge label="Rv0423c (pp) Rv0417" source="115" target="340" weight="1.0" weightOut="1.0" weigthIn="1.0" countOut="1.5" countIn="1.5">
<att type="string" name="edge.targetArrowShape" value="DIAMOND"/>
<att type="string" name="shared_name" value="Rv0423c (pp) Rv0417"/></edge>
<edge label="Rv1353c (pp) Rv1143" source="116" target="289" weight="1.0" weightOut="1.0" weigthIn="1.0" countOut="1.0" countIn="1.0">
<att type="string" name="edge.targetArrowShape" value="DIAMOND"/>
<att type="string" name="shared_name" value="Rv1353c (pp) Rv1143"/></edge>
<edge label="Rv0147 (pp) Rv3432c" source="117" target="562" weight="1.0" weightOut="1.0" weigthIn="1.0" countOut="1.0" countIn="1.0">
<att type="string" name="edge.targetArrowShape" value="DIAMOND"/>
<att type="string" name="shared_name" value="Rv0147 (pp) Rv3432c"/></edge>
<edge label="Rv0149 (pp) Rv3664c" source="118" target="192" weight="1.0" weightOut="1.0" weigthIn="1.0" countOut="1.0" countIn="1.0">
<att type="string" name="edge.targetArrowShape" value="DIAMOND"/>
<att type="string" name="shared_name" value="Rv0149 (pp) Rv3664c"/></edge>
<edge label="Rv1500 (pp) Rv3465" source="119" target="459" weight="1.0" weightOut="1.0" weigthIn="1.0" countOut="1.0" countIn="1.0">
<att type="string" name="edge.targetArrowShape" value="DIAMOND"/>
<att type="string" name="shared_name" value="Rv1500 (pp) Rv3465"/></edge>
<edge label="Rv2471 (pp) Rv0126" source="120" target="25" weight="1.0" weightOut="1.0" weigthIn="1.0" countOut="1.0" countIn="1.0">
<att type="string" name="edge.targetArrowShape" value="DIAMOND"/>
<att type="string" name="shared_name" value="Rv2471 (pp) Rv0126"/></edge>
<edge label="Rv2304c (pp) Rv2151c" source="121" target="538" weight="1.0" weightOut="1.0" weigthIn="1.0" countOut="1.0" countIn="1.0">
<att type="string" name="edge.targetArrowShape" value="DIAMOND"/>
<att type="string" name="shared_name" value="Rv2304c (pp) Rv2151c"/></edge>
<edge label="Rv2457c (pp) Rv3334" source="122" target="974" weight="1.0" weightOut="1.0" weigthIn="1.0" countOut="1.0" countIn="1.0">
<att type="string" name="edge.targetArrowShape" value="DIAMOND"/>
<att type="string" name="shared_name" value="Rv2457c (pp) Rv3334"/></edge>
<edge label="Rv2280 (pp) Rv1837c" source="123" target="1117" weight="1.0" weightOut="1.0" weigthIn="1.0" countOut="1.0" countIn="1.0">
<att type="string" name="edge.targetArrowShape" value="DIAMOND"/>
<att type="string" name="shared_name" value="Rv2280 (pp) Rv1837c"/></edge>
<edge label="Rv2280 (pp) Rv3667" source="123" target="312" weight="1.0" weightOut="1.0" weigthIn="1.0" countOut="1.0" countIn="1.0">
<att type="string" name="edge.targetArrowShape" value="DIAMOND"/>
<att type="string" name="shared_name" value="Rv2280 (pp) Rv3667"/></edge>
<edge label="Rv2281 (pp) Rv1832" source="124" target="831" weight="1.0" weightOut="1.0" weigthIn="1.0" countOut="1.0" countIn="1.0">
<att type="string" name="edge.targetArrowShape" value="DIAMOND"/>
<att type="string" name="shared_name" value="Rv2281 (pp) Rv1832"/></edge>
<edge label="Rv2281 (pp) Rv2062c" source="124" target="655" weight="1.0" weightOut="1.0" weigthIn="1.0" countOut="1.0" countIn="1.0">
<att type="string" name="edge.targetArrowShape" value="DIAMOND"/>
<att type="string" name="shared_name" value="Rv2281 (pp) Rv2062c"/></edge>
<edge label="Rv2919c (pp) Rv2920c" source="125" target="756" weight="1.0" weightOut="1.0" weigthIn="1.0" countOut="1.0" countIn="1.0">
<att type="string" name="edge.targetArrowShape" value="DIAMOND"/>
<att type="string" name="shared_name" value="Rv2919c (pp) Rv2920c"/></edge>
<edge label="Rv3335c (pp) Rv0205" source="126" target="511" weight="1.0" weightOut="1.0" weigthIn="1.0" countOut="1.0" countIn="1.0">
<att type="string" name="edge.targetArrowShape" value="DIAMOND"/>
<att type="string" name="shared_name" value="Rv3335c (pp) Rv0205"/></edge>
<edge label="Rv3335c (pp) Rv3641c" source="126" target="425" weight="1.0" weightOut="1.0" weigthIn="1.0" countOut="1.0" countIn="1.0">
<att type="string" name="edge.targetArrowShape" value="DIAMOND"/>
<att type="string" name="shared_name" value="Rv3335c (pp) Rv3641c"/></edge>
<edge label="Rv3335c (pp) Rv0433" source="126" target="307" weight="1.0" weightOut="1.0" weigthIn="1.0" countOut="1.0" countIn="1.0">
<att type="string" name="edge.targetArrowShape" value="DIAMOND"/>
<att type="string" name="shared_name" value="Rv3335c (pp) Rv0433"/></edge>
<edge label="Rv3335c (pp) Rv0473" source="126" target="893" weight="1.0" weightOut="1.0" weigthIn="1.0" countOut="1.5" countIn="1.5">
<att type="string" name="edge.targetArrowShape" value="DIAMOND"/>
<att type="string" name="shared_name" value="Rv3335c (pp) Rv0473"/></edge>
<edge label="Rv2030c (pp) Rv1767" source="127" target="145" weight="1.0" weightOut="1.0" weigthIn="1.0" countOut="1.0" countIn="1.0">
<att type="string" name="edge.targetArrowShape" value="DIAMOND"/>
<att type="string" name="shared_name" value="Rv2030c (pp) Rv1767"/></edge>
<edge label="Rv2030c (pp) Rv2032" source="127" target="174" weight="1.0" weightOut="1.0" weigthIn="1.0" countOut="1.0" countIn="1.0">
<att type="string" name="edge.targetArrowShape" value="DIAMOND"/>
<att type="string" name="shared_name" value="Rv2030c (pp) Rv2032"/></edge>
<edge label="Rv2030c (pp) Rv2004c" source="127" target="753" weight="1.0" weightOut="1.0" weigthIn="1.0" countOut="1.0" countIn="1.0">
<att type="string" name="edge.targetArrowShape" value="DIAMOND"/>
<att type="string" name="shared_name" value="Rv2030c (pp) Rv2004c"/></edge>
<edge label="Rv2030c (pp) Rv0251c" source="127" target="234" weight="1.0" weightOut="1.0" weigthIn="1.0" countOut="1.0" countIn="1.0">
<att type="string" name="edge.targetArrowShape" value="DIAMOND"/>
<att type="string" name="shared_name" value="Rv2030c (pp) Rv0251c"/></edge>
<edge label="Rv2030c (pp) Rv1624c" source="127" target="322" weight="1.0" weightOut="1.0" weigthIn="1.0" countOut="1.0" countIn="1.0">
<att type="string" name="edge.targetArrowShape" value="DIAMOND"/>
<att type="string" name="shared_name" value="Rv2030c (pp) Rv1624c"/></edge>
<edge label="Rv2030c (pp) Rv2028c" source="127" target="869" weight="1.0" weightOut="1.0" weigthIn="1.0" countOut="1.0" countIn="1.0">
<att type="string" name="edge.targetArrowShape" value="DIAMOND"/>
<att type="string" name="shared_name" value="Rv2030c (pp) Rv2028c"/></edge>
<edge label="Rv2279 (pp) Rv1041c" source="128" target="143" weight="1.0" weightOut="1.0" weigthIn="1.0" countOut="1.0" countIn="1.0">
<att type="string" name="edge.targetArrowShape" value="DIAMOND"/>
<att type="string" name="shared_name" value="Rv2279 (pp) Rv1041c"/></edge>
<edge label="Rv2581c (pp) Rv3024c" source="129" target="684" weight="1.0" weightOut="1.0" weigthIn="1.0" countOut="1.0" countIn="1.0">
<att type="string" name="edge.targetArrowShape" value="DIAMOND"/>
<att type="string" name="shared_name" value="Rv2581c (pp) Rv3024c"/></edge>
<edge label="Rv2482c (pp) Rv0664" source="130" target="446" weight="1.0" weightOut="1.0" weigthIn="1.0" countOut="1.0" countIn="1.0">
<att type="string" name="edge.targetArrowShape" value="DIAMOND"/>
<att type="string" name="shared_name" value="Rv2482c (pp) Rv0664"/></edge>
<edge label="Rv2482c (pp) Rv3692" source="130" target="561" weight="1.0" weightOut="1.0" weigthIn="1.0" countOut="1.0" countIn="1.0">
<att type="string" name="edge.targetArrowShape" value="DIAMOND"/>
<att type="string" name="shared_name" value="Rv2482c (pp) Rv3692"/></edge>
<edge label="Rv1080c (pp) Rv0948c" source="131" target="951" weight="1.0" weightOut="1.0" weigthIn="1.0" countOut="1.0" countIn="1.0">
<att type="string" name="edge.targetArrowShape" value="DIAMOND"/>
<att type="string" name="shared_name" value="Rv1080c (pp) Rv0948c"/></edge>
<edge label="Rv2372c (pp) Rv0208c" source="132" target="1" weight="1.0" weightOut="1.0" weigthIn="1.0" countOut="1.0" countIn="1.0">
<att type="string" name="edge.targetArrowShape" value="DIAMOND"/>
<att type="string" name="shared_name" value="Rv2372c (pp) Rv0208c"/></edge>
<edge label="Rv1967 (pp) Rv0322" source="133" target="1138" weight="1.0" weightOut="1.0" weigthIn="1.0" countOut="1.0" countIn="1.0">
<att type="string" name="edge.targetArrowShape" value="DIAMOND"/>
<att type="string" name="shared_name" value="Rv1967 (pp) Rv0322"/></edge>
<edge label="Rv1967 (pp) Rv3664c" source="133" target="192" weight="1.0" weightOut="1.0" weigthIn="1.0" countOut="1.0" countIn="1.0">
<att type="string" name="edge.targetArrowShape" value="DIAMOND"/>
<att type="string" name="shared_name" value="Rv1967 (pp) Rv3664c"/></edge>
<edge label="Rv1969 (pp) Rv0160c" source="134" target="961" weight="1.0" weightOut="1.0" weigthIn="1.0" countOut="1.0" countIn="1.0">
<att type="string" name="edge.targetArrowShape" value="DIAMOND"/>
<att type="string" name="shared_name" value="Rv1969 (pp) Rv0160c"/></edge>
<edge label="Rv2011c (pp) Rv0825c" source="135" target="423" weight="1.0" weightOut="1.0" weigthIn="1.0" countOut="1.0" countIn="1.0">
<att type="string" name="edge.targetArrowShape" value="DIAMOND"/>
<att type="string" name="shared_name" value="Rv2011c (pp) Rv0825c"/></edge>
<edge label="Rv2974c (pp) Rv0998" source="136" target="817" weight="1.0" weightOut="1.0" weigthIn="1.0" countOut="1.0" countIn="1.0">
<att type="string" name="edge.targetArrowShape" value="DIAMOND"/>
<att type="string" name="shared_name" value="Rv2974c (pp) Rv0998"/></edge>
<edge label="Rv2974c (pp) Rv3714c" source="136" target="303" weight="1.0" weightOut="1.0" weigthIn="1.0" countOut="1.0" countIn="1.0">
<att type="string" name="edge.targetArrowShape" value="DIAMOND"/>
<att type="string" name="shared_name" value="Rv2974c (pp) Rv3714c"/></edge>
<edge label="Rv2974c (pp) Rv2447c" source="136" target="691" weight="1.0" weightOut="1.0" weigthIn="1.0" countOut="1.0" countIn="1.0">
<att type="string" name="edge.targetArrowShape" value="DIAMOND"/>
<att type="string" name="shared_name" value="Rv2974c (pp) Rv2447c"/></edge>
<edge label="Rv0194 (pp) Rv0195" source="137" target="140" weight="1.0" weightOut="1.0" weigthIn="1.0" countOut="1.0" countIn="1.0">
<att type="string" name="edge.targetArrowShape" value="DIAMOND"/>
<att type="string" name="shared_name" value="Rv0194 (pp) Rv0195"/></edge>
<edge label="Rv2467 (pp) Rv1536" source="138" target="68" weight="1.0" weightOut="1.0" weigthIn="1.0" countOut="1.0" countIn="1.0">
<att type="string" name="edge.targetArrowShape" value="DIAMOND"/>
<att type="string" name="shared_name" value="Rv2467 (pp) Rv1536"/></edge>
<edge label="Rv2628 (pp) Rv2626c" source="139" target="774" weight="1.0" weightOut="1.0" weigthIn="1.0" countOut="1.0" countIn="1.0">
<att type="string" name="edge.targetArrowShape" value="DIAMOND"/>
<att type="string" name="shared_name" value="Rv2628 (pp) Rv2626c"/></edge>
<edge label="Rv0195 (pp) Rv0194" source="140" target="137" weight="1.0" weightOut="1.0" weigthIn="1.0" countOut="1.0" countIn="1.0">
<att type="string" name="edge.targetArrowShape" value="DIAMOND"/>
<att type="string" name="shared_name" value="Rv0195 (pp) Rv0194"/></edge>
<edge label="Rv0195 (pp) Rv0193c" source="140" target="333" weight="1.0" weightOut="1.0" weigthIn="1.0" countOut="1.0" countIn="1.0">
<att type="string" name="edge.targetArrowShape" value="DIAMOND"/>
<att type="string" name="shared_name" value="Rv0195 (pp) Rv0193c"/></edge>
<edge label="Rv0195 (pp) Rv1356c" source="140" target="36" weight="1.0" weightOut="1.0" weigthIn="1.0" countOut="1.0" countIn="1.0">
<att type="string" name="edge.targetArrowShape" value="DIAMOND"/>
<att type="string" name="shared_name" value="Rv0195 (pp) Rv1356c"/></edge>
<edge label="Rv3050c (pp) Rv1352" source="141" target="1061" weight="1.0" weightOut="1.0" weigthIn="1.0" countOut="1.0" countIn="1.0">
<att type="string" name="edge.targetArrowShape" value="DIAMOND"/>
<att type="string" name="shared_name" value="Rv3050c (pp) Rv1352"/></edge>
<edge label="Rv3717 (pp) Rv1987" source="142" target="269" weight="1.0" weightOut="1.0" weigthIn="1.0" countOut="1.0" countIn="1.0">
<att type="string" name="edge.targetArrowShape" value="DIAMOND"/>
<att type="string" name="shared_name" value="Rv3717 (pp) Rv1987"/></edge>
<edge label="Rv1041c (pp) Rv3533c" source="143" target="15" weight="1.0" weightOut="1.0" weigthIn="1.0" countOut="1.0" countIn="1.0">
<att type="string" name="edge.targetArrowShape" value="DIAMOND"/>
<att type="string" name="shared_name" value="Rv1041c (pp) Rv3533c"/></edge>
<edge label="Rv1041c (pp) Rv2279" source="143" target="128" weight="1.0" weightOut="1.0" weigthIn="1.0" countOut="1.0" countIn="1.0">
<att type="string" name="edge.targetArrowShape" value="DIAMOND"/>
<att type="string" name="shared_name" value="Rv1041c (pp) Rv2279"/></edge>
<edge label="Rv2835c (pp) Rv0305c" source="144" target="945" weight="1.0" weightOut="1.0" weigthIn="1.0" countOut="1.0" countIn="1.0">
<att type="string" name="edge.targetArrowShape" value="DIAMOND"/>
<att type="string" name="shared_name" value="Rv2835c (pp) Rv0305c"/></edge>
<edge label="Rv2835c (pp) Rv1135c" source="144" target="227" weight="1.0" weightOut="1.0" weigthIn="1.0" countOut="1.0" countIn="1.0">
<att type="string" name="edge.targetArrowShape" value="DIAMOND"/>
<att type="string" name="shared_name" value="Rv2835c (pp) Rv1135c"/></edge>
<edge label="Rv1767 (pp) Rv2030c" source="145" target="127" weight="1.0" weightOut="1.0" weigthIn="1.0" countOut="1.0" countIn="1.0">
<att type="string" name="edge.targetArrowShape" value="DIAMOND"/>
<att type="string" name="shared_name" value="Rv1767 (pp) Rv2030c"/></edge>
<edge label="Rv3666c (pp) Rv1932" source="146" target="86" weight="1.0" weightOut="1.0" weigthIn="1.0" countOut="1.0" countIn="1.0">
<att type="string" name="edge.targetArrowShape" value="DIAMOND"/>
<att type="string" name="shared_name" value="Rv3666c (pp) Rv1932"/></edge>
<edge label="Rv3712 (pp) Rv0538" source="147" target="902" weight="1.0" weightOut="1.0" weigthIn="1.0" countOut="1.0" countIn="1.0">
<att type="string" name="edge.targetArrowShape" value="DIAMOND"/>
<att type="string" name="shared_name" value="Rv3712 (pp) Rv0538"/></edge>
<edge label="Rv3066 (pp) Rv3072c" source="148" target="265" weight="1.0" weightOut="1.0" weigthIn="1.0" countOut="1.0" countIn="1.0">
<att type="string" name="edge.targetArrowShape" value="DIAMOND"/>
<att type="string" name="shared_name" value="Rv3066 (pp) Rv3072c"/></edge>
<edge label="Rv0593 (pp) Rv2284" source="149" target="105" weight="1.0" weightOut="1.0" weigthIn="1.0" countOut="1.0" countIn="1.0">
<att type="string" name="edge.targetArrowShape" value="DIAMOND"/>
<att type="string" name="shared_name" value="Rv0593 (pp) Rv2284"/></edge>
<edge label="Rv0593 (pp) Rv0592" source="149" target="150" weight="1.0" weightOut="1.0" weigthIn="1.0" countOut="1.0" countIn="1.0">
<att type="string" name="edge.targetArrowShape" value="DIAMOND"/>
<att type="string" name="shared_name" value="Rv0593 (pp) Rv0592"/></edge>
<edge label="Rv0592 (pp) Rv3828c" source="150" target="569" weight="1.0" weightOut="1.0" weigthIn="1.0" countOut="1.0" countIn="1.0">
<att type="string" name="edge.targetArrowShape" value="DIAMOND"/>
<att type="string" name="shared_name" value="Rv0592 (pp) Rv3828c"/></edge>
<edge label="Rv0592 (pp) Rv3185" source="150" target="734" weight="1.0" weightOut="1.0" weigthIn="1.0" countOut="1.0" countIn="1.0">
<att type="string" name="edge.targetArrowShape" value="DIAMOND"/>
<att type="string" name="shared_name" value="Rv0592 (pp) Rv3185"/></edge>
<edge label="Rv0592 (pp) Rv0593" source="150" target="149" weight="1.0" weightOut="1.0" weigthIn="1.0" countOut="1.0" countIn="1.0">
<att type="string" name="edge.targetArrowShape" value="DIAMOND"/>
<att type="string" name="shared_name" value="Rv0592 (pp) Rv0593"/></edge>
<edge label="Rv3086 (pp) Rv3089" source="151" target="277" weight="1.0" weightOut="1.0" weigthIn="1.0" countOut="1.0" countIn="1.0">
<att type="string" name="edge.targetArrowShape" value="DIAMOND"/>
<att type="string" name="shared_name" value="Rv3086 (pp) Rv3089"/></edge>
<edge label="Rv3086 (pp) Rv2108" source="151" target="845" weight="1.0" weightOut="1.0" weigthIn="1.0" countOut="1.0" countIn="1.0">
<att type="string" name="edge.targetArrowShape" value="DIAMOND"/>
<att type="string" name="shared_name" value="Rv3086 (pp) Rv2108"/></edge>
<edge label="Rv0896 (pp) Rv0925c" source="152" target="1007" weight="1.0" weightOut="1.0" weigthIn="1.0" countOut="1.0" countIn="1.0">
<att type="string" name="edge.targetArrowShape" value="DIAMOND"/>
<att type="string" name="shared_name" value="Rv0896 (pp) Rv0925c"/></edge>
<edge label="Rv3085 (pp) Rv1215c" source="153" target="1062" weight="1.0" weightOut="1.0" weigthIn="1.0" countOut="1.0" countIn="1.0">
<att type="string" name="edge.targetArrowShape" value="DIAMOND"/>
<att type="string" name="shared_name" value="Rv3085 (pp) Rv1215c"/></edge>
<edge label="Rv1975 (pp) Rv3178" source="154" target="741" weight="1.0" weightOut="1.0" weigthIn="1.0" countOut="1.0" countIn="1.0">
<att type="string" name="edge.targetArrowShape" value="DIAMOND"/>
<att type="string" name="shared_name" value="Rv1975 (pp) Rv3178"/></edge>
<edge label="Rv1975 (pp) Rv3517" source="154" target="954" weight="1.0" weightOut="1.0" weigthIn="1.0" countOut="1.0" countIn="1.0">
<att type="string" name="edge.targetArrowShape" value="DIAMOND"/>
<att type="string" name="shared_name" value="Rv1975 (pp) Rv3517"/></edge>
<edge label="Rv2065 (pp) Rv2849c" source="155" target="713" weight="1.0" weightOut="1.0" weigthIn="1.0" countOut="1.0" countIn="1.0">
<att type="string" name="edge.targetArrowShape" value="DIAMOND"/>
<att type="string" name="shared_name" value="Rv2065 (pp) Rv2849c"/></edge>
<edge label="Rv2065 (pp) Rv2848c" source="155" target="872" weight="1.0" weightOut="1.0" weigthIn="1.0" countOut="1.0" countIn="1.0">
<att type="string" name="edge.targetArrowShape" value="DIAMOND"/>
<att type="string" name="shared_name" value="Rv2065 (pp) Rv2848c"/></edge>
<edge label="Rv2065 (pp) Rv2066" source="155" target="156" weight="1.0" weightOut="1.0" weigthIn="1.0" countOut="1.0" countIn="1.0">
<att type="string" name="edge.targetArrowShape" value="DIAMOND"/>
<att type="string" name="shared_name" value="Rv2065 (pp) Rv2066"/></edge>
<edge label="Rv2066 (pp) Rv2849c" source="156" target="713" weight="1.0" weightOut="1.0" weigthIn="1.0" countOut="1.0" countIn="1.0">
<att type="string" name="edge.targetArrowShape" value="DIAMOND"/>
<att type="string" name="shared_name" value="Rv2066 (pp) Rv2849c"/></edge>
<edge label="Rv2066 (pp) Rv2065" source="156" target="155" weight="1.0" weightOut="1.0" weigthIn="1.0" countOut="1.0" countIn="1.0">
<att type="string" name="edge.targetArrowShape" value="DIAMOND"/>
<att type="string" name="shared_name" value="Rv2066 (pp) Rv2065"/></edge>
<edge label="Rv1158c (pp) Rv0441c" source="157" target="85" weight="1.0" weightOut="1.0" weigthIn="1.0" countOut="1.0" countIn="1.0">
<att type="string" name="edge.targetArrowShape" value="DIAMOND"/>
<att type="string" name="shared_name" value="Rv1158c (pp) Rv0441c"/></edge>
<edge label="Rv1158c (pp) Rv2927c" source="157" target="578" weight="1.0" weightOut="1.0" weigthIn="1.0" countOut="1.0" countIn="1.0">
<att type="string" name="edge.targetArrowShape" value="DIAMOND"/>
<att type="string" name="shared_name" value="Rv1158c (pp) Rv2927c"/></edge>
<edge label="Rv2813 (pp) Rv2079" source="158" target="451" weight="1.0" weightOut="1.0" weigthIn="1.0" countOut="1.0" countIn="1.0">
<att type="string" name="edge.targetArrowShape" value="DIAMOND"/>
<att type="string" name="shared_name" value="Rv2813 (pp) Rv2079"/></edge>
<edge label="Rv0255c (pp) Rv0306" source="159" target="1112" weight="1.0" weightOut="1.0" weigthIn="1.0" countOut="1.0" countIn="1.0">
<att type="string" name="edge.targetArrowShape" value="DIAMOND"/>
<att type="string" name="shared_name" value="Rv0255c (pp) Rv0306"/></edge>
<edge label="Rv0255c (pp) Rv0254c" source="159" target="263" weight="1.0" weightOut="1.0" weigthIn="1.0" countOut="1.0" countIn="1.0">
<att type="string" name="edge.targetArrowShape" value="DIAMOND"/>
<att type="string" name="shared_name" value="Rv0255c (pp) Rv0254c"/></edge>
<edge label="Rv2811 (pp) Rv3756c" source="160" target="14" weight="1.0" weightOut="1.0" weigthIn="1.0" countOut="1.0" countIn="1.0">
<att type="string" name="edge.targetArrowShape" value="DIAMOND"/>
<att type="string" name="shared_name" value="Rv2811 (pp) Rv3756c"/></edge>
<edge label="Rv2811 (pp) Rv3660c" source="160" target="733" weight="1.0" weightOut="1.0" weigthIn="1.0" countOut="1.0" countIn="1.0">
<att type="string" name="edge.targetArrowShape" value="DIAMOND"/>
<att type="string" name="shared_name" value="Rv2811 (pp) Rv3660c"/></edge>
<edge label="Rv2618 (pp) Rv2826c" source="161" target="838" weight="1.0" weightOut="1.0" weigthIn="1.0" countOut="1.0" countIn="1.0">
<att type="string" name="edge.targetArrowShape" value="DIAMOND"/>
<att type="string" name="shared_name" value="Rv2618 (pp) Rv2826c"/></edge>
<edge label="Rv3704c (pp) Rv1569" source="162" target="1080" weight="1.0" weightOut="1.0" weigthIn="1.0" countOut="1.0" countIn="1.0">
<att type="string" name="edge.targetArrowShape" value="DIAMOND"/>
<att type="string" name="shared_name" value="Rv3704c (pp) Rv1569"/></edge>
<edge label="Rv2074 (pp) Rv1830" source="163" target="833" weight="1.0" weightOut="1.0" weigthIn="1.0" countOut="1.0" countIn="1.0">
<att type="string" name="edge.targetArrowShape" value="DIAMOND"/>
<att type="string" name="shared_name" value="Rv2074 (pp) Rv1830"/></edge>
<edge label="Rv2458 (pp) Rv2121c" source="164" target="921" weight="1.0" weightOut="1.0" weigthIn="1.0" countOut="1.0" countIn="1.0">
<att type="string" name="edge.targetArrowShape" value="DIAMOND"/>
<att type="string" name="shared_name" value="Rv2458 (pp) Rv2121c"/></edge>
<edge label="Rv2458 (pp) Rv0137c" source="164" target="650" weight="1.0" weightOut="1.0" weigthIn="1.0" countOut="1.0" countIn="1.0">
<att type="string" name="edge.targetArrowShape" value="DIAMOND"/>
<att type="string" name="shared_name" value="Rv2458 (pp) Rv0137c"/></edge>
<edge label="Rv3076 (pp) Rv2980" source="165" target="846" weight="1.0" weightOut="1.0" weigthIn="1.0" countOut="1.0" countIn="1.0">
<att type="string" name="edge.targetArrowShape" value="DIAMOND"/>
<att type="string" name="shared_name" value="Rv3076 (pp) Rv2980"/></edge>
<edge label="Rv3665c (pp) Rv1663" source="166" target="442" weight="1.0" weightOut="1.0" weigthIn="1.0" countOut="1.0" countIn="1.0">
<att type="string" name="edge.targetArrowShape" value="DIAMOND"/>
<att type="string" name="shared_name" value="Rv3665c (pp) Rv1663"/></edge>
<edge label="Rv3665c (pp) Rv3018c" source="166" target="26" weight="1.0" weightOut="1.0" weigthIn="1.0" countOut="1.0" countIn="1.0">
<att type="string" name="edge.targetArrowShape" value="DIAMOND"/>
<att type="string" name="shared_name" value="Rv3665c (pp) Rv3018c"/></edge>
<edge label="Rv3665c (pp) Rv1282c" source="166" target="1141" weight="1.0" weightOut="1.0" weigthIn="1.0" countOut="1.0" countIn="1.0">
<att type="string" name="edge.targetArrowShape" value="DIAMOND"/>
<att type="string" name="shared_name" value="Rv3665c (pp) Rv1282c"/></edge>
<edge label="Rv1777 (pp) Rv2505c" source="167" target="27" weight="1.0" weightOut="1.0" weigthIn="1.0" countOut="1.0" countIn="1.0">
<att type="string" name="edge.targetArrowShape" value="DIAMOND"/>
<att type="string" name="shared_name" value="Rv1777 (pp) Rv2505c"/></edge>
<edge label="Rv1777 (pp) Rv1135c" source="167" target="227" weight="1.0" weightOut="1.0" weigthIn="1.0" countOut="1.0" countIn="1.0">
<att type="string" name="edge.targetArrowShape" value="DIAMOND"/>
<att type="string" name="shared_name" value="Rv1777 (pp) Rv1135c"/></edge>
<edge label="Rv1777 (pp) Rv0728c" source="167" target="714" weight="1.0" weightOut="1.0" weigthIn="1.0" countOut="1.0" countIn="1.0">
<att type="string" name="edge.targetArrowShape" value="DIAMOND"/>
<att type="string" name="shared_name" value="Rv1777 (pp) Rv0728c"/></edge>
<edge label="Rv3078 (pp) Rv0178" source="168" target="185" weight="1.0" weightOut="1.0" weigthIn="1.0" countOut="1.0" countIn="1.0">
<att type="string" name="edge.targetArrowShape" value="DIAMOND"/>
<att type="string" name="shared_name" value="Rv3078 (pp) Rv0178"/></edge>
<edge label="Rv3078 (pp) Rv1703c" source="168" target="1083" weight="1.0" weightOut="1.0" weigthIn="1.0" countOut="1.0" countIn="1.0">
<att type="string" name="edge.targetArrowShape" value="DIAMOND"/>
<att type="string" name="shared_name" value="Rv3078 (pp) Rv1703c"/></edge>
<edge label="Rv0397 (pp) Rv3845" source="169" target="829" weight="1.0" weightOut="1.0" weigthIn="1.0" countOut="1.5" countIn="2.0">
<att type="string" name="edge.targetArrowShape" value="DIAMOND"/>
<att type="string" name="shared_name" value="Rv0397 (pp) Rv3845"/></edge>
<edge label="Rv0397 (pp) Rv2961" source="169" target="791" weight="1.0" weightOut="1.0" weigthIn="1.0" countOut="1.5" countIn="2.0">
<att type="string" name="edge.targetArrowShape" value="DIAMOND"/>
<att type="string" name="shared_name" value="Rv0397 (pp) Rv2961"/></edge>
<edge label="Rv0397 (pp) Rv3503c" source="169" target="941" weight="1.0" weightOut="1.0" weigthIn="1.0" countOut="2.0" countIn="1.0">
<att type="string" name="edge.targetArrowShape" value="DIAMOND"/>
<att type="string" name="shared_name" value="Rv0397 (pp) Rv3503c"/></edge>
<edge label="Rv0584 (pp) Rv3530c" source="170" target="38" weight="1.0" weightOut="1.0" weigthIn="1.0" countOut="1.0" countIn="1.0">
<att type="string" name="edge.targetArrowShape" value="DIAMOND"/>
<att type="string" name="shared_name" value="Rv0584 (pp) Rv3530c"/></edge>
<edge label="Rv0584 (pp) Rv0840c" source="170" target="521" weight="1.0" weightOut="1.0" weigthIn="1.0" countOut="1.0" countIn="1.0">
<att type="string" name="edge.targetArrowShape" value="DIAMOND"/>
<att type="string" name="shared_name" value="Rv0584 (pp) Rv0840c"/></edge>
<edge label="Rv0584 (pp) Rv0561c" source="170" target="358" weight="1.0" weightOut="1.0" weigthIn="1.0" countOut="1.0" countIn="1.0">
<att type="string" name="edge.targetArrowShape" value="DIAMOND"/>
<att type="string" name="shared_name" value="Rv0584 (pp) Rv0561c"/></edge>
<edge label="Rv0584 (pp) Rv3195" source="170" target="754" weight="1.0" weightOut="1.0" weigthIn="1.0" countOut="1.0" countIn="1.0">
<att type="string" name="edge.targetArrowShape" value="DIAMOND"/>
<att type="string" name="shared_name" value="Rv0584 (pp) Rv3195"/></edge>
<edge label="Rv1940 (pp) Rv1412" source="171" target="600" weight="1.0" weightOut="1.0" weigthIn="1.0" countOut="1.0" countIn="1.0">
<att type="string" name="edge.targetArrowShape" value="DIAMOND"/>
<att type="string" name="shared_name" value="Rv1940 (pp) Rv1412"/></edge>
<edge label="Rv0391 (pp) Rv3248c" source="172" target="1077" weight="1.0" weightOut="1.0" weigthIn="1.0" countOut="1.0" countIn="1.0">
<att type="string" name="edge.targetArrowShape" value="DIAMOND"/>
<att type="string" name="shared_name" value="Rv0391 (pp) Rv3248c"/></edge>
<edge label="Rv3010c (pp) Rv1438" source="173" target="497" weight="1.0" weightOut="1.0" weigthIn="1.0" countOut="1.0" countIn="1.0">
<att type="string" name="edge.targetArrowShape" value="DIAMOND"/>
<att type="string" name="shared_name" value="Rv3010c (pp) Rv1438"/></edge>
<edge label="Rv2032 (pp) Rv1996" source="174" target="296" weight="1.0" weightOut="1.0" weigthIn="1.0" countOut="1.0" countIn="1.0">
<att type="string" name="edge.targetArrowShape" value="DIAMOND"/>
<att type="string" name="shared_name" value="Rv2032 (pp) Rv1996"/></edge>
<edge label="Rv2032 (pp) Rv0086" source="174" target="875" weight="1.0" weightOut="1.0" weigthIn="1.0" countOut="1.0" countIn="1.0">
<att type="string" name="edge.targetArrowShape" value="DIAMOND"/>
<att type="string" name="shared_name" value="Rv2032 (pp) Rv0086"/></edge>
<edge label="Rv2032 (pp) Rv2030c" source="174" target="127" weight="1.0" weightOut="1.0" weigthIn="1.0" countOut="1.0" countIn="1.0">
<att type="string" name="edge.targetArrowShape" value="DIAMOND"/>
<att type="string" name="shared_name" value="Rv2032 (pp) Rv2030c"/></edge>
<edge label="Rv0582 (pp) Rv2254c" source="175" target="1075" weight="1.0" weightOut="1.0" weigthIn="1.0" countOut="1.0" countIn="1.0">
<att type="string" name="edge.targetArrowShape" value="DIAMOND"/>
<att type="string" name="shared_name" value="Rv0582 (pp) Rv2254c"/></edge>
<edge label="Rv0582 (pp) Rv0581" source="175" target="179" weight="1.0" weightOut="1.0" weigthIn="1.0" countOut="1.0" countIn="1.0">
<att type="string" name="edge.targetArrowShape" value="DIAMOND"/>
<att type="string" name="shared_name" value="Rv0582 (pp) Rv0581"/></edge>
<edge label="Rv0582 (pp) Rv3627c" source="175" target="506" weight="1.0" weightOut="1.0" weigthIn="1.0" countOut="1.0" countIn="1.0">
<att type="string" name="edge.targetArrowShape" value="DIAMOND"/>
<att type="string" name="shared_name" value="Rv0582 (pp) Rv3627c"/></edge>
<edge label="Rv3739c (pp) Rv3333c" source="176" target="82" weight="1.0" weightOut="1.0" weigthIn="1.0" countOut="1.0" countIn="1.0">
<att type="string" name="edge.targetArrowShape" value="DIAMOND"/>
<att type="string" name="shared_name" value="Rv3739c (pp) Rv3333c"/></edge>
<edge label="Rv3739c (pp) Rv2679" source="176" target="901" weight="1.0" weightOut="1.0" weigthIn="1.0" countOut="1.0" countIn="1.0">
<att type="string" name="edge.targetArrowShape" value="DIAMOND"/>
<att type="string" name="shared_name" value="Rv3739c (pp) Rv2679"/></edge>
<edge label="Rv3739c (pp) Rv3512" source="176" target="948" weight="1.0" weightOut="1.0" weigthIn="1.0" countOut="1.0" countIn="1.0">
<att type="string" name="edge.targetArrowShape" value="DIAMOND"/>
<att type="string" name="shared_name" value="Rv3739c (pp) Rv3512"/></edge>
<edge label="Rv1947 (pp) Rv1317c" source="177" target="42" weight="1.0" weightOut="1.0" weigthIn="1.0" countOut="1.0" countIn="1.0">
<att type="string" name="edge.targetArrowShape" value="DIAMOND"/>
<att type="string" name="shared_name" value="Rv1947 (pp) Rv1317c"/></edge>
<edge label="Rv1947 (pp) Rv3191c" source="177" target="683" weight="1.0" weightOut="1.0" weigthIn="1.0" countOut="1.0" countIn="1.0">
<att type="string" name="edge.targetArrowShape" value="DIAMOND"/>
<att type="string" name="shared_name" value="Rv1947 (pp) Rv3191c"/></edge>
<edge label="Rv2374c (pp) Rv0480c" source="178" target="71" weight="1.0" weightOut="1.0" weigthIn="1.0" countOut="1.0" countIn="1.0">
<att type="string" name="edge.targetArrowShape" value="DIAMOND"/>
<att type="string" name="shared_name" value="Rv2374c (pp) Rv0480c"/></edge>
<edge label="Rv0581 (pp) Rv2254c" source="179" target="1075" weight="1.0" weightOut="1.0" weigthIn="1.0" countOut="1.0" countIn="1.0">
<att type="string" name="edge.targetArrowShape" value="DIAMOND"/>
<att type="string" name="shared_name" value="Rv0581 (pp) Rv2254c"/></edge>
<edge label="Rv0581 (pp) Rv0582" source="179" target="175" weight="1.0" weightOut="1.0" weigthIn="1.0" countOut="1.0" countIn="1.0">
<att type="string" name="edge.targetArrowShape" value="DIAMOND"/>
<att type="string" name="shared_name" value="Rv0581 (pp) Rv0582"/></edge>
<edge label="Rv0581 (pp) Rv2326c" source="179" target="236" weight="1.0" weightOut="1.0" weigthIn="1.0" countOut="1.0" countIn="1.0">
<att type="string" name="edge.targetArrowShape" value="DIAMOND"/>
<att type="string" name="shared_name" value="Rv0581 (pp) Rv2326c"/></edge>
<edge label="Rv0581 (pp) Rv3627c" source="179" target="506" weight="1.0" weightOut="1.0" weigthIn="1.0" countOut="1.0" countIn="1.0">
<att type="string" name="edge.targetArrowShape" value="DIAMOND"/>
<att type="string" name="shared_name" value="Rv0581 (pp) Rv3627c"/></edge>
<edge label="Rv1196 (pp) Rv0243" source="180" target="612" weight="1.0" weightOut="1.0" weigthIn="1.0" countOut="1.0" countIn="1.0">
<att type="string" name="edge.targetArrowShape" value="DIAMOND"/>
<att type="string" name="shared_name" value="Rv1196 (pp) Rv0243"/></edge>
<edge label="Rv2976c (pp) Rv3752c" source="181" target="220" weight="1.0" weightOut="1.0" weigthIn="1.0" countOut="1.0" countIn="1.0">
<att type="string" name="edge.targetArrowShape" value="DIAMOND"/>
<att type="string" name="shared_name" value="Rv2976c (pp) Rv3752c"/></edge>
<edge label="Rv2976c (pp) Rv1985c" source="181" target="476" weight="1.0" weightOut="1.0" weigthIn="1.0" countOut="1.0" countIn="1.0">
<att type="string" name="edge.targetArrowShape" value="DIAMOND"/>
<att type="string" name="shared_name" value="Rv2976c (pp) Rv1985c"/></edge>
<edge label="Rv2805 (pp) Rv2492" source="182" target="109" weight="1.0" weightOut="1.0" weigthIn="1.0" countOut="1.0" countIn="1.0">
<att type="string" name="edge.targetArrowShape" value="DIAMOND"/>
<att type="string" name="shared_name" value="Rv2805 (pp) Rv2492"/></edge>
<edge label="Rv3462c (pp) Rv1674c" source="183" target="811" weight="1.0" weightOut="1.0" weigthIn="1.0" countOut="1.0" countIn="1.0">
<att type="string" name="edge.targetArrowShape" value="DIAMOND"/>
<att type="string" name="shared_name" value="Rv3462c (pp) Rv1674c"/></edge>
<edge label="Rv2833c (pp) Rv2317" source="184" target="738" weight="1.0" weightOut="1.0" weigthIn="1.0" countOut="1.0" countIn="1.0">
<att type="string" name="edge.targetArrowShape" value="DIAMOND"/>
<att type="string" name="shared_name" value="Rv2833c (pp) Rv2317"/></edge>
<edge label="Rv2833c (pp) Rv2316" source="184" target="740" weight="1.0" weightOut="1.0" weigthIn="1.0" countOut="1.0" countIn="1.0">
<att type="string" name="edge.targetArrowShape" value="DIAMOND"/>
<att type="string" name="shared_name" value="Rv2833c (pp) Rv2316"/></edge>
<edge label="Rv2833c (pp) Rv2039c" source="184" target="302" weight="1.0" weightOut="1.0" weigthIn="1.0" countOut="1.0" countIn="1.0">
<att type="string" name="edge.targetArrowShape" value="DIAMOND"/>
<att type="string" name="shared_name" value="Rv2833c (pp) Rv2039c"/></edge>
<edge label="Rv2833c (pp) Rv2040c" source="184" target="698" weight="1.0" weightOut="1.0" weigthIn="1.0" countOut="1.0" countIn="1.0">
<att type="string" name="edge.targetArrowShape" value="DIAMOND"/>
<att type="string" name="shared_name" value="Rv2833c (pp) Rv2040c"/></edge>
<edge label="Rv0178 (pp) Rv3078" source="185" target="168" weight="1.0" weightOut="1.0" weigthIn="1.0" countOut="1.0" countIn="1.0">
<att type="string" name="edge.targetArrowShape" value="DIAMOND"/>
<att type="string" name="shared_name" value="Rv0178 (pp) Rv3078"/></edge>
<edge label="Rv2601 (pp) Rv3309c" source="186" target="516" weight="1.0" weightOut="1.0" weigthIn="1.0" countOut="1.0" countIn="1.0">
<att type="string" name="edge.targetArrowShape" value="DIAMOND"/>
<att type="string" name="shared_name" value="Rv2601 (pp) Rv3309c"/></edge>
<edge label="Rv1645c (pp) Rv1884c" source="187" target="500" weight="1.0" weightOut="1.0" weigthIn="1.0" countOut="1.0" countIn="1.0">
<att type="string" name="edge.targetArrowShape" value="DIAMOND"/>
<att type="string" name="shared_name" value="Rv1645c (pp) Rv1884c"/></edge>
<edge label="Rv1645c (pp) Rv1398c" source="187" target="1145" weight="1.0" weightOut="1.0" weigthIn="1.0" countOut="1.0" countIn="1.0">
<att type="string" name="edge.targetArrowShape" value="DIAMOND"/>
<att type="string" name="shared_name" value="Rv1645c (pp) Rv1398c"/></edge>
<edge label="Rv0389 (pp) Rv0808" source="188" target="90" weight="1.0" weightOut="1.0" weigthIn="1.0" countOut="1.0" countIn="1.0">
<att type="string" name="edge.targetArrowShape" value="DIAMOND"/>
<att type="string" name="shared_name" value="Rv0389 (pp) Rv0808"/></edge>
<edge label="Rv2443 (pp) Rv1257c" source="189" target="1067" weight="1.0" weightOut="1.0" weigthIn="1.0" countOut="1.0" countIn="1.0">
<att type="string" name="edge.targetArrowShape" value="DIAMOND"/>
<att type="string" name="shared_name" value="Rv2443 (pp) Rv1257c"/></edge>
<edge label="Rv2443 (pp) Rv1837c" source="189" target="1117" weight="1.0" weightOut="1.0" weigthIn="1.0" countOut="1.0" countIn="1.0">
<att type="string" name="edge.targetArrowShape" value="DIAMOND"/>
<att type="string" name="shared_name" value="Rv2443 (pp) Rv1837c"/></edge>
<edge label="Rv0174 (pp) Rv3487c" source="190" target="262" weight="1.0" weightOut="1.0" weigthIn="1.0" countOut="1.0" countIn="1.0">
<att type="string" name="edge.targetArrowShape" value="DIAMOND"/>
<att type="string" name="shared_name" value="Rv0174 (pp) Rv3487c"/></edge>
<edge label="Rv2320c (pp) Rv3542c" source="191" target="586" weight="1.0" weightOut="1.0" weigthIn="1.0" countOut="1.0" countIn="1.0">
<att type="string" name="edge.targetArrowShape" value="DIAMOND"/>
<att type="string" name="shared_name" value="Rv2320c (pp) Rv3542c"/></edge>
<edge label="Rv3664c (pp) Rv0149" source="192" target="118" weight="1.0" weightOut="1.0" weigthIn="1.0" countOut="1.0" countIn="1.0">
<att type="string" name="edge.targetArrowShape" value="DIAMOND"/>
<att type="string" name="shared_name" value="Rv3664c (pp) Rv0149"/></edge>
<edge label="Rv3664c (pp) Rv1967" source="192" target="133" weight="1.0" weightOut="1.0" weigthIn="1.0" countOut="1.0" countIn="1.0">
<att type="string" name="edge.targetArrowShape" value="DIAMOND"/>
<att type="string" name="shared_name" value="Rv3664c (pp) Rv1967"/></edge>
<edge label="Rv3664c (pp) Rv0916c" source="192" target="762" weight="1.0" weightOut="1.0" weigthIn="1.0" countOut="1.0" countIn="1.0">
<att type="string" name="edge.targetArrowShape" value="DIAMOND"/>
<att type="string" name="shared_name" value="Rv3664c (pp) Rv0916c"/></edge>
<edge label="Rv3664c (pp) Rv1283c" source="192" target="1156" weight="1.0" weightOut="1.0" weigthIn="1.0" countOut="1.0" countIn="1.0">
<att type="string" name="edge.targetArrowShape" value="DIAMOND"/>
<att type="string" name="shared_name" value="Rv3664c (pp) Rv1283c"/></edge>
<edge label="Rv1746 (pp) Rv1143" source="194" target="289" weight="1.0" weightOut="1.0" weigthIn="1.0" countOut="1.0" countIn="1.0">
<att type="string" name="edge.targetArrowShape" value="DIAMOND"/>
<att type="string" name="shared_name" value="Rv1746 (pp) Rv1143"/></edge>
<edge label="Rv1746 (pp) Rv2052c" source="194" target="20" weight="1.0" weightOut="1.0" weigthIn="1.0" countOut="1.0" countIn="1.0">
<att type="string" name="edge.targetArrowShape" value="DIAMOND"/>
<att type="string" name="shared_name" value="Rv1746 (pp) Rv2052c"/></edge>
<edge label="Rv0878c (pp) Rv0885" source="193" target="272" weight="1.0" weightOut="1.0" weigthIn="1.0" countOut="1.0" countIn="1.0">
<att type="string" name="edge.targetArrowShape" value="DIAMOND"/>
<att type="string" name="shared_name" value="Rv0878c (pp) Rv0885"/></edge>
<edge label="Rv0878c (pp) Rv0886" source="193" target="273" weight="1.0" weightOut="1.0" weigthIn="1.0" countOut="1.0" countIn="1.0">
<att type="string" name="edge.targetArrowShape" value="DIAMOND"/>
<att type="string" name="shared_name" value="Rv0878c (pp) Rv0886"/></edge>
<edge label="Rv1748 (pp) Rv2953" source="195" target="826" weight="1.0" weightOut="1.0" weigthIn="1.0" countOut="1.0" countIn="1.0">
<att type="string" name="edge.targetArrowShape" value="DIAMOND"/>
<att type="string" name="shared_name" value="Rv1748 (pp) Rv2953"/></edge>
<edge label="Rv1748 (pp) Rv1217c" source="195" target="1098" weight="1.0" weightOut="1.0" weigthIn="1.0" countOut="1.0" countIn="1.0">
<att type="string" name="edge.targetArrowShape" value="DIAMOND"/>
<att type="string" name="shared_name" value="Rv1748 (pp) Rv1217c"/></edge>
<edge label="Rv1957 (pp) Rv0058" source="196" target="798" weight="1.0" weightOut="1.0" weigthIn="1.0" countOut="1.0" countIn="1.0">
<att type="string" name="edge.targetArrowShape" value="DIAMOND"/>
<att type="string" name="shared_name" value="Rv1957 (pp) Rv0058"/></edge>
<edge label="Rv0570 (pp) Rv2764c" source="197" target="434" weight="1.0" weightOut="1.0" weigthIn="1.0" countOut="1.0" countIn="1.0">
<att type="string" name="edge.targetArrowShape" value="DIAMOND"/>
<att type="string" name="shared_name" value="Rv0570 (pp) Rv2764c"/></edge>
<edge label="Rv1955 (pp) Rv1959c" source="198" target="583" weight="1.0" weightOut="1.0" weigthIn="1.0" countOut="1.0" countIn="1.0">
<att type="string" name="edge.targetArrowShape" value="DIAMOND"/>
<att type="string" name="shared_name" value="Rv1955 (pp) Rv1959c"/></edge>
<edge label="Rv3063 (pp) Rv0860" source="199" target="217" weight="1.0" weightOut="1.0" weigthIn="1.0" countOut="1.0" countIn="1.0">
<att type="string" name="edge.targetArrowShape" value="DIAMOND"/>
<att type="string" name="shared_name" value="Rv3063 (pp) Rv0860"/></edge>
<edge label="Rv3063 (pp) Rv3667" source="199" target="312" weight="1.0" weightOut="1.0" weigthIn="1.0" countOut="1.0" countIn="1.0">
<att type="string" name="edge.targetArrowShape" value="DIAMOND"/>
<att type="string" name="shared_name" value="Rv3063 (pp) Rv3667"/></edge>
<edge label="Rv3350c (pp) Rv2330c" source="201" target="401" weight="1.0" weightOut="1.0" weigthIn="1.0" countOut="1.0" countIn="1.0">
<att type="string" name="edge.targetArrowShape" value="DIAMOND"/>
<att type="string" name="shared_name" value="Rv3350c (pp) Rv2330c"/></edge>
<edge label="Rv3350c (pp) Rv1582c" source="201" target="518" weight="1.0" weightOut="1.0" weigthIn="1.0" countOut="1.0" countIn="1.0">
<att type="string" name="edge.targetArrowShape" value="DIAMOND"/>
<att type="string" name="shared_name" value="Rv3350c (pp) Rv1582c"/></edge>
<edge label="Rv3350c (pp) Rv3577" source="201" target="1056" weight="1.0" weightOut="1.0" weigthIn="1.0" countOut="1.0" countIn="1.0">
<att type="string" name="edge.targetArrowShape" value="DIAMOND"/>
<att type="string" name="shared_name" value="Rv3350c (pp) Rv3577"/></edge>
<edge label="Rv1187 (pp) Rv2614c" source="200" target="252" weight="1.0" weightOut="1.0" weigthIn="1.0" countOut="1.0" countIn="1.0">
<att type="string" name="edge.targetArrowShape" value="DIAMOND"/>
<att type="string" name="shared_name" value="Rv1187 (pp) Rv2614c"/></edge>
<edge label="Rv1187 (pp) Rv1437" source="200" target="498" weight="1.0" weightOut="1.0" weigthIn="1.0" countOut="1.0" countIn="1.0">
<att type="string" name="edge.targetArrowShape" value="DIAMOND"/>
<att type="string" name="shared_name" value="Rv1187 (pp) Rv1437"/></edge>
<edge label="Rv0897c (pp) Rv2436" source="203" target="212" weight="1.0" weightOut="1.0" weigthIn="1.0" countOut="1.0" countIn="1.0">
<att type="string" name="edge.targetArrowShape" value="DIAMOND"/>
<att type="string" name="shared_name" value="Rv0897c (pp) Rv2436"/></edge>
<edge label="Rv2690c (pp) Rv2076c" source="202" target="229" weight="1.0" weightOut="1.0" weigthIn="1.0" countOut="1.0" countIn="1.0">
<att type="string" name="edge.targetArrowShape" value="DIAMOND"/>
<att type="string" name="shared_name" value="Rv2690c (pp) Rv2076c"/></edge>
<edge label="Rv2690c (pp) Rv0786c" source="202" target="326" weight="1.0" weightOut="1.0" weigthIn="1.0" countOut="1.0" countIn="1.0">
<att type="string" name="edge.targetArrowShape" value="DIAMOND"/>
<att type="string" name="shared_name" value="Rv2690c (pp) Rv0786c"/></edge>
<edge label="Rv2977c (pp) Rv3191c" source="204" target="683" weight="1.0" weightOut="1.0" weigthIn="1.0" countOut="1.0" countIn="1.0">
<att type="string" name="edge.targetArrowShape" value="DIAMOND"/>
<att type="string" name="shared_name" value="Rv2977c (pp) Rv3191c"/></edge>
<edge label="Rv1188 (pp) Rv1236" source="205" target="496" weight="1.0" weightOut="1.0" weigthIn="1.0" countOut="1.0" countIn="1.0">
<att type="string" name="edge.targetArrowShape" value="DIAMOND"/>
<att type="string" name="shared_name" value="Rv1188 (pp) Rv1236"/></edge>
<edge label="Rv2834c (pp) Rv2505c" source="206" target="27" weight="1.0" weightOut="1.0" weigthIn="1.0" countOut="1.0" countIn="1.0">
<att type="string" name="edge.targetArrowShape" value="DIAMOND"/>
<att type="string" name="shared_name" value="Rv2834c (pp) Rv2505c"/></edge>
<edge label="Rv3579c (pp) Rv0668" source="208" target="447" weight="1.0" weightOut="1.0" weigthIn="1.0" countOut="1.0" countIn="1.0">
<att type="string" name="edge.targetArrowShape" value="DIAMOND"/>
<att type="string" name="shared_name" value="Rv3579c (pp) Rv0668"/></edge>
<edge label="Rv3579c (pp) Rv2763c" source="208" target="470" weight="1.0" weightOut="1.0" weigthIn="1.0" countOut="1.0" countIn="1.0">
<att type="string" name="edge.targetArrowShape" value="DIAMOND"/>
<att type="string" name="shared_name" value="Rv3579c (pp) Rv2763c"/></edge>
<edge label="Rv1063c (pp) Rv1948c" source="207" target="65" weight="1.0" weightOut="1.0" weigthIn="1.0" countOut="1.0" countIn="1.0">
<att type="string" name="edge.targetArrowShape" value="DIAMOND"/>
<att type="string" name="shared_name" value="Rv1063c (pp) Rv1948c"/></edge>
<edge label="Rv1063c (pp) Rv1932" source="207" target="86" weight="1.0" weightOut="1.0" weigthIn="1.0" countOut="1.0" countIn="1.0">
<att type="string" name="edge.targetArrowShape" value="DIAMOND"/>
<att type="string" name="shared_name" value="Rv1063c (pp) Rv1932"/></edge>
<edge label="Rv1063c (pp) Rv1062" source="207" target="853" weight="1.0" weightOut="1.0" weigthIn="1.0" countOut="1.0" countIn="1.0">
<att type="string" name="edge.targetArrowShape" value="DIAMOND"/>
<att type="string" name="shared_name" value="Rv1063c (pp) Rv1062"/></edge>
<edge label="Rv1063c (pp) Rv1067c" source="207" target="102" weight="1.0" weightOut="1.0" weigthIn="1.0" countOut="1.0" countIn="1.0">
<att type="string" name="edge.targetArrowShape" value="DIAMOND"/>
<att type="string" name="shared_name" value="Rv1063c (pp) Rv1067c"/></edge>
<edge label="Rv0378 (pp) Rv3512" source="210" target="948" weight="1.0" weightOut="1.0" weigthIn="1.0" countOut="1.0" countIn="1.0">
<att type="string" name="edge.targetArrowShape" value="DIAMOND"/>
<att type="string" name="shared_name" value="Rv0378 (pp) Rv3512"/></edge>
<edge label="Rv2748c (pp) Rv2335" source="209" target="781" weight="1.0" weightOut="1.0" weigthIn="1.0" countOut="1.0" countIn="1.0">
<att type="string" name="edge.targetArrowShape" value="DIAMOND"/>
<att type="string" name="shared_name" value="Rv2748c (pp) Rv2335"/></edge>
<edge label="Rv2748c (pp) Rv0050" source="209" target="614" weight="1.0" weightOut="1.0" weigthIn="1.0" countOut="1.0" countIn="1.0">
<att type="string" name="edge.targetArrowShape" value="DIAMOND"/>
<att type="string" name="shared_name" value="Rv2748c (pp) Rv0050"/></edge>
<edge label="Rv0379 (pp) Rv2147c" source="211" target="1022" weight="1.0" weightOut="1.0" weigthIn="1.0" countOut="1.0" countIn="1.0">
<att type="string" name="edge.targetArrowShape" value="DIAMOND"/>
<att type="string" name="shared_name" value="Rv0379 (pp) Rv2147c"/></edge>
<edge label="Rv0379 (pp) Rv2129c" source="211" target="268" weight="1.0" weightOut="1.0" weigthIn="1.0" countOut="1.5" countIn="1.0">
<att type="string" name="edge.targetArrowShape" value="DIAMOND"/>
<att type="string" name="shared_name" value="Rv0379 (pp) Rv2129c"/></edge>
<edge label="Rv0379 (pp) Rv0511" source="211" target="1003" weight="1.0" weightOut="1.0" weigthIn="1.0" countOut="1.0" countIn="1.5">
<att type="string" name="edge.targetArrowShape" value="DIAMOND"/>
<att type="string" name="shared_name" value="Rv0379 (pp) Rv0511"/></edge>
<edge label="Rv2436 (pp) Rv3829c" source="212" target="704" weight="1.0" weightOut="1.0" weigthIn="1.0" countOut="1.0" countIn="1.0">
<att type="string" name="edge.targetArrowShape" value="DIAMOND"/>
<att type="string" name="shared_name" value="Rv2436 (pp) Rv3829c"/></edge>
<edge label="Rv2436 (pp) Rv1206" source="212" target="502" weight="1.0" weightOut="1.0" weigthIn="1.0" countOut="1.0" countIn="1.0">
<att type="string" name="edge.targetArrowShape" value="DIAMOND"/>
<att type="string" name="shared_name" value="Rv2436 (pp) Rv1206"/></edge>
<edge label="Rv2436 (pp) Rv0897c" source="212" target="203" weight="1.0" weightOut="1.0" weigthIn="1.0" countOut="1.0" countIn="1.0">
<att type="string" name="edge.targetArrowShape" value="DIAMOND"/>
<att type="string" name="shared_name" value="Rv2436 (pp) Rv0897c"/></edge>
<edge label="Rv3056 (pp) Rv1696" source="213" target="376" weight="1.0" weightOut="1.0" weigthIn="1.0" countOut="1.0" countIn="1.0">
<att type="string" name="edge.targetArrowShape" value="DIAMOND"/>
<att type="string" name="shared_name" value="Rv3056 (pp) Rv1696"/></edge>
<edge label="Rv1758 (pp) Rv0135c" source="214" target="686" weight="1.0" weightOut="1.0" weigthIn="1.0" countOut="1.0" countIn="2.0">
<att type="string" name="edge.targetArrowShape" value="DIAMOND"/>
<att type="string" name="shared_name" value="Rv1758 (pp) Rv0135c"/></edge>
<edge label="Rv1758 (pp) Rv3564" source="214" target="1034" weight="1.0" weightOut="1.0" weigthIn="1.0" countOut="1.5" countIn="1.0">
<att type="string" name="edge.targetArrowShape" value="DIAMOND"/>
<att type="string" name="shared_name" value="Rv1758 (pp) Rv3564"/></edge>
<edge label="Rv2225 (pp) Rv2845c" source="215" target="795" weight="1.0" weightOut="1.0" weigthIn="1.0" countOut="1.0" countIn="1.0">
<att type="string" name="edge.targetArrowShape" value="DIAMOND"/>
<att type="string" name="shared_name" value="Rv2225 (pp) Rv2845c"/></edge>
<edge label="Rv2211c (pp) Rv0446c" source="216" target="9" weight="1.0" weightOut="1.0" weigthIn="1.0" countOut="1.0" countIn="1.0">
<att type="string" name="edge.targetArrowShape" value="DIAMOND"/>
<att type="string" name="shared_name" value="Rv2211c (pp) Rv0446c"/></edge>
<edge label="Rv2211c (pp) Rv1832" source="216" target="831" weight="1.0" weightOut="1.0" weigthIn="1.0" countOut="1.0" countIn="1.0">
<att type="string" name="edge.targetArrowShape" value="DIAMOND"/>
<att type="string" name="shared_name" value="Rv2211c (pp) Rv1832"/></edge>
<edge label="Rv2211c (pp) Rv3397c" source="216" target="1114" weight="1.0" weightOut="1.0" weigthIn="1.0" countOut="1.0" countIn="1.0">
<att type="string" name="edge.targetArrowShape" value="DIAMOND"/>
<att type="string" name="shared_name" value="Rv2211c (pp) Rv3397c"/></edge>
<edge label="Rv2211c (pp) Rv0724" source="216" target="1148" weight="1.0" weightOut="1.0" weigthIn="1.0" countOut="1.0" countIn="1.0">
<att type="string" name="edge.targetArrowShape" value="DIAMOND"/>
<att type="string" name="shared_name" value="Rv2211c (pp) Rv0724"/></edge>
<edge label="Rv0860 (pp) Rv3063" source="217" target="199" weight="1.0" weightOut="1.0" weigthIn="1.0" countOut="1.0" countIn="1.0">
<att type="string" name="edge.targetArrowShape" value="DIAMOND"/>
<att type="string" name="shared_name" value="Rv0860 (pp) Rv3063"/></edge>
<edge label="Rv0860 (pp) Rv0859" source="217" target="249" weight="1.0" weightOut="1.0" weigthIn="1.0" countOut="1.0" countIn="1.0">
<att type="string" name="edge.targetArrowShape" value="DIAMOND"/>
<att type="string" name="shared_name" value="Rv0860 (pp) Rv0859"/></edge>
<edge label="Rv0860 (pp) Rv0873" source="217" target="300" weight="1.0" weightOut="1.0" weigthIn="1.0" countOut="1.0" countIn="1.0">
<att type="string" name="edge.targetArrowShape" value="DIAMOND"/>
<att type="string" name="shared_name" value="Rv0860 (pp) Rv0873"/></edge>
<edge label="Rv0860 (pp) Rv1175c" source="217" target="895" weight="1.0" weightOut="1.0" weigthIn="1.0" countOut="1.0" countIn="1.0">
<att type="string" name="edge.targetArrowShape" value="DIAMOND"/>
<att type="string" name="shared_name" value="Rv0860 (pp) Rv1175c"/></edge>
<edge label="Rv0860 (pp) Rv3546" source="217" target="1012" weight="1.0" weightOut="1.0" weigthIn="1.0" countOut="1.0" countIn="1.0">
<att type="string" name="edge.targetArrowShape" value="DIAMOND"/>
<att type="string" name="shared_name" value="Rv0860 (pp) Rv3546"/></edge>
<edge label="Rv3607c (pp) Rv2851c" source="218" target="405" weight="1.0" weightOut="1.0" weigthIn="1.0" countOut="1.0" countIn="1.0">
<att type="string" name="edge.targetArrowShape" value="DIAMOND"/>
<att type="string" name="shared_name" value="Rv3607c (pp) Rv2851c"/></edge>
<edge label="Rv3607c (pp) Rv2025c" source="218" target="835" weight="1.0" weightOut="1.0" weigthIn="1.0" countOut="1.0" countIn="1.0">
<att type="string" name="edge.targetArrowShape" value="DIAMOND"/>
<att type="string" name="shared_name" value="Rv3607c (pp) Rv2025c"/></edge>
<edge label="Rv3607c (pp) Rv0513" source="218" target="1005" weight="1.0" weightOut="1.0" weigthIn="1.0" countOut="1.0" countIn="1.0">
<att type="string" name="edge.targetArrowShape" value="DIAMOND"/>
<att type="string" name="shared_name" value="Rv3607c (pp) Rv0513"/></edge>
<edge label="Rv2859c (pp) Rv2860c" source="219" target="1027" weight="1.0" weightOut="1.0" weigthIn="1.0" countOut="1.0" countIn="1.0">
<att type="string" name="edge.targetArrowShape" value="DIAMOND"/>
<att type="string" name="shared_name" value="Rv2859c (pp) Rv2860c"/></edge>
<edge label="Rv3752c (pp) Rv2976c" source="220" target="181" weight="1.0" weightOut="1.0" weigthIn="1.0" countOut="1.0" countIn="1.0">
<att type="string" name="edge.targetArrowShape" value="DIAMOND"/>
<att type="string" name="shared_name" value="Rv3752c (pp) Rv2976c"/></edge>
<edge label="Rv0864 (pp) Rv2158c" source="221" target="373" weight="1.0" weightOut="1.0" weigthIn="1.0" countOut="1.0" countIn="1.0">
<att type="string" name="edge.targetArrowShape" value="DIAMOND"/>
<att type="string" name="shared_name" value="Rv0864 (pp) Rv2158c"/></edge>
<edge label="Rv0864 (pp) Rv3119" source="221" target="926" weight="1.0" weightOut="1.0" weigthIn="1.0" countOut="1.0" countIn="1.0">
<att type="string" name="edge.targetArrowShape" value="DIAMOND"/>
<att type="string" name="shared_name" value="Rv0864 (pp) Rv3119"/></edge>
<edge label="Rv2012 (pp) Rv0917" source="222" target="660" weight="1.0" weightOut="1.0" weigthIn="1.0" countOut="1.0" countIn="1.0">
<att type="string" name="edge.targetArrowShape" value="DIAMOND"/>
<att type="string" name="shared_name" value="Rv2012 (pp) Rv0917"/></edge>
<edge label="Rv2012 (pp) Rv3109" source="222" target="940" weight="1.0" weightOut="1.0" weigthIn="1.0" countOut="1.0" countIn="1.0">
<att type="string" name="edge.targetArrowShape" value="DIAMOND"/>
<att type="string" name="shared_name" value="Rv2012 (pp) Rv3109"/></edge>
<edge label="Rv2010 (pp) Rv1262c" source="223" target="654" weight="1.0" weightOut="1.0" weigthIn="1.0" countOut="1.0" countIn="1.0">
<att type="string" name="edge.targetArrowShape" value="DIAMOND"/>
<att type="string" name="shared_name" value="Rv2010 (pp) Rv1262c"/></edge>
<edge label="Rv2010 (pp) Rv1006" source="223" target="628" weight="1.0" weightOut="1.0" weigthIn="1.0" countOut="1.0" countIn="1.0">
<att type="string" name="edge.targetArrowShape" value="DIAMOND"/>
<att type="string" name="shared_name" value="Rv2010 (pp) Rv1006"/></edge>
<edge label="Rv2428 (pp) Rv1314c" source="224" target="83" weight="1.0" weightOut="1.0" weigthIn="1.0" countOut="1.0" countIn="1.0">
<att type="string" name="edge.targetArrowShape" value="DIAMOND"/>
<att type="string" name="shared_name" value="Rv2428 (pp) Rv1314c"/></edge>
<edge label="Rv2428 (pp) Rv0133" source="224" target="95" weight="1.0" weightOut="1.0" weigthIn="1.0" countOut="1.0" countIn="1.0">
<att type="string" name="edge.targetArrowShape" value="DIAMOND"/>
<att type="string" name="shared_name" value="Rv2428 (pp) Rv0133"/></edge>
<edge label="Rv2428 (pp) Rv2429" source="224" target="225" weight="1.0" weightOut="1.0" weigthIn="1.0" countOut="1.0" countIn="1.5">
<att type="string" name="edge.targetArrowShape" value="DIAMOND"/>
<att type="string" name="shared_name" value="Rv2428 (pp) Rv2429"/></edge>
<edge label="Rv2428 (pp) Rv1470" source="224" target="556" weight="1.0" weightOut="1.0" weigthIn="1.0" countOut="1.0" countIn="1.0">
<att type="string" name="edge.targetArrowShape" value="DIAMOND"/>
<att type="string" name="shared_name" value="Rv2428 (pp) Rv1470"/></edge>
<edge label="Rv2428 (pp) Rv1471" source="224" target="558" weight="1.0" weightOut="1.0" weigthIn="1.0" countOut="1.0" countIn="1.0">
<att type="string" name="edge.targetArrowShape" value="DIAMOND"/>
<att type="string" name="shared_name" value="Rv2428 (pp) Rv1471"/></edge>
<edge label="Rv2429 (pp) Rv2428" source="225" target="224" weight="1.0" weightOut="1.0" weigthIn="1.0" countOut="1.5" countIn="1.0">
<att type="string" name="edge.targetArrowShape" value="DIAMOND"/>
<att type="string" name="shared_name" value="Rv2429 (pp) Rv2428"/></edge>
<edge label="Rv2429 (pp) Rv3094c" source="225" target="84" weight="1.0" weightOut="1.0" weigthIn="1.0" countOut="1.0" countIn="1.5">
<att type="string" name="edge.targetArrowShape" value="DIAMOND"/>
<att type="string" name="shared_name" value="Rv2429 (pp) Rv3094c"/></edge>
<edge label="Rv0364 (pp) Rv3455c" source="228" target="804" weight="1.0" weightOut="1.0" weigthIn="1.0" countOut="1.0" countIn="1.0">
<att type="string" name="edge.targetArrowShape" value="DIAMOND"/>
<att type="string" name="shared_name" value="Rv0364 (pp) Rv3455c"/></edge>
<edge label="Rv1135c (pp) Rv1777" source="227" target="167" weight="1.0" weightOut="1.0" weigthIn="1.0" countOut="1.0" countIn="1.0">
<att type="string" name="edge.targetArrowShape" value="DIAMOND"/>
<att type="string" name="shared_name" value="Rv1135c (pp) Rv1777"/></edge>
<edge label="Rv1135c (pp) Rv1115" source="227" target="40" weight="1.0" weightOut="1.0" weigthIn="1.0" countOut="1.0" countIn="1.0">
<att type="string" name="edge.targetArrowShape" value="DIAMOND"/>
<att type="string" name="shared_name" value="Rv1135c (pp) Rv1115"/></edge>
<edge label="Rv1135c (pp) Rv2835c" source="227" target="144" weight="1.0" weightOut="1.0" weigthIn="1.0" countOut="1.0" countIn="1.0">
<att type="string" name="edge.targetArrowShape" value="DIAMOND"/>
<att type="string" name="shared_name" value="Rv1135c (pp) Rv2835c"/></edge>
<edge label="Rv1135c (pp) Rv1039c" source="227" target="346" weight="1.0" weightOut="1.0" weigthIn="1.0" countOut="1.0" countIn="1.0">
<att type="string" name="edge.targetArrowShape" value="DIAMOND"/>
<att type="string" name="shared_name" value="Rv1135c (pp) Rv1039c"/></edge>
<edge label="Rv1135c (pp) Rv1582c" source="227" target="518" weight="1.0" weightOut="1.0" weigthIn="1.0" countOut="1.0" countIn="1.0">
<att type="string" name="edge.targetArrowShape" value="DIAMOND"/>
<att type="string" name="shared_name" value="Rv1135c (pp) Rv1582c"/></edge>
<edge label="Rv2377c (pp) Rv2379c" source="226" target="278" weight="1.0" weightOut="1.0" weigthIn="1.0" countOut="1.0" countIn="1.0">
<att type="string" name="edge.targetArrowShape" value="DIAMOND"/>
<att type="string" name="shared_name" value="Rv2377c (pp) Rv2379c"/></edge>
<edge label="Rv2076c (pp) Rv2690c" source="229" target="202" weight="1.0" weightOut="1.0" weigthIn="1.0" countOut="1.0" countIn="1.0">
<att type="string" name="edge.targetArrowShape" value="DIAMOND"/>
<att type="string" name="shared_name" value="Rv2076c (pp) Rv2690c"/></edge>
<edge label="Rv2076c (pp) Rv1921c" source="229" target="253" weight="1.0" weightOut="1.0" weigthIn="1.0" countOut="1.0" countIn="1.0">
<att type="string" name="edge.targetArrowShape" value="DIAMOND"/>
<att type="string" name="shared_name" value="Rv2076c (pp) Rv1921c"/></edge>
<edge label="Rv2076c (pp) Rv2544" source="229" target="394" weight="1.0" weightOut="1.0" weigthIn="1.0" countOut="1.0" countIn="1.0">
<att type="string" name="edge.targetArrowShape" value="DIAMOND"/>
<att type="string" name="shared_name" value="Rv2076c (pp) Rv2544"/></edge>
<edge label="Rv1181 (pp) Rv1182" source="230" target="233" weight="1.0" weightOut="1.0" weigthIn="1.0" countOut="1.5" countIn="1.5">
<att type="string" name="edge.targetArrowShape" value="DIAMOND"/>
<att type="string" name="shared_name" value="Rv1181 (pp) Rv1182"/></edge>
<edge label="Rv2423 (pp) Rv0976c" source="231" target="309" weight="1.0" weightOut="1.0" weigthIn="1.0" countOut="1.0" countIn="1.0">
<att type="string" name="edge.targetArrowShape" value="DIAMOND"/>
<att type="string" name="shared_name" value="Rv2423 (pp) Rv0976c"/></edge>
<edge label="Rv1182 (pp) Rv1185c" source="233" target="532" weight="1.0" weightOut="1.0" weigthIn="1.0" countOut="1.5" countIn="1.5">
<att type="string" name="edge.targetArrowShape" value="DIAMOND"/>
<att type="string" name="shared_name" value="Rv1182 (pp) Rv1185c"/></edge>
<edge label="Rv1182 (pp) Rv1181" source="233" target="230" weight="1.0" weightOut="1.0" weigthIn="1.0" countOut="1.5" countIn="1.5">
<att type="string" name="edge.targetArrowShape" value="DIAMOND"/>
<att type="string" name="shared_name" value="Rv1182 (pp) Rv1181"/></edge>
<edge label="Rv0069c (pp) Rv2964" source="232" target="797" weight="1.0" weightOut="1.0" weigthIn="1.0" countOut="1.0" countIn="1.0">
<att type="string" name="edge.targetArrowShape" value="DIAMOND"/>
<att type="string" name="shared_name" value="Rv0069c (pp) Rv2964"/></edge>
<edge label="Rv0251c (pp) Rv2030c" source="234" target="127" weight="1.0" weightOut="1.0" weigthIn="1.0" countOut="1.0" countIn="1.0">
<att type="string" name="edge.targetArrowShape" value="DIAMOND"/>
<att type="string" name="shared_name" value="Rv0251c (pp) Rv2030c"/></edge>
<edge label="Rv1620c (pp) Rv1621c" source="235" target="259" weight="1.0" weightOut="1.0" weigthIn="1.0" countOut="1.0" countIn="1.0">
<att type="string" name="edge.targetArrowShape" value="DIAMOND"/>
<att type="string" name="shared_name" value="Rv1620c (pp) Rv1621c"/></edge>
<edge label="Rv2634c (pp) Rv0399c" source="237" target="897" weight="1.0" weightOut="1.0" weigthIn="1.0" countOut="1.0" countIn="1.0">
<att type="string" name="edge.targetArrowShape" value="DIAMOND"/>
<att type="string" name="shared_name" value="Rv2634c (pp) Rv0399c"/></edge>
<edge label="Rv2634c (pp) Rv0862c" source="237" target="800" weight="1.0" weightOut="1.0" weigthIn="1.0" countOut="1.0" countIn="1.0">
<att type="string" name="edge.targetArrowShape" value="DIAMOND"/>
<att type="string" name="shared_name" value="Rv2634c (pp) Rv0862c"/></edge>
<edge label="Rv2326c (pp) Rv2149c" source="236" target="992" weight="1.0" weightOut="1.0" weigthIn="1.0" countOut="1.0" countIn="1.0">
<att type="string" name="edge.targetArrowShape" value="DIAMOND"/>
<att type="string" name="shared_name" value="Rv2326c (pp) Rv2149c"/></edge>
<edge label="Rv2326c (pp) Rv0581" source="236" target="179" weight="1.0" weightOut="1.0" weigthIn="1.0" countOut="1.0" countIn="1.0">
<att type="string" name="edge.targetArrowShape" value="DIAMOND"/>
<att type="string" name="shared_name" value="Rv2326c (pp) Rv0581"/></edge>
<edge label="Rv3608c (pp) Rv3606c" source="239" target="349" weight="1.0" weightOut="1.0" weigthIn="1.0" countOut="1.0" countIn="1.0">
<att type="string" name="edge.targetArrowShape" value="DIAMOND"/>
<att type="string" name="shared_name" value="Rv3608c (pp) Rv3606c"/></edge>
<edge label="Rv3608c (pp) Rv1143" source="239" target="289" weight="1.0" weightOut="1.0" weigthIn="1.0" countOut="1.0" countIn="1.0">
<att type="string" name="edge.targetArrowShape" value="DIAMOND"/>
<att type="string" name="shared_name" value="Rv3608c (pp) Rv1143"/></edge>
<edge label="Rv3608c (pp) Rv2221c" source="239" target="341" weight="1.0" weightOut="1.0" weigthIn="1.0" countOut="1.0" countIn="1.0">
<att type="string" name="edge.targetArrowShape" value="DIAMOND"/>
<att type="string" name="shared_name" value="Rv3608c (pp) Rv2221c"/></edge>
<edge label="Rv1164 (pp) Rv1162" source="238" target="241" weight="1.0" weightOut="1.0" weigthIn="1.0" countOut="1.0" countIn="1.0">
<att type="string" name="edge.targetArrowShape" value="DIAMOND"/>
<att type="string" name="shared_name" value="Rv1164 (pp) Rv1162"/></edge>
<edge label="Rv2854 (pp) Rv2630" source="240" target="963" weight="1.0" weightOut="1.0" weigthIn="1.0" countOut="1.0" countIn="1.0">
<att type="string" name="edge.targetArrowShape" value="DIAMOND"/>
<att type="string" name="shared_name" value="Rv2854 (pp) Rv2630"/></edge>
<edge label="Rv1162 (pp) Rv1164" source="241" target="238" weight="1.0" weightOut="1.0" weigthIn="1.0" countOut="1.0" countIn="1.0">
<att type="string" name="edge.targetArrowShape" value="DIAMOND"/>
<att type="string" name="shared_name" value="Rv1162 (pp) Rv1164"/></edge>
<edge label="Rv1162 (pp) Rv1163" source="241" target="242" weight="1.0" weightOut="1.0" weigthIn="1.0" countOut="1.0" countIn="1.0">
<att type="string" name="edge.targetArrowShape" value="DIAMOND"/>
<att type="string" name="shared_name" value="Rv1162 (pp) Rv1163"/></edge>
<edge label="Rv1162 (pp) Rv2837c" source="241" target="281" weight="1.0" weightOut="1.0" weigthIn="1.0" countOut="1.0" countIn="1.0">
<att type="string" name="edge.targetArrowShape" value="DIAMOND"/>
<att type="string" name="shared_name" value="Rv1162 (pp) Rv2837c"/></edge>
<edge label="Rv1162 (pp) Rv1161" source="241" target="285" weight="1.0" weightOut="1.0" weigthIn="1.0" countOut="1.0" countIn="1.0">
<att type="string" name="edge.targetArrowShape" value="DIAMOND"/>
<att type="string" name="shared_name" value="Rv1162 (pp) Rv1161"/></edge>
<edge label="Rv1163 (pp) Rv1162" source="242" target="241" weight="1.0" weightOut="1.0" weigthIn="1.0" countOut="1.0" countIn="1.0">
<att type="string" name="edge.targetArrowShape" value="DIAMOND"/>
<att type="string" name="shared_name" value="Rv1163 (pp) Rv1162"/></edge>
<edge label="Rv3753c (pp) Rv2149c" source="243" target="992" weight="1.0" weightOut="1.0" weigthIn="1.0" countOut="1.0" countIn="1.0">
<att type="string" name="edge.targetArrowShape" value="DIAMOND"/>
<att type="string" name="shared_name" value="Rv3753c (pp) Rv2149c"/></edge>
<edge label="Rv2215 (pp) Rv0794c" source="244" target="955" weight="1.0" weightOut="1.0" weigthIn="1.0" countOut="1.0" countIn="1.0">
<att type="string" name="edge.targetArrowShape" value="DIAMOND"/>
<att type="string" name="shared_name" value="Rv2215 (pp) Rv0794c"/></edge>
<edge label="Rv2218 (pp) Rv0321" source="246" target="1139" weight="1.0" weightOut="1.0" weigthIn="1.0" countOut="1.0" countIn="1.0">
<att type="string" name="edge.targetArrowShape" value="DIAMOND"/>
<att type="string" name="shared_name" value="Rv2218 (pp) Rv0321"/></edge>
<edge label="Rv0855 (pp) Rv2612c" source="245" target="305" weight="1.0" weightOut="1.0" weigthIn="1.0" countOut="1.0" countIn="1.0">
<att type="string" name="edge.targetArrowShape" value="DIAMOND"/>
<att type="string" name="shared_name" value="Rv0855 (pp) Rv2612c"/></edge>
<edge label="Rv2217 (pp) Rv0870c" source="247" target="352" weight="1.0" weightOut="1.0" weigthIn="1.0" countOut="1.0" countIn="1.0">
<att type="string" name="edge.targetArrowShape" value="DIAMOND"/>
<att type="string" name="shared_name" value="Rv2217 (pp) Rv0870c"/></edge>
<edge label="Rv0351 (pp) Rv0353" source="248" target="251" weight="1.0" weightOut="1.0" weigthIn="1.0" countOut="1.0" countIn="1.0">
<att type="string" name="edge.targetArrowShape" value="DIAMOND"/>
<att type="string" name="shared_name" value="Rv0351 (pp) Rv0353"/></edge>
<edge label="Rv0859 (pp) Rv0860" source="249" target="217" weight="1.0" weightOut="1.0" weigthIn="1.0" countOut="1.0" countIn="1.0">
<att type="string" name="edge.targetArrowShape" value="DIAMOND"/>
<att type="string" name="shared_name" value="Rv0859 (pp) Rv0860"/></edge>
<edge label="Rv0353 (pp) Rv0351" source="251" target="248" weight="1.0" weightOut="1.0" weigthIn="1.0" countOut="1.0" countIn="1.0">
<att type="string" name="edge.targetArrowShape" value="DIAMOND"/>
<att type="string" name="shared_name" value="Rv0353 (pp) Rv0351"/></edge>
<edge label="Rv0353 (pp) Rv2461c" source="251" target="549" weight="1.0" weightOut="1.0" weigthIn="1.0" countOut="1.0" countIn="1.0">
<att type="string" name="edge.targetArrowShape" value="DIAMOND"/>
<att type="string" name="shared_name" value="Rv0353 (pp) Rv2461c"/></edge>
<edge label="Rv1731 (pp) Rv3432c" source="250" target="562" weight="1.0" weightOut="1.0" weigthIn="1.0" countOut="1.0" countIn="1.0">
<att type="string" name="edge.targetArrowShape" value="DIAMOND"/>
<att type="string" name="shared_name" value="Rv1731 (pp) Rv3432c"/></edge>
<edge label="Rv2614c (pp) Rv1187" source="252" target="200" weight="1.0" weightOut="1.0" weigthIn="1.0" countOut="1.0" countIn="1.0">
<att type="string" name="edge.targetArrowShape" value="DIAMOND"/>
<att type="string" name="shared_name" value="Rv2614c (pp) Rv1187"/></edge>
<edge label="Rv2614c (pp) Rv3525c" source="252" target="1057" weight="1.0" weightOut="1.0" weigthIn="1.0" countOut="1.0" countIn="1.0">
<att type="string" name="edge.targetArrowShape" value="DIAMOND"/>
<att type="string" name="shared_name" value="Rv2614c (pp) Rv3525c"/></edge>
<edge label="Rv2037c (pp) Rv0252" source="254" target="636" weight="1.0" weightOut="1.0" weigthIn="1.0" countOut="1.0" countIn="1.0">
<att type="string" name="edge.targetArrowShape" value="DIAMOND"/>
<att type="string" name="shared_name" value="Rv2037c (pp) Rv0252"/></edge>
<edge label="Rv1921c (pp) Rv0160c" source="253" target="961" weight="1.0" weightOut="1.0" weigthIn="1.0" countOut="1.0" countIn="1.0">
<att type="string" name="edge.targetArrowShape" value="DIAMOND"/>
<att type="string" name="shared_name" value="Rv1921c (pp) Rv0160c"/></edge>
<edge label="Rv1921c (pp) Rv2076c" source="253" target="229" weight="1.0" weightOut="1.0" weigthIn="1.0" countOut="1.0" countIn="1.0">
<att type="string" name="edge.targetArrowShape" value="DIAMOND"/>
<att type="string" name="shared_name" value="Rv1921c (pp) Rv2076c"/></edge>
<edge label="Rv2951c (pp) Rv0049" source="255" target="626" weight="1.0" weightOut="1.0" weigthIn="1.0" countOut="1.0" countIn="1.0">
<att type="string" name="edge.targetArrowShape" value="DIAMOND"/>
<att type="string" name="shared_name" value="Rv2951c (pp) Rv0049"/></edge>
<edge label="Rv0250c (pp) Rv0276" source="256" target="671" weight="1.0" weightOut="1.0" weigthIn="1.0" countOut="1.0" countIn="1.0">
<att type="string" name="edge.targetArrowShape" value="DIAMOND"/>
<att type="string" name="shared_name" value="Rv0250c (pp) Rv0276"/></edge>
<edge label="Rv3708c (pp) Rv0189c" source="257" target="966" weight="1.0" weightOut="1.0" weigthIn="1.0" countOut="1.0" countIn="1.0">
<att type="string" name="edge.targetArrowShape" value="DIAMOND"/>
<att type="string" name="shared_name" value="Rv3708c (pp) Rv0189c"/></edge>
<edge label="Rv0880 (pp) Rv0482" source="258" target="864" weight="1.0" weightOut="1.0" weigthIn="1.0" countOut="1.0" countIn="1.0">
<att type="string" name="edge.targetArrowShape" value="DIAMOND"/>
<att type="string" name="shared_name" value="Rv0880 (pp) Rv0482"/></edge>
<edge label="Rv1621c (pp) Rv1620c" source="259" target="235" weight="1.0" weightOut="1.0" weigthIn="1.0" countOut="1.0" countIn="1.0">
<att type="string" name="edge.targetArrowShape" value="DIAMOND"/>
<att type="string" name="shared_name" value="Rv1621c (pp) Rv1620c"/></edge>
<edge label="Rv0882 (pp) Rv0666" source="260" target="445" weight="1.0" weightOut="1.0" weigthIn="1.0" countOut="1.0" countIn="1.0">
<att type="string" name="edge.targetArrowShape" value="DIAMOND"/>
<att type="string" name="shared_name" value="Rv0882 (pp) Rv0666"/></edge>
<edge label="Rv3487c (pp) Rv0174" source="262" target="190" weight="1.0" weightOut="1.0" weigthIn="1.0" countOut="1.0" countIn="1.0">
<att type="string" name="edge.targetArrowShape" value="DIAMOND"/>
<att type="string" name="shared_name" value="Rv3487c (pp) Rv0174"/></edge>
<edge label="Rv2843 (pp) Rv2129c" source="261" target="268" weight="1.0" weightOut="1.0" weigthIn="1.0" countOut="1.0" countIn="1.0">
<att type="string" name="edge.targetArrowShape" value="DIAMOND"/>
<att type="string" name="shared_name" value="Rv2843 (pp) Rv2129c"/></edge>
<edge label="Rv2201 (pp) Rv1609" source="264" target="624" weight="1.0" weightOut="1.0" weigthIn="1.0" countOut="1.0" countIn="1.0">
<att type="string" name="edge.targetArrowShape" value="DIAMOND"/>
<att type="string" name="shared_name" value="Rv2201 (pp) Rv1609"/></edge>
<edge label="Rv0254c (pp) Rv2208" source="263" target="275" weight="1.0" weightOut="1.0" weigthIn="1.0" countOut="1.0" countIn="1.0">
<att type="string" name="edge.targetArrowShape" value="DIAMOND"/>
<att type="string" name="shared_name" value="Rv0254c (pp) Rv2208"/></edge>
<edge label="Rv0254c (pp) Rv0255c" source="263" target="159" weight="1.0" weightOut="1.0" weigthIn="1.0" countOut="1.0" countIn="1.0">
<att type="string" name="edge.targetArrowShape" value="DIAMOND"/>
<att type="string" name="shared_name" value="Rv0254c (pp) Rv0255c"/></edge>
<edge label="Rv3072c (pp) Rv3066" source="265" target="148" weight="1.0" weightOut="1.0" weigthIn="1.0" countOut="1.0" countIn="1.0">
<att type="string" name="edge.targetArrowShape" value="DIAMOND"/>
<att type="string" name="shared_name" value="Rv3072c (pp) Rv3066"/></edge>
<edge label="Rv3072c (pp) Rv3018c" source="265" target="26" weight="1.0" weightOut="1.0" weigthIn="1.0" countOut="1.0" countIn="1.0">
<att type="string" name="edge.targetArrowShape" value="DIAMOND"/>
<att type="string" name="shared_name" value="Rv3072c (pp) Rv3018c"/></edge>
<edge label="Rv3072c (pp) Rv2655c" source="265" target="994" weight="1.0" weightOut="1.0" weigthIn="1.0" countOut="1.0" countIn="1.0">
<att type="string" name="edge.targetArrowShape" value="DIAMOND"/>
<att type="string" name="shared_name" value="Rv3072c (pp) Rv2655c"/></edge>
<edge label="Rv2129c (pp) Rv2393" source="268" target="687" weight="1.0" weightOut="1.0" weigthIn="1.0" countOut="1.0" countIn="1.0">
<att type="string" name="edge.targetArrowShape" value="DIAMOND"/>
<att type="string" name="shared_name" value="Rv2129c (pp) Rv2393"/></edge>
<edge label="Rv2129c (pp) Rv2843" source="268" target="261" weight="1.0" weightOut="1.0" weigthIn="1.0" countOut="1.0" countIn="1.0">
<att type="string" name="edge.targetArrowShape" value="DIAMOND"/>
<att type="string" name="shared_name" value="Rv2129c (pp) Rv2843"/></edge>
<edge label="Rv2129c (pp) Rv0379" source="268" target="211" weight="1.0" weightOut="1.0" weigthIn="1.0" countOut="1.0" countIn="1.5">
<att type="string" name="edge.targetArrowShape" value="DIAMOND"/>
<att type="string" name="shared_name" value="Rv2129c (pp) Rv0379"/></edge>
<edge label="Rv0926c (pp) Rv3386" source="267" target="952" weight="1.0" weightOut="1.0" weigthIn="1.0" countOut="1.0" countIn="1.0">
<att type="string" name="edge.targetArrowShape" value="DIAMOND"/>
<att type="string" name="shared_name" value="Rv0926c (pp) Rv3386"/></edge>
<edge label="Rv0926c (pp) Rv0468" source="267" target="807" weight="1.0" weightOut="1.0" weigthIn="1.0" countOut="1.0" countIn="1.0">
<att type="string" name="edge.targetArrowShape" value="DIAMOND"/>
<att type="string" name="shared_name" value="Rv0926c (pp) Rv0468"/></edge>
<edge label="Rv2207 (pp) Rv2208" source="266" target="275" weight="1.0" weightOut="1.0" weigthIn="1.0" countOut="1.0" countIn="1.0">
<att type="string" name="edge.targetArrowShape" value="DIAMOND"/>
<att type="string" name="shared_name" value="Rv2207 (pp) Rv2208"/></edge>
<edge label="Rv2207 (pp) Rv0212c" source="266" target="1095" weight="1.0" weightOut="1.0" weigthIn="1.0" countOut="1.0" countIn="1.0">
<att type="string" name="edge.targetArrowShape" value="DIAMOND"/>
<att type="string" name="shared_name" value="Rv2207 (pp) Rv0212c"/></edge>
<edge label="Rv2207 (pp) Rv2567" source="266" target="354" weight="1.0" weightOut="1.0" weigthIn="1.0" countOut="1.0" countIn="1.0">
<att type="string" name="edge.targetArrowShape" value="DIAMOND"/>
<att type="string" name="shared_name" value="Rv2207 (pp) Rv2567"/></edge>
<edge label="Rv1987 (pp) Rv3717" source="269" target="142" weight="1.0" weightOut="1.0" weigthIn="1.0" countOut="1.0" countIn="1.0">
<att type="string" name="edge.targetArrowShape" value="DIAMOND"/>
<att type="string" name="shared_name" value="Rv1987 (pp) Rv3717"/></edge>
<edge label="Rv1708 (pp) Rv3919c" source="270" target="463" weight="1.0" weightOut="1.0" weigthIn="1.0" countOut="1.0" countIn="1.0">
<att type="string" name="edge.targetArrowShape" value="DIAMOND"/>
<att type="string" name="shared_name" value="Rv1708 (pp) Rv3919c"/></edge>
<edge label="Rv1708 (pp) Rv1309" source="270" target="1105" weight="1.0" weightOut="1.0" weigthIn="1.0" countOut="1.0" countIn="1.0">
<att type="string" name="edge.targetArrowShape" value="DIAMOND"/>
<att type="string" name="shared_name" value="Rv1708 (pp) Rv1309"/></edge>
<edge label="Rv3096 (pp) Rv3386" source="271" target="952" weight="1.0" weightOut="1.0" weigthIn="1.0" countOut="1.0" countIn="1.0">
<att type="string" name="edge.targetArrowShape" value="DIAMOND"/>
<att type="string" name="shared_name" value="Rv3096 (pp) Rv3386"/></edge>
<edge label="Rv3096 (pp) Rv0786c" source="271" target="326" weight="1.0" weightOut="1.0" weigthIn="1.0" countOut="1.0" countIn="1.0">
<att type="string" name="edge.targetArrowShape" value="DIAMOND"/>
<att type="string" name="shared_name" value="Rv3096 (pp) Rv0786c"/></edge>
<edge label="Rv0885 (pp) Rv0886" source="272" target="273" weight="1.0" weightOut="1.0" weigthIn="1.0" countOut="1.0" countIn="1.0">
<att type="string" name="edge.targetArrowShape" value="DIAMOND"/>
<att type="string" name="shared_name" value="Rv0885 (pp) Rv0886"/></edge>
<edge label="Rv0885 (pp) Rv0878c" source="272" target="193" weight="1.0" weightOut="1.0" weigthIn="1.0" countOut="1.0" countIn="1.0">
<att type="string" name="edge.targetArrowShape" value="DIAMOND"/>
<att type="string" name="shared_name" value="Rv0885 (pp) Rv0878c"/></edge>
<edge label="Rv2993c (pp) Rv0995" source="274" target="822" weight="1.0" weightOut="1.0" weigthIn="1.0" countOut="1.0" countIn="1.0">
<att type="string" name="edge.targetArrowShape" value="DIAMOND"/>
<att type="string" name="shared_name" value="Rv2993c (pp) Rv0995"/></edge>
<edge label="Rv2993c (pp) Rv3028c" source="274" target="658" weight="1.0" weightOut="1.0" weigthIn="1.0" countOut="1.0" countIn="1.0">
<att type="string" name="edge.targetArrowShape" value="DIAMOND"/>
<att type="string" name="shared_name" value="Rv2993c (pp) Rv3028c"/></edge>
<edge label="Rv0886 (pp) Rv0885" source="273" target="272" weight="1.0" weightOut="1.0" weigthIn="1.0" countOut="1.0" countIn="1.0">
<att type="string" name="edge.targetArrowShape" value="DIAMOND"/>
<att type="string" name="shared_name" value="Rv0886 (pp) Rv0885"/></edge>
<edge label="Rv0886 (pp) Rv0878c" source="273" target="193" weight="1.0" weightOut="1.0" weigthIn="1.0" countOut="1.0" countIn="1.0">
<att type="string" name="edge.targetArrowShape" value="DIAMOND"/>
<att type="string" name="shared_name" value="Rv0886 (pp) Rv0878c"/></edge>
<edge label="Rv0886 (pp) Rv1219c" source="273" target="1123" weight="1.0" weightOut="1.0" weigthIn="1.0" countOut="1.0" countIn="1.0">
<att type="string" name="edge.targetArrowShape" value="DIAMOND"/>
<att type="string" name="shared_name" value="Rv0886 (pp) Rv1219c"/></edge>
<edge label="Rv2208 (pp) Rv2207" source="275" target="266" weight="1.0" weightOut="1.0" weigthIn="1.0" countOut="1.0" countIn="1.0">
<att type="string" name="edge.targetArrowShape" value="DIAMOND"/>
<att type="string" name="shared_name" value="Rv2208 (pp) Rv2207"/></edge>
<edge label="Rv2208 (pp) Rv0254c" source="275" target="263" weight="1.0" weightOut="1.0" weigthIn="1.0" countOut="1.0" countIn="1.0">
<att type="string" name="edge.targetArrowShape" value="DIAMOND"/>
<att type="string" name="shared_name" value="Rv2208 (pp) Rv0254c"/></edge>
<edge label="Rv3034c (pp) Rv3465" source="276" target="459" weight="1.0" weightOut="1.0" weigthIn="1.0" countOut="1.0" countIn="1.0">
<att type="string" name="edge.targetArrowShape" value="DIAMOND"/>
<att type="string" name="shared_name" value="Rv3034c (pp) Rv3465"/></edge>
<edge label="Rv3089 (pp) Rv3086" source="277" target="151" weight="1.0" weightOut="1.0" weigthIn="1.0" countOut="1.0" countIn="1.0">
<att type="string" name="edge.targetArrowShape" value="DIAMOND"/>
<att type="string" name="shared_name" value="Rv3089 (pp) Rv3086"/></edge>
<edge label="Rv2379c (pp) Rv2377c" source="278" target="226" weight="1.0" weightOut="1.0" weigthIn="1.0" countOut="1.0" countIn="1.0">
<att type="string" name="edge.targetArrowShape" value="DIAMOND"/>
<att type="string" name="shared_name" value="Rv2379c (pp) Rv2377c"/></edge>
<edge label="Rv2379c (pp) Rv3215" source="278" target="432" weight="1.0" weightOut="1.0" weigthIn="1.0" countOut="1.0" countIn="1.0">
<att type="string" name="edge.targetArrowShape" value="DIAMOND"/>
<att type="string" name="shared_name" value="Rv2379c (pp) Rv3215"/></edge>
<edge label="Rv0343 (pp) Rv0161" source="280" target="78" weight="1.0" weightOut="1.0" weigthIn="1.0" countOut="1.0" countIn="1.0">
<att type="string" name="edge.targetArrowShape" value="DIAMOND"/>
<att type="string" name="shared_name" value="Rv0343 (pp) Rv0161"/></edge>
<edge label="Rv0343 (pp) Rv0035" source="280" target="598" weight="1.0" weightOut="1.0" weigthIn="1.0" countOut="1.0" countIn="1.0">
<att type="string" name="edge.targetArrowShape" value="DIAMOND"/>
<att type="string" name="shared_name" value="Rv0343 (pp) Rv0035"/></edge>
<edge label="Rv0343 (pp) Rv1418" source="280" target="592" weight="1.0" weightOut="1.0" weigthIn="1.0" countOut="1.0" countIn="1.0">
<att type="string" name="edge.targetArrowShape" value="DIAMOND"/>
<att type="string" name="shared_name" value="Rv0343 (pp) Rv1418"/></edge>
<edge label="Rv0343 (pp) Rv2224c" source="280" target="780" weight="1.0" weightOut="1.0" weigthIn="1.0" countOut="1.0" countIn="1.0">
<att type="string" name="edge.targetArrowShape" value="DIAMOND"/>
<att type="string" name="shared_name" value="Rv0343 (pp) Rv2224c"/></edge>
<edge label="Rv1701 (pp) Rv2158c" source="279" target="373" weight="1.0" weightOut="1.0" weigthIn="1.0" countOut="1.0" countIn="1.0">
<att type="string" name="edge.targetArrowShape" value="DIAMOND"/>
<att type="string" name="shared_name" value="Rv1701 (pp) Rv2158c"/></edge>
<edge label="Rv1701 (pp) Rv2973c" source="279" target="293" weight="1.0" weightOut="1.0" weigthIn="1.0" countOut="1.0" countIn="1.0">
<att type="string" name="edge.targetArrowShape" value="DIAMOND"/>
<att type="string" name="shared_name" value="Rv1701 (pp) Rv2973c"/></edge>
<edge label="Rv1701 (pp) Rv2720" source="279" target="716" weight="1.0" weightOut="1.0" weigthIn="1.0" countOut="1.0" countIn="1.0">
<att type="string" name="edge.targetArrowShape" value="DIAMOND"/>
<att type="string" name="shared_name" value="Rv1701 (pp) Rv2720"/></edge>
<edge label="Rv3715c (pp) Rv3877" source="282" target="858" weight="1.0" weightOut="1.0" weigthIn="1.0" countOut="1.0" countIn="1.0">
<att type="string" name="edge.targetArrowShape" value="DIAMOND"/>
<att type="string" name="shared_name" value="Rv3715c (pp) Rv3877"/></edge>
<edge label="Rv2837c (pp) Rv1162" source="281" target="241" weight="1.0" weightOut="1.0" weigthIn="1.0" countOut="1.0" countIn="1.0">
<att type="string" name="edge.targetArrowShape" value="DIAMOND"/>
<att type="string" name="shared_name" value="Rv2837c (pp) Rv1162"/></edge>
<edge label="Rv2837c (pp) Rv3030" source="281" target="416" weight="1.0" weightOut="1.0" weigthIn="1.0" countOut="1.0" countIn="1.0">
<att type="string" name="edge.targetArrowShape" value="DIAMOND"/>
<att type="string" name="shared_name" value="Rv2837c (pp) Rv3030"/></edge>
<edge label="Rv3293 (pp) Rv3347c" source="283" target="577" weight="1.0" weightOut="1.0" weigthIn="1.0" countOut="1.0" countIn="1.0">
<att type="string" name="edge.targetArrowShape" value="DIAMOND"/>
<att type="string" name="shared_name" value="Rv3293 (pp) Rv3347c"/></edge>
<edge label="Rv3293 (pp) Rv3511" source="283" target="949" weight="1.0" weightOut="1.0" weigthIn="1.0" countOut="1.0" countIn="1.0">
<att type="string" name="edge.targetArrowShape" value="DIAMOND"/>
<att type="string" name="shared_name" value="Rv3293 (pp) Rv3511"/></edge>
<edge label="Rv3292 (pp) Rv1175c" source="284" target="895" weight="1.0" weightOut="1.0" weigthIn="1.0" countOut="1.0" countIn="1.0">
<att type="string" name="edge.targetArrowShape" value="DIAMOND"/>
<att type="string" name="shared_name" value="Rv3292 (pp) Rv1175c"/></edge>
<edge label="Rv0348 (pp) Rv0035" source="286" target="598" weight="1.0" weightOut="1.0" weigthIn="1.0" countOut="1.0" countIn="1.0">
<att type="string" name="edge.targetArrowShape" value="DIAMOND"/>
<att type="string" name="shared_name" value="Rv0348 (pp) Rv0035"/></edge>
<edge label="Rv1161 (pp) Rv0252" source="285" target="636" weight="1.0" weightOut="1.0" weigthIn="1.0" countOut="1.0" countIn="1.0">
<att type="string" name="edge.targetArrowShape" value="DIAMOND"/>
<att type="string" name="shared_name" value="Rv1161 (pp) Rv0252"/></edge>
<edge label="Rv1161 (pp) Rv0267" source="285" target="653" weight="1.0" weightOut="1.0" weigthIn="1.0" countOut="1.0" countIn="1.0">
<att type="string" name="edge.targetArrowShape" value="DIAMOND"/>
<att type="string" name="shared_name" value="Rv1161 (pp) Rv0267"/></edge>
<edge label="Rv1161 (pp) Rv1162" source="285" target="241" weight="1.0" weightOut="1.0" weigthIn="1.0" countOut="1.0" countIn="1.0">
<att type="string" name="edge.targetArrowShape" value="DIAMOND"/>
<att type="string" name="shared_name" value="Rv1161 (pp) Rv1162"/></edge>
<edge label="Rv1161 (pp) Rv2329c" source="285" target="41" weight="1.0" weightOut="1.0" weigthIn="1.0" countOut="1.0" countIn="1.0">
<att type="string" name="edge.targetArrowShape" value="DIAMOND"/>
<att type="string" name="shared_name" value="Rv1161 (pp) Rv2329c"/></edge>
<edge label="Rv1161 (pp) Rv0261c" source="285" target="353" weight="1.0" weightOut="1.0" weigthIn="1.0" countOut="1.0" countIn="1.0">
<att type="string" name="edge.targetArrowShape" value="DIAMOND"/>
<att type="string" name="shared_name" value="Rv1161 (pp) Rv0261c"/></edge>
<edge label="Rv1160 (pp) Rv1653" source="287" target="676" weight="1.0" weightOut="1.0" weigthIn="1.0" countOut="1.0" countIn="1.0">
<att type="string" name="edge.targetArrowShape" value="DIAMOND"/>
<att type="string" name="shared_name" value="Rv1160 (pp) Rv1653"/></edge>
<edge label="Rv2831 (pp) Rv3029c" source="288" target="589" weight="1.0" weightOut="1.0" weigthIn="1.0" countOut="1.0" countIn="1.0">
<att type="string" name="edge.targetArrowShape" value="DIAMOND"/>
<att type="string" name="shared_name" value="Rv2831 (pp) Rv3029c"/></edge>
<edge label="Rv2831 (pp) Rv3028c" source="288" target="658" weight="1.0" weightOut="1.0" weigthIn="1.0" countOut="1.0" countIn="1.0">
<att type="string" name="edge.targetArrowShape" value="DIAMOND"/>
<att type="string" name="shared_name" value="Rv2831 (pp) Rv3028c"/></edge>
<edge label="Rv1143 (pp) Rv1746" source="289" target="194" weight="1.0" weightOut="1.0" weigthIn="1.0" countOut="1.0" countIn="1.0">
<att type="string" name="edge.targetArrowShape" value="DIAMOND"/>
<att type="string" name="shared_name" value="Rv1143 (pp) Rv1746"/></edge>
<edge label="Rv1143 (pp) Rv3608c" source="289" target="239" weight="1.0" weightOut="1.0" weigthIn="1.0" countOut="1.0" countIn="1.0">
<att type="string" name="edge.targetArrowShape" value="DIAMOND"/>
<att type="string" name="shared_name" value="Rv1143 (pp) Rv3608c"/></edge>
<edge label="Rv1143 (pp) Rv1353c" source="289" target="116" weight="1.0" weightOut="1.0" weigthIn="1.0" countOut="1.0" countIn="1.0">
<att type="string" name="edge.targetArrowShape" value="DIAMOND"/>
<att type="string" name="shared_name" value="Rv1143 (pp) Rv1353c"/></edge>
<edge label="Rv1622c (pp) Rv1623c" source="291" target="334" weight="1.0" weightOut="1.0" weigthIn="1.0" countOut="1.0" countIn="1.0">
<att type="string" name="edge.targetArrowShape" value="DIAMOND"/>
<att type="string" name="shared_name" value="Rv1622c (pp) Rv1623c"/></edge>
<edge label="Rv2776c (pp) Rv3161c" source="290" target="12" weight="1.0" weightOut="1.0" weigthIn="1.0" countOut="1.0" countIn="1.0">
<att type="string" name="edge.targetArrowShape" value="DIAMOND"/>
<att type="string" name="shared_name" value="Rv2776c (pp) Rv3161c"/></edge>
<edge label="Rv1147 (pp) Rv0907" source="292" target="680" weight="1.0" weightOut="1.0" weigthIn="1.0" countOut="1.0" countIn="1.0">
<att type="string" name="edge.targetArrowShape" value="DIAMOND"/>
<att type="string" name="shared_name" value="Rv1147 (pp) Rv0907"/></edge>
<edge label="Rv2973c (pp) Rv1701" source="293" target="279" weight="1.0" weightOut="1.0" weigthIn="1.0" countOut="1.0" countIn="1.0">
<att type="string" name="edge.targetArrowShape" value="DIAMOND"/>
<att type="string" name="shared_name" value="Rv2973c (pp) Rv1701"/></edge>
<edge label="Rv2973c (pp) Rv0380c" source="293" target="778" weight="1.0" weightOut="1.0" weigthIn="1.0" countOut="1.0" countIn="1.0">
<att type="string" name="edge.targetArrowShape" value="DIAMOND"/>
<att type="string" name="shared_name" value="Rv2973c (pp) Rv0380c"/></edge>
<edge label="Rv2973c (pp) Rv0630c" source="293" target="77" weight="1.0" weightOut="1.0" weigthIn="1.0" countOut="1.0" countIn="1.0">
<att type="string" name="edge.targetArrowShape" value="DIAMOND"/>
<att type="string" name="shared_name" value="Rv2973c (pp) Rv0630c"/></edge>
<edge label="Rv2973c (pp) Rv2894c" source="293" target="356" weight="1.0" weightOut="1.0" weigthIn="1.0" countOut="1.0" countIn="1.0">
<att type="string" name="edge.targetArrowShape" value="DIAMOND"/>
<att type="string" name="shared_name" value="Rv2973c (pp) Rv2894c"/></edge>
<edge label="Rv2973c (pp) Rv1644" source="293" target="692" weight="1.0" weightOut="1.0" weigthIn="1.0" countOut="1.0" countIn="1.0">
<att type="string" name="edge.targetArrowShape" value="DIAMOND"/>
<att type="string" name="shared_name" value="Rv2973c (pp) Rv1644"/></edge>
<edge label="Rv2973c (pp) Rv2902c" source="293" target="820" weight="1.0" weightOut="1.0" weigthIn="1.0" countOut="1.0" countIn="1.5">
<att type="string" name="edge.targetArrowShape" value="DIAMOND"/>
<att type="string" name="shared_name" value="Rv2973c (pp) Rv2902c"/></edge>
<edge label="Rv2410c (pp) Rv2493" source="294" target="81" weight="1.0" weightOut="1.0" weigthIn="1.0" countOut="1.0" countIn="1.0">
<att type="string" name="edge.targetArrowShape" value="DIAMOND"/>
<att type="string" name="shared_name" value="Rv2410c (pp) Rv2493"/></edge>
<edge label="Rv1997 (pp) Rv3314c" source="295" target="1059" weight="1.0" weightOut="1.0" weigthIn="1.0" countOut="1.0" countIn="1.0">
<att type="string" name="edge.targetArrowShape" value="DIAMOND"/>
<att type="string" name="shared_name" value="Rv1997 (pp) Rv3314c"/></edge>
<edge label="Rv1997 (pp) Rv3232c" source="295" target="553" weight="1.0" weightOut="1.0" weigthIn="1.0" countOut="1.0" countIn="1.0">
<att type="string" name="edge.targetArrowShape" value="DIAMOND"/>
<att type="string" name="shared_name" value="Rv1997 (pp) Rv3232c"/></edge>
<edge label="Rv1997 (pp) Rv2003c" source="295" target="772" weight="1.0" weightOut="1.0" weigthIn="1.0" countOut="1.0" countIn="1.0">
<att type="string" name="edge.targetArrowShape" value="DIAMOND"/>
<att type="string" name="shared_name" value="Rv1997 (pp) Rv2003c"/></edge>
<edge label="Rv3755c (pp) Rv2797c" source="297" target="99" weight="1.0" weightOut="1.0" weigthIn="1.0" countOut="1.0" countIn="1.0">
<att type="string" name="edge.targetArrowShape" value="DIAMOND"/>
<att type="string" name="shared_name" value="Rv3755c (pp) Rv2797c"/></edge>
<edge label="Rv3755c (pp) Rv0513" source="297" target="1005" weight="1.0" weightOut="1.0" weigthIn="1.0" countOut="1.0" countIn="1.0">
<att type="string" name="edge.targetArrowShape" value="DIAMOND"/>
<att type="string" name="shared_name" value="Rv3755c (pp) Rv0513"/></edge>
<edge label="Rv1996 (pp) Rv2032" source="296" target="174" weight="1.0" weightOut="1.0" weigthIn="1.0" countOut="1.0" countIn="1.0">
<att type="string" name="edge.targetArrowShape" value="DIAMOND"/>
<att type="string" name="shared_name" value="Rv1996 (pp) Rv2032"/></edge>
<edge label="Rv2000 (pp) Rv3162c" source="298" target="28" weight="1.0" weightOut="1.0" weigthIn="1.0" countOut="1.0" countIn="1.0">
<att type="string" name="edge.targetArrowShape" value="DIAMOND"/>
<att type="string" name="shared_name" value="Rv2000 (pp) Rv3162c"/></edge>
<edge label="Rv2000 (pp) Rv2643" source="298" target="990" weight="1.0" weightOut="1.0" weigthIn="1.0" countOut="1.0" countIn="1.0">
<att type="string" name="edge.targetArrowShape" value="DIAMOND"/>
<att type="string" name="shared_name" value="Rv2000 (pp) Rv2643"/></edge>
<edge label="Rv2858c (pp) Rv3432c" source="299" target="562" weight="1.0" weightOut="1.0" weigthIn="1.0" countOut="1.0" countIn="1.0">
<att type="string" name="edge.targetArrowShape" value="DIAMOND"/>
<att type="string" name="shared_name" value="Rv2858c (pp) Rv3432c"/></edge>
<edge label="Rv0873 (pp) Rv0860" source="300" target="217" weight="1.0" weightOut="1.0" weigthIn="1.0" countOut="1.0" countIn="1.0">
<att type="string" name="edge.targetArrowShape" value="DIAMOND"/>
<att type="string" name="shared_name" value="Rv0873 (pp) Rv0860"/></edge>
<edge label="Rv1710 (pp) Rv1340" source="301" target="1044" weight="1.0" weightOut="1.0" weigthIn="1.0" countOut="1.0" countIn="1.0">
<att type="string" name="edge.targetArrowShape" value="DIAMOND"/>
<att type="string" name="shared_name" value="Rv1710 (pp) Rv1340"/></edge>
<edge label="Rv3714c (pp) Rv2974c" source="303" target="136" weight="1.0" weightOut="1.0" weigthIn="1.0" countOut="1.0" countIn="1.0">
<att type="string" name="edge.targetArrowShape" value="DIAMOND"/>
<att type="string" name="shared_name" value="Rv3714c (pp) Rv2974c"/></edge>
<edge label="Rv2039c (pp) Rv2833c" source="302" target="184" weight="1.0" weightOut="1.0" weigthIn="1.0" countOut="1.0" countIn="1.0">
<att type="string" name="edge.targetArrowShape" value="DIAMOND"/>
<att type="string" name="shared_name" value="Rv2039c (pp) Rv2833c"/></edge>
<edge label="Rv1445c (pp) Rv0620" source="304" target="362" weight="1.0" weightOut="1.0" weigthIn="1.0" countOut="1.0" countIn="1.0">
<att type="string" name="edge.targetArrowShape" value="DIAMOND"/>
<att type="string" name="shared_name" value="Rv1445c (pp) Rv0620"/></edge>
<edge label="Rv2612c (pp) Rv2620c" source="305" target="824" weight="1.0" weightOut="1.0" weigthIn="1.0" countOut="1.0" countIn="1.0">
<att type="string" name="edge.targetArrowShape" value="DIAMOND"/>
<att type="string" name="shared_name" value="Rv2612c (pp) Rv2620c"/></edge>
<edge label="Rv2612c (pp) Rv0855" source="305" target="245" weight="1.0" weightOut="1.0" weigthIn="1.0" countOut="1.0" countIn="1.0">
<att type="string" name="edge.targetArrowShape" value="DIAMOND"/>
<att type="string" name="shared_name" value="Rv2612c (pp) Rv0855"/></edge>
<edge label="Rv0334 (pp) Rv2984" source="306" target="842" weight="1.0" weightOut="1.0" weigthIn="1.0" countOut="1.0" countIn="1.0">
<att type="string" name="edge.targetArrowShape" value="DIAMOND"/>
<att type="string" name="shared_name" value="Rv0334 (pp) Rv2984"/></edge>
<edge label="Rv0334 (pp) Rv1504c" source="306" target="1064" weight="1.0" weightOut="1.0" weigthIn="1.0" countOut="1.0" countIn="1.0">
<att type="string" name="edge.targetArrowShape" value="DIAMOND"/>
<att type="string" name="shared_name" value="Rv0334 (pp) Rv1504c"/></edge>
<edge label="Rv0334 (pp) Rv3465" source="306" target="459" weight="1.0" weightOut="1.0" weigthIn="1.0" countOut="1.0" countIn="1.0">
<att type="string" name="edge.targetArrowShape" value="DIAMOND"/>
<att type="string" name="shared_name" value="Rv0334 (pp) Rv3465"/></edge>
<edge label="Rv0433 (pp) Rv3335c" source="307" target="126" weight="1.0" weightOut="1.0" weigthIn="1.0" countOut="1.0" countIn="1.0">
<att type="string" name="edge.targetArrowShape" value="DIAMOND"/>
<att type="string" name="shared_name" value="Rv0433 (pp) Rv3335c"/></edge>
<edge label="Rv0976c (pp) Rv2423" source="309" target="231" weight="1.0" weightOut="1.0" weigthIn="1.0" countOut="1.0" countIn="1.0">
<att type="string" name="edge.targetArrowShape" value="DIAMOND"/>
<att type="string" name="shared_name" value="Rv0976c (pp) Rv2423"/></edge>
<edge label="Rv0976c (pp) Rv0974c" source="309" target="345" weight="1.0" weightOut="1.0" weigthIn="1.0" countOut="1.0" countIn="1.0">
<att type="string" name="edge.targetArrowShape" value="DIAMOND"/>
<att type="string" name="shared_name" value="Rv0976c (pp) Rv0974c"/></edge>
<edge label="Rv0434 (pp) Rv3386" source="308" target="952" weight="1.0" weightOut="1.0" weigthIn="1.0" countOut="1.0" countIn="1.0">
<att type="string" name="edge.targetArrowShape" value="DIAMOND"/>
<att type="string" name="shared_name" value="Rv0434 (pp) Rv3386"/></edge>
<edge label="Rv0434 (pp) Rv3439c" source="308" target="490" weight="1.0" weightOut="1.0" weigthIn="1.0" countOut="1.0" countIn="1.0">
<att type="string" name="edge.targetArrowShape" value="DIAMOND"/>
<att type="string" name="shared_name" value="Rv0434 (pp) Rv3439c"/></edge>
<edge label="Rv0430 (pp) Rv2876" source="311" target="906" weight="1.0" weightOut="1.0" weigthIn="1.0" countOut="1.0" countIn="1.0">
<att type="string" name="edge.targetArrowShape" value="DIAMOND"/>
<att type="string" name="shared_name" value="Rv0430 (pp) Rv2876"/></edge>
<edge label="Rv3280 (pp) Rv3208" source="310" target="448" weight="1.0" weightOut="1.0" weigthIn="1.0" countOut="1.0" countIn="1.0">
<att type="string" name="edge.targetArrowShape" value="DIAMOND"/>
<att type="string" name="shared_name" value="Rv3280 (pp) Rv3208"/></edge>
<edge label="Rv3667 (pp) Rv0161" source="312" target="78" weight="1.0" weightOut="1.0" weigthIn="1.0" countOut="1.0" countIn="1.0">
<att type="string" name="edge.targetArrowShape" value="DIAMOND"/>
<att type="string" name="shared_name" value="Rv3667 (pp) Rv0161"/></edge>
<edge label="Rv3667 (pp) Rv2280" source="312" target="123" weight="1.0" weightOut="1.0" weigthIn="1.0" countOut="1.0" countIn="1.0">
<att type="string" name="edge.targetArrowShape" value="DIAMOND"/>
<att type="string" name="shared_name" value="Rv3667 (pp) Rv2280"/></edge>
<edge label="Rv3667 (pp) Rv3063" source="312" target="199" weight="1.0" weightOut="1.0" weigthIn="1.0" countOut="1.0" countIn="1.0">
<att type="string" name="edge.targetArrowShape" value="DIAMOND"/>
<att type="string" name="shared_name" value="Rv3667 (pp) Rv3063"/></edge>
<edge label="Rv3389c (pp) Rv0467" source="314" target="806" weight="1.0" weightOut="1.0" weigthIn="1.0" countOut="1.0" countIn="1.0">
<att type="string" name="edge.targetArrowShape" value="DIAMOND"/>
<att type="string" name="shared_name" value="Rv3389c (pp) Rv0467"/></edge>
<edge label="Rv2368c (pp) Rv2364c" source="313" target="843" weight="1.0" weightOut="1.0" weigthIn="1.0" countOut="1.0" countIn="1.0">
<att type="string" name="edge.targetArrowShape" value="DIAMOND"/>
<att type="string" name="shared_name" value="Rv2368c (pp) Rv2364c"/></edge>
<edge label="Rv2368c (pp) Rv1338" source="313" target="1149" weight="1.0" weightOut="1.0" weigthIn="1.0" countOut="1.0" countIn="1.0">
<att type="string" name="edge.targetArrowShape" value="DIAMOND"/>
<att type="string" name="shared_name" value="Rv2368c (pp) Rv1338"/></edge>
<edge label="Rv2577 (pp) Rv3474" source="317" target="471" weight="1.0" weightOut="1.0" weigthIn="1.0" countOut="1.0" countIn="1.0">
<att type="string" name="edge.targetArrowShape" value="DIAMOND"/>
<att type="string" name="shared_name" value="Rv2577 (pp) Rv3474"/></edge>
<edge label="Rv2577 (pp) Rv0538" source="317" target="902" weight="1.0" weightOut="1.0" weigthIn="1.0" countOut="1.0" countIn="1.0">
<att type="string" name="edge.targetArrowShape" value="DIAMOND"/>
<att type="string" name="shared_name" value="Rv2577 (pp) Rv0538"/></edge>
<edge label="Rv3284 (pp) Rv3208" source="316" target="448" weight="1.0" weightOut="1.0" weigthIn="1.0" countOut="1.0" countIn="1.0">
<att type="string" name="edge.targetArrowShape" value="DIAMOND"/>
<att type="string" name="shared_name" value="Rv3284 (pp) Rv3208"/></edge>
<edge label="Rv3716c (pp) Rv2580c" source="315" target="19" weight="1.0" weightOut="1.0" weigthIn="1.0" countOut="1.0" countIn="1.0">
<att type="string" name="edge.targetArrowShape" value="DIAMOND"/>
<att type="string" name="shared_name" value="Rv3716c (pp) Rv2580c"/></edge>
<edge label="Rv3281 (pp) Rv3265c" source="318" target="962" weight="1.0" weightOut="1.0" weigthIn="1.0" countOut="1.0" countIn="1.0">
<att type="string" name="edge.targetArrowShape" value="DIAMOND"/>
<att type="string" name="shared_name" value="Rv3281 (pp) Rv3265c"/></edge>
<edge label="Rv3282 (pp) Rv2763c" source="320" target="470" weight="1.0" weightOut="1.0" weigthIn="1.0" countOut="1.0" countIn="1.0">
<att type="string" name="edge.targetArrowShape" value="DIAMOND"/>
<att type="string" name="shared_name" value="Rv3282 (pp) Rv2763c"/></edge>
<edge label="Rv2575 (pp) Rv3610c" source="319" target="1043" weight="1.0" weightOut="1.0" weigthIn="1.0" countOut="1.0" countIn="1.0">
<att type="string" name="edge.targetArrowShape" value="DIAMOND"/>
<att type="string" name="shared_name" value="Rv2575 (pp) Rv3610c"/></edge>
<edge label="Rv2153c (pp) Rv2154c" source="321" target="332" weight="1.0" weightOut="1.0" weigthIn="1.0" countOut="1.0" countIn="1.0">
<att type="string" name="edge.targetArrowShape" value="DIAMOND"/>
<att type="string" name="shared_name" value="Rv2153c (pp) Rv2154c"/></edge>
<edge label="Rv2153c (pp) Rv2155c" source="321" target="347" weight="1.0" weightOut="1.0" weigthIn="1.0" countOut="2.0" countIn="1.0">
<att type="string" name="edge.targetArrowShape" value="DIAMOND"/>
<att type="string" name="shared_name" value="Rv2153c (pp) Rv2155c"/></edge>
<edge label="Rv2153c (pp) Rv2157c" source="321" target="355" weight="1.0" weightOut="1.0" weigthIn="1.0" countOut="1.0" countIn="1.5">
<att type="string" name="edge.targetArrowShape" value="DIAMOND"/>
<att type="string" name="shared_name" value="Rv2153c (pp) Rv2157c"/></edge>
<edge label="Rv2153c (pp) Rv2152c" source="321" target="554" weight="1.0" weightOut="1.0" weigthIn="1.0" countOut="1.5" countIn="1.0">
<att type="string" name="edge.targetArrowShape" value="DIAMOND"/>
<att type="string" name="shared_name" value="Rv2153c (pp) Rv2152c"/></edge>
<edge label="Rv2153c (pp) Rv2981c" source="321" target="582" weight="1.0" weightOut="1.0" weigthIn="1.0" countOut="1.0" countIn="1.5">
<att type="string" name="edge.targetArrowShape" value="DIAMOND"/>
<att type="string" name="shared_name" value="Rv2153c (pp) Rv2981c"/></edge>
<edge label="Rv1624c (pp) Rv0274" source="322" target="665" weight="1.0" weightOut="1.0" weigthIn="1.0" countOut="1.0" countIn="1.0">
<att type="string" name="edge.targetArrowShape" value="DIAMOND"/>
<att type="string" name="shared_name" value="Rv1624c (pp) Rv0274"/></edge>
<edge label="Rv1624c (pp) Rv1862" source="322" target="723" weight="1.0" weightOut="1.0" weigthIn="1.0" countOut="1.0" countIn="1.0">
<att type="string" name="edge.targetArrowShape" value="DIAMOND"/>
<att type="string" name="shared_name" value="Rv1624c (pp) Rv1862"/></edge>
<edge label="Rv1624c (pp) Rv2030c" source="322" target="127" weight="1.0" weightOut="1.0" weigthIn="1.0" countOut="1.0" countIn="1.0">
<att type="string" name="edge.targetArrowShape" value="DIAMOND"/>
<att type="string" name="shared_name" value="Rv1624c (pp) Rv2030c"/></edge>
<edge label="Rv1538c (pp) Rv1554" source="323" target="1063" weight="1.0" weightOut="1.0" weigthIn="1.0" countOut="1.0" countIn="1.0">
<att type="string" name="edge.targetArrowShape" value="DIAMOND"/>
<att type="string" name="shared_name" value="Rv1538c (pp) Rv1554"/></edge>
<edge label="Rv0872c (pp) Rv2620c" source="324" target="824" weight="1.0" weightOut="1.0" weigthIn="1.0" countOut="1.0" countIn="1.0">
<att type="string" name="edge.targetArrowShape" value="DIAMOND"/>
<att type="string" name="shared_name" value="Rv0872c (pp) Rv2620c"/></edge>
<edge label="Rv3676 (pp) Rv2680" source="325" target="912" weight="1.0" weightOut="1.0" weigthIn="1.0" countOut="1.0" countIn="1.0">
<att type="string" name="edge.targetArrowShape" value="DIAMOND"/>
<att type="string" name="shared_name" value="Rv3676 (pp) Rv2680"/></edge>
<edge label="Rv0786c (pp) Rv2690c" source="326" target="202" weight="1.0" weightOut="1.0" weigthIn="1.0" countOut="1.0" countIn="1.0">
<att type="string" name="edge.targetArrowShape" value="DIAMOND"/>
<att type="string" name="shared_name" value="Rv0786c (pp) Rv2690c"/></edge>
<edge label="Rv0786c (pp) Rv3096" source="326" target="271" weight="1.0" weightOut="1.0" weigthIn="1.0" countOut="1.0" countIn="1.0">
<att type="string" name="edge.targetArrowShape" value="DIAMOND"/>
<att type="string" name="shared_name" value="Rv0786c (pp) Rv3096"/></edge>
<edge label="Rv0786c (pp) Rv1619" source="326" target="602" weight="1.0" weightOut="1.0" weigthIn="1.0" countOut="1.0" countIn="1.0">
<att type="string" name="edge.targetArrowShape" value="DIAMOND"/>
<att type="string" name="shared_name" value="Rv0786c (pp) Rv1619"/></edge>
<edge label="Rv2582 (pp) Rv0015c" source="327" target="1132" weight="1.0" weightOut="1.0" weigthIn="1.0" countOut="1.0" countIn="1.0">
<att type="string" name="edge.targetArrowShape" value="DIAMOND"/>
<att type="string" name="shared_name" value="Rv2582 (pp) Rv0015c"/></edge>
<edge label="Rv2582 (pp) Rv3433c" source="327" target="508" weight="1.0" weightOut="1.0" weigthIn="1.0" countOut="1.0" countIn="1.0">
<att type="string" name="edge.targetArrowShape" value="DIAMOND"/>
<att type="string" name="shared_name" value="Rv2582 (pp) Rv3433c"/></edge>
<edge label="Rv0047c (pp) Rv3512" source="328" target="948" weight="1.0" weightOut="1.0" weigthIn="1.0" countOut="1.0" countIn="1.0">
<att type="string" name="edge.targetArrowShape" value="DIAMOND"/>
<att type="string" name="shared_name" value="Rv0047c (pp) Rv3512"/></edge>
<edge label="Rv3272 (pp) Rv3235" source="330" target="386" weight="1.0" weightOut="1.0" weigthIn="1.0" countOut="1.0" countIn="1.0">
<att type="string" name="edge.targetArrowShape" value="DIAMOND"/>
<att type="string" name="shared_name" value="Rv3272 (pp) Rv3235"/></edge>
<edge label="Rv1018c (pp) Rv3398c" source="329" target="1104" weight="1.0" weightOut="1.0" weigthIn="1.0" countOut="1.0" countIn="1.0">
<att type="string" name="edge.targetArrowShape" value="DIAMOND"/>
<att type="string" name="shared_name" value="Rv1018c (pp) Rv3398c"/></edge>
<edge label="Rv2780 (pp) Rv0157" source="331" target="67" weight="1.0" weightOut="1.0" weigthIn="1.0" countOut="1.0" countIn="1.0">
<att type="string" name="edge.targetArrowShape" value="DIAMOND"/>
<att type="string" name="shared_name" value="Rv2780 (pp) Rv0157"/></edge>
<edge label="Rv2154c (pp) Rv2153c" source="332" target="321" weight="1.0" weightOut="1.0" weigthIn="1.0" countOut="1.0" countIn="1.0">
<att type="string" name="edge.targetArrowShape" value="DIAMOND"/>
<att type="string" name="shared_name" value="Rv2154c (pp) Rv2153c"/></edge>
<edge label="Rv0193c (pp) Rv0195" source="333" target="140" weight="1.0" weightOut="1.0" weigthIn="1.0" countOut="1.0" countIn="1.0">
<att type="string" name="edge.targetArrowShape" value="DIAMOND"/>
<att type="string" name="shared_name" value="Rv0193c (pp) Rv0195"/></edge>
<edge label="Rv3418c (pp) Rv3170" source="335" target="711" weight="1.0" weightOut="1.0" weigthIn="1.0" countOut="1.0" countIn="1.0">
<att type="string" name="edge.targetArrowShape" value="DIAMOND"/>
<att type="string" name="shared_name" value="Rv3418c (pp) Rv3170"/></edge>
<edge label="Rv3418c (pp) Rv1471" source="335" target="558" weight="1.0" weightOut="1.0" weigthIn="1.0" countOut="1.0" countIn="1.0">
<att type="string" name="edge.targetArrowShape" value="DIAMOND"/>
<att type="string" name="shared_name" value="Rv3418c (pp) Rv1471"/></edge>
<edge label="Rv1623c (pp) Rv1811" source="334" target="609" weight="1.0" weightOut="1.0" weigthIn="1.0" countOut="1.0" countIn="1.0">
<att type="string" name="edge.targetArrowShape" value="DIAMOND"/>
<att type="string" name="shared_name" value="Rv1623c (pp) Rv1811"/></edge>
<edge label="Rv1623c (pp) Rv1622c" source="334" target="291" weight="1.0" weightOut="1.0" weigthIn="1.0" countOut="1.0" countIn="1.0">
<att type="string" name="edge.targetArrowShape" value="DIAMOND"/>
<att type="string" name="shared_name" value="Rv1623c (pp) Rv1622c"/></edge>
<edge label="Rv2092c (pp) Rv3562" source="336" target="1039" weight="1.0" weightOut="1.0" weigthIn="1.0" countOut="1.0" countIn="1.0">
<att type="string" name="edge.targetArrowShape" value="DIAMOND"/>
<att type="string" name="shared_name" value="Rv2092c (pp) Rv3562"/></edge>
<edge label="Rv0619 (pp) Rv0620" source="338" target="362" weight="1.0" weightOut="1.0" weigthIn="1.0" countOut="1.0" countIn="1.0">
<att type="string" name="edge.targetArrowShape" value="DIAMOND"/>
<att type="string" name="shared_name" value="Rv0619 (pp) Rv0620"/></edge>
<edge label="Rv0413 (pp) Rv2924c" source="337" target="849" weight="1.0" weightOut="1.0" weigthIn="1.0" countOut="1.0" countIn="1.0">
<att type="string" name="edge.targetArrowShape" value="DIAMOND"/>
<att type="string" name="shared_name" value="Rv0413 (pp) Rv2924c"/></edge>
<edge label="Rv0413 (pp) Rv1345" source="337" target="1042" weight="1.0" weightOut="1.0" weigthIn="1.0" countOut="1.0" countIn="1.0">
<att type="string" name="edge.targetArrowShape" value="DIAMOND"/>
<att type="string" name="shared_name" value="Rv0413 (pp) Rv1345"/></edge>
<edge label="Rv0415 (pp) Rv2627c" source="339" target="997" weight="1.0" weightOut="1.0" weigthIn="1.0" countOut="1.0" countIn="1.0">
<att type="string" name="edge.targetArrowShape" value="DIAMOND"/>
<att type="string" name="shared_name" value="Rv0415 (pp) Rv2627c"/></edge>
<edge label="Rv0415 (pp) Rv1090" source="339" target="784" weight="1.0" weightOut="1.0" weigthIn="1.0" countOut="1.0" countIn="1.0">
<att type="string" name="edge.targetArrowShape" value="DIAMOND"/>
<att type="string" name="shared_name" value="Rv0415 (pp) Rv1090"/></edge>
<edge label="Rv2221c (pp) Rv3608c" source="341" target="239" weight="1.0" weightOut="1.0" weigthIn="1.0" countOut="1.0" countIn="1.0">
<att type="string" name="edge.targetArrowShape" value="DIAMOND"/>
<att type="string" name="shared_name" value="Rv2221c (pp) Rv3608c"/></edge>
<edge label="Rv0417 (pp) Rv0423c" source="340" target="115" weight="1.0" weightOut="1.0" weigthIn="1.0" countOut="1.5" countIn="1.5">
<att type="string" name="edge.targetArrowShape" value="DIAMOND"/>
<att type="string" name="shared_name" value="Rv0417 (pp) Rv0423c"/></edge>
<edge label="Rv0417 (pp) Rv0414c" source="340" target="637" weight="1.0" weightOut="1.0" weigthIn="1.0" countOut="1.5" countIn="1.5">
<att type="string" name="edge.targetArrowShape" value="DIAMOND"/>
<att type="string" name="shared_name" value="Rv0417 (pp) Rv0414c"/></edge>
<edge label="Rv0418 (pp) Rv1437" source="342" target="498" weight="1.0" weightOut="1.0" weigthIn="1.0" countOut="1.0" countIn="1.0">
<att type="string" name="edge.targetArrowShape" value="DIAMOND"/>
<att type="string" name="shared_name" value="Rv0418 (pp) Rv1437"/></edge>
<edge label="Rv0659c (pp) Rv0685" source="343" target="410" weight="1.0" weightOut="1.0" weigthIn="1.0" countOut="1.0" countIn="1.0">
<att type="string" name="edge.targetArrowShape" value="DIAMOND"/>
<att type="string" name="shared_name" value="Rv0659c (pp) Rv0685"/></edge>
<edge label="Rv0821c (pp) Rv0820" source="344" target="10" weight="1.0" weightOut="1.0" weigthIn="1.0" countOut="1.0" countIn="1.0">
<att type="string" name="edge.targetArrowShape" value="DIAMOND"/>
<att type="string" name="shared_name" value="Rv0821c (pp) Rv0820"/></edge>
<edge label="Rv0821c (pp) Rv0930" source="344" target="627" weight="1.0" weightOut="1.0" weigthIn="1.0" countOut="1.0" countIn="1.0">
<att type="string" name="edge.targetArrowShape" value="DIAMOND"/>
<att type="string" name="shared_name" value="Rv0821c (pp) Rv0930"/></edge>
<edge label="Rv0974c (pp) Rv0976c" source="345" target="309" weight="1.0" weightOut="1.0" weigthIn="1.0" countOut="1.0" countIn="1.0">
<att type="string" name="edge.targetArrowShape" value="DIAMOND"/>
<att type="string" name="shared_name" value="Rv0974c (pp) Rv0976c"/></edge>
<edge label="Rv0974c (pp) Rv1359" source="345" target="1058" weight="1.0" weightOut="1.0" weigthIn="1.0" countOut="1.0" countIn="1.0">
<att type="string" name="edge.targetArrowShape" value="DIAMOND"/>
<att type="string" name="shared_name" value="Rv0974c (pp) Rv1359"/></edge>
<edge label="Rv1039c (pp) Rv1135c" source="346" target="227" weight="1.0" weightOut="1.0" weigthIn="1.0" countOut="1.0" countIn="1.0">
<att type="string" name="edge.targetArrowShape" value="DIAMOND"/>
<att type="string" name="shared_name" value="Rv1039c (pp) Rv1135c"/></edge>
<edge label="Rv1039c (pp) Rv1737c" source="346" target="360" weight="1.0" weightOut="1.0" weigthIn="1.0" countOut="1.0" countIn="1.0">
<att type="string" name="edge.targetArrowShape" value="DIAMOND"/>
<att type="string" name="shared_name" value="Rv1039c (pp) Rv1737c"/></edge>
<edge label="Rv1039c (pp) Rv0728c" source="346" target="714" weight="1.0" weightOut="1.0" weigthIn="1.0" countOut="1.0" countIn="1.0">
<att type="string" name="edge.targetArrowShape" value="DIAMOND"/>
<att type="string" name="shared_name" value="Rv1039c (pp) Rv0728c"/></edge>
<edge label="Rv2155c (pp) Rv2153c" source="347" target="321" weight="1.0" weightOut="1.0" weigthIn="1.0" countOut="1.0" countIn="2.0">
<att type="string" name="edge.targetArrowShape" value="DIAMOND"/>
<att type="string" name="shared_name" value="Rv2155c (pp) Rv2153c"/></edge>
<edge label="Rv2155c (pp) Rv2157c" source="347" target="355" weight="1.0" weightOut="1.0" weigthIn="1.0" countOut="1.5" countIn="1.0">
<att type="string" name="edge.targetArrowShape" value="DIAMOND"/>
<att type="string" name="shared_name" value="Rv2155c (pp) Rv2157c"/></edge>
<edge label="Rv2155c (pp) Rv0630c" source="347" target="77" weight="1.0" weightOut="1.0" weigthIn="1.0" countOut="1.0" countIn="1.0">
<att type="string" name="edge.targetArrowShape" value="DIAMOND"/>
<att type="string" name="shared_name" value="Rv2155c (pp) Rv0630c"/></edge>
<edge label="Rv3582c (pp) Rv3014c" source="348" target="76" weight="1.0" weightOut="1.0" weigthIn="1.0" countOut="1.0" countIn="1.0">
<att type="string" name="edge.targetArrowShape" value="DIAMOND"/>
<att type="string" name="shared_name" value="Rv3582c (pp) Rv3014c"/></edge>
<edge label="Rv3582c (pp) Rv3581c" source="348" target="364" weight="1.0" weightOut="1.0" weigthIn="1.0" countOut="1.0" countIn="1.0">
<att type="string" name="edge.targetArrowShape" value="DIAMOND"/>
<att type="string" name="shared_name" value="Rv3582c (pp) Rv3581c"/></edge>
<edge label="Rv3606c (pp) Rv3608c" source="349" target="239" weight="1.0" weightOut="1.0" weigthIn="1.0" countOut="1.0" countIn="1.0">
<att type="string" name="edge.targetArrowShape" value="DIAMOND"/>
<att type="string" name="shared_name" value="Rv3606c (pp) Rv3608c"/></edge>
<edge label="Rv3606c (pp) Rv2852c" source="349" target="378" weight="1.0" weightOut="1.0" weigthIn="1.0" countOut="1.0" countIn="1.0">
<att type="string" name="edge.targetArrowShape" value="DIAMOND"/>
<att type="string" name="shared_name" value="Rv3606c (pp) Rv2852c"/></edge>
<edge label="Rv3419c (pp) Rv3137" source="350" target="959" weight="1.0" weightOut="1.0" weigthIn="1.0" countOut="1.0" countIn="1.0">
<att type="string" name="edge.targetArrowShape" value="DIAMOND"/>
<att type="string" name="shared_name" value="Rv3419c (pp) Rv3137"/></edge>
<edge label="Rv3459c (pp) Rv2949c" source="351" target="785" weight="1.0" weightOut="1.0" weigthIn="1.0" countOut="1.0" countIn="1.0">
<att type="string" name="edge.targetArrowShape" value="DIAMOND"/>
<att type="string" name="shared_name" value="Rv3459c (pp) Rv2949c"/></edge>
<edge label="Rv0870c (pp) Rv2217" source="352" target="247" weight="1.0" weightOut="1.0" weigthIn="1.0" countOut="1.0" countIn="1.0">
<att type="string" name="edge.targetArrowShape" value="DIAMOND"/>
<att type="string" name="shared_name" value="Rv0870c (pp) Rv2217"/></edge>
<edge label="Rv2567 (pp) Rv2207" source="354" target="266" weight="1.0" weightOut="1.0" weigthIn="1.0" countOut="1.0" countIn="1.0">
<att type="string" name="edge.targetArrowShape" value="DIAMOND"/>
<att type="string" name="shared_name" value="Rv2567 (pp) Rv2207"/></edge>
<edge label="Rv0261c (pp) Rv1161" source="353" target="285" weight="1.0" weightOut="1.0" weigthIn="1.0" countOut="1.0" countIn="1.0">
<att type="string" name="edge.targetArrowShape" value="DIAMOND"/>
<att type="string" name="shared_name" value="Rv0261c (pp) Rv1161"/></edge>
<edge label="Rv2894c (pp) Rv2973c" source="356" target="293" weight="1.0" weightOut="1.0" weigthIn="1.0" countOut="1.0" countIn="1.0">
<att type="string" name="edge.targetArrowShape" value="DIAMOND"/>
<att type="string" name="shared_name" value="Rv2894c (pp) Rv2973c"/></edge>
<edge label="Rv2894c (pp) Rv2720" source="356" target="716" weight="1.0" weightOut="1.0" weigthIn="1.0" countOut="1.0" countIn="1.0">
<att type="string" name="edge.targetArrowShape" value="DIAMOND"/>
<att type="string" name="shared_name" value="Rv2894c (pp) Rv2720"/></edge>
<edge label="Rv2157c (pp) Rv2153c" source="355" target="321" weight="1.0" weightOut="1.0" weigthIn="1.0" countOut="1.5" countIn="1.0">
<att type="string" name="edge.targetArrowShape" value="DIAMOND"/>
<att type="string" name="shared_name" value="Rv2157c (pp) Rv2153c"/></edge>
<edge label="Rv2157c (pp) Rv2155c" source="355" target="347" weight="1.0" weightOut="1.0" weigthIn="1.0" countOut="1.0" countIn="1.5">
<att type="string" name="edge.targetArrowShape" value="DIAMOND"/>
<att type="string" name="shared_name" value="Rv2157c (pp) Rv2155c"/></edge>
<edge label="Rv2157c (pp) Rv2158c" source="355" target="373" weight="1.0" weightOut="1.0" weigthIn="1.0" countOut="1.0" countIn="1.0">
<att type="string" name="edge.targetArrowShape" value="DIAMOND"/>
<att type="string" name="shared_name" value="Rv2157c (pp) Rv2158c"/></edge>
<edge label="Rv0975c (pp) Rv3029c" source="357" target="589" weight="1.0" weightOut="1.0" weigthIn="1.0" countOut="1.0" countIn="1.0">
<att type="string" name="edge.targetArrowShape" value="DIAMOND"/>
<att type="string" name="shared_name" value="Rv0975c (pp) Rv3029c"/></edge>
<edge label="Rv0975c (pp) Rv3028c" source="357" target="658" weight="1.0" weightOut="1.0" weigthIn="1.0" countOut="1.0" countIn="1.0">
<att type="string" name="edge.targetArrowShape" value="DIAMOND"/>
<att type="string" name="shared_name" value="Rv0975c (pp) Rv3028c"/></edge>
<edge label="Rv0561c (pp) Rv0584" source="358" target="170" weight="1.0" weightOut="1.0" weigthIn="1.0" countOut="1.0" countIn="1.0">
<att type="string" name="edge.targetArrowShape" value="DIAMOND"/>
<att type="string" name="shared_name" value="Rv0561c (pp) Rv0584"/></edge>
<edge label="Rv1410c (pp) Rv3727" source="359" target="965" weight="1.0" weightOut="1.0" weigthIn="1.0" countOut="1.0" countIn="1.0">
<att type="string" name="edge.targetArrowShape" value="DIAMOND"/>
<att type="string" name="shared_name" value="Rv1410c (pp) Rv3727"/></edge>
<edge label="Rv1410c (pp) Rv2224c" source="359" target="780" weight="1.0" weightOut="1.0" weigthIn="1.0" countOut="1.0" countIn="1.0">
<att type="string" name="edge.targetArrowShape" value="DIAMOND"/>
<att type="string" name="shared_name" value="Rv1410c (pp) Rv2224c"/></edge>
<edge label="Rv1737c (pp) Rv3757c" source="360" target="30" weight="1.0" weightOut="1.0" weigthIn="1.0" countOut="1.0" countIn="1.0">
<att type="string" name="edge.targetArrowShape" value="DIAMOND"/>
<att type="string" name="shared_name" value="Rv1737c (pp) Rv3757c"/></edge>
<edge label="Rv1737c (pp) Rv1039c" source="360" target="346" weight="1.0" weightOut="1.0" weigthIn="1.0" countOut="1.0" countIn="1.0">
<att type="string" name="edge.targetArrowShape" value="DIAMOND"/>
<att type="string" name="shared_name" value="Rv1737c (pp) Rv1039c"/></edge>
<edge label="Rv3696c (pp) Rv0118c" source="361" target="775" weight="1.0" weightOut="1.0" weigthIn="1.0" countOut="1.0" countIn="1.0">
<att type="string" name="edge.targetArrowShape" value="DIAMOND"/>
<att type="string" name="shared_name" value="Rv3696c (pp) Rv0118c"/></edge>
<edge label="Rv0620 (pp) Rv1445c" source="362" target="304" weight="1.0" weightOut="1.0" weigthIn="1.0" countOut="1.0" countIn="1.0">
<att type="string" name="edge.targetArrowShape" value="DIAMOND"/>
<att type="string" name="shared_name" value="Rv0620 (pp) Rv1445c"/></edge>
<edge label="Rv0620 (pp) Rv0619" source="362" target="338" weight="1.0" weightOut="1.0" weigthIn="1.0" countOut="1.0" countIn="1.0">
<att type="string" name="edge.targetArrowShape" value="DIAMOND"/>
<att type="string" name="shared_name" value="Rv0620 (pp) Rv0619"/></edge>
<edge label="Rv0620 (pp) Rv3634c" source="362" target="1000" weight="1.0" weightOut="1.0" weigthIn="1.0" countOut="1.0" countIn="1.0">
<att type="string" name="edge.targetArrowShape" value="DIAMOND"/>
<att type="string" name="shared_name" value="Rv0620 (pp) Rv3634c"/></edge>
<edge label="Rv2765 (pp) Rv1133c" source="363" target="855" weight="1.0" weightOut="1.0" weigthIn="1.0" countOut="1.0" countIn="1.0">
<att type="string" name="edge.targetArrowShape" value="DIAMOND"/>
<att type="string" name="shared_name" value="Rv2765 (pp) Rv1133c"/></edge>
<edge label="Rv3581c (pp) Rv3582c" source="364" target="348" weight="1.0" weightOut="1.0" weigthIn="1.0" countOut="1.0" countIn="1.0">
<att type="string" name="edge.targetArrowShape" value="DIAMOND"/>
<att type="string" name="shared_name" value="Rv3581c (pp) Rv3582c"/></edge>
<edge label="Rv2870c (pp) Rv2605c" source="366" target="937" weight="1.0" weightOut="1.0" weigthIn="1.0" countOut="1.0" countIn="1.0">
<att type="string" name="edge.targetArrowShape" value="DIAMOND"/>
<att type="string" name="shared_name" value="Rv2870c (pp) Rv2605c"/></edge>
<edge label="Rv1698 (pp) Rv3310" source="365" target="1076" weight="1.0" weightOut="1.0" weigthIn="1.0" countOut="1.0" countIn="1.0">
<att type="string" name="edge.targetArrowShape" value="DIAMOND"/>
<att type="string" name="shared_name" value="Rv1698 (pp) Rv3310"/></edge>
<edge label="Rv1698 (pp) Rv0312" source="365" target="1157" weight="1.0" weightOut="1.0" weigthIn="1.0" countOut="1.0" countIn="1.0">
<att type="string" name="edge.targetArrowShape" value="DIAMOND"/>
<att type="string" name="shared_name" value="Rv1698 (pp) Rv0312"/></edge>
<edge label="Rv3033 (pp) Rv3027c" source="367" target="646" weight="1.0" weightOut="1.0" weigthIn="1.0" countOut="1.0" countIn="1.0">
<att type="string" name="edge.targetArrowShape" value="DIAMOND"/>
<att type="string" name="shared_name" value="Rv3033 (pp) Rv3027c"/></edge>
<edge label="Rv3033 (pp) Rv0737" source="367" target="905" weight="1.0" weightOut="1.0" weigthIn="1.0" countOut="1.0" countIn="1.0">
<att type="string" name="edge.targetArrowShape" value="DIAMOND"/>
<att type="string" name="shared_name" value="Rv3033 (pp) Rv0737"/></edge>
<edge label="Rv2746c (pp) Rv3024c" source="369" target="684" weight="1.0" weightOut="1.0" weigthIn="1.0" countOut="1.0" countIn="1.0">
<att type="string" name="edge.targetArrowShape" value="DIAMOND"/>
<att type="string" name="shared_name" value="Rv2746c (pp) Rv3024c"/></edge>
<edge label="Rv1435c (pp) Rv0312" source="368" target="1157" weight="1.0" weightOut="1.0" weigthIn="1.0" countOut="1.0" countIn="1.0">
<att type="string" name="edge.targetArrowShape" value="DIAMOND"/>
<att type="string" name="shared_name" value="Rv1435c (pp) Rv0312"/></edge>
<edge label="Rv1491c (pp) Rv0253" source="372" target="633" weight="1.0" weightOut="1.0" weigthIn="1.0" countOut="1.0" countIn="1.0">
<att type="string" name="edge.targetArrowShape" value="DIAMOND"/>
<att type="string" name="shared_name" value="Rv1491c (pp) Rv0253"/></edge>
<edge label="Rv1491c (pp) Rv0252" source="372" target="636" weight="1.0" weightOut="1.0" weigthIn="1.0" countOut="1.0" countIn="1.0">
<att type="string" name="edge.targetArrowShape" value="DIAMOND"/>
<att type="string" name="shared_name" value="Rv1491c (pp) Rv0252"/></edge>
<edge label="Rv0384c (pp) Rv3839" source="371" target="758" weight="1.0" weightOut="1.0" weigthIn="1.0" countOut="1.0" countIn="1.0">
<att type="string" name="edge.targetArrowShape" value="DIAMOND"/>
<att type="string" name="shared_name" value="Rv0384c (pp) Rv3839"/></edge>
<edge label="Rv0783c (pp) Rv1094" source="370" target="779" weight="1.0" weightOut="1.0" weigthIn="1.0" countOut="1.0" countIn="1.0">
<att type="string" name="edge.targetArrowShape" value="DIAMOND"/>
<att type="string" name="shared_name" value="Rv0783c (pp) Rv1094"/></edge>
<edge label="Rv0783c (pp) Rv0061" source="370" target="801" weight="1.0" weightOut="1.0" weigthIn="1.0" countOut="1.0" countIn="1.0">
<att type="string" name="edge.targetArrowShape" value="DIAMOND"/>
<att type="string" name="shared_name" value="Rv0783c (pp) Rv0061"/></edge>
<edge label="Rv2158c (pp) Rv1701" source="373" target="279" weight="1.0" weightOut="1.0" weigthIn="1.0" countOut="1.0" countIn="1.0">
<att type="string" name="edge.targetArrowShape" value="DIAMOND"/>
<att type="string" name="shared_name" value="Rv2158c (pp) Rv1701"/></edge>
<edge label="Rv2158c (pp) Rv2157c" source="373" target="355" weight="1.0" weightOut="1.0" weigthIn="1.0" countOut="1.0" countIn="1.0">
<att type="string" name="edge.targetArrowShape" value="DIAMOND"/>
<att type="string" name="shared_name" value="Rv2158c (pp) Rv2157c"/></edge>
<edge label="Rv2158c (pp) Rv3324c" source="373" target="472" weight="1.0" weightOut="1.0" weigthIn="1.0" countOut="1.0" countIn="1.0">
<att type="string" name="edge.targetArrowShape" value="DIAMOND"/>
<att type="string" name="shared_name" value="Rv2158c (pp) Rv3324c"/></edge>
<edge label="Rv2158c (pp) Rv0864" source="373" target="221" weight="1.0" weightOut="1.0" weigthIn="1.0" countOut="1.0" countIn="1.0">
<att type="string" name="edge.targetArrowShape" value="DIAMOND"/>
<att type="string" name="shared_name" value="Rv2158c (pp) Rv0864"/></edge>
<edge label="Rv2158c (pp) Rv3111" source="373" target="922" weight="1.0" weightOut="1.0" weigthIn="1.0" countOut="1.0" countIn="1.0">
<att type="string" name="edge.targetArrowShape" value="DIAMOND"/>
<att type="string" name="shared_name" value="Rv2158c (pp) Rv3111"/></edge>
<edge label="Rv1692 (pp) Rv3248c" source="374" target="1077" weight="1.0" weightOut="1.0" weigthIn="1.0" countOut="1.0" countIn="1.0">
<att type="string" name="edge.targetArrowShape" value="DIAMOND"/>
<att type="string" name="shared_name" value="Rv1692 (pp) Rv3248c"/></edge>
<edge label="Rv1695 (pp) Rv2726c" source="375" target="63" weight="1.0" weightOut="1.0" weigthIn="1.0" countOut="1.0" countIn="1.0">
<att type="string" name="edge.targetArrowShape" value="DIAMOND"/>
<att type="string" name="shared_name" value="Rv1695 (pp) Rv2726c"/></edge>
<edge label="Rv1696 (pp) Rv3056" source="376" target="213" weight="1.0" weightOut="1.0" weigthIn="1.0" countOut="1.0" countIn="1.0">
<att type="string" name="edge.targetArrowShape" value="DIAMOND"/>
<att type="string" name="shared_name" value="Rv1696 (pp) Rv3056"/></edge>
<edge label="Rv1696 (pp) Rv2737c" source="376" target="720" weight="1.0" weightOut="1.0" weigthIn="1.0" countOut="1.0" countIn="1.0">
<att type="string" name="edge.targetArrowShape" value="DIAMOND"/>
<att type="string" name="shared_name" value="Rv1696 (pp) Rv2737c"/></edge>
<edge label="Rv1696 (pp) Rv1537" source="376" target="66" weight="1.0" weightOut="1.0" weigthIn="1.0" countOut="1.0" countIn="1.0">
<att type="string" name="edge.targetArrowShape" value="DIAMOND"/>
<att type="string" name="shared_name" value="Rv1696 (pp) Rv1537"/></edge>
<edge label="Rv1696 (pp) Rv1633" source="376" target="634" weight="1.0" weightOut="1.0" weigthIn="1.0" countOut="1.0" countIn="1.0">
<att type="string" name="edge.targetArrowShape" value="DIAMOND"/>
<att type="string" name="shared_name" value="Rv1696 (pp) Rv1633"/></edge>
<edge label="Rv1696 (pp) Rv2720" source="376" target="716" weight="1.0" weightOut="1.0" weigthIn="1.0" countOut="1.0" countIn="1.0">
<att type="string" name="edge.targetArrowShape" value="DIAMOND"/>
<att type="string" name="shared_name" value="Rv1696 (pp) Rv2720"/></edge>
<edge label="Rv3279c (pp) Rv0482" source="377" target="864" weight="1.0" weightOut="1.0" weigthIn="1.0" countOut="1.0" countIn="1.0">
<att type="string" name="edge.targetArrowShape" value="DIAMOND"/>
<att type="string" name="shared_name" value="Rv3279c (pp) Rv0482"/></edge>
<edge label="Rv2852c (pp) Rv3606c" source="378" target="349" weight="1.0" weightOut="1.0" weigthIn="1.0" countOut="1.0" countIn="1.0">
<att type="string" name="edge.targetArrowShape" value="DIAMOND"/>
<att type="string" name="shared_name" value="Rv2852c (pp) Rv3606c"/></edge>
<edge label="Rv2533c (pp) Rv2535c" source="380" target="482" weight="1.0" weightOut="1.0" weigthIn="1.0" countOut="1.0" countIn="1.0">
<att type="string" name="edge.targetArrowShape" value="DIAMOND"/>
<att type="string" name="shared_name" value="Rv2533c (pp) Rv2535c"/></edge>
<edge label="Rv0672 (pp) Rv0230c" source="379" target="923" weight="1.0" weightOut="1.0" weigthIn="1.0" countOut="1.0" countIn="1.5">
<att type="string" name="edge.targetArrowShape" value="DIAMOND"/>
<att type="string" name="shared_name" value="Rv0672 (pp) Rv0230c"/></edge>
<edge label="Rv0672 (pp) Rv1028c" source="379" target="917" weight="1.0" weightOut="1.0" weigthIn="1.0" countOut="1.5" countIn="1.0">
<att type="string" name="edge.targetArrowShape" value="DIAMOND"/>
<att type="string" name="shared_name" value="Rv0672 (pp) Rv1028c"/></edge>
<edge label="Rv1286 (pp) Rv2400c" source="381" target="874" weight="1.0" weightOut="1.0" weigthIn="1.0" countOut="1.0" countIn="1.0">
<att type="string" name="edge.targetArrowShape" value="DIAMOND"/>
<att type="string" name="shared_name" value="Rv1286 (pp) Rv2400c"/></edge>
<edge label="Rv1286 (pp) Rv1285" source="381" target="382" weight="1.0" weightOut="1.0" weigthIn="1.0" countOut="1.0" countIn="2.0">
<att type="string" name="edge.targetArrowShape" value="DIAMOND"/>
<att type="string" name="shared_name" value="Rv1286 (pp) Rv1285"/></edge>
<edge label="Rv1286 (pp) Rv2398c" source="381" target="97" weight="1.0" weightOut="1.0" weigthIn="1.0" countOut="1.0" countIn="1.0">
<att type="string" name="edge.targetArrowShape" value="DIAMOND"/>
<att type="string" name="shared_name" value="Rv1286 (pp) Rv2398c"/></edge>
<edge label="Rv2890c (pp) Rv3802c" source="383" target="679" weight="1.0" weightOut="1.0" weigthIn="1.0" countOut="1.0" countIn="1.0">
<att type="string" name="edge.targetArrowShape" value="DIAMOND"/>
<att type="string" name="shared_name" value="Rv2890c (pp) Rv3802c"/></edge>
<edge label="Rv1285 (pp) Rv2334" source="382" target="782" weight="1.0" weightOut="1.0" weigthIn="1.0" countOut="1.0" countIn="1.5">
<att type="string" name="edge.targetArrowShape" value="DIAMOND"/>
<att type="string" name="shared_name" value="Rv1285 (pp) Rv2334"/></edge>
<edge label="Rv1285 (pp) Rv1130" source="382" target="18" weight="1.0" weightOut="1.0" weigthIn="1.0" countOut="1.0" countIn="1.0">
<att type="string" name="edge.targetArrowShape" value="DIAMOND"/>
<att type="string" name="shared_name" value="Rv1285 (pp) Rv1130"/></edge>
<edge label="Rv1285 (pp) Rv1286" source="382" target="381" weight="1.0" weightOut="1.0" weigthIn="1.0" countOut="2.0" countIn="1.0">
<att type="string" name="edge.targetArrowShape" value="DIAMOND"/>
<att type="string" name="shared_name" value="Rv1285 (pp) Rv1286"/></edge>
<edge label="Rv1285 (pp) Rv1336" source="382" target="1146" weight="1.0" weightOut="1.0" weigthIn="1.0" countOut="1.0" countIn="1.5">
<att type="string" name="edge.targetArrowShape" value="DIAMOND"/>
<att type="string" name="shared_name" value="Rv1285 (pp) Rv1336"/></edge>
<edge label="Rv1287 (pp) Rv3025c" source="384" target="673" weight="1.0" weightOut="1.0" weigthIn="1.0" countOut="1.0" countIn="1.0">
<att type="string" name="edge.targetArrowShape" value="DIAMOND"/>
<att type="string" name="shared_name" value="Rv1287 (pp) Rv3025c"/></edge>
<edge label="Rv2979c (pp) Rv1277" source="385" target="452" weight="1.0" weightOut="1.0" weigthIn="1.0" countOut="1.0" countIn="1.0">
<att type="string" name="edge.targetArrowShape" value="DIAMOND"/>
<att type="string" name="shared_name" value="Rv2979c (pp) Rv1277"/></edge>
<edge label="Rv3235 (pp) Rv3272" source="386" target="330" weight="1.0" weightOut="1.0" weigthIn="1.0" countOut="1.0" countIn="1.0">
<att type="string" name="edge.targetArrowShape" value="DIAMOND"/>
<att type="string" name="shared_name" value="Rv3235 (pp) Rv3272"/></edge>
<edge label="Rv3635 (pp) Rv2978c" source="387" target="412" weight="1.0" weightOut="1.0" weigthIn="1.0" countOut="1.0" countIn="1.0">
<att type="string" name="edge.targetArrowShape" value="DIAMOND"/>
<att type="string" name="shared_name" value="Rv3635 (pp) Rv2978c"/></edge>
<edge label="Rv1201c (pp) Rv1299" source="388" target="415" weight="1.0" weightOut="1.0" weigthIn="1.0" countOut="1.0" countIn="1.0">
<att type="string" name="edge.targetArrowShape" value="DIAMOND"/>
<att type="string" name="shared_name" value="Rv1201c (pp) Rv1299"/></edge>
<edge label="Rv2130c (pp) Rv1112" source="389" target="49" weight="1.0" weightOut="1.0" weigthIn="1.0" countOut="1.0" countIn="1.0">
<att type="string" name="edge.targetArrowShape" value="DIAMOND"/>
<att type="string" name="shared_name" value="Rv2130c (pp) Rv1112"/></edge>
<edge label="Rv1688 (pp) Rv0962c" source="390" target="977" weight="1.0" weightOut="1.0" weigthIn="1.0" countOut="1.0" countIn="1.0">
<att type="string" name="edge.targetArrowShape" value="DIAMOND"/>
<att type="string" name="shared_name" value="Rv1688 (pp) Rv0962c"/></edge>
<edge label="Rv1014c (pp) Rv1225c" source="391" target="460" weight="1.0" weightOut="1.0" weigthIn="1.0" countOut="1.0" countIn="1.0">
<att type="string" name="edge.targetArrowShape" value="DIAMOND"/>
<att type="string" name="shared_name" value="Rv1014c (pp) Rv1225c"/></edge>
<edge label="Rv1014c (pp) Rv1008" source="391" target="630" weight="1.0" weightOut="1.0" weigthIn="1.0" countOut="1.0" countIn="1.0">
<att type="string" name="edge.targetArrowShape" value="DIAMOND"/>
<att type="string" name="shared_name" value="Rv1014c (pp) Rv1008"/></edge>
<edge label="Rv3638 (pp) Rv2826c" source="392" target="838" weight="1.0" weightOut="1.0" weigthIn="1.0" countOut="1.0" countIn="1.0">
<att type="string" name="edge.targetArrowShape" value="DIAMOND"/>
<att type="string" name="shared_name" value="Rv3638 (pp) Rv2826c"/></edge>
<edge label="Rv2159c (pp) Rv3725" source="393" target="968" weight="1.0" weightOut="1.0" weigthIn="1.0" countOut="1.5" countIn="1.0">
<att type="string" name="edge.targetArrowShape" value="DIAMOND"/>
<att type="string" name="shared_name" value="Rv2159c (pp) Rv3725"/></edge>
<edge label="Rv2544 (pp) Rv2076c" source="394" target="229" weight="1.0" weightOut="1.0" weigthIn="1.0" countOut="1.0" countIn="1.0">
<att type="string" name="edge.targetArrowShape" value="DIAMOND"/>
<att type="string" name="shared_name" value="Rv2544 (pp) Rv2076c"/></edge>
<edge label="Rv2543 (pp) Rv3018c" source="395" target="26" weight="1.0" weightOut="1.0" weigthIn="1.0" countOut="1.0" countIn="1.0">
<att type="string" name="edge.targetArrowShape" value="DIAMOND"/>
<att type="string" name="shared_name" value="Rv2543 (pp) Rv3018c"/></edge>
<edge label="Rv0198c (pp) Rv0479c" source="396" target="710" weight="1.0" weightOut="1.0" weigthIn="1.0" countOut="1.0" countIn="1.0">
<att type="string" name="edge.targetArrowShape" value="DIAMOND"/>
<att type="string" name="shared_name" value="Rv0198c (pp) Rv0479c"/></edge>
<edge label="Rv3054c (pp) Rv2243" source="397" target="45" weight="1.0" weightOut="1.0" weigthIn="1.0" countOut="1.0" countIn="1.0">
<att type="string" name="edge.targetArrowShape" value="DIAMOND"/>
<att type="string" name="shared_name" value="Rv3054c (pp) Rv2243"/></edge>
<edge label="Rv0404 (pp) Rv1948c" source="398" target="65" weight="1.0" weightOut="1.0" weigthIn="1.0" countOut="1.0" countIn="1.0">
<att type="string" name="edge.targetArrowShape" value="DIAMOND"/>
<att type="string" name="shared_name" value="Rv0404 (pp) Rv1948c"/></edge>
<edge label="Rv0404 (pp) Rv0033" source="398" target="601" weight="1.0" weightOut="1.0" weigthIn="1.0" countOut="1.0" countIn="1.0">
<att type="string" name="edge.targetArrowShape" value="DIAMOND"/>
<att type="string" name="shared_name" value="Rv0404 (pp) Rv0033"/></edge>
<edge label="Rv0828c (pp) Rv0605" source="399" target="519" weight="1.0" weightOut="1.0" weigthIn="1.0" countOut="1.0" countIn="1.0">
<att type="string" name="edge.targetArrowShape" value="DIAMOND"/>
<att type="string" name="shared_name" value="Rv0828c (pp) Rv0605"/></edge>
<edge label="Rv3631 (pp) Rv0701" source="400" target="1119" weight="1.0" weightOut="1.0" weigthIn="1.0" countOut="1.0" countIn="1.0">
<att type="string" name="edge.targetArrowShape" value="DIAMOND"/>
<att type="string" name="shared_name" value="Rv3631 (pp) Rv0701"/></edge>
<edge label="Rv3631 (pp) Rv2448c" source="400" target="666" weight="1.0" weightOut="1.0" weigthIn="1.0" countOut="1.0" countIn="1.0">
<att type="string" name="edge.targetArrowShape" value="DIAMOND"/>
<att type="string" name="shared_name" value="Rv3631 (pp) Rv2448c"/></edge>
<edge label="Rv2330c (pp) Rv3350c" source="401" target="201" weight="1.0" weightOut="1.0" weigthIn="1.0" countOut="1.0" countIn="1.0">
<att type="string" name="edge.targetArrowShape" value="DIAMOND"/>
<att type="string" name="shared_name" value="Rv2330c (pp) Rv3350c"/></edge>
<edge label="Rv2330c (pp) Rv3539" source="401" target="993" weight="1.0" weightOut="1.0" weigthIn="1.0" countOut="1.0" countIn="1.0">
<att type="string" name="edge.targetArrowShape" value="DIAMOND"/>
<att type="string" name="shared_name" value="Rv2330c (pp) Rv3539"/></edge>
<edge label="Rv3227 (pp) Rv0438c" source="402" target="1102" weight="1.0" weightOut="1.0" weigthIn="1.0" countOut="1.0" countIn="1.0">
<att type="string" name="edge.targetArrowShape" value="DIAMOND"/>
<att type="string" name="shared_name" value="Rv3227 (pp) Rv0438c"/></edge>
<edge label="Rv3228 (pp) Rv2925c" source="403" target="880" weight="1.0" weightOut="1.0" weigthIn="1.0" countOut="1.0" countIn="1.0">
<att type="string" name="edge.targetArrowShape" value="DIAMOND"/>
<att type="string" name="shared_name" value="Rv3228 (pp) Rv2925c"/></edge>
<edge label="Rv3228 (pp) Rv2842c" source="403" target="907" weight="1.0" weightOut="1.0" weigthIn="1.0" countOut="1.0" countIn="1.0">
<att type="string" name="edge.targetArrowShape" value="DIAMOND"/>
<att type="string" name="shared_name" value="Rv3228 (pp) Rv2842c"/></edge>
<edge label="Rv0408 (pp) Rv1001" source="404" target="617" weight="1.0" weightOut="1.0" weigthIn="1.0" countOut="1.0" countIn="1.0">
<att type="string" name="edge.targetArrowShape" value="DIAMOND"/>
<att type="string" name="shared_name" value="Rv0408 (pp) Rv1001"/></edge>
<edge label="Rv2851c (pp) Rv3607c" source="405" target="218" weight="1.0" weightOut="1.0" weigthIn="1.0" countOut="1.0" countIn="1.0">
<att type="string" name="edge.targetArrowShape" value="DIAMOND"/>
<att type="string" name="shared_name" value="Rv2851c (pp) Rv3607c"/></edge>
<edge label="Rv2851c (pp) Rv1627c" source="405" target="414" weight="1.0" weightOut="1.0" weigthIn="1.0" countOut="1.0" countIn="1.0">
<att type="string" name="edge.targetArrowShape" value="DIAMOND"/>
<att type="string" name="shared_name" value="Rv2851c (pp) Rv1627c"/></edge>
<edge label="Rv0409 (pp) Rv1876" source="406" target="736" weight="1.0" weightOut="1.0" weigthIn="1.0" countOut="1.0" countIn="1.0">
<att type="string" name="edge.targetArrowShape" value="DIAMOND"/>
<att type="string" name="shared_name" value="Rv0409 (pp) Rv1876"/></edge>
<edge label="Rv0409 (pp) Rv1379" source="406" target="1087" weight="1.0" weightOut="1.0" weigthIn="1.0" countOut="1.0" countIn="1.0">
<att type="string" name="edge.targetArrowShape" value="DIAMOND"/>
<att type="string" name="shared_name" value="Rv0409 (pp) Rv1379"/></edge>
<edge label="Rv1297 (pp) Rv1481" source="407" target="509" weight="1.0" weightOut="1.0" weigthIn="1.0" countOut="1.0" countIn="1.0">
<att type="string" name="edge.targetArrowShape" value="DIAMOND"/>
<att type="string" name="shared_name" value="Rv1297 (pp) Rv1481"/></edge>
<edge label="Rv1297 (pp) Rv1597" source="407" target="1126" weight="1.0" weightOut="1.0" weigthIn="1.0" countOut="1.0" countIn="1.0">
<att type="string" name="edge.targetArrowShape" value="DIAMOND"/>
<att type="string" name="shared_name" value="Rv1297 (pp) Rv1597"/></edge>
<edge label="Rv0953c (pp) Rv0907" source="408" target="680" weight="1.0" weightOut="1.0" weigthIn="1.0" countOut="1.0" countIn="1.0">
<att type="string" name="edge.targetArrowShape" value="DIAMOND"/>
<att type="string" name="shared_name" value="Rv0953c (pp) Rv0907"/></edge>
<edge label="Rv0953c (pp) Rv1045" source="408" target="877" weight="1.0" weightOut="1.0" weigthIn="1.0" countOut="1.0" countIn="1.0">
<att type="string" name="edge.targetArrowShape" value="DIAMOND"/>
<att type="string" name="shared_name" value="Rv0953c (pp) Rv1045"/></edge>
<edge label="Rv1167c (pp) Rv0201c" source="409" target="491" weight="1.0" weightOut="1.0" weigthIn="1.0" countOut="1.0" countIn="1.0">
<att type="string" name="edge.targetArrowShape" value="DIAMOND"/>
<att type="string" name="shared_name" value="Rv1167c (pp) Rv0201c"/></edge>
<edge label="Rv1167c (pp) Rv3857c" source="409" target="699" weight="1.0" weightOut="1.0" weigthIn="1.0" countOut="1.0" countIn="1.0">
<att type="string" name="edge.targetArrowShape" value="DIAMOND"/>
<att type="string" name="shared_name" value="Rv1167c (pp) Rv3857c"/></edge>
<edge label="Rv0685 (pp) Rv0659c" source="410" target="343" weight="1.0" weightOut="1.0" weigthIn="1.0" countOut="1.0" countIn="1.0">
<att type="string" name="edge.targetArrowShape" value="DIAMOND"/>
<att type="string" name="shared_name" value="Rv0685 (pp) Rv0659c"/></edge>
<edge label="Rv1735c (pp) Rv2287" source="411" target="108" weight="1.0" weightOut="1.0" weigthIn="1.0" countOut="1.0" countIn="1.0">
<att type="string" name="edge.targetArrowShape" value="DIAMOND"/>
<att type="string" name="shared_name" value="Rv1735c (pp) Rv2287"/></edge>
<edge label="Rv2978c (pp) Rv3635" source="412" target="387" weight="1.0" weightOut="1.0" weigthIn="1.0" countOut="1.0" countIn="1.0">
<att type="string" name="edge.targetArrowShape" value="DIAMOND"/>
<att type="string" name="shared_name" value="Rv2978c (pp) Rv3635"/></edge>
<edge label="Rv3224 (pp) Rv0154c" source="413" target="840" weight="1.0" weightOut="1.0" weigthIn="1.0" countOut="1.0" countIn="1.0">
<att type="string" name="edge.targetArrowShape" value="DIAMOND"/>
<att type="string" name="shared_name" value="Rv3224 (pp) Rv0154c"/></edge>
<edge label="Rv1627c (pp) Rv2851c" source="414" target="405" weight="1.0" weightOut="1.0" weigthIn="1.0" countOut="1.0" countIn="1.0">
<att type="string" name="edge.targetArrowShape" value="DIAMOND"/>
<att type="string" name="shared_name" value="Rv1627c (pp) Rv2851c"/></edge>
<edge label="Rv1299 (pp) Rv1201c" source="415" target="388" weight="1.0" weightOut="1.0" weigthIn="1.0" countOut="1.0" countIn="1.0">
<att type="string" name="edge.targetArrowShape" value="DIAMOND"/>
<att type="string" name="shared_name" value="Rv1299 (pp) Rv1201c"/></edge>
<edge label="Rv3030 (pp) Rv2837c" source="416" target="281" weight="1.0" weightOut="1.0" weigthIn="1.0" countOut="1.0" countIn="1.0">
<att type="string" name="edge.targetArrowShape" value="DIAMOND"/>
<att type="string" name="shared_name" value="Rv3030 (pp) Rv2837c"/></edge>
<edge label="Rv2511 (pp) Rv2763c" source="417" target="470" weight="1.0" weightOut="1.0" weigthIn="1.0" countOut="1.0" countIn="1.0">
<att type="string" name="edge.targetArrowShape" value="DIAMOND"/>
<att type="string" name="shared_name" value="Rv2511 (pp) Rv2763c"/></edge>
<edge label="Rv2071c (pp) Rv2062c" source="418" target="655" weight="1.0" weightOut="1.0" weigthIn="1.0" countOut="1.0" countIn="1.0">
<att type="string" name="edge.targetArrowShape" value="DIAMOND"/>
<att type="string" name="shared_name" value="Rv2071c (pp) Rv2062c"/></edge>
<edge label="Rv2744c (pp) Rv2710" source="419" target="746" weight="1.0" weightOut="1.0" weigthIn="1.0" countOut="1.0" countIn="1.0">
<att type="string" name="edge.targetArrowShape" value="DIAMOND"/>
<att type="string" name="shared_name" value="Rv2744c (pp) Rv2710"/></edge>
<edge label="Rv3917c (pp) Rv0002" source="420" target="703" weight="1.0" weightOut="1.0" weigthIn="1.0" countOut="1.0" countIn="1.0">
<att type="string" name="edge.targetArrowShape" value="DIAMOND"/>
<att type="string" name="shared_name" value="Rv3917c (pp) Rv0002"/></edge>
<edge label="Rv3917c (pp) Rv3441c" source="420" target="11" weight="1.0" weightOut="1.0" weigthIn="1.0" countOut="1.0" countIn="1.0">
<att type="string" name="edge.targetArrowShape" value="DIAMOND"/>
<att type="string" name="shared_name" value="Rv3917c (pp) Rv3441c"/></edge>
<edge label="Rv1679 (pp) Rv2497c" source="421" target="697" weight="1.0" weightOut="1.0" weigthIn="1.0" countOut="1.0" countIn="1.0">
<att type="string" name="edge.targetArrowShape" value="DIAMOND"/>
<att type="string" name="shared_name" value="Rv1679 (pp) Rv2497c"/></edge>
<edge label="Rv2830c (pp) Rv3539" source="422" target="993" weight="1.0" weightOut="1.0" weigthIn="1.0" countOut="1.0" countIn="1.0">
<att type="string" name="edge.targetArrowShape" value="DIAMOND"/>
<att type="string" name="shared_name" value="Rv2830c (pp) Rv3539"/></edge>
<edge label="Rv0825c (pp) Rv2011c" source="423" target="135" weight="1.0" weightOut="1.0" weigthIn="1.0" countOut="1.0" countIn="1.0">
<att type="string" name="edge.targetArrowShape" value="DIAMOND"/>
<att type="string" name="shared_name" value="Rv0825c (pp) Rv2011c"/></edge>
<edge label="Rv0825c (pp) Rv2386c" source="423" target="664" weight="1.0" weightOut="1.0" weigthIn="1.0" countOut="1.0" countIn="1.0">
<att type="string" name="edge.targetArrowShape" value="DIAMOND"/>
<att type="string" name="shared_name" value="Rv0825c (pp) Rv2386c"/></edge>
<edge label="Rv1227c (pp) Rv0995" source="424" target="822" weight="1.0" weightOut="1.0" weigthIn="1.0" countOut="1.0" countIn="1.0">
<att type="string" name="edge.targetArrowShape" value="DIAMOND"/>
<att type="string" name="shared_name" value="Rv1227c (pp) Rv0995"/></edge>
<edge label="Rv3641c (pp) Rv3335c" source="425" target="126" weight="1.0" weightOut="1.0" weigthIn="1.0" countOut="1.0" countIn="1.0">
<att type="string" name="edge.targetArrowShape" value="DIAMOND"/>
<att type="string" name="shared_name" value="Rv3641c (pp) Rv3335c"/></edge>
<edge label="Rv3641c (pp) Rv2971" source="425" target="870" weight="1.0" weightOut="1.0" weigthIn="1.0" countOut="1.0" countIn="1.0">
<att type="string" name="edge.targetArrowShape" value="DIAMOND"/>
<att type="string" name="shared_name" value="Rv3641c (pp) Rv2971"/></edge>
<edge label="Rv3641c (pp) Rv3490" source="425" target="545" weight="1.0" weightOut="1.0" weigthIn="1.0" countOut="1.0" countIn="1.0">
<att type="string" name="edge.targetArrowShape" value="DIAMOND"/>
<att type="string" name="shared_name" value="Rv3641c (pp) Rv3490"/></edge>
<edge label="Rv0318c (pp) Rv3386" source="426" target="952" weight="1.0" weightOut="1.0" weigthIn="1.0" countOut="1.0" countIn="1.0">
<att type="string" name="edge.targetArrowShape" value="DIAMOND"/>
<att type="string" name="shared_name" value="Rv0318c (pp) Rv3386"/></edge>
<edge label="Rv3587c (pp) Rv1830" source="427" target="833" weight="1.0" weightOut="1.0" weigthIn="1.0" countOut="1.0" countIn="1.0">
<att type="string" name="edge.targetArrowShape" value="DIAMOND"/>
<att type="string" name="shared_name" value="Rv3587c (pp) Rv1830"/></edge>
<edge label="Rv3587c (pp) Rv0925c" source="427" target="1007" weight="1.0" weightOut="1.0" weigthIn="1.0" countOut="1.0" countIn="1.0">
<att type="string" name="edge.targetArrowShape" value="DIAMOND"/>
<att type="string" name="shared_name" value="Rv3587c (pp) Rv0925c"/></edge>
<edge label="Rv3400 (pp) Rv0652" source="428" target="439" weight="1.0" weightOut="1.0" weigthIn="1.0" countOut="1.0" countIn="1.0">
<att type="string" name="edge.targetArrowShape" value="DIAMOND"/>
<att type="string" name="shared_name" value="Rv3400 (pp) Rv0652"/></edge>
<edge label="Rv3400 (pp) Rv1098c" source="428" target="792" weight="1.0" weightOut="1.0" weigthIn="1.0" countOut="1.0" countIn="1.0">
<att type="string" name="edge.targetArrowShape" value="DIAMOND"/>
<att type="string" name="shared_name" value="Rv3400 (pp) Rv1098c"/></edge>
<edge label="Rv2682c (pp) Rv2580c" source="429" target="19" weight="1.0" weightOut="1.0" weigthIn="1.0" countOut="1.0" countIn="1.0">
<att type="string" name="edge.targetArrowShape" value="DIAMOND"/>
<att type="string" name="shared_name" value="Rv2682c (pp) Rv2580c"/></edge>
<edge label="Rv0931c (pp) Rv3870" source="430" target="866" weight="1.0" weightOut="1.0" weigthIn="1.0" countOut="1.0" countIn="1.0">
<att type="string" name="edge.targetArrowShape" value="DIAMOND"/>
<att type="string" name="shared_name" value="Rv0931c (pp) Rv3870"/></edge>
<edge label="Rv3216 (pp) Rv1852" source="431" target="892" weight="1.0" weightOut="1.0" weigthIn="1.0" countOut="1.0" countIn="1.0">
<att type="string" name="edge.targetArrowShape" value="DIAMOND"/>
<att type="string" name="shared_name" value="Rv3216 (pp) Rv1852"/></edge>
<edge label="Rv3215 (pp) Rv2379c" source="432" target="278" weight="1.0" weightOut="1.0" weigthIn="1.0" countOut="1.0" countIn="1.0">
<att type="string" name="edge.targetArrowShape" value="DIAMOND"/>
<att type="string" name="shared_name" value="Rv3215 (pp) Rv2379c"/></edge>
<edge label="Rv3215 (pp) Rv1258c" source="432" target="1090" weight="1.0" weightOut="1.0" weigthIn="1.0" countOut="1.0" countIn="1.0">
<att type="string" name="edge.targetArrowShape" value="DIAMOND"/>
<att type="string" name="shared_name" value="Rv3215 (pp) Rv1258c"/></edge>
<edge label="Rv2644c (pp) Rv3386" source="433" target="952" weight="1.0" weightOut="1.0" weigthIn="1.0" countOut="1.0" countIn="1.0">
<att type="string" name="edge.targetArrowShape" value="DIAMOND"/>
<att type="string" name="shared_name" value="Rv2644c (pp) Rv3386"/></edge>
<edge label="Rv2644c (pp) Rv0941c" source="433" target="1068" weight="1.0" weightOut="1.0" weigthIn="1.0" countOut="1.0" countIn="1.0">
<att type="string" name="edge.targetArrowShape" value="DIAMOND"/>
<att type="string" name="shared_name" value="Rv2644c (pp) Rv0941c"/></edge>
<edge label="Rv2764c (pp) Rv0570" source="434" target="197" weight="1.0" weightOut="1.0" weigthIn="1.0" countOut="1.0" countIn="1.0">
<att type="string" name="edge.targetArrowShape" value="DIAMOND"/>
<att type="string" name="shared_name" value="Rv2764c (pp) Rv0570"/></edge>
<edge label="Rv3408 (pp) Rv3409c" source="435" target="1014" weight="1.0" weightOut="1.0" weigthIn="1.0" countOut="1.0" countIn="1.0">
<att type="string" name="edge.targetArrowShape" value="DIAMOND"/>
<att type="string" name="shared_name" value="Rv3408 (pp) Rv3409c"/></edge>
<edge label="Rv3406 (pp) Rv1133c" source="436" target="855" weight="1.0" weightOut="1.0" weigthIn="1.0" countOut="1.0" countIn="1.0">
<att type="string" name="edge.targetArrowShape" value="DIAMOND"/>
<att type="string" name="shared_name" value="Rv3406 (pp) Rv1133c"/></edge>
<edge label="Rv3406 (pp) Rv3558" source="436" target="1025" weight="1.0" weightOut="1.0" weigthIn="1.0" countOut="1.0" countIn="1.0">
<att type="string" name="edge.targetArrowShape" value="DIAMOND"/>
<att type="string" name="shared_name" value="Rv3406 (pp) Rv3558"/></edge>
<edge label="Rv1264 (pp) Rv2256c" source="437" target="1094" weight="1.0" weightOut="1.0" weigthIn="1.0" countOut="1.0" countIn="1.0">
<att type="string" name="edge.targetArrowShape" value="DIAMOND"/>
<att type="string" name="shared_name" value="Rv1264 (pp) Rv2256c"/></edge>
<edge label="Rv1264 (pp) Rv0545c" source="437" target="64" weight="1.0" weightOut="1.0" weigthIn="1.0" countOut="1.0" countIn="1.0">
<att type="string" name="edge.targetArrowShape" value="DIAMOND"/>
<att type="string" name="shared_name" value="Rv1264 (pp) Rv0545c"/></edge>
<edge label="Rv1264 (pp) Rv1636" source="437" target="638" weight="1.0" weightOut="1.0" weigthIn="1.0" countOut="1.0" countIn="1.0">
<att type="string" name="edge.targetArrowShape" value="DIAMOND"/>
<att type="string" name="shared_name" value="Rv1264 (pp) Rv1636"/></edge>
<edge label="Rv2531c (pp) Rv2529" source="438" target="444" weight="1.0" weightOut="1.0" weigthIn="1.0" countOut="1.0" countIn="1.0">
<att type="string" name="edge.targetArrowShape" value="DIAMOND"/>
<att type="string" name="shared_name" value="Rv2531c (pp) Rv2529"/></edge>
<edge label="Rv0652 (pp) Rv1274" source="439" target="454" weight="1.0" weightOut="1.0" weigthIn="1.0" countOut="1.0" countIn="1.0">
<att type="string" name="edge.targetArrowShape" value="DIAMOND"/>
<att type="string" name="shared_name" value="Rv0652 (pp) Rv1274"/></edge>
<edge label="Rv0652 (pp) Rv3400" source="439" target="428" weight="1.0" weightOut="1.0" weigthIn="1.0" countOut="1.0" countIn="1.0">
<att type="string" name="edge.targetArrowShape" value="DIAMOND"/>
<att type="string" name="shared_name" value="Rv0652 (pp) Rv3400"/></edge>
<edge label="Rv0020c (pp) Rv1597" source="440" target="1126" weight="1.0" weightOut="1.0" weigthIn="1.0" countOut="1.0" countIn="1.0">
<att type="string" name="edge.targetArrowShape" value="DIAMOND"/>
<att type="string" name="shared_name" value="Rv0020c (pp) Rv1597"/></edge>
<edge label="Rv2745c (pp) Rv3484" source="441" target="534" weight="1.0" weightOut="1.0" weigthIn="1.0" countOut="1.0" countIn="1.0">
<att type="string" name="edge.targetArrowShape" value="DIAMOND"/>
<att type="string" name="shared_name" value="Rv2745c (pp) Rv3484"/></edge>
<edge label="Rv1663 (pp) Rv3665c" source="442" target="166" weight="1.0" weightOut="1.0" weigthIn="1.0" countOut="1.0" countIn="1.0">
<att type="string" name="edge.targetArrowShape" value="DIAMOND"/>
<att type="string" name="shared_name" value="Rv1663 (pp) Rv3665c"/></edge>
<edge label="Rv1663 (pp) Rv0090" source="442" target="884" weight="1.0" weightOut="1.0" weigthIn="1.0" countOut="1.0" countIn="1.0">
<att type="string" name="edge.targetArrowShape" value="DIAMOND"/>
<att type="string" name="shared_name" value="Rv1663 (pp) Rv0090"/></edge>
<edge label="Rv1663 (pp) Rv2229c" source="442" target="802" weight="1.0" weightOut="1.0" weigthIn="1.0" countOut="1.0" countIn="1.0">
<att type="string" name="edge.targetArrowShape" value="DIAMOND"/>
<att type="string" name="shared_name" value="Rv1663 (pp) Rv2229c"/></edge>
<edge label="Rv1662 (pp) Rv0900" source="443" target="685" weight="1.0" weightOut="1.0" weigthIn="1.0" countOut="1.0" countIn="1.0">
<att type="string" name="edge.targetArrowShape" value="DIAMOND"/>
<att type="string" name="shared_name" value="Rv1662 (pp) Rv0900"/></edge>
<edge label="Rv1662 (pp) Rv3577" source="443" target="1056" weight="1.0" weightOut="1.0" weigthIn="1.0" countOut="1.0" countIn="1.0">
<att type="string" name="edge.targetArrowShape" value="DIAMOND"/>
<att type="string" name="shared_name" value="Rv1662 (pp) Rv3577"/></edge>
<edge label="Rv2529 (pp) Rv1834" source="444" target="837" weight="1.0" weightOut="1.0" weigthIn="1.0" countOut="1.0" countIn="1.0">
<att type="string" name="edge.targetArrowShape" value="DIAMOND"/>
<att type="string" name="shared_name" value="Rv2529 (pp) Rv1834"/></edge>
<edge label="Rv2529 (pp) Rv2531c" source="444" target="438" weight="1.0" weightOut="1.0" weigthIn="1.0" countOut="1.0" countIn="1.0">
<att type="string" name="edge.targetArrowShape" value="DIAMOND"/>
[truncated: 317,683 more chars]
