# Supplementary material for: SyNDI: synchronous network data integration framework
Source: BMC Bioinformatics. 2018 Nov 6;19:403. doi: 10.1186/s12859-018-2426-5 (PMC6219086; doi:10.1186/s12859-018-2426-5)
Supplement: Supplementary file 7 — This additional file is a zip package that contains all files and folder that used to generate Fig. 10. Detailed descriptions of each of these files and folders are presented in a README file included in this zip package. (ZIP 16.9 MB) [file 12859_2018_2426_MOESM7_ESM.zip › Additional_file_7/Nets/H37Rv_string_all.xgmml]

<?xml version="1.0" encoding="UTF-8"?>
<graph xmlns="http://www.cs.rpi.edu/XGMML" xmlns:dc="http://purl.org/dc/elements/1.1/" xmlns:xlink="http://www.w3.org/1999/xlink" xmlns:cy="http://www.cytoscape.org" label="out">
<att name="GRAPH_VIEW_CENTER_X" value="4388.204528808594"/><att name="GRAPH_VIEW_CENTER_Y" value="4388.204528808594"/>
<node id="0" label="Rv1864c" aliasName="Rv1864c"><graphics x="3427.5093994140625" y="2447.2761840820312"/><att type="string" name="shared_name" value="Rv1864c"/></node>
<node id="1" label="Rv0112" aliasName="gca"><graphics x="1932.7505493164062" y="1869.3998107910156"/><att type="string" name="shared_name" value="Rv0112"/></node>
<node id="2" label="Rv3480c" aliasName="Rv3480c"><graphics x="1535.4716720581055" y="1426.9454803466797"/><att type="string" name="shared_name" value="Rv3480c"/></node>
<node id="3" label="Rv0113" aliasName="gmhA"><graphics x="1959.0375671386719" y="1955.5335998535156"/><att type="string" name="shared_name" value="Rv0113"/></node>
<node id="4" label="Rv2053c" aliasName="fxsA"><graphics x="3489.984375" y="1493.3095397949219"/><att type="string" name="shared_name" value="Rv2053c"/></node>
<node id="5" label="Rv0110" aliasName="Rv0110"><graphics x="4260.963485717773" y="2055.5344848632812"/><att type="string" name="shared_name" value="Rv0110"/></node>
<node id="6" label="Rv0111" aliasName="Rv0111"><graphics x="4213.362167358398" y="2088.4478149414062"/><att type="string" name="shared_name" value="Rv0111"/></node>
<node id="7" label="Rv0117" aliasName="oxyS"><graphics x="1614.935619354248" y="2004.5841674804688"/><att type="string" name="shared_name" value="Rv0117"/></node>
<node id="8" label="Rv0767c" aliasName="Rv0767c"><graphics x="3728.537139892578" y="1805.7620544433594"/><att type="string" name="shared_name" value="Rv0767c"/></node>
<node id="9" label="Rv0114" aliasName="gmhB"><graphics x="1984.9613342285156" y="1947.2320861816406"/><att type="string" name="shared_name" value="Rv0114"/></node>
<node id="10" label="Rv3017c" aliasName="esxQ"><graphics x="1593.8294563293457" y="2670.269287109375"/><att type="string" name="shared_name" value="Rv3017c"/></node>
<node id="11" label="Rv0115" aliasName="hddA"><graphics x="1947.2889099121094" y="1914.2166137695312"/><att type="string" name="shared_name" value="Rv0115"/></node>
<node id="12" label="Rv1924c" aliasName="Rv1924c"><graphics x="1960.0235290527344" y="1334.7454376220703"/><att type="string" name="shared_name" value="Rv1924c"/></node>
<node id="13" label="Rv0119" aliasName="fadD7"><graphics x="1001.6487426757812" y="1967.8268432617188"/><att type="string" name="shared_name" value="Rv0119"/></node>
<node id="14" label="Rv0446c" aliasName="Rv0446c"><graphics x="795.8491821289062" y="660.7915649414062"/><att type="string" name="shared_name" value="Rv0446c"/></node>
<node id="15" label="Rv3441c" aliasName="glmM"><graphics x="3638.205764770508" y="2079.7691040039062"/><att type="string" name="shared_name" value="Rv3441c"/></node>
<node id="16" label="Rv3161c" aliasName="Rv3161c"><graphics x="3975.8564453125" y="214.4548797607422"/><att type="string" name="shared_name" value="Rv3161c"/></node>
<node id="17" label="Rv2995c" aliasName="leuB"><graphics x="2232.2764892578125" y="1251.0718383789062"/><att type="string" name="shared_name" value="Rv2995c"/></node>
<node id="18" label="Rv2485c" aliasName="lipQ"><graphics x="1247.9942321777344" y="560.8145751953125"/><att type="string" name="shared_name" value="Rv2485c"/></node>
<node id="19" label="Rv3756c" aliasName="proZ"><graphics x="3626.9118423461914" y="2008.0831909179688"/><att type="string" name="shared_name" value="Rv3756c"/></node>
<node id="20" label="Rv3533c" aliasName="PPE62"><graphics x="1626.2347259521484" y="1264.1470642089844"/><att type="string" name="shared_name" value="Rv3533c"/></node>
<node id="21" label="Rv3838c" aliasName="pheA"><graphics x="3876.9306640625" y="2380.8096313476562"/><att type="string" name="shared_name" value="Rv3838c"/></node>
<node id="22" label="Rv1069c" aliasName="Rv1069c"><graphics x="3693.81689453125" y="645.8760375976562"/><att type="string" name="shared_name" value="Rv1069c"/></node>
<node id="23" label="Rv2052c" aliasName="Rv2052c"><graphics x="3512.28369140625" y="1468.7177429199219"/><att type="string" name="shared_name" value="Rv2052c"/></node>
<node id="24" label="Rv1863c" aliasName="Rv1863c"><graphics x="3406.1837158203125" y="2424.9478149414062"/><att type="string" name="shared_name" value="Rv1863c"/></node>
<node id="25" label="Rv0766c" aliasName="cyp123"><graphics x="3715.104034423828" y="1775.9666442871094"/><att type="string" name="shared_name" value="Rv0766c"/></node>
<node id="26" label="Rv0122" aliasName="Rv0122"><graphics x="3772.921142578125" y="1539.5158386230469"/><att type="string" name="shared_name" value="Rv0122"/></node>
<node id="27" label="Rv0123" aliasName="Rv0123"><graphics x="3803.5397338867188" y="1521.9489440917969"/><att type="string" name="shared_name" value="Rv0123"/></node>
<node id="28" label="Rv2165c" aliasName="mraW"><graphics x="2201.6090087890625" y="301.791748046875"/><att type="string" name="shared_name" value="Rv2165c"/></node>
<node id="29" label="Rv0124" aliasName="PE_PGRS2"><graphics x="3838.1336669921875" y="1502.9377136230469"/><att type="string" name="shared_name" value="Rv0124"/></node>
<node id="30" label="Rv0126" aliasName="treS"><graphics x="1765.1174774169922" y="1780.809799194336"/><att type="string" name="shared_name" value="Rv0126"/></node>
<node id="31" label="Rv0127" aliasName="Rv0127"><graphics x="1752.741943359375" y="1677.2377014160156"/><att type="string" name="shared_name" value="Rv0127"/></node>
<node id="32" label="Rv3018c" aliasName="PPE46"><graphics x="1623.0364608764648" y="2645.301025390625"/><att type="string" name="shared_name" value="Rv3018c"/></node>
<node id="33" label="Rv2484c" aliasName="Rv2484c"><graphics x="1210.1450805664062" y="563.2781982421875"/><att type="string" name="shared_name" value="Rv2484c"/></node>
<node id="34" label="Rv0445c" aliasName="sigK"><graphics x="777.1983642578125" y="714.6944580078125"/><att type="string" name="shared_name" value="Rv0445c"/></node>
<node id="35" label="Rv3440c" aliasName="Rv3440c"><graphics x="3666.634719848633" y="2060.5927124023438"/><att type="string" name="shared_name" value="Rv3440c"/></node>
<node id="36" label="Rv3162c" aliasName="Rv3162c"><graphics x="3939.3525390625" y="155.24582290649414"/><att type="string" name="shared_name" value="Rv3162c"/></node>
<node id="37" label="Rv3098c" aliasName="Rv3098c"><graphics x="2794.9200439453125" y="1683.32568359375"/><att type="string" name="shared_name" value="Rv3098c"/></node>
<node id="38" label="Rv3757c" aliasName="proW"><graphics x="3615.322364807129" y="1993.4039916992188"/><att type="string" name="shared_name" value="Rv3757c"/></node>
<node id="39" label="Rv2103c" aliasName="Rv2103c"><graphics x="3045.1826171875" y="1567.221586227417"/><att type="string" name="shared_name" value="Rv2103c"/></node>
<node id="40" label="Rv3837c" aliasName="Rv3837c"><graphics x="3909.48291015625" y="2385.5046997070312"/><att type="string" name="shared_name" value="Rv3837c"/></node>
<node id="41" label="Rv2435c" aliasName="Rv2435c"><graphics x="3596.41015625" y="1354.9848022460938"/><att type="string" name="shared_name" value="Rv2435c"/></node>
<node id="42" label="Rv2774c" aliasName="Rv2774c"><graphics x="1251.6908264160156" y="1854.7870178222656"/><att type="string" name="shared_name" value="Rv2774c"/></node>
<node id="43" label="Rv0765c" aliasName="Rv0765c"><graphics x="3700.416534423828" y="1830.2674255371094"/><att type="string" name="shared_name" value="Rv0765c"/></node>
<node id="44" label="Rv3019c" aliasName="esxR"><graphics x="2406.9338989257812" y="2577.364013671875"/><att type="string" name="shared_name" value="Rv3019c"/></node>
<node id="45" label="Rv0406c" aliasName="Rv0406c"><graphics x="2398.043701171875" y="157.289306640625"/><att type="string" name="shared_name" value="Rv0406c"/></node>
<node id="46" label="Rv2488c" aliasName="Rv2488c"><graphics x="3684.079345703125" y="1501.3083801269531"/><att type="string" name="shared_name" value="Rv2488c"/></node>
<node id="47" label="Rv1356c" aliasName="Rv1356c"><graphics x="1737.0401458740234" y="2517.3842163085938"/><att type="string" name="shared_name" value="Rv1356c"/></node>
<node id="48" label="Rv3530c" aliasName="Rv3530c"><graphics x="1714.6668548583984" y="759.9000244140625"/><att type="string" name="shared_name" value="Rv3530c"/></node>
<node id="49" label="Rv3758c" aliasName="proV"><graphics x="3601.1928482055664" y="1976.1857299804688"/><att type="string" name="shared_name" value="Rv3758c"/></node>
<node id="50" label="Rv3531c" aliasName="Rv3531c"><graphics x="1691.6324005126953" y="772.6180419921875"/><att type="string" name="shared_name" value="Rv3531c"/></node>
<node id="51" label="Rv2329c" aliasName="narK1"><graphics x="3118.667236328125" y="1852.351806640625"/><att type="string" name="shared_name" value="Rv2329c"/></node>
<node id="52" label="Rv3163c" aliasName="Rv3163c"><graphics x="3964.2197265625" y="139.66488075256348"/><att type="string" name="shared_name" value="Rv3163c"/></node>
<node id="53" label="Rv1317c" aliasName="alkA"><graphics x="2883.568603515625" y="1118.5634460449219"/><att type="string" name="shared_name" value="Rv1317c"/></node>
<node id="54" label="Rv3097c" aliasName="lipY"><graphics x="2773.60888671875" y="1655.0211715698242"/><att type="string" name="shared_name" value="Rv3097c"/></node>
<node id="55" label="Rv2434c" aliasName="Rv2434c"><graphics x="3559.221435546875" y="1352.0320434570312"/><att type="string" name="shared_name" value="Rv2434c"/></node>
<node id="56" label="Rv0448c" aliasName="Rv0448c"><graphics x="780.7796630859375" y="639.254638671875"/><att type="string" name="shared_name" value="Rv0448c"/></node>
<node id="57" label="Rv2998A" aliasName="Rv2998A"><graphics x="2038.1873474121094" y="1303.1224517822266"/><att type="string" name="shared_name" value="Rv2998A"/></node>
<node id="58" label="Rv2169c" aliasName="Rv2169c"><graphics x="3608.205764770508" y="2058.2731323242188"/><att type="string" name="shared_name" value="Rv2169c"/></node>
<node id="59" label="Rv2104c" aliasName="Rv2104c"><graphics x="3017.7530517578125" y="1592.6869354248047"/><att type="string" name="shared_name" value="Rv2104c"/></node>
<node id="60" label="Rv2773c" aliasName="dapB"><graphics x="1235.3228454589844" y="1887.2051391601562"/><att type="string" name="shared_name" value="Rv2773c"/></node>
<node id="61" label="Rv2914c" aliasName="pknI"><graphics x="1343.9308166503906" y="1089.7631225585938"/><att type="string" name="shared_name" value="Rv2914c"/></node>
<node id="62" label="Rv3125c" aliasName="PPE49"><graphics x="1210.1227111816406" y="2009.5679321289062"/><att type="string" name="shared_name" value="Rv3125c"/></node>
<node id="63" label="Rv0100" aliasName="Rv0100"><graphics x="1867.0272216796875" y="1501.725872039795"/><att type="string" name="shared_name" value="Rv0100"/></node>
<node id="64" label="Rv0764c" aliasName="cyp51"><graphics x="3719.827178955078" y="1842.3025817871094"/><att type="string" name="shared_name" value="Rv0764c"/></node>
<node id="65" label="Rv0101" aliasName="nrp"><graphics x="1930.5578308105469" y="1506.9891567230225"/><att type="string" name="shared_name" value="Rv0101"/></node>
<node id="66" label="Rv0102" aliasName="Rv0102"><graphics x="2436.192626953125" y="1657.847412109375"/><att type="string" name="shared_name" value="Rv0102"/></node>
<node id="67" label="Rv2771c" aliasName="Rv2771c"><graphics x="1200.1206359863281" y="1899.4877319335938"/><att type="string" name="shared_name" value="Rv2771c"/></node>
<node id="68" label="Rv0335c" aliasName="PE6"><graphics x="3716.172119140625" y="2404.7658081054688"/><att type="string" name="shared_name" value="Rv0335c"/></node>
<node id="69" label="Rv1357c" aliasName="Rv1357c"><graphics x="3706.513381958008" y="2564.3298950195312"/><att type="string" name="shared_name" value="Rv1357c"/></node>
<node id="70" label="Rv0109" aliasName="PE_PGRS1"><graphics x="4228.080917358398" y="2058.8904418945312"/><att type="string" name="shared_name" value="Rv0109"/></node>
<node id="71" label="Rv2487c" aliasName="PE_PGRS42"><graphics x="3682.5693359375" y="1469.3557434082031"/><att type="string" name="shared_name" value="Rv2487c"/></node>
<node id="72" label="Rv3443c" aliasName="rplM"><graphics x="3647.616409301758" y="2032.0458374023438"/><att type="string" name="shared_name" value="Rv3443c"/></node>
<node id="73" label="Rv0104" aliasName="Rv0104"><graphics x="2253.6243896484375" y="1637.7744522094727"/><att type="string" name="shared_name" value="Rv0104"/></node>
<node id="74" label="Rv0106" aliasName="Rv0106"><graphics x="3524.960418701172" y="2256.2922973632812"/><att type="string" name="shared_name" value="Rv0106"/></node>
<node id="75" label="Rv3164c" aliasName="moxR3"><graphics x="3944.749267578125" y="114.4360704421997"/><att type="string" name="shared_name" value="Rv3164c"/></node>
<node id="76" label="Rv2996c" aliasName="serA1"><graphics x="2231.1776733398438" y="1220.9171447753906"/><att type="string" name="shared_name" value="Rv2996c"/></node>
<node id="77" label="Rv3442c" aliasName="rpsI"><graphics x="3685.623489379883" y="2089.1643676757812"/><att type="string" name="shared_name" value="Rv3442c"/></node>
<node id="78" label="Rv0447c" aliasName="ufaA1"><graphics x="762.660888671875" y="657.7868041992188"/><att type="string" name="shared_name" value="Rv0447c"/></node>
<node id="79" label="Rv2433c" aliasName="Rv2433c"><graphics x="3579.4493408203125" y="1335.1277465820312"/><att type="string" name="shared_name" value="Rv2433c"/></node>
<node id="80" label="Rv2701c" aliasName="suhB"><graphics x="4141.9490966796875" y="744.0786743164062"/><att type="string" name="shared_name" value="Rv2701c"/></node>
<node id="81" label="Rv1316c" aliasName="ogt"><graphics x="2848.6917724609375" y="1131.1309509277344"/><att type="string" name="shared_name" value="Rv1316c"/></node>
<node id="82" label="Rv2168c" aliasName="Rv2168c"><graphics x="3575.2420806884766" y="2060.0402221679688"/><att type="string" name="shared_name" value="Rv2168c"/></node>
<node id="83" label="Rv3759c" aliasName="proX"><graphics x="3636.201271057129" y="1975.6173706054688"/><att type="string" name="shared_name" value="Rv3759c"/></node>
<node id="84" label="Rv2772c" aliasName="Rv2772c"><graphics x="1213.7065124511719" y="1856.5564880371094"/><att type="string" name="shared_name" value="Rv2772c"/></node>
<node id="85" label="Rv2915c" aliasName="Rv2915c"><graphics x="1307.7096557617188" y="1100.2042541503906"/><att type="string" name="shared_name" value="Rv2915c"/></node>
<node id="86" label="Rv1354c" aliasName="Rv1354c"><graphics x="1728.8028869628906" y="2482.1890869140625"/><att type="string" name="shared_name" value="Rv1354c"/></node>
<node id="87" label="Rv1928c" aliasName="Rv1928c"><graphics x="4365.028991699219" y="1426.6283569335938"/><att type="string" name="shared_name" value="Rv1928c"/></node>
<node id="88" label="Rv1064c" aliasName="lpqV"><graphics x="4123.4524002075195" y="1981.0165405273438"/><att type="string" name="shared_name" value="Rv1064c"/></node>
<node id="89" label="Rv0157" aliasName="pntB"><graphics x="1903.7299194335938" y="2928.947998046875"/><att type="string" name="shared_name" value="Rv0157"/></node>
<node id="90" label="Rv0156" aliasName="pntAb"><graphics x="1905.5489807128906" y="2901.1719970703125"/><att type="string" name="shared_name" value="Rv0156"/></node>
<node id="91" label="Rv0155" aliasName="pntAa"><graphics x="1872.9398193359375" y="2910.7540283203125"/><att type="string" name="shared_name" value="Rv0155"/></node>
<node id="92" label="Rv2432c" aliasName="Rv2432c"><graphics x="3576.08349609375" y="1374.7909545898438"/><att type="string" name="shared_name" value="Rv2432c"/></node>
<node id="93" label="Rv1468c" aliasName="PE_PGRS29"><graphics x="1019.3353881835938" y="1727.1145782470703"/><att type="string" name="shared_name" value="Rv1468c"/></node>
<node id="94" label="Rv2706c" aliasName="Rv2706c"><graphics x="3517.5880126953125" y="2424.9478149414062"/><att type="string" name="shared_name" value="Rv2706c"/></node>
<node id="95" label="Rv0442c" aliasName="PPE10"><graphics x="3855.655471801758" y="2578.7063598632812"/><att type="string" name="shared_name" value="Rv0442c"/></node>
<node id="96" label="Rv2481c" aliasName="Rv2481c"><graphics x="1230.8912658691406" y="593.6663208007812"/><att type="string" name="shared_name" value="Rv2481c"/></node>
<node id="97" label="Rv3165c" aliasName="Rv3165c"><graphics x="3972.5771484375" y="161.9762954711914"/><att type="string" name="shared_name" value="Rv3165c"/></node>
<node id="98" label="Rv1929c" aliasName="Rv1929c"><graphics x="4335.699157714844" y="1420.8010864257812"/><att type="string" name="shared_name" value="Rv1929c"/></node>
<node id="99" label="Rv3014c" aliasName="ligA"><graphics x="3918.109893798828" y="2294.3211059570312"/><att type="string" name="shared_name" value="Rv3014c"/></node>
<node id="100" label="Rv1355c" aliasName="moeY"><graphics x="1762.111572265625" y="2495.1320190429688"/><att type="string" name="shared_name" value="Rv1355c"/></node>
<node id="101" label="Rv0161" aliasName="Rv0161"><graphics x="4182.2804889678955" y="2521.7478637695312"/><att type="string" name="shared_name" value="Rv0161"/></node>
<node id="102" label="Rv0337c" aliasName="aspC"><graphics x="3397.5098876953125" y="1813.3694763183594"/><att type="string" name="shared_name" value="Rv0337c"/></node>
<node id="103" label="Rv2430c" aliasName="PPE41"><graphics x="3569.7545166015625" y="1443.4664916992188"/><att type="string" name="shared_name" value="Rv2430c"/></node>
<node id="104" label="Rv0403c" aliasName="mmpS1"><graphics x="3912.8564453125" y="1604.4672546386719"/><att type="string" name="shared_name" value="Rv0403c"/></node>
<node id="105" label="Rv0163" aliasName="Rv0163"><graphics x="1415.576400756836" y="1111.9838256835938"/><att type="string" name="shared_name" value="Rv0163"/></node>
<node id="106" label="Rv2493" aliasName="Rv2493"><graphics x="1371.552001953125" y="1804.5928649902344"/><att type="string" name="shared_name" value="Rv2493"/></node>
<node id="107" label="Rv0168" aliasName="yrbE1B"><graphics x="3985.0012817382812" y="2424.9478149414062"/><att type="string" name="shared_name" value="Rv0168"/></node>
<node id="108" label="Rv2494" aliasName="Rv2494"><graphics x="1376.5923156738281" y="1769.4107971191406"/><att type="string" name="shared_name" value="Rv2494"/></node>
<node id="109" label="Rv3126c" aliasName="Rv3126c"><graphics x="1231.0962829589844" y="1977.9971313476562"/><att type="string" name="shared_name" value="Rv3126c"/></node>
<node id="110" label="Rv1314c" aliasName="Rv1314c"><graphics x="3844.7102661132812" y="1435.6971435546875"/><att type="string" name="shared_name" value="Rv1314c"/></node>
<node id="111" label="Rv1467c" aliasName="fadE15"><graphics x="981.8003540039062" y="1738.1941528320312"/><att type="string" name="shared_name" value="Rv1467c"/></node>
<node id="112" label="Rv0170" aliasName="mce1B"><graphics x="3971.9686889648438" y="2452.9417114257812"/><att type="string" name="shared_name" value="Rv0170"/></node>
<node id="113" label="Rv2431c" aliasName="PE25"><graphics x="3572.427001953125" y="1410.5078735351562"/><att type="string" name="shared_name" value="Rv2431c"/></node>
<node id="114" label="Rv3536c" aliasName="Rv3536c"><graphics x="1597.1152420043945" y="1182.653564453125"/><att type="string" name="shared_name" value="Rv3536c"/></node>
<node id="115" label="Rv3094c" aliasName="Rv3094c"><graphics x="3991.258056640625" y="308.92359161376953"/><att type="string" name="shared_name" value="Rv3094c"/></node>
<node id="116" label="Rv0441c" aliasName="Rv0441c"><graphics x="3824.659622192383" y="2571.3906860351562"/><att type="string" name="shared_name" value="Rv0441c"/></node>
<node id="117" label="Rv1687c" aliasName="Rv1687c"><graphics x="1795.2050323486328" y="1676.6786193847656"/><att type="string" name="shared_name" value="Rv1687c"/></node>
<node id="118" label="Rv3166c" aliasName="Rv3166c"><graphics x="3943.507568359375" y="190.82855224609375"/><att type="string" name="shared_name" value="Rv3166c"/></node>
<node id="119" label="Rv0338c" aliasName="Rv0338c"><graphics x="3419.3331909179688" y="1843.8833923339844"/><att type="string" name="shared_name" value="Rv0338c"/></node>
<node id="120" label="Rv0139" aliasName="Rv0139"><graphics x="1522.6909866333008" y="1859.7618408203125"/><att type="string" name="shared_name" value="Rv0139"/></node>
<node id="121" label="Rv3229c" aliasName="Rv3229c"><graphics x="3486.9483642578125" y="2474.5720825195312"/><att type="string" name="shared_name" value="Rv3229c"/></node>
<node id="122" label="Rv1926c" aliasName="mpt63"><graphics x="3704.7901611328125" y="733.3698120117188"/><att type="string" name="shared_name" value="Rv1926c"/></node>
<node id="123" label="Rv0138" aliasName="Rv0138"><graphics x="1491.293327331543" y="1849.6898193359375"/><att type="string" name="shared_name" value="Rv0138"/></node>
<node id="124" label="Rv3015c" aliasName="Rv3015c"><graphics x="3867.142608642578" y="2256.2922973632812"/><att type="string" name="shared_name" value="Rv3015c"/></node>
<node id="125" label="Rv0136" aliasName="cyp138"><graphics x="4120.620178222656" y="2633.3316040039062"/><att type="string" name="shared_name" value="Rv0136"/></node>
<node id="126" label="Rv2518c" aliasName="lppS"><graphics x="3560.7335205078125" y="1732.9262390136719"/><att type="string" name="shared_name" value="Rv2518c"/></node>
<node id="127" label="Rv0402c" aliasName="mmpL1"><graphics x="3935.5806884765625" y="1580.0727233886719"/><att type="string" name="shared_name" value="Rv0402c"/></node>
<node id="128" label="Rv2051c" aliasName="ppm1"><graphics x="3459.489501953125" y="1480.1718444824219"/><att type="string" name="shared_name" value="Rv2051c"/></node>
<node id="129" label="Rv0121c" aliasName="Rv0121c"><graphics x="3779.037567138672" y="1497.0358581542969"/><att type="string" name="shared_name" value="Rv0121c"/></node>
<node id="130" label="Rv1067c" aliasName="PE_PGRS19"><graphics x="3754.9224853515625" y="628.1627807617188"/><att type="string" name="shared_name" value="Rv1067c"/></node>
<node id="131" label="Rv0120c" aliasName="fusA2"><graphics x="3813.3905029296875" y="1555.2858581542969"/><att type="string" name="shared_name" value="Rv0120c"/></node>
<node id="132" label="Rv3093c" aliasName="Rv3093c"><graphics x="4026.45068359375" y="309.9552230834961"/><att type="string" name="shared_name" value="Rv3093c"/></node>
<node id="133" label="Rv1313c" aliasName="Rv1313c"><graphics x="3849.1135864257812" y="1402.3385009765625"/><att type="string" name="shared_name" value="Rv1313c"/></node>
<node id="134" label="Rv2918c" aliasName="glnD"><graphics x="4217.799591064453" y="2318.7002563476562"/><att type="string" name="shared_name" value="Rv2918c"/></node>
<node id="135" label="Rv2492" aliasName="Rv2492"><graphics x="1412.1997528076172" y="1732.7975616455078"/><att type="string" name="shared_name" value="Rv2492"/></node>
<node id="136" label="Rv2491" aliasName="Rv2491"><graphics x="1397.858642578125" y="1779.8953552246094"/><att type="string" name="shared_name" value="Rv2491"/></node>
<node id="137" label="Rv2370c" aliasName="Rv2370c"><graphics x="1591.7192687988281" y="2342.4176635742188"/><att type="string" name="shared_name" value="Rv2370c"/></node>
<node id="138" label="Rv3167c" aliasName="Rv3167c"><graphics x="4021.6357421875" y="151.80452728271484"/><att type="string" name="shared_name" value="Rv3167c"/></node>
<node id="139" label="Rv3535c" aliasName="Rv3535c"><graphics x="1608.564109802246" y="1302.6708526611328"/><att type="string" name="shared_name" value="Rv3535c"/></node>
<node id="140" label="Rv2483c" aliasName="plsC"><graphics x="1211.6421203613281" y="480.660400390625"/><att type="string" name="shared_name" value="Rv2483c"/></node>
<node id="141" label="Rv0444c" aliasName="Rv0444c"><graphics x="759.3338623046875" y="737.31640625"/><att type="string" name="shared_name" value="Rv0444c"/></node>
<node id="142" label="Rv0339c" aliasName="Rv0339c"><graphics x="3470.464141845703" y="1804.3089294433594"/><att type="string" name="shared_name" value="Rv0339c"/></node>
<node id="143" label="Rv0148" aliasName="Rv0148"><graphics x="1669.7979049682617" y="1400.3916778564453"/><att type="string" name="shared_name" value="Rv0148"/></node>
<node id="144" label="Rv1353c" aliasName="Rv1353c"><graphics x="1699.9625854492188" y="2447.1384887695312"/><att type="string" name="shared_name" value="Rv1353c"/></node>
<node id="145" label="Rv0147" aliasName="Rv0147"><graphics x="1775.9683685302734" y="1343.0206298828125"/><att type="string" name="shared_name" value="Rv0147"/></node>
<node id="146" label="Rv0149" aliasName="Rv0149"><graphics x="1707.1756286621094" y="1402.3846435546875"/><att type="string" name="shared_name" value="Rv0149"/></node>
<node id="147" label="Rv0144" aliasName="Rv0144"><graphics x="1586.3794021606445" y="1621.7864074707031"/><att type="string" name="shared_name" value="Rv0144"/></node>
<node id="148" label="Rv2473" aliasName="Rv2473"><graphics x="1351.0586395263672" y="1030.0342102050781"/><att type="string" name="shared_name" value="Rv2473"/></node>
<node id="149" label="Rv0484c" aliasName="Rv0484c"><graphics x="1119.1135559082031" y="2221.62255859375"/><att type="string" name="shared_name" value="Rv0484c"/></node>
<node id="150" label="Rv0146" aliasName="Rv0146"><graphics x="1651.9711532592773" y="1480.5232696533203"/><att type="string" name="shared_name" value="Rv0146"/></node>
<node id="151" label="Rv2471" aliasName="aglA"><graphics x="1381.6713256835938" y="1106.7323303222656"/><att type="string" name="shared_name" value="Rv2471"/></node>
<node id="152" label="Rv0145" aliasName="Rv0145"><graphics x="1541.4792070388794" y="1615.0428314208984"/><att type="string" name="shared_name" value="Rv0145"/></node>
<node id="153" label="Rv2472" aliasName="Rv2472"><graphics x="1374.2047119140625" y="1061.9007263183594"/><att type="string" name="shared_name" value="Rv2472"/></node>
<node id="154" label="Rv0542c" aliasName="menE"><graphics x="4068.4867095947266" y="910.9586181640625"/><att type="string" name="shared_name" value="Rv0542c"/></node>
<node id="155" label="Rv0140" aliasName="Rv0140"><graphics x="1512.9762573242188" y="1821.6072082519531"/><att type="string" name="shared_name" value="Rv0140"/></node>
<node id="156" label="Rv0142" aliasName="Rv0142"><graphics x="1526.9770221710205" y="1771.0614318847656"/><att type="string" name="shared_name" value="Rv0142"/></node>
<node id="157" label="Rv2919c" aliasName="glnB"><graphics x="4220.238677978516" y="2349.4692993164062"/><att type="string" name="shared_name" value="Rv2919c"/></node>
<node id="158" label="Rv3092c" aliasName="Rv3092c"><graphics x="4015.556640625" y="336.63053131103516"/><att type="string" name="shared_name" value="Rv3092c"/></node>
<node id="159" label="Rv3335c" aliasName="Rv3335c"><graphics x="4154.917388916016" y="2256.2922973632812"/><att type="string" name="shared_name" value="Rv3335c"/></node>
<node id="160" label="Rv1068c" aliasName="PE_PGRS20"><graphics x="3728.2244873046875" y="653.3240356445312"/><att type="string" name="shared_name" value="Rv1068c"/></node>
<node id="161" label="Rv3534c" aliasName="Rv3534c"><graphics x="1592.678913116455" y="1214.1573791503906"/><att type="string" name="shared_name" value="Rv3534c"/></node>
<node id="162" label="Rv2109c" aliasName="prcA"><graphics x="3736.2787857055664" y="1949.3024291992188"/><att type="string" name="shared_name" value="Rv2109c"/></node>
<node id="163" label="Rv2705c" aliasName="Rv2705c"><graphics x="3527.2200317382812" y="2454.2359008789062"/><att type="string" name="shared_name" value="Rv2705c"/></node>
<node id="164" label="Rv2482c" aliasName="plsB2"><graphics x="1250.7169189453125" y="728.540771484375"/><att type="string" name="shared_name" value="Rv2482c"/></node>
<node id="165" label="Rv2059" aliasName="Rv2059"><graphics x="2096.184326171875" y="1900.4732360839844"/><att type="string" name="shared_name" value="Rv2059"/></node>
<node id="166" label="Rv2054" aliasName="Rv2054"><graphics x="3497.319091796875" y="1527.1149597167969"/><att type="string" name="shared_name" value="Rv2054"/></node>
<node id="167" label="Rv3719" aliasName="Rv3719"><graphics x="3941.9686889648438" y="2452.9717407226562"/><att type="string" name="shared_name" value="Rv3719"/></node>
<node id="168" label="Rv2470" aliasName="glbO"><graphics x="1398.310531616211" y="1095.6299438476562"/><att type="string" name="shared_name" value="Rv2470"/></node>
<node id="169" label="Rv1757c" aliasName="Rv1757c"><graphics x="875.9404907226562" y="1470.8766021728516"/><att type="string" name="shared_name" value="Rv1757c"/></node>
<node id="170" label="Rv2323c" aliasName="Rv2323c"><graphics x="3719.6153564453125" y="1211.896240234375"/><att type="string" name="shared_name" value="Rv2323c"/></node>
<node id="171" label="Rv2467" aliasName="pepN"><graphics x="410.0992431640625" y="1304.6759796142578"/><att type="string" name="shared_name" value="Rv2467"/></node>
<node id="172" label="Rv0194" aliasName="Rv0194"><graphics x="1270.7024230957031" y="1594.1366081237793"/><att type="string" name="shared_name" value="Rv0194"/></node>
<node id="173" label="Rv0195" aliasName="Rv0195"><graphics x="2058.1475830078125" y="2868.6806640625"/><att type="string" name="shared_name" value="Rv0195"/></node>
<node id="174" label="Rv1760" aliasName="Rv1760"><graphics x="1609.3358116149902" y="1440.4543685913086"/><att type="string" name="shared_name" value="Rv1760"/></node>
<node id="175" label="Rv1763" aliasName="Rv1763"><graphics x="749.4571533203125" y="1459.9599609375"/><att type="string" name="shared_name" value="Rv1763"/></node>
<node id="176" label="Rv0196" aliasName="Rv0196"><graphics x="2063.5330810546875" y="2908.7802734375"/><att type="string" name="shared_name" value="Rv0196"/></node>
<node id="177" label="Rv3050c" aliasName="Rv3050c"><graphics x="3951.001953125" y="554.3890991210938"/><att type="string" name="shared_name" value="Rv3050c"/></node>
<node id="178" label="Rv0197" aliasName="Rv0197"><graphics x="2089.8271484375" y="2928.4632568359375"/><att type="string" name="shared_name" value="Rv0197"/></node>
<node id="179" label="Rv1769" aliasName="Rv1769"><graphics x="2095.3948974609375" y="1692.3800048828125"/><att type="string" name="shared_name" value="Rv1769"/></node>
<node id="180" label="Rv2063" aliasName="Rv2063"><graphics x="3429.1224365234375" y="929.2490234375"/><att type="string" name="shared_name" value="Rv2063"/></node>
<node id="181" label="Rv1768" aliasName="PE_PGRS31"><graphics x="2115.682373046875" y="1731.924087524414"/><att type="string" name="shared_name" value="Rv1768"/></node>
<node id="182" label="Rv1139c" aliasName="Rv1139c"><graphics x="1666.8736038208008" y="1539.4117489159107"/><att type="string" name="shared_name" value="Rv1139c"/></node>
<node id="183" label="Rv2060" aliasName="Rv2060"><graphics x="2084.89208984375" y="1925.6833801269531"/><att type="string" name="shared_name" value="Rv2060"/></node>
<node id="184" label="Rv3713" aliasName="cobQ2"><graphics x="3849.5428466796875" y="2474.5720825195312"/><att type="string" name="shared_name" value="Rv3713"/></node>
<node id="185" label="Rv1764" aliasName="Rv1764"><graphics x="814.3169555664062" y="1493.4988822937012"/><att type="string" name="shared_name" value="Rv1764"/></node>
<node id="186" label="Rv1767" aliasName="Rv1767"><graphics x="2170.9727783203125" y="1740.0546875"/><att type="string" name="shared_name" value="Rv1767"/></node>
<node id="187" label="Rv1766" aliasName="Rv1766"><graphics x="2154.056396484375" y="1722.3057861328125"/><att type="string" name="shared_name" value="Rv1766"/></node>
<node id="188" label="Rv3712" aliasName="Rv3712"><graphics x="3866.1419067382812" y="2500.5422973632812"/><att type="string" name="shared_name" value="Rv3712"/></node>
<node id="189" label="Rv1756c" aliasName="Rv1756c"><graphics x="902.2831420898438" y="1508.7459621429443"/><att type="string" name="shared_name" value="Rv1756c"/></node>
<node id="190" label="Rv0593" aliasName="lprL"><graphics x="4189.0155029296875" y="1834.7196960449219"/><att type="string" name="shared_name" value="Rv0593"/></node>
<node id="191" label="Rv2069" aliasName="sigC"><graphics x="3804.2553100585938" y="899.7406005859375"/><att type="string" name="shared_name" value="Rv2069"/></node>
<node id="192" label="Rv0592" aliasName="mce2D"><graphics x="4276.7008056640625" y="1793.9003601074219"/><att type="string" name="shared_name" value="Rv0592"/></node>
<node id="193" label="Rv0591" aliasName="mce2C"><graphics x="4234.7244873046875" y="1841.4612731933594"/><att type="string" name="shared_name" value="Rv0591"/></node>
<node id="194" label="Rv0590" aliasName="mce2B"><graphics x="4243.6383056640625" y="1811.3307800292969"/><att type="string" name="shared_name" value="Rv0590"/></node>
<node id="195" label="Rv2064" aliasName="cobG"><graphics x="3419.926513671875" y="895.2572631835938"/><att type="string" name="shared_name" value="Rv2064"/></node>
<node id="196" label="Rv2065" aliasName="cobH"><graphics x="3448.7103271484375" y="898.863037109375"/><att type="string" name="shared_name" value="Rv2065"/></node>
<node id="197" label="Rv2066" aliasName="cobI"><graphics x="3397.5098876953125" y="917.4902954101562"/><att type="string" name="shared_name" value="Rv2066"/></node>
<node id="198" label="Rv0594" aliasName="mce2F"><graphics x="4260.4625244140625" y="1825.2380065917969"/><att type="string" name="shared_name" value="Rv0594"/></node>
<node id="199" label="Rv2813" aliasName="Rv2813"><graphics x="3823.379150390625" y="336.4180908203125"/><att type="string" name="shared_name" value="Rv2813"/></node>
<node id="200" label="Rv2322c" aliasName="rocD1"><graphics x="3689.2767333984375" y="1220.8399658203125"/><att type="string" name="shared_name" value="Rv2322c"/></node>
<node id="201" label="Rv2812" aliasName="Rv2812"><graphics x="3791.0491943359375" y="324.881591796875"/><att type="string" name="shared_name" value="Rv2812"/></node>
<node id="202" label="Rv2811" aliasName="Rv2811"><graphics x="3802.06689453125" y="357.35009765625"/><att type="string" name="shared_name" value="Rv2811"/></node>
<node id="203" label="Rv0653c" aliasName="Rv0653c"><graphics x="3868.7962226867676" y="2600.9351196289062"/><att type="string" name="shared_name" value="Rv0653c"/></node>
<node id="204" label="Rv3051c" aliasName="nrdE"><graphics x="4026.9627685546875" y="477.84161376953125"/><att type="string" name="shared_name" value="Rv3051c"/></node>
<node id="205" label="Rv1774" aliasName="Rv1774"><graphics x="858.2928466796875" y="1626.231071472168"/><att type="string" name="shared_name" value="Rv1774"/></node>
<node id="206" label="Rv1772" aliasName="Rv1772"><graphics x="2060.5734252929688" y="1773.2546691894531"/><att type="string" name="shared_name" value="Rv1772"/></node>
<node id="207" label="Rv1771" aliasName="Rv1771"><graphics x="2085.7427368164062" y="1731.4520111083984"/><att type="string" name="shared_name" value="Rv1771"/></node>
<node id="208" label="Rv1770" aliasName="Rv1770"><graphics x="2075.0244140625" y="1688.593276977539"/><att type="string" name="shared_name" value="Rv1770"/></node>
<node id="209" label="Rv2451" aliasName="Rv2451"><graphics x="554.1015625" y="1166.9382019042969"/><att type="string" name="shared_name" value="Rv2451"/></node>
<node id="210" label="Rv1138c" aliasName="Rv1138c"><graphics x="1639.714958190918" y="1544.7521195411682"/><att type="string" name="shared_name" value="Rv1138c"/></node>
<node id="211" label="Rv0392c" aliasName="ndhA"><graphics x="3397.5098876953125" y="2613.3316040039062"/><att type="string" name="shared_name" value="Rv0392c"/></node>
<node id="212" label="Rv0879c" aliasName="Rv0879c"><graphics x="290.9783935546875" y="1432.845329284668"/><att type="string" name="shared_name" value="Rv0879c"/></node>
<node id="213" label="Rv2458" aliasName="mmuM"><graphics x="3032.390625" y="1632.369514465332"/><att type="string" name="shared_name" value="Rv2458"/></node>
<node id="214" label="Rv1775" aliasName="Rv1775"><graphics x="818.4013671875" y="1628.177360534668"/><att type="string" name="shared_name" value="Rv1775"/></node>
<node id="215" label="Rv2459" aliasName="Rv2459"><graphics x="3062.2008056640625" y="1651.6923446655273"/><att type="string" name="shared_name" value="Rv2459"/></node>
<node id="216" label="Rv0584" aliasName="Rv0584"><graphics x="1843.5772399902344" y="3099.955322265625"/><att type="string" name="shared_name" value="Rv0584"/></node>
<node id="217" label="Rv2034" aliasName="Rv2034"><graphics x="3692.4110412597656" y="2275.9729614257812"/><att type="string" name="shared_name" value="Rv2034"/></node>
<node id="218" label="Rv0586" aliasName="Rv0586"><graphics x="4211.8150634765625" y="1775.9666442871094"/><att type="string" name="shared_name" value="Rv0586"/></node>
<node id="219" label="Rv2032" aliasName="acg"><graphics x="2023.0583190917969" y="2681.610107421875"/><att type="string" name="shared_name" value="Rv2032"/></node>
<node id="220" label="Rv2035" aliasName="Rv2035"><graphics x="3667.370574951172" y="2256.2922973632812"/><att type="string" name="shared_name" value="Rv2035"/></node>
<node id="221" label="Rv0582" aliasName="Rv0582"><graphics x="1783.6357116699219" y="2961.474609375"/><att type="string" name="shared_name" value="Rv0582"/></node>
<node id="222" label="Rv2036" aliasName="Rv2036"><graphics x="3717.6647033691406" y="2295.3787231445312"/><att type="string" name="shared_name" value="Rv2036"/></node>
<node id="223" label="Rv0581" aliasName="Rv0581"><graphics x="1805.3905487060547" y="2991.68310546875"/><att type="string" name="shared_name" value="Rv0581"/></node>
<node id="224" label="Rv1686c" aliasName="Rv1686c"><graphics x="1742.750244140625" y="1696.3480224609375"/><att type="string" name="shared_name" value="Rv1686c"/></node>
<node id="225" label="Rv1962c" aliasName="Rv1962c"><graphics x="611.4708862304688" y="1464.9350662231445"/><att type="string" name="shared_name" value="Rv1962c"/></node>
<node id="226" label="Rv2321c" aliasName="rocD2"><graphics x="3717.3355712890625" y="1185.8941650390625"/><att type="string" name="shared_name" value="Rv2321c"/></node>
<node id="227" label="Rv2800" aliasName="Rv2800"><graphics x="3995.1560668945312" y="1335.1277465820312"/><att type="string" name="shared_name" value="Rv2800"/></node>
<node id="228" label="Rv1759c" aliasName="wag22"><graphics x="1635.6412200927734" y="2931.682861328125"/><att type="string" name="shared_name" value="Rv1759c"/></node>
<node id="229" label="Rv2805" aliasName="Rv2805"><graphics x="126.22509765625" y="1223.4749145507812"/><att type="string" name="shared_name" value="Rv2805"/></node>
<node id="230" label="Rv0588" aliasName="yrbE2B"><graphics x="4218.2083740234375" y="1810.6932067871094"/><att type="string" name="shared_name" value="Rv0588"/></node>
<node id="231" label="Rv0587" aliasName="yrbE2A"><graphics x="4243.1226806640625" y="1782.5738220214844"/><att type="string" name="shared_name" value="Rv0587"/></node>
<node id="232" label="Rv2803" aliasName="Rv2803"><graphics x="4237.432464599609" y="2199.5100708007812"/><att type="string" name="shared_name" value="Rv2803"/></node>
<node id="233" label="Rv0589" aliasName="mce2A"><graphics x="4186.4874267578125" y="1792.1338806152344"/><att type="string" name="shared_name" value="Rv0589"/></node>
<node id="234" label="Rv3711c" aliasName="dnaQ"><graphics x="2067.5511474609375" y="2407.6223754882812"/><att type="string" name="shared_name" value="Rv3711c"/></node>
<node id="235" label="Rv2808" aliasName="Rv2808"><graphics x="121.3807373046875" y="1291.5848388671875"/><att type="string" name="shared_name" value="Rv2808"/></node>
<node id="236" label="Rv2809" aliasName="Rv2809"><graphics x="98.55859375" y="1249.7087707519531"/><att type="string" name="shared_name" value="Rv2809"/></node>
<node id="237" label="Rv2806" aliasName="Rv2806"><graphics x="100.498779296875" y="1220.5751647949219"/><att type="string" name="shared_name" value="Rv2806"/></node>
<node id="238" label="Rv2807" aliasName="Rv2807"><graphics x="71.76416015625" y="1221.6064453125"/><att type="string" name="shared_name" value="Rv2807"/></node>
<node id="239" label="Rv0278c" aliasName="PE_PGRS3"><graphics x="1645.7960739135742" y="2989.7412109375"/><att type="string" name="shared_name" value="Rv0278c"/></node>
<node id="240" label="Rv2160c" aliasName="Rv2160c"><graphics x="2176.6288452148438" y="283.2283935546875"/><att type="string" name="shared_name" value="Rv2160c"/></node>
<node id="241" label="Rv1741" aliasName="Rv1741"><graphics x="1832.2933959960938" y="1389.2013397216797"/><att type="string" name="shared_name" value="Rv1741"/></node>
<node id="242" label="Rv1740" aliasName="Rv1740"><graphics x="1895.8804016113281" y="1505.163990020752"/><att type="string" name="shared_name" value="Rv1740"/></node>
<node id="243" label="Rv2320c" aliasName="rocE"><graphics x="3692.3875732421875" y="1190.1388549804688"/><att type="string" name="shared_name" value="Rv2320c"/></node>
<node id="244" label="Rv1743" aliasName="pknE"><graphics x="1754.5717468261719" y="1276.3915405273438"/><att type="string" name="shared_name" value="Rv1743"/></node>
<node id="245" label="Rv1742" aliasName="Rv1742"><graphics x="1855.3780212402344" y="1421.7882080078125"/><att type="string" name="shared_name" value="Rv1742"/></node>
<node id="246" label="Rv1747" aliasName="Rv1747"><graphics x="1532.1400470733643" y="1184.65966796875"/><att type="string" name="shared_name" value="Rv1747"/></node>
<node id="247" label="Rv0878c" aliasName="PPE13"><graphics x="254.7139892578125" y="1449.1430282592773"/><att type="string" name="shared_name" value="Rv0878c"/></node>
<node id="248" label="Rv1746" aliasName="pknF"><graphics x="1502.9251670837402" y="1175.7765808105469"/><att type="string" name="shared_name" value="Rv1746"/></node>
<node id="249" label="Rv0902c" aliasName="prrB"><graphics x="1621.993392944336" y="1653.662971496582"/><att type="string" name="shared_name" value="Rv0902c"/></node>
<node id="250" label="Rv2219A" aliasName="Rv2219A"><graphics x="1180.2063598632812" y="832.3959350585938"/><att type="string" name="shared_name" value="Rv2219A"/></node>
<node id="251" label="Rv1685c" aliasName="Rv1685c"><graphics x="1742.5249481201172" y="1738.7858428955078"/><att type="string" name="shared_name" value="Rv1685c"/></node>
<node id="252" label="Rv1963c" aliasName="mce3R"><graphics x="578.0081176757812" y="1454.9921112060547"/><att type="string" name="shared_name" value="Rv1963c"/></node>
<node id="253" label="Rv1532c" aliasName="Rv1532c"><graphics x="1641.8071365356445" y="1739.7911682128906"/><att type="string" name="shared_name" value="Rv1532c"/></node>
<node id="254" label="Rv0192" aliasName="Rv0192"><graphics x="1981.0093688964844" y="2482.4334106445312"/><att type="string" name="shared_name" value="Rv0192"/></node>
<node id="255" label="Rv0191" aliasName="Rv0191"><graphics x="1993.8258972167969" y="2457.0192260742188"/><att type="string" name="shared_name" value="Rv0191"/></node>
<node id="256" label="Rv0190" aliasName="Rv0190"><graphics x="2317.5090942382812" y="1625.869743347168"/><att type="string" name="shared_name" value="Rv0190"/></node>
<node id="257" label="Rv0579" aliasName="Rv0579"><graphics x="1690.5480651855469" y="3034.4180908203125"/><att type="string" name="shared_name" value="Rv0579"/></node>
<node id="258" label="Rv0577" aliasName="TB27.3"><graphics x="1856.2864990234375" y="2317.686279296875"/><att type="string" name="shared_name" value="Rv0577"/></node>
<node id="259" label="Rv0576" aliasName="Rv0576"><graphics x="1822.6560668945312" y="2235.0061645507812"/><att type="string" name="shared_name" value="Rv0576"/></node>
<node id="260" label="Rv1063c" aliasName="Rv1063c"><graphics x="4142.3957595825195" y="2007.8026733398438"/><att type="string" name="shared_name" value="Rv1063c"/></node>
<node id="261" label="Rv2160A" aliasName="Rv2160A"><graphics x="2174.5430297851562" y="240.8408203125"/><att type="string" name="shared_name" value="Rv2160A"/></node>
<node id="262" label="Rv0186" aliasName="bglS"><graphics x="1305.315185546875" y="977.4620971679688"/><att type="string" name="shared_name" value="Rv0186"/></node>
<node id="263" label="Rv1751" aliasName="Rv1751"><graphics x="4252.785308837891" y="2318.7002563476562"/><att type="string" name="shared_name" value="Rv1751"/></node>
<node id="264" label="Rv2748c" aliasName="ftsK"><graphics x="2097.596923828125" y="1268.3567810058594"/><att type="string" name="shared_name" value="Rv2748c"/></node>
<node id="265" label="Rv0183" aliasName="Rv0183"><graphics x="4080.1974487304688" y="1335.1277465820312"/><att type="string" name="shared_name" value="Rv0183"/></node>
<node id="266" label="Rv0277c" aliasName="Rv0277c"><graphics x="1619.2984924316406" y="3020.4293212890625"/><att type="string" name="shared_name" value="Rv0277c"/></node>
<node id="267" label="Rv2436" aliasName="rbsK"><graphics x="2170.2774047851562" y="1960.1038208007812"/><att type="string" name="shared_name" value="Rv2436"/></node>
<node id="268" label="Rv3750c" aliasName="Rv3750c"><graphics x="1589.3410987854004" y="2250.3121337890625"/><att type="string" name="shared_name" value="Rv3750c"/></node>
<node id="269" label="Rv0903c" aliasName="prrA"><graphics x="1645.3503799438477" y="1622.4660263061523"/><att type="string" name="shared_name" value="Rv0903c"/></node>
<node id="270" label="Rv2437" aliasName="Rv2437"><graphics x="2206.8230590820312" y="1979.7791748046875"/><att type="string" name="shared_name" value="Rv2437"/></node>
<node id="271" label="Rv1758" aliasName="cut1"><graphics x="853.7081909179688" y="1439.2709045410156"/><att type="string" name="shared_name" value="Rv1758"/></node>
<node id="272" label="Rv0394c" aliasName="Rv0394c"><graphics x="3884.391845703125" y="1185.8941650390625"/><att type="string" name="shared_name" value="Rv0394c"/></node>
<node id="273" label="Rv2912c" aliasName="Rv2912c"><graphics x="1255.9295959472656" y="1101.6383056640625"/><att type="string" name="shared_name" value="Rv2912c"/></node>
<node id="274" label="Rv2866" aliasName="Rv2866"><graphics x="1141.0227966308594" y="1387.1796875"/><att type="string" name="shared_name" value="Rv2866"/></node>
<node id="275" label="Rv2019" aliasName="Rv2019"><graphics x="3429.5042724609375" y="1683.0357360839844"/><att type="string" name="shared_name" value="Rv2019"/></node>
<node id="276" label="Rv2018" aliasName="Rv2018"><graphics x="3397.5098876953125" y="1686.1315307617188"/><att type="string" name="shared_name" value="Rv2018"/></node>
<node id="277" label="Rv2017" aliasName="Rv2017"><graphics x="3453.4263916015625" y="1707.8298645019531"/><att type="string" name="shared_name" value="Rv2017"/></node>
<node id="278" label="Rv2865" aliasName="Rv2865"><graphics x="1137.1426086425781" y="1423.1272888183594"/><att type="string" name="shared_name" value="Rv2865"/></node>
<node id="279" label="Rv2779c" aliasName="Rv2779c"><graphics x="4273.757453918457" y="1978.3522338867188"/><att type="string" name="shared_name" value="Rv2779c"/></node>
<node id="280" label="Rv3607c" aliasName="folB"><graphics x="3429.489501953125" y="1468.7177429199219"/><att type="string" name="shared_name" value="Rv3607c"/></node>
<node id="281" label="Rv2016" aliasName="Rv2016"><graphics x="3418.9713134765625" y="1710.1839904785156"/><att type="string" name="shared_name" value="Rv2016"/></node>
<node id="282" label="Rv2859c" aliasName="Rv2859c"><graphics x="2004.8381958007812" y="1454.5434494018555"/><att type="string" name="shared_name" value="Rv2859c"/></node>
<node id="283" label="Rv2096c" aliasName="Rv2096c"><graphics x="3774.005645751953" y="2318.7002563476562"/><att type="string" name="shared_name" value="Rv2096c"/></node>
<node id="284" label="Rv2863" aliasName="Rv2863"><graphics x="1963.044921875" y="1368.7138671875"/><att type="string" name="shared_name" value="Rv2863"/></node>
<node id="285" label="Rv2014" aliasName="Rv2014"><graphics x="921.7379150390625" y="1542.468419790268"/><att type="string" name="shared_name" value="Rv2014"/></node>
<node id="286" label="Rv2013" aliasName="Rv2013"><graphics x="943.84033203125" y="1610.7244415283203"/><att type="string" name="shared_name" value="Rv2013"/></node>
<node id="287" label="Rv2012" aliasName="Rv2012"><graphics x="3966.2575397491455" y="2541.9318523406982"/><att type="string" name="shared_name" value="Rv2012"/></node>
<node id="288" label="Rv2010" aliasName="Rv2010"><graphics x="1650.4888000488281" y="1090.7626037597656"/><att type="string" name="shared_name" value="Rv2010"/></node>
<node id="289" label="Rv2428" aliasName="ahpC"><graphics x="1547.4469256401062" y="2063.0416259765625"/><att type="string" name="shared_name" value="Rv2428"/></node>
<node id="290" label="Rv1726" aliasName="Rv1726"><graphics x="514.5928955078125" y="699.9356079101562"/><att type="string" name="shared_name" value="Rv1726"/></node>
<node id="291" label="Rv2429" aliasName="ahpD"><graphics x="1582.984790802002" y="2041.3005065917969"/><att type="string" name="shared_name" value="Rv2429"/></node>
<node id="292" label="Rv1727" aliasName="Rv1727"><graphics x="484.2510986328125" y="625.7210693359375"/><att type="string" name="shared_name" value="Rv1727"/></node>
<node id="293" label="Rv2377c" aliasName="mbtH"><graphics x="2064.9774780273438" y="1514.0379543304443"/><att type="string" name="shared_name" value="Rv2377c"/></node>
<node id="294" label="Rv2990c" aliasName="Rv2990c"><graphics x="3838.176788330078" y="2232.5095825195312"/><att type="string" name="shared_name" value="Rv2990c"/></node>
<node id="295" label="Rv1135c" aliasName="PPE16"><graphics x="1852.6229858398438" y="546.00927734375"/><att type="string" name="shared_name" value="Rv1135c"/></node>
<node id="296" label="Rv1722" aliasName="Rv1722"><graphics x="2507.4219360351562" y="667.4122314453125"/><att type="string" name="shared_name" value="Rv1722"/></node>
<node id="297" label="Rv1723" aliasName="Rv1723"><graphics x="2534.3114013671875" y="691.8012084960938"/><att type="string" name="shared_name" value="Rv1723"/></node>
<node id="298" label="Rv2950c" aliasName="fadD29"><graphics x="1959.0848693847656" y="1485.7765045166016"/><att type="string" name="shared_name" value="Rv2950c"/></node>
<node id="299" label="Rv2422" aliasName="Rv2422"><graphics x="3535.6861877441406" y="1810.8577575683594"/><att type="string" name="shared_name" value="Rv2422"/></node>
<node id="300" label="Rv2423" aliasName="Rv2423"><graphics x="3566.904571533203" y="1793.9871520996094"/><att type="string" name="shared_name" value="Rv2423"/></node>
<node id="301" label="Rv2162c" aliasName="PE_PGRS38"><graphics x="2187.328369140625" y="335.2857666015625"/><att type="string" name="shared_name" value="Rv2162c"/></node>
<node id="302" label="Rv0876c" aliasName="Rv0876c"><graphics x="4102.195556640625" y="2404.3331985473633"/><att type="string" name="shared_name" value="Rv0876c"/></node>
<node id="303" label="Rv2913c" aliasName="Rv2913c"><graphics x="1181.6551513671875" y="1116.2459106445312"/><att type="string" name="shared_name" value="Rv2913c"/></node>
<node id="304" label="Rv2057c" aliasName="rpmG"><graphics x="3475.056121826172" y="2295.9255981445312"/><att type="string" name="shared_name" value="Rv2057c"/></node>
<node id="305" label="Rv2634c" aliasName="PE_PGRS46"><graphics x="4076.949005126953" y="2161.7207641601562"/><att type="string" name="shared_name" value="Rv2634c"/></node>
<node id="306" label="Rv2326c" aliasName="Rv2326c"><graphics x="4172.357727050781" y="1927.1491394042969"/><att type="string" name="shared_name" value="Rv2326c"/></node>
<node id="307" label="Rv2853" aliasName="PE_PGRS48"><graphics x="335.1441650390625" y="1226.2019958496094"/><att type="string" name="shared_name" value="Rv2853"/></node>
<node id="308" label="Rv2778c" aliasName="Rv2778c"><graphics x="4286.781135559082" y="1949.3024291992188"/><att type="string" name="shared_name" value="Rv2778c"/></node>
<node id="309" label="Rv2854" aliasName="Rv2854"><graphics x="365.3480224609375" y="1248.7720336914062"/><att type="string" name="shared_name" value="Rv2854"/></node>
<node id="310" label="Rv2855" aliasName="mtr"><graphics x="402.9571533203125" y="1274.7584838867188"/><att type="string" name="shared_name" value="Rv2855"/></node>
<node id="311" label="Rv2856" aliasName="nicT"><graphics x="3958.732177734375" y="1066.3719482421875"/><att type="string" name="shared_name" value="Rv2856"/></node>
<node id="312" label="Rv2097c" aliasName="Rv2097c"><graphics x="3719.583770751953" y="2351.7305297851562"/><att type="string" name="shared_name" value="Rv2097c"/></node>
<node id="313" label="Rv1135A" aliasName="Rv1135A"><graphics x="1871.1116943359375" y="566.8009643554688"/><att type="string" name="shared_name" value="Rv1135A"/></node>
<node id="314" label="Rv1731" aliasName="gabD2"><graphics x="1433.2682418823242" y="923.9750366210938"/><att type="string" name="shared_name" value="Rv1731"/></node>
<node id="315" label="Rv2376c" aliasName="cfp2"><graphics x="659.3378295898438" y="851.9668579101562"/><att type="string" name="shared_name" value="Rv2376c"/></node>
<node id="316" label="Rv2161c" aliasName="Rv2161c"><graphics x="2195.7333984375" y="400.837158203125"/><att type="string" name="shared_name" value="Rv2161c"/></node>
<node id="317" label="Rv3485c" aliasName="Rv3485c"><graphics x="1009.6544189453125" y="1545.063419342041"/><att type="string" name="shared_name" value="Rv3485c"/></node>
<node id="318" label="Rv2951c" aliasName="Rv2951c"><graphics x="1356.3067474365234" y="1688.2751159667969"/><att type="string" name="shared_name" value="Rv2951c"/></node>
<node id="319" label="Rv0279c" aliasName="PE_PGRS4"><graphics x="1662.5300369262695" y="2976.3697509765625"/><att type="string" name="shared_name" value="Rv0279c"/></node>
<node id="320" label="Rv2777c" aliasName="Rv2777c"><graphics x="1339.2650909423828" y="1314.6093444824219"/><att type="string" name="shared_name" value="Rv2777c"/></node>
<node id="321" label="Rv3487c" aliasName="lipF"><graphics x="2871.087890625" y="1694.629898071289"/><att type="string" name="shared_name" value="Rv3487c"/></node>
<node id="322" label="Rv2438c" aliasName="nadE"><graphics x="1885.8034057617188" y="2955.742919921875"/><att type="string" name="shared_name" value="Rv2438c"/></node>
<node id="323" label="Rv2325c" aliasName="Rv2325c"><graphics x="4164.588195800781" y="1863.8833923339844"/><att type="string" name="shared_name" value="Rv2325c"/></node>
<node id="324" label="Rv3609c" aliasName="folE"><graphics x="4106.229736328125" y="1082.212417602539"/><att type="string" name="shared_name" value="Rv3609c"/></node>
<node id="325" label="Rv1707" aliasName="Rv1707"><graphics x="3985.7166748046875" y="1277.3511962890625"/><att type="string" name="shared_name" value="Rv1707"/></node>
<node id="326" label="Rv2910c" aliasName="Rv2910c"><graphics x="1740.6260070800781" y="879.65380859375"/><att type="string" name="shared_name" value="Rv2910c"/></node>
<node id="327" label="Rv1709" aliasName="Rv1709"><graphics x="3946.877685546875" y="1236.4576416015625"/><att type="string" name="shared_name" value="Rv1709"/></node>
<node id="328" label="Rv1708" aliasName="Rv1708"><graphics x="3987.08837890625" y="1248.1773681640625"/><att type="string" name="shared_name" value="Rv1708"/></node>
<node id="329" label="Rv2857c" aliasName="Rv2857c"><graphics x="1946.3731384277344" y="1385.032211303711"/><att type="string" name="shared_name" value="Rv2857c"/></node>
<node id="330" label="Rv2405" aliasName="Rv2405"><graphics x="4198.222595214844" y="2474.5720825195312"/><att type="string" name="shared_name" value="Rv2405"/></node>
<node id="331" label="Rv2402" aliasName="Rv2402"><graphics x="1958.0464782714844" y="2236.7744140625"/><att type="string" name="shared_name" value="Rv2402"/></node>
<node id="332" label="Rv2379c" aliasName="mbtF"><graphics x="2131.8401489257812" y="1503.965892791748"/><att type="string" name="shared_name" value="Rv2379c"/></node>
<node id="333" label="Rv3295" aliasName="Rv3295"><graphics x="1707.6749877929688" y="1093.4776611328125"/><att type="string" name="shared_name" value="Rv3295"/></node>
<node id="334" label="Rv2408" aliasName="PE24"><graphics x="4330.4572830200195" y="1977.9979858398438"/><att type="string" name="shared_name" value="Rv2408"/></node>
<node id="335" label="Rv1137c" aliasName="Rv1137c"><graphics x="1641.3043823242188" y="1519.0658740997314"/><att type="string" name="shared_name" value="Rv1137c"/></node>
<node id="336" label="Rv3293" aliasName="pcd"><graphics x="4187.2774658203125" y="1653.7400207519531"/><att type="string" name="shared_name" value="Rv3293"/></node>
<node id="337" label="Rv3292" aliasName="Rv3292"><graphics x="4207.5709228515625" y="1637.4567565917969"/><att type="string" name="shared_name" value="Rv3292"/></node>
<node id="338" label="Rv2407" aliasName="Rv2407"><graphics x="4344.212043762207" y="1949.3024291992188"/><att type="string" name="shared_name" value="Rv2407"/></node>
<node id="339" label="Rv0874c" aliasName="Rv0874c"><graphics x="4109.6298828125" y="2374.3775024414062"/><att type="string" name="shared_name" value="Rv0874c"/></node>
<node id="340" label="Rv2164c" aliasName="Rv2164c"><graphics x="2220.132568359375" y="326.8482666015625"/><att type="string" name="shared_name" value="Rv2164c"/></node>
<node id="341" label="Rv0330c" aliasName="Rv0330c"><graphics x="2052.1587829589844" y="973.5547485351562"/><att type="string" name="shared_name" value="Rv0330c"/></node>
<node id="342" label="Rv2401" aliasName="Rv2401"><graphics x="3625.0322265625" y="1132.2073974609375"/><att type="string" name="shared_name" value="Rv2401"/></node>
<node id="343" label="Rv2831" aliasName="echA16"><graphics x="3947.1630783081055" y="2001.2412719726562"/><att type="string" name="shared_name" value="Rv2831"/></node>
<node id="344" label="Rv2006" aliasName="otsB1"><graphics x="1743.9480285644531" y="2200.52587890625"/><att type="string" name="shared_name" value="Rv2006"/></node>
<node id="345" label="Rv2009" aliasName="Rv2009"><graphics x="1642.6623001098633" y="1141.6106872558594"/><att type="string" name="shared_name" value="Rv2009"/></node>
<node id="346" label="Rv2776c" aliasName="Rv2776c"><graphics x="3983.7626953125" y="262.7515640258789"/><att type="string" name="shared_name" value="Rv2776c"/></node>
<node id="347" label="Rv2214c" aliasName="ephD"><graphics x="1301.5303955078125" y="1293.0535125732422"/><att type="string" name="shared_name" value="Rv2214c"/></node>
<node id="348" label="Rv2438A" aliasName="Rv2438A"><graphics x="1903.5722961425781" y="2988.9215087890625"/><att type="string" name="shared_name" value="Rv2438A"/></node>
<node id="349" label="Rv3296" aliasName="lhr"><graphics x="1683.6865234375" y="1072.8154907226562"/><att type="string" name="shared_name" value="Rv3296"/></node>
<node id="350" label="Rv3687c" aliasName="rsfB"><graphics x="3439.1309814453125" y="1609.5234069824219"/><att type="string" name="shared_name" value="Rv3687c"/></node>
<node id="351" label="Rv1719" aliasName="Rv1719"><graphics x="4328.208801269531" y="1468.7177429199219"/><att type="string" name="shared_name" value="Rv1719"/></node>
<node id="352" label="Rv3297" aliasName="nei"><graphics x="1707.6283416748047" y="1069.0149230957031"/><att type="string" name="shared_name" value="Rv3297"/></node>
<node id="353" label="Rv2001" aliasName="Rv2001"><graphics x="3397.5098876953125" y="1026.1895751953125"/><att type="string" name="shared_name" value="Rv2001"/></node>
<node id="354" label="Rv1718" aliasName="Rv1718"><graphics x="4310.978820800781" y="1497.5131530761719"/><att type="string" name="shared_name" value="Rv1718"/></node>
<node id="355" label="Rv3755c" aliasName="Rv3755c"><graphics x="3593.364112854004" y="2010.1891479492188"/><att type="string" name="shared_name" value="Rv3755c"/></node>
<node id="356" label="Rv2000" aliasName="Rv2000"><graphics x="3428.9468383789062" y="1038.595947265625"/><att type="string" name="shared_name" value="Rv2000"/></node>
<node id="357" label="Rv1717" aliasName="Rv1717"><graphics x="4314.413879394531" y="1529.4465026855469"/><att type="string" name="shared_name" value="Rv1717"/></node>
<node id="358" label="Rv2002" aliasName="fabG3"><graphics x="1923.8770751953125" y="2516.0892944335938"/><att type="string" name="shared_name" value="Rv2002"/></node>
<node id="359" label="Rv2858c" aliasName="aldC"><graphics x="1866.0793762207031" y="1320.1201171875"/><att type="string" name="shared_name" value="Rv2858c"/></node>
<node id="360" label="Rv1711" aliasName="Rv1711"><graphics x="3936.3587646484375" y="1308.6807861328125"/><att type="string" name="shared_name" value="Rv1711"/></node>
<node id="361" label="Rv1712" aliasName="cmk"><graphics x="3917.9635009765625" y="1253.1295166015625"/><att type="string" name="shared_name" value="Rv1712"/></node>
<node id="362" label="Rv2378c" aliasName="mbtG"><graphics x="2182.5912475585938" y="1485.2747650146484"/><att type="string" name="shared_name" value="Rv2378c"/></node>
<node id="363" label="Rv1710" aliasName="Rv1710"><graphics x="3968.5387573242188" y="1307.1063232421875"/><att type="string" name="shared_name" value="Rv1710"/></node>
<node id="364" label="Rv1715" aliasName="fadB3"><graphics x="4250.595520019531" y="1514.9103698730469"/><att type="string" name="shared_name" value="Rv1715"/></node>
<node id="365" label="Rv1716" aliasName="Rv1716"><graphics x="4284.522277832031" y="1520.1053161621094"/><att type="string" name="shared_name" value="Rv1716"/></node>
<node id="366" label="Rv1713" aliasName="engA"><graphics x="3914.391845703125" y="1285.2584228515625"/><att type="string" name="shared_name" value="Rv1713"/></node>
<node id="367" label="Rv1714" aliasName="Rv1714"><graphics x="4293.111633300781" y="1552.1445007324219"/><att type="string" name="shared_name" value="Rv1714"/></node>
<node id="368" label="Rv2163c" aliasName="pbpB"><graphics x="2154.295654296875" y="323.351318359375"/><att type="string" name="shared_name" value="Rv2163c"/></node>
<node id="369" label="Rv2955c" aliasName="Rv2955c"><graphics x="1912.5560607910156" y="1921.0929260253906"/><att type="string" name="shared_name" value="Rv2955c"/></node>
<node id="370" label="Rv3799c" aliasName="accD4"><graphics x="3842.1515884399414" y="2008.9625854492188"/><att type="string" name="shared_name" value="Rv3799c"/></node>
<node id="371" label="Rv1439c" aliasName="Rv1439c"><graphics x="4353.583515167236" y="2610.7258911132812"/><att type="string" name="shared_name" value="Rv1439c"/></node>
<node id="372" label="Rv3669" aliasName="Rv3669"><graphics x="2080.9315795898438" y="638.0523071289062"/><att type="string" name="shared_name" value="Rv3669"/></node>
<node id="373" label="Rv3280" aliasName="accD5"><graphics x="1331.1128540039062" y="2533.2703247070312"/><att type="string" name="shared_name" value="Rv3280"/></node>
<node id="374" label="Rv2368c" aliasName="phoH1"><graphics x="1612.5313682556152" y="2406.5277709960938"/><att type="string" name="shared_name" value="Rv2368c"/></node>
<node id="375" label="Rv3389c" aliasName="Rv3389c"><graphics x="1682.6016693115234" y="1525.8025226593018"/><att type="string" name="shared_name" value="Rv3389c"/></node>
<node id="376" label="Rv3283" aliasName="sseA"><graphics x="1275.7591247558594" y="2529.7769165039062"/><att type="string" name="shared_name" value="Rv3283"/></node>
<node id="377" label="Rv3281" aliasName="Rv3281"><graphics x="1271.6326904296875" y="2497.2711181640625"/><att type="string" name="shared_name" value="Rv3281"/></node>
<node id="378" label="Rv3697c" aliasName="Rv3697c"><graphics x="1157.244384765625" y="657.6807250976562"/><att type="string" name="shared_name" value="Rv3697c"/></node>
<node id="379" label="Rv2153c" aliasName="murG"><graphics x="4072.0117797851562" y="1483.5985412597656"/><att type="string" name="shared_name" value="Rv2153c"/></node>
<node id="380" label="Rv2775" aliasName="Rv2775"><graphics x="1326.3680419921875" y="1799.7616271972656"/><att type="string" name="shared_name" value="Rv2775"/></node>
<node id="381" label="Rv2093c" aliasName="tatC"><graphics x="3700.2662353515625" y="2109.2651977539062"/><att type="string" name="shared_name" value="Rv2093c"/></node>
<node id="382" label="Rv0636" aliasName="Rv0636"><graphics x="3743.546340942383" y="2061.7636108398438"/><att type="string" name="shared_name" value="Rv0636"/></node>
<node id="383" label="Rv0635" aliasName="Rv0635"><graphics x="3776.5130462646484" y="2064.2037963867188"/><att type="string" name="shared_name" value="Rv0635"/></node>
<node id="384" label="Rv0637" aliasName="Rv0637"><graphics x="3729.0577545166016" y="2032.0458374023438"/><att type="string" name="shared_name" value="Rv0637"/></node>
<node id="385" label="Rv3670" aliasName="ephE"><graphics x="2091.8672485351562" y="672.7098388671875"/><att type="string" name="shared_name" value="Rv3670"/></node>
<node id="386" label="Rv3644c" aliasName="Rv3644c"><graphics x="3946.02294921875" y="2318.7002563476562"/><att type="string" name="shared_name" value="Rv3644c"/></node>
<node id="387" label="Rv0872c" aliasName="PE_PGRS15"><graphics x="3548.5608520507812" y="2223.4834594726562"/><att type="string" name="shared_name" value="Rv0872c"/></node>
<node id="388" label="Rv3679" aliasName="Rv3679"><graphics x="4264.237365722656" y="2443.3555297851562"/><att type="string" name="shared_name" value="Rv3679"/></node>
<node id="389" label="Rv2506" aliasName="Rv2506"><graphics x="1962.4555969238281" y="1404.8399200439453"/><att type="string" name="shared_name" value="Rv2506"/></node>
<node id="390" label="Rv3270" aliasName="ctpC"><graphics x="2267.770263671875" y="2374.0399780273438"/><att type="string" name="shared_name" value="Rv3270"/></node>
<node id="391" label="Rv0047c" aliasName="Rv0047c"><graphics x="4193.0980224609375" y="789.0587768554688"/><att type="string" name="shared_name" value="Rv0047c"/></node>
<node id="392" label="Rv2369c" aliasName="Rv2369c"><graphics x="1593.3035469055176" y="2391.851806640625"/><att type="string" name="shared_name" value="Rv2369c"/></node>
<node id="393" label="Rv3272" aliasName="Rv3272"><graphics x="1068.6969299316406" y="1898.3915710449219"/><att type="string" name="shared_name" value="Rv3272"/></node>
<node id="394" label="Rv3273" aliasName="Rv3273"><graphics x="1012.2599487304688" y="1926.2315979003906"/><att type="string" name="shared_name" value="Rv3273"/></node>
<node id="395" label="Rv2780" aliasName="ald"><graphics x="4260.6352615356445" y="2007.3598022460938"/><att type="string" name="shared_name" value="Rv2780"/></node>
<node id="396" label="Rv2509" aliasName="Rv2509"><graphics x="3796.6911010742188" y="2424.9478149414062"/><att type="string" name="shared_name" value="Rv2509"/></node>
<node id="397" label="Rv3263" aliasName="Rv3263"><graphics x="1434.8417434692383" y="1572.7317810058594"/><att type="string" name="shared_name" value="Rv3263"/></node>
<node id="398" label="Rv3268" aliasName="Rv3268"><graphics x="2240.5315551757812" y="2415.0914916992188"/><att type="string" name="shared_name" value="Rv3268"/></node>
<node id="399" label="Rv3267" aliasName="Rv3267"><graphics x="2204.3160400390625" y="2408.8053588867188"/><att type="string" name="shared_name" value="Rv3267"/></node>
<node id="400" label="Rv0008c" aliasName="Rv0008c"><graphics x="4181.508575439453" y="2571.0171508789062"/><att type="string" name="shared_name" value="Rv0008c"/></node>
<node id="401" label="Rv1142c" aliasName="echA10"><graphics x="4247.656890869141" y="2292.5499877929688"/><att type="string" name="shared_name" value="Rv1142c"/></node>
<node id="402" label="Rv3269" aliasName="Rv3269"><graphics x="2226.30908203125" y="2383.6831665039062"/><att type="string" name="shared_name" value="Rv3269"/></node>
<node id="403" label="Rv0649" aliasName="fabD2"><graphics x="2906.486572265625" y="1534.1257333755493"/><att type="string" name="shared_name" value="Rv0649"/></node>
<node id="404" label="Rv2788" aliasName="sirR"><graphics x="4141.462158203125" y="1016.2767333984375"/><att type="string" name="shared_name" value="Rv2788"/></node>
<node id="405" label="Rv0648" aliasName="Rv0648"><graphics x="2875.6947021484375" y="1539.380651473999"/><att type="string" name="shared_name" value="Rv0648"/></node>
<node id="406" label="Rv3680" aliasName="Rv3680"><graphics x="4233.281677246094" y="2452.4541625976562"/><att type="string" name="shared_name" value="Rv3680"/></node>
<node id="407" label="Rv0617" aliasName="Rv0617"><graphics x="1519.0490036010742" y="2253.69775390625"/><att type="string" name="shared_name" value="Rv0617"/></node>
<node id="408" label="Rv3643" aliasName="Rv3643"><graphics x="2087.2324829101562" y="2166.0071411132812"/><att type="string" name="shared_name" value="Rv3643"/></node>
<node id="409" label="Rv0618" aliasName="galTa"><graphics x="1503.3828086853027" y="2173.5281372070312"/><att type="string" name="shared_name" value="Rv0618"/></node>
<node id="410" label="Rv2816c" aliasName="Rv2816c"><graphics x="4329.0494384765625" y="1592.7651672363281"/><att type="string" name="shared_name" value="Rv2816c"/></node>
<node id="411" label="Rv0619" aliasName="galTb"><graphics x="1474.2921905517578" y="2225.3809204101562"/><att type="string" name="shared_name" value="Rv0619"/></node>
<node id="412" label="Rv1184c" aliasName="Rv1184c"><graphics x="1874.1549377441406" y="1353.7201843261719"/><att type="string" name="shared_name" value="Rv1184c"/></node>
<node id="413" label="Rv3057c" aliasName="Rv3057c"><graphics x="4027.3914489746094" y="2230.3894653320312"/><att type="string" name="shared_name" value="Rv3057c"/></node>
<node id="414" label="Rv3261" aliasName="fbiA"><graphics x="2343.9378051757812" y="276.1494140625"/><att type="string" name="shared_name" value="Rv3261"/></node>
<node id="415" label="Rv3262" aliasName="fbiB"><graphics x="2378.365478515625" y="233.6412353515625"/><att type="string" name="shared_name" value="Rv3262"/></node>
<node id="416" label="Rv3649" aliasName="Rv3649"><graphics x="1595.843406677246" y="1270.0116882324219"/><att type="string" name="shared_name" value="Rv3649"/></node>
<node id="417" label="Rv0046c" aliasName="ino1"><graphics x="4173.37158203125" y="760.2223510742188"/><att type="string" name="shared_name" value="Rv0046c"/></node>
<node id="418" label="Rv3694c" aliasName="Rv3694c"><graphics x="3867.453857421875" y="74.13031005859375"/><att type="string" name="shared_name" value="Rv3694c"/></node>
<node id="419" label="Rv0659c" aliasName="Rv0659c"><graphics x="1480.6991729736328" y="3203.5174560546875"/><att type="string" name="shared_name" value="Rv0659c"/></node>
<node id="420" label="Rv3645" aliasName="Rv3645"><graphics x="3945.8353271484375" y="2349.5401000976562"/><att type="string" name="shared_name" value="Rv3645"/></node>
<node id="421" label="Rv2095c" aliasName="Rv2095c"><graphics x="3746.6515197753906" y="2334.9921264648438"/><att type="string" name="shared_name" value="Rv2095c"/></node>
<node id="422" label="Rv2751" aliasName="Rv2751"><graphics x="2016.4666442871094" y="1316.7703552246094"/><att type="string" name="shared_name" value="Rv2751"/></node>
<node id="423" label="Rv0500B" aliasName="Rv0500B"><graphics x="1419.3063659667969" y="2228.5829467773438"/><att type="string" name="shared_name" value="Rv0500B"/></node>
<node id="424" label="Rv0500A" aliasName="Rv0500A"><graphics x="1395.5587615966797" y="2253.8538818359375"/><att type="string" name="shared_name" value="Rv0500A"/></node>
<node id="425" label="Rv2750" aliasName="Rv2750"><graphics x="2048.0391235351562" y="1286.8592834472656"/><att type="string" name="shared_name" value="Rv2750"/></node>
<node id="426" label="Rv1750c" aliasName="fadD1"><graphics x="4250.238677978516" y="2349.4686431884766"/><att type="string" name="shared_name" value="Rv1750c"/></node>
<node id="427" label="Rv2892c" aliasName="PPE45"><graphics x="2346.5906982421875" y="396.2371826171875"/><att type="string" name="shared_name" value="Rv2892c"/></node>
<node id="428" label="Rv3254" aliasName="Rv3254"><graphics x="1228.46142578125" y="1168.5308227539062"/><att type="string" name="shared_name" value="Rv3254"/></node>
<node id="429" label="Rv3058c" aliasName="Rv3058c"><graphics x="4049.9701232910156" y="2207.8828735351562"/><att type="string" name="shared_name" value="Rv3058c"/></node>
<node id="430" label="Rv0612" aliasName="Rv0612"><graphics x="4134.588195800781" y="1863.8833923339844"/><att type="string" name="shared_name" value="Rv0612"/></node>
<node id="431" label="Rv0614" aliasName="Rv0614"><graphics x="4065.5829162597656" y="2318.7002563476562"/><att type="string" name="shared_name" value="Rv0614"/></node>
<node id="432" label="Rv0615" aliasName="Rv0615"><graphics x="4066.8575744628906" y="2349.5338745117188"/><att type="string" name="shared_name" value="Rv0615"/></node>
<node id="433" label="Rv3652" aliasName="PE_PGRS60"><graphics x="1670.4540100097656" y="2940.1572265625"/><att type="string" name="shared_name" value="Rv3652"/></node>
<node id="434" label="Rv3653" aliasName="PE_PGRS61"><graphics x="1696.8849792480469" y="2957.1375732421875"/><att type="string" name="shared_name" value="Rv3653"/></node>
<node id="435" label="Rv3646c" aliasName="topA"><graphics x="3779.369873046875" y="1698.9797058105469"/><att type="string" name="shared_name" value="Rv3646c"/></node>
<node id="436" label="Rv0870c" aliasName="Rv0870c"><graphics x="1357.320297241211" y="1443.7363891601562"/><att type="string" name="shared_name" value="Rv0870c"/></node>
<node id="437" label="Rv3650" aliasName="PE33"><graphics x="1546.301393032074" y="1255.34375"/><att type="string" name="shared_name" value="Rv3650"/></node>
<node id="438" label="Rv3651" aliasName="Rv3651"><graphics x="1511.560043334961" y="1256.4647521972656"/><att type="string" name="shared_name" value="Rv3651"/></node>
<node id="439" label="Rv0580c" aliasName="Rv0580c"><graphics x="1803.8104858398438" y="3022.468505859375"/><att type="string" name="shared_name" value="Rv0580c"/></node>
<node id="440" label="Rv0045c" aliasName="Rv0045c"><graphics x="2157.535888671875" y="584.16943359375"/><att type="string" name="shared_name" value="Rv0045c"/></node>
<node id="441" label="Rv2261c" aliasName="Rv2261c"><graphics x="3973.064697265625" y="617.7216186523438"/><att type="string" name="shared_name" value="Rv2261c"/></node>
<node id="442" label="Rv1290A" aliasName="Rv1290A"><graphics x="3606.9141845703125" y="2633.3316040039062"/><att type="string" name="shared_name" value="Rv1290A"/></node>
<node id="443" label="Rv3696c" aliasName="glpK"><graphics x="1184.68115234375" y="700.4241333007812"/><att type="string" name="shared_name" value="Rv3696c"/></node>
<node id="444" label="Rv0623" aliasName="Rv0623"><graphics x="2036.1141052246094" y="1727.2221374511719"/><att type="string" name="shared_name" value="Rv0623"/></node>
<node id="445" label="Rv0622" aliasName="Rv0622"><graphics x="1952.0643615722656" y="1813.9288635253906"/><att type="string" name="shared_name" value="Rv0622"/></node>
<node id="446" label="Rv0621" aliasName="Rv0621"><graphics x="1974.5597534179688" y="1844.4190368652344"/><att type="string" name="shared_name" value="Rv0621"/></node>
<node id="447" label="Rv0620" aliasName="galK"><graphics x="1493.4256172180176" y="2201.5596313476562"/><att type="string" name="shared_name" value="Rv0620"/></node>
<node id="448" label="Rv0627" aliasName="Rv0627"><graphics x="3805.146240234375" y="2374.3775024414062"/><att type="string" name="shared_name" value="Rv0627"/></node>
<node id="449" label="Rv0626" aliasName="Rv0626"><graphics x="3811.08740234375" y="2404.6897583007812"/><att type="string" name="shared_name" value="Rv0626"/></node>
<node id="450" label="Rv2765" aliasName="Rv2765"><graphics x="3503.840576171875" y="1559.0241394042969"/><att type="string" name="shared_name" value="Rv2765"/></node>
<node id="451" label="Rv0624" aliasName="Rv0624"><graphics x="1976.5281066894531" y="1691.4297790527344"/><att type="string" name="shared_name" value="Rv0624"/></node>
<node id="452" label="Rv1698" aliasName="Rv1698"><graphics x="3991.4417114257812" y="2498.837677001953"/><att type="string" name="shared_name" value="Rv1698"/></node>
<node id="453" label="Rv0657c" aliasName="Rv0657c"><graphics x="1448.6089096069336" y="3231.3717041015625"/><att type="string" name="shared_name" value="Rv0657c"/></node>
<node id="454" label="Rv2959c" aliasName="Rv2959c"><graphics x="1340.7120056152344" y="1546.898886680603"/><att type="string" name="shared_name" value="Rv2959c"/></node>
<node id="455" label="Rv1293" aliasName="lysA"><graphics x="4180.2039794921875" y="1580.0727233886719"/><att type="string" name="shared_name" value="Rv1293"/></node>
<node id="456" label="Rv0913c" aliasName="Rv0913c"><graphics x="3605.696258544922" y="2256.2922973632812"/><att type="string" name="shared_name" value="Rv0913c"/></node>
<node id="457" label="Rv1690" aliasName="lprJ"><graphics x="1826.7514953613281" y="1960.2319641113281"/><att type="string" name="shared_name" value="Rv1690"/></node>
<node id="458" label="Rv1691" aliasName="Rv1691"><graphics x="1841.0419311523438" y="1999.2775573730469"/><att type="string" name="shared_name" value="Rv1691"/></node>
<node id="459" label="Rv1692" aliasName="Rv1692"><graphics x="1866.0645751953125" y="1983.1395263671875"/><att type="string" name="shared_name" value="Rv1692"/></node>
<node id="460" label="Rv1693" aliasName="Rv1693"><graphics x="1869.6356201171875" y="2015.2883605957031"/><att type="string" name="shared_name" value="Rv1693"/></node>
<node id="461" label="Rv1694" aliasName="tlyA"><graphics x="1870.4494323730469" y="2053.6773681640625"/><att type="string" name="shared_name" value="Rv1694"/></node>
<node id="462" label="Rv1695" aliasName="ppnK"><graphics x="1896.5408935546875" y="2051.8281860351562"/><att type="string" name="shared_name" value="Rv1695"/></node>
<node id="463" label="Rv1696" aliasName="recN"><graphics x="1908.1463012695312" y="2025.1571960449219"/><att type="string" name="shared_name" value="Rv1696"/></node>
<node id="464" label="Rv1697" aliasName="Rv1697"><graphics x="4010.5354614257812" y="2474.5720825195312"/><att type="string" name="shared_name" value="Rv1697"/></node>
<node id="465" label="Rv3279c" aliasName="birA"><graphics x="4185.285659790039" y="885.6929931640625"/><att type="string" name="shared_name" value="Rv3279c"/></node>
<node id="466" label="Rv2331A" aliasName="Rv2331A"><graphics x="3132.6551513671875" y="1985.4502258300781"/><att type="string" name="shared_name" value="Rv2331A"/></node>
<node id="467" label="Rv0678" aliasName="Rv0678"><graphics x="4103.9069538116455" y="2540.9802856445312"/><att type="string" name="shared_name" value="Rv0678"/></node>
<node id="468" label="Rv1290c" aliasName="Rv1290c"><graphics x="3576.98291015625" y="2640.7913208007812"/><att type="string" name="shared_name" value="Rv1290c"/></node>
<node id="469" label="Rv0671" aliasName="lpqP"><graphics x="4128.398376464844" y="1209.416748046875"/><att type="string" name="shared_name" value="Rv0671"/></node>
<node id="470" label="Rv0672" aliasName="fadE8"><graphics x="4159.672180175781" y="1213.20703125"/><att type="string" name="shared_name" value="Rv0672"/></node>
<node id="471" label="Rv1286" aliasName="cysN"><graphics x="3705.185302734375" y="1106.3884887695312"/><att type="string" name="shared_name" value="Rv1286"/></node>
<node id="472" label="Rv0674" aliasName="Rv0674"><graphics x="4142.564636230469" y="1240.1588134765625"/><att type="string" name="shared_name" value="Rv0674"/></node>
<node id="473" label="Rv1285" aliasName="cysD"><graphics x="3731.9534912109375" y="1060.7827758789062"/><att type="string" name="shared_name" value="Rv1285"/></node>
<node id="474" label="Rv1288" aliasName="Rv1288"><graphics x="3752.4638671875" y="1126.9888916015625"/><att type="string" name="shared_name" value="Rv1288"/></node>
<node id="475" label="Rv1287" aliasName="Rv1287"><graphics x="3783.681396484375" y="1080.4061279296875"/><att type="string" name="shared_name" value="Rv1287"/></node>
<node id="476" label="Rv0670" aliasName="end"><graphics x="4104.934509277344" y="1185.8941650390625"/><att type="string" name="shared_name" value="Rv0670"/></node>
<node id="477" label="Rv1289" aliasName="Rv1289"><graphics x="3743.9024658203125" y="1093.3601684570312"/><att type="string" name="shared_name" value="Rv1289"/></node>
<node id="478" label="Rv0658c" aliasName="Rv0658c"><graphics x="1413.714111328125" y="3245.9027099609375"/><att type="string" name="shared_name" value="Rv0658c"/></node>
<node id="479" label="Rv3637" aliasName="Rv3637"><graphics x="3588.3934326171875" y="712.39404296875"/><att type="string" name="shared_name" value="Rv3637"/></node>
<node id="480" label="Rv3636" aliasName="Rv3636"><graphics x="3534.9337158203125" y="718.4252319335938"/><att type="string" name="shared_name" value="Rv3636"/></node>
<node id="481" label="Rv3638" aliasName="Rv3638"><graphics x="3570.8094482421875" y="742.248291015625"/><att type="string" name="shared_name" value="Rv3638"/></node>
<node id="482" label="Rv2159c" aliasName="Rv2159c"><graphics x="2174.2074584960938" y="204.646240234375"/><att type="string" name="shared_name" value="Rv2159c"/></node>
<node id="483" label="Rv2958c" aliasName="Rv2958c"><graphics x="1333.446044921875" y="1652.0998229980469"/><att type="string" name="shared_name" value="Rv2958c"/></node>
<node id="484" label="Rv1681" aliasName="moeX"><graphics x="832.0682373046875" y="1218.9921875"/><att type="string" name="shared_name" value="Rv1681"/></node>
<node id="485" label="Rv3054c" aliasName="Rv3054c"><graphics x="3535.7918701171875" y="2129.1678161621094"/><att type="string" name="shared_name" value="Rv3054c"/></node>
<node id="486" label="Rv1682" aliasName="Rv1682"><graphics x="836.389892578125" y="1272.0435180664062"/><att type="string" name="shared_name" value="Rv1682"/></node>
<node id="487" label="Rv3588c" aliasName="Rv3588c"><graphics x="958.8359985351562" y="1949.6122436523438"/><att type="string" name="shared_name" value="Rv3588c"/></node>
<node id="488" label="Rv1680" aliasName="Rv1680"><graphics x="834.2781372070312" y="1245.0777282714844"/><att type="string" name="shared_name" value="Rv1680"/></node>
<node id="489" label="Rv3631" aliasName="Rv3631"><graphics x="4348.638824462891" y="2349.3236694335938"/><att type="string" name="shared_name" value="Rv3631"/></node>
<node id="490" label="Rv3630" aliasName="Rv3630"><graphics x="3908.1043701171875" y="1657.0734558105469"/><att type="string" name="shared_name" value="Rv3630"/></node>
<node id="491" label="Rv2330c" aliasName="lppP"><graphics x="3164.437255859375" y="2003.6616821289062"/><att type="string" name="shared_name" value="Rv2330c"/></node>
<node id="492" label="Rv3633" aliasName="Rv3633"><graphics x="1523.8749160766602" y="1971.1609802246094"/><att type="string" name="shared_name" value="Rv3633"/></node>
<node id="493" label="Rv1683" aliasName="Rv1683"><graphics x="4185.285064697266" y="2349.4756469726562"/><att type="string" name="shared_name" value="Rv1683"/></node>
<node id="494" label="Rv1684" aliasName="Rv1684"><graphics x="4187.799591064453" y="2318.7002563476562"/><att type="string" name="shared_name" value="Rv1684"/></node>
<node id="495" label="Rv3632" aliasName="Rv3632"><graphics x="4352.551177978516" y="2318.7002563476562"/><att type="string" name="shared_name" value="Rv3632"/></node>
<node id="496" label="Rv0504c" aliasName="Rv0504c"><graphics x="3725.050247192383" y="2089.1588745117188"/><att type="string" name="shared_name" value="Rv0504c"/></node>
<node id="497" label="Rv0688" aliasName="Rv0688"><graphics x="3397.5098876953125" y="2521.7478637695312"/><att type="string" name="shared_name" value="Rv0688"/></node>
<node id="498" label="Rv0687" aliasName="fabG"><graphics x="3418.4952392578125" y="2544.3298950195312"/><att type="string" name="shared_name" value="Rv0687"/></node>
<node id="499" label="Rv0953c" aliasName="Rv0953c"><graphics x="3969.3152770996094" y="2637.422164916992"/><att type="string" name="shared_name" value="Rv0953c"/></node>
<node id="500" label="Rv1960c" aliasName="Rv1960c"><graphics x="3811.450439453125" y="1711.1845397949219"/><att type="string" name="shared_name" value="Rv1960c"/></node>
<node id="501" label="Rv0583c" aliasName="lpqN"><graphics x="1828.3674926757812" y="3064.6884765625"/><att type="string" name="shared_name" value="Rv0583c"/></node>
<node id="502" label="Rv0681" aliasName="Rv0681"><graphics x="4280.739440917969" y="1366.1503295898438"/><att type="string" name="shared_name" value="Rv0681"/></node>
<node id="503" label="Rv3224" aliasName="Rv3224"><graphics x="3489.053466796875" y="982.9930419921875"/><att type="string" name="shared_name" value="Rv3224"/></node>
<node id="504" label="Rv1676" aliasName="Rv1676"><graphics x="937.2312622070312" y="1325.5936431884766"/><att type="string" name="shared_name" value="Rv1676"/></node>
<node id="505" label="Rv1677" aliasName="dsbF"><graphics x="870.6331787109375" y="1188.4848022460938"/><att type="string" name="shared_name" value="Rv1677"/></node>
<node id="506" label="Rv3917c" aliasName="parB"><graphics x="4018.361328125" y="1225.0223388671875"/><att type="string" name="shared_name" value="Rv3917c"/></node>
<node id="507" label="Rv1678" aliasName="Rv1678"><graphics x="871.2798461914062" y="1251.7948913574219"/><att type="string" name="shared_name" value="Rv1678"/></node>
<node id="508" label="Rv1679" aliasName="fadE16"><graphics x="855.7362060546875" y="1222.2394104003906"/><att type="string" name="shared_name" value="Rv1679"/></node>
<node id="509" label="Rv3053c" aliasName="nrdH"><graphics x="4078.76708984375" y="515.5407104492188"/><att type="string" name="shared_name" value="Rv3053c"/></node>
<node id="510" label="Rv3641c" aliasName="fic"><graphics x="2048.1659240722656" y="2164.7783813476562"/><att type="string" name="shared_name" value="Rv3641c"/></node>
<node id="511" label="Rv1670" aliasName="Rv1670"><graphics x="3807.6958618164062" y="414.58367919921875"/><att type="string" name="shared_name" value="Rv1670"/></node>
<node id="512" label="Rv1671" aliasName="Rv1671"><graphics x="3807.8353881835938" y="380.64569091796875"/><att type="string" name="shared_name" value="Rv1671"/></node>
<node id="513" label="Rv0654" aliasName="Rv0654"><graphics x="3837.468677520752" y="2606.8001098632812"/><att type="string" name="shared_name" value="Rv0654"/></node>
<node id="514" label="Rv3640c" aliasName="Rv3640c"><graphics x="2018.323486328125" y="2089.1829223632812"/><att type="string" name="shared_name" value="Rv3640c"/></node>
<node id="515" label="Rv0655" aliasName="mkl"><graphics x="3806.1334114074707" y="2612.6206665039062"/><att type="string" name="shared_name" value="Rv0655"/></node>
<node id="516" label="Rv2850c" aliasName="Rv2850c"><graphics x="3402.9517822265625" y="996.2767333984375"/><att type="string" name="shared_name" value="Rv2850c"/></node>
<node id="517" label="Rv0616c" aliasName="Rv0616c"><graphics x="1509.475112915039" y="2219.6041259765625"/><att type="string" name="shared_name" value="Rv0616c"/></node>
<node id="518" label="Rv2799" aliasName="Rv2799"><graphics x="4000.9402465820312" y="1368.1469116210938"/><att type="string" name="shared_name" value="Rv2799"/></node>
<node id="519" label="Rv3602c" aliasName="panC"><graphics x="2196.1478271484375" y="3019.245849609375"/><att type="string" name="shared_name" value="Rv3602c"/></node>
<node id="520" label="Rv3214" aliasName="gpm2"><graphics x="1670.1766967773438" y="1928.3368225097656"/><att type="string" name="shared_name" value="Rv3214"/></node>
<node id="521" label="Rv1754c" aliasName="Rv1754c"><graphics x="3488.7554931640625" y="2404.9281616210938"/><att type="string" name="shared_name" value="Rv1754c"/></node>
<node id="522" label="Rv3215" aliasName="entC"><graphics x="2346.717529296875" y="1543.2527523040771"/><att type="string" name="shared_name" value="Rv3215"/></node>
<node id="523" label="Rv2088" aliasName="pknJ"><graphics x="1782.406234741211" y="1073.6598510742188"/><att type="string" name="shared_name" value="Rv2088"/></node>
<node id="524" label="Rv0650" aliasName="Rv0650"><graphics x="2929.461181640625" y="1571.3860054016113"/><att type="string" name="shared_name" value="Rv0650"/></node>
<node id="525" label="Rv2087" aliasName="Rv2087"><graphics x="1931.8477478027344" y="1159.6439208984375"/><att type="string" name="shared_name" value="Rv2087"/></node>
<node id="526" label="Rv1264" aliasName="Rv1264"><graphics x="3620.7132568359375" y="1618.7267150878906"/><att type="string" name="shared_name" value="Rv1264"/></node>
<node id="527" label="Rv2086" aliasName="Rv2086"><graphics x="2017.6387329101562" y="1243.5132751464844"/><att type="string" name="shared_name" value="Rv2086"/></node>
<node id="528" label="Rv1263" aliasName="amiB2"><graphics x="1830.9819946289062" y="1325.7977752685547"/><att type="string" name="shared_name" value="Rv1263"/></node>
<node id="529" label="Rv3617" aliasName="ephA"><graphics x="4104.4970703125" y="1115.915657043457"/><att type="string" name="shared_name" value="Rv3617"/></node>
<node id="530" label="Rv2082" aliasName="Rv2082"><graphics x="2031.8163757324219" y="1145.5279846191406"/><att type="string" name="shared_name" value="Rv2082"/></node>
<node id="531" label="Rv2083" aliasName="Rv2083"><graphics x="2046.049072265625" y="1163.7882690429688"/><att type="string" name="shared_name" value="Rv2083"/></node>
<node id="532" label="Rv1669" aliasName="Rv1669"><graphics x="3834.7526245117188" y="393.99945068359375"/><att type="string" name="shared_name" value="Rv1669"/></node>
<node id="533" label="Rv2084" aliasName="Rv2084"><graphics x="2037.371826171875" y="1185.1670837402344"/><att type="string" name="shared_name" value="Rv2084"/></node>
<node id="534" label="Rv2085" aliasName="Rv2085"><graphics x="2004.4082641601562" y="1177.8246459960938"/><att type="string" name="shared_name" value="Rv2085"/></node>
<node id="535" label="Rv3618" aliasName="Rv3618"><graphics x="4103.059814453125" y="1148.3081817626953"/><att type="string" name="shared_name" value="Rv3618"/></node>
<node id="536" label="Rv2745c" aliasName="Rv2745c"><graphics x="1190.0858764648438" y="2527.9677734375"/><att type="string" name="shared_name" value="Rv2745c"/></node>
<node id="537" label="Rv1665" aliasName="pks11"><graphics x="1743.2530517578125" y="1542.1402242183685"/><att type="string" name="shared_name" value="Rv1665"/></node>
<node id="538" label="Rv2080" aliasName="lppJ"><graphics x="4253.864410400391" y="1694.3387145996094"/><att type="string" name="shared_name" value="Rv2080"/></node>
<node id="539" label="Rv1663" aliasName="pks17"><graphics x="2067.3385620117188" y="1556.2075481414795"/><att type="string" name="shared_name" value="Rv1663"/></node>
<node id="540" label="Rv1664" aliasName="pks9"><graphics x="1996.8645324707031" y="1561.8799839019775"/><att type="string" name="shared_name" value="Rv1664"/></node>
<node id="541" label="Rv3052c" aliasName="nrdI"><graphics x="4048.3765869140625" y="497.56903076171875"/><att type="string" name="shared_name" value="Rv3052c"/></node>
<node id="542" label="Rv1661" aliasName="pks7"><graphics x="2000.2735900878906" y="1594.269687652588"/><att type="string" name="shared_name" value="Rv1661"/></node>
<node id="543" label="Rv0656c" aliasName="Rv0656c"><graphics x="1445.6823348999023" y="3268.271728515625"/><att type="string" name="shared_name" value="Rv0656c"/></node>
<node id="544" label="Rv1662" aliasName="pks8"><graphics x="2039.7369995117188" y="1573.9191246032715"/><att type="string" name="shared_name" value="Rv1662"/></node>
<node id="545" label="Rv1660" aliasName="pks10"><graphics x="1597.954189300537" y="1534.0865988731384"/><att type="string" name="shared_name" value="Rv1660"/></node>
<node id="546" label="Rv3642c" aliasName="Rv3642c"><graphics x="2057.752471923828" y="2134.2935180664062"/><att type="string" name="shared_name" value="Rv3642c"/></node>
<node id="547" label="Rv3209" aliasName="Rv3209"><graphics x="1338.6405334472656" y="2501.9202270507812"/><att type="string" name="shared_name" value="Rv3209"/></node>
<node id="548" label="Rv0666" aliasName="Rv0666"><graphics x="1561.6676607131958" y="3161.6981201171875"/><att type="string" name="shared_name" value="Rv0666"/></node>
<node id="549" label="Rv0846c" aliasName="Rv0846c"><graphics x="2408.8912963867188" y="1694.881332397461"/><att type="string" name="shared_name" value="Rv0846c"/></node>
<node id="550" label="Rv0664" aliasName="Rv0664"><graphics x="1537.1063718795776" y="3159.9630126953125"/><att type="string" name="shared_name" value="Rv0664"/></node>
<node id="551" label="Rv0665" aliasName="Rv0665"><graphics x="1558.7476015090942" y="3135.5438232421875"/><att type="string" name="shared_name" value="Rv0665"/></node>
<node id="552" label="Rv3208" aliasName="Rv3208"><graphics x="3626.5436401367188" y="888.4281005859375"/><att type="string" name="shared_name" value="Rv3208"/></node>
<node id="553" label="Rv1279" aliasName="Rv1279"><graphics x="1268.0194702148438" y="2271.9321899414062"/><att type="string" name="shared_name" value="Rv1279"/></node>
<node id="554" label="Rv2079" aliasName="Rv2079"><graphics x="4256.464752197266" y="1724.1795349121094"/><att type="string" name="shared_name" value="Rv2079"/></node>
<node id="555" label="Rv1278" aliasName="Rv1278"><graphics x="1241.5938720703125" y="2312.8926391601562"/><att type="string" name="shared_name" value="Rv1278"/></node>
<node id="556" label="Rv3203" aliasName="lipV"><graphics x="2050.7820434570312" y="833.8681640625"/><att type="string" name="shared_name" value="Rv3203"/></node>
<node id="557" label="Rv1277" aliasName="Rv1277"><graphics x="1225.7833251953125" y="2351.785888671875"/><att type="string" name="shared_name" value="Rv1277"/></node>
<node id="558" label="Rv3204" aliasName="Rv3204"><graphics x="2054.562286376953" y="797.4698486328125"/><att type="string" name="shared_name" value="Rv3204"/></node>
<node id="559" label="Rv2639c" aliasName="Rv2639c"><graphics x="1557.7704257965088" y="1999.9292297363281"/><att type="string" name="shared_name" value="Rv2639c"/></node>
<node id="560" label="Rv0663" aliasName="atsD"><graphics x="1528.5272903442383" y="3130.8690185546875"/><att type="string" name="shared_name" value="Rv0663"/></node>
<node id="561" label="Rv2078" aliasName="Rv2078"><graphics x="4224.743316650391" y="1711.8985290527344"/><att type="string" name="shared_name" value="Rv2078"/></node>
<node id="562" label="Rv1241" aliasName="Rv1241"><graphics x="3928.732177734375" y="1063.3028564453125"/><att type="string" name="shared_name" value="Rv1241"/></node>
<node id="563" label="Rv3380c" aliasName="Rv3380c"><graphics x="957.582275390625" y="1534.950581073761"/><att type="string" name="shared_name" value="Rv3380c"/></node>
<node id="564" label="Rv1242" aliasName="Rv1242"><graphics x="3899.0531005859375" y="1046.3829345703125"/><att type="string" name="shared_name" value="Rv1242"/></node>
<node id="565" label="Rv3222c" aliasName="Rv3222c"><graphics x="3533.8854370117188" y="922.0692138671875"/><att type="string" name="shared_name" value="Rv3222c"/></node>
<node id="566" label="Rv1240" aliasName="mdh"><graphics x="3862.3314208984375" y="1057.3871459960938"/><att type="string" name="shared_name" value="Rv1240"/></node>
<node id="567" label="Rv2661c" aliasName="Rv2661c"><graphics x="1626.7630081176758" y="2313.2911987304688"/><att type="string" name="shared_name" value="Rv2661c"/></node>
<node id="568" label="Rv1244" aliasName="lpqZ"><graphics x="3579.020606994629" y="1949.3024291992188"/><att type="string" name="shared_name" value="Rv1244"/></node>
<node id="569" label="Rv1245c" aliasName="Rv1245c"><graphics x="1269.7355651855469" y="1348.7478942871094"/><att type="string" name="shared_name" value="Rv1245c"/></node>
<node id="570" label="Rv2517c" aliasName="Rv2517c"><graphics x="3527.2952880859375" y="1725.3170471191406"/><att type="string" name="shared_name" value="Rv2517c"/></node>
<node id="571" label="Rv1586c" aliasName="Rv1586c"><graphics x="924.067138671875" y="2644.0572509765625"/><att type="string" name="shared_name" value="Rv1586c"/></node>
<node id="572" label="Rv3236c" aliasName="Rv3236c"><graphics x="2782.23388671875" y="1487.1203422546387"/><att type="string" name="shared_name" value="Rv3236c"/></node>
<node id="573" label="Rv0548c" aliasName="menB"><graphics x="4032.4754791259766" y="904.5355224609375"/><att type="string" name="shared_name" value="Rv0548c"/></node>
<node id="574" label="Rv3919c" aliasName="gidB"><graphics x="4074.9345092773438" y="1185.8941650390625"/><att type="string" name="shared_name" value="Rv3919c"/></node>
<node id="575" label="Rv3224A" aliasName="Rv3224A"><graphics x="3515.7601928710938" y="961.0186767578125"/><att type="string" name="shared_name" value="Rv3224A"/></node>
<node id="576" label="Rv3224B" aliasName="Rv3224B"><graphics x="3515.9849853515625" y="995.5816650390625"/><att type="string" name="shared_name" value="Rv3224B"/></node>
<node id="577" label="Rv0690c" aliasName="Rv0690c"><graphics x="4306.3653564453125" y="201.3358154296875"/><att type="string" name="shared_name" value="Rv0690c"/></node>
<node id="578" label="Rv2267c" aliasName="Rv2267c"><graphics x="3483.1510009765625" y="1199.6373291015625"/><att type="string" name="shared_name" value="Rv2267c"/></node>
<node id="579" label="Rv3223c" aliasName="sigH"><graphics x="3561.0929565429688" y="942.8756103515625"/><att type="string" name="shared_name" value="Rv3223c"/></node>
<node id="580" label="Rv1250" aliasName="Rv1250"><graphics x="3859.682710647583" y="2521.7478637695312"/><att type="string" name="shared_name" value="Rv1250"/></node>
<node id="581" label="Rv3830c" aliasName="Rv3830c"><graphics x="1684.182601928711" y="1842.7998962402344"/><att type="string" name="shared_name" value="Rv3830c"/></node>
<node id="582" label="Rv2660c" aliasName="Rv2660c"><graphics x="1638.613670349121" y="2331.4794921875"/><att type="string" name="shared_name" value="Rv2660c"/></node>
<node id="583" label="Rv1259" aliasName="Rv1259"><graphics x="3587.9866943359375" y="412.66046142578125"/><att type="string" name="shared_name" value="Rv1259"/></node>
<node id="584" label="Rv1246c" aliasName="Rv1246c"><graphics x="1178.9707336425781" y="1465.0190200805664"/><att type="string" name="shared_name" value="Rv1246c"/></node>
<node id="585" label="Rv3324c" aliasName="moaC"><graphics x="1298.8184204101562" y="1414.1896209716797"/><att type="string" name="shared_name" value="Rv3324c"/></node>
<node id="586" label="Rv0613c" aliasName="Rv0613c"><graphics x="4039.5255432128906" y="2335.2822875976562"/><att type="string" name="shared_name" value="Rv0613c"/></node>
<node id="587" label="Rv0844c" aliasName="narL"><graphics x="2122.7550048828125" y="2895.66943359375"/><att type="string" name="shared_name" value="Rv0844c"/></node>
<node id="588" label="Rv2516c" aliasName="Rv2516c"><graphics x="3513.4906005859375" y="1698.0498352050781"/><att type="string" name="shared_name" value="Rv2516c"/></node>
<node id="589" label="Rv0400c" aliasName="fadE7"><graphics x="2415.2443237304688" y="1208.5128784179688"/><att type="string" name="shared_name" value="Rv0400c"/></node>
<node id="590" label="Rv1587c" aliasName="Rv1587c"><graphics x="921.989501953125" y="2618.6082763671875"/><att type="string" name="shared_name" value="Rv1587c"/></node>
<node id="591" label="Rv3918c" aliasName="parA"><graphics x="4047.56494140625" y="1204.4656982421875"/><att type="string" name="shared_name" value="Rv3918c"/></node>
<node id="592" label="Rv0549c" aliasName="Rv0549c"><graphics x="4064.421890258789" y="833.3641357421875"/><att type="string" name="shared_name" value="Rv0549c"/></node>
<node id="593" label="Rv0691c" aliasName="Rv0691c"><graphics x="4272.1485595703125" y="198.7572021484375"/><att type="string" name="shared_name" value="Rv0691c"/></node>
<node id="594" label="Rv1260" aliasName="Rv1260"><graphics x="3572.4656982421875" y="445.49615478515625"/><att type="string" name="shared_name" value="Rv1260"/></node>
<node id="595" label="Rv2268c" aliasName="cyp128"><graphics x="3456.1363525390625" y="1185.8941650390625"/><att type="string" name="shared_name" value="Rv2268c"/></node>
<node id="596" label="Rv1223" aliasName="htrA"><graphics x="3733.5628662109375" y="2163.5064086914062"/><att type="string" name="shared_name" value="Rv1223"/></node>
<node id="597" label="Rv1224" aliasName="tatB"><graphics x="3716.9219970703125" y="2136.3877563476562"/><att type="string" name="shared_name" value="Rv1224"/></node>
<node id="598" label="Rv1221" aliasName="sigE"><graphics x="4009.5255432128906" y="2318.7002563476562"/><att type="string" name="shared_name" value="Rv1221"/></node>
<node id="599" label="Rv1919c" aliasName="Rv1919c"><graphics x="4059.924041748047" y="2636.4443969726562"/><att type="string" name="shared_name" value="Rv1919c"/></node>
<node id="600" label="Rv3382c" aliasName="lytB1"><graphics x="1160.0931396484375" y="1559.6632041931152"/><att type="string" name="shared_name" value="Rv3382c"/></node>
<node id="601" label="Rv0229c" aliasName="Rv0229c"><graphics x="3603.11962890625" y="2542.8103637695312"/><att type="string" name="shared_name" value="Rv0229c"/></node>
<node id="602" label="Rv0492A" aliasName="Rv0492A"><graphics x="4104.462646484375" y="97.1728515625"/><att type="string" name="shared_name" value="Rv0492A"/></node>
<node id="603" label="Rv1228" aliasName="lpqX"><graphics x="3783.8903579711914" y="1977.117431640625"/><att type="string" name="shared_name" value="Rv1228"/></node>
<node id="604" label="Rv1243c" aliasName="PE_PGRS23"><graphics x="3484.5438232421875" y="1335.1277465820312"/><att type="string" name="shared_name" value="Rv1243c"/></node>
<node id="605" label="Rv0546c" aliasName="Rv0546c"><graphics x="1554.5722963809967" y="1481.9010734558105"/><att type="string" name="shared_name" value="Rv0546c"/></node>
<node id="606" label="Rv3276c" aliasName="purK"><graphics x="882.6468505859375" y="1984.4138793945312"/><att type="string" name="shared_name" value="Rv3276c"/></node>
<node id="607" label="Rv1588c" aliasName="Rv1588c"><graphics x="949.2055053710938" y="2639.3458251953125"/><att type="string" name="shared_name" value="Rv1588c"/></node>
<node id="608" label="Rv2269c" aliasName="Rv2269c"><graphics x="3456.4969482421875" y="1218.5442199707031"/><att type="string" name="shared_name" value="Rv2269c"/></node>
<node id="609" label="Rv3439c" aliasName="Rv3439c"><graphics x="3695.050247192383" y="2041.3843383789062"/><att type="string" name="shared_name" value="Rv3439c"/></node>
<node id="610" label="Rv1204c" aliasName="Rv1204c"><graphics x="1522.855073928833" y="1652.2184371948242"/><att type="string" name="shared_name" value="Rv1204c"/></node>
<node id="611" label="Rv2515c" aliasName="Rv2515c"><graphics x="3490.3079833984375" y="1721.8928527832031"/><att type="string" name="shared_name" value="Rv2515c"/></node>
<node id="612" label="Rv3238c" aliasName="Rv3238c"><graphics x="2806.095458984375" y="1428.6098403930664"/><att type="string" name="shared_name" value="Rv3238c"/></node>
<node id="613" label="Rv1869c" aliasName="Rv1869c"><graphics x="2716.3892822265625" y="1237.7137756347656"/><att type="string" name="shared_name" value="Rv1869c"/></node>
<node id="614" label="Rv0611c" aliasName="Rv0611c"><graphics x="4131.113586425781" y="1895.5822448730469"/><att type="string" name="shared_name" value="Rv0611c"/></node>
<node id="615" label="Rv1235" aliasName="lpqY"><graphics x="1815.924072265625" y="2148.0166625976562"/><att type="string" name="shared_name" value="Rv1235"/></node>
<node id="616" label="Rv3381c" aliasName="Rv3381c"><graphics x="1066.2440795898438" y="1566.3137435913086"/><att type="string" name="shared_name" value="Rv3381c"/></node>
<node id="617" label="Rv3832c" aliasName="Rv3832c"><graphics x="3912.9060668945312" y="2500.5114135742188"/><att type="string" name="shared_name" value="Rv3832c"/></node>
<node id="618" label="Rv1236" aliasName="sugA"><graphics x="1799.2427062988281" y="2111.2788696289062"/><att type="string" name="shared_name" value="Rv1236"/></node>
<node id="619" label="Rv3278c" aliasName="Rv3278c"><graphics x="1303.2130279541016" y="2542.41552734375"/><att type="string" name="shared_name" value="Rv3278c"/></node>
<node id="620" label="Rv2555c" aliasName="alaS"><graphics x="2318.5244140625" y="1912.9111633300781"/><att type="string" name="shared_name" value="Rv2555c"/></node>
<node id="621" label="Rv1237" aliasName="sugB"><graphics x="1788.8458251953125" y="2146.3143310546875"/><att type="string" name="shared_name" value="Rv1237"/></node>
<node id="622" label="Rv1238" aliasName="sugC"><graphics x="1773.7977905273438" y="2116.3038940429688"/><att type="string" name="shared_name" value="Rv1238"/></node>
<node id="623" label="Rv2514c" aliasName="Rv2514c"><graphics x="3484.6959228515625" y="1755.9666442871094"/><att type="string" name="shared_name" value="Rv2514c"/></node>
<node id="624" label="Rv1918c" aliasName="PPE35"><graphics x="1700.0521392822266" y="1324.451919555664"/><att type="string" name="shared_name" value="Rv1918c"/></node>
<node id="625" label="Rv3226c" aliasName="Rv3226c"><graphics x="3705.150634765625" y="1661.0840759277344"/><att type="string" name="shared_name" value="Rv3226c"/></node>
<node id="626" label="Rv0547c" aliasName="Rv0547c"><graphics x="1577.6716442108154" y="1454.3542404174805"/><att type="string" name="shared_name" value="Rv0547c"/></node>
<node id="627" label="Rv3237c" aliasName="Rv3237c"><graphics x="2778.12646484375" y="1458.7308807373047"/><att type="string" name="shared_name" value="Rv3237c"/></node>
<node id="628" label="Rv1581c" aliasName="Rv1581c"><graphics x="1026.8507690429688" y="2511.9845581054688"/><att type="string" name="shared_name" value="Rv1581c"/></node>
<node id="629" label="Rv1206" aliasName="fadD6"><graphics x="3397.5098876953125" y="1560.0727233886719"/><att type="string" name="shared_name" value="Rv1206"/></node>
<node id="630" label="Rv0449c" aliasName="Rv0449c"><graphics x="787.3833618164062" y="681.644287109375"/><att type="string" name="shared_name" value="Rv0449c"/></node>
<node id="631" label="Rv1249c" aliasName="Rv1249c"><graphics x="3836.472261428833" y="2542.0496215820312"/><att type="string" name="shared_name" value="Rv1249c"/></node>
<node id="632" label="Rv1208" aliasName="Rv1208"><graphics x="3407.331298828125" y="1529.5882263183594"/><att type="string" name="shared_name" value="Rv1208"/></node>
<node id="633" label="Rv1207" aliasName="folP2"><graphics x="3418.0726318359375" y="1498.4679870605469"/><att type="string" name="shared_name" value="Rv1207"/></node>
<node id="634" label="Rv2262c" aliasName="Rv2262c"><graphics x="3955.47021484375" y="641.5597534179688"/><att type="string" name="shared_name" value="Rv2262c"/></node>
<node id="635" label="Rv3384c" aliasName="Rv3384c"><graphics x="595.440673828125" y="1624.5334701538086"/><att type="string" name="shared_name" value="Rv3384c"/></node>
<node id="636" label="Rv0610c" aliasName="Rv0610c"><graphics x="4127.622131347656" y="1927.2847595214844"/><att type="string" name="shared_name" value="Rv0610c"/></node>
<node id="637" label="Rv1200" aliasName="Rv1200"><graphics x="1941.8783264160156" y="2150.3385620117188"/><att type="string" name="shared_name" value="Rv1200"/></node>
<node id="638" label="Rv0223c" aliasName="Rv0223c"><graphics x="1452.970703125" y="1157.0812683105469"/><att type="string" name="shared_name" value="Rv0223c"/></node>
<node id="639" label="Rv2477c" aliasName="Rv2477c"><graphics x="3736.513381958008" y="2564.3298950195312"/><att type="string" name="shared_name" value="Rv2477c"/></node>
<node id="640" label="Rv0203" aliasName="Rv0203"><graphics x="2215.5699462890625" y="1391.7771453857422"/><att type="string" name="shared_name" value="Rv0203"/></node>
<node id="641" label="Rv2818c" aliasName="Rv2818c"><graphics x="4245.9637451171875" y="1580.0727233886719"/><att type="string" name="shared_name" value="Rv2818c"/></node>
<node id="642" label="Rv2110c" aliasName="prcB"><graphics x="3725.9948501586914" y="1979.4642944335938"/><att type="string" name="shared_name" value="Rv2110c"/></node>
<node id="643" label="Rv1186c" aliasName="Rv1186c"><graphics x="1909.9538879394531" y="1285.5851287841797"/><att type="string" name="shared_name" value="Rv1186c"/></node>
<node id="644" label="Rv0762c" aliasName="Rv0762c"><graphics x="3737.359649658203" y="1827.6665954589844"/><att type="string" name="shared_name" value="Rv0762c"/></node>
<node id="645" label="Rv0603" aliasName="Rv0603"><graphics x="1845.9533081054688" y="1581.1188430786133"/><att type="string" name="shared_name" value="Rv0603"/></node>
<node id="646" label="Rv1582c" aliasName="Rv1582c"><graphics x="1015.0313110351562" y="2547.3378295898438"/><att type="string" name="shared_name" value="Rv1582c"/></node>
<node id="647" label="Rv0604" aliasName="lpqO"><graphics x="1907.4301147460938" y="1675.9697570800781"/><att type="string" name="shared_name" value="Rv0604"/></node>
<node id="648" label="Rv0605" aliasName="Rv0605"><graphics x="1925.4546813964844" y="1719.3804473876953"/><att type="string" name="shared_name" value="Rv0605"/></node>
<node id="649" label="Rv3328c" aliasName="sigJ"><graphics x="4189.525573730469" y="2424.9478149414062"/><att type="string" name="shared_name" value="Rv3328c"/></node>
<node id="650" label="Rv3383c" aliasName="idsB"><graphics x="1183.0070495605469" y="1579.8629302978516"/><att type="string" name="shared_name" value="Rv3383c"/></node>
<node id="651" label="Rv0224c" aliasName="Rv0224c"><graphics x="1420.8693389892578" y="1502.2583541870117"/><att type="string" name="shared_name" value="Rv0224c"/></node>
<node id="652" label="Rv0840c" aliasName="pip"><graphics x="3581.5694580078125" y="1280.9205932617188"/><att type="string" name="shared_name" value="Rv0840c"/></node>
<node id="653" label="Rv3230c" aliasName="Rv3230c"><graphics x="3501.8489990234375" y="2501.6209716796875"/><att type="string" name="shared_name" value="Rv3230c"/></node>
<node id="654" label="Rv2478c" aliasName="Rv2478c"><graphics x="3763.5936431884766" y="2579.1150512695312"/><att type="string" name="shared_name" value="Rv2478c"/></node>
<node id="655" label="Rv3221A" aliasName="Rv3221A"><graphics x="3499.9775390625" y="915.8035888671875"/><att type="string" name="shared_name" value="Rv3221A"/></node>
<node id="656" label="Rv3540c" aliasName="ltp2"><graphics x="1616.7992820739746" y="1111.6532897949219"/><att type="string" name="shared_name" value="Rv3540c"/></node>
<node id="657" label="Rv2512c" aliasName="Rv2512c"><graphics x="1951.6889038085938" y="2096.221435546875"/><att type="string" name="shared_name" value="Rv2512c"/></node>
<node id="658" label="Rv3271c" aliasName="Rv3271c"><graphics x="1143.7649841308594" y="1826.0067138671875"/><att type="string" name="shared_name" value="Rv3271c"/></node>
<node id="659" label="Rv0763c" aliasName="Rv0763c"><graphics x="3706.065460205078" y="1807.3479919433594"/><att type="string" name="shared_name" value="Rv0763c"/></node>
<node id="660" label="Rv2817c" aliasName="Rv2817c"><graphics x="4338.4803466796875" y="1624.7835693359375"/><att type="string" name="shared_name" value="Rv2817c"/></node>
<node id="661" label="Rv0607" aliasName="Rv0607"><graphics x="1963.6384582519531" y="1728.603530883789"/><att type="string" name="shared_name" value="Rv0607"/></node>
<node id="662" label="Rv0606" aliasName="Rv0606"><graphics x="1892.8398742675781" y="1722.9523162841797"/><att type="string" name="shared_name" value="Rv0606"/></node>
<node id="663" label="Rv0609" aliasName="Rv0609"><graphics x="2004.7997741699219" y="1737.6804656982422"/><att type="string" name="shared_name" value="Rv0609"/></node>
<node id="664" label="Rv0608" aliasName="Rv0608"><graphics x="2029.7557067871094" y="1748.8808288574219"/><att type="string" name="shared_name" value="Rv0608"/></node>
<node id="665" label="Rv1185c" aliasName="fadD21"><graphics x="1896.0583190917969" y="1336.5718994140625"/><att type="string" name="shared_name" value="Rv1185c"/></node>
<node id="666" label="Rv3648c" aliasName="cspA"><graphics x="1526.0355186462402" y="1228.5755615234375"/><att type="string" name="shared_name" value="Rv3648c"/></node>
<node id="667" label="Rv1247c" aliasName="Rv1247c"><graphics x="1197.9543762207031" y="1393.3834228515625"/><att type="string" name="shared_name" value="Rv1247c"/></node>
<node id="668" label="Rv3690" aliasName="Rv3690"><graphics x="3878.285888671875" y="40.916595458984375"/><att type="string" name="shared_name" value="Rv3690"/></node>
<node id="669" label="Rv3691" aliasName="Rv3691"><graphics x="3929.470947265625" y="10.0"/><att type="string" name="shared_name" value="Rv3691"/></node>
<node id="670" label="Rv1583c" aliasName="Rv1583c"><graphics x="992.8412475585938" y="2529.162353515625"/><att type="string" name="shared_name" value="Rv1583c"/></node>
<node id="671" label="Rv3233c" aliasName="Rv3233c"><graphics x="3547.2088623046875" y="2501.3472290039062"/><att type="string" name="shared_name" value="Rv3233c"/></node>
<node id="672" label="Rv3160c" aliasName="Rv3160c"><graphics x="3972.645751953125" y="181.5197639465332"/><att type="string" name="shared_name" value="Rv3160c"/></node>
<node id="673" label="Rv3220c" aliasName="Rv3220c"><graphics x="3595.0266723632812" y="872.9259033203125"/><att type="string" name="shared_name" value="Rv3220c"/></node>
<node id="674" label="Rv3689" aliasName="Rv3689"><graphics x="3853.379150390625" y="14.646934509277344"/><att type="string" name="shared_name" value="Rv3689"/></node>
<node id="675" label="Rv3234c" aliasName="Rv3234c"><graphics x="3531.8489990234375" y="2474.5720825195312"/><att type="string" name="shared_name" value="Rv3234c"/></node>
<node id="676" label="Rv1584c" aliasName="Rv1584c"><graphics x="987.1795043945312" y="2560.4925537109375"/><att type="string" name="shared_name" value="Rv1584c"/></node>
<node id="677" label="Rv1865c" aliasName="Rv1865c"><graphics x="3397.5098876953125" y="2454.5720825195312"/><att type="string" name="shared_name" value="Rv1865c"/></node>
<node id="678" label="Rv3684" aliasName="Rv3684"><graphics x="2608.5191650390625" y="1849.2088623046875"/><att type="string" name="shared_name" value="Rv3684"/></node>
<node id="679" label="Rv0095c" aliasName="Rv0095c"><graphics x="1837.6922607421875" y="1500.5071716308594"/><att type="string" name="shared_name" value="Rv0095c"/></node>
<node id="680" label="Rv3683" aliasName="Rv3683"><graphics x="2641.8460693359375" y="1848.5682373046875"/><att type="string" name="shared_name" value="Rv3683"/></node>
<node id="681" label="Rv3385c" aliasName="Rv3385c"><graphics x="661.1893920898438" y="1581.0335426330566"/><att type="string" name="shared_name" value="Rv3385c"/></node>
<node id="682" label="Rv3232c" aliasName="pvdS"><graphics x="1793.046142578125" y="3058.851806640625"/><att type="string" name="shared_name" value="Rv3232c"/></node>
<node id="683" label="Rv3221c" aliasName="TB7.3"><graphics x="3552.8870239257812" y="880.2979736328125"/><att type="string" name="shared_name" value="Rv3221c"/></node>
<node id="684" label="Rv2510c" aliasName="Rv2510c"><graphics x="1150.6897277832031" y="2442.9841918945312"/><att type="string" name="shared_name" value="Rv2510c"/></node>
<node id="685" label="Rv0761c" aliasName="adhB"><graphics x="1496.4976387023926" y="1090.7344665527344"/><att type="string" name="shared_name" value="Rv0761c"/></node>
<node id="686" label="Rv3699" aliasName="Rv3699"><graphics x="1127.4476013183594" y="637.4114990234375"/><att type="string" name="shared_name" value="Rv3699"/></node>
<node id="687" label="Rv3698" aliasName="Rv3698"><graphics x="1150.2001647949219" y="621.652587890625"/><att type="string" name="shared_name" value="Rv3698"/></node>
<node id="688" label="Rv2550c" aliasName="Rv2550c"><graphics x="852.9766235351562" y="1693.6829376220703"/><att type="string" name="shared_name" value="Rv2550c"/></node>
<node id="689" label="Rv0094c" aliasName="Rv0094c"><graphics x="1801.5281829833984" y="1502.655746459961"/><att type="string" name="shared_name" value="Rv0094c"/></node>
<node id="690" label="Rv1585c" aliasName="Rv1585c"><graphics x="951.9873657226562" y="2606.60302734375"/><att type="string" name="shared_name" value="Rv1585c"/></node>
<node id="691" label="Rv3695" aliasName="Rv3695"><graphics x="3877.48388671875" y="99.74846649169922"/><att type="string" name="shared_name" value="Rv3695"/></node>
<node id="692" label="Rv2819c" aliasName="Rv2819c"><graphics x="4277.8258056640625" y="1653.2822570800781"/><att type="string" name="shared_name" value="Rv2819c"/></node>
<node id="693" label="Rv3693" aliasName="Rv3693"><graphics x="3904.463623046875" y="76.68286514282227"/><att type="string" name="shared_name" value="Rv3693"/></node>
<node id="694" label="Rv3692" aliasName="moxR2"><graphics x="3930.040283203125" y="47.19749450683594"/><att type="string" name="shared_name" value="Rv3692"/></node>
<node id="695" label="Rv1999c" aliasName="Rv1999c"><graphics x="3465.0635375976562" y="1049.7760009765625"/><att type="string" name="shared_name" value="Rv1999c"/></node>
<node id="696" label="Rv0219" aliasName="Rv0219"><graphics x="1882.6537475585938" y="2565.42626953125"/><att type="string" name="shared_name" value="Rv0219"/></node>
<node id="697" label="Rv2476c" aliasName="gdh"><graphics x="4079.0410957336426" y="2611.8674926757812"/><att type="string" name="shared_name" value="Rv2476c"/></node>
<node id="698" label="Rv3432c" aliasName="gadB"><graphics x="451.0947265625" y="1350.0846099853516"/><att type="string" name="shared_name" value="Rv3432c"/></node>
<node id="699" label="Rv0218" aliasName="Rv0218"><graphics x="1908.7719421386719" y="2550.400390625"/><att type="string" name="shared_name" value="Rv0218"/></node>
<node id="700" label="Rv0214" aliasName="fadD4"><graphics x="1534.2920188903809" y="1528.2252788543701"/><att type="string" name="shared_name" value="Rv0214"/></node>
<node id="701" label="Rv0753c" aliasName="mmsA"><graphics x="1613.334400177002" y="1484.8061752319336"/><att type="string" name="shared_name" value="Rv0753c"/></node>
<node id="702" label="Rv2067c" aliasName="Rv2067c"><graphics x="3816.5213775634766" y="928.9581298828125"/><att type="string" name="shared_name" value="Rv2067c"/></node>
<node id="703" label="Rv3470c" aliasName="ilvB2"><graphics x="1735.1285095214844" y="985.455078125"/><att type="string" name="shared_name" value="Rv3470c"/></node>
<node id="704" label="Rv1910c" aliasName="Rv1910c"><graphics x="1855.243408203125" y="1211.7615661621094"/><att type="string" name="shared_name" value="Rv1910c"/></node>
<node id="705" label="Rv1580c" aliasName="Rv1580c"><graphics x="1056.3191833496094" y="2461.6826171875"/><att type="string" name="shared_name" value="Rv1580c"/></node>
<node id="706" label="Rv1958c" aliasName="Rv1958c"><graphics x="3809.369873046875" y="1685.1111755371094"/><att type="string" name="shared_name" value="Rv1958c"/></node>
<node id="707" label="Rv2068c" aliasName="blaC"><graphics x="3784.4446411132812" y="931.3223876953125"/><att type="string" name="shared_name" value="Rv2068c"/></node>
<node id="708" label="Rv2785c" aliasName="rpsO"><graphics x="1882.6699829101562" y="1743.877670288086"/><att type="string" name="shared_name" value="Rv2785c"/></node>
<node id="709" label="Rv1474c" aliasName="Rv1474c"><graphics x="3508.199462890625" y="597.7216186523438"/><att type="string" name="shared_name" value="Rv1474c"/></node>
<node id="710" label="Rv3828c" aliasName="Rv3828c"><graphics x="1666.5953521728516" y="1848.0520629882812"/><att type="string" name="shared_name" value="Rv3828c"/></node>
<node id="711" label="Rv2926c" aliasName="Rv2926c"><graphics x="4183.5871658325195" y="2007.5620727539062"/><att type="string" name="shared_name" value="Rv2926c"/></node>
<node id="712" label="Rv3543c" aliasName="fadE29"><graphics x="1621.4200897216797" y="1075.1518249511719"/><att type="string" name="shared_name" value="Rv3543c"/></node>
<node id="713" label="Rv3431c" aliasName="Rv3431c"><graphics x="391.890625" y="1380.373031616211"/><att type="string" name="shared_name" value="Rv3431c"/></node>
<node id="714" label="Rv1369c" aliasName="Rv1369c"><graphics x="1032.86767578125" y="1505.9314193725586"/><att type="string" name="shared_name" value="Rv1369c"/></node>
<node id="715" label="Rv1911c" aliasName="lppC"><graphics x="1850.3094177246094" y="1174.0370178222656"/><att type="string" name="shared_name" value="Rv1911c"/></node>
<node id="716" label="Rv2475c" aliasName="Rv2475c"><graphics x="4047.6319160461426" y="2606.4216918945312"/><att type="string" name="shared_name" value="Rv2475c"/></node>
<node id="717" label="Rv3541c" aliasName="Rv3541c"><graphics x="1601.2771224975586" y="1133.3927001953125"/><att type="string" name="shared_name" value="Rv3541c"/></node>
<node id="718" label="Rv0220" aliasName="lipC"><graphics x="1864.3192138671875" y="2541.6841430664062"/><att type="string" name="shared_name" value="Rv0220"/></node>
<node id="719" label="Rv3471c" aliasName="Rv3471c"><graphics x="1726.5101318359375" y="1021.8052978515625"/><att type="string" name="shared_name" value="Rv3471c"/></node>
<node id="720" label="Rv0221" aliasName="Rv0221"><graphics x="1894.1890869140625" y="2599.4197998046875"/><att type="string" name="shared_name" value="Rv0221"/></node>
<node id="721" label="Rv0222" aliasName="echA1"><graphics x="1862.6858215332031" y="2596.2432861328125"/><att type="string" name="shared_name" value="Rv0222"/></node>
<node id="722" label="Rv2394" aliasName="ggtB"><graphics x="438.124267578125" y="1309.4363403320312"/><att type="string" name="shared_name" value="Rv2394"/></node>
<node id="723" label="Rv1998c" aliasName="Rv1998c"><graphics x="3472.7536010742188" y="1016.2767333984375"/><att type="string" name="shared_name" value="Rv1998c"/></node>
<node id="724" label="Rv2927c" aliasName="Rv2927c"><graphics x="4230.6352615356445" y="1996.4130249023438"/><att type="string" name="shared_name" value="Rv2927c"/></node>
<node id="725" label="Rv2421c" aliasName="nadD"><graphics x="3520.4195861816406" y="1842.8816833496094"/><att type="string" name="shared_name" value="Rv2421c"/></node>
<node id="726" label="Rv2784c" aliasName="lppU"><graphics x="1880.3697509765625" y="1700.776351928711"/><att type="string" name="shared_name" value="Rv2784c"/></node>
<node id="727" label="Rv3827c" aliasName="Rv3827c"><graphics x="1701.8515319824219" y="1807.3310241699219"/><att type="string" name="shared_name" value="Rv3827c"/></node>
<node id="728" label="Rv1959c" aliasName="Rv1959c"><graphics x="3835.37158203125" y="1683.0357360839844"/><att type="string" name="shared_name" value="Rv1959c"/></node>
<node id="729" label="Rv3176c" aliasName="mesT"><graphics x="1941.4739074707031" y="1664.0621795654297"/><att type="string" name="shared_name" value="Rv3176c"/></node>
<node id="730" label="Rv3542c" aliasName="Rv3542c"><graphics x="1625.095802307129" y="1161.1834716796875"/><att type="string" name="shared_name" value="Rv3542c"/></node>
<node id="731" label="Rv2474c" aliasName="Rv2474c"><graphics x="4016.2266426086426" y="2600.9351196289062"/><att type="string" name="shared_name" value="Rv2474c"/></node>
<node id="732" label="Rv0237" aliasName="lpqI"><graphics x="1291.9752197265625" y="1012.0449829101562"/><att type="string" name="shared_name" value="Rv0237"/></node>
<node id="733" label="Rv3494c" aliasName="mce4F"><graphics x="3492.9644775390625" y="1893.1374816894531"/><att type="string" name="shared_name" value="Rv3494c"/></node>
<node id="734" label="Rv0238" aliasName="Rv0238"><graphics x="1190.5106506347656" y="977.457275390625"/><att type="string" name="shared_name" value="Rv0238"/></node>
<node id="735" label="Rv1800" aliasName="PPE28"><graphics x="4126.140228271484" y="2207.2767333984375"/><att type="string" name="shared_name" value="Rv1800"/></node>
<node id="736" label="Rv1912c" aliasName="fadB5"><graphics x="1848.8236694335938" y="1141.3218688964844"/><att type="string" name="shared_name" value="Rv1912c"/></node>
<node id="737" label="Rv0239" aliasName="Rv0239"><graphics x="1202.8975524902344" y="953.7487182617188"/><att type="string" name="shared_name" value="Rv0239"/></node>
<node id="738" label="Rv0233" aliasName="nrdB"><graphics x="4106.6451416015625" y="404.87310791015625"/><att type="string" name="shared_name" value="Rv0233"/></node>
<node id="739" label="Rv3134c" aliasName="Rv3134c"><graphics x="2109.385009765625" y="2848.1400146484375"/><att type="string" name="shared_name" value="Rv3134c"/></node>
<node id="740" label="Rv0755c" aliasName="PPE12"><graphics x="1652.2041015625" y="1693.3419036865234"/><att type="string" name="shared_name" value="Rv0755c"/></node>
<node id="741" label="Rv0232" aliasName="Rv0232"><graphics x="4129.425537109375" y="380.64569091796875"/><att type="string" name="shared_name" value="Rv0232"/></node>
<node id="742" label="Rv2424c" aliasName="Rv2424c"><graphics x="973.7118530273438" y="1363.5251007080078"/><att type="string" name="shared_name" value="Rv2424c"/></node>
<node id="743" label="Rv1418" aliasName="lprH"><graphics x="1035.7569580078125" y="1242.826416015625"/><att type="string" name="shared_name" value="Rv1418"/></node>
<node id="744" label="Rv1416" aliasName="ribH"><graphics x="1024.0238037109375" y="1200.7008361816406"/><att type="string" name="shared_name" value="Rv1416"/></node>
<node id="745" label="Rv1417" aliasName="Rv1417"><graphics x="1000.2015991210938" y="1209.8880615234375"/><att type="string" name="shared_name" value="Rv1417"/></node>
<node id="746" label="Rv1414" aliasName="Rv1414"><graphics x="996.5304565429688" y="1255.6199035644531"/><att type="string" name="shared_name" value="Rv1414"/></node>
<node id="747" label="Rv1415" aliasName="ribA2"><graphics x="1131.465576171875" y="1295.781509399414"/><att type="string" name="shared_name" value="Rv1415"/></node>
<node id="748" label="Rv1413" aliasName="Rv1413"><graphics x="989.8006591796875" y="1231.2855224609375"/><att type="string" name="shared_name" value="Rv1413"/></node>
<node id="749" label="Rv3173c" aliasName="Rv3173c"><graphics x="1945.9938354492188" y="1098.5478820800781"/><att type="string" name="shared_name" value="Rv3173c"/></node>
<node id="750" label="Rv1809" aliasName="PPE33"><graphics x="3397.5098876953125" y="2165.4202270507812"/><att type="string" name="shared_name" value="Rv1809"/></node>
<node id="751" label="Rv1807" aliasName="PPE31"><graphics x="1657.6177597045898" y="2273.291259765625"/><att type="string" name="shared_name" value="Rv1807"/></node>
<node id="752" label="Rv1808" aliasName="PPE32"><graphics x="3451.7723388671875" y="2147.6122436523438"/><att type="string" name="shared_name" value="Rv1808"/></node>
<node id="753" label="Rv2319c" aliasName="Rv2319c"><graphics x="3664.4810791015625" y="1194.038330078125"/><att type="string" name="shared_name" value="Rv2319c"/></node>
<node id="754" label="Rv1806" aliasName="PE20"><graphics x="1632.9093856811523" y="2449.9058837890625"/><att type="string" name="shared_name" value="Rv1806"/></node>
<node id="755" label="Rv3495c" aliasName="lprN"><graphics x="3458.7589111328125" y="1929.3024291992188"/><att type="string" name="shared_name" value="Rv3495c"/></node>
<node id="756" label="Rv0755A" aliasName="Rv0755A"><graphics x="1659.0412216186523" y="1661.4296569824219"/><att type="string" name="shared_name" value="Rv0755A"/></node>
<node id="757" label="Rv1814" aliasName="erg3"><graphics x="2750.7574462890625" y="1497.5413665771484"/><att type="string" name="shared_name" value="Rv1814"/></node>
<node id="758" label="Rv1811" aliasName="mgtC"><graphics x="3409.5601806640625" y="2109.2651977539062"/><att type="string" name="shared_name" value="Rv1811"/></node>
<node id="759" label="Rv1810" aliasName="Rv1810"><graphics x="3419.4923095703125" y="2140.7640991210938"/><att type="string" name="shared_name" value="Rv1810"/></node>
<node id="760" label="Rv0240" aliasName="Rv0240"><graphics x="1232.100341796875" y="982.2236328125"/><att type="string" name="shared_name" value="Rv0240"/></node>
<node id="761" label="Rv0243" aliasName="fadA2"><graphics x="1399.4354858398438" y="2088.8412475585938"/><att type="string" name="shared_name" value="Rv0243"/></node>
<node id="762" label="Rv1409" aliasName="ribG"><graphics x="1193.2015075683594" y="1339.9170837402344"/><att type="string" name="shared_name" value="Rv1409"/></node>
<node id="763" label="Rv3133c" aliasName="devR"><graphics x="2074.1686401367188" y="2826.1619873046875"/><att type="string" name="shared_name" value="Rv3133c"/></node>
<node id="764" label="Rv2177c" aliasName="Rv2177c"><graphics x="1001.6203002929688" y="1457.014259338379"/><att type="string" name="shared_name" value="Rv2177c"/></node>
<node id="765" label="Rv0245" aliasName="Rv0245"><graphics x="3808.176788330078" y="2233.9063110351562"/><att type="string" name="shared_name" value="Rv0245"/></node>
<node id="766" label="Rv2178c" aliasName="aroG"><graphics x="957.3904418945312" y="1440.351806640625"/><att type="string" name="shared_name" value="Rv2178c"/></node>
<node id="767" label="Rv1475c" aliasName="acn"><graphics x="3515.957275390625" y="563.5282592773438"/><att type="string" name="shared_name" value="Rv1475c"/></node>
<node id="768" label="Rv2786c" aliasName="ribF"><graphics x="1855.9104309082031" y="1734.2600555419922"/><att type="string" name="shared_name" value="Rv2786c"/></node>
<node id="769" label="Rv1408" aliasName="rpe"><graphics x="3761.510498046875" y="1335.1277465820312"/><att type="string" name="shared_name" value="Rv1408"/></node>
<node id="770" label="Rv3825c" aliasName="pks2"><graphics x="1983.0205993652344" y="1569.6387405395508"/><att type="string" name="shared_name" value="Rv3825c"/></node>
<node id="771" label="Rv1401" aliasName="Rv1401"><graphics x="2718.0128173828125" y="1540.0692158937454"/><att type="string" name="shared_name" value="Rv1401"/></node>
<node id="772" label="Rv1404" aliasName="Rv1404"><graphics x="1484.19189453125" y="1614.8704376220703"/><att type="string" name="shared_name" value="Rv1404"/></node>
<node id="773" label="Rv0457c" aliasName="Rv0457c"><graphics x="1949.2182312011719" y="1299.591567993164"/><att type="string" name="shared_name" value="Rv0457c"/></node>
<node id="774" label="Rv1817" aliasName="Rv1817"><graphics x="1697.0400695800781" y="961.2390747070312"/><att type="string" name="shared_name" value="Rv1817"/></node>
<node id="775" label="Rv2363" aliasName="amiA2"><graphics x="1840.7895202636719" y="1316.422607421875"/><att type="string" name="shared_name" value="Rv2363"/></node>
<node id="776" label="Rv0253" aliasName="nirD"><graphics x="3088.143798828125" y="1895.1384887695312"/><att type="string" name="shared_name" value="Rv0253"/></node>
<node id="777" label="Rv0252" aliasName="nirB"><graphics x="3063.8443603515625" y="1895.9322509765625"/><att type="string" name="shared_name" value="Rv0252"/></node>
<node id="778" label="Rv3321c" aliasName="Rv3321c"><graphics x="1255.612548828125" y="1436.2668151855469"/><att type="string" name="shared_name" value="Rv3321c"/></node>
<node id="779" label="Rv1914c" aliasName="Rv1914c"><graphics x="3553.811767578125" y="540.8281860351562"/><att type="string" name="shared_name" value="Rv1914c"/></node>
<node id="780" label="Rv3206c" aliasName="moeB1"><graphics x="2662.537109375" y="1973.8000183105469"/><att type="string" name="shared_name" value="Rv3206c"/></node>
<node id="781" label="Rv3027c" aliasName="Rv3027c"><graphics x="2554.0485229492188" y="2585.5947265625"/><att type="string" name="shared_name" value="Rv3027c"/></node>
<node id="782" label="Rv1364c" aliasName="Rv1364c"><graphics x="3473.9166259765625" y="1606.0987243652344"/><att type="string" name="shared_name" value="Rv1364c"/></node>
<node id="783" label="Rv0257" aliasName="Rv0257"><graphics x="3919.668197631836" y="2060.5248413085938"/><att type="string" name="shared_name" value="Rv0257"/></node>
<node id="784" label="Rv1541c" aliasName="lprI"><graphics x="1378.3414154052734" y="1168.3751525878906"/><att type="string" name="shared_name" value="Rv1541c"/></node>
<node id="785" label="Rv3322c" aliasName="Rv3322c"><graphics x="1323.0346221923828" y="1469.7791595458984"/><att type="string" name="shared_name" value="Rv3322c"/></node>
<node id="786" label="Rv2371" aliasName="PE_PGRS40"><graphics x="1615.0215072631836" y="2374.4772338867188"/><att type="string" name="shared_name" value="Rv2371"/></node>
<node id="787" label="Rv3879c" aliasName="Rv3879c"><graphics x="1056.0325622558594" y="2304.3587036132812"/><att type="string" name="shared_name" value="Rv3879c"/></node>
<node id="788" label="Rv0267" aliasName="narU"><graphics x="3094.839599609375" y="1827.9391174316406"/><att type="string" name="shared_name" value="Rv0267"/></node>
<node id="789" label="Rv2062c" aliasName="cobN"><graphics x="3414.9991455078125" y="965.0139770507812"/><att type="string" name="shared_name" value="Rv2062c"/></node>
<node id="790" label="Rv2354" aliasName="Rv2354"><graphics x="730.1553344726562" y="1519.6296768188477"/><att type="string" name="shared_name" value="Rv2354"/></node>
<node id="791" label="Rv2355" aliasName="Rv2355"><graphics x="766.1762084960938" y="1515.8320999145508"/><att type="string" name="shared_name" value="Rv2355"/></node>
<node id="792" label="Rv0806c" aliasName="cpsY"><graphics x="1474.0665893554688" y="2187.7210083007812"/><att type="string" name="shared_name" value="Rv0806c"/></node>
<node id="793" label="Rv2249c" aliasName="glpD1"><graphics x="1220.720703125" y="752.969482421875"/><att type="string" name="shared_name" value="Rv2249c"/></node>
<node id="794" label="Rv2358" aliasName="Rv2358"><graphics x="1400.4584045410156" y="2058.7108154296875"/><att type="string" name="shared_name" value="Rv2358"/></node>
<node id="795" label="Rv2359" aliasName="furB"><graphics x="1365.124496459961" y="2061.08544921875"/><att type="string" name="shared_name" value="Rv2359"/></node>
<node id="796" label="Rv1365c" aliasName="rsfA"><graphics x="3506.4759521484375" y="1602.4554138183594"/><att type="string" name="shared_name" value="Rv1365c"/></node>
<node id="797" label="Rv0756c" aliasName="Rv0756c"><graphics x="1677.922233581543" y="1698.2921600341797"/><att type="string" name="shared_name" value="Rv0756c"/></node>
<node id="798" label="Rv0869c" aliasName="moaA"><graphics x="1331.2957763671875" y="1407.1279602050781"/><att type="string" name="shared_name" value="Rv0869c"/></node>
<node id="799" label="Rv0455c" aliasName="Rv0455c"><graphics x="1277.2689514160156" y="1650.212646484375"/><att type="string" name="shared_name" value="Rv0455c"/></node>
<node id="800" label="Rv0456A" aliasName="Rv0456A"><graphics x="1085.6751708984375" y="1662.266372680664"/><att type="string" name="shared_name" value="Rv0456A"/></node>
<node id="801" label="Rv3323c" aliasName="moaX"><graphics x="1302.7018737792969" y="1390.2876739501953"/><att type="string" name="shared_name" value="Rv3323c"/></node>
<node id="802" label="Rv0270" aliasName="fadD2"><graphics x="1890.3651123046875" y="1480.3450736999512"/><att type="string" name="shared_name" value="Rv0270"/></node>
<node id="803" label="Rv2387" aliasName="Rv2387"><graphics x="917.1217651367188" y="1969.0538024902344"/><att type="string" name="shared_name" value="Rv2387"/></node>
<node id="804" label="Rv0274" aliasName="Rv0274"><graphics x="4147.3076171875" y="2404.2893676757812"/><att type="string" name="shared_name" value="Rv0274"/></node>
<node id="805" label="Rv2061c" aliasName="Rv2061c"><graphics x="3459.053466796875" y="947.6981201171875"/><att type="string" name="shared_name" value="Rv2061c"/></node>
<node id="806" label="Rv0533c" aliasName="fabH"><graphics x="1458.281349182129" y="1894.3229675292969"/><att type="string" name="shared_name" value="Rv0533c"/></node>
<node id="807" label="Rv2384" aliasName="mbtA"><graphics x="2317.6096801757812" y="1573.3968772888184"/><att type="string" name="shared_name" value="Rv2384"/></node>
<node id="808" label="Rv2385" aliasName="mbtJ"><graphics x="2586.7998046875" y="1605.462532043457"/><att type="string" name="shared_name" value="Rv2385"/></node>
<node id="809" label="Rv3025c" aliasName="iscS"><graphics x="2512.5963134765625" y="2623.8626708984375"/><att type="string" name="shared_name" value="Rv3025c"/></node>
<node id="810" label="Rv3239c" aliasName="Rv3239c"><graphics x="2832.23046875" y="1403.7538757324219"/><att type="string" name="shared_name" value="Rv3239c"/></node>
<node id="811" label="Rv3549c" aliasName="Rv3549c"><graphics x="1800.6358032226562" y="702.78125"/><att type="string" name="shared_name" value="Rv3549c"/></node>
<node id="812" label="Rv3024c" aliasName="mnmA"><graphics x="2544.3575439453125" y="2615.3013916015625"/><att type="string" name="shared_name" value="Rv3024c"/></node>
<node id="813" label="Rv2391" aliasName="nirA"><graphics x="3018.3746337890625" y="1825.9521789550781"/><att type="string" name="shared_name" value="Rv2391"/></node>
<node id="814" label="Rv0492c" aliasName="Rv0492c"><graphics x="4135.6572265625" y="106.6790771484375"/><att type="string" name="shared_name" value="Rv0492c"/></node>
<node id="815" label="Rv2392" aliasName="cysH"><graphics x="2950.4000244140625" y="1795.4171142578125"/><att type="string" name="shared_name" value="Rv2392"/></node>
<node id="816" label="Rv1327c" aliasName="glgE"><graphics x="1725.9879760742188" y="1583.5411109924316"/><att type="string" name="shared_name" value="Rv1327c"/></node>
<node id="817" label="Rv0280" aliasName="PPE3"><graphics x="3592.8445587158203" y="2564.3298950195312"/><att type="string" name="shared_name" value="Rv0280"/></node>
<node id="818" label="Rv2420c" aliasName="Rv2420c"><graphics x="3561.490264892578" y="1835.2735290527344"/><att type="string" name="shared_name" value="Rv2420c"/></node>
<node id="819" label="Rv0281" aliasName="Rv0281"><graphics x="3566.1892852783203" y="2579.851531982422"/><att type="string" name="shared_name" value="Rv0281"/></node>
<node id="820" label="Rv1266c" aliasName="pknH"><graphics x="1582.025053024292" y="959.279052734375"/><att type="string" name="shared_name" value="Rv1266c"/></node>
<node id="821" label="Rv0283" aliasName="Rv0283"><graphics x="2235.3507080078125" y="2493.5433349609375"/><att type="string" name="shared_name" value="Rv0283"/></node>
<node id="822" label="Rv0282" aliasName="Rv0282"><graphics x="2262.006103515625" y="2489.066650390625"/><att type="string" name="shared_name" value="Rv0282"/></node>
<node id="823" label="Rv1053c" aliasName="Rv1053c"><graphics x="1801.7445678710938" y="2662.47314453125"/><att type="string" name="shared_name" value="Rv1053c"/></node>
<node id="824" label="Rv0285" aliasName="PE5"><graphics x="2258.9153442382812" y="2467.5256958007812"/><att type="string" name="shared_name" value="Rv0285"/></node>
<node id="825" label="Rv3320c" aliasName="Rv3320c"><graphics x="1223.3145446777344" y="1459.4650039672852"/><att type="string" name="shared_name" value="Rv3320c"/></node>
<node id="826" label="Rv0284" aliasName="Rv0284"><graphics x="2291.0498046875" y="2489.5647583007812"/><att type="string" name="shared_name" value="Rv0284"/></node>
<node id="827" label="Rv0287" aliasName="esxG"><graphics x="2218.726806640625" y="2469.6533813476562"/><att type="string" name="shared_name" value="Rv0287"/></node>
<node id="828" label="Rv0286" aliasName="PPE4"><graphics x="2291.0596923828125" y="2463.8468017578125"/><att type="string" name="shared_name" value="Rv0286"/></node>
<node id="829" label="Rv0289" aliasName="Rv0289"><graphics x="2270.8323974609375" y="2570.1270751953125"/><att type="string" name="shared_name" value="Rv0289"/></node>
<node id="830" label="Rv0288" aliasName="esxH"><graphics x="2315.7622680664062" y="2509.5004272460938"/><att type="string" name="shared_name" value="Rv0288"/></node>
<node id="831" label="Rv1917c" aliasName="PPE34"><graphics x="1690.638671875" y="1358.1732025146484"/><att type="string" name="shared_name" value="Rv1917c"/></node>
<node id="832" label="Rv3026c" aliasName="Rv3026c"><graphics x="2539.3795166015625" y="2562.0436401367188"/><att type="string" name="shared_name" value="Rv3026c"/></node>
<node id="833" label="Rv1367c" aliasName="Rv1367c"><graphics x="1646.4457473754883" y="88.0618896484375"/><att type="string" name="shared_name" value="Rv1367c"/></node>
<node id="834" label="Rv3548c" aliasName="Rv3548c"><graphics x="1778.9181823730469" y="770.7802734375"/><att type="string" name="shared_name" value="Rv3548c"/></node>
<node id="835" label="Rv0493c" aliasName="Rv0493c"><graphics x="4108.0257568359375" y="126.814208984375"/><att type="string" name="shared_name" value="Rv0493c"/></node>
<node id="836" label="Rv0290" aliasName="Rv0290"><graphics x="2288.3604736328125" y="2547.4675903320312"/><att type="string" name="shared_name" value="Rv0290"/></node>
<node id="837" label="Rv3829c" aliasName="Rv3829c"><graphics x="1638.115592956543" y="1846.6112976074219"/><att type="string" name="shared_name" value="Rv3829c"/></node>
<node id="838" label="Rv0291" aliasName="mycP3"><graphics x="2250.8051147460938" y="2531.600830078125"/><att type="string" name="shared_name" value="Rv0291"/></node>
<node id="839" label="Rv1326c" aliasName="glgB"><graphics x="1743.658432006836" y="1634.5156326293945"/><att type="string" name="shared_name" value="Rv1326c"/></node>
<node id="840" label="Rv0292" aliasName="Rv0292"><graphics x="2240.0053100585938" y="2566.505859375"/><att type="string" name="shared_name" value="Rv0292"/></node>
<node id="841" label="Rv1950c" aliasName="Rv1950c"><graphics x="230.6279296875" y="1347.0314178466797"/><att type="string" name="shared_name" value="Rv1950c"/></node>
<node id="842" label="Rv3762c" aliasName="Rv3762c"><graphics x="1161.1717529296875" y="1936.562255859375"/><att type="string" name="shared_name" value="Rv3762c"/></node>
<node id="843" label="Rv3812" aliasName="PE_PGRS62"><graphics x="1630.5971221923828" y="2587.891845703125"/><att type="string" name="shared_name" value="Rv3812"/></node>
<node id="844" label="Rv3060c" aliasName="Rv3060c"><graphics x="4282.785308837891" y="2318.7002563476562"/><att type="string" name="shared_name" value="Rv3060c"/></node>
<node id="845" label="Rv0914c" aliasName="Rv0914c"><graphics x="3637.370574951172" y="2258.8733520507812"/><att type="string" name="shared_name" value="Rv0914c"/></node>
<node id="846" label="Rv2327" aliasName="Rv2327"><graphics x="4168.545471191406" y="1895.5052185058594"/><att type="string" name="shared_name" value="Rv2327"/></node>
<node id="847" label="Rv3761c" aliasName="fadE36"><graphics x="1125.1331481933594" y="1947.5057373046875"/><att type="string" name="shared_name" value="Rv3761c"/></node>
<node id="848" label="Rv3817" aliasName="Rv3817"><graphics x="1688.7189636230469" y="2511.5357055664062"/><att type="string" name="shared_name" value="Rv3817"/></node>
<node id="849" label="Rv2929" aliasName="Rv2929"><graphics x="4201.5551834106445" y="1978.4152221679688"/><att type="string" name="shared_name" value="Rv2929"/></node>
<node id="850" label="Rv0297" aliasName="PE_PGRS5"><graphics x="3486.5721435546875" y="1369.3650512695312"/><att type="string" name="shared_name" value="Rv0297"/></node>
<node id="851" label="Rv0298" aliasName="Rv0298"><graphics x="3529.221435546875" y="1424.9833679199219"/><att type="string" name="shared_name" value="Rv0298"/></node>
<node id="852" label="Rv0299" aliasName="Rv0299"><graphics x="3491.1317138671875" y="1410.4239501953125"/><att type="string" name="shared_name" value="Rv0299"/></node>
<node id="853" label="Rv3724B" aliasName="Rv3724B"><graphics x="2217.726318359375" y="2135.2843017578125"/><att type="string" name="shared_name" value="Rv3724B"/></node>
<node id="854" label="Rv2928" aliasName="tesA"><graphics x="4219.5988845825195" y="1949.3024291992188"/><att type="string" name="shared_name" value="Rv2928"/></node>
<node id="855" label="Rv2324" aliasName="Rv2324"><graphics x="3722.1192626953125" y="1240.4554748535156"/><att type="string" name="shared_name" value="Rv2324"/></node>
<node id="856" label="Rv0266c" aliasName="oplA"><graphics x="381.4744873046875" y="1316.7093505859375"/><att type="string" name="shared_name" value="Rv0266c"/></node>
<node id="857" label="Rv0294" aliasName="tam"><graphics x="3453.4696197509766" y="2564.3298950195312"/><att type="string" name="shared_name" value="Rv0294"/></node>
<node id="858" label="Rv2960c" aliasName="Rv2960c"><graphics x="1218.839599609375" y="1647.728744506836"/><att type="string" name="shared_name" value="Rv2960c"/></node>
<node id="859" label="Rv1862" aliasName="adhA"><graphics x="1443.358787536621" y="1132.7954406738281"/><att type="string" name="shared_name" value="Rv1862"/></node>
<node id="860" label="Rv1861" aliasName="Rv1861"><graphics x="1298.206802368164" y="1075.8817138671875"/><att type="string" name="shared_name" value="Rv1861"/></node>
<node id="861" label="Rv2911" aliasName="dacB2"><graphics x="4042.9043579101562" y="1468.7177429199219"/><att type="string" name="shared_name" value="Rv2911"/></node>
<node id="862" label="Rv0699" aliasName="Rv0699"><graphics x="3899.80419921875" y="168.48018264770508"/><att type="string" name="shared_name" value="Rv0699"/></node>
<node id="863" label="Rv2624c" aliasName="Rv2624c"><graphics x="2092.03369140625" y="2646.8118896484375"/><att type="string" name="shared_name" value="Rv2624c"/></node>
<node id="864" label="Rv0698" aliasName="Rv0698"><graphics x="3868.026123046875" y="180.9769630432129"/><att type="string" name="shared_name" value="Rv0698"/></node>
<node id="865" label="Rv3660c" aliasName="Rv3660c"><graphics x="3805.0197143554688" y="1924.5149841308594"/><att type="string" name="shared_name" value="Rv3660c"/></node>
<node id="866" label="Rv0697" aliasName="Rv0697"><graphics x="4169.10205078125" y="131.473876953125"/><att type="string" name="shared_name" value="Rv0697"/></node>
<node id="867" label="Rv0696" aliasName="Rv0696"><graphics x="4201.5322265625" y="153.85791015625"/><att type="string" name="shared_name" value="Rv0696"/></node>
<node id="868" label="Rv0695" aliasName="Rv0695"><graphics x="4171.444580078125" y="163.2542724609375"/><att type="string" name="shared_name" value="Rv0695"/></node>
<node id="869" label="Rv3023c" aliasName="Rv3023c"><graphics x="2513.90771484375" y="2587.6385498046875"/><att type="string" name="shared_name" value="Rv3023c"/></node>
<node id="870" label="Rv0694" aliasName="lldD1"><graphics x="4249.0557861328125" y="224.4669189453125"/><att type="string" name="shared_name" value="Rv0694"/></node>
<node id="871" label="Rv0693" aliasName="pqqE"><graphics x="4236.27001953125" y="174.7891845703125"/><att type="string" name="shared_name" value="Rv0693"/></node>
<node id="872" label="Rv0692" aliasName="Rv0692"><graphics x="4285.33154296875" y="165.8272705078125"/><att type="string" name="shared_name" value="Rv0692"/></node>
<node id="873" label="Rv1951c" aliasName="Rv1951c"><graphics x="195.6859130859375" y="1333.6544494628906"/><att type="string" name="shared_name" value="Rv1951c"/></node>
<node id="874" label="Rv1877" aliasName="Rv1877"><graphics x="3827.138656616211" y="2063.5131225585938"/><att type="string" name="shared_name" value="Rv1877"/></node>
<node id="875" label="Rv1876" aliasName="bfrA"><graphics x="3806.5130462646484" y="2089.0553588867188"/><att type="string" name="shared_name" value="Rv1876"/></node>
<node id="876" label="Rv0915c" aliasName="PPE14"><graphics x="3584.825164794922" y="2281.6380004882812"/><att type="string" name="shared_name" value="Rv0915c"/></node>
<node id="877" label="Rv2317" aliasName="uspB"><graphics x="1749.8641357421875" y="2129.7283325195312"/><att type="string" name="shared_name" value="Rv2317"/></node>
<node id="878" label="Rv2316" aliasName="uspA"><graphics x="1688.9452819824219" y="2190.7352294921875"/><att type="string" name="shared_name" value="Rv2316"/></node>
<node id="879" label="Rv1874" aliasName="Rv1874"><graphics x="1736.4107208251953" y="779.9511108398438"/><att type="string" name="shared_name" value="Rv1874"/></node>
<node id="880" label="Rv2318" aliasName="uspC"><graphics x="1734.7750549316406" y="2164.3762817382812"/><att type="string" name="shared_name" value="Rv2318"/></node>
<node id="881" label="Rv1879" aliasName="Rv1879"><graphics x="3832.778549194336" y="2032.0458374023438"/><att type="string" name="shared_name" value="Rv1879"/></node>
<node id="882" label="Rv1878" aliasName="glnA3"><graphics x="3856.6507415771484" y="2051.1718139648438"/><att type="string" name="shared_name" value="Rv1878"/></node>
<node id="883" label="Rv1051c" aliasName="Rv1051c"><graphics x="1806.8697662353516" y="2453.6044921875"/><att type="string" name="shared_name" value="Rv1051c"/></node>
<node id="884" label="Rv1873" aliasName="Rv1873"><graphics x="1428.9724349975586" y="1454.824722290039"/><att type="string" name="shared_name" value="Rv1873"/></node>
<node id="885" label="Rv2311" aliasName="Rv2311"><graphics x="1645.0418167114258" y="2203.336181640625"/><att type="string" name="shared_name" value="Rv2311"/></node>
<node id="886" label="Rv0265c" aliasName="Rv0265c"><graphics x="306.114013671875" y="1345.3523254394531"/><att type="string" name="shared_name" value="Rv0265c"/></node>
<node id="887" label="Rv3061c" aliasName="fadE22"><graphics x="4285.373443603516" y="2349.4452514648438"/><att type="string" name="shared_name" value="Rv3061c"/></node>
<node id="888" label="Rv2310" aliasName="Rv2310"><graphics x="1592.8768577575684" y="2122.269775390625"/><att type="string" name="shared_name" value="Rv2310"/></node>
<node id="889" label="Rv2736c" aliasName="recX"><graphics x="3650.7132568359375" y="1580.0727233886719"/><att type="string" name="shared_name" value="Rv2736c"/></node>
<node id="890" label="Rv2312" aliasName="Rv2312"><graphics x="1622.0968551635742" y="2177.7521362304688"/><att type="string" name="shared_name" value="Rv2312"/></node>
<node id="891" label="Rv2625c" aliasName="Rv2625c"><graphics x="2126.9085693359375" y="2627.165771484375"/><att type="string" name="shared_name" value="Rv2625c"/></node>
<node id="892" label="Rv2944" aliasName="Rv2944"><graphics x="3598.1246337890625" y="792.877685546875"/><att type="string" name="shared_name" value="Rv2944"/></node>
<node id="893" label="Rv0263c" aliasName="Rv0263c"><graphics x="3521.0828857421875" y="856.7025146484375"/><att type="string" name="shared_name" value="Rv0263c"/></node>
<node id="894" label="Rv2943" aliasName="Rv2943"><graphics x="3568.9686279296875" y="780.1260986328125"/><att type="string" name="shared_name" value="Rv2943"/></node>
<node id="895" label="Rv2942" aliasName="mmpL7"><graphics x="3977.7882385253906" y="2578.5484008789062"/><att type="string" name="shared_name" value="Rv2942"/></node>
<node id="896" label="Rv2941" aliasName="fadD28"><graphics x="4005.174102783203" y="2564.3298950195312"/><att type="string" name="shared_name" value="Rv2941"/></node>
<node id="897" label="Rv2004c" aliasName="Rv2004c"><graphics x="1777.6636352539062" y="2281.0258178710938"/><att type="string" name="shared_name" value="Rv2004c"/></node>
<node id="898" label="Rv3020c" aliasName="esxS"><graphics x="2395.1276245117188" y="2543.1121826171875"/><att type="string" name="shared_name" value="Rv3020c"/></node>
<node id="899" label="Rv3839" aliasName="Rv3839"><graphics x="3935.131591796875" y="2404.6531372070312"/><att type="string" name="shared_name" value="Rv3839"/></node>
<node id="900" label="Rv3836" aliasName="Rv3836"><graphics x="3484.0777587890625" y="2613.2012329101562"/><att type="string" name="shared_name" value="Rv3836"/></node>
<node id="901" label="Rv0868c" aliasName="moaD2"><graphics x="1326.6647491455078" y="1444.821434020996"/><att type="string" name="shared_name" value="Rv0868c"/></node>
<node id="902" label="Rv3835" aliasName="Rv3835"><graphics x="3455.7686767578125" y="2600.9351196289062"/><att type="string" name="shared_name" value="Rv3835"/></node>
<node id="903" label="Rv0916c" aliasName="PE7"><graphics x="3617.507049560547" y="2283.6569213867188"/><att type="string" name="shared_name" value="Rv0916c"/></node>
<node id="904" label="Rv3833" aliasName="Rv3833"><graphics x="3896.1419067382812" y="2474.5720825195312"/><att type="string" name="shared_name" value="Rv3833"/></node>
<node id="905" label="Rv3831" aliasName="Rv3831"><graphics x="1662.5544204711914" y="1822.386474609375"/><att type="string" name="shared_name" value="Rv3831"/></node>
<node id="906" label="Rv0642c" aliasName="mmaA4"><graphics x="2995.98095703125" y="1473.155387878418"/><att type="string" name="shared_name" value="Rv0642c"/></node>
<node id="907" label="Rv2739c" aliasName="Rv2739c"><graphics x="1639.9626846313477" y="1867.68212890625"/><att type="string" name="shared_name" value="Rv2739c"/></node>
<node id="908" label="Rv3721c" aliasName="dnaZX"><graphics x="1713.7447204589844" y="2391.3714599609375"/><att type="string" name="shared_name" value="Rv3721c"/></node>
<node id="909" label="Rv0264c" aliasName="Rv0264c"><graphics x="3495.537109375" y="833.3641357421875"/><att type="string" name="shared_name" value="Rv0264c"/></node>
<node id="910" label="Rv2342" aliasName="Rv2342"><graphics x="1588.5993156433105" y="1243.6246948242188"/><att type="string" name="shared_name" value="Rv2342"/></node>
<node id="911" label="Rv2341" aliasName="lppQ"><graphics x="1565.054292678833" y="1268.5899353027344"/><att type="string" name="shared_name" value="Rv2341"/></node>
<node id="912" label="Rv2935" aliasName="ppsE"><graphics x="1941.9661560058594" y="1633.4464416503906"/><att type="string" name="shared_name" value="Rv2935"/></node>
<node id="913" label="Rv2922A" aliasName="Rv2922A"><graphics x="1851.3878479003906" y="1287.4728393554688"/><att type="string" name="shared_name" value="Rv2922A"/></node>
<node id="914" label="Rv2934" aliasName="ppsD"><graphics x="1946.1515808105469" y="1605.0570373535156"/><att type="string" name="shared_name" value="Rv2934"/></node>
<node id="915" label="Rv2937" aliasName="drrB"><graphics x="1916.879150390625" y="1626.5267181396484"/><att type="string" name="shared_name" value="Rv2937"/></node>
<node id="916" label="Rv2936" aliasName="drrA"><graphics x="1825.8304138183594" y="1663.8241577148438"/><att type="string" name="shared_name" value="Rv2936"/></node>
<node id="917" label="Rv2931" aliasName="ppsA"><graphics x="1944.6225280761719" y="1585.502197265625"/><att type="string" name="shared_name" value="Rv2931"/></node>
<node id="918" label="Rv2930" aliasName="fadD26"><graphics x="1961.94873046875" y="1653.2109909057617"/><att type="string" name="shared_name" value="Rv2930"/></node>
<node id="919" label="Rv2933" aliasName="ppsC"><graphics x="1963.2665710449219" y="1599.8374137878418"/><att type="string" name="shared_name" value="Rv2933"/></node>
<node id="920" label="Rv2932" aliasName="ppsB"><graphics x="1979.2770385742188" y="1606.6821899414062"/><att type="string" name="shared_name" value="Rv2932"/></node>
<node id="921" label="Rv2003c" aliasName="Rv2003c"><graphics x="1791.4039611816406" y="2315.9598388671875"/><att type="string" name="shared_name" value="Rv2003c"/></node>
<node id="922" label="Rv1542c" aliasName="glbN"><graphics x="1409.3162994384766" y="1190.1842346191406"/><att type="string" name="shared_name" value="Rv1542c"/></node>
<node id="923" label="Rv3021c" aliasName="PPE47"><graphics x="2432.7101440429688" y="2544.8070678710938"/><att type="string" name="shared_name" value="Rv3021c"/></node>
<node id="924" label="Rv3022A" aliasName="Rv3022A"><graphics x="2457.1800537109375" y="2565.1021728515625"/><att type="string" name="shared_name" value="Rv3022A"/></node>
<node id="925" label="Rv2626c" aliasName="Rv2626c"><graphics x="2048.4258422851562" y="2661.242919921875"/><att type="string" name="shared_name" value="Rv2626c"/></node>
<node id="926" label="Rv3826" aliasName="fadD23"><graphics x="2026.4174499511719" y="1475.137279510498"/><att type="string" name="shared_name" value="Rv3826"/></node>
<node id="927" label="Rv0118c" aliasName="oxcA"><graphics x="1037.501220703125" y="1954.5234680175781"/><att type="string" name="shared_name" value="Rv0118c"/></node>
<node id="928" label="Rv3821" aliasName="Rv3821"><graphics x="3905.977897644043" y="1979.0988159179688"/><att type="string" name="shared_name" value="Rv3821"/></node>
<node id="929" label="Rv3822" aliasName="Rv3822"><graphics x="3917.1630783081055" y="2008.9352416992188"/><att type="string" name="shared_name" value="Rv3822"/></node>
<node id="930" label="Rv1898" aliasName="Rv1898"><graphics x="430.1807861328125" y="1688.8869171142578"/><att type="string" name="shared_name" value="Rv1898"/></node>
<node id="931" label="Rv2738c" aliasName="Rv2738c"><graphics x="1625.3893203735352" y="2036.5213012695312"/><att type="string" name="shared_name" value="Rv2738c"/></node>
<node id="932" label="Rv2332" aliasName="mez"><graphics x="3129.48828125" y="2021.6869506835938"/><att type="string" name="shared_name" value="Rv2332"/></node>
<node id="933" label="Rv1893" aliasName="Rv1893"><graphics x="4204.660095214844" y="1364.0481567382812"/><att type="string" name="shared_name" value="Rv1893"/></node>
<node id="934" label="Rv1892" aliasName="Rv1892"><graphics x="4233.790222167969" y="1345.7117309570312"/><att type="string" name="shared_name" value="Rv1892"/></node>
<node id="935" label="Rv2938" aliasName="drrC"><graphics x="1849.4714050292969" y="1646.1406707763672"/><att type="string" name="shared_name" value="Rv2938"/></node>
<node id="936" label="Rv1891" aliasName="Rv1891"><graphics x="4185.738830566406" y="1335.1277465820312"/><att type="string" name="shared_name" value="Rv1891"/></node>
<node id="937" label="Rv2939" aliasName="papA5"><graphics x="1911.816650390625" y="1597.9348449707031"/><att type="string" name="shared_name" value="Rv2939"/></node>
<node id="938" label="Rv2331" aliasName="Rv2331"><graphics x="3111.431884765625" y="1944.01806640625"/><att type="string" name="shared_name" value="Rv2331"/></node>
<node id="939" label="Rv2961" aliasName="Rv2961"><graphics x="976.5310668945312" y="1663.711524963379"/><att type="string" name="shared_name" value="Rv2961"/></node>
<node id="940" label="Rv1954c" aliasName="Rv1954c"><graphics x="409.1964111328125" y="1458.3641815185547"/><att type="string" name="shared_name" value="Rv1954c"/></node>
<node id="941" label="Rv2963" aliasName="Rv2963"><graphics x="1270.2562561035156" y="1721.9810791015625"/><att type="string" name="shared_name" value="Rv2963"/></node>
<node id="942" label="Rv2789c" aliasName="fadE21"><graphics x="4139.0584716796875" y="1628.9781188964844"/><att type="string" name="shared_name" value="Rv2789c"/></node>
<node id="943" label="Rv2313c" aliasName="Rv2313c"><graphics x="3857.2970581054688" y="2424.9478149414062"/><att type="string" name="shared_name" value="Rv2313c"/></node>
<node id="944" label="Rv2964" aliasName="purU"><graphics x="1255.6951293945312" y="1759.6316375732422"/><att type="string" name="shared_name" value="Rv2964"/></node>
<node id="945" label="Rv2426c" aliasName="Rv2426c"><graphics x="1039.1890258789062" y="1305.6954345703125"/><att type="string" name="shared_name" value="Rv2426c"/></node>
<node id="946" label="Rv3132c" aliasName="devS"><graphics x="2106.39013671875" y="2821.661376953125"/><att type="string" name="shared_name" value="Rv3132c"/></node>
<node id="947" label="Rv2367c" aliasName="Rv2367c"><graphics x="1560.4134879112244" y="2417.6661376953125"/><att type="string" name="shared_name" value="Rv2367c"/></node>
<node id="948" label="Rv1822" aliasName="pgsA2"><graphics x="1169.7743225097656" y="348.173828125"/><att type="string" name="shared_name" value="Rv1822"/></node>
<node id="949" label="Rv3496c" aliasName="mce4D"><graphics x="3457.3526611328125" y="1900.4341125488281"/><att type="string" name="shared_name" value="Rv3496c"/></node>
<node id="950" label="Rv1823" aliasName="Rv1823"><graphics x="4331.868270874023" y="2088.3016357421875"/><att type="string" name="shared_name" value="Rv1823"/></node>
<node id="951" label="Rv1824" aliasName="Rv1824"><graphics x="4322.891220092773" y="2056.510498046875"/><att type="string" name="shared_name" value="Rv1824"/></node>
<node id="952" label="Rv1825" aliasName="Rv1825"><graphics x="4345.006454467773" y="2032.0458374023438"/><att type="string" name="shared_name" value="Rv1825"/></node>
<node id="953" label="Rv3498c" aliasName="mce4B"><graphics x="3433.6666259765625" y="1901.3966979980469"/><att type="string" name="shared_name" value="Rv3498c"/></node>
<node id="954" label="Rv3767c" aliasName="Rv3767c"><graphics x="2146.7694091796875" y="1242.1476745605469"/><att type="string" name="shared_name" value="Rv3767c"/></node>
<node id="955" label="Rv2846c" aliasName="efpA"><graphics x="1627.7329177856445" y="751.70703125"/><att type="string" name="shared_name" value="Rv2846c"/></node>
<node id="956" label="Rv2620c" aliasName="Rv2620c"><graphics x="3516.9283447265625" y="2210.2942504882812"/><att type="string" name="shared_name" value="Rv2620c"/></node>
<node id="957" label="Rv2952" aliasName="Rv2952"><graphics x="1393.5870208740234" y="1614.137809753418"/><att type="string" name="shared_name" value="Rv2952"/></node>
<node id="958" label="Rv2953" aliasName="Rv2953"><graphics x="1373.829605102539" y="1657.274284362793"/><att type="string" name="shared_name" value="Rv2953"/></node>
<node id="959" label="Rv2425c" aliasName="Rv2425c"><graphics x="1010.4388427734375" y="1304.0726318359375"/><att type="string" name="shared_name" value="Rv2425c"/></node>
<node id="960" label="Rv2956" aliasName="Rv2956"><graphics x="1893.83984375" y="1884.8955688476562"/><att type="string" name="shared_name" value="Rv2956"/></node>
<node id="961" label="Rv1548c" aliasName="PPE21"><graphics x="3592.8663330078125" y="2474.5720825195312"/><att type="string" name="shared_name" value="Rv1548c"/></node>
<node id="962" label="Rv2957" aliasName="Rv2957"><graphics x="1884.019287109375" y="1832.8096923828125"/><att type="string" name="shared_name" value="Rv2957"/></node>
<node id="963" label="Rv0116c" aliasName="Rv0116c"><graphics x="1649.9236526489258" y="2149.7991943359375"/><att type="string" name="shared_name" value="Rv0116c"/></node>
<node id="964" label="Rv0269c" aliasName="Rv0269c"><graphics x="1886.9256286621094" y="1570.1060104370117"/><att type="string" name="shared_name" value="Rv0269c"/></node>
<node id="965" label="Rv2175c" aliasName="Rv2175c"><graphics x="1618.534767150879" y="958.9213256835938"/><att type="string" name="shared_name" value="Rv2175c"/></node>
<node id="966" label="Rv1832" aliasName="gcvB"><graphics x="3467.7618408203125" y="497.04388427734375"/><att type="string" name="shared_name" value="Rv1832"/></node>
<node id="967" label="Rv2366c" aliasName="Rv2366c"><graphics x="1585.8503608703613" y="2427.8299560546875"/><att type="string" name="shared_name" value="Rv2366c"/></node>
<node id="968" label="Rv1830" aliasName="Rv1830"><graphics x="3397.5098876953125" y="514.7843627929688"/><att type="string" name="shared_name" value="Rv1830"/></node>
<node id="969" label="Rv1831" aliasName="Rv1831"><graphics x="3430.4788818359375" y="506.17681884765625"/><att type="string" name="shared_name" value="Rv1831"/></node>
<node id="970" label="Rv1148c" aliasName="Rv1148c"><graphics x="2353.345458984375" y="2320.6182861328125"/><att type="string" name="shared_name" value="Rv1148c"/></node>
<node id="971" label="Rv0066c" aliasName="icd2"><graphics x="3981.48681640625" y="732.4589233398438"/><att type="string" name="shared_name" value="Rv0066c"/></node>
<node id="972" label="Rv1834" aliasName="Rv1834"><graphics x="1445.2764358520508" y="1079.8058776855469"/><att type="string" name="shared_name" value="Rv1834"/></node>
<node id="973" label="Rv3497c" aliasName="mce4C"><graphics x="3418.0655517578125" y="1887.5962219238281"/><att type="string" name="shared_name" value="Rv3497c"/></node>
<node id="974" label="Rv2983" aliasName="Rv2983"><graphics x="2337.5198364257812" y="202.67724609375"/><att type="string" name="shared_name" value="Rv2983"/></node>
<node id="975" label="Rv2984" aliasName="ppk"><graphics x="3847.225860595703" y="2120.6159057617188"/><att type="string" name="shared_name" value="Rv2984"/></node>
<node id="976" label="Rv3764c" aliasName="Rv3764c"><graphics x="1704.2728424072266" y="1632.2397766113281"/><att type="string" name="shared_name" value="Rv3764c"/></node>
<node id="977" label="Rv2847c" aliasName="cysG"><graphics x="1625.1171798706055" y="711.4248046875"/><att type="string" name="shared_name" value="Rv2847c"/></node>
<node id="978" label="Rv2980" aliasName="Rv2980"><graphics x="3965.5806884765625" y="1631.4395446777344"/><att type="string" name="shared_name" value="Rv2980"/></node>
<node id="979" label="Rv1849" aliasName="ureB"><graphics x="3991.7705078125" y="1071.43505859375"/><att type="string" name="shared_name" value="Rv1849"/></node>
<node id="980" label="Rv3499c" aliasName="mce4A"><graphics x="3423.8585205078125" y="1922.0041198730469"/><att type="string" name="shared_name" value="Rv3499c"/></node>
<node id="981" label="Rv2315c" aliasName="Rv2315c"><graphics x="3845.5602416992188" y="2453.4998168945312"/><att type="string" name="shared_name" value="Rv2315c"/></node>
<node id="982" label="Rv2989" aliasName="Rv2989"><graphics x="3895.6546325683594" y="2201.0149536132812"/><att type="string" name="shared_name" value="Rv2989"/></node>
<node id="983" label="Rv2985" aliasName="mutT1"><graphics x="4242.111877441406" y="2635.2118530273438"/><att type="string" name="shared_name" value="Rv2985"/></node>
<node id="984" label="Rv3619c" aliasName="esxV"><graphics x="4045.742904663086" y="2088.794921875"/><att type="string" name="shared_name" value="Rv3619c"/></node>
<node id="985" label="Rv2621c" aliasName="Rv2621c"><graphics x="3484.8758544921875" y="2213.6199340820312"/><att type="string" name="shared_name" value="Rv2621c"/></node>
<node id="986" label="Rv2301" aliasName="cut2"><graphics x="4247.956329345703" y="2474.5720825195312"/><att type="string" name="shared_name" value="Rv2301"/></node>
<node id="987" label="Rv1651c" aliasName="PE_PGRS30"><graphics x="3554.960418701172" y="2295.8296508789062"/><att type="string" name="shared_name" value="Rv1651c"/></node>
<node id="988" label="Rv2962c" aliasName="Rv2962c"><graphics x="1337.612045288086" y="1764.0986785888672"/><att type="string" name="shared_name" value="Rv2962c"/></node>
<node id="989" label="Rv3130c" aliasName="tgs1"><graphics x="3927.4085273742676" y="2600.9351196289062"/><att type="string" name="shared_name" value="Rv3130c"/></node>
<node id="990" label="Rv0268c" aliasName="Rv0268c"><graphics x="1885.6101684570312" y="1528.5466032028198"/><att type="string" name="shared_name" value="Rv0268c"/></node>
<node id="991" label="Rv0067c" aliasName="Rv0067c"><graphics x="4022.66650390625" y="672.5574340820312"/><att type="string" name="shared_name" value="Rv0067c"/></node>
<node id="992" label="Rv1847" aliasName="Rv1847"><graphics x="3655.66845703125" y="2521.7478637695312"/><att type="string" name="shared_name" value="Rv1847"/></node>
<node id="993" label="Rv1848" aliasName="ureA"><graphics x="4008.737548828125" y="1087.0589599609375"/><att type="string" name="shared_name" value="Rv1848"/></node>
<node id="994" label="Rv2308" aliasName="Rv2308"><graphics x="4220.595520019531" y="1552.3751831054688"/><att type="string" name="shared_name" value="Rv2308"/></node>
<node id="995" label="Rv2305" aliasName="Rv2305"><graphics x="1734.8200073242188" y="2970.848388671875"/><att type="string" name="shared_name" value="Rv2305"/></node>
<node id="996" label="Rv2365c" aliasName="Rv2365c"><graphics x="1575.0532398223877" y="2391.1259765625"/><att type="string" name="shared_name" value="Rv2365c"/></node>
<node id="997" label="Rv2971" aliasName="Rv2971"><graphics x="2977.508056640625" y="1691.9668273925781"/><att type="string" name="shared_name" value="Rv2971"/></node>
<node id="998" label="Rv3765c" aliasName="Rv3765c"><graphics x="1702.089859008789" y="1607.0693359375"/><att type="string" name="shared_name" value="Rv3765c"/></node>
<node id="999" label="Rv2314c" aliasName="Rv2314c"><graphics x="3826.6911010742188" y="2429.0452270507812"/><att type="string" name="shared_name" value="Rv2314c"/></node>
<node id="1000" label="Rv2427c" aliasName="proA"><graphics x="935.28515625" y="1359.6703338623047"/><att type="string" name="shared_name" value="Rv2427c"/></node>
<node id="1001" label="Rv2200c" aliasName="ctaC"><graphics x="4233.581848144531" y="1893.9571838378906"/><att type="string" name="shared_name" value="Rv2200c"/></node>
<node id="1002" label="Rv2925c" aliasName="rnc"><graphics x="4172.3957595825195" y="1960.5263061523438"/><att type="string" name="shared_name" value="Rv2925c"/></node>
<node id="1003" label="Rv1850" aliasName="ureC"><graphics x="4017.463134765625" y="1103.14599609375"/><att type="string" name="shared_name" value="Rv1850"/></node>
<node id="1004" label="Rv1851" aliasName="ureF"><graphics x="3990.326416015625" y="1114.5562744140625"/><att type="string" name="shared_name" value="Rv1851"/></node>
<node id="1005" label="Rv3473c" aliasName="bpoA"><graphics x="795.156494140625" y="1441.545280456543"/><att type="string" name="shared_name" value="Rv3473c"/></node>
<node id="1006" label="Rv1858" aliasName="modB"><graphics x="4387.798278808594" y="2451.0115356445312"/><att type="string" name="shared_name" value="Rv1858"/></node>
<node id="1007" label="Rv1859" aliasName="modC"><graphics x="4356.9853515625" y="2452.3259887695312"/><att type="string" name="shared_name" value="Rv1859"/></node>
<node id="1008" label="Rv1857" aliasName="modA"><graphics x="4371.2261962890625" y="2424.9478149414062"/><att type="string" name="shared_name" value="Rv1857"/></node>
<node id="1009" label="Rv1852" aliasName="ureG"><graphics x="3983.110107421875" y="1089.803955078125"/><att type="string" name="shared_name" value="Rv1852"/></node>
<node id="1010" label="Rv1853" aliasName="ureD"><graphics x="3979.89013671875" y="1148.9290771484375"/><att type="string" name="shared_name" value="Rv1853"/></node>
<node id="1011" label="Rv2969c" aliasName="Rv2969c"><graphics x="2948.339111328125" y="1702.2034301757812"/><att type="string" name="shared_name" value="Rv2969c"/></node>
<node id="1012" label="Rv3768" aliasName="Rv3768"><graphics x="2269.6570434570312" y="1179.7511901855469"/><att type="string" name="shared_name" value="Rv3768"/></node>
<node id="1013" label="Rv3769" aliasName="Rv3769"><graphics x="2378.091796875" y="1125.0304260253906"/><att type="string" name="shared_name" value="Rv3769"/></node>
<node id="1014" label="Rv3766" aliasName="Rv3766"><graphics x="1713.7383880615234" y="1667.979263305664"/><att type="string" name="shared_name" value="Rv3766"/></node>
<node id="1015" label="Rv0647c" aliasName="Rv0647c"><graphics x="2874.1468505859375" y="1596.6529235839844"/><att type="string" name="shared_name" value="Rv0647c"/></node>
<node id="1016" label="Rv3657c" aliasName="Rv3657c"><graphics x="3716.6407470703125" y="1867.0357360839844"/><att type="string" name="shared_name" value="Rv3657c"/></node>
<node id="1017" label="Rv0738" aliasName="Rv0738"><graphics x="1195.7568359375" y="2244.9772338867188"/><att type="string" name="shared_name" value="Rv0738"/></node>
<node id="1018" label="Rv2804c" aliasName="Rv2804c"><graphics x="123.8226318359375" y="1252.9885559082031"/><att type="string" name="shared_name" value="Rv2804c"/></node>
<node id="1019" label="Rv1720c" aliasName="Rv1720c"><graphics x="2555.9964599609375" y="671.8167724609375"/><att type="string" name="shared_name" value="Rv1720c"/></node>
<node id="1020" label="Rv0739" aliasName="Rv0739"><graphics x="1224.4430236816406" y="2220.5584106445312"/><att type="string" name="shared_name" value="Rv0739"/></node>
<node id="1021" label="Rv3763" aliasName="lpqH"><graphics x="1146.74072265625" y="1973.3707885742188"/><att type="string" name="shared_name" value="Rv3763"/></node>
<node id="1022" label="Rv0609A" aliasName="Rv0609A"><graphics x="1998.6539611816406" y="1761.8052520751953"/><att type="string" name="shared_name" value="Rv0609A"/></node>
<node id="1023" label="Rv0730" aliasName="Rv0730"><graphics x="3720.623779296875" y="1356.5562133789062"/><att type="string" name="shared_name" value="Rv0730"/></node>
<node id="1024" label="Rv0733" aliasName="adk"><graphics x="3990.153106689453" y="2117.605712890625"/><att type="string" name="shared_name" value="Rv0733"/></node>
<node id="1025" label="Rv0732" aliasName="secY"><graphics x="3953.626007080078" y="2162.5361938476562"/><att type="string" name="shared_name" value="Rv0732"/></node>
<node id="1026" label="Rv0735" aliasName="sigL"><graphics x="3448.4952392578125" y="2544.0276489257812"/><att type="string" name="shared_name" value="Rv0735"/></node>
<node id="1027" label="Rv1102c" aliasName="Rv1102c"><graphics x="3641.6876220703125" y="1724.5716247558594"/><att type="string" name="shared_name" value="Rv1102c"/></node>
<node id="1028" label="Rv0734" aliasName="mapA"><graphics x="3934.003204345703" y="2109.2651977539062"/><att type="string" name="shared_name" value="Rv0734"/></node>
<node id="1029" label="Rv2876" aliasName="Rv2876"><graphics x="819.9063720703125" y="746.319091796875"/><att type="string" name="shared_name" value="Rv2876"/></node>
<node id="1030" label="Rv0017c" aliasName="rodA"><graphics x="1540.9076700210571" y="956.768310546875"/><att type="string" name="shared_name" value="Rv0017c"/></node>
<node id="1031" label="Rv0736" aliasName="Rv0736"><graphics x="3469.880859375" y="2521.7478637695312"/><att type="string" name="shared_name" value="Rv0736"/></node>
<node id="1032" label="Rv2875" aliasName="mpt70"><graphics x="785.8563842773438" y="754.1229858398438"/><att type="string" name="shared_name" value="Rv2875"/></node>
<node id="1033" label="Rv2842c" aliasName="Rv2842c"><graphics x="3653.7512817382812" y="2424.9478149414062"/><att type="string" name="shared_name" value="Rv2842c"/></node>
<node id="1034" label="Rv2874" aliasName="dipZ"><graphics x="774.895751953125" y="842.7044067382812"/><att type="string" name="shared_name" value="Rv2874"/></node>
<node id="1035" label="Rv0689c" aliasName="Rv0689c"><graphics x="4297.5198974609375" y="230.419921875"/><att type="string" name="shared_name" value="Rv0689c"/></node>
<node id="1036" label="Rv2873" aliasName="mpt83"><graphics x="746.57861328125" y="764.4014892578125"/><att type="string" name="shared_name" value="Rv2873"/></node>
<node id="1037" label="Rv2872" aliasName="Rv2872"><graphics x="713.527587890625" y="751.6994018554688"/><att type="string" name="shared_name" value="Rv2872"/></node>
<node id="1038" label="Rv2871" aliasName="Rv2871"><graphics x="703.8999633789062" y="721.456787109375"/><att type="string" name="shared_name" value="Rv2871"/></node>
<node id="1039" label="Rv3375" aliasName="amiD"><graphics x="1820.8167724609375" y="1304.9505004882812"/><att type="string" name="shared_name" value="Rv3375"/></node>
<node id="1040" label="Rv1762c" aliasName="Rv1762c"><graphics x="707.9542846679688" y="1449.148941040039"/><att type="string" name="shared_name" value="Rv1762c"/></node>
<node id="1041" label="Rv2968c" aliasName="Rv2968c"><graphics x="2924.9071044921875" y="1687.65380859375"/><att type="string" name="shared_name" value="Rv2968c"/></node>
<node id="1042" label="Rv3371" aliasName="Rv3371"><graphics x="1858.3289794921875" y="2118.6153564453125"/><att type="string" name="shared_name" value="Rv3371"/></node>
<node id="1043" label="Rv3372" aliasName="otsB2"><graphics x="1834.2969970703125" y="2089.6990966796875"/><att type="string" name="shared_name" value="Rv3372"/></node>
<node id="1044" label="Rv3777" aliasName="Rv3777"><graphics x="552.0587768554688" y="1257.9220886230469"/><att type="string" name="shared_name" value="Rv3777"/></node>
<node id="1045" label="Rv1426c" aliasName="lipO"><graphics x="2095.2017822265625" y="1350.9950714111328"/><att type="string" name="shared_name" value="Rv1426c"/></node>
<node id="1046" label="Rv0791c" aliasName="Rv0791c"><graphics x="4380.541437149048" y="2278.1765747070312"/><att type="string" name="shared_name" value="Rv0791c"/></node>
<node id="1047" label="Rv1157c" aliasName="Rv1157c"><graphics x="3397.5098876953125" y="2298.7002563476562"/><att type="string" name="shared_name" value="Rv1157c"/></node>
<node id="1048" label="Rv3658c" aliasName="Rv3658c"><graphics x="3746.404052734375" y="1927.6133728027344"/><att type="string" name="shared_name" value="Rv3658c"/></node>
<node id="1049" label="Rv3774" aliasName="echA21"><graphics x="2218.1157836914062" y="1034.1683959960938"/><att type="string" name="shared_name" value="Rv3774"/></node>
<node id="1050" label="Rv0749" aliasName="Rv0749"><graphics x="1622.0294876098633" y="2866.5552978515625"/><att type="string" name="shared_name" value="Rv0749"/></node>
<node id="1051" label="Rv3775" aliasName="lipE"><graphics x="2193.568115234375" y="1064.0469055175781"/><att type="string" name="shared_name" value="Rv3775"/></node>
<node id="1052" label="Rv3776" aliasName="Rv3776"><graphics x="585.4279174804688" y="1264.4752502441406"/><att type="string" name="shared_name" value="Rv3776"/></node>
<node id="1053" label="Rv1721c" aliasName="Rv1721c"><graphics x="2594.359619140625" y="674.1004028320312"/><att type="string" name="shared_name" value="Rv1721c"/></node>
<node id="1054" label="Rv3068c" aliasName="pgmA"><graphics x="4058.5414428710938" y="2452.6362915039062"/><att type="string" name="shared_name" value="Rv3068c"/></node>
<node id="1055" label="Rv0742" aliasName="PE_PGRS8"><graphics x="1268.9044799804688" y="2166.63525390625"/><att type="string" name="shared_name" value="Rv0742"/></node>
<node id="1056" label="Rv0741" aliasName="Rv0741"><graphics x="1297.8128051757812" y="2151.4246215820312"/><att type="string" name="shared_name" value="Rv0741"/></node>
<node id="1057" label="Rv0748" aliasName="Rv0748"><graphics x="1657.0977783203125" y="2860.6849365234375"/><att type="string" name="shared_name" value="Rv0748"/></node>
<node id="1058" label="Rv2887" aliasName="Rv2887"><graphics x="3729.4327392578125" y="765.2139282226562"/><att type="string" name="shared_name" value="Rv2887"/></node>
<node id="1059" label="Rv0747" aliasName="PE_PGRS10"><graphics x="1696.6941528320312" y="2851.5357666015625"/><att type="string" name="shared_name" value="Rv0747"/></node>
<node id="1060" label="Rv0018c" aliasName="ppp"><graphics x="1590.9875450134277" y="1054.1753234863281"/><att type="string" name="shared_name" value="Rv0018c"/></node>
<node id="1061" label="Rv0746" aliasName="PE_PGRS9"><graphics x="1679.2498474121094" y="2782.5146484375"/><att type="string" name="shared_name" value="Rv0746"/></node>
<node id="1062" label="Rv0307c" aliasName="Rv0307c"><graphics x="3835.0619506835938" y="1895.7467956542969"/><att type="string" name="shared_name" value="Rv0307c"/></node>
<node id="1063" label="Rv0745" aliasName="Rv0745"><graphics x="1740.4007263183594" y="2893.3563232421875"/><att type="string" name="shared_name" value="Rv0745"/></node>
<node id="1064" label="Rv1103c" aliasName="Rv1103c"><graphics x="3651.1939697265625" y="1694.3682556152344"/><att type="string" name="shared_name" value="Rv1103c"/></node>
<node id="1065" label="Rv0792c" aliasName="Rv0792c"><graphics x="4343.643487930298" y="2279.5850219726562"/><att type="string" name="shared_name" value="Rv0792c"/></node>
<node id="1066" label="Rv0234c" aliasName="gabD1"><graphics x="1451.4278106689453" y="933.8578491210938"/><att type="string" name="shared_name" value="Rv0234c"/></node>
<node id="1067" label="Rv1833c" aliasName="Rv1833c"><graphics x="1470.945083618164" y="1109.3023986816406"/><att type="string" name="shared_name" value="Rv1833c"/></node>
<node id="1068" label="Rv0740" aliasName="Rv0740"><graphics x="1258.6264038085938" y="2191.6032104492188"/><att type="string" name="shared_name" value="Rv0740"/></node>
<node id="1069" label="Rv2250A" aliasName="Rv2250A"><graphics x="1221.4455871582031" y="778.1087646484375"/><att type="string" name="shared_name" value="Rv2250A"/></node>
<node id="1070" label="Rv0230c" aliasName="php"><graphics x="3625.66845703125" y="2521.7478637695312"/><att type="string" name="shared_name" value="Rv0230c"/></node>
<node id="1071" label="Rv0162c" aliasName="adhE1"><graphics x="1487.1753387451172" y="1175.911376953125"/><att type="string" name="shared_name" value="Rv0162c"/></node>
<node id="1072" label="Rv3788" aliasName="Rv3788"><graphics x="3450.956787109375" y="78.477783203125"/><att type="string" name="shared_name" value="Rv3788"/></node>
<node id="1073" label="Rv3789" aliasName="Rv3789"><graphics x="3446.70166015625" y="116.76556396484375"/><att type="string" name="shared_name" value="Rv3789"/></node>
<node id="1074" label="Rv1005c" aliasName="pabB"><graphics x="3916.7420959472656" y="2571.3716430664062"/><att type="string" name="shared_name" value="Rv1005c"/></node>
<node id="1075" label="Rv2967c" aliasName="pca"><graphics x="2987.79345703125" y="1625.9259719848633"/><att type="string" name="shared_name" value="Rv2967c"/></node>
<node id="1076" label="Rv3782" aliasName="Rv3782"><graphics x="3474.028076171875" y="293.7959899902344"/><att type="string" name="shared_name" value="Rv3782"/></node>
<node id="1077" label="Rv1194c" aliasName="Rv1194c"><graphics x="1541.3931951522827" y="1934.3655700683594"/><att type="string" name="shared_name" value="Rv1194c"/></node>
<node id="1078" label="Rv3783" aliasName="rfbD"><graphics x="3482.66357421875" y="360.64569091796875"/><att type="string" name="shared_name" value="Rv3783"/></node>
<node id="1079" label="Rv3655c" aliasName="Rv3655c"><graphics x="3706.946533203125" y="1907.7369079589844"/><att type="string" name="shared_name" value="Rv3655c"/></node>
<node id="1080" label="Rv3597c" aliasName="lsr2"><graphics x="3902.6433715820312" y="1927.4227600097656"/><att type="string" name="shared_name" value="Rv3597c"/></node>
<node id="1081" label="Rv3781" aliasName="rfbE"><graphics x="3478.82861328125" y="328.05133056640625"/><att type="string" name="shared_name" value="Rv3781"/></node>
<node id="1082" label="Rv2802c" aliasName="Rv2802c"><graphics x="4266.157196044922" y="2185.4202270507812"/><att type="string" name="shared_name" value="Rv2802c"/></node>
<node id="1083" label="Rv3502c" aliasName="fabG"><graphics x="1686.200698852539" y="1890.2839050292969"/><att type="string" name="shared_name" value="Rv3502c"/></node>
<node id="1084" label="Rv1427c" aliasName="fadD12"><graphics x="2024.2846984863281" y="1354.7764739990234"/><att type="string" name="shared_name" value="Rv1427c"/></node>
<node id="1085" label="Rv0757" aliasName="phoP"><graphics x="1667.139144897461" y="1636.8890838623047"/><att type="string" name="shared_name" value="Rv0757"/></node>
<node id="1086" label="Rv3616c" aliasName="Rv3616c"><graphics x="3541.6685485839844" y="2323.6442260742188"/><att type="string" name="shared_name" value="Rv3616c"/></node>
<node id="1087" label="Rv1836c" aliasName="Rv1836c"><graphics x="3562.9993896484375" y="2374.3775024414062"/><att type="string" name="shared_name" value="Rv1836c"/></node>
<node id="1088" label="Rv0758" aliasName="phoR"><graphics x="1669.9812240600586" y="1597.6410636901855"/><att type="string" name="shared_name" value="Rv0758"/></node>
<node id="1089" label="Rv3596c" aliasName="clpC1"><graphics x="3898.6956176757812" y="1863.8833923339844"/><att type="string" name="shared_name" value="Rv3596c"/></node>
<node id="1090" label="Rv3790" aliasName="Rv3790"><graphics x="3460.694580078125" y="148.56915283203125"/><att type="string" name="shared_name" value="Rv3790"/></node>
<node id="1091" label="Rv0754" aliasName="PE_PGRS11"><graphics x="1739.9615173339844" y="1447.3340530395508"/><att type="string" name="shared_name" value="Rv0754"/></node>
<node id="1092" label="Rv0750" aliasName="Rv0750"><graphics x="3744.2396850585938" y="2424.9478149414062"/><att type="string" name="shared_name" value="Rv0750"/></node>
<node id="1093" label="Rv2141c" aliasName="Rv2141c"><graphics x="4059.6668090820312" y="2474.5720825195312"/><att type="string" name="shared_name" value="Rv2141c"/></node>
<node id="1094" label="Rv0019c" aliasName="Rv0019c"><graphics x="1565.9593124389648" y="1020.8330078125"/><att type="string" name="shared_name" value="Rv0019c"/></node>
<node id="1095" label="Rv1153c" aliasName="omt"><graphics x="1382.3579864501953" y="1525.9777297973633"/><att type="string" name="shared_name" value="Rv1153c"/></node>
<node id="1096" label="Rv0304c" aliasName="PPE5"><graphics x="3466.98779296875" y="2424.9478149414062"/><att type="string" name="shared_name" value="Rv0304c"/></node>
<node id="1097" label="Rv3399" aliasName="Rv3399"><graphics x="1487.0180435180664" y="1934.5247192382812"/><att type="string" name="shared_name" value="Rv3399"/></node>
<node id="1098" label="Rv2893" aliasName="Rv2893"><graphics x="2311.104736328125" y="403.0230712890625"/><att type="string" name="shared_name" value="Rv2893"/></node>
<node id="1099" label="Rv3390" aliasName="lpqD"><graphics x="1637.0035400390625" y="1458.0605239868164"/><att type="string" name="shared_name" value="Rv3390"/></node>
<node id="1100" label="Rv3391" aliasName="acrA1"><graphics x="1590.0532302856445" y="1382.33056640625"/><att type="string" name="shared_name" value="Rv3391"/></node>
<node id="1101" label="Rv3393" aliasName="iunH"><graphics x="821.947998046875" y="554.0682373046875"/><att type="string" name="shared_name" value="Rv3393"/></node>
<node id="1102" label="Rv3791" aliasName="Rv3791"><graphics x="3428.783935546875" y="150.994140625"/><att type="string" name="shared_name" value="Rv3791"/></node>
<node id="1103" label="Rv0920c" aliasName="Rv0920c"><graphics x="1968.4049072265625" y="2021.7842712402344"/><att type="string" name="shared_name" value="Rv0920c"/></node>
<node id="1104" label="Rv3792" aliasName="Rv3792"><graphics x="3397.5098876953125" y="132.36248779296875"/><att type="string" name="shared_name" value="Rv3792"/></node>
<node id="1105" label="Rv3793" aliasName="embC"><graphics x="3399.9486083984375" y="172.62185668945312"/><att type="string" name="shared_name" value="Rv3793"/></node>
<node id="1106" label="Rv1428c" aliasName="Rv1428c"><graphics x="2092.3308715820312" y="1329.3377990722656"/><att type="string" name="shared_name" value="Rv1428c"/></node>
<node id="1107" label="Rv3796" aliasName="Rv3796"><graphics x="3942.5715942382812" y="1360.6232299804688"/><att type="string" name="shared_name" value="Rv3796"/></node>
<node id="1108" label="Rv3503c" aliasName="fdxD"><graphics x="1701.0449676513672" y="1929.6241455078125"/><att type="string" name="shared_name" value="Rv3503c"/></node>
<node id="1109" label="Rv3797" aliasName="fadE35"><graphics x="3926.2832641601562" y="1335.1277465820312"/><att type="string" name="shared_name" value="Rv3797"/></node>
<node id="1110" label="Rv3656c" aliasName="Rv3656c"><graphics x="3758.47509765625" y="1863.8833923339844"/><att type="string" name="shared_name" value="Rv3656c"/></node>
<node id="1111" label="Rv3798" aliasName="Rv3798"><graphics x="3909.9531860351562" y="1363.5070190429688"/><att type="string" name="shared_name" value="Rv3798"/></node>
<node id="1112" label="Rv0305c" aliasName="PPE6"><graphics x="3457.5093994140625" y="2454.3330688476562"/><att type="string" name="shared_name" value="Rv0305c"/></node>
<node id="1113" label="Rv0769" aliasName="Rv0769"><graphics x="1727.1598510742188" y="1715.9947204589844"/><att type="string" name="shared_name" value="Rv0769"/></node>
<node id="1114" label="Rv1835c" aliasName="Rv1835c"><graphics x="3557.9156494140625" y="2404.8495483398438"/><att type="string" name="shared_name" value="Rv1835c"/></node>
<node id="1115" label="Rv0768" aliasName="aldA"><graphics x="1811.6530151367188" y="1282.4810791015625"/><att type="string" name="shared_name" value="Rv0768"/></node>
<node id="1116" label="Rv3595c" aliasName="PE_PGRS59"><graphics x="3900.5381469726562" y="1895.6691589355469"/><att type="string" name="shared_name" value="Rv3595c"/></node>
<node id="1117" label="Rv2142c" aliasName="Rv2142c"><graphics x="1989.1026000976562" y="2741.4805908203125"/><att type="string" name="shared_name" value="Rv2142c"/></node>
<node id="1118" label="Rv1761c" aliasName="Rv1761c"><graphics x="723.6309814453125" y="1426.2798538208008"/><att type="string" name="shared_name" value="Rv1761c"/></node>
<node id="1119" label="Rv3387" aliasName="Rv3387"><graphics x="778.6741333007812" y="1652.96240234375"/><att type="string" name="shared_name" value="Rv3387"/></node>
<node id="1120" label="Rv3386" aliasName="Rv3386"><graphics x="834.950927734375" y="1710.437759399414"/><att type="string" name="shared_name" value="Rv3386"/></node>
<node id="1121" label="Rv0376c" aliasName="Rv0376c"><graphics x="1081.2226257324219" y="1198.1258239746094"/><att type="string" name="shared_name" value="Rv0376c"/></node>
<node id="1122" label="Rv3615c" aliasName="Rv3615c"><graphics x="3539.205291748047" y="2353.7479858398438"/><att type="string" name="shared_name" value="Rv3615c"/></node>
<node id="1123" label="Rv1154c" aliasName="Rv1154c"><graphics x="1351.4716339111328" y="1504.5425415039062"/><att type="string" name="shared_name" value="Rv1154c"/></node>
<node id="1124" label="Rv1793" aliasName="esxN"><graphics x="1347.5425415039062" y="2258.342041015625"/><att type="string" name="shared_name" value="Rv1793"/></node>
<node id="1125" label="Rv3720" aliasName="Rv3720"><graphics x="3929.0853881835938" y="2424.9478149414062"/><att type="string" name="shared_name" value="Rv3720"/></node>
<node id="1126" label="Rv1794" aliasName="Rv1794"><graphics x="1312.7041320800781" y="2255.4910278320312"/><att type="string" name="shared_name" value="Rv1794"/></node>
<node id="1127" label="Rv0643c" aliasName="mmaA3"><graphics x="2969.406494140625" y="1498.6554412841797"/><att type="string" name="shared_name" value="Rv0643c"/></node>
<node id="1128" label="Rv1795" aliasName="Rv1795"><graphics x="1352.2215728759766" y="2294.9719848632812"/><att type="string" name="shared_name" value="Rv1795"/></node>
<node id="1129" label="Rv1796" aliasName="mycP5"><graphics x="1327.0930786132812" y="2371.2426147460938"/><att type="string" name="shared_name" value="Rv1796"/></node>
<node id="1130" label="Rv3728" aliasName="Rv3728"><graphics x="3649.538284301758" y="2579.7727661132812"/><att type="string" name="shared_name" value="Rv3728"/></node>
<node id="1131" label="Rv0923c" aliasName="Rv0923c"><graphics x="4140.3251953125" y="1073.3823947906494"/><att type="string" name="shared_name" value="Rv0923c"/></node>
<node id="1132" label="Rv0160c" aliasName="PE4"><graphics x="4158.0351276397705" y="2540.8665161132812"/><att type="string" name="shared_name" value="Rv0160c"/></node>
<node id="1133" label="Rv3726" aliasName="Rv3726"><graphics x="1495.9195671081543" y="1043.4366760253906"/><att type="string" name="shared_name" value="Rv3726"/></node>
<node id="1134" label="Rv1392" aliasName="metK"><graphics x="1408.0421447753906" y="1598.87544631958"/><att type="string" name="shared_name" value="Rv1392"/></node>
<node id="1135" label="Rv0571c" aliasName="Rv0571c"><graphics x="1993.3225708007812" y="2653.319580078125"/><att type="string" name="shared_name" value="Rv0571c"/></node>
<node id="1136" label="Rv3725" aliasName="Rv3725"><graphics x="2181.7310791015625" y="2118.135009765625"/><att type="string" name="shared_name" value="Rv3725"/></node>
<node id="1137" label="Rv1797" aliasName="Rv1797"><graphics x="1321.5617218017578" y="2289.8548583984375"/><att type="string" name="shared_name" value="Rv1797"/></node>
<node id="1138" label="Rv3770c" aliasName="Rv3770c"><graphics x="4148.197448730469" y="1335.1277465820312"/><att type="string" name="shared_name" value="Rv3770c"/></node>
<node id="1139" label="Rv1724c" aliasName="Rv1724c"><graphics x="498.4752197265625" y="659.931640625"/><att type="string" name="shared_name" value="Rv1724c"/></node>
<node id="1140" label="Rv1798" aliasName="Rv1798"><graphics x="1333.6275177001953" y="2318.4151000976562"/><att type="string" name="shared_name" value="Rv1798"/></node>
<node id="1141" label="Rv1799" aliasName="lppT"><graphics x="4149.166107177734" y="2185.4202270507812"/><att type="string" name="shared_name" value="Rv1799"/></node>
<node id="1142" label="Rv1212c" aliasName="Rv1212c"><graphics x="1769.7520446777344" y="1712.3702697753906"/><att type="string" name="shared_name" value="Rv1212c"/></node>
<node id="1143" label="Rv1387" aliasName="PPE20"><graphics x="4029.924041748047" y="2633.3316040039062"/><att type="string" name="shared_name" value="Rv1387"/></node>
<node id="1144" label="Rv1386" aliasName="PE15"><graphics x="3999.3152770996094" y="2637.2268676757812"/><att type="string" name="shared_name" value="Rv1386"/></node>
<node id="1145" label="Rv1389" aliasName="gmk"><graphics x="1656.7919845581055" y="1187.2145080566406"/><att type="string" name="shared_name" value="Rv1389"/></node>
<node id="1146" label="Rv3614c" aliasName="Rv3614c"><graphics x="3510.94775390625" y="2336.2349243164062"/><att type="string" name="shared_name" value="Rv3614c"/></node>
<node id="1147" label="Rv3334" aliasName="Rv3334"><graphics x="2004.8474426269531" y="1618.677604675293"/><att type="string" name="shared_name" value="Rv3334"/></node>
<node id="1148" label="Rv0770" aliasName="Rv0770"><graphics x="1591.5853118896484" y="1468.5274810791016"/><att type="string" name="shared_name" value="Rv0770"/></node>
<node id="1149" label="Rv0962c" aliasName="lprP"><graphics x="2490.2901000976562" y="1560.2624969482422"/><att type="string" name="shared_name" value="Rv0962c"/></node>
<node id="1150" label="Rv3331" aliasName="sugI"><graphics x="3819.5428466796875" y="2474.5720825195312"/><att type="string" name="shared_name" value="Rv3331"/></node>
<node id="1151" label="Rv0572c" aliasName="Rv0572c"><graphics x="1963.8679809570312" y="2621.69775390625"/><att type="string" name="shared_name" value="Rv0572c"/></node>
<node id="1152" label="Rv0771" aliasName="Rv0771"><graphics x="1777.377212524414" y="1599.390697479248"/><att type="string" name="shared_name" value="Rv0771"/></node>
<node id="1153" label="Rv3332" aliasName="nagA"><graphics x="3802.8765869140625" y="2500.5451049804688"/><att type="string" name="shared_name" value="Rv3332"/></node>
<node id="1154" label="Rv0772" aliasName="purD"><graphics x="1783.2032012939453" y="1630.4489135742188"/><att type="string" name="shared_name" value="Rv0772"/></node>
<node id="1155" label="Rv0375c" aliasName="Rv0375c"><graphics x="1146.2512817382812" y="1217.1037902832031"/><att type="string" name="shared_name" value="Rv0375c"/></node>
<node id="1156" label="Rv3330" aliasName="dacB1"><graphics x="4289.332458496094" y="1335.1277465820312"/><att type="string" name="shared_name" value="Rv3330"/></node>
<node id="1157" label="Rv0775" aliasName="Rv0775"><graphics x="412.0897216796875" y="1209.6741943359375"/><att type="string" name="shared_name" value="Rv0775"/></node>
<node id="1158" label="Rv3337" aliasName="Rv3337"><graphics x="4165.387603759766" y="2279.9323120117188"/><att type="string" name="shared_name" value="Rv3337"/></node>
<node id="1159" label="Rv0272c" aliasName="Rv0272c"><graphics x="4139.6298828125" y="2374.3775024414062"/><att type="string" name="shared_name" value="Rv0272c"/></node>
<node id="1160" label="Rv3338" aliasName="Rv3338"><graphics x="4142.470367431641" y="2293.1067504882812"/><att type="string" name="shared_name" value="Rv3338"/></node>
<node id="1161" label="Rv1784" aliasName="Rv1784"><graphics x="4028.5414428710938" y="2452.6936645507812"/><att type="string" name="shared_name" value="Rv1784"/></node>
<node id="1162" label="Rv0644c" aliasName="mmaA2"><graphics x="2937.8570556640625" y="1530.2389459609985"/><att type="string" name="shared_name" value="Rv0644c"/></node>
<node id="1163" label="Rv3731" aliasName="ligC"><graphics x="1888.504638671875" y="1638.2179794311523"/><att type="string" name="shared_name" value="Rv3731"/></node>
<node id="1164" label="Rv1783" aliasName="Rv1783"><graphics x="4015.0012817382812" y="2424.9478149414062"/><att type="string" name="shared_name" value="Rv1783"/></node>
<node id="1165" label="Rv3064c" aliasName="Rv3064c"><graphics x="3605.509552001953" y="2325.4360961914062"/><att type="string" name="shared_name" value="Rv3064c"/></node>
<node id="1166" label="Rv3654c" aliasName="Rv3654c"><graphics x="3740.1600341796875" y="1894.2571716308594"/><att type="string" name="shared_name" value="Rv3654c"/></node>
<node id="1167" label="Rv3737" aliasName="Rv3737"><graphics x="1814.494384765625" y="1112.9024963378906"/><att type="string" name="shared_name" value="Rv3737"/></node>
<node id="1168" label="Rv0373c" aliasName="Rv0373c"><graphics x="1111.8721313476562" y="1249.5123291015625"/><att type="string" name="shared_name" value="Rv0373c"/></node>
<node id="1169" label="Rv3770A" aliasName="Rv3770A"><graphics x="4149.059265136719" y="1367.31884765625"/><att type="string" name="shared_name" value="Rv3770A"/></node>
<node id="1170" label="Rv1788" aliasName="PE18"><graphics x="3432.3394775390625" y="652.0682983398438"/><att type="string" name="shared_name" value="Rv1788"/></node>
<node id="1171" label="Rv3770B" aliasName="Rv3770B"><graphics x="4150.094909667969" y="1400.4646606445312"/><att type="string" name="shared_name" value="Rv3770B"/></node>
<node id="1172" label="Rv1789" aliasName="PPE26"><graphics x="3431.3592529296875" y="617.7216186523438"/><att type="string" name="shared_name" value="Rv1789"/></node>
<node id="1173" label="Rv3509c" aliasName="ilvX"><graphics x="1286.2847900390625" y="1040.0830078125"/><att type="string" name="shared_name" value="Rv3509c"/></node>
<node id="1174" label="Rv3736" aliasName="Rv3736"><graphics x="1727.7801208496094" y="1193.5755310058594"/><att type="string" name="shared_name" value="Rv3736"/></node>
<node id="1175" label="Rv1725c" aliasName="Rv1725c"><graphics x="482.920166015625" y="685.0983276367188"/><att type="string" name="shared_name" value="Rv1725c"/></node>
<node id="1176" label="Rv1786" aliasName="Rv1786"><graphics x="3460.9969482421875" y="680.2990112304688"/><att type="string" name="shared_name" value="Rv1786"/></node>
<node id="1177" label="Rv3735" aliasName="Rv3735"><graphics x="1641.721420288086" y="1285.031509399414"/><att type="string" name="shared_name" value="Rv3735"/></node>
<node id="1178" label="Rv1787" aliasName="PPE25"><graphics x="3397.5098876953125" y="649.3341064453125"/><att type="string" name="shared_name" value="Rv1787"/></node>
<node id="1179" label="Rv0780" aliasName="hemH"><graphics x="3448.0677490234375" y="2062.0909118652344"/><att type="string" name="shared_name" value="Rv0780"/></node>
<node id="1180" label="Rv3613c" aliasName="Rv3613c"><graphics x="3482.6761779785156" y="2318.7002563476562"/><att type="string" name="shared_name" value="Rv3613c"/></node>
<node id="1181" label="Rv3325" aliasName="Rv3325"><graphics x="1234.9779663085938" y="1433.3183059692383"/><att type="string" name="shared_name" value="Rv3325"/></node>
<node id="1182" label="Rv0374c" aliasName="Rv0374c"><graphics x="1124.2865905761719" y="1212.3996276855469"/><att type="string" name="shared_name" value="Rv0374c"/></node>
<node id="1183" label="Rv1395" aliasName="Rv1395"><graphics x="3616.81298828125" y="2374.3775024414062"/><att type="string" name="shared_name" value="Rv1395"/></node>
<node id="1184" label="Rv0784" aliasName="Rv0784"><graphics x="1313.2738342285156" y="1033.7471618652344"/><att type="string" name="shared_name" value="Rv0784"/></node>
<node id="1185" label="Rv0963c" aliasName="Rv0963c"><graphics x="2492.7335815429688" y="1594.9329376220703"/><att type="string" name="shared_name" value="Rv0963c"/></node>
<node id="1186" label="Rv0781" aliasName="ptrBa"><graphics x="3415.0335693359375" y="2061.233673095703"/><att type="string" name="shared_name" value="Rv0781"/></node>
<node id="1187" label="Rv0573c" aliasName="Rv0573c"><graphics x="1869.9476623535156" y="2707.86279296875"/><att type="string" name="shared_name" value="Rv0573c"/></node>
<node id="1188" label="Rv0782" aliasName="ptrBb"><graphics x="3397.5098876953125" y="2089.2651977539062"/><att type="string" name="shared_name" value="Rv0782"/></node>
<node id="1189" label="Rv2627c" aliasName="Rv2627c"><graphics x="2100.7037963867188" y="2717.235107421875"/><att type="string" name="shared_name" value="Rv2627c"/></node>
<node id="1190" label="Rv0785" aliasName="Rv0785"><graphics x="1340.9327697753906" y="1055.9168090820312"/><att type="string" name="shared_name" value="Rv0785"/></node>
<node id="1191" label="Rv3326" aliasName="Rv3326"><graphics x="1169.5513916015625" y="1444.2420349121094"/><att type="string" name="shared_name" value="Rv3326"/></node>
<node id="1192" label="Rv3327" aliasName="Rv3327"><graphics x="1122.1799926757812" y="1448.269401550293"/><att type="string" name="shared_name" value="Rv3327"/></node>
<node id="1193" label="Rv3329" aliasName="Rv3329"><graphics x="4203.281677246094" y="2452.590250015259"/><att type="string" name="shared_name" value="Rv3329"/></node>
<node id="1194" label="Rv0273c" aliasName="Rv0273c"><graphics x="4169.319091796875" y="2382.6455688476562"/><att type="string" name="shared_name" value="Rv0273c"/></node>
<node id="1195" label="Rv1578c" aliasName="Rv1578c"><graphics x="1110.9072875976562" y="2425.361328125"/><att type="string" name="shared_name" value="Rv1578c"/></node>
<node id="1196" label="Rv0645c" aliasName="mmaA1"><graphics x="2894.436767578125" y="1569.0191974639893"/><att type="string" name="shared_name" value="Rv0645c"/></node>
<node id="1197" label="Rv3747" aliasName="Rv3747"><graphics x="3777.1524963378906" y="2281.8941040039062"/><att type="string" name="shared_name" value="Rv3747"/></node>
<node id="1198" label="Rv0925c" aliasName="Rv0925c"><graphics x="4173.3271484375" y="1081.0350575447083"/><att type="string" name="shared_name" value="Rv0925c"/></node>
<node id="1199" label="Rv3744" aliasName="Rv3744"><graphics x="1250.0997924804688" y="1703.3924865722656"/><att type="string" name="shared_name" value="Rv3744"/></node>
<node id="1200" label="Rv1214c" aliasName="PE14"><graphics x="4295.602653503418" y="2139.3425903320312"/><att type="string" name="shared_name" value="Rv1214c"/></node>
<node id="1201" label="Rv0372c" aliasName="Rv0372c"><graphics x="1102.3944702148438" y="1224.4969787597656"/><att type="string" name="shared_name" value="Rv0372c"/></node>
<node id="1202" label="Rv3748" aliasName="Rv3748"><graphics x="3747.6647033691406" y="2294.7400512695312"/><att type="string" name="shared_name" value="Rv3748"/></node>
<node id="1203" label="Rv0799c" aliasName="Rv0799c"><graphics x="4345.1812744140625" y="2374.3775024414062"/><att type="string" name="shared_name" value="Rv0799c"/></node>
<node id="1204" label="Rv3354" aliasName="Rv3354"><graphics x="666.5509033203125" y="884.97705078125"/><att type="string" name="shared_name" value="Rv3354"/></node>
<node id="1205" label="Rv0793" aliasName="Rv0793"><graphics x="4373.181024551392" y="2256.2922973632812"/><att type="string" name="shared_name" value="Rv0793"/></node>
<node id="1206" label="Rv0964c" aliasName="Rv0964c"><graphics x="2455.9026489257812" y="1580.0237770080566"/><att type="string" name="shared_name" value="Rv0964c"/></node>
<node id="1207" label="Rv0795" aliasName="Rv0795"><graphics x="855.7008666992188" y="1492.8098945617676"/><att type="string" name="shared_name" value="Rv0795"/></node>
<node id="1208" label="Rv3357" aliasName="Rv3357"><graphics x="1104.5760192871094" y="1394.5672149658203"/><att type="string" name="shared_name" value="Rv3357"/></node>
<node id="1209" label="Rv3358" aliasName="Rv3358"><graphics x="1109.9905395507812" y="1364.8660736083984"/><att type="string" name="shared_name" value="Rv3358"/></node>
<node id="1210" label="Rv3612c" aliasName="Rv3612c"><graphics x="3480.2298583984375" y="2348.9246215820312"/><att type="string" name="shared_name" value="Rv3612c"/></node>
<node id="1211" label="Rv1765A" aliasName="Rv1765A"><graphics x="2148.3460083007812" y="1751.7135620117188"/><att type="string" name="shared_name" value="Rv1765A"/></node>
<node id="1212" label="Rv3359" aliasName="Rv3359"><graphics x="1068.138671875" y="1379.6733703613281"/><att type="string" name="shared_name" value="Rv3359"/></node>
<node id="1213" label="Rv0796" aliasName="Rv0796"><graphics x="804.861328125" y="1515.6125755310059"/><att type="string" name="shared_name" value="Rv0796"/></node>
<node id="1214" label="Rv2840c" aliasName="Rv2840c"><graphics x="3643.8240356445312" y="2454.1675415039062"/><att type="string" name="shared_name" value="Rv2840c"/></node>
<node id="1215" label="Rv0797" aliasName="Rv0797"><graphics x="912.0047607421875" y="1469.6260223388672"/><att type="string" name="shared_name" value="Rv0797"/></node>
<node id="1216" label="Rv1990A" aliasName="Rv1990A"><graphics x="1084.2155151367188" y="1703.4497375488281"/><att type="string" name="shared_name" value="Rv1990A"/></node>
<node id="1217" label="Rv1579c" aliasName="Rv1579c"><graphics x="1071.7589416503906" y="2478.3099975585938"/><att type="string" name="shared_name" value="Rv1579c"/></node>
<node id="1218" label="Rv3751" aliasName="Rv3751"><graphics x="1604.0777587890625" y="2193.1439819335938"/><att type="string" name="shared_name" value="Rv3751"/></node>
<node id="1219" label="Rv1424c" aliasName="Rv1424c"><graphics x="1617.4024200439453" y="1370.6118774414062"/><att type="string" name="shared_name" value="Rv1424c"/></node>
<node id="1220" label="Rv2735c" aliasName="Rv2735c"><graphics x="3669.1510009765625" y="1606.4906921386719"/><att type="string" name="shared_name" value="Rv2735c"/></node>
<node id="1221" label="Rv0646c" aliasName="lipG"><graphics x="2847.6126708984375" y="1620.4806823730469"/><att type="string" name="shared_name" value="Rv0646c"/></node>
<node id="1222" label="Rv0371c" aliasName="Rv0371c"><graphics x="1078.1969909667969" y="1217.2580871582031"/><att type="string" name="shared_name" value="Rv0371c"/></node>
<node id="1223" label="Rv0924c" aliasName="mntH"><graphics x="4155.86865234375" y="1047.4833221435547"/><att type="string" name="shared_name" value="Rv0924c"/></node>
<node id="1224" label="Rv3341" aliasName="metX"><graphics x="3123.78125" y="1633.8978424072266"/><att type="string" name="shared_name" value="Rv3341"/></node>
<node id="1225" label="Rv0798c" aliasName="cfp29"><graphics x="4353.2838134765625" y="2404.114471435547"/><att type="string" name="shared_name" value="Rv0798c"/></node>
<node id="1226" label="Rv1101c" aliasName="Rv1101c"><graphics x="3652.857421875" y="1755.9456481933594"/><att type="string" name="shared_name" value="Rv1101c"/></node>
<node id="1227" label="Rv3348" aliasName="Rv3348"><graphics x="3788.848876953125" y="1314.8592529296875"/><att type="string" name="shared_name" value="Rv3348"/></node>
<node id="1228" label="Rv3469c" aliasName="mhpE"><graphics x="1681.3517150878906" y="1129.7104797363281"/><att type="string" name="shared_name" value="Rv3469c"/></node>
<node id="1229" label="Rv0965c" aliasName="Rv0965c"><graphics x="2396.3086547851562" y="1588.4219360351562"/><att type="string" name="shared_name" value="Rv0965c"/></node>
<node id="1230" label="Rv0966c" aliasName="Rv0966c"><graphics x="2416.9454956054688" y="1610.2741394042969"/><att type="string" name="shared_name" value="Rv0966c"/></node>
<node id="1231" label="Rv3315c" aliasName="cdd"><graphics x="888.6109619140625" y="437.789306640625"/><att type="string" name="shared_name" value="Rv3315c"/></node>
<node id="1232" label="Rv1348" aliasName="Rv1348"><graphics x="2045.2076110839844" y="1676.9656677246094"/><att type="string" name="shared_name" value="Rv1348"/></node>
<node id="1233" label="Rv1349" aliasName="Rv1349"><graphics x="2003.4533081054688" y="1710.9160614013672"/><att type="string" name="shared_name" value="Rv1349"/></node>
<node id="1234" label="Rv1346" aliasName="fadE14"><graphics x="2068.175048828125" y="1397.855224609375"/><att type="string" name="shared_name" value="Rv1346"/></node>
<node id="1235" label="Rv1255c" aliasName="Rv1255c"><graphics x="3631.2012939453125" y="469.08465576171875"/><att type="string" name="shared_name" value="Rv1255c"/></node>
<node id="1236" label="Rv1344" aliasName="Rv1344"><graphics x="2011.2189331054688" y="1424.1958389282227"/><att type="string" name="shared_name" value="Rv1344"/></node>
<node id="1237" label="Rv1345" aliasName="fadD33"><graphics x="2043.0544738769531" y="1429.7752838134766"/><att type="string" name="shared_name" value="Rv1345"/></node>
<node id="1238" label="Rv3395A" aliasName="Rv3395A"><graphics x="3676.017921447754" y="1979.5614624023438"/><att type="string" name="shared_name" value="Rv3395A"/></node>
<node id="1239" label="Rv0600c" aliasName="Rv0600c"><graphics x="1934.899658203125" y="1326.140609741211"/><att type="string" name="shared_name" value="Rv0600c"/></node>
<node id="1240" label="Rv1340" aliasName="rph"><graphics x="2783.26611328125" y="1951.1693115234375"/><att type="string" name="shared_name" value="Rv1340"/></node>
<node id="1241" label="Rv3394c" aliasName="Rv3394c"><graphics x="3666.201271057129" y="1949.3024291992188"/><att type="string" name="shared_name" value="Rv3394c"/></node>
<node id="1242" label="Rv0853c" aliasName="pdc"><graphics x="1733.5249481201172" y="1286.0504608154297"/><att type="string" name="shared_name" value="Rv0853c"/></node>
<node id="1243" label="Rv1216c" aliasName="Rv1216c"><graphics x="4279.558464050293" y="2123.6949462890625"/><att type="string" name="shared_name" value="Rv1216c"/></node>
<node id="1244" label="Rv1505c" aliasName="Rv1505c"><graphics x="1786.1607208251953" y="1852.4369812011719"/><att type="string" name="shared_name" value="Rv1505c"/></node>
<node id="1245" label="Rv2257c" aliasName="Rv2257c"><graphics x="2152.3472290039062" y="1015.943359375"/><att type="string" name="shared_name" value="Rv2257c"/></node>
<node id="1246" label="Rv1728c" aliasName="Rv1728c"><graphics x="2173.984130859375" y="1163.1239624023438"/><att type="string" name="shared_name" value="Rv1728c"/></node>
<node id="1247" label="Rv0680c" aliasName="Rv0680c"><graphics x="4272.056335449219" y="1398.1495971679688"/><att type="string" name="shared_name" value="Rv0680c"/></node>
<node id="1248" label="Rv0814c" aliasName="sseC2"><graphics x="1604.7814025878906" y="232.3740234375"/><att type="string" name="shared_name" value="Rv0814c"/></node>
<node id="1249" label="Rv1907c" aliasName="Rv1907c"><graphics x="1879.4879760742188" y="1182.0467529296875"/><att type="string" name="shared_name" value="Rv1907c"/></node>
<node id="1250" label="Rv3427c" aliasName="Rv3427c"><graphics x="3642.2330322265625" y="757.579833984375"/><att type="string" name="shared_name" value="Rv3427c"/></node>
<node id="1251" label="Rv0534c" aliasName="menA"><graphics x="3997.999038696289" y="915.7047119140625"/><att type="string" name="shared_name" value="Rv0534c"/></node>
<node id="1252" label="Rv1576c" aliasName="Rv1576c"><graphics x="1116.610107421875" y="2373.9238891601562"/><att type="string" name="shared_name" value="Rv1576c"/></node>
<node id="1253" label="Rv1990c" aliasName="Rv1990c"><graphics x="1061.9393005371094" y="1760.0409088134766"/><att type="string" name="shared_name" value="Rv1990c"/></node>
<node id="1254" label="Rv1358" aliasName="Rv1358"><graphics x="4261.6424560546875" y="788.931640625"/><att type="string" name="shared_name" value="Rv1358"/></node>
<node id="1255" label="Rv3314c" aliasName="deoA"><graphics x="832.4320678710938" y="411.0509033203125"/><att type="string" name="shared_name" value="Rv3314c"/></node>
<node id="1256" label="Rv1359" aliasName="Rv1359"><graphics x="4262.0836181640625" y="755.7158393859863"/><att type="string" name="shared_name" value="Rv1359"/></node>
<node id="1257" label="Rv1256c" aliasName="cyp130"><graphics x="3665.333251953125" y="465.64971923828125"/><att type="string" name="shared_name" value="Rv1256c"/></node>
<node id="1258" label="Rv3820c" aliasName="papA2"><graphics x="3894.726432800293" y="1949.3024291992188"/><att type="string" name="shared_name" value="Rv3820c"/></node>
<node id="1259" label="Rv1350" aliasName="fabG"><graphics x="1834.5120849609375" y="1784.398941040039"/><att type="string" name="shared_name" value="Rv1350"/></node>
<node id="1260" label="Rv1351" aliasName="Rv1351"><graphics x="1947.5619506835938" y="1744.4326934814453"/><att type="string" name="shared_name" value="Rv1351"/></node>
<node id="1261" label="Rv1352" aliasName="Rv1352"><graphics x="1897.2897033691406" y="1776.4953918457031"/><att type="string" name="shared_name" value="Rv1352"/></node>
<node id="1262" label="Rv0813c" aliasName="Rv0813c"><graphics x="1633.7334213256836" y="213.3531494140625"/><att type="string" name="shared_name" value="Rv0813c"/></node>
<node id="1263" label="Rv3428c" aliasName="Rv3428c"><graphics x="3607.0260009765625" y="759.5300903320312"/><att type="string" name="shared_name" value="Rv3428c"/></node>
<node id="1264" label="Rv3249c" aliasName="Rv3249c"><graphics x="1283.6165466308594" y="1226.9697265625"/><att type="string" name="shared_name" value="Rv3249c"/></node>
<node id="1265" label="Rv1215c" aliasName="Rv1215c"><graphics x="4309.007682800293" y="2109.2651977539062"/><att type="string" name="shared_name" value="Rv1215c"/></node>
<node id="1266" label="Rv1729c" aliasName="Rv1729c"><graphics x="2131.2147827148438" y="1205.1925354003906"/><att type="string" name="shared_name" value="Rv1729c"/></node>
<node id="1267" label="Rv1504c" aliasName="Rv1504c"><graphics x="1824.8056335449219" y="1903.12548828125"/><att type="string" name="shared_name" value="Rv1504c"/></node>
<node id="1268" label="Rv2258c" aliasName="Rv2258c"><graphics x="2099.7127685546875" y="997.7968139648438"/><att type="string" name="shared_name" value="Rv2258c"/></node>
<node id="1269" label="Rv1991c" aliasName="Rv1991c"><graphics x="1115.3763427734375" y="1642.9706649780273"/><att type="string" name="shared_name" value="Rv1991c"/></node>
<node id="1270" label="Rv1577c" aliasName="Rv1577c"><graphics x="1150.6519470214844" y="2399.7025146484375"/><att type="string" name="shared_name" value="Rv1577c"/></node>
<node id="1271" label="Rv0410c" aliasName="pknG"><graphics x="1832.3647155761719" y="1036.7864990234375"/><att type="string" name="shared_name" value="Rv0410c"/></node>
<node id="1272" label="Rv3316" aliasName="sdhC"><graphics x="3494.813720703125" y="2060.4772338867188"/><att type="string" name="shared_name" value="Rv3316"/></node>
<node id="1273" label="Rv1257c" aliasName="Rv1257c"><graphics x="3548.1131591796875" y="478.88580322265625"/><att type="string" name="shared_name" value="Rv1257c"/></node>
<node id="1274" label="Rv3313c" aliasName="add"><graphics x="838.3108520507812" y="493.87744140625"/><att type="string" name="shared_name" value="Rv3313c"/></node>
<node id="1275" label="Rv0602c" aliasName="tcrA"><graphics x="1765.0592651367188" y="1567.1779861450195"/><att type="string" name="shared_name" value="Rv0602c"/></node>
<node id="1276" label="Rv3318" aliasName="sdhA"><graphics x="3478.0677490234375" y="2032.0458374023438"/><att type="string" name="shared_name" value="Rv3318"/></node>
<node id="1277" label="Rv3317" aliasName="sdhD"><graphics x="3478.595947265625" y="2089.2616577148438"/><att type="string" name="shared_name" value="Rv3317"/></node>
<node id="1278" label="Rv2568c" aliasName="Rv2568c"><graphics x="2471.0881958007812" y="1338.1737213134766"/><att type="string" name="shared_name" value="Rv2568c"/></node>
<node id="1279" label="Rv3319" aliasName="sdhB"><graphics x="3527.8172607421875" y="2059.5897827148438"/><att type="string" name="shared_name" value="Rv3319"/></node>
<node id="1280" label="Rv1909c" aliasName="furA"><graphics x="1833.9880676269531" y="1230.1308898925781"/><att type="string" name="shared_name" value="Rv1909c"/></node>
<node id="1281" label="Rv3392c" aliasName="cmaA1"><graphics x="806.7821655273438" y="619.9298706054688"/><att type="string" name="shared_name" value="Rv3392c"/></node>
<node id="1282" label="Rv0574c" aliasName="Rv0574c"><graphics x="1935.8386840820312" y="2589.95361328125"/><att type="string" name="shared_name" value="Rv0574c"/></node>
<node id="1283" label="Rv1374c" aliasName="Rv1374c"><graphics x="917.405029296875" y="316.0699462890625"/><att type="string" name="shared_name" value="Rv1374c"/></node>
<node id="1284" label="Rv2254c" aliasName="Rv2254c"><graphics x="2157.3196411132812" y="937.3125"/><att type="string" name="shared_name" value="Rv2254c"/></node>
<node id="1285" label="Rv3248c" aliasName="sahH"><graphics x="1403.9112854003906" y="1557.817756652832"/><att type="string" name="shared_name" value="Rv3248c"/></node>
<node id="1286" label="Rv0816c" aliasName="thiX"><graphics x="1662.1493377685547" y="292.8575439453125"/><att type="string" name="shared_name" value="Rv0816c"/></node>
<node id="1287" label="Rv2469c" aliasName="Rv2469c"><graphics x="1372.5628051757812" y="1018.9622192382812"/><att type="string" name="shared_name" value="Rv2469c"/></node>
<node id="1288" label="Rv2255c" aliasName="Rv2255c"><graphics x="2146.883056640625" y="975.2779541015625"/><att type="string" name="shared_name" value="Rv2255c"/></node>
<node id="1289" label="Rv1992c" aliasName="ctpG"><graphics x="1199.7596435546875" y="1709.780532836914"/><att type="string" name="shared_name" value="Rv1992c"/></node>
<node id="1290" label="Rv1218c" aliasName="Rv1218c"><graphics x="4258.810661315918" y="2134.8031005859375"/><att type="string" name="shared_name" value="Rv1218c"/></node>
<node id="1291" label="Rv0411c" aliasName="glnH"><graphics x="1867.2704162597656" y="1006.0206298828125"/><att type="string" name="shared_name" value="Rv0411c"/></node>
<node id="1292" label="Rv3286c" aliasName="sigF"><graphics x="3012.948974609375" y="1770.2117156982422"/><att type="string" name="shared_name" value="Rv3286c"/></node>
<node id="1293" label="Rv3312c" aliasName="Rv3312c"><graphics x="879.3631591796875" y="387.41943359375"/><att type="string" name="shared_name" value="Rv3312c"/></node>
<node id="1294" label="Rv3304" aliasName="Rv3304"><graphics x="2124.0822143554688" y="2427.9093017578125"/><att type="string" name="shared_name" value="Rv3304"/></node>
<node id="1295" label="Rv1258c" aliasName="Rv1258c"><graphics x="3591.5718994140625" y="470.68255615234375"/><att type="string" name="shared_name" value="Rv1258c"/></node>
<node id="1296" label="Rv2569c" aliasName="Rv2569c"><graphics x="2457.2643432617188" y="1371.9053039550781"/><att type="string" name="shared_name" value="Rv2569c"/></node>
<node id="1297" label="Rv1371" aliasName="Rv1371"><graphics x="1247.6788024902344" y="1525.1772184371948"/><att type="string" name="shared_name" value="Rv1371"/></node>
<node id="1298" label="Rv1372" aliasName="Rv1372"><graphics x="1316.0358123779297" y="1518.1937465667725"/><att type="string" name="shared_name" value="Rv1372"/></node>
<node id="1299" label="Rv1373" aliasName="Rv1373"><graphics x="1253.1156616210938" y="1504.4532470703125"/><att type="string" name="shared_name" value="Rv1373"/></node>
<node id="1300" label="Rv1908c" aliasName="katG"><graphics x="1841.1636352539062" y="1267.8006286621094"/><att type="string" name="shared_name" value="Rv1908c"/></node>
<node id="1301" label="Rv0575c" aliasName="Rv0575c"><graphics x="1881.3184509277344" y="2394.7892456054688"/><att type="string" name="shared_name" value="Rv0575c"/></node>
<node id="1302" label="Rv0601c" aliasName="Rv0601c"><graphics x="1856.6901245117188" y="1477.99365234375"/><att type="string" name="shared_name" value="Rv0601c"/></node>
<node id="1303" label="Rv1375" aliasName="Rv1375"><graphics x="891.7846069335938" y="342.9783935546875"/><att type="string" name="shared_name" value="Rv1375"/></node>
<node id="1304" label="Rv1376" aliasName="Rv1376"><graphics x="889.3046875" y="307.8306884765625"/><att type="string" name="shared_name" value="Rv1376"/></node>
<node id="1305" label="Rv0815c" aliasName="cysA2"><graphics x="1636.1822814941406" y="251.2056884765625"/><att type="string" name="shared_name" value="Rv0815c"/></node>
<node id="1306" label="Rv3247c" aliasName="tmk"><graphics x="4082.6343994140625" y="431.67633056640625"/><att type="string" name="shared_name" value="Rv3247c"/></node>
<node id="1307" label="Rv2256c" aliasName="Rv2256c"><graphics x="2183.1773071289062" y="956.2222900390625"/><att type="string" name="shared_name" value="Rv2256c"/></node>
<node id="1308" label="Rv1217c" aliasName="Rv1217c"><graphics x="4285.089958190918" y="2160.7053833007812"/><att type="string" name="shared_name" value="Rv1217c"/></node>
<node id="1309" label="Rv1993c" aliasName="Rv1993c"><graphics x="1155.9783935546875" y="1671.425796508789"/><att type="string" name="shared_name" value="Rv1993c"/></node>
<node id="1310" label="Rv2790c" aliasName="ltp1"><graphics x="4130.5728759765625" y="1580.0727233886719"/><att type="string" name="shared_name" value="Rv2790c"/></node>
<node id="1311" label="Rv2528c" aliasName="mrr"><graphics x="2293.078857421875" y="1881.6089477539062"/><att type="string" name="shared_name" value="Rv2528c"/></node>
<node id="1312" label="Rv0309" aliasName="Rv0309"><graphics x="3835.1222534179688" y="1927.6065368652344"/><att type="string" name="shared_name" value="Rv0309"/></node>
<node id="1313" label="Rv3172c" aliasName="Rv3172c"><graphics x="1955.1600341796875" y="1064.2676391601562"/><att type="string" name="shared_name" value="Rv3172c"/></node>
<node id="1314" label="Rv3398c" aliasName="idsA1"><graphics x="1334.2214050292969" y="1712.3954315185547"/><att type="string" name="shared_name" value="Rv3398c"/></node>
<node id="1315" label="Rv3823c" aliasName="mmpL8"><graphics x="2107.5294189453125" y="1447.9119186401367"/><att type="string" name="shared_name" value="Rv3823c"/></node>
<node id="1316" label="Rv1838c" aliasName="Rv1838c"><graphics x="4090.5639038085938" y="1366.9500122070312"/><att type="string" name="shared_name" value="Rv1838c"/></node>
<node id="1317" label="Rv1307" aliasName="atpH"><graphics x="3957.4085273742676" y="2600.9351196289062"/><att type="string" name="shared_name" value="Rv1307"/></node>
<node id="1318" label="Rv1106c" aliasName="Rv1106c"><graphics x="1550.1798028945923" y="1450.8146667480469"/><att type="string" name="shared_name" value="Rv1106c"/></node>
<node id="1319" label="Rv3590c" aliasName="PE_PGRS58"><graphics x="2142.2426147460938" y="671.181884765625"/><att type="string" name="shared_name" value="Rv3590c"/></node>
<node id="1320" label="Rv0300" aliasName="Rv0300"><graphics x="3502.6038818359375" y="1435.6286315917969"/><att type="string" name="shared_name" value="Rv0300"/></node>
<node id="1321" label="Rv1994c" aliasName="Rv1994c"><graphics x="1226.6913452148438" y="1748.7073211669922"/><att type="string" name="shared_name" value="Rv1994c"/></node>
<node id="1322" label="Rv3500c" aliasName="yrbE4B"><graphics x="3397.5098876953125" y="1908.9805603027344"/><att type="string" name="shared_name" value="Rv3500c"/></node>
<node id="1323" label="Rv0303" aliasName="Rv0303"><graphics x="3508.921875" y="1403.955078125"/><att type="string" name="shared_name" value="Rv0303"/></node>
<node id="1324" label="Rv2885c" aliasName="Rv2885c"><graphics x="3734.0181884765625" y="798.6696166992188"/><att type="string" name="shared_name" value="Rv2885c"/></node>
<node id="1325" label="Rv0302" aliasName="Rv0302"><graphics x="3469.250244140625" y="1422.4489135742188"/><att type="string" name="shared_name" value="Rv0302"/></node>
<node id="1326" label="Rv0301" aliasName="Rv0301"><graphics x="3478.990966796875" y="1448.7177429199219"/><att type="string" name="shared_name" value="Rv0301"/></node>
<node id="1327" label="Rv0308" aliasName="Rv0308"><graphics x="3835.0197143554688" y="1863.8833923339844"/><att type="string" name="shared_name" value="Rv0308"/></node>
<node id="1328" label="Rv2676c" aliasName="Rv2676c"><graphics x="260.661376953125" y="1898.3973999023438"/><att type="string" name="shared_name" value="Rv2676c"/></node>
<node id="1329" label="Rv3423c" aliasName="alr"><graphics x="1302.2532806396484" y="2641.313720703125"/><att type="string" name="shared_name" value="Rv3423c"/></node>
<node id="1330" label="Rv3246c" aliasName="mtrA"><graphics x="1625.3806915283203" y="1581.7228813171387"/><att type="string" name="shared_name" value="Rv3246c"/></node>
<node id="1331" label="Rv3171c" aliasName="hpx"><graphics x="2036.5634155273438" y="874.44677734375"/><att type="string" name="shared_name" value="Rv3171c"/></node>
<node id="1332" label="Rv3397c" aliasName="phyA"><graphics x="1553.3899076282978" y="1888.5980834960938"/><att type="string" name="shared_name" value="Rv3397c"/></node>
<node id="1333" label="Rv2140c" aliasName="TB18.6"><graphics x="4040.5354614257812" y="2498.7998657226562"/><att type="string" name="shared_name" value="Rv2140c"/></node>
<node id="1334" label="Rv3244c" aliasName="lpqB"><graphics x="1524.6460132598877" y="1548.432885169983"/><att type="string" name="shared_name" value="Rv3244c"/></node>
<node id="1335" label="Rv1311" aliasName="atpC"><graphics x="3986.2266426086426" y="2611.9695434570312"/><att type="string" name="shared_name" value="Rv1311"/></node>
<node id="1336" label="Rv3824c" aliasName="papA1"><graphics x="2067.9445190429688" y="1476.5429039001465"/><att type="string" name="shared_name" value="Rv3824c"/></node>
<node id="1337" label="Rv1107c" aliasName="xseB"><graphics x="1523.6722793579102" y="1474.657341003418"/><att type="string" name="shared_name" value="Rv1107c"/></node>
<node id="1338" label="Rv0014c" aliasName="pknB"><graphics x="1589.2956199645996" y="1012.6034545898438"/><att type="string" name="shared_name" value="Rv0014c"/></node>
<node id="1339" label="Rv1572c" aliasName="Rv1572c"><graphics x="1811.6787109375" y="880.1895751953125"/><att type="string" name="shared_name" value="Rv1572c"/></node>
<node id="1340" label="Rv1837c" aliasName="glcB"><graphics x="3565.269287109375" y="510.10455322265625"/><att type="string" name="shared_name" value="Rv1837c"/></node>
<node id="1341" label="Rv1315" aliasName="murA"><graphics x="3816.8084106445312" y="1392.7946166992188"/><att type="string" name="shared_name" value="Rv1315"/></node>
<node id="1342" label="Rv1219c" aliasName="Rv1219c"><graphics x="4262.564811706543" y="2157.20263671875"/><att type="string" name="shared_name" value="Rv1219c"/></node>
<node id="1343" label="Rv3501c" aliasName="yrbE4A"><graphics x="3435.6202392578125" y="1863.8833923339844"/><att type="string" name="shared_name" value="Rv3501c"/></node>
<node id="1344" label="Rv3245c" aliasName="mtrB"><graphics x="1596.3217849731445" y="1574.5334205627441"/><att type="string" name="shared_name" value="Rv3245c"/></node>
<node id="1345" label="Rv3424c" aliasName="Rv3424c"><graphics x="1280.6017150878906" y="2601.9498291015625"/><att type="string" name="shared_name" value="Rv3424c"/></node>
<node id="1346" label="Rv2675c" aliasName="Rv2675c"><graphics x="296.875" y="1904.0724792480469"/><att type="string" name="shared_name" value="Rv2675c"/></node>
<node id="1347" label="Rv1508c" aliasName="Rv1508c"><graphics x="2084.9907836914062" y="1994.2723693847656"/><att type="string" name="shared_name" value="Rv1508c"/></node>
<node id="1348" label="Rv2886c" aliasName="Rv2886c"><graphics x="3758.8953857421875" y="782.1434936523438"/><att type="string" name="shared_name" value="Rv2886c"/></node>
<node id="1349" label="Rv1370c" aliasName="Rv1370c"><graphics x="1196.5746765136719" y="1513.7951583862305"/><att type="string" name="shared_name" value="Rv1370c"/></node>
<node id="1350" label="Rv2250c" aliasName="Rv2250c"><graphics x="1219.2378540039062" y="721.2758178710938"/><att type="string" name="shared_name" value="Rv2250c"/></node>
<node id="1351" label="Rv3243c" aliasName="Rv3243c"><graphics x="1564.6045999526978" y="1534.2545204162598"/><att type="string" name="shared_name" value="Rv3243c"/></node>
<node id="1352" label="Rv3396c" aliasName="guaA"><graphics x="1470.5972061157227" y="1977.1126403808594"/><att type="string" name="shared_name" value="Rv3396c"/></node>
<node id="1353" label="Rv0578c" aliasName="PE_PGRS7"><graphics x="1680.4084396362305" y="2993.83642578125"/><att type="string" name="shared_name" value="Rv0578c"/></node>
<node id="1354" label="Rv3420c" aliasName="rimI"><graphics x="1245.1505432128906" y="2628.47900390625"/><att type="string" name="shared_name" value="Rv3420c"/></node>
<node id="1355" label="Rv1199c" aliasName="Rv1199c"><graphics x="1934.3368225097656" y="2106.7071533203125"/><att type="string" name="shared_name" value="Rv1199c"/></node>
<node id="1356" label="Rv0712" aliasName="Rv0712"><graphics x="1554.9443061351776" y="3051.5882568359375"/><att type="string" name="shared_name" value="Rv0712"/></node>
<node id="1357" label="Rv0015c" aliasName="pknA"><graphics x="1567.4115829467773" y="989.3867797851562"/><att type="string" name="shared_name" value="Rv0015c"/></node>
<node id="1358" label="Rv0711" aliasName="atsA"><graphics x="1623.1101760864258" y="2971.931640625"/><att type="string" name="shared_name" value="Rv0711"/></node>
<node id="1359" label="Rv0322" aliasName="udgA"><graphics x="1560.9223856925964" y="1230.9583129882812"/><att type="string" name="shared_name" value="Rv0322"/></node>
<node id="1360" label="Rv0320" aliasName="Rv0320"><graphics x="1781.6530303955078" y="1251.3955078125"/><att type="string" name="shared_name" value="Rv0320"/></node>
<node id="1361" label="Rv3659c" aliasName="Rv3659c"><graphics x="3772.98583984375" y="1912.6458435058594"/><att type="string" name="shared_name" value="Rv3659c"/></node>
<node id="1362" label="Rv3421c" aliasName="Rv3421c"><graphics x="1274.8256530761719" y="2635.1851806640625"/><att type="string" name="shared_name" value="Rv3421c"/></node>
<node id="1363" label="Rv0790c" aliasName="Rv0790c"><graphics x="4362.647882461548" y="2292.3137817382812"/><att type="string" name="shared_name" value="Rv0790c"/></node>
<node id="1364" label="Rv0328" aliasName="Rv0328"><graphics x="3430.9447021484375" y="1427.8309631347656"/><att type="string" name="shared_name" value="Rv0328"/></node>
<node id="1365" label="Rv1508A" aliasName="Rv1508A"><graphics x="2050.724395751953" y="1961.4709777832031"/><att type="string" name="shared_name" value="Rv1508A"/></node>
<node id="1366" label="Rv0326" aliasName="Rv0326"><graphics x="2849.4359130859375" y="1172.801025390625"/><att type="string" name="shared_name" value="Rv0326"/></node>
<node id="1367" label="Rv0325" aliasName="Rv0325"><graphics x="2814.7799072265625" y="1167.3173828125"/><att type="string" name="shared_name" value="Rv0325"/></node>
<node id="1368" label="Rv1507c" aliasName="Rv1507c"><graphics x="1806.3499450683594" y="1840.0989074707031"/><att type="string" name="shared_name" value="Rv1507c"/></node>
<node id="1369" label="Rv0324" aliasName="Rv0324"><graphics x="2768.3963623046875" y="1201.7318115234375"/><att type="string" name="shared_name" value="Rv0324"/></node>
<node id="1370" label="Rv2525c" aliasName="Rv2525c"><graphics x="2577.8035888671875" y="502.5394287109375"/><att type="string" name="shared_name" value="Rv2525c"/></node>
<node id="1371" label="Rv2678c" aliasName="hemE"><graphics x="303.30615234375" y="1939.9032592773438"/><att type="string" name="shared_name" value="Rv2678c"/></node>
<node id="1372" label="Rv3242c" aliasName="Rv3242c"><graphics x="1557.243658542633" y="1562.8090476989746"/><att type="string" name="shared_name" value="Rv3242c"/></node>
<node id="1373" label="Rv1334" aliasName="Rv1334"><graphics x="2698.065673828125" y="1970.9039916992188"/><att type="string" name="shared_name" value="Rv1334"/></node>
<node id="1374" label="Rv3395c" aliasName="Rv3395c"><graphics x="3685.6117935180664" y="2009.9017944335938"/><att type="string" name="shared_name" value="Rv3395c"/></node>
<node id="1375" label="Rv1333" aliasName="Rv1333"><graphics x="2763.68359375" y="1983.0768432617188"/><att type="string" name="shared_name" value="Rv1333"/></node>
<node id="1376" label="Rv1336" aliasName="cysM"><graphics x="2659.2681884765625" y="1898.8522338867188"/><att type="string" name="shared_name" value="Rv1336"/></node>
<node id="1377" label="Rv3591c" aliasName="Rv3591c"><graphics x="2105.40185546875" y="711.0408325195312"/><att type="string" name="shared_name" value="Rv3591c"/></node>
<node id="1378" label="Rv0016c" aliasName="pbpA"><graphics x="1562.3520793914795" y="940.3613891601562"/><att type="string" name="shared_name" value="Rv0016c"/></node>
<node id="1379" label="Rv1335" aliasName="Rv1335"><graphics x="2676.3497314453125" y="1940.37548828125"/><att type="string" name="shared_name" value="Rv1335"/></node>
<node id="1380" label="Rv1337" aliasName="Rv1337"><graphics x="2704.478759765625" y="1924.2755432128906"/><att type="string" name="shared_name" value="Rv1337"/></node>
<node id="1381" label="Rv1339" aliasName="Rv1339"><graphics x="2746.7847900390625" y="1949.2850341796875"/><att type="string" name="shared_name" value="Rv1339"/></node>
<node id="1382" label="Rv1839c" aliasName="Rv1839c"><graphics x="4118.197448730469" y="1381.6295776367188"/><att type="string" name="shared_name" value="Rv1839c"/></node>
<node id="1383" label="Rv0729" aliasName="xylB"><graphics x="3752.8153076171875" y="1368.7151489257812"/><att type="string" name="shared_name" value="Rv0729"/></node>
<node id="1384" label="Rv0316" aliasName="Rv0316"><graphics x="1319.0469818115234" y="881.7615966796875"/><att type="string" name="shared_name" value="Rv0316"/></node>
<node id="1385" label="Rv1507A" aliasName="Rv1507A"><graphics x="1799.505599975586" y="1882.4351501464844"/><att type="string" name="shared_name" value="Rv1507A"/></node>
<node id="1386" label="Rv3422c" aliasName="Rv3422c"><graphics x="1243.8196411132812" y="2599.85400390625"/><att type="string" name="shared_name" value="Rv3422c"/></node>
<node id="1387" label="Rv2677c" aliasName="hemY"><graphics x="333.904541015625" y="1866.5892333984375"/><att type="string" name="shared_name" value="Rv2677c"/></node>
<node id="1388" label="Rv1506c" aliasName="Rv1506c"><graphics x="1813.5319519042969" y="1862.2714233398438"/><att type="string" name="shared_name" value="Rv1506c"/></node>
<node id="1389" label="Rv2524c" aliasName="fas"><graphics x="1687.7116394042969" y="1819.8972778320312"/><att type="string" name="shared_name" value="Rv2524c"/></node>
<node id="1390" label="Rv0315" aliasName="Rv0315"><graphics x="1314.0348510742188" y="922.5368041992188"/><att type="string" name="shared_name" value="Rv0315"/></node>
<node id="1391" label="Rv0811c" aliasName="Rv0811c"><graphics x="499.5211181640625" y="1602.324348449707"/><att type="string" name="shared_name" value="Rv0811c"/></node>
<node id="1392" label="Rv2270" aliasName="lppN"><graphics x="3440.2244873046875" y="1250.4072875976562"/><att type="string" name="shared_name" value="Rv2270"/></node>
<node id="1393" label="Rv2272" aliasName="Rv2272"><graphics x="3397.5098876953125" y="1301.4671936035156"/><att type="string" name="shared_name" value="Rv2272"/></node>
<node id="1394" label="Rv2271" aliasName="Rv2271"><graphics x="3424.0889892578125" y="1282.3829345703125"/><att type="string" name="shared_name" value="Rv2271"/></node>
<node id="1395" label="Rv1444c" aliasName="Rv1444c"><graphics x="913.6453247070312" y="381.485595703125"/><att type="string" name="shared_name" value="Rv1444c"/></node>
<node id="1396" label="Rv3103c" aliasName="Rv3103c"><graphics x="4328.576324462891" y="2564.3298950195312"/><att type="string" name="shared_name" value="Rv3103c"/></node>
<node id="1397" label="Rv2795c" aliasName="Rv2795c"><graphics x="4033.0662231445312" y="1428.3322143554688"/><att type="string" name="shared_name" value="Rv2795c"/></node>
<node id="1398" label="Rv2456c" aliasName="Rv2456c"><graphics x="3981.7557067871094" y="1701.6822204589844"/><att type="string" name="shared_name" value="Rv2456c"/></node>
<node id="1399" label="Rv0829" aliasName="Rv0829"><graphics x="1799.8326263427734" y="1733.7560729980469"/><att type="string" name="shared_name" value="Rv0829"/></node>
<node id="1400" label="Rv0826" aliasName="Rv0826"><graphics x="3998.3200073242188" y="1927.3252868652344"/><att type="string" name="shared_name" value="Rv0826"/></node>
<node id="1401" label="Rv1378c" aliasName="Rv1378c"><graphics x="3638.5872802734375" y="2501.1458129882812"/><att type="string" name="shared_name" value="Rv1378c"/></node>
<node id="1402" label="Rv0820" aliasName="phoT"><graphics x="1639.4811553955078" y="405.5723876953125"/><att type="string" name="shared_name" value="Rv0820"/></node>
<node id="1403" label="Rv2415c" aliasName="Rv2415c"><graphics x="4259.0234375" y="2374.3775024414062"/><att type="string" name="shared_name" value="Rv2415c"/></node>
<node id="1404" label="Rv3880c" aliasName="Rv3880c"><graphics x="4158.944839477539" y="951.2581787109375"/><att type="string" name="shared_name" value="Rv3880c"/></node>
<node id="1405" label="Rv1136" aliasName="Rv1136"><graphics x="1837.9654541015625" y="583.8786010742188"/><att type="string" name="shared_name" value="Rv1136"/></node>
<node id="1406" label="Rv1134" aliasName="Rv1134"><graphics x="4035.174102783203" y="2578.1663208007812"/><att type="string" name="shared_name" value="Rv1134"/></node>
<node id="1407" label="Rv3842c" aliasName="glpQ1"><graphics x="3600.84423828125" y="2613.0112915039062"/><att type="string" name="shared_name" value="Rv3842c"/></node>
<node id="1408" label="Rv0143c" aliasName="Rv0143c"><graphics x="1528.0062141418457" y="1628.8612747192383"/><att type="string" name="shared_name" value="Rv0143c"/></node>
<node id="1409" label="Rv1132" aliasName="Rv1132"><graphics x="3626.41015625" y="1406.584716796875"/><att type="string" name="shared_name" value="Rv1132"/></node>
<node id="1410" label="Rv2263" aliasName="Rv2263"><graphics x="3989.2774658203125" y="647.9929809570312"/><att type="string" name="shared_name" value="Rv2263"/></node>
<node id="1411" label="Rv1131" aliasName="gltA1"><graphics x="3666.68408203125" y="1437.1548461914062"/><att type="string" name="shared_name" value="Rv1131"/></node>
<node id="1412" label="Rv1130" aliasName="Rv1130"><graphics x="3660.694091796875" y="1403.98828125"/><att type="string" name="shared_name" value="Rv1130"/></node>
<node id="1413" label="Rv2580c" aliasName="hisS"><graphics x="3721.5399169921875" y="968.1058349609375"/><att type="string" name="shared_name" value="Rv2580c"/></node>
<node id="1414" label="Rv2265" aliasName="Rv2265"><graphics x="1907.4682922363281" y="2242.6048583984375"/><att type="string" name="shared_name" value="Rv2265"/></node>
<node id="1415" label="Rv2794c" aliasName="Rv2794c"><graphics x="4040.6465454101562" y="1399.9147338867188"/><att type="string" name="shared_name" value="Rv2794c"/></node>
<node id="1416" label="Rv3102c" aliasName="ftsE"><graphics x="3536.1892852783203" y="2580.3926391601562"/><att type="string" name="shared_name" value="Rv3102c"/></node>
<node id="1417" label="Rv2260" aliasName="Rv2260"><graphics x="4348.244300365448" y="2497.9492797851562"/><att type="string" name="shared_name" value="Rv2260"/></node>
<node id="1418" label="Rv2455c" aliasName="Rv2455c"><graphics x="3923.64404296875" y="1742.4588317871094"/><att type="string" name="shared_name" value="Rv2455c"/></node>
<node id="1419" label="Rv0141c" aliasName="Rv0141c"><graphics x="1546.8525433540344" y="1693.0836029052734"/><att type="string" name="shared_name" value="Rv0141c"/></node>
<node id="1420" label="Rv1889c" aliasName="Rv1889c"><graphics x="4210.142395019531" y="1399.0178833007812"/><att type="string" name="shared_name" value="Rv1889c"/></node>
<node id="1421" label="Rv0818" aliasName="Rv0818"><graphics x="1679.2765045166016" y="253.89990234375"/><att type="string" name="shared_name" value="Rv0818"/></node>
<node id="1422" label="Rv3142c" aliasName="Rv3142c"><graphics x="3746.172119140625" y="2374.3775024414062"/><att type="string" name="shared_name" value="Rv3142c"/></node>
<node id="1423" label="Rv0819" aliasName="Rv0819"><graphics x="1684.7136535644531" y="218.4581298828125"/><att type="string" name="shared_name" value="Rv0819"/></node>
<node id="1424" label="Rv2505c" aliasName="fadD35"><graphics x="1921.8570251464844" y="1396.8777160644531"/><att type="string" name="shared_name" value="Rv2505c"/></node>
<node id="1425" label="Rv1905c" aliasName="aao"><graphics x="3510.560302734375" y="490.04205322265625"/><att type="string" name="shared_name" value="Rv1905c"/></node>
<node id="1426" label="Rv0812" aliasName="Rv0812"><graphics x="3947.7882385253906" y="2578.5549926757812"/><att type="string" name="shared_name" value="Rv0812"/></node>
<node id="1427" label="Rv3881c" aliasName="Rv3881c"><graphics x="4156.049392700195" y="984.3980712890625"/><att type="string" name="shared_name" value="Rv3881c"/></node>
<node id="1428" label="Rv2259" aliasName="adhE2"><graphics x="4328.0520396232605" y="2474.5720825195312"/><att type="string" name="shared_name" value="Rv2259"/></node>
<node id="1429" label="Rv1122" aliasName="gnd2"><graphics x="4248.8389892578125" y="648.7255325317383"/><att type="string" name="shared_name" value="Rv1122"/></node>
<node id="1430" label="Rv1125" aliasName="Rv1125"><graphics x="3488.429931640625" y="2011.6105346679688"/><att type="string" name="shared_name" value="Rv1125"/></node>
<node id="1431" label="Rv1124" aliasName="ephC"><graphics x="3481.82666015625" y="1980.4524841308594"/><att type="string" name="shared_name" value="Rv1124"/></node>
<node id="1432" label="Rv2253" aliasName="Rv2253"><graphics x="1244.2739562988281" y="754.567626953125"/><att type="string" name="shared_name" value="Rv2253"/></node>
<node id="1433" label="Rv2251" aliasName="Rv2251"><graphics x="1252.6679382324219" y="793.5798950195312"/><att type="string" name="shared_name" value="Rv2251"/></node>
<node id="1434" label="Rv3101c" aliasName="ftsX"><graphics x="3509.804458618164" y="2564.3298950195312"/><att type="string" name="shared_name" value="Rv3101c"/></node>
<node id="1435" label="Rv1121" aliasName="zwf1"><graphics x="4280.2659912109375" y="646.9597091674805"/><att type="string" name="shared_name" value="Rv1121"/></node>
<node id="1436" label="Rv2252" aliasName="Rv2252"><graphics x="1274.2417602539062" y="761.512451171875"/><att type="string" name="shared_name" value="Rv2252"/></node>
<node id="1437" label="Rv2454c" aliasName="Rv2454c"><graphics x="3968.802688598633" y="1752.2640075683594"/><att type="string" name="shared_name" value="Rv2454c"/></node>
<node id="1438" label="Rv2309c" aliasName="Rv2309c"><graphics x="1690.7916412353516" y="2362.568115234375"/><att type="string" name="shared_name" value="Rv2309c"/></node>
<node id="1439" label="Rv0420c" aliasName="Rv0420c"><graphics x="3494.3062133789062" y="1081.2392578125"/><att type="string" name="shared_name" value="Rv0420c"/></node>
<node id="1440" label="Rv1666c" aliasName="cyp139"><graphics x="3397.5098876953125" y="2318.7002563476562"/><att type="string" name="shared_name" value="Rv1666c"/></node>
<node id="1441" label="Rv2728c" aliasName="Rv2728c"><graphics x="4286.464752197266" y="1717.0450134277344"/><att type="string" name="shared_name" value="Rv2728c"/></node>
<node id="1442" label="Rv3883c" aliasName="mycP1"><graphics x="4160.564529418945" y="915.0728759765625"/><att type="string" name="shared_name" value="Rv3883c"/></node>
<node id="1443" label="Rv0848" aliasName="cysK2"><graphics x="2549.1870727539062" y="1798.7692260742188"/><att type="string" name="shared_name" value="Rv0848"/></node>
<node id="1444" label="Rv0849" aliasName="Rv0849"><graphics x="2532.4921264648438" y="1766.616455078125"/><att type="string" name="shared_name" value="Rv0849"/></node>
<node id="1445" label="Rv0847" aliasName="lpqS"><graphics x="2492.3729858398438" y="1754.6930236816406"/><att type="string" name="shared_name" value="Rv0847"/></node>
<node id="1446" label="Rv3181c" aliasName="Rv3181c"><graphics x="532.2865600585938" y="1604.7065963745117"/><att type="string" name="shared_name" value="Rv3181c"/></node>
<node id="1447" label="Rv1117" aliasName="Rv1117"><graphics x="3717.6758918762207" y="2600.9351196289062"/><att type="string" name="shared_name" value="Rv1117"/></node>
<node id="1448" label="Rv0845" aliasName="Rv0845"><graphics x="2090.9606323242188" y="2870.391845703125"/><att type="string" name="shared_name" value="Rv0845"/></node>
<node id="1449" label="Rv1116" aliasName="Rv1116"><graphics x="3979.746124267578" y="2281.1585083007812"/><att type="string" name="shared_name" value="Rv1116"/></node>
<node id="1450" label="Rv3882c" aliasName="Rv3882c"><graphics x="4127.329483032227" y="907.8687744140625"/><att type="string" name="shared_name" value="Rv3882c"/></node>
<node id="1451" label="Rv1115" aliasName="Rv1115"><graphics x="4017.017608642578" y="2266.4602661132812"/><att type="string" name="shared_name" value="Rv1115"/></node>
<node id="1452" label="Rv1902c" aliasName="nanT"><graphics x="3630.84423828125" y="2612.9963989257812"/><att type="string" name="shared_name" value="Rv1902c"/></node>
<node id="1453" label="Rv0843" aliasName="Rv0843"><graphics x="3513.1510009765625" y="1266.4916381835938"/><att type="string" name="shared_name" value="Rv0843"/></node>
<node id="1454" label="Rv2413c" aliasName="Rv2413c"><graphics x="4315.1812744140625" y="2404.2405395507812"/><att type="string" name="shared_name" value="Rv2413c"/></node>
<node id="1455" label="Rv0842" aliasName="Rv0842"><graphics x="3513.2803955078125" y="1296.6240234375"/><att type="string" name="shared_name" value="Rv0842"/></node>
<node id="1456" label="Rv0841" aliasName="Rv0841"><graphics x="3543.1439208984375" y="1280.9205017089844"/><att type="string" name="shared_name" value="Rv0841"/></node>
<node id="1457" label="Rv3039c" aliasName="echA17"><graphics x="1819.1733093261719" y="551.352783203125"/><att type="string" name="shared_name" value="Rv3039c"/></node>
<node id="1458" label="Rv1110" aliasName="ispH"><graphics x="1227.0112915039062" y="1561.6814231872559"/><att type="string" name="shared_name" value="Rv1110"/></node>
<node id="1459" label="Rv2792c" aliasName="Rv2792c"><graphics x="4111.8388671875" y="1608.4804382324219"/><att type="string" name="shared_name" value="Rv2792c"/></node>
<node id="1460" label="Rv2241" aliasName="aceE"><graphics x="2326.6041870117188" y="1299.1321258544922"/><att type="string" name="shared_name" value="Rv2241"/></node>
<node id="1461" label="Rv2242" aliasName="Rv2242"><graphics x="2222.8624877929688" y="1317.7680053710938"/><att type="string" name="shared_name" value="Rv2242"/></node>
<node id="1462" label="Rv2243" aliasName="fabD"><graphics x="1398.5423736572266" y="1941.87841796875"/><att type="string" name="shared_name" value="Rv2243"/></node>
<node id="1463" label="Rv1114" aliasName="Rv1114"><graphics x="4005.044952392578" y="2291.5681762695312"/><att type="string" name="shared_name" value="Rv1114"/></node>
<node id="1464" label="Rv2244" aliasName="acpP"><graphics x="1474.636215209961" y="1916.1246643066406"/><att type="string" name="shared_name" value="Rv2244"/></node>
<node id="1465" label="Rv1113" aliasName="Rv1113"><graphics x="3991.1315002441406" y="2256.2922973632812"/><att type="string" name="shared_name" value="Rv1113"/></node>
<node id="1466" label="Rv2245" aliasName="kasA"><graphics x="1477.3272857666016" y="1896.8482360839844"/><att type="string" name="shared_name" value="Rv2245"/></node>
<node id="1467" label="Rv1112" aliasName="Rv1112"><graphics x="3948.109893798828" y="2293.6292114257812"/><att type="string" name="shared_name" value="Rv1112"/></node>
<node id="1468" label="Rv2246" aliasName="kasB"><graphics x="1464.6412963867188" y="1937.8186340332031"/><att type="string" name="shared_name" value="Rv2246"/></node>
<node id="1469" label="Rv2453c" aliasName="mobA"><graphics x="3929.5101776123047" y="1696.6663513183594"/><att type="string" name="shared_name" value="Rv2453c"/></node>
<node id="1470" label="Rv3104c" aliasName="Rv3104c"><graphics x="4300.554107666016" y="2577.2748413085938"/><att type="string" name="shared_name" value="Rv3104c"/></node>
<node id="1471" label="Rv1441c" aliasName="PE_PGRS26"><graphics x="3899.0853881835938" y="2424.9478149414062"/><att type="string" name="shared_name" value="Rv1441c"/></node>
<node id="1472" label="Rv2729c" aliasName="Rv2729c"><graphics x="4354.913116455078" y="1717.4306335449219"/><att type="string" name="shared_name" value="Rv2729c"/></node>
<node id="1473" label="Rv2309A" aliasName="Rv2309A"><graphics x="1638.779281616211" y="2231.4821166992188"/><att type="string" name="shared_name" value="Rv2309A"/></node>
<node id="1474" label="Rv0838" aliasName="lpqR"><graphics x="3977.9078674316406" y="2318.7002563476562"/><att type="string" name="shared_name" value="Rv0838"/></node>
<node id="1475" label="Rv0839" aliasName="Rv0839"><graphics x="3976.02294921875" y="2349.5371704101562"/><att type="string" name="shared_name" value="Rv0839"/></node>
<node id="1476" label="Rv3884c" aliasName="Rv3884c"><graphics x="3750.5762939453125" y="270.4007568359375"/><att type="string" name="shared_name" value="Rv3884c"/></node>
<node id="1477" label="Rv1105" aliasName="Rv1105"><graphics x="3590.7335205078125" y="1683.0357360839844"/><att type="string" name="shared_name" value="Rv1105"/></node>
<node id="1478" label="Rv1104" aliasName="Rv1104"><graphics x="3619.851318359375" y="1699.0369567871094"/><att type="string" name="shared_name" value="Rv1104"/></node>
<node id="1479" label="Rv0833" aliasName="PE_PGRS13"><graphics x="3489.220500946045" y="2661.5014038085938"/><att type="string" name="shared_name" value="Rv0833"/></node>
<node id="1480" label="Rv2237" aliasName="Rv2237"><graphics x="4001.1986694335938" y="1895.5962829589844"/><att type="string" name="shared_name" value="Rv2237"/></node>
<node id="1481" label="Rv0835" aliasName="lpqQ"><graphics x="3886.75048828125" y="1630.0243835449219"/><att type="string" name="shared_name" value="Rv0835"/></node>
<node id="1482" label="Rv0830" aliasName="Rv0830"><graphics x="1831.7930603027344" y="1561.6830291748047"/><att type="string" name="shared_name" value="Rv0830"/></node>
<node id="1483" label="Rv1377c" aliasName="Rv1377c"><graphics x="3622.8663330078125" y="2474.5720825195312"/><att type="string" name="shared_name" value="Rv1377c"/></node>
<node id="1484" label="Rv0832" aliasName="PE_PGRS12"><graphics x="3458.3477783203125" y="2661.8566284179688"/><att type="string" name="shared_name" value="Rv0832"/></node>
<node id="1485" label="Rv2414c" aliasName="Rv2414c"><graphics x="4287.0137939453125" y="2389.4714965820312"/><att type="string" name="shared_name" value="Rv2414c"/></node>
<node id="1486" label="Rv2791c" aliasName="Rv2791c"><graphics x="4074.8349609375" y="1614.5580749511719"/><att type="string" name="shared_name" value="Rv2791c"/></node>
<node id="1487" label="Rv0744c" aliasName="Rv0744c"><graphics x="1715.1300354003906" y="2827.384033203125"/><att type="string" name="shared_name" value="Rv0744c"/></node>
<node id="1488" label="Rv2232" aliasName="Rv2232"><graphics x="3868.6956176757812" y="1863.8833923339844"/><att type="string" name="shared_name" value="Rv2232"/></node>
<node id="1489" label="Rv3843c" aliasName="Rv3843c"><graphics x="3572.447265625" y="2600.9351196289062"/><att type="string" name="shared_name" value="Rv3843c"/></node>
<node id="1490" label="Rv2970A" aliasName="Rv2970A"><graphics x="2986.5140380859375" y="1666.8174514770508"/><att type="string" name="shared_name" value="Rv2970A"/></node>
<node id="1491" label="Rv2235" aliasName="Rv2235"><graphics x="3866.8258056640625" y="1895.6963806152344"/><att type="string" name="shared_name" value="Rv2235"/></node>
<node id="1492" label="Rv3730c" aliasName="Rv3730c"><graphics x="1876.2938232421875" y="1664.098129272461"/><att type="string" name="shared_name" value="Rv3730c"/></node>
<node id="1493" label="Rv2452c" aliasName="Rv2452c"><graphics x="3951.9740600585938" y="1722.4800720214844"/><att type="string" name="shared_name" value="Rv2452c"/></node>
<node id="1494" label="Rv2234" aliasName="ptpA"><graphics x="3865.1222534179688" y="1927.5149841308594"/><att type="string" name="shared_name" value="Rv2234"/></node>
<node id="1495" label="Rv1531" aliasName="Rv1531"><graphics x="1521.6917533874512" y="1037.1073303222656"/><att type="string" name="shared_name" value="Rv1531"/></node>
<node id="1496" label="Rv3885c" aliasName="Rv3885c"><graphics x="3711.43017578125" y="282.0286865234375"/><att type="string" name="shared_name" value="Rv3885c"/></node>
<node id="1497" label="Rv1530" aliasName="adh"><graphics x="1511.8594360351562" y="1080.5874633789062"/><att type="string" name="shared_name" value="Rv1530"/></node>
<node id="1498" label="Rv0422c" aliasName="thiD"><graphics x="3481.3209838867188" y="1105.7724609375"/><att type="string" name="shared_name" value="Rv0422c"/></node>
<node id="1499" label="Rv1668c" aliasName="Rv1668c"><graphics x="3450.2298583984375" y="2354.3775024414062"/><att type="string" name="shared_name" value="Rv1668c"/></node>
<node id="1500" label="Rv1927" aliasName="Rv1927"><graphics x="3680.047607421875" y="758.5452270507812"/><att type="string" name="shared_name" value="Rv1927"/></node>
<node id="1501" label="Rv1948c" aliasName="Rv1948c"><graphics x="236.5849609375" y="1314.2779388427734"/><att type="string" name="shared_name" value="Rv1948c"/></node>
<node id="1502" label="Rv3814c" aliasName="Rv3814c"><graphics x="1675.4346542358398" y="2558.37646484375"/><att type="string" name="shared_name" value="Rv3814c"/></node>
<node id="1503" label="Rv1537" aliasName="dinX"><graphics x="1558.118808746338" y="1818.9270324707031"/><att type="string" name="shared_name" value="Rv1537"/></node>
<node id="1504" label="Rv1535" aliasName="Rv1535"><graphics x="1559.8982000350952" y="1763.4605255126953"/><att type="string" name="shared_name" value="Rv1535"/></node>
<node id="1505" label="Rv1536" aliasName="ileS"><graphics x="1527.2884063720703" y="1753.6419830322266"/><att type="string" name="shared_name" value="Rv1536"/></node>
<node id="1506" label="Rv2585c" aliasName="Rv2585c"><graphics x="3937.356719970703" y="1515.5466003417969"/><att type="string" name="shared_name" value="Rv2585c"/></node>
<node id="1507" label="Rv1533" aliasName="Rv1533"><graphics x="1616.6399536132812" y="1733.2980346679688"/><att type="string" name="shared_name" value="Rv1533"/></node>
<node id="1508" label="Rv1534" aliasName="Rv1534"><graphics x="1630.4757995605469" y="1703.970230102539"/><att type="string" name="shared_name" value="Rv1534"/></node>
<node id="1509" label="Rv0356c" aliasName="Rv0356c"><graphics x="3922.0671997070312" y="1779.8558044433594"/><att type="string" name="shared_name" value="Rv0356c"/></node>
<node id="1510" label="Rv3351c" aliasName="Rv3351c"><graphics x="544.1854858398438" y="742.1309814453125"/><att type="string" name="shared_name" value="Rv3351c"/></node>
<node id="1511" label="Rv1840c" aliasName="PE_PGRS34"><graphics x="4092.6547241210938" y="1401.9511108398438"/><att type="string" name="shared_name" value="Rv1840c"/></node>
<node id="1512" label="Rv0743c" aliasName="Rv0743c"><graphics x="1724.0330047607422" y="2781.245361328125"/><att type="string" name="shared_name" value="Rv0743c"/></node>
<node id="1513" label="Rv2419c" aliasName="Rv2419c"><graphics x="3529.1253967285156" y="1775.9666442871094"/><att type="string" name="shared_name" value="Rv2419c"/></node>
<node id="1514" label="Rv3291c" aliasName="Rv3291c"><graphics x="4169.0584716796875" y="1636.8330993652344"/><att type="string" name="shared_name" value="Rv3291c"/></node>
<node id="1515" label="Rv1925" aliasName="fadD31"><graphics x="1925.681640625" y="1362.58056640625"/><att type="string" name="shared_name" value="Rv1925"/></node>
<node id="1516" label="Rv1923" aliasName="lipD"><graphics x="2245.4486694335938" y="1099.8995056152344"/><att type="string" name="shared_name" value="Rv1923"/></node>
<node id="1517" label="Rv1922" aliasName="Rv1922"><graphics x="2270.2847900390625" y="1071.2730102539062"/><att type="string" name="shared_name" value="Rv1922"/></node>
<node id="1518" label="Rv1900c" aliasName="lipJ"><graphics x="4050.0190143585205" y="2521.7478637695312"/><att type="string" name="shared_name" value="Rv1900c"/></node>
<node id="1519" label="Rv1268c" aliasName="Rv1268c"><graphics x="1548.5538110733032" y="811.5664672851562"/><att type="string" name="shared_name" value="Rv1268c"/></node>
<node id="1520" label="Rv1989c" aliasName="Rv1989c"><graphics x="993.7551879882812" y="1905.70947265625"/><att type="string" name="shared_name" value="Rv1989c"/></node>
<node id="1521" label="Rv1920" aliasName="Rv1920"><graphics x="4090.6201782226562" y="2633.3316040039062"/><att type="string" name="shared_name" value="Rv1920"/></node>
<node id="1522" label="Rv3886c" aliasName="mycP2"><graphics x="3730.8935546875" y="300.687744140625"/><att type="string" name="shared_name" value="Rv3886c"/></node>
<node id="1523" label="Rv1520" aliasName="Rv1520"><graphics x="1871.1733703613281" y="1778.9626159667969"/><att type="string" name="shared_name" value="Rv1520"/></node>
<node id="1524" label="Rv2727c" aliasName="miaA"><graphics x="4321.674468994141" y="1683.0357360839844"/><att type="string" name="shared_name" value="Rv2727c"/></node>
<node id="1525" label="Rv1521" aliasName="fadD25"><graphics x="1905.343994140625" y="1546.2380595207214"/><att type="string" name="shared_name" value="Rv1521"/></node>
<node id="1526" label="Rv2307B" aliasName="Rv2307B"><graphics x="4187.586486816406" y="1496.1069641113281"/><att type="string" name="shared_name" value="Rv2307B"/></node>
<node id="1527" label="Rv3813c" aliasName="Rv3813c"><graphics x="1666.0314178466797" y="2596.778564453125"/><att type="string" name="shared_name" value="Rv3813c"/></node>
<node id="1528" label="Rv1937" aliasName="Rv1937"><graphics x="3423.161865234375" y="1949.3024291992188"/><att type="string" name="shared_name" value="Rv1937"/></node>
<node id="1529" label="Rv0630c" aliasName="recB"><graphics x="4242.616233825684" y="1217.5965576171875"/><att type="string" name="shared_name" value="Rv0630c"/></node>
<node id="1530" label="Rv1938" aliasName="ephB"><graphics x="3445.213623046875" y="2000.6937866210938"/><att type="string" name="shared_name" value="Rv1938"/></node>
<node id="1531" label="Rv0421c" aliasName="Rv0421c"><graphics x="3500.1751708984375" y="1120.3504638671875"/><att type="string" name="shared_name" value="Rv0421c"/></node>
<node id="1532" label="Rv1667c" aliasName="Rv1667c"><graphics x="3423.9512939453125" y="2336.4144897460938"/><att type="string" name="shared_name" value="Rv1667c"/></node>
<node id="1533" label="Rv1939" aliasName="Rv1939"><graphics x="3410.079833984375" y="1984.5726928710938"/><att type="string" name="shared_name" value="Rv1939"/></node>
<node id="1534" label="Rv2307A" aliasName="Rv2307A"><graphics x="4170.766418457031" y="1468.7177429199219"/><att type="string" name="shared_name" value="Rv2307A"/></node>
<node id="1535" label="Rv2307D" aliasName="Rv2307D"><graphics x="4204.518127441406" y="1524.5213623046875"/><att type="string" name="shared_name" value="Rv2307D"/></node>
<node id="1536" label="Rv2501c" aliasName="accA1"><graphics x="3559.1827392578125" y="845.9530029296875"/><att type="string" name="shared_name" value="Rv2501c"/></node>
<node id="1537" label="Rv1529" aliasName="fadD24"><graphics x="1503.4206199645996" y="1014.9622802734375"/><att type="string" name="shared_name" value="Rv1529"/></node>
<node id="1538" label="Rv1523" aliasName="Rv1523"><graphics x="1423.6343383789062" y="1629.001449584961"/><att type="string" name="shared_name" value="Rv1523"/></node>
<node id="1539" label="Rv2798c" aliasName="Rv2798c"><graphics x="4006.7102661132812" y="1405.4500122070312"/><att type="string" name="shared_name" value="Rv2798c"/></node>
<node id="1540" label="Rv1524" aliasName="Rv1524"><graphics x="1444.1975173950195" y="1733.2039031982422"/><att type="string" name="shared_name" value="Rv1524"/></node>
<node id="1541" label="Rv1525" aliasName="wbbL2"><graphics x="1491.5469551086426" y="1766.6440887451172"/><att type="string" name="shared_name" value="Rv1525"/></node>
<node id="1542" label="Rv3352c" aliasName="Rv3352c"><graphics x="578.0226440429688" y="786.9947509765625"/><att type="string" name="shared_name" value="Rv3352c"/></node>
<node id="1543" label="Rv0357c" aliasName="purA"><graphics x="3880.1990966796875" y="1775.9666442871094"/><att type="string" name="shared_name" value="Rv0357c"/></node>
<node id="1544" label="Rv2298" aliasName="Rv2298"><graphics x="1656.4910049438477" y="970.0753173828125"/><att type="string" name="shared_name" value="Rv2298"/></node>
<node id="1545" label="Rv2297" aliasName="Rv2297"><graphics x="1661.1138305664062" y="1009.6336059570312"/><att type="string" name="shared_name" value="Rv2297"/></node>
<node id="1546" label="Rv0259c" aliasName="Rv0259c"><graphics x="3192.514404296875" y="1884.1590881347656"/><att type="string" name="shared_name" value="Rv0259c"/></node>
<node id="1547" label="Rv2296" aliasName="Rv2296"><graphics x="1545.4885983467102" y="1088.4378662109375"/><att type="string" name="shared_name" value="Rv2296"/></node>
<node id="1548" label="Rv2295" aliasName="Rv2295"><graphics x="1608.825481414795" y="1041.4732055664062"/><att type="string" name="shared_name" value="Rv2295"/></node>
<node id="1549" label="Rv1936" aliasName="Rv1936"><graphics x="3397.5098876953125" y="1959.1852416992188"/><att type="string" name="shared_name" value="Rv1936"/></node>
<node id="1550" label="Rv3290c" aliasName="lat"><graphics x="4183.5338134765625" y="1613.6816711425781"/><att type="string" name="shared_name" value="Rv3290c"/></node>
<node id="1551" label="Rv1932" aliasName="tpx"><graphics x="4388.204528808594" y="1381.8754272460938"/><att type="string" name="shared_name" value="Rv1932"/></node>
<node id="1552" label="Rv3180c" aliasName="Rv3180c"><graphics x="532.6159057617188" y="1659.7165451049805"/><att type="string" name="shared_name" value="Rv3180c"/></node>
<node id="1553" label="Rv1267c" aliasName="embR"><graphics x="1566.8077001571655" y="880.1620483398438"/><att type="string" name="shared_name" value="Rv1267c"/></node>
<node id="1554" label="Rv3887c" aliasName="Rv3887c"><graphics x="3761.2027587890625" y="296.16455078125"/><att type="string" name="shared_name" value="Rv3887c"/></node>
<node id="1555" label="Rv2306A" aliasName="Rv2306A"><graphics x="1748.4190063476562" y="2938.5628662109375"/><att type="string" name="shared_name" value="Rv2306A"/></node>
<node id="1556" label="Rv2306B" aliasName="Rv2306B"><graphics x="1759.8729248046875" y="2975.2589111328125"/><att type="string" name="shared_name" value="Rv2306B"/></node>
<node id="1557" label="Rv0424c" aliasName="Rv0424c"><graphics x="3523.7003784179688" y="1104.0054931640625"/><att type="string" name="shared_name" value="Rv0424c"/></node>
<node id="1558" label="Rv1510" aliasName="Rv1510"><graphics x="2057.268829345703" y="1999.50927734375"/><att type="string" name="shared_name" value="Rv1510"/></node>
<node id="1559" label="Rv0804" aliasName="Rv0804"><graphics x="3996.2575397491455" y="2541.4851684570312"/><att type="string" name="shared_name" value="Rv0804"/></node>
<node id="1560" label="Rv1513" aliasName="Rv1513"><graphics x="1934.84423828125" y="1895.1677551269531"/><att type="string" name="shared_name" value="Rv1513"/></node>
<node id="1561" label="Rv1511" aliasName="gmdA"><graphics x="1886.5369262695312" y="1859.6727294921875"/><att type="string" name="shared_name" value="Rv1511"/></node>
<node id="1562" label="Rv2290" aliasName="lppO"><graphics x="1227.0716857910156" y="278.6683349609375"/><att type="string" name="shared_name" value="Rv2290"/></node>
<node id="1563" label="Rv1946c" aliasName="lppG"><graphics x="3893.64404296875" y="1754.3896179199219"/><att type="string" name="shared_name" value="Rv1946c"/></node>
<node id="1564" label="Rv1512" aliasName="epiA"><graphics x="1992.8357849121094" y="1904.6153869628906"/><att type="string" name="shared_name" value="Rv1512"/></node>
<node id="1565" label="Rv2398c" aliasName="cysW"><graphics x="3650.910400390625" y="1153.2710571289062"/><att type="string" name="shared_name" value="Rv2398c"/></node>
<node id="1566" label="Rv2291" aliasName="sseB"><graphics x="1239.789306640625" y="243.530029296875"/><att type="string" name="shared_name" value="Rv2291"/></node>
<node id="1567" label="Rv2797c" aliasName="Rv2797c"><graphics x="3972.5715942382812" y="1409.2373657226562"/><att type="string" name="shared_name" value="Rv2797c"/></node>
<node id="1568" label="Rv1517" aliasName="Rv1517"><graphics x="1948.8180236816406" y="1709.5265808105469"/><att type="string" name="shared_name" value="Rv1517"/></node>
<node id="1569" label="Rv1518" aliasName="Rv1518"><graphics x="1928.107421875" y="1770.7166900634766"/><att type="string" name="shared_name" value="Rv1518"/></node>
<node id="1570" label="Rv2294" aliasName="Rv2294"><graphics x="1810.6389770507812" y="934.7098999023438"/><att type="string" name="shared_name" value="Rv2294"/></node>
<node id="1571" label="Rv3816c" aliasName="Rv3816c"><graphics x="1698.477523803711" y="2582.73974609375"/><att type="string" name="shared_name" value="Rv3816c"/></node>
<node id="1572" label="Rv2285" aliasName="Rv2285"><graphics x="1593.758991241455" y="1503.695728302002"/><att type="string" name="shared_name" value="Rv2285"/></node>
<node id="1573" label="Rv2417c" aliasName="Rv2417c"><graphics x="3687.721405029297" y="2185.4202270507812"/><att type="string" name="shared_name" value="Rv2417c"/></node>
<node id="1574" label="Rv2284" aliasName="lipM"><graphics x="1579.4247970581055" y="1586.646198272705"/><att type="string" name="shared_name" value="Rv2284"/></node>
<node id="1575" label="Rv2031c" aliasName="hspX"><graphics x="2056.9525451660156" y="2758.206298828125"/><att type="string" name="shared_name" value="Rv2031c"/></node>
<node id="1576" label="Rv2287" aliasName="yjcE"><graphics x="1220.2160949707031" y="353.962158203125"/><att type="string" name="shared_name" value="Rv2287"/></node>
<node id="1577" label="Rv1519" aliasName="Rv1519"><graphics x="1911.7979736328125" y="1696.689712524414"/><att type="string" name="shared_name" value="Rv1519"/></node>
<node id="1578" label="Rv3353c" aliasName="Rv3353c"><graphics x="618.00732421875" y="833.885498046875"/><att type="string" name="shared_name" value="Rv3353c"/></node>
<node id="1579" label="Rv2289" aliasName="cdh"><graphics x="1193.7720947265625" y="373.7236328125"/><att type="string" name="shared_name" value="Rv2289"/></node>
<node id="1580" label="Rv2288" aliasName="Rv2288"><graphics x="1218.52734375" y="323.4071044921875"/><att type="string" name="shared_name" value="Rv2288"/></node>
<node id="1581" label="Rv2397c" aliasName="cysA1"><graphics x="3645.5380859375" y="1127.0370483398438"/><att type="string" name="shared_name" value="Rv2397c"/></node>
<node id="1582" label="Rv0803" aliasName="purL"><graphics x="4020.0190143585205" y="2521.7478637695312"/><att type="string" name="shared_name" value="Rv0803"/></node>
<node id="1583" label="Rv0800" aliasName="pepC"><graphics x="1208.0916137695312" y="1420.7840042114258"/><att type="string" name="shared_name" value="Rv0800"/></node>
<node id="1584" label="Rv0801" aliasName="Rv0801"><graphics x="1172.5664978027344" y="1405.174545288086"/><att type="string" name="shared_name" value="Rv0801"/></node>
<node id="1585" label="Rv1903" aliasName="Rv1903"><graphics x="3659.2308235168457" y="2600.9351196289062"/><att type="string" name="shared_name" value="Rv1903"/></node>
<node id="1586" label="Rv1915" aliasName="aceAa"><graphics x="3529.174560546875" y="523.2290649414062"/><att type="string" name="shared_name" value="Rv1915"/></node>
<node id="1587" label="Rv1916" aliasName="aceAb"><graphics x="3540.0816650390625" y="505.10382080078125"/><att type="string" name="shared_name" value="Rv1916"/></node>
<node id="1588" label="Rv3888c" aliasName="Rv3888c"><graphics x="3728.1976318359375" y="262.44140625"/><att type="string" name="shared_name" value="Rv3888c"/></node>
<node id="1589" label="Rv0423c" aliasName="thiC"><graphics x="3524.0185546875" y="1069.54296875"/><att type="string" name="shared_name" value="Rv0423c"/></node>
<node id="1590" label="Rv2399c" aliasName="cysT"><graphics x="3635.481201171875" y="1101.2330932617188"/><att type="string" name="shared_name" value="Rv2399c"/></node>
<node id="1591" label="Rv1500" aliasName="Rv1500"><graphics x="1602.2080612182617" y="1751.5108337402344"/><att type="string" name="shared_name" value="Rv1500"/></node>
<node id="1592" label="Rv1501" aliasName="Rv1501"><graphics x="1657.0144958496094" y="1764.8769836425781"/><att type="string" name="shared_name" value="Rv1501"/></node>
<node id="1593" label="Rv1502" aliasName="Rv1502"><graphics x="1781.0451354980469" y="1811.0623779296875"/><att type="string" name="shared_name" value="Rv1502"/></node>
<node id="1594" label="Rv2304c" aliasName="Rv2304c"><graphics x="3787.648468017578" y="2638.8870239257812"/><att type="string" name="shared_name" value="Rv2304c"/></node>
<node id="1595" label="Rv2283" aliasName="Rv2283"><graphics x="1587.7895050048828" y="1652.9167709350586"/><att type="string" name="shared_name" value="Rv2283"/></node>
<node id="1596" label="Rv3815c" aliasName="Rv3815c"><graphics x="1700.892837524414" y="2549.0221557617188"/><att type="string" name="shared_name" value="Rv3815c"/></node>
<node id="1597" label="Rv2280" aliasName="Rv2280"><graphics x="946.5226440429688" y="1682.3176574707031"/><att type="string" name="shared_name" value="Rv2280"/></node>
<node id="1598" label="Rv2457c" aliasName="clpX"><graphics x="4009.0992736816406" y="1683.0357360839844"/><att type="string" name="shared_name" value="Rv2457c"/></node>
<node id="1599" label="Rv2796c" aliasName="lppV"><graphics x="3987.5442504882812" y="1434.5379028320312"/><att type="string" name="shared_name" value="Rv2796c"/></node>
<node id="1600" label="Rv2276" aliasName="cyp121"><graphics x="4123.903717041016" y="2349.5234985351562"/><att type="string" name="shared_name" value="Rv2276"/></node>
<node id="1601" label="Rv1509" aliasName="Rv1509"><graphics x="2092.0816040039062" y="1969.7764282226562"/><att type="string" name="shared_name" value="Rv1509"/></node>
<node id="1602" label="Rv2275" aliasName="Rv2275"><graphics x="4123.236389160156" y="2318.7002563476562"/><att type="string" name="shared_name" value="Rv2275"/></node>
<node id="1603" label="Rv2418c" aliasName="Rv2418c"><graphics x="3500.464141845703" y="1806.2276306152344"/><att type="string" name="shared_name" value="Rv2418c"/></node>
<node id="1604" label="Rv0464c" aliasName="Rv0464c"><graphics x="3498.54931640625" y="380.64569091796875"/><att type="string" name="shared_name" value="Rv0464c"/></node>
<node id="1605" label="Rv2273" aliasName="Rv2273"><graphics x="3424.5875244140625" y="1315.1277465820312"/><att type="string" name="shared_name" value="Rv2273"/></node>
<node id="1606" label="Rv2030c" aliasName="Rv2030c"><graphics x="2021.3668518066406" y="2711.563720703125"/><att type="string" name="shared_name" value="Rv2030c"/></node>
<node id="1607" label="Rv2279" aliasName="Rv2279"><graphics x="841.0001831054688" y="1566.6018924713135"/><att type="string" name="shared_name" value="Rv2279"/></node>
<node id="1608" label="Rv2581c" aliasName="Rv2581c"><graphics x="3770.107147216797" y="991.7188720703125"/><att type="string" name="shared_name" value="Rv2581c"/></node>
<node id="1609" label="Rv2278" aliasName="Rv2278"><graphics x="886.7864990234375" y="1623.5182571411133"/><att type="string" name="shared_name" value="Rv2278"/></node>
<node id="1610" label="Rv1269c" aliasName="Rv1269c"><graphics x="1522.7006587982178" y="776.311279296875"/><att type="string" name="shared_name" value="Rv1269c"/></node>
<node id="1611" label="Rv1913" aliasName="Rv1913"><graphics x="1817.9421081542969" y="1142.5739135742188"/><att type="string" name="shared_name" value="Rv1913"/></node>
<node id="1612" label="Rv1966" aliasName="mce3A"><graphics x="3599.4354248046875" y="1482.1983337402344"/><att type="string" name="shared_name" value="Rv1966"/></node>
<node id="1613" label="Rv1967" aliasName="mce3B"><graphics x="3584.0609130859375" y="1468.7177429199219"/><att type="string" name="shared_name" value="Rv1967"/></node>
<node id="1614" label="Rv3074" aliasName="Rv3074"><graphics x="2291.49169921875" y="372.82568359375"/><att type="string" name="shared_name" value="Rv3074"/></node>
<node id="1615" label="Rv1968" aliasName="mce3C"><graphics x="3542.28369140625" y="1493.7587585449219"/><att type="string" name="shared_name" value="Rv1968"/></node>
<node id="1616" label="Rv1969" aliasName="mce3D"><graphics x="3562.2529296875" y="1477.2997741699219"/><att type="string" name="shared_name" value="Rv1969"/></node>
<node id="1617" label="Rv3071" aliasName="Rv3071"><graphics x="1191.0823669433594" y="1072.5002746582031"/><att type="string" name="shared_name" value="Rv3071"/></node>
<node id="1618" label="Rv2011c" aliasName="Rv2011c"><graphics x="3942.9225788116455" y="2521.7478637695312"/><att type="string" name="shared_name" value="Rv2011c"/></node>
<node id="1619" label="Rv3070" aliasName="ccrB"><graphics x="1186.8330383300781" y="1045.37353515625"/><att type="string" name="shared_name" value="Rv3070"/></node>
<node id="1620" label="Rv1964" aliasName="yrbE3A"><graphics x="3568.1282958984375" y="1494.6004333496094"/><att type="string" name="shared_name" value="Rv1964"/></node>
<node id="1621" label="Rv1965" aliasName="yrbE3B"><graphics x="3584.2513427734375" y="1496.1772155761719"/><att type="string" name="shared_name" value="Rv1965"/></node>
<node id="1622" label="Rv0256c" aliasName="PPE2"><graphics x="3886.6507415771484" y="2060.7619018554688"/><att type="string" name="shared_name" value="Rv0256c"/></node>
<node id="1623" label="Rv1961" aliasName="Rv1961"><graphics x="3839.7767333984375" y="1711.0000915527344"/><att type="string" name="shared_name" value="Rv1961"/></node>
<node id="1624" label="Rv2974c" aliasName="Rv2974c"><graphics x="3730.844451904297" y="2235.6436157226562"/><att type="string" name="shared_name" value="Rv2974c"/></node>
<node id="1625" label="Rv0465c" aliasName="Rv0465c"><graphics x="3493.910400390625" y="415.84063720703125"/><att type="string" name="shared_name" value="Rv0465c"/></node>
<node id="1626" label="Rv1330c" aliasName="Rv1330c"><graphics x="1804.552261352539" y="2818.918212890625"/><att type="string" name="shared_name" value="Rv1330c"/></node>
<node id="1627" label="Rv3705c" aliasName="Rv3705c"><graphics x="3783.5037841796875" y="544.5365600585938"/><att type="string" name="shared_name" value="Rv3705c"/></node>
<node id="1628" label="Rv2628" aliasName="Rv2628"><graphics x="2076.7714233398438" y="2688.536865234375"/><att type="string" name="shared_name" value="Rv2628"/></node>
<node id="1629" label="Rv2303c" aliasName="Rv2303c"><graphics x="3757.3011474609375" y="2633.3316040039062"/><att type="string" name="shared_name" value="Rv2303c"/></node>
<node id="1630" label="Rv2629" aliasName="Rv2629"><graphics x="2081.2942504882812" y="2606.4346923828125"/><att type="string" name="shared_name" value="Rv2629"/></node>
<node id="1631" label="Rv2622" aliasName="Rv2622"><graphics x="1397.3345184326172" y="1576.1432456970215"/><att type="string" name="shared_name" value="Rv2622"/></node>
<node id="1632" label="Rv1944c" aliasName="Rv1944c"><graphics x="2120.7603149414062" y="1402.2684478759766"/><att type="string" name="shared_name" value="Rv1944c"/></node>
<node id="1633" label="Rv2623" aliasName="TB31.7"><graphics x="1629.0222854614258" y="2277.693603515625"/><att type="string" name="shared_name" value="Rv2623"/></node>
<node id="1634" label="Rv1041c" aliasName="Rv1041c"><graphics x="2269.801025390625" y="2324.8849487304688"/><att type="string" name="shared_name" value="Rv1041c"/></node>
<node id="1635" label="Rv2072c" aliasName="cobL"><graphics x="3439.1766357421875" y="866.6526489257812"/><att type="string" name="shared_name" value="Rv2072c"/></node>
<node id="1636" label="Rv2835c" aliasName="ugpA"><graphics x="1725.4542694091797" y="2079.8151245117188"/><att type="string" name="shared_name" value="Rv2835c"/></node>
<node id="1637" label="Rv3069" aliasName="ccrB"><graphics x="1230.1194763183594" y="1064.1561584472656"/><att type="string" name="shared_name" value="Rv3069"/></node>
<node id="1638" label="Rv3067" aliasName="Rv3067"><graphics x="3571.6685485839844" y="2343.3389282226562"/><att type="string" name="shared_name" value="Rv3067"/></node>
<node id="1639" label="Rv3889c" aliasName="Rv3889c"><graphics x="3703.989990234375" y="225.1649169921875"/><att type="string" name="shared_name" value="Rv3889c"/></node>
<node id="1640" label="Rv3666c" aliasName="dppA"><graphics x="3978.105987548828" y="1554.6056823730469"/><att type="string" name="shared_name" value="Rv3666c"/></node>
<node id="1641" label="Rv3065" aliasName="mmr"><graphics x="3596.116912841797" y="2353.4404907226562"/><att type="string" name="shared_name" value="Rv3065"/></node>
<node id="1642" label="Rv3066" aliasName="Rv3066"><graphics x="3579.942169189453" y="2318.7002563476562"/><att type="string" name="shared_name" value="Rv3066"/></node>
<node id="1643" label="Rv3084" aliasName="lipR"><graphics x="1499.001277923584" y="1352.3477935791016"/><att type="string" name="shared_name" value="Rv3084"/></node>
<node id="1644" label="Rv3083" aliasName="Rv3083"><graphics x="1536.4101104736328" y="1341.5211639404297"/><att type="string" name="shared_name" value="Rv3083"/></node>
<node id="1645" label="Rv3086" aliasName="adhD"><graphics x="1552.1983189582825" y="1410.2432250976562"/><att type="string" name="shared_name" value="Rv3086"/></node>
<node id="1646" label="Rv0895" aliasName="Rv0895"><graphics x="1634.544822692871" y="1391.3016357421875"/><att type="string" name="shared_name" value="Rv0895"/></node>
<node id="1647" label="Rv3085" aliasName="Rv3085"><graphics x="1434.148811340332" y="1308.7958526611328"/><att type="string" name="shared_name" value="Rv3085"/></node>
<node id="1648" label="Rv1978" aliasName="Rv1978"><graphics x="2083.5389404296875" y="1657.5747604370117"/><att type="string" name="shared_name" value="Rv1978"/></node>
<node id="1649" label="Rv1975" aliasName="Rv1975"><graphics x="3584.653076171875" y="1556.9020690917969"/><att type="string" name="shared_name" value="Rv1975"/></node>
<node id="1650" label="Rv1973" aliasName="Rv1973"><graphics x="3613.7265625" y="1541.4767761230469"/><att type="string" name="shared_name" value="Rv1973"/></node>
<node id="1651" label="Rv1158c" aliasName="Rv1158c"><graphics x="3421.267822265625" y="2277.4815063476562"/><att type="string" name="shared_name" value="Rv1158c"/></node>
<node id="1652" label="Rv0899" aliasName="ompA"><graphics x="4175.234081268311" y="2109.2651977539062"/><att type="string" name="shared_name" value="Rv0899"/></node>
<node id="1653" label="Rv1974" aliasName="Rv1974"><graphics x="3578.8931884765625" y="1516.9074401855469"/><att type="string" name="shared_name" value="Rv1974"/></node>
<node id="1654" label="Rv1971" aliasName="mce3F"><graphics x="3550.9466552734375" y="1514.6257019042969"/><att type="string" name="shared_name" value="Rv1971"/></node>
<node id="1655" label="Rv1972" aliasName="Rv1972"><graphics x="3552.55322265625" y="1548.2384948730469"/><att type="string" name="shared_name" value="Rv1972"/></node>
<node id="1656" label="Rv0255c" aliasName="cobQ1"><graphics x="3936.3528900146484" y="2032.0458374023438"/><att type="string" name="shared_name" value="Rv0255c"/></node>
<node id="1657" label="Rv1970" aliasName="lprM"><graphics x="3609.2672119140625" y="1506.2550964355469"/><att type="string" name="shared_name" value="Rv1970"/></node>
<node id="1658" label="Rv0894" aliasName="Rv0894"><graphics x="1758.1137390136719" y="1333.0593872070312"/><att type="string" name="shared_name" value="Rv0894"/></node>
<node id="1659" label="Rv1730c" aliasName="Rv1730c"><graphics x="2214.1719970703125" y="1132.8013000488281"/><att type="string" name="shared_name" value="Rv1730c"/></node>
<node id="1660" label="Rv2975c" aliasName="Rv2975c"><graphics x="3704.735321044922" y="2215.0134887695312"/><att type="string" name="shared_name" value="Rv2975c"/></node>
<node id="1661" label="Rv0892" aliasName="Rv0892"><graphics x="1430.7197494506836" y="1540.6067062616348"/><att type="string" name="shared_name" value="Rv0892"/></node>
<node id="1662" label="Rv3705A" aliasName="Rv3705A"><graphics x="3759.0225219726562" y="519.0924682617188"/><att type="string" name="shared_name" value="Rv3705A"/></node>
<node id="1663" label="Rv0990c" aliasName="Rv0990c"><graphics x="4065.131607055664" y="964.54248046875"/><att type="string" name="shared_name" value="Rv0990c"/></node>
<node id="1664" label="Rv3704c" aliasName="gshA"><graphics x="3819.982177734375" y="493.18035888671875"/><att type="string" name="shared_name" value="Rv3704c"/></node>
<node id="1665" label="Rv2618" aliasName="Rv2618"><graphics x="4110.3251953125" y="1016.2767333984375"/><att type="string" name="shared_name" value="Rv2618"/></node>
<node id="1666" label="Rv2610c" aliasName="pimA"><graphics x="1163.1523132324219" y="211.36376953125"/><att type="string" name="shared_name" value="Rv2610c"/></node>
<node id="1667" label="Rv0395" aliasName="Rv0395"><graphics x="3860.934814453125" y="1208.5548706054688"/><att type="string" name="shared_name" value="Rv0395"/></node>
<node id="1668" label="Rv2073c" aliasName="Rv2073c"><graphics x="3485.70703125" y="168.902099609375"/><att type="string" name="shared_name" value="Rv2073c"/></node>
<node id="1669" label="Rv0393" aliasName="Rv0393"><graphics x="3425.7686767578125" y="2600.9351196289062"/><att type="string" name="shared_name" value="Rv0393"/></node>
<node id="1670" label="Rv2351c" aliasName="plcA"><graphics x="4135.6998291015625" y="705.0880737304688"/><att type="string" name="shared_name" value="Rv2351c"/></node>
<node id="1671" label="Rv3076" aliasName="Rv3076"><graphics x="1414.1742095947266" y="3049.6868896484375"/><att type="string" name="shared_name" value="Rv3076"/></node>
<node id="1672" label="Rv3077" aliasName="Rv3077"><graphics x="1446.1641082763672" y="3063.1903076171875"/><att type="string" name="shared_name" value="Rv3077"/></node>
<node id="1673" label="Rv3665c" aliasName="dppB"><graphics x="4001.7184143066406" y="1527.4504089355469"/><att type="string" name="shared_name" value="Rv3665c"/></node>
<node id="1674" label="Rv3078" aliasName="hab"><graphics x="1406.5248260498047" y="3078.2939453125"/><att type="string" name="shared_name" value="Rv3078"/></node>
<node id="1675" label="Rv0396" aliasName="Rv0396"><graphics x="3836.286865234375" y="1232.2814331054688"/><att type="string" name="shared_name" value="Rv0396"/></node>
<node id="1676" label="Rv1040c" aliasName="PE8"><graphics x="637.4839477539062" y="1920.1722106933594"/><att type="string" name="shared_name" value="Rv1040c"/></node>
<node id="1677" label="Rv0397" aliasName="Rv0397"><graphics x="3811.09228515625" y="1256.5580444335938"/><att type="string" name="shared_name" value="Rv0397"/></node>
<node id="1678" label="Rv1940" aliasName="ribA1"><graphics x="3415.628662109375" y="2012.0458374023438"/><att type="string" name="shared_name" value="Rv1940"/></node>
<node id="1679" label="Rv1941" aliasName="Rv1941"><graphics x="3430.9207763671875" y="1976.5497436523438"/><att type="string" name="shared_name" value="Rv1941"/></node>
<node id="1680" label="Rv3312A" aliasName="Rv3312A"><graphics x="855.9556274414062" y="436.8260498046875"/><att type="string" name="shared_name" value="Rv3312A"/></node>
<node id="1681" label="Rv0391" aliasName="metZ"><graphics x="3090.14453125" y="1618.0118103027344"/><att type="string" name="shared_name" value="Rv0391"/></node>
<node id="1682" label="Rv0390" aliasName="Rv0390"><graphics x="3128.21630859375" y="1595.5801734924316"/><att type="string" name="shared_name" value="Rv0390"/></node>
<node id="1683" label="Rv1945" aliasName="Rv1945"><graphics x="2185.34716796875" y="1429.3407440185547"/><att type="string" name="shared_name" value="Rv1945"/></node>
<node id="1684" label="Rv1947" aliasName="Rv1947"><graphics x="3867.5299072265625" y="1734.3412780761719"/><att type="string" name="shared_name" value="Rv1947"/></node>
<node id="1685" label="Rv1196" aliasName="PPE18"><graphics x="1206.0602416992188" y="2139.8569946289062"/><att type="string" name="shared_name" value="Rv1196"/></node>
<node id="1686" label="Rv0354c" aliasName="PPE7"><graphics x="3898.1213989257812" y="1806.5081481933594"/><att type="string" name="shared_name" value="Rv0354c"/></node>
<node id="1687" label="Rv2976c" aliasName="ung"><graphics x="4038.828369140625" y="1654.6466979980469"/><att type="string" name="shared_name" value="Rv2976c"/></node>
<node id="1688" label="Rv1195" aliasName="PE13"><graphics x="1187.0734252929688" y="2163.179931640625"/><att type="string" name="shared_name" value="Rv1195"/></node>
<node id="1689" label="Rv1198" aliasName="esxL"><graphics x="1315.854019165039" y="2112.5868530273438"/><att type="string" name="shared_name" value="Rv1198"/></node>
<node id="1690" label="Rv0898c" aliasName="Rv0898c"><graphics x="4216.884094238281" y="2160.7412719726562"/><att type="string" name="shared_name" value="Rv0898c"/></node>
<node id="1691" label="Rv1197" aliasName="esxK"><graphics x="1242.07568359375" y="2135.6796264648438"/><att type="string" name="shared_name" value="Rv1197"/></node>
<node id="1692" label="Rv2833c" aliasName="ugpB"><graphics x="1725.0597839355469" y="2108.1132202148438"/><att type="string" name="shared_name" value="Rv2833c"/></node>
<node id="1693" label="Rv2602" aliasName="Rv2602"><graphics x="2378.2061767578125" y="618.4633178710938"/><att type="string" name="shared_name" value="Rv2602"/></node>
<node id="1694" label="Rv2600" aliasName="Rv2600"><graphics x="2373.27197265625" y="682.2908935546875"/><att type="string" name="shared_name" value="Rv2600"/></node>
<node id="1695" label="Rv2601" aliasName="speE"><graphics x="2339.8680419921875" y="682.0982666015625"/><att type="string" name="shared_name" value="Rv2601"/></node>
<node id="1696" label="Rv0389" aliasName="purT"><graphics x="3161.978515625" y="1580.5158157348633"/><att type="string" name="shared_name" value="Rv0389"/></node>
<node id="1697" label="Rv2189c" aliasName="Rv2189c"><graphics x="4092.749053955078" y="2578.0864868164062"/><att type="string" name="shared_name" value="Rv2189c"/></node>
<node id="1698" label="Rv3707c" aliasName="Rv3707c"><graphics x="3700.275634765625" y="573.9891967773438"/><att type="string" name="shared_name" value="Rv3707c"/></node>
<node id="1699" label="Rv3045" aliasName="adhC"><graphics x="205.2490234375" y="1403.6651000976562"/><att type="string" name="shared_name" value="Rv3045"/></node>
<node id="1700" label="Rv3664c" aliasName="dppC"><graphics x="3954.52587890625" y="1536.6413269042969"/><att type="string" name="shared_name" value="Rv3664c"/></node>
<node id="1701" label="Rv0385" aliasName="Rv0385"><graphics x="1522.5698356628418" y="1108.7803955078125"/><att type="string" name="shared_name" value="Rv0385"/></node>
<node id="1702" label="Rv0386" aliasName="Rv0386"><graphics x="1535.9197158813477" y="1066.0643615722656"/><att type="string" name="shared_name" value="Rv0386"/></node>
<node id="1703" label="Rv3044" aliasName="fecB"><graphics x="231.2823486328125" y="1379.7578582763672"/><att type="string" name="shared_name" value="Rv3044"/></node>
<node id="1704" label="Rv1942c" aliasName="Rv1942c"><graphics x="2082.9938354492188" y="1422.307991027832"/><att type="string" name="shared_name" value="Rv1942c"/></node>
<node id="1705" label="Rv1043c" aliasName="Rv1043c"><graphics x="2164.7966918945312" y="2366.9456787109375"/><att type="string" name="shared_name" value="Rv1043c"/></node>
<node id="1706" label="Rv1953" aliasName="Rv1953"><graphics x="260.5015869140625" y="1338.6439514160156"/><att type="string" name="shared_name" value="Rv1953"/></node>
<node id="1707" label="Rv1952" aliasName="Rv1952"><graphics x="270.9010009765625" y="1375.7097778320312"/><att type="string" name="shared_name" value="Rv1952"/></node>
<node id="1708" label="Rv3062" aliasName="ligB"><graphics x="1856.7682800292969" y="1698.7418670654297"/><att type="string" name="shared_name" value="Rv3062"/></node>
<node id="1709" label="Rv2077A" aliasName="Rv2077A"><graphics x="3425.8914794921875" y="2390.1365356445312"/><att type="string" name="shared_name" value="Rv2077A"/></node>
<node id="1710" label="Rv1957" aliasName="Rv1957"><graphics x="395.220703125" y="1478.758934020996"/><att type="string" name="shared_name" value="Rv1957"/></node>
<node id="1711" label="Rv3662c" aliasName="Rv3662c"><graphics x="4012.9043579101562" y="1550.5820007324219"/><att type="string" name="shared_name" value="Rv3662c"/></node>
<node id="1712" label="Rv1955" aliasName="Rv1955"><graphics x="368.2625732421875" y="1444.1794509887695"/><att type="string" name="shared_name" value="Rv1955"/></node>
<node id="1713" label="Rv1956" aliasName="Rv1956"><graphics x="441.3663330078125" y="1490.9732704162598"/><att type="string" name="shared_name" value="Rv1956"/></node>
<node id="1714" label="Rv1187" aliasName="rocA"><graphics x="3649.7628173828125" y="1240.4501953125"/><att type="string" name="shared_name" value="Rv1187"/></node>
<node id="1715" label="Rv2690c" aliasName="Rv2690c"><graphics x="4145.367919921875" y="1836.4139099121094"/><att type="string" name="shared_name" value="Rv2690c"/></node>
<node id="1716" label="Rv0897c" aliasName="Rv0897c"><graphics x="4228.810661315918" y="2111.2390747070312"/><att type="string" name="shared_name" value="Rv0897c"/></node>
<node id="1717" label="Rv0355c" aliasName="PPE8"><graphics x="3930.3751831054688" y="1821.1036071777344"/><att type="string" name="shared_name" value="Rv0355c"/></node>
<node id="1718" label="Rv2977c" aliasName="thiL"><graphics x="4027.6229248046875" y="1587.9191589355469"/><att type="string" name="shared_name" value="Rv2977c"/></node>
<node id="1719" label="Rv1189" aliasName="sigI"><graphics x="2061.8280639648438" y="1632.5568237304688"/><att type="string" name="shared_name" value="Rv1189"/></node>
<node id="1720" label="Rv1188" aliasName="Rv1188"><graphics x="3614.9075927734375" y="1259.4932556152344"/><att type="string" name="shared_name" value="Rv1188"/></node>
<node id="1721" label="Rv1190" aliasName="Rv1190"><graphics x="2029.2332458496094" y="1625.9488906860352"/><att type="string" name="shared_name" value="Rv1190"/></node>
<node id="1722" label="Rv0817c" aliasName="Rv0817c"><graphics x="1697.1961212158203" y="289.6883544921875"/><att type="string" name="shared_name" value="Rv0817c"/></node>
<node id="1723" label="Rv2238c" aliasName="ahpE"><graphics x="2307.867919921875" y="1275.3372192382812"/><att type="string" name="shared_name" value="Rv2238c"/></node>
<node id="1724" label="Rv2300c" aliasName="Rv2300c"><graphics x="4228.222595214844" y="2498.3047485351562"/><att type="string" name="shared_name" value="Rv2300c"/></node>
<node id="1725" label="Rv2834c" aliasName="ugpE"><graphics x="1760.303466796875" y="2077.6111450195312"/><att type="string" name="shared_name" value="Rv2834c"/></node>
<node id="1726" label="Rv1193" aliasName="fadD36"><graphics x="1781.6258239746094" y="1438.5029525756836"/><att type="string" name="shared_name" value="Rv1193"/></node>
<node id="1727" label="Rv3706c" aliasName="Rv3706c"><graphics x="3727.1904907226562" y="549.5697631835938"/><att type="string" name="shared_name" value="Rv3706c"/></node>
<node id="1728" label="Rv1191" aliasName="Rv1191"><graphics x="1855.0357971191406" y="1557.127836227417"/><att type="string" name="shared_name" value="Rv1191"/></node>
<node id="1729" label="Rv0378" aliasName="Rv0378"><graphics x="3874.2476806640625" y="1508.4621276855469"/><att type="string" name="shared_name" value="Rv0378"/></node>
<node id="1730" label="Rv1192" aliasName="Rv1192"><graphics x="1671.3537673950195" y="1488.3730697631836"/><att type="string" name="shared_name" value="Rv1192"/></node>
<node id="1731" label="Rv0379" aliasName="secE2"><graphics x="3907.356719970703" y="1511.1703796386719"/><att type="string" name="shared_name" value="Rv0379"/></node>
<node id="1732" label="Rv3055" aliasName="Rv3055"><graphics x="1582.6022834777832" y="1902.8942260742188"/><att type="string" name="shared_name" value="Rv3055"/></node>
<node id="1733" label="Rv2075c" aliasName="Rv2075c"><graphics x="3458.7554931640625" y="2390.3942260742188"/><att type="string" name="shared_name" value="Rv2075c"/></node>
<node id="1734" label="Rv0377" aliasName="Rv0377"><graphics x="1376.9930877685547" y="1739.1223602294922"/><att type="string" name="shared_name" value="Rv0377"/></node>
<node id="1735" label="Rv3056" aliasName="dinP"><graphics x="1571.9887599945068" y="1864.6119689941406"/><att type="string" name="shared_name" value="Rv3056"/></node>
<node id="1736" label="Rv3663c" aliasName="dppD"><graphics x="3979.6831970214844" y="1521.5910339355469"/><att type="string" name="shared_name" value="Rv3663c"/></node>
<node id="1737" label="Rv1042c" aliasName="Rv1042c"><graphics x="2215.3468017578125" y="2339.92919921875"/><att type="string" name="shared_name" value="Rv1042c"/></node>
<node id="1738" label="Rv2353c" aliasName="PPE39"><graphics x="729.0579833984375" y="1494.1429862976074"/><att type="string" name="shared_name" value="Rv2353c"/></node>
<node id="1739" label="Rv3059" aliasName="cyp136"><graphics x="4072.5369567871094" y="2185.4202270507812"/><att type="string" name="shared_name" value="Rv3059"/></node>
<node id="1740" label="Rv1943c" aliasName="Rv1943c"><graphics x="2140.04833984375" y="1426.8566207885742"/><att type="string" name="shared_name" value="Rv1943c"/></node>
<node id="1741" label="Rv1177" aliasName="fdxC"><graphics x="1772.4864196777344" y="1109.5525817871094"/><att type="string" name="shared_name" value="Rv1177"/></node>
<node id="1742" label="Rv2225" aliasName="panB"><graphics x="2183.3002319335938" y="3051.5068359375"/><att type="string" name="shared_name" value="Rv2225"/></node>
<node id="1743" label="Rv1120c" aliasName="Rv1120c"><graphics x="4261.4854736328125" y="719.6938858032227"/><att type="string" name="shared_name" value="Rv1120c"/></node>
<node id="1744" label="Rv1178" aliasName="Rv1178"><graphics x="1807.865493774414" y="1089.1687622070312"/><att type="string" name="shared_name" value="Rv1178"/></node>
<node id="1745" label="Rv2182c" aliasName="Rv2182c"><graphics x="1161.2138061523438" y="384.5601806640625"/><att type="string" name="shared_name" value="Rv2182c"/></node>
<node id="1746" label="Rv2970c" aliasName="lipN"><graphics x="2948.63037109375" y="1664.421760559082"/><att type="string" name="shared_name" value="Rv2970c"/></node>
<node id="1747" label="Rv3733c" aliasName="Rv3733c"><graphics x="1514.5492401123047" y="1455.4236297607422"/><att type="string" name="shared_name" value="Rv3733c"/></node>
<node id="1748" label="Rv1173" aliasName="fbiC"><graphics x="2346.7561645507812" y="237.3497314453125"/><att type="string" name="shared_name" value="Rv1173"/></node>
<node id="1749" label="Rv0864" aliasName="moaC"><graphics x="1329.6577758789062" y="1365.9437713623047"/><att type="string" name="shared_name" value="Rv0864"/></node>
<node id="1750" label="Rv0865" aliasName="mog"><graphics x="1298.477523803711" y="1364.664779663086"/><att type="string" name="shared_name" value="Rv0865"/></node>
<node id="1751" label="Rv0866" aliasName="moaE2"><graphics x="1317.762466430664" y="1327.5471801757812"/><att type="string" name="shared_name" value="Rv0866"/></node>
<node id="1752" label="Rv2411c" aliasName="Rv2411c"><graphics x="2493.2227783203125" y="1358.9547729492188"/><att type="string" name="shared_name" value="Rv2411c"/></node>
<node id="1753" label="Rv3771c" aliasName="Rv3771c"><graphics x="4151.340515136719" y="1432.6319580078125"/><att type="string" name="shared_name" value="Rv3771c"/></node>
<node id="1754" label="Rv2227" aliasName="Rv2227"><graphics x="2863.3634033203125" y="1097.7355041503906"/><att type="string" name="shared_name" value="Rv2227"/></node>
<node id="1755" label="Rv1046c" aliasName="Rv1046c"><graphics x="1963.8372497558594" y="1790.0535888671875"/><att type="string" name="shared_name" value="Rv1046c"/></node>
<node id="1756" label="Rv0361" aliasName="Rv0361"><graphics x="3861.8470458984375" y="1654.2670593261719"/><att type="string" name="shared_name" value="Rv0361"/></node>
<node id="1757" label="Rv2614A" aliasName="Rv2614A"><graphics x="1140.7783203125" y="236.2423095703125"/><att type="string" name="shared_name" value="Rv2614A"/></node>
<node id="1758" label="Rv2076c" aliasName="Rv2076c"><graphics x="3397.5098876953125" y="2404.9478149414062"/><att type="string" name="shared_name" value="Rv2076c"/></node>
<node id="1759" label="Rv1181" aliasName="pks4"><graphics x="2025.7444152832031" y="1545.9255118370056"/><att type="string" name="shared_name" value="Rv1181"/></node>
<node id="1760" label="Rv2038c" aliasName="Rv2038c"><graphics x="1797.926742553711" y="2028.4148864746094"/><att type="string" name="shared_name" value="Rv2038c"/></node>
<node id="1761" label="Rv1180" aliasName="pks3"><graphics x="2019.5849304199219" y="1573.7971382141113"/><att type="string" name="shared_name" value="Rv1180"/></node>
<node id="1762" label="Rv2613c" aliasName="Rv2613c"><graphics x="1150.0675048828125" y="187.565185546875"/><att type="string" name="shared_name" value="Rv2613c"/></node>
<node id="1763" label="Rv0069c" aliasName="sdaA"><graphics x="4212.548004150391" y="2564.3298950195312"/><att type="string" name="shared_name" value="Rv0069c"/></node>
<node id="1764" label="Rv3709c" aliasName="ask"><graphics x="3695.333251953125" y="533.9057006835938"/><att type="string" name="shared_name" value="Rv3709c"/></node>
<node id="1765" label="Rv2239c" aliasName="Rv2239c"><graphics x="2316.7735595703125" y="1328.0794677734375"/><att type="string" name="shared_name" value="Rv2239c"/></node>
<node id="1766" label="Rv2212" aliasName="Rv2212"><graphics x="3560.7552490234375" y="1638.7290954589844"/><att type="string" name="shared_name" value="Rv2212"/></node>
<node id="1767" label="Rv1085c" aliasName="Rv1085c"><graphics x="1133.2593688964844" y="875.3717041015625"/><att type="string" name="shared_name" value="Rv1085c"/></node>
<node id="1768" label="Rv1620c" aliasName="cydC"><graphics x="4313.643487930298" y="2282.4658813476562"/><att type="string" name="shared_name" value="Rv1620c"/></node>
<node id="1769" label="Rv3075c" aliasName="Rv3075c"><graphics x="1371.9253387451172" y="3090.2203369140625"/><att type="string" name="shared_name" value="Rv3075c"/></node>
<node id="1770" label="Rv2213" aliasName="pepB"><graphics x="3536.4759521484375" y="1661.6791076660156"/><att type="string" name="shared_name" value="Rv2213"/></node>
<node id="1771" label="Rv1164" aliasName="narI"><graphics x="3101.7545166015625" y="1870.8631591796875"/><att type="string" name="shared_name" value="Rv1164"/></node>
<node id="1772" label="Rv0850" aliasName="Rv0850"><graphics x="2515.98095703125" y="1787.4088745117188"/><att type="string" name="shared_name" value="Rv0850"/></node>
<node id="1773" label="Rv1162" aliasName="narH"><graphics x="3098.1959228515625" y="1851.1745910644531"/><att type="string" name="shared_name" value="Rv1162"/></node>
<node id="1774" label="Rv1163" aliasName="narJ"><graphics x="3117.229248046875" y="1831.9501647949219"/><att type="string" name="shared_name" value="Rv1163"/></node>
<node id="1775" label="Rv0854" aliasName="Rv0854"><graphics x="1757.2001495361328" y="1209.4796752929688"/><att type="string" name="shared_name" value="Rv0854"/></node>
<node id="1776" label="Rv2126c" aliasName="PE_PGRS37"><graphics x="3878.1307067871094" y="2637.4895629882812"/><att type="string" name="shared_name" value="Rv2126c"/></node>
<node id="1777" label="Rv0855" aliasName="far"><graphics x="1737.8557739257812" y="1241.3537292480469"/><att type="string" name="shared_name" value="Rv0855"/></node>
<node id="1778" label="Rv1489A" aliasName="Rv1489A"><graphics x="3535.9593505859375" y="1925.1584167480469"/><att type="string" name="shared_name" value="Rv1489A"/></node>
<node id="1779" label="Rv0351" aliasName="grpE"><graphics x="3676.946533203125" y="1905.9266052246094"/><att type="string" name="shared_name" value="Rv0351"/></node>
<node id="1780" label="Rv0350" aliasName="dnaK"><graphics x="3630.7200927734375" y="1928.5545349121094"/><att type="string" name="shared_name" value="Rv0350"/></node>
<node id="1781" label="Rv2077c" aliasName="Rv2077c"><graphics x="3398.0626220703125" y="2374.3775024414062"/><att type="string" name="shared_name" value="Rv2077c"/></node>
<node id="1782" label="Rv2614c" aliasName="thrS"><graphics x="1105.0199890136719" y="212.698974609375"/><att type="string" name="shared_name" value="Rv2614c"/></node>
<node id="1783" label="Rv0359" aliasName="Rv0359"><graphics x="3894.2369995117188" y="1841.8948669433594"/><att type="string" name="shared_name" value="Rv0359"/></node>
<node id="1784" label="Rv1171" aliasName="Rv1171"><graphics x="1783.027572631836" y="10.0"/><att type="string" name="shared_name" value="Rv1171"/></node>
<node id="1785" label="Rv0358" aliasName="Rv0358"><graphics x="3863.353057861328" y="1814.1375427246094"/><att type="string" name="shared_name" value="Rv0358"/></node>
<node id="1786" label="Rv1170" aliasName="mshB"><graphics x="1735.9845733642578" y="97.030517578125"/><att type="string" name="shared_name" value="Rv1170"/></node>
<node id="1787" label="Rv2037c" aliasName="Rv2037c"><graphics x="1845.8790588378906" y="1979.1488952636719"/><att type="string" name="shared_name" value="Rv2037c"/></node>
<node id="1788" label="Rv1087A" aliasName="Rv1087A"><graphics x="1200.7114562988281" y="868.697998046875"/><att type="string" name="shared_name" value="Rv1087A"/></node>
<node id="1789" label="Rv3708c" aliasName="asd"><graphics x="3738.6025390625" y="583.6232299804688"/><att type="string" name="shared_name" value="Rv3708c"/></node>
<node id="1790" label="Rv0880" aliasName="Rv0880"><graphics x="315.8118896484375" y="1443.251319885254"/><att type="string" name="shared_name" value="Rv0880"/></node>
<node id="1791" label="Rv0881" aliasName="Rv0881"><graphics x="289.1107177734375" y="1465.6904830932617"/><att type="string" name="shared_name" value="Rv0881"/></node>
<node id="1792" label="Rv1621c" aliasName="cydD"><graphics x="4277.656890869141" y="2268.0540161132812"/><att type="string" name="shared_name" value="Rv1621c"/></node>
<node id="1793" label="Rv0882" aliasName="Rv0882"><graphics x="336.568359375" y="1411.0488357543945"/><att type="string" name="shared_name" value="Rv0882"/></node>
<node id="1794" label="Rv2972c" aliasName="Rv2972c"><graphics x="3736.809783935547" y="2206.1304321289062"/><att type="string" name="shared_name" value="Rv2972c"/></node>
<node id="1795" label="Rv1983" aliasName="PE_PGRS35"><graphics x="2100.4451293945312" y="1637.6350173950195"/><att type="string" name="shared_name" value="Rv1983"/></node>
<node id="1796" label="Rv0254c" aliasName="cobU"><graphics x="3936.407455444336" y="2088.9345092773438"/><att type="string" name="shared_name" value="Rv0254c"/></node>
<node id="1797" label="Rv3072c" aliasName="Rv3072c"><graphics x="2269.187255859375" y="399.051513671875"/><att type="string" name="shared_name" value="Rv3072c"/></node>
<node id="1798" label="Rv2184c" aliasName="Rv2184c"><graphics x="4296.078918457031" y="2434.0056762695312"/><att type="string" name="shared_name" value="Rv2184c"/></node>
<node id="1799" label="Rv0676c" aliasName="mmpL5"><graphics x="4128.0351276397705" y="2521.7478637695312"/><att type="string" name="shared_name" value="Rv0676c"/></node>
<node id="1800" label="Rv2129c" aliasName="Rv2129c"><graphics x="1697.3388214111328" y="63.8388671875"/><att type="string" name="shared_name" value="Rv2129c"/></node>
<node id="1801" label="Rv1159" aliasName="pimE"><graphics x="3445.056121826172" y="2256.2922973632812"/><att type="string" name="shared_name" value="Rv1159"/></node>
<node id="1802" label="Rv2207" aliasName="cobT"><graphics x="4065.3766174316406" y="1752.1111755371094"/><att type="string" name="shared_name" value="Rv2207"/></node>
<node id="1803" label="Rv0888" aliasName="Rv0888"><graphics x="4004.2448120117188" y="1863.8833923339844"/><att type="string" name="shared_name" value="Rv0888"/></node>
<node id="1804" label="Rv0926c" aliasName="Rv0926c"><graphics x="4158.997802734375" y="1116.3196754455566"/><att type="string" name="shared_name" value="Rv0926c"/></node>
<node id="1805" label="Rv1987" aliasName="Rv1987"><graphics x="2116.917236328125" y="1678.4879760742188"/><att type="string" name="shared_name" value="Rv1987"/></node>
<node id="1806" label="Rv3090" aliasName="Rv3090"><graphics x="3969.49658203125" y="2374.3775024414062"/><att type="string" name="shared_name" value="Rv3090"/></node>
<node id="1807" label="Rv3091" aliasName="Rv3091"><graphics x="3975.9189453125" y="2404.5901489257812"/><att type="string" name="shared_name" value="Rv3091"/></node>
<node id="1808" label="Rv1986" aliasName="Rv1986"><graphics x="2125.9785766601562" y="1582.864589691162"/><att type="string" name="shared_name" value="Rv1986"/></node>
<node id="1809" label="Rv3096" aliasName="Rv3096"><graphics x="3958.178466796875" y="321.3261489868164"/><att type="string" name="shared_name" value="Rv3096"/></node>
<node id="1810" label="Rv1988" aliasName="Rv1988"><graphics x="1422.2057189941406" y="1564.2298049926758"/><att type="string" name="shared_name" value="Rv1988"/></node>
<node id="1811" label="Rv0885" aliasName="Rv0885"><graphics x="3521.4150390625" y="2521.7478637695312"/><att type="string" name="shared_name" value="Rv0885"/></node>
<node id="1812" label="Rv0886" aliasName="fprB"><graphics x="3499.880859375" y="2543.9009399414062"/><att type="string" name="shared_name" value="Rv0886"/></node>
<node id="1813" label="Rv3095" aliasName="Rv3095"><graphics x="3977.24658203125" y="342.89730072021484"/><att type="string" name="shared_name" value="Rv3095"/></node>
<node id="1814" label="Rv2208" aliasName="cobS"><graphics x="4091.2245178222656" y="1683.0357360839844"/><att type="string" name="shared_name" value="Rv2208"/></node>
<node id="1815" label="Rv0342" aliasName="iniA"><graphics x="3415.7152099609375" y="1779.6128845214844"/><att type="string" name="shared_name" value="Rv0342"/></node>
<node id="1816" label="Rv3089" aliasName="fadD13"><graphics x="1657.2769165039062" y="1382.8506622314453"/><att type="string" name="shared_name" value="Rv3089"/></node>
<node id="1817" label="Rv0341" aliasName="iniB"><graphics x="3456.5902709960938" y="1839.6805114746094"/><att type="string" name="shared_name" value="Rv0341"/></node>
<node id="1818" label="Rv3088" aliasName="Rv3088"><graphics x="1608.872386932373" y="1410.6516571044922"/><att type="string" name="shared_name" value="Rv3088"/></node>
<node id="1819" label="Rv3087" aliasName="Rv3087"><graphics x="1657.4275588989258" y="1428.2230758666992"/><att type="string" name="shared_name" value="Rv3087"/></node>
<node id="1820" label="Rv0343" aliasName="iniC"><graphics x="3444.147247314453" y="1775.9666442871094"/><att type="string" name="shared_name" value="Rv0343"/></node>
<node id="1821" label="Rv2350c" aliasName="plcB"><graphics x="4160.453857421875" y="685.9468383789062"/><att type="string" name="shared_name" value="Rv2350c"/></node>
<node id="1822" label="Rv0340" aliasName="Rv0340"><graphics x="3434.1676330566406" y="1810.4981384277344"/><att type="string" name="shared_name" value="Rv0340"/></node>
<node id="1823" label="Rv0349" aliasName="Rv0349"><graphics x="3617.3973388671875" y="1877.1375427246094"/><att type="string" name="shared_name" value="Rv0349"/></node>
<node id="1824" label="Rv2611c" aliasName="Rv2611c"><graphics x="1132.3660278320312" y="203.436767578125"/><att type="string" name="shared_name" value="Rv2611c"/></node>
<node id="1825" label="Rv1161" aliasName="narG"><graphics x="3075.4940185546875" y="1840.1268615722656"/><att type="string" name="shared_name" value="Rv1161"/></node>
<node id="1826" label="Rv0348" aliasName="Rv0348"><graphics x="3644.4296875" y="1863.8833923339844"/><att type="string" name="shared_name" value="Rv0348"/></node>
<node id="1827" label="Rv0347" aliasName="Rv0347"><graphics x="3643.973388671875" y="1897.1172790527344"/><att type="string" name="shared_name" value="Rv0347"/></node>
<node id="1828" label="Rv0871" aliasName="cspB"><graphics x="1303.9760284423828" y="1440.4966049194336"/><att type="string" name="shared_name" value="Rv0871"/></node>
<node id="1829" label="Rv1143" aliasName="mcr"><graphics x="4221.392730712891" y="2274.5813598632812"/><att type="string" name="shared_name" value="Rv1143"/></node>
<node id="1830" label="Rv1622c" aliasName="cydB"><graphics x="4300.940740585327" y="2256.2922973632812"/><att type="string" name="shared_name" value="Rv1622c"/></node>
<node id="1831" label="Rv3734c" aliasName="Rv3734c"><graphics x="1572.3863887786865" y="1391.505844116211"/><att type="string" name="shared_name" value="Rv3734c"/></node>
<node id="1832" label="Rv3073c" aliasName="Rv3073c"><graphics x="2254.4035034179688" y="370.07177734375"/><att type="string" name="shared_name" value="Rv3073c"/></node>
<node id="1833" label="Rv1146" aliasName="mmpL13b"><graphics x="1611.924976348877" y="773.2537231445312"/><att type="string" name="shared_name" value="Rv1146"/></node>
<node id="1834" label="Rv2183c" aliasName="Rv2183c"><graphics x="4326.9853515625" y="2424.9478149414062"/><att type="string" name="shared_name" value="Rv2183c"/></node>
<node id="1835" label="Rv1144" aliasName="Rv1144"><graphics x="4195.387603759766" y="2256.2922973632812"/><att type="string" name="shared_name" value="Rv1144"/></node>
<node id="1836" label="Rv2973c" aliasName="recG"><graphics x="3677.417694091797" y="2235.5103149414062"/><att type="string" name="shared_name" value="Rv2973c"/></node>
<node id="1837" label="Rv1145" aliasName="mmpL13a"><graphics x="1625.035026550293" y="808.3314208984375"/><att type="string" name="shared_name" value="Rv1145"/></node>
<node id="1838" label="Rv2410c" aliasName="Rv2410c"><graphics x="2497.7852783203125" y="1385.1933898925781"/><att type="string" name="shared_name" value="Rv2410c"/></node>
<node id="1839" label="Rv1997" aliasName="ctpF"><graphics x="1034.5667724609375" y="1635.4750061035156"/><att type="string" name="shared_name" value="Rv1997"/></node>
<node id="1840" label="Rv0927c" aliasName="Rv0927c"><graphics x="4144.656982421875" y="1146.8808860778809"/><att type="string" name="shared_name" value="Rv0927c"/></node>
<node id="1841" label="Rv0877" aliasName="Rv0877"><graphics x="1268.5636901855469" y="1416.550521850586"/><att type="string" name="shared_name" value="Rv0877"/></node>
<node id="1842" label="Rv1996" aliasName="Rv1996"><graphics x="1061.5307922363281" y="1610.8190078735352"/><att type="string" name="shared_name" value="Rv1996"/></node>
<node id="1843" label="Rv1149" aliasName="Rv1149"><graphics x="2315.613525390625" y="2321.1382446289062"/><att type="string" name="shared_name" value="Rv1149"/></node>
<node id="1844" label="Rv1995" aliasName="Rv1995"><graphics x="1090.1042175292969" y="1578.5083847045898"/><att type="string" name="shared_name" value="Rv1995"/></node>
<node id="1845" label="Rv0749A" aliasName="Rv0749A"><graphics x="3755.2418823242188" y="2453.7761840820312"/><att type="string" name="shared_name" value="Rv0749A"/></node>
<node id="1846" label="Rv1486c" aliasName="Rv1486c"><graphics x="3522.9644775390625" y="1880.3714294433594"/><att type="string" name="shared_name" value="Rv1486c"/></node>
<node id="1847" label="Rv0873" aliasName="fadE10"><graphics x="3578.3268127441406" y="2236.1047973632812"/><att type="string" name="shared_name" value="Rv0873"/></node>
<node id="1848" label="Rv0333" aliasName="Rv0333"><graphics x="1901.1134948730469" y="1034.5056457519531"/><att type="string" name="shared_name" value="Rv0333"/></node>
<node id="1849" label="Rv0332" aliasName="Rv0332"><graphics x="1923.946044921875" y="1000.9244995117188"/><att type="string" name="shared_name" value="Rv0332"/></node>
<node id="1850" label="Rv0331" aliasName="Rv0331"><graphics x="2014.8330078125" y="1006.2457885742188"/><att type="string" name="shared_name" value="Rv0331"/></node>
<node id="1851" label="Rv0310c" aliasName="Rv0310c"><graphics x="1703.9968566894531" y="877.0418701171875"/><att type="string" name="shared_name" value="Rv0310c"/></node>
<node id="1852" label="Rv2039c" aliasName="Rv2039c"><graphics x="1823.8826599121094" y="2048.8646240234375"/><att type="string" name="shared_name" value="Rv2039c"/></node>
<node id="1853" label="Rv1445c" aliasName="devB"><graphics x="4258.3834228515625" y="619.6654052734375"/><att type="string" name="shared_name" value="Rv1445c"/></node>
<node id="1854" label="Rv1089A" aliasName="Rv1089A"><graphics x="1258.2631530761719" y="949.4144287109375"/><att type="string" name="shared_name" value="Rv1089A"/></node>
<node id="1855" label="Rv3468c" aliasName="Rv3468c"><graphics x="1771.9610900878906" y="999.2048950195312"/><att type="string" name="shared_name" value="Rv3468c"/></node>
<node id="1856" label="Rv0789c" aliasName="Rv0789c"><graphics x="4350.097436904907" y="2257.6653442382812"/><att type="string" name="shared_name" value="Rv0789c"/></node>
<node id="1857" label="Rv0336" aliasName="Rv0336"><graphics x="3710.915283203125" y="2374.3775024414062"/><att type="string" name="shared_name" value="Rv0336"/></node>
<node id="1858" label="Rv2612c" aliasName="pgsA1"><graphics x="1164.79638671875" y="302.4691162109375"/><att type="string" name="shared_name" value="Rv2612c"/></node>
<node id="1859" label="Rv0334" aliasName="rmlA"><graphics x="1840.9154663085938" y="1005.0753784179688"/><att type="string" name="shared_name" value="Rv0334"/></node>
<node id="1860" label="Rv2029c" aliasName="pfkB"><graphics x="2056.8536987304688" y="2717.2562255859375"/><att type="string" name="shared_name" value="Rv2029c"/></node>
<node id="1861" label="Rv2579" aliasName="dhaA"><graphics x="1482.9169540405273" y="1123.2195434570312"/><att type="string" name="shared_name" value="Rv2579"/></node>
<node id="1862" label="Rv0890c" aliasName="Rv0890c"><graphics x="3583.9266357421875" y="1580.0727233886719"/><att type="string" name="shared_name" value="Rv0890c"/></node>
<node id="1863" label="Rv2689c" aliasName="Rv2689c"><graphics x="4156.4874267578125" y="1791.4073181152344"/><att type="string" name="shared_name" value="Rv2689c"/></node>
<node id="1864" label="Rv0433" aliasName="Rv0433"><graphics x="3428.3477783203125" y="2662.4133911132812"/><att type="string" name="shared_name" value="Rv0433"/></node>
<node id="1865" label="Rv0976c" aliasName="Rv0976c"><graphics x="3703.3627014160156" y="2424.9478149414062"/><att type="string" name="shared_name" value="Rv0976c"/></node>
<node id="1866" label="Rv2573" aliasName="Rv2573"><graphics x="2159.1187133789062" y="3019.7752685546875"/><att type="string" name="shared_name" value="Rv2573"/></node>
<node id="1867" label="Rv0431" aliasName="Rv0431"><graphics x="1348.3319244384766" y="2107.8826904296875"/><att type="string" name="shared_name" value="Rv0431"/></node>
<node id="1868" label="Rv2007c" aliasName="fdxA"><graphics x="1683.9186096191406" y="1161.9304809570312"/><att type="string" name="shared_name" value="Rv2007c"/></node>
<node id="1869" label="Rv0432" aliasName="sodC"><graphics x="3397.5098876953125" y="2661.5014038085938"/><att type="string" name="shared_name" value="Rv0432"/></node>
<node id="1870" label="Rv2577" aliasName="Rv2577"><graphics x="3656.5436401367188" y="988.6055908203125"/><att type="string" name="shared_name" value="Rv2577"/></node>
<node id="1871" label="Rv2574" aliasName="Rv2574"><graphics x="2125.6029663085938" y="2977.2734375"/><att type="string" name="shared_name" value="Rv2574"/></node>
<node id="1872" label="Rv2575" aliasName="Rv2575"><graphics x="2148.3314819335938" y="3054.5794677734375"/><att type="string" name="shared_name" value="Rv2575"/></node>
<node id="1873" label="Rv1037c" aliasName="esxI"><graphics x="706.1608276367188" y="1868.9592590332031"/><att type="string" name="shared_name" value="Rv1037c"/></node>
<node id="1874" label="Rv0937c" aliasName="Rv0937c"><graphics x="1869.5419006347656" y="1624.268898010254"/><att type="string" name="shared_name" value="Rv0937c"/></node>
<node id="1875" label="Rv2530A" aliasName="Rv2530A"><graphics x="2480.4984741210938" y="619.8742065429688"/><att type="string" name="shared_name" value="Rv2530A"/></node>
<node id="1876" label="Rv2348c" aliasName="Rv2348c"><graphics x="3858.9456787109375" y="2350.8135375976562"/><att type="string" name="shared_name" value="Rv2348c"/></node>
<node id="1877" label="Rv3079c" aliasName="Rv3079c"><graphics x="1814.8916320800781" y="983.2213745117188"/><att type="string" name="shared_name" value="Rv3079c"/></node>
<node id="1878" label="Rv0891c" aliasName="Rv0891c"><graphics x="3587.1949462890625" y="1613.7801208496094"/><att type="string" name="shared_name" value="Rv0891c"/></node>
<node id="1879" label="Rv2589" aliasName="gabT"><graphics x="3423.6505126953125" y="2236.2922973632812"/><att type="string" name="shared_name" value="Rv2589"/></node>
<node id="1880" label="Rv3457c" aliasName="rpoA"><graphics x="2980.0980224609375" y="1818.6064147949219"/><att type="string" name="shared_name" value="Rv3457c"/></node>
<node id="1881" label="Rv0078A" aliasName="Rv0078A"><graphics x="3627.7803649902344" y="2210.6836547851562"/><att type="string" name="shared_name" value="Rv0078A"/></node>
<node id="1882" label="Rv0077c" aliasName="Rv0077c"><graphics x="2447.598388671875" y="1282.7613525390625"/><att type="string" name="shared_name" value="Rv0077c"/></node>
<node id="1883" label="Rv2617c" aliasName="Rv2617c"><graphics x="4108.2197265625" y="1048.5493774414062"/><att type="string" name="shared_name" value="Rv2617c"/></node>
<node id="1884" label="Rv2582" aliasName="ppiB"><graphics x="3757.818817138672" y="959.8480224609375"/><att type="string" name="shared_name" value="Rv2582"/></node>
<node id="1885" label="Rv0443" aliasName="Rv0443"><graphics x="3793.5936431884766" y="2564.3298950195312"/><att type="string" name="shared_name" value="Rv0443"/></node>
<node id="1886" label="Rv2008c" aliasName="Rv2008c"><graphics x="1621.0485763549805" y="1186.3474426269531"/><att type="string" name="shared_name" value="Rv2008c"/></node>
<node id="1887" label="Rv0193c" aliasName="Rv0193c"><graphics x="3815.928466796875" y="1035.4248657226562"/><att type="string" name="shared_name" value="Rv0193c"/></node>
<node id="1888" label="Rv2135c" aliasName="Rv2135c"><graphics x="785.9639282226562" y="924.2893676757812"/><att type="string" name="shared_name" value="Rv2135c"/></node>
<node id="1889" label="Rv1038c" aliasName="esxJ"><graphics x="671.6148681640625" y="1904.774169921875"/><att type="string" name="shared_name" value="Rv1038c"/></node>
<node id="1890" label="Rv2349c" aliasName="plcC"><graphics x="4177.296630859375" y="703.5996704101562"/><att type="string" name="shared_name" value="Rv2349c"/></node>
<node id="1891" label="Rv2591" aliasName="PE_PGRS44"><graphics x="3425.3319091796875" y="2203.2896118164062"/><att type="string" name="shared_name" value="Rv2591"/></node>
<node id="1892" label="Rv3305c" aliasName="amiA1"><graphics x="3841.08740234375" y="2404.6787719726562"/><att type="string" name="shared_name" value="Rv3305c"/></node>
<node id="1893" label="Rv1739c" aliasName="Rv1739c"><graphics x="1822.2348937988281" y="1359.4749450683594"/><att type="string" name="shared_name" value="Rv1739c"/></node>
<node id="1894" label="Rv2590" aliasName="fadD9"><graphics x="3397.5098876953125" y="2185.4202270507812"/><att type="string" name="shared_name" value="Rv2590"/></node>
<node id="1895" label="Rv1623c" aliasName="cydA"><graphics x="4286.429460525513" y="2292.4072875976562"/><att type="string" name="shared_name" value="Rv1623c"/></node>
<node id="1896" label="Rv0076c" aliasName="Rv0076c"><graphics x="2440.2774658203125" y="1256.3933715820312"/><att type="string" name="shared_name" value="Rv0076c"/></node>
<node id="1897" label="Rv0413" aliasName="mutT3"><graphics x="4272.917907714844" y="2633.3316040039062"/><att type="string" name="shared_name" value="Rv0413"/></node>
<node id="1898" label="Rv2558" aliasName="Rv2558"><graphics x="1959.8086242675781" y="2128.8916015625"/><att type="string" name="shared_name" value="Rv2558"/></node>
<node id="1899" label="Rv0415" aliasName="thiO"><graphics x="3888.9456787109375" y="2318.7002563476562"/><att type="string" name="shared_name" value="Rv0415"/></node>
<node id="1900" label="Rv0416" aliasName="thiS"><graphics x="3889.3665771484375" y="2349.6185302734375"/><att type="string" name="shared_name" value="Rv0416"/></node>
<node id="1901" label="Rv2687c" aliasName="Rv2687c"><graphics x="3680.915283203125" y="2394.1513061523438"/><att type="string" name="shared_name" value="Rv2687c"/></node>
<node id="1902" label="Rv0417" aliasName="thiG"><graphics x="3915.8353271484375" y="2333.812744140625"/><att type="string" name="shared_name" value="Rv0417"/></node>
<node id="1903" label="Rv0260c" aliasName="Rv0260c"><graphics x="3242.7930908203125" y="1899.3494262695312"/><att type="string" name="shared_name" value="Rv0260c"/></node>
<node id="1904" label="Rv2005c" aliasName="Rv2005c"><graphics x="1807.6462707519531" y="2343.31787109375"/><att type="string" name="shared_name" value="Rv2005c"/></node>
<node id="1905" label="Rv1778c" aliasName="Rv1778c"><graphics x="4125.9541015625" y="1807.9527282714844"/><att type="string" name="shared_name" value="Rv1778c"/></node>
<node id="1906" label="Rv0821c" aliasName="phoY2"><graphics x="1611.0498352050781" y="443.21337890625"/><att type="string" name="shared_name" value="Rv0821c"/></node>
<node id="1907" label="Rv0974c" aliasName="accD2"><graphics x="3683.7512817382812" y="2448.8035278320312"/><att type="string" name="shared_name" value="Rv0974c"/></node>
<node id="1908" label="Rv2293c" aliasName="Rv2293c"><graphics x="2091.1883544921875" y="794.611328125"/><att type="string" name="shared_name" value="Rv2293c"/></node>
<node id="1909" label="Rv1039c" aliasName="PPE15"><graphics x="659.1016845703125" y="1939.6463623046875"/><att type="string" name="shared_name" value="Rv1039c"/></node>
<node id="1910" label="Rv3306c" aliasName="amiB1"><graphics x="3846.9306640625" y="2374.3775024414062"/><att type="string" name="shared_name" value="Rv3306c"/></node>
<node id="1911" label="Rv1736c" aliasName="narX"><graphics x="3054.4290771484375" y="1864.5874328613281"/><att type="string" name="shared_name" value="Rv1736c"/></node>
<node id="1912" label="Rv0679c" aliasName="Rv0679c"><graphics x="4263.790222167969" y="1429.2753295898438"/><att type="string" name="shared_name" value="Rv0679c"/></node>
<node id="1913" label="Rv2768c" aliasName="PPE43"><graphics x="4178.959945678711" y="2069.3837280273438"/><att type="string" name="shared_name" value="Rv2768c"/></node>
<node id="1914" label="Rv3419c" aliasName="gcp"><graphics x="1315.0802307128906" y="2614.1793212890625"/><att type="string" name="shared_name" value="Rv3419c"/></node>
<node id="1915" label="Rv2688c" aliasName="Rv2688c"><graphics x="3651.956787109375" y="2404.7847290039062"/><att type="string" name="shared_name" value="Rv2688c"/></node>
<node id="1916" label="Rv0261c" aliasName="narK3"><graphics x="3135.4110107421875" y="1867.7756958007812"/><att type="string" name="shared_name" value="Rv0261c"/></node>
<node id="1917" label="Rv2567" aliasName="Rv2567"><graphics x="2431.5936889648438" y="1398.7104034423828"/><att type="string" name="shared_name" value="Rv2567"/></node>
<node id="1918" label="Rv1779c" aliasName="Rv1779c"><graphics x="4113.103271484375" y="1775.9666442871094"/><att type="string" name="shared_name" value="Rv1779c"/></node>
<node id="1919" label="Rv2563" aliasName="Rv2563"><graphics x="2006.8862609863281" y="969.5376586914062"/><att type="string" name="shared_name" value="Rv2563"/></node>
<node id="1920" label="Rv2564" aliasName="glnQ"><graphics x="1977.8479919433594" y="959.466064453125"/><att type="string" name="shared_name" value="Rv2564"/></node>
<node id="1921" label="Rv2565" aliasName="Rv2565"><graphics x="2340.5680541992188" y="1451.6364822387695"/><att type="string" name="shared_name" value="Rv2565"/></node>
<node id="1922" label="Rv2566" aliasName="Rv2566"><graphics x="2402.8224487304688" y="1372.2501220703125"/><att type="string" name="shared_name" value="Rv2566"/></node>
<node id="1923" label="Rv2560" aliasName="Rv2560"><graphics x="2018.6488952636719" y="908.533935546875"/><att type="string" name="shared_name" value="Rv2560"/></node>
<node id="1924" label="Rv2292c" aliasName="Rv2292c"><graphics x="1954.0072631835938" y="859.6551513671875"/><att type="string" name="shared_name" value="Rv2292c"/></node>
<node id="1925" label="Rv2561" aliasName="Rv2561"><graphics x="2002.8626403808594" y="942.2448120117188"/><att type="string" name="shared_name" value="Rv2561"/></node>
<node id="1926" label="Rv0561c" aliasName="Rv0561c"><graphics x="1345.1321258544922" y="1622.7032165527344"/><att type="string" name="shared_name" value="Rv0561c"/></node>
<node id="1927" label="Rv2562" aliasName="Rv2562"><graphics x="1981.8987426757812" y="994.1249389648438"/><att type="string" name="shared_name" value="Rv2562"/></node>
<node id="1928" label="Rv0560c" aliasName="Rv0560c"><graphics x="1375.9340515136719" y="1595.199420928955"/><att type="string" name="shared_name" value="Rv0560c"/></node>
<node id="1929" label="Rv1625c" aliasName="cya"><graphics x="4260.85249710083" y="2600.9351196289062"/><att type="string" name="shared_name" value="Rv1625c"/></node>
<node id="1930" label="Rv1737c" aliasName="narK2"><graphics x="3081.039794921875" y="1862.0584106445312"/><att type="string" name="shared_name" value="Rv1737c"/></node>
<node id="1931" label="Rv2769c" aliasName="PE27"><graphics x="4126.065170288086" y="2088.7753295898438"/><att type="string" name="shared_name" value="Rv2769c"/></node>
<node id="1932" label="Rv2240c" aliasName="Rv2240c"><graphics x="2285.72412109375" y="1306.40771484375"/><att type="string" name="shared_name" value="Rv2240c"/></node>
<node id="1933" label="Rv3700c" aliasName="Rv3700c"><graphics x="3755.2902221679688" y="457.37786865234375"/><att type="string" name="shared_name" value="Rv3700c"/></node>
<node id="1934" label="Rv2870c" aliasName="dxr"><graphics x="666.7316284179688" y="721.720703125"/><att type="string" name="shared_name" value="Rv2870c"/></node>
<node id="1935" label="Rv1229c" aliasName="mrp"><graphics x="3517.0810546875" y="2640.9378967285156"/><att type="string" name="shared_name" value="Rv1229c"/></node>
<node id="1936" label="Rv3032" aliasName="Rv3032"><graphics x="4049.670654296875" y="2374.3775024414062"/><att type="string" name="shared_name" value="Rv3032"/></node>
<node id="1937" label="Rv3251c" aliasName="rubA"><graphics x="1310.1131286621094" y="1210.0176086425781"/><att type="string" name="shared_name" value="Rv3251c"/></node>
<node id="1938" label="Rv0783c" aliasName="emrB"><graphics x="1329.829574584961" y="1009.088623046875"/><att type="string" name="shared_name" value="Rv0783c"/></node>
<node id="1939" label="Rv1491c" aliasName="Rv1491c"><graphics x="3732.630126953125" y="1755.1199645996094"/><att type="string" name="shared_name" value="Rv1491c"/></node>
<node id="1940" label="Rv3364c" aliasName="Rv3364c"><graphics x="4106.949005126953" y="2145.3294067382812"/><att type="string" name="shared_name" value="Rv3364c"/></node>
<node id="1941" label="Rv2282c" aliasName="Rv2282c"><graphics x="1597.9941062927246" y="1833.0959777832031"/><att type="string" name="shared_name" value="Rv2282c"/></node>
<node id="1942" label="Rv0827c" aliasName="Rv0827c"><graphics x="1597.6601943969727" y="1790.9191436767578"/><att type="string" name="shared_name" value="Rv0827c"/></node>
<node id="1943" label="Rv2832c" aliasName="ugpC"><graphics x="1745.9200744628906" y="2102.0953979492188"/><att type="string" name="shared_name" value="Rv2832c"/></node>
<node id="1944" label="Rv1734c" aliasName="Rv1734c"><graphics x="2176.9141845703125" y="2737.5711669921875"/><att type="string" name="shared_name" value="Rv1734c"/></node>
<node id="1945" label="Rv3300c" aliasName="Rv3300c"><graphics x="1571.9671115875244" y="396.5390625"/><att type="string" name="shared_name" value="Rv3300c"/></node>
<node id="1946" label="Rv2766c" aliasName="fabG"><graphics x="4134.814193725586" y="2032.0458374023438"/><att type="string" name="shared_name" value="Rv2766c"/></node>
<node id="1947" label="Rv2533c" aliasName="nusB"><graphics x="2518.7428588867188" y="631.55078125"/><att type="string" name="shared_name" value="Rv2533c"/></node>
<node id="1948" label="Rv3425" aliasName="PPE57"><graphics x="1264.0313415527344" y="2659.7969970703125"/><att type="string" name="shared_name" value="Rv3425"/></node>
<node id="1949" label="Rv3426" aliasName="PPE58"><graphics x="1252.0391845703125" y="2697.3377685546875"/><att type="string" name="shared_name" value="Rv3426"/></node>
<node id="1950" label="Rv2979c" aliasName="Rv2979c"><graphics x="4036.2086181640625" y="1620.7757263183594"/><att type="string" name="shared_name" value="Rv2979c"/></node>
<node id="1951" label="Rv3429" aliasName="PPE59"><graphics x="1304.5548706054688" y="2503.0316772460938"/><att type="string" name="shared_name" value="Rv3429"/></node>
<node id="1952" label="Rv1628c" aliasName="Rv1628c"><graphics x="3667.85205078125" y="1335.1277465820312"/><att type="string" name="shared_name" value="Rv1628c"/></node>
<node id="1953" label="Rv3672c" aliasName="Rv3672c"><graphics x="3427.23876953125" y="2633.3316040039062"/><att type="string" name="shared_name" value="Rv3672c"/></node>
<node id="1954" label="Rv3250c" aliasName="rubB"><graphics x="1322.8925170898438" y="1234.9291381835938"/><att type="string" name="shared_name" value="Rv3250c"/></node>
<node id="1955" label="Rv2130c" aliasName="cysS"><graphics x="1701.3729705810547" y="142.9818115234375"/><att type="string" name="shared_name" value="Rv2130c"/></node>
<node id="1956" label="Rv1773c" aliasName="Rv1773c"><graphics x="829.0200805664062" y="1653.132797241211"/><att type="string" name="shared_name" value="Rv1773c"/></node>
<node id="1957" label="Rv3701c" aliasName="Rv3701c"><graphics x="3789.6634521484375" y="451.28948974609375"/><att type="string" name="shared_name" value="Rv3701c"/></node>
<node id="1958" label="Rv0973c" aliasName="accA2"><graphics x="3714.2396850585938" y="2453.8189086914062"/><att type="string" name="shared_name" value="Rv0973c"/></node>
<node id="1959" label="Rv3363c" aliasName="Rv3363c"><graphics x="4125.207427978516" y="2161.4418334960938"/><att type="string" name="shared_name" value="Rv3363c"/></node>
<node id="1960" label="Rv2542" aliasName="Rv2542"><graphics x="3670.2662353515625" y="2163.6404418945312"/><att type="string" name="shared_name" value="Rv2542"/></node>
<node id="1961" label="Rv2541" aliasName="Rv2541"><graphics x="55.2216796875" y="1289.2984466552734"/><att type="string" name="shared_name" value="Rv2541"/></node>
<node id="1962" label="Rv2544" aliasName="lppB"><graphics x="3613.6392822265625" y="2158.0671997070312"/><att type="string" name="shared_name" value="Rv2544"/></node>
<node id="1963" label="Rv2543" aliasName="lppA"><graphics x="3627.7923583984375" y="2124.5598754882812"/><att type="string" name="shared_name" value="Rv2543"/></node>
<node id="1964" label="Rv0407" aliasName="fgd1"><graphics x="2409.8242797851562" y="191.8792724609375"/><att type="string" name="shared_name" value="Rv0407"/></node>
<node id="1965" label="Rv2686c" aliasName="Rv2686c"><graphics x="3657.19189453125" y="2374.3775024414062"/><att type="string" name="shared_name" value="Rv2686c"/></node>
<node id="1966" label="Rv2546" aliasName="Rv2546"><graphics x="3600.0501708984375" y="2132.5751342773438"/><att type="string" name="shared_name" value="Rv2546"/></node>
<node id="1967" label="Rv2545" aliasName="Rv2545"><graphics x="3639.0428466796875" y="2149.5117797851562"/><att type="string" name="shared_name" value="Rv2545"/></node>
<node id="1968" label="Rv0405" aliasName="pks6"><graphics x="2219.1995849609375" y="1499.1812591552734"/><att type="string" name="shared_name" value="Rv0405"/></node>
<node id="1969" label="Rv2548" aliasName="Rv2548"><graphics x="3574.9910888671875" y="2109.2651977539062"/><att type="string" name="shared_name" value="Rv2548"/></node>
<node id="1970" label="Rv0828c" aliasName="Rv0828c"><graphics x="1682.1297607421875" y="1651.0284118652344"/><att type="string" name="shared_name" value="Rv0828c"/></node>
<node id="1971" label="Rv2547" aliasName="Rv2547"><graphics x="3565.7918701171875" y="2137.7830200195312"/><att type="string" name="shared_name" value="Rv2547"/></node>
<node id="1972" label="Rv0404" aliasName="fadD30"><graphics x="2060.9415588378906" y="1444.4749755859375"/><att type="string" name="shared_name" value="Rv0404"/></node>
<node id="1973" label="Rv0401" aliasName="Rv0401"><graphics x="2410.2086181640625" y="1179.0260314941406"/><att type="string" name="shared_name" value="Rv0401"/></node>
<node id="1974" label="Rv3620c" aliasName="esxW"><graphics x="4066.557113647461" y="2063.340087890625"/><att type="string" name="shared_name" value="Rv3620c"/></node>
<node id="1975" label="Rv0408" aliasName="pta"><graphics x="2433.6774291992188" y="160.364990234375"/><att type="string" name="shared_name" value="Rv0408"/></node>
<node id="1976" label="Rv0409" aliasName="ackA"><graphics x="2445.5692749023438" y="195.3651123046875"/><att type="string" name="shared_name" value="Rv0409"/></node>
<node id="1977" label="Rv1167c" aliasName="Rv1167c"><graphics x="1789.4917755126953" y="35.8328857421875"/><att type="string" name="shared_name" value="Rv1167c"/></node>
<node id="1978" label="Rv2767c" aliasName="Rv2767c"><graphics x="4146.581283569336" y="2062.9613647460938"/><att type="string" name="shared_name" value="Rv2767c"/></node>
<node id="1979" label="Rv2532c" aliasName="Rv2532c"><graphics x="2500.6681518554688" y="612.994384765625"/><att type="string" name="shared_name" value="Rv2532c"/></node>
<node id="1980" label="Rv1735c" aliasName="Rv1735c"><graphics x="2211.3519287109375" y="2754.94287109375"/><att type="string" name="shared_name" value="Rv1735c"/></node>
<node id="1981" label="Rv3301c" aliasName="phoY1"><graphics x="1602.7501220703125" y="414.96484375"/><att type="string" name="shared_name" value="Rv3301c"/></node>
<node id="1982" label="Rv1627c" aliasName="Rv1627c"><graphics x="3664.81884765625" y="1368.0298461914062"/><att type="string" name="shared_name" value="Rv1627c"/></node>
<node id="1983" label="Rv2978c" aliasName="Rv2978c"><graphics x="3998.9188232421875" y="1626.6156921386719"/><att type="string" name="shared_name" value="Rv2978c"/></node>
<node id="1984" label="Rv3030" aliasName="Rv3030"><graphics x="4072.195556640625" y="2395.4439697265625"/><att type="string" name="shared_name" value="Rv3030"/></node>
<node id="1985" label="Rv3031" aliasName="Rv3031"><graphics x="4042.693115234375" y="2404.4192504882812"/><att type="string" name="shared_name" value="Rv3031"/></node>
<node id="1986" label="Rv0932c" aliasName="pstS2"><graphics x="1613.7936210632324" y="659.1754150390625"/><att type="string" name="shared_name" value="Rv0932c"/></node>
<node id="1987" label="Rv3253c" aliasName="Rv3253c"><graphics x="1262.7266845703125" y="1187.2970886230469"/><att type="string" name="shared_name" value="Rv3253c"/></node>
<node id="1988" label="Rv3016" aliasName="lpqA"><graphics x="3892.6178283691406" y="2275.2553100585938"/><att type="string" name="shared_name" value="Rv3016"/></node>
<node id="1989" label="Rv3702c" aliasName="Rv3702c"><graphics x="3785.1207275390625" y="485.09393310546875"/><att type="string" name="shared_name" value="Rv3702c"/></node>
<node id="1990" label="Rv2131c" aliasName="cysQ"><graphics x="1665.1499862670898" y="59.7518310546875"/><att type="string" name="shared_name" value="Rv2131c"/></node>
<node id="1991" label="Rv0021c" aliasName="Rv0021c"><graphics x="3906.3677978515625" y="789.9574584960938"/><att type="string" name="shared_name" value="Rv0021c"/></node>
<node id="1992" label="Rv2519" aliasName="PE26"><graphics x="4102.536956787109" y="2228.485107421875"/><att type="string" name="shared_name" value="Rv2519"/></node>
<node id="1993" label="Rv2830c" aliasName="Rv2830c"><graphics x="3970.3798751831055" y="1976.8956909179688"/><att type="string" name="shared_name" value="Rv2830c"/></node>
<node id="1994" label="Rv1227c" aliasName="Rv1227c"><graphics x="3786.7363052368164" y="2009.077880859375"/><att type="string" name="shared_name" value="Rv1227c"/></node>
<node id="1995" label="Rv2513" aliasName="Rv2513"><graphics x="1986.0387268066406" y="2117.913818359375"/><att type="string" name="shared_name" value="Rv2513"/></node>
<node id="1996" label="Rv3401" aliasName="Rv3401"><graphics x="1521.0758247375488" y="2018.5794372558594"/><att type="string" name="shared_name" value="Rv3401"/></node>
<node id="1997" label="Rv0893c" aliasName="Rv0893c"><graphics x="1889.1881103515625" y="1312.5406036376953"/><att type="string" name="shared_name" value="Rv0893c"/></node>
<node id="1998" label="Rv3400" aliasName="Rv3400"><graphics x="1568.3698062896729" y="2086.6715087890625"/><att type="string" name="shared_name" value="Rv3400"/></node>
<node id="1999" label="Rv0931c" aliasName="pknD"><graphics x="1600.1882133483887" y="849.6459350585938"/><att type="string" name="shared_name" value="Rv0931c"/></node>
<node id="2000" label="Rv3621c" aliasName="PPE65"><graphics x="4072.583236694336" y="2032.0458374023438"/><att type="string" name="shared_name" value="Rv3621c"/></node>
<node id="2001" label="Rv2644c" aliasName="Rv2644c"><graphics x="778.8201293945312" y="1735.8408966064453"/><att type="string" name="shared_name" value="Rv2644c"/></node>
<node id="2002" label="Rv0022c" aliasName="whiB5"><graphics x="3902.524658203125" y="755.0328979492188"/><att type="string" name="shared_name" value="Rv0022c"/></node>
<node id="2003" label="Rv3407" aliasName="Rv3407"><graphics x="576.828125" y="1351.5955657958984"/><att type="string" name="shared_name" value="Rv3407"/></node>
<node id="2004" label="Rv3408" aliasName="Rv3408"><graphics x="540.469482421875" y="1335.3480682373047"/><att type="string" name="shared_name" value="Rv3408"/></node>
<node id="2005" label="Rv3406" aliasName="Rv3406"><graphics x="510.440673828125" y="1313.4329223632812"/><att type="string" name="shared_name" value="Rv3406"/></node>
<node id="2006" label="Rv1168c" aliasName="PPE17"><graphics x="1758.8941802978516" y="19.1981201171875"/><att type="string" name="shared_name" value="Rv1168c"/></node>
<node id="2007" label="Rv3302c" aliasName="glpD2"><graphics x="1580.2243957519531" y="330.7235107421875"/><att type="string" name="shared_name" value="Rv3302c"/></node>
<node id="2008" label="Rv2531c" aliasName="Rv2531c"><graphics x="2450.1431274414062" y="641.5145874023438"/><att type="string" name="shared_name" value="Rv2531c"/></node>
<node id="2009" label="Rv2346c" aliasName="esxO"><graphics x="3804.005645751953" y="2318.7002563476562"/><att type="string" name="shared_name" value="Rv2346c"/></node>
<node id="2010" label="Rv3252c" aliasName="alkB"><graphics x="1380.0458679199219" y="1235.5026245117188"/><att type="string" name="shared_name" value="Rv3252c"/></node>
<node id="2011" label="Rv3365c" aliasName="Rv3365c"><graphics x="4128.916534423828" y="2109.2651977539062"/><att type="string" name="shared_name" value="Rv3365c"/></node>
<node id="2012" label="Rv2619c" aliasName="Rv2619c"><graphics x="3496.4315185546875" y="2185.4202270507812"/><att type="string" name="shared_name" value="Rv2619c"/></node>
<node id="2013" label="Rv3000" aliasName="Rv3000"><graphics x="2171.8917846679688" y="1265.0691223144531"/><att type="string" name="shared_name" value="Rv3000"/></node>
<node id="2014" label="Rv3703c" aliasName="Rv3703c"><graphics x="3760.57470703125" y="482.68597412109375"/><att type="string" name="shared_name" value="Rv3703c"/></node>
<node id="2015" label="Rv2527" aliasName="Rv2527"><graphics x="2512.52294921875" y="548.9093627929688"/><att type="string" name="shared_name" value="Rv2527"/></node>
<node id="2016" label="Rv1116A" aliasName="Rv1116A"><graphics x="3689.2308235168457" y="2612.8784790039062"/><att type="string" name="shared_name" value="Rv1116A"/></node>
<node id="2017" label="Rv2529" aliasName="Rv2529"><graphics x="2333.1091918945312" y="1882.5501708984375"/><att type="string" name="shared_name" value="Rv2529"/></node>
<node id="2018" label="Rv3008" aliasName="Rv3008"><graphics x="3766.809783935547" y="2185.4202270507812"/><att type="string" name="shared_name" value="Rv3008"/></node>
<node id="2019" label="Rv2526" aliasName="Rv2526"><graphics x="2546.7022094726562" y="522.1846313476562"/><att type="string" name="shared_name" value="Rv2526"/></node>
<node id="2020" label="Rv2070c" aliasName="cobK"><graphics x="3446.65478515625" y="833.3641357421875"/><att type="string" name="shared_name" value="Rv2070c"/></node>
<node id="2021" label="Rv1733c" aliasName="Rv1733c"><graphics x="2133.44140625" y="2715.9638671875"/><att type="string" name="shared_name" value="Rv1733c"/></node>
<node id="2022" label="Rv3622c" aliasName="PE32"><graphics x="4096.065170288086" y="2051.32666015625"/><att type="string" name="shared_name" value="Rv3622c"/></node>
<node id="2023" label="Rv2347c" aliasName="esxP"><graphics x="3831.528594970703" y="2334.6641235351562"/><att type="string" name="shared_name" value="Rv2347c"/></node>
<node id="2024" label="Rv3671c" aliasName="Rv3671c"><graphics x="3397.5098876953125" y="2641.5014038085938"/><att type="string" name="shared_name" value="Rv3671c"/></node>
<node id="2025" label="Rv2530c" aliasName="Rv2530c"><graphics x="2476.9656982421875" y="590.8728637695312"/><att type="string" name="shared_name" value="Rv2530c"/></node>
<node id="2026" label="Rv3303c" aliasName="lpdA"><graphics x="2104.4696655273438" y="2398.6212768554688"/><att type="string" name="shared_name" value="Rv3303c"/></node>
<node id="2027" label="Rv1169c" aliasName="PE11"><graphics x="1761.9154052734375" y="50.7076416015625"/><att type="string" name="shared_name" value="Rv1169c"/></node>
<node id="2028" label="Rv2537c" aliasName="aroD"><graphics x="44.144775390625" y="1322.8157806396484"/><att type="string" name="shared_name" value="Rv2537c"/></node>
<node id="2029" label="Rv1880c" aliasName="cyp140"><graphics x="3670.416534423828" y="1806.5668640136719"/><att type="string" name="shared_name" value="Rv1880c"/></node>
<node id="2030" label="Rv2762c" aliasName="Rv2762c"><graphics x="2145.5701904296875" y="1832.7687072753906"/><att type="string" name="shared_name" value="Rv2762c"/></node>
<node id="2031" label="Rv3294c" aliasName="Rv3294c"><graphics x="1674.714599609375" y="1110.1784362792969"/><att type="string" name="shared_name" value="Rv3294c"/></node>
<node id="2032" label="Rv3510c" aliasName="Rv3510c"><graphics x="1252.6319274902344" y="1019.2711791992188"/><att type="string" name="shared_name" value="Rv3510c"/></node>
<node id="2033" label="Rv3464" aliasName="rmlB"><graphics x="1860.0094909667969" y="809.364501953125"/><att type="string" name="shared_name" value="Rv3464"/></node>
<node id="2034" label="Rv3463" aliasName="Rv3463"><graphics x="1888.2650756835938" y="808.6704711914062"/><att type="string" name="shared_name" value="Rv3463"/></node>
<node id="2035" label="Rv3466" aliasName="Rv3466"><graphics x="1866.4978332519531" y="849.9863891601562"/><att type="string" name="shared_name" value="Rv3466"/></node>
<node id="2036" label="Rv1984c" aliasName="cfp21"><graphics x="2059.487518310547" y="1659.6058349609375"/><att type="string" name="shared_name" value="Rv1984c"/></node>
<node id="2037" label="Rv3465" aliasName="rmlC"><graphics x="1829.18896484375" y="918.6585083007812"/><att type="string" name="shared_name" value="Rv3465"/></node>
<node id="2038" label="Rv3467" aliasName="Rv3467"><graphics x="1901.9922790527344" y="833.9880981445312"/><att type="string" name="shared_name" value="Rv3467"/></node>
<node id="2039" label="Rv2576c" aliasName="Rv2576c"><graphics x="3687.836456298828" y="978.3194580078125"/><att type="string" name="shared_name" value="Rv2576c"/></node>
<node id="2040" label="Rv1804c" aliasName="Rv1804c"><graphics x="1569.1885204315186" y="2536.9771118164062"/><att type="string" name="shared_name" value="Rv1804c"/></node>
<node id="2041" label="Rv1225c" aliasName="Rv1225c"><graphics x="3766.2787857055664" y="1949.3024291992188"/><att type="string" name="shared_name" value="Rv1225c"/></node>
<node id="2042" label="Rv1440" aliasName="secG"><graphics x="4382.831806182861" y="2600.9351196289062"/><att type="string" name="shared_name" value="Rv1440"/></node>
<node id="2043" label="Rv2286c" aliasName="Rv2286c"><graphics x="1250.830322265625" y="307.920166015625"/><att type="string" name="shared_name" value="Rv2286c"/></node>
<node id="2044" label="Rv1881c" aliasName="lppE"><graphics x="3633.638946533203" y="1809.3569030761719"/><att type="string" name="shared_name" value="Rv1881c"/></node>
<node id="2045" label="Rv0425c" aliasName="ctpH"><graphics x="3558.029541015625" y="1101.633544921875"/><att type="string" name="shared_name" value="Rv0425c"/></node>
<node id="2046" label="Rv1442" aliasName="bisC"><graphics x="3887.2970581054688" y="2453.4132690429688"/><att type="string" name="shared_name" value="Rv1442"/></node>
<node id="2047" label="Rv0634c" aliasName="Rv0634c"><graphics x="4221.357521057129" y="1284.4649658203125"/><att type="string" name="shared_name" value="Rv0634c"/></node>
<node id="2048" label="Rv3475" aliasName="Rv3475"><graphics x="792.4752807617188" y="1480.8961219787598"/><att type="string" name="shared_name" value="Rv3475"/></node>
<node id="2049" label="Rv3474" aliasName="Rv3474"><graphics x="770.1436767578125" y="1445.5531387329102"/><att type="string" name="shared_name" value="Rv3474"/></node>
<node id="2050" label="Rv3472" aliasName="Rv3472"><graphics x="1736.4488372802734" y="942.93310546875"/><att type="string" name="shared_name" value="Rv3472"/></node>
<node id="2051" label="Rv3479" aliasName="Rv3479"><graphics x="3746.058687210083" y="2542.14697265625"/><att type="string" name="shared_name" value="Rv3479"/></node>
<node id="2052" label="Rv1844c" aliasName="gnd1"><graphics x="4302.0648193359375" y="617.7216186523438"/><att type="string" name="shared_name" value="Rv1844c"/></node>
<node id="2053" label="Rv3478" aliasName="PPE60"><graphics x="3806.472261428833" y="2521.7478637695312"/><att type="string" name="shared_name" value="Rv3478"/></node>
<node id="2054" label="Rv3624c" aliasName="hpt"><graphics x="4140.766418457031" y="1553.9650573730469"/><att type="string" name="shared_name" value="Rv3624c"/></node>
<node id="2055" label="Rv1985c" aliasName="Rv1985c"><graphics x="2142.145751953125" y="1609.099266052246"/><att type="string" name="shared_name" value="Rv1985c"/></node>
<node id="2056" label="Rv3477" aliasName="PE31"><graphics x="3776.274751663208" y="2531.9853515625"/><att type="string" name="shared_name" value="Rv3477"/></node>
<node id="2057" label="Rv0426c" aliasName="Rv0426c"><graphics x="3557.9354858398438" y="1133.983642578125"/><att type="string" name="shared_name" value="Rv0426c"/></node>
<node id="2058" label="Rv1803c" aliasName="PE_PGRS32"><graphics x="1544.1852445602417" y="2567.3197021484375"/><att type="string" name="shared_name" value="Rv1803c"/></node>
<node id="2059" label="Rv0634B" aliasName="Rv0634B"><graphics x="4276.090370178223" y="1301.7073974609375"/><att type="string" name="shared_name" value="Rv0634B"/></node>
<node id="2060" label="Rv0634A" aliasName="Rv0634A"><graphics x="4250.965377807617" y="1278.3038330078125"/><att type="string" name="shared_name" value="Rv0634A"/></node>
<node id="2061" label="Rv1226c" aliasName="Rv1226c"><graphics x="3812.1515884399414" y="1992.0890502929688"/><att type="string" name="shared_name" value="Rv1226c"/></node>
<node id="2062" label="Rv1882c" aliasName="Rv1882c"><graphics x="3617.996856689453" y="1842.6806335449219"/><att type="string" name="shared_name" value="Rv1882c"/></node>
<node id="2063" label="Rv1451" aliasName="ctaB"><graphics x="4265.677062988281" y="1906.9821166992188"/><att type="string" name="shared_name" value="Rv1451"/></node>
<node id="2064" label="Rv0633c" aliasName="Rv0633c"><graphics x="4225.277236938477" y="1250.1881103515625"/><att type="string" name="shared_name" value="Rv0633c"/></node>
<node id="2065" label="Rv1453" aliasName="Rv1453"><graphics x="1459.0472030639648" y="1763.7537384033203"/><att type="string" name="shared_name" value="Rv1453"/></node>
<node id="2066" label="Rv3566A" aliasName="Rv3566A"><graphics x="1380.5513000488281" y="1204.7970886230469"/><att type="string" name="shared_name" value="Rv3566A"/></node>
<node id="2067" label="Rv1455" aliasName="Rv1455"><graphics x="3643.7265625" y="1556.1646423339844"/><att type="string" name="shared_name" value="Rv1455"/></node>
<node id="2068" label="Rv2535c" aliasName="pepQ"><graphics x="2542.01953125" y="600.1826782226562"/><att type="string" name="shared_name" value="Rv2535c"/></node>
<node id="2069" label="Rv3448" aliasName="Rv3448"><graphics x="4013.862289428711" y="2032.0458374023438"/><att type="string" name="shared_name" value="Rv3448"/></node>
<node id="2070" label="Rv2640c" aliasName="Rv2640c"><graphics x="1560.9726004600525" y="1962.1027221679688"/><att type="string" name="shared_name" value="Rv2640c"/></node>
<node id="2071" label="Rv3449" aliasName="mycP4"><graphics x="3988.548812866211" y="2063.0722045898438"/><att type="string" name="shared_name" value="Rv3449"/></node>
<node id="2072" label="Rv1841c" aliasName="Rv1841c"><graphics x="4070.6465454101562" y="1427.1968383789062"/><att type="string" name="shared_name" value="Rv1841c"/></node>
<node id="2073" label="Rv3625c" aliasName="mesJ"><graphics x="4126.795959472656" y="1523.7828674316406"/><att type="string" name="shared_name" value="Rv3625c"/></node>
<node id="2074" label="Rv1982c" aliasName="Rv1982c"><graphics x="2071.523681640625" y="1609.8692245483398"/><att type="string" name="shared_name" value="Rv1982c"/></node>
<node id="2075" label="Rv1429" aliasName="Rv1429"><graphics x="2149.179443359375" y="1330.4136505126953"/><att type="string" name="shared_name" value="Rv1429"/></node>
<node id="2076" label="Rv1118c" aliasName="Rv1118c"><graphics x="4223.0980224609375" y="688.7511920928955"/><att type="string" name="shared_name" value="Rv1118c"/></node>
<node id="2077" label="Rv1425" aliasName="Rv1425"><graphics x="1621.6475143432617" y="1420.6061782836914"/><att type="string" name="shared_name" value="Rv1425"/></node>
<node id="2078" label="Rv0427c" aliasName="xthA"><graphics x="3576.4032592773438" y="1165.8941650390625"/><att type="string" name="shared_name" value="Rv0427c"/></node>
<node id="2079" label="Rv2721c" aliasName="Rv2721c"><graphics x="3635.509552001953" y="2352.4636840820312"/><att type="string" name="shared_name" value="Rv2721c"/></node>
<node id="2080" label="Rv3362c" aliasName="Rv3362c"><graphics x="4138.354888916016" y="2136.1979370117188"/><att type="string" name="shared_name" value="Rv3362c"/></node>
<node id="2081" label="Rv0632c" aliasName="echA3"><graphics x="4189.672180175781" y="1255.8790283203125"/><att type="string" name="shared_name" value="Rv0632c"/></node>
<node id="2082" label="Rv0201c" aliasName="Rv0201c"><graphics x="2253.3531494140625" y="1383.1142883300781"/><att type="string" name="shared_name" value="Rv0201c"/></node>
<node id="2083" label="Rv1883c" aliasName="Rv1883c"><graphics x="3649.196319580078" y="1775.9666442871094"/><att type="string" name="shared_name" value="Rv1883c"/></node>
<node id="2084" label="Rv2761c" aliasName="hsdS"><graphics x="2181.5399169921875" y="1834.3952026367188"/><att type="string" name="shared_name" value="Rv2761c"/></node>
<node id="2085" label="Rv2534c" aliasName="efp"><graphics x="2505.4066162109375" y="586.3872680664062"/><att type="string" name="shared_name" value="Rv2534c"/></node>
<node id="2086" label="Rv3454" aliasName="Rv3454"><graphics x="4020.77587890625" y="1065.892333984375"/><att type="string" name="shared_name" value="Rv3454"/></node>
<node id="2087" label="Rv1842c" aliasName="Rv1842c"><graphics x="4100.003723144531" y="1434.4598999023438"/><att type="string" name="shared_name" value="Rv1842c"/></node>
<node id="2088" label="Rv3626c" aliasName="Rv3626c"><graphics x="4134.914855957031" y="1493.3524475097656"/><att type="string" name="shared_name" value="Rv3626c"/></node>
<node id="2089" label="Rv3513c" aliasName="fadD18"><graphics x="3514.0777587890625" y="2600.9351196289062"/><att type="string" name="shared_name" value="Rv3513c"/></node>
<node id="2090" label="Rv3453" aliasName="Rv3453"><graphics x="4048.73876953125" y="1039.710693359375"/><att type="string" name="shared_name" value="Rv3453"/></node>
<node id="2091" label="Rv3452" aliasName="cut4"><graphics x="4073.059814453125" y="1016.2767333984375"/><att type="string" name="shared_name" value="Rv3452"/></node>
<node id="2092" label="Rv0428c" aliasName="Rv0428c"><graphics x="3540.8292846679688" y="1165.7027587890625"/><att type="string" name="shared_name" value="Rv0428c"/></node>
<node id="2093" label="Rv1431" aliasName="Rv1431"><graphics x="3936.5576782226562" y="1927.4195251464844"/><att type="string" name="shared_name" value="Rv1431"/></node>
<node id="2094" label="Rv0631c" aliasName="recC"><graphics x="4217.866664886475" y="1213.9957275390625"/><att type="string" name="shared_name" value="Rv0631c"/></node>
<node id="2095" label="Rv1433" aliasName="Rv1433"><graphics x="3932.6433715820312" y="1863.8833923339844"/><att type="string" name="shared_name" value="Rv1433"/></node>
<node id="2096" label="Rv1432" aliasName="Rv1432"><graphics x="3935.1421508789062" y="1895.6106872558594"/><att type="string" name="shared_name" value="Rv1432"/></node>
<node id="2097" label="Rv1884c" aliasName="rpfC"><graphics x="3612.664825439453" y="1779.2691345214844"/><att type="string" name="shared_name" value="Rv1884c"/></node>
<node id="2098" label="Rv3361c" aliasName="Rv3361c"><graphics x="4109.188262939453" y="2124.3126831054688"/><att type="string" name="shared_name" value="Rv3361c"/></node>
<node id="2099" label="Rv0202c" aliasName="mmpL11"><graphics x="2168.347900390625" y="1411.5682830810547"/><att type="string" name="shared_name" value="Rv0202c"/></node>
<node id="2100" label="Rv2760c" aliasName="Rv2760c"><graphics x="2154.3347778320312" y="1808.8901672363281"/><att type="string" name="shared_name" value="Rv2760c"/></node>
<node id="2101" label="Rv1119c" aliasName="Rv1119c"><graphics x="4257.2545166015625" y="680.6946868896484"/><att type="string" name="shared_name" value="Rv1119c"/></node>
<node id="2102" label="Rv1980c" aliasName="mpt64"><graphics x="2110.07080078125" y="1609.2630004882812"/><att type="string" name="shared_name" value="Rv1980c"/></node>
<node id="2103" label="Rv1220c" aliasName="Rv1220c"><graphics x="1404.5411834716797" y="1522.9993867874146"/><att type="string" name="shared_name" value="Rv1220c"/></node>
<node id="2104" label="Rv3298c" aliasName="lpqC"><graphics x="1547.608407497406" y="348.0775146484375"/><att type="string" name="shared_name" value="Rv3298c"/></node>
<node id="2105" label="Rv3627c" aliasName="Rv3627c"><graphics x="4103.381652832031" y="1499.0052185058594"/><att type="string" name="shared_name" value="Rv3627c"/></node>
<node id="2106" label="Rv1515c" aliasName="Rv1515c"><graphics x="2019.6651306152344" y="1832.7649230957031"/><att type="string" name="shared_name" value="Rv1515c"/></node>
<node id="2107" label="Rv1490" aliasName="Rv1490"><graphics x="3565.364013671875" y="1928.8494567871094"/><att type="string" name="shared_name" value="Rv1490"/></node>
<node id="2108" label="Rv1483" aliasName="fabG1"><graphics x="1438.0890045166016" y="1924.047607421875"/><att type="string" name="shared_name" value="Rv1483"/></node>
<node id="2109" label="Rv1484" aliasName="inhA"><graphics x="1431.7667922973633" y="1958.6244201660156"/><att type="string" name="shared_name" value="Rv1484"/></node>
<node id="2110" label="Rv1270c" aliasName="lprA"><graphics x="1551.387696146965" y="768.6814575195312"/><att type="string" name="shared_name" value="Rv1270c"/></node>
<node id="2111" label="Rv1481" aliasName="Rv1481"><graphics x="3977.148681640625" y="37.780662536621094"/><att type="string" name="shared_name" value="Rv1481"/></node>
<node id="2112" label="Rv1885c" aliasName="Rv1885c"><graphics x="3654.486358642578" y="1839.5221862792969"/><att type="string" name="shared_name" value="Rv1885c"/></node>
<node id="2113" label="Rv1487" aliasName="Rv1487"><graphics x="3587.3973388671875" y="1885.2703552246094"/><att type="string" name="shared_name" value="Rv1487"/></node>
<node id="2114" label="Rv1488" aliasName="Rv1488"><graphics x="3566.91845703125" y="1863.8833923339844"/><att type="string" name="shared_name" value="Rv1488"/></node>
<node id="2115" label="Rv1485" aliasName="hemH"><graphics x="343.016845703125" y="1838.427001953125"/><att type="string" name="shared_name" value="Rv1485"/></node>
<node id="2116" label="Rv0429c" aliasName="def"><graphics x="3595.0322265625" y="1129.701416015625"/><att type="string" name="shared_name" value="Rv0429c"/></node>
<node id="2117" label="Rv1489" aliasName="Rv1489"><graphics x="3554.5843505859375" y="1896.0988464355469"/><att type="string" name="shared_name" value="Rv1489"/></node>
<node id="2118" label="Rv3349c" aliasName="Rv3349c"><graphics x="3879.5794067382812" y="1382.86572265625"/><att type="string" name="shared_name" value="Rv3349c"/></node>
<node id="2119" label="Rv1514c" aliasName="Rv1514c"><graphics x="2005.9635620117188" y="1862.59814453125"/><att type="string" name="shared_name" value="Rv1514c"/></node>
<node id="2120" label="Rv1981c" aliasName="nrdF1"><graphics x="4058.2608642578125" y="461.74517822265625"/><att type="string" name="shared_name" value="Rv1981c"/></node>
<node id="2121" label="Rv3299c" aliasName="atsB"><graphics x="1579.684865951538" y="368.3074951171875"/><att type="string" name="shared_name" value="Rv3299c"/></node>
<node id="2122" label="Rv1492" aliasName="mutA"><graphics x="3682.857421875" y="1715.1028747558594"/><att type="string" name="shared_name" value="Rv1492"/></node>
<node id="2123" label="Rv2508c" aliasName="Rv2508c"><graphics x="3785.2418823242188" y="2453.6409301757812"/><att type="string" name="shared_name" value="Rv2508c"/></node>
<node id="2124" label="Rv1493" aliasName="mutB"><graphics x="3687.981689453125" y="1744.5536804199219"/><att type="string" name="shared_name" value="Rv1493"/></node>
<node id="2125" label="Rv1494" aliasName="Rv1494"><graphics x="3716.387451171875" y="1722.4096374511719"/><att type="string" name="shared_name" value="Rv1494"/></node>
<node id="2126" label="Rv1495" aliasName="Rv1495"><graphics x="3744.595947265625" y="1705.1421813964844"/><att type="string" name="shared_name" value="Rv1495"/></node>
<node id="2127" label="Rv1496" aliasName="Rv1496"><graphics x="3707.210693359375" y="1695.8846130371094"/><att type="string" name="shared_name" value="Rv1496"/></node>
<node id="2128" label="Rv1497" aliasName="lipL"><graphics x="3729.064453125" y="1683.0357360839844"/><att type="string" name="shared_name" value="Rv1497"/></node>
<node id="2129" label="Rv1886c" aliasName="fbpB"><graphics x="3596.904571533203" y="1812.2511901855469"/><att type="string" name="shared_name" value="Rv1886c"/></node>
<node id="2130" label="Rv1499" aliasName="Rv1499"><graphics x="1562.7765836715698" y="1708.936782836914"/><att type="string" name="shared_name" value="Rv1499"/></node>
<node id="2131" label="Rv3488" aliasName="Rv3488"><graphics x="1888.7033081054688" y="2207.1244506835938"/><att type="string" name="shared_name" value="Rv3488"/></node>
<node id="2132" label="Rv2460c" aliasName="clpP2"><graphics x="2245.6177368164062" y="2356.2137451171875"/><att type="string" name="shared_name" value="Rv2460c"/></node>
<node id="2133" label="Rv3489" aliasName="Rv3489"><graphics x="1862.9938049316406" y="2197.7654418945312"/><att type="string" name="shared_name" value="Rv3489"/></node>
<node id="2134" label="Rv2539c" aliasName="aroK"><graphics x="15.0" y="1275.5099792480469"/><att type="string" name="shared_name" value="Rv2539c"/></node>
<node id="2135" label="Rv3486" aliasName="Rv3486"><graphics x="1044.79833984375" y="1558.8423500061035"/><att type="string" name="shared_name" value="Rv3486"/></node>
<node id="2136" label="Rv3201c" aliasName="Rv3201c"><graphics x="3487.0810546875" y="2633.3316040039062"/><att type="string" name="shared_name" value="Rv3201c"/></node>
<node id="2137" label="Rv3891c" aliasName="esxD"><graphics x="3652.428955078125" y="153.9183349609375"/><att type="string" name="shared_name" value="Rv3891c"/></node>
<node id="2138" label="Rv1845c" aliasName="Rv1845c"><graphics x="3716.058687210083" y="2542.3294067382812"/><att type="string" name="shared_name" value="Rv1845c"/></node>
<node id="2139" label="Rv2877c" aliasName="Rv2877c"><graphics x="4315.373443603516" y="2349.415828704834"/><att type="string" name="shared_name" value="Rv2877c"/></node>
<node id="2140" label="Rv1465" aliasName="Rv1465"><graphics x="2416.3994140625" y="1127.0353393554688"/><att type="string" name="shared_name" value="Rv1465"/></node>
<node id="2141" label="Rv2597" aliasName="Rv2597"><graphics x="2322.4755859375" y="653.40283203125"/><att type="string" name="shared_name" value="Rv2597"/></node>
<node id="2142" label="Rv2596" aliasName="Rv2596"><graphics x="4078.890869140625" y="1927.3018493652344"/><att type="string" name="shared_name" value="Rv2596"/></node>
<node id="2143" label="Rv1466" aliasName="Rv1466"><graphics x="2395.41650390625" y="1085.9290771484375"/><att type="string" name="shared_name" value="Rv1466"/></node>
<node id="2144" label="Rv1463" aliasName="Rv1463"><graphics x="2454.262451171875" y="1060.2383728027344"/><att type="string" name="shared_name" value="Rv1463"/></node>
<node id="2145" label="Rv1464" aliasName="csd"><graphics x="2402.5185546875" y="1106.0961608886719"/><att type="string" name="shared_name" value="Rv1464"/></node>
<node id="2146" label="Rv1272c" aliasName="Rv1272c"><graphics x="4333.776428222656" y="2633.3316040039062"/><att type="string" name="shared_name" value="Rv1272c"/></node>
<node id="2147" label="Rv1461" aliasName="Rv1461"><graphics x="2440.8704223632812" y="1115.2359008789062"/><att type="string" name="shared_name" value="Rv1461"/></node>
<node id="2148" label="Rv1462" aliasName="Rv1462"><graphics x="2428.2410278320312" y="1091.8664855957031"/><att type="string" name="shared_name" value="Rv1462"/></node>
<node id="2149" label="Rv2595" aliasName="Rv2595"><graphics x="4065.9576416015625" y="1895.5840759277344"/><att type="string" name="shared_name" value="Rv2595"/></node>
<node id="2150" label="Rv1460" aliasName="Rv1460"><graphics x="2475.9119873046875" y="1090.3021545410156"/><att type="string" name="shared_name" value="Rv1460"/></node>
<node id="2151" label="Rv0978c" aliasName="PE_PGRS17"><graphics x="1748.8338775634766" y="1479.1361465454102"/><att type="string" name="shared_name" value="Rv0978c"/></node>
<node id="2152" label="Rv3490" aliasName="otsA"><graphics x="1860.0213928222656" y="2160.7637939453125"/><att type="string" name="shared_name" value="Rv3490"/></node>
<node id="2153" label="Rv1469" aliasName="ctpD"><graphics x="1107.6483764648438" y="1736.0508575439453"/><att type="string" name="shared_name" value="Rv1469"/></node>
<node id="2154" label="Rv1888A" aliasName="Rv1888A"><graphics x="4223.902770996094" y="1429.6892700195312"/><att type="string" name="shared_name" value="Rv1888A"/></node>
<node id="2155" label="Rv0979A" aliasName="Rv0979A"><graphics x="1807.7597351074219" y="1453.7230682373047"/><att type="string" name="shared_name" value="Rv0979A"/></node>
<node id="2156" label="Rv2994" aliasName="Rv2994"><graphics x="3622.8445587158203" y="2564.3298950195312"/><att type="string" name="shared_name" value="Rv2994"/></node>
<node id="2157" label="Rv2461c" aliasName="clpP"><graphics x="2266.4364624023438" y="2399.9200439453125"/><att type="string" name="shared_name" value="Rv2461c"/></node>
<node id="2158" label="Rv2991" aliasName="Rv2991"><graphics x="3866.500762939453" y="2217.0320434570312"/><att type="string" name="shared_name" value="Rv2991"/></node>
<node id="2159" label="Rv2538c" aliasName="aroB"><graphics x="17.5374755859375" y="1304.6723937988281"/><att type="string" name="shared_name" value="Rv2538c"/></node>
<node id="2160" label="Rv3202c" aliasName="Rv3202c"><graphics x="3457.23876953125" y="2641.1626586914062"/><att type="string" name="shared_name" value="Rv3202c"/></node>
<node id="2161" label="Rv1480" aliasName="Rv1480"><graphics x="3960.003662109375" y="70.43999099731445"/><att type="string" name="shared_name" value="Rv1480"/></node>
<node id="2162" label="Rv1516c" aliasName="Rv1516c"><graphics x="1984.9637451171875" y="1817.6374816894531"/><att type="string" name="shared_name" value="Rv1516c"/></node>
<node id="2163" label="Rv0192A" aliasName="Rv0192A"><graphics x="1957.4342346191406" y="2454.45654296875"/><att type="string" name="shared_name" value="Rv0192A"/></node>
<node id="2164" label="Rv2998" aliasName="Rv2998"><graphics x="2193.7545166015625" y="1241.9983215332031"/><att type="string" name="shared_name" value="Rv2998"/></node>
<node id="2165" label="Rv2999" aliasName="lppY"><graphics x="2130.7819213867188" y="1271.8859252929688"/><att type="string" name="shared_name" value="Rv2999"/></node>
<node id="2166" label="Rv2878c" aliasName="mpt53"><graphics x="4318.638824462891" y="2318.7002563476562"/><att type="string" name="shared_name" value="Rv2878c"/></node>
<node id="2167" label="Rv1846c" aliasName="Rv1846c"><graphics x="3685.80335855484" y="2532.2163696289062"/><att type="string" name="shared_name" value="Rv1846c"/></node>
<node id="2168" label="Rv3890c" aliasName="esxC"><graphics x="3678.7779541015625" y="189.9388427734375"/><att type="string" name="shared_name" value="Rv3890c"/></node>
<node id="2169" label="Rv2997" aliasName="Rv2997"><graphics x="2208.6668701171875" y="1206.052734375"/><att type="string" name="shared_name" value="Rv2997"/></node>
<node id="2170" label="Rv1273c" aliasName="Rv1273c"><graphics x="4302.917907714844" y="2634.5183715820312"/><att type="string" name="shared_name" value="Rv1273c"/></node>
<node id="2171" label="Rv1477" aliasName="Rv1477"><graphics x="3848.1307067871094" y="2633.3316040039062"/><att type="string" name="shared_name" value="Rv1477"/></node>
<node id="2172" label="Rv1470" aliasName="trxA"><graphics x="1032.7711791992188" y="1772.2454528808594"/><att type="string" name="shared_name" value="Rv1470"/></node>
<node id="2173" label="Rv1471" aliasName="trxB1"><graphics x="992.3171997070312" y="1774.318099975586"/><att type="string" name="shared_name" value="Rv1471"/></node>
<node id="2174" label="Rv1472" aliasName="echA12"><graphics x="1039.992919921875" y="1809.75537109375"/><att type="string" name="shared_name" value="Rv1472"/></node>
<node id="2175" label="Rv1473" aliasName="Rv1473"><graphics x="992.2943115234375" y="1799.7210388183594"/><att type="string" name="shared_name" value="Rv1473"/></node>
<node id="2176" label="Rv1805c" aliasName="Rv1805c"><graphics x="1599.593952178955" y="2498.7888793945312"/><att type="string" name="shared_name" value="Rv1805c"/></node>
<node id="2177" label="Rv0979c" aliasName="Rv0979c"><graphics x="1780.0876922607422" y="1470.7576065063477"/><att type="string" name="shared_name" value="Rv0979c"/></node>
<node id="2178" label="Rv1478" aliasName="Rv1478"><graphics x="3817.648468017578" y="2638.2092895507812"/><att type="string" name="shared_name" value="Rv1478"/></node>
<node id="2179" label="Rv1479" aliasName="moxR1"><graphics x="3994.866455078125" y="59.90989303588867"/><att type="string" name="shared_name" value="Rv1479"/></node>
<node id="2180" label="Rv2829c" aliasName="Rv2829c"><graphics x="3951.2094650268555" y="1949.3024291992188"/><att type="string" name="shared_name" value="Rv2829c"/></node>
<node id="2181" label="Rv3895c" aliasName="Rv3895c"><graphics x="3618.7821044921875" y="79.245361328125"/><att type="string" name="shared_name" value="Rv3895c"/></node>
<node id="2182" label="Rv0969" aliasName="ctpV"><graphics x="2355.0731811523438" y="1630.5536804199219"/><att type="string" name="shared_name" value="Rv0969"/></node>
<node id="2183" label="Rv1565c" aliasName="Rv1565c"><graphics x="1698.0210571289062" y="1504.914867401123"/><att type="string" name="shared_name" value="Rv1565c"/></node>
<node id="2184" label="Rv3808c" aliasName="glfT"><graphics x="3468.303466796875" y="258.3549499511719"/><att type="string" name="shared_name" value="Rv3808c"/></node>
<node id="2185" label="Rv1454c" aliasName="qor"><graphics x="3663.518310546875" y="1529.9188232421875"/><att type="string" name="shared_name" value="Rv1454c"/></node>
<node id="2186" label="Rv0470c" aliasName="pcaA"><graphics x="1143.2091979980469" y="2535.673095703125"/><att type="string" name="shared_name" value="Rv0470c"/></node>
<node id="2187" label="Rv0960" aliasName="Rv0960"><graphics x="476.51123046875" y="1723.2095336914062"/><att type="string" name="shared_name" value="Rv0960"/></node>
<node id="2188" label="Rv0013" aliasName="trpG"><graphics x="3885.655471801758" y="2564.3298950195312"/><att type="string" name="shared_name" value="Rv0013"/></node>
<node id="2189" label="Rv0012" aliasName="Rv0012"><graphics x="4290.963485717773" y="2048.404281616211"/><att type="string" name="shared_name" value="Rv0012"/></node>
<node id="2190" label="Rv3856c" aliasName="Rv3856c"><graphics x="3573.11962890625" y="2521.7478637695312"/><att type="string" name="shared_name" value="Rv3856c"/></node>
<node id="2191" label="Rv3743c" aliasName="ctpJ"><graphics x="1432.9547271728516" y="1664.6094589233398"/><att type="string" name="shared_name" value="Rv3743c"/></node>
<node id="2192" label="Rv0968" aliasName="Rv0968"><graphics x="2377.6857299804688" y="1613.0876235961914"/><att type="string" name="shared_name" value="Rv0968"/></node>
<node id="2193" label="Rv2127" aliasName="ansP1"><graphics x="3668.5872802734375" y="2474.5720825195312"/><att type="string" name="shared_name" value="Rv2127"/></node>
<node id="2194" label="Rv0967" aliasName="Rv0967"><graphics x="2324.8134765625" y="1597.9611625671387"/><att type="string" name="shared_name" value="Rv0967"/></node>
<node id="2195" label="Rv2128" aliasName="Rv2128"><graphics x="3684.7550048828125" y="2500.8756713867188"/><att type="string" name="shared_name" value="Rv2128"/></node>
<node id="2196" label="Rv1979c" aliasName="Rv1979c"><graphics x="2083.0853271484375" y="1591.0536460876465"/><att type="string" name="shared_name" value="Rv1979c"/></node>
<node id="2197" label="Rv0961" aliasName="Rv0961"><graphics x="421.7559814453125" y="1778.0944519042969"/><att type="string" name="shared_name" value="Rv0961"/></node>
<node id="2198" label="Rv0958" aliasName="Rv0958"><graphics x="374.1002197265625" y="1824.3117370605469"/><att type="string" name="shared_name" value="Rv0958"/></node>
<node id="2199" label="Rv1564c" aliasName="treX"><graphics x="1636.6721496582031" y="1435.9743881225586"/><att type="string" name="shared_name" value="Rv1564c"/></node>
<node id="2200" label="Rv3896c" aliasName="Rv3896c"><graphics x="3601.6644287109375" y="96.9549560546875"/><att type="string" name="shared_name" value="Rv3896c"/></node>
<node id="2201" label="Rv0959" aliasName="Rv0959"><graphics x="398.280517578125" y="1803.9968872070312"/><att type="string" name="shared_name" value="Rv0959"/></node>
<node id="2202" label="Rv3807c" aliasName="Rv3807c"><graphics x="3462.051025390625" y="221.34271240234375"/><att type="string" name="shared_name" value="Rv3807c"/></node>
<node id="2203" label="Rv0131c" aliasName="fadE1"><graphics x="3456.9483642578125" y="2474.5720825195312"/><att type="string" name="shared_name" value="Rv0131c"/></node>
<node id="2204" label="Rv0471c" aliasName="Rv0471c"><graphics x="1159.8429260253906" y="2495.9090576171875"/><att type="string" name="shared_name" value="Rv0471c"/></node>
<node id="2205" label="Rv0023" aliasName="Rv0023"><graphics x="3925.47021484375" y="741.6233520507812"/><att type="string" name="shared_name" value="Rv0023"/></node>
<node id="2206" label="Rv0025" aliasName="Rv0025"><graphics x="3887.8658447265625" y="725.6964721679688"/><att type="string" name="shared_name" value="Rv0025"/></node>
<node id="2207" label="Rv0024" aliasName="Rv0024"><graphics x="3915.8203125" y="718.9309692382812"/><att type="string" name="shared_name" value="Rv0024"/></node>
<node id="2208" label="Rv2114" aliasName="Rv2114"><graphics x="4386.776519775391" y="2576.8810272216797"/><att type="string" name="shared_name" value="Rv2114"/></node>
<node id="2209" label="Rv0132c" aliasName="fgd2"><graphics x="3442.1629638671875" y="2501.6384887695312"/><att type="string" name="shared_name" value="Rv0132c"/></node>
<node id="2210" label="Rv2869c" aliasName="Rv2869c"><graphics x="704.558837890625" y="682.7755737304688"/><att type="string" name="shared_name" value="Rv2869c"/></node>
<node id="2211" label="Rv2113" aliasName="Rv2113"><graphics x="4358.576324462891" y="2564.3298950195312"/><att type="string" name="shared_name" value="Rv2113"/></node>
<node id="2212" label="Rv3742c" aliasName="Rv3742c"><graphics x="1488.7183685302734" y="1654.2173614501953"/><att type="string" name="shared_name" value="Rv3742c"/></node>
<node id="2213" label="Rv0954" aliasName="Rv0954"><graphics x="3938.7207946777344" y="2633.3316040039062"/><att type="string" name="shared_name" value="Rv0954"/></node>
<node id="2214" label="Rv2116" aliasName="lppK"><graphics x="4138.002521514893" y="2600.9351196289062"/><att type="string" name="shared_name" value="Rv2116"/></node>
<node id="2215" label="Rv2117" aliasName="Rv2117"><graphics x="4109.041095733643" y="2611.6272583007812"/><att type="string" name="shared_name" value="Rv2117"/></node>
<node id="2216" label="Rv0027" aliasName="Rv0027"><graphics x="3862.869873046875" y="695.4513549804688"/><att type="string" name="shared_name" value="Rv0027"/></node>
<node id="2217" label="Rv0026" aliasName="Rv0026"><graphics x="3854.26513671875" y="725.7616577148438"/><att type="string" name="shared_name" value="Rv0026"/></node>
<node id="2218" label="Rv0029" aliasName="Rv0029"><graphics x="3849.4964599609375" y="628.6895141601562"/><att type="string" name="shared_name" value="Rv0029"/></node>
<node id="2219" label="Rv0028" aliasName="Rv0028"><graphics x="3844.9627685546875" y="661.2344360351562"/><att type="string" name="shared_name" value="Rv0028"/></node>
<node id="2220" label="Rv1563c" aliasName="treY"><graphics x="1677.224609375" y="1473.3464126586914"/><att type="string" name="shared_name" value="Rv1563c"/></node>
<node id="2221" label="Rv1617" aliasName="pykA"><graphics x="1099.5443725585938" y="1004.9411010742188"/><att type="string" name="shared_name" value="Rv1617"/></node>
<node id="2222" label="Rv1616" aliasName="Rv1616"><graphics x="1213.60693359375" y="1030.1097412109375"/><att type="string" name="shared_name" value="Rv1616"/></node>
<node id="2223" label="Rv1615" aliasName="Rv1615"><graphics x="1096.2697143554688" y="976.2230834960938"/><att type="string" name="shared_name" value="Rv1615"/></node>
<node id="2224" label="Rv3806c" aliasName="Rv3806c"><graphics x="3455.15380859375" y="181.60540771484375"/><att type="string" name="shared_name" value="Rv3806c"/></node>
<node id="2225" label="Rv1456c" aliasName="Rv1456c"><graphics x="4244.099914550781" y="1926.983154296875"/><att type="string" name="shared_name" value="Rv1456c"/></node>
<node id="2226" label="Rv0032" aliasName="bioF2"><graphics x="1909.4157409667969" y="1435.9218826293945"/><att type="string" name="shared_name" value="Rv0032"/></node>
<node id="2227" label="Rv0031" aliasName="Rv0031"><graphics x="3790.9910888671875" y="617.7216186523438"/><att type="string" name="shared_name" value="Rv0031"/></node>
<node id="2228" label="Rv2592c" aliasName="ruvB"><graphics x="4053.04296875" y="1863.8833923339844"/><att type="string" name="shared_name" value="Rv2592c"/></node>
<node id="2229" label="Rv3741c" aliasName="Rv3741c"><graphics x="1494.7269859313965" y="1722.4187316894531"/><att type="string" name="shared_name" value="Rv3741c"/></node>
<node id="2230" label="Rv0030" aliasName="Rv0030"><graphics x="3819.35693359375" y="636.2109985351562"/><att type="string" name="shared_name" value="Rv0030"/></node>
<node id="2231" label="Rv1013" aliasName="pks16"><graphics x="4313.617980957031" y="1863.8833923339844"/><att type="string" name="shared_name" value="Rv1013"/></node>
<node id="2232" label="Rv1012" aliasName="Rv1012"><graphics x="4327.314514160156" y="1895.2709197998047"/><att type="string" name="shared_name" value="Rv1012"/></node>
<node id="2233" label="Rv1011" aliasName="ispE"><graphics x="4340.834289550781" y="1926.7457542419434"/><att type="string" name="shared_name" value="Rv1011"/></node>
<node id="2234" label="Rv3854c" aliasName="ethA"><graphics x="2156.4613647460938" y="2666.8985595703125"/><att type="string" name="shared_name" value="Rv3854c"/></node>
<node id="2235" label="Rv0035" aliasName="fadD34"><graphics x="1945.9590454101562" y="1430.8745727539062"/><att type="string" name="shared_name" value="Rv0035"/></node>
<node id="2236" label="Rv1010" aliasName="ksgA"><graphics x="4358.952697753906" y="1882.0836944580078"/><att type="string" name="shared_name" value="Rv1010"/></node>
<node id="2237" label="Rv1522c" aliasName="mmpL12"><graphics x="1426.572135925293" y="1689.7841033935547"/><att type="string" name="shared_name" value="Rv1522c"/></node>
<node id="2238" label="Rv2143" aliasName="Rv2143"><graphics x="1997.2400817871094" y="2700.0660400390625"/><att type="string" name="shared_name" value="Rv2143"/></node>
<node id="2239" label="Rv0034" aliasName="Rv0034"><graphics x="1933.5514831542969" y="1465.67333984375"/><att type="string" name="shared_name" value="Rv0034"/></node>
<node id="2240" label="Rv3196A" aliasName="Rv3196A"><graphics x="4242.548004150391" y="2564.3298950195312"/><att type="string" name="shared_name" value="Rv3196A"/></node>
<node id="2241" label="Rv1618" aliasName="tesB1"><graphics x="1139.2268981933594" y="996.1793823242188"/><att type="string" name="shared_name" value="Rv1618"/></node>
<node id="2242" label="Rv0033" aliasName="acpA"><graphics x="1965.2278442382812" y="1445.2164611816406"/><att type="string" name="shared_name" value="Rv0033"/></node>
<node id="2243" label="Rv1619" aliasName="Rv1619"><graphics x="1119.3202819824219" y="959.8463745117188"/><att type="string" name="shared_name" value="Rv1619"/></node>
<node id="2244" label="Rv0942" aliasName="Rv0942"><graphics x="687.756103515625" y="1776.5748748779297"/><att type="string" name="shared_name" value="Rv0942"/></node>
<node id="2245" label="Rv2403c" aliasName="lppR"><graphics x="4168.697448730469" y="2486.3660278320312"/><att type="string" name="shared_name" value="Rv2403c"/></node>
<node id="2246" label="Rv3049c" aliasName="Rv3049c"><graphics x="3971.4725341796875" y="525.2865600585938"/><att type="string" name="shared_name" value="Rv3049c"/></node>
<node id="2247" label="Rv0945" aliasName="Rv0945"><graphics x="3897.8382568359375" y="505.69781494140625"/><att type="string" name="shared_name" value="Rv0945"/></node>
<node id="2248" label="Rv3892c" aliasName="PPE69"><graphics x="3657.9783935546875" y="123.340576171875"/><att type="string" name="shared_name" value="Rv3892c"/></node>
<node id="2249" label="Rv0944" aliasName="Rv0944"><graphics x="3864.7526245117188" y="502.01763916015625"/><att type="string" name="shared_name" value="Rv0944"/></node>
<node id="2250" label="Rv0936" aliasName="pstA2"><graphics x="1663.6058731079102" y="447.4273681640625"/><att type="string" name="shared_name" value="Rv0936"/></node>
<node id="2251" label="Rv1562c" aliasName="treZ"><graphics x="1703.2479705810547" y="1548.9178400039673"/><att type="string" name="shared_name" value="Rv1562c"/></node>
<node id="2252" label="Rv1675c" aliasName="Rv1675c"><graphics x="901.5385131835938" y="1251.5090026855469"/><att type="string" name="shared_name" value="Rv1675c"/></node>
<node id="2253" label="Rv0938" aliasName="Rv0938"><graphics x="1849.8618774414062" y="1671.3372955322266"/><att type="string" name="shared_name" value="Rv0938"/></node>
<node id="2254" label="Rv3894c" aliasName="Rv3894c"><graphics x="3584.4979248046875" y="114.9320068359375"/><att type="string" name="shared_name" value="Rv3894c"/></node>
<node id="2255" label="Rv0939" aliasName="Rv0939"><graphics x="1828.3727416992188" y="1705.141342163086"/><att type="string" name="shared_name" value="Rv0939"/></node>
<node id="2256" label="Rv1604" aliasName="impA"><graphics x="4164.186767578125" y="724.6856079101562"/><att type="string" name="shared_name" value="Rv1604"/></node>
<node id="2257" label="Rv0470A" aliasName="Rv0470A"><graphics x="1126.9100952148438" y="2500.8864135742188"/><att type="string" name="shared_name" value="Rv0470A"/></node>
<node id="2258" label="Rv3345c" aliasName="PE_PGRS50"><graphics x="1500.1109161376953" y="1413.0650100708008"/><att type="string" name="shared_name" value="Rv3345c"/></node>
<node id="2259" label="Rv0041" aliasName="leuS"><graphics x="3968.3200073242188" y="1927.3373718261719"/><att type="string" name="shared_name" value="Rv0041"/></node>
<node id="2260" label="Rv3740c" aliasName="Rv3740c"><graphics x="1536.9881734848022" y="1571.2000617980957"/><att type="string" name="shared_name" value="Rv3740c"/></node>
<node id="2261" label="Rv1001" aliasName="arcA"><graphics x="2456.939453125" y="673.5079956054688"/><att type="string" name="shared_name" value="Rv1001"/></node>
<node id="2262" label="Rv2132" aliasName="Rv2132"><graphics x="1681.1115417480469" y="95.9969482421875"/><att type="string" name="shared_name" value="Rv2132"/></node>
<node id="2263" label="Rv2900c" aliasName="fdhF"><graphics x="1130.7238159179688" y="1176.2445373535156"/><att type="string" name="shared_name" value="Rv2900c"/></node>
<node id="2264" label="Rv2404c" aliasName="lepA"><graphics x="4139.281555175781" y="2498.3848266601562"/><att type="string" name="shared_name" value="Rv2404c"/></node>
<node id="2265" label="Rv1009" aliasName="rpfB"><graphics x="4295.677062988281" y="1908.4358825683594"/><att type="string" name="shared_name" value="Rv1009"/></node>
<node id="2266" label="Rv0930" aliasName="pstA1"><graphics x="1631.5494232177734" y="444.3341064453125"/><att type="string" name="shared_name" value="Rv0930"/></node>
<node id="2267" label="Rv0933" aliasName="pstB"><graphics x="1689.9149169921875" y="428.5125732421875"/><att type="string" name="shared_name" value="Rv0933"/></node>
<node id="2268" label="Rv3893c" aliasName="PE36"><graphics x="3625.1268310546875" y="119.3094482421875"/><att type="string" name="shared_name" value="Rv3893c"/></node>
<node id="2269" label="Rv0935" aliasName="pstC1"><graphics x="1671.4440536499023" y="408.74755859375"/><att type="string" name="shared_name" value="Rv0935"/></node>
<node id="2270" label="Rv0934" aliasName="pstS1"><graphics x="1662.8633041381836" y="480.7176513671875"/><att type="string" name="shared_name" value="Rv0934"/></node>
<node id="2271" label="Rv1634" aliasName="Rv1634"><graphics x="2519.9866333007812" y="1070.9535217285156"/><att type="string" name="shared_name" value="Rv1634"/></node>
<node id="2272" label="Rv1633" aliasName="uvrB"><graphics x="2554.113037109375" y="1053.5629272460938"/><att type="string" name="shared_name" value="Rv1633"/></node>
<node id="2273" label="Rv2446c" aliasName="Rv2446c"><graphics x="522.3720703125" y="1176.3567504882812"/><att type="string" name="shared_name" value="Rv2446c"/></node>
<node id="2274" label="Rv2170" aliasName="Rv2170"><graphics x="3557.8172607421875" y="2032.0458374023438"/><att type="string" name="shared_name" value="Rv2170"/></node>
<node id="2275" label="Rv1638" aliasName="uvrA"><graphics x="3397.5098876953125" y="2501.7478637695312"/><att type="string" name="shared_name" value="Rv1638"/></node>
<node id="2276" label="Rv2171" aliasName="lppM"><graphics x="3559.7628173828125" y="2089.2213745117188"/><att type="string" name="shared_name" value="Rv2171"/></node>
<node id="2277" label="Rv1636" aliasName="TB15.3"><graphics x="1939.4242858886719" y="2693.35205078125"/><att type="string" name="shared_name" value="Rv1636"/></node>
<node id="2278" label="Rv2173" aliasName="idsA2"><graphics x="1251.1708679199219" y="1622.0131378173828"/><att type="string" name="shared_name" value="Rv2173"/></node>
<node id="2279" label="Rv3899c" aliasName="Rv3899c"><graphics x="3555.630126953125" y="10.0"/><att type="string" name="shared_name" value="Rv3899c"/></node>
<node id="2280" label="Rv3567c" aliasName="Rv3567c"><graphics x="1417.5640716552734" y="1208.1454467773438"/><att type="string" name="shared_name" value="Rv3567c"/></node>
<node id="2281" label="Rv0929" aliasName="pstC2"><graphics x="1629.471321105957" y="480.887451171875"/><att type="string" name="shared_name" value="Rv0929"/></node>
<node id="2282" label="Rv0436c" aliasName="pssA"><graphics x="4094.498046875" y="699.5740356445312"/><att type="string" name="shared_name" value="Rv0436c"/></node>
<node id="2283" label="Rv0928" aliasName="pstS3"><graphics x="1652.1601181030273" y="431.1629638671875"/><att type="string" name="shared_name" value="Rv0928"/></node>
<node id="2284" label="Rv0921" aliasName="Rv0921"><graphics x="1929.5975341796875" y="1972.5976257324219"/><att type="string" name="shared_name" value="Rv0921"/></node>
<node id="2285" label="Rv0922" aliasName="Rv0922"><graphics x="1890.5596313476562" y="1908.6279296875"/><att type="string" name="shared_name" value="Rv0922"/></node>
<node id="2286" label="Rv2043c" aliasName="pncA"><graphics x="1711.0294647216797" y="2896.1690673828125"/><att type="string" name="shared_name" value="Rv2043c"/></node>
<node id="2287" label="Rv2594c" aliasName="ruvC"><graphics x="4097.622131347656" y="1882.5296325683594"/><att type="string" name="shared_name" value="Rv2594c"/></node>
<node id="2288" label="Rv1626" aliasName="Rv1626"><graphics x="3617.4654541015625" y="845.2706298828125"/><att type="string" name="shared_name" value="Rv1626"/></node>
<node id="2289" label="Rv3803c" aliasName="fbpD"><graphics x="631.2274780273438" y="888.5795288085938"/><att type="string" name="shared_name" value="Rv3803c"/></node>
<node id="2290" label="Rv0919" aliasName="Rv0919"><graphics x="4207.896209716797" y="2214.0962524414062"/><att type="string" name="shared_name" value="Rv0919"/></node>
<node id="2291" label="Rv3566c" aliasName="nat"><graphics x="1200.9288940429688" y="1219.2664794921875"/><att type="string" name="shared_name" value="Rv3566c"/></node>
<node id="2292" label="Rv0918" aliasName="Rv0918"><graphics x="4179.166107177734" y="2228.2161254882812"/><att type="string" name="shared_name" value="Rv0918"/></node>
<node id="2293" label="Rv0435c" aliasName="Rv0435c"><graphics x="4052.0389404296875" y="636.8483276367188"/><att type="string" name="shared_name" value="Rv0435c"/></node>
<node id="2294" label="Rv0910" aliasName="Rv0910"><graphics x="2434.3165283203125" y="989.4052124023438"/><att type="string" name="shared_name" value="Rv0910"/></node>
<node id="2295" label="Rv2499c" aliasName="Rv2499c"><graphics x="4093.9754638671875" y="1825.4395446777344"/><att type="string" name="shared_name" value="Rv2499c"/></node>
<node id="2296" label="Rv0911" aliasName="Rv0911"><graphics x="2420.2659301757812" y="962.43505859375"/><att type="string" name="shared_name" value="Rv0911"/></node>
<node id="2297" label="Rv0912" aliasName="Rv0912"><graphics x="2395.3516845703125" y="998.13671875"/><att type="string" name="shared_name" value="Rv0912"/></node>
<node id="2298" label="Rv0249c" aliasName="Rv0249c"><graphics x="1404.3361206054688" y="955.4208984375"/><att type="string" name="shared_name" value="Rv0249c"/></node>
<node id="2299" label="Rv2406c" aliasName="Rv2406c"><graphics x="4316.781135559082" y="2006.7406616210938"/><att type="string" name="shared_name" value="Rv2406c"/></node>
<node id="2300" label="Rv2386c" aliasName="mbtI"><graphics x="2247.4744262695312" y="1576.1303596496582"/><att type="string" name="shared_name" value="Rv2386c"/></node>
<node id="2301" label="Rv2593c" aliasName="ruvA"><graphics x="4034.2448120117188" y="1908.5169372558594"/><att type="string" name="shared_name" value="Rv2593c"/></node>
<node id="2302" label="Rv0472c" aliasName="Rv0472c"><graphics x="1148.4319763183594" y="2472.193115234375"/><att type="string" name="shared_name" value="Rv0472c"/></node>
<node id="2303" label="Rv1452c" aliasName="PE_PGRS28"><graphics x="1435.0508880615234" y="1799.2999877929688"/><att type="string" name="shared_name" value="Rv1452c"/></node>
<node id="2304" label="Rv2193" aliasName="ctaE"><graphics x="4202.357727050781" y="1910.6353149414062"/><att type="string" name="shared_name" value="Rv2193"/></node>
<node id="2305" label="Rv2448c" aliasName="valS"><graphics x="559.0231323242188" y="1129.9073791503906"/><att type="string" name="shared_name" value="Rv2448c"/></node>
<node id="2306" label="Rv1656" aliasName="argF"><graphics x="3690.2169189453125" y="1257.9256896972656"/><att type="string" name="shared_name" value="Rv1656"/></node>
<node id="2307" label="Rv0559c" aliasName="Rv0559c"><graphics x="1315.6802825927734" y="1633.6283111572266"/><att type="string" name="shared_name" value="Rv0559c"/></node>
<node id="2308" label="Rv3569c" aliasName="bphD"><graphics x="1492.436191558838" y="1202.9030151367188"/><att type="string" name="shared_name" value="Rv3569c"/></node>
<node id="2309" label="Rv3897c" aliasName="Rv3897c"><graphics x="3580.0247802734375" y="75.5902099609375"/><att type="string" name="shared_name" value="Rv3897c"/></node>
<node id="2310" label="Rv0909" aliasName="Rv0909"><graphics x="2388.8768920898438" y="959.8176879882812"/><att type="string" name="shared_name" value="Rv0909"/></node>
<node id="2311" label="Rv0908" aliasName="ctpE"><graphics x="2371.5313110351562" y="1018.5400390625"/><att type="string" name="shared_name" value="Rv0908"/></node>
<node id="2312" label="Rv0907" aliasName="Rv0907"><graphics x="2357.833740234375" y="1053.2098083496094"/><att type="string" name="shared_name" value="Rv0907"/></node>
<node id="2313" label="Rv0901" aliasName="Rv0901"><graphics x="4168.354888916016" y="2138.5715942382812"/><att type="string" name="shared_name" value="Rv0901"/></node>
<node id="2314" label="Rv2498c" aliasName="citE"><graphics x="4065.01611328125" y="1841.6661071777344"/><att type="string" name="shared_name" value="Rv2498c"/></node>
<node id="2315" label="Rv0900" aliasName="Rv0900"><graphics x="4200.7130126953125" y="2130.7053833007812"/><att type="string" name="shared_name" value="Rv0900"/></node>
<node id="2316" label="Rv0368c" aliasName="Rv0368c"><graphics x="1047.5118408203125" y="1274.9989318847656"/><att type="string" name="shared_name" value="Rv0368c"/></node>
<node id="2317" label="Rv0135c" aliasName="Rv0135c"><graphics x="4151.339294433594" y="2636.1945190429688"/><att type="string" name="shared_name" value="Rv0135c"/></node>
<node id="2318" label="Rv2041c" aliasName="Rv2041c"><graphics x="1798.557388305664" y="2054.6965942382812"/><att type="string" name="shared_name" value="Rv2041c"/></node>
<node id="2319" label="Rv2383c" aliasName="mbtB"><graphics x="2163.443603515625" y="1574.45023727417"/><att type="string" name="shared_name" value="Rv2383c"/></node>
<node id="2320" label="Rv0731c" aliasName="Rv0731c"><graphics x="3959.561553955078" y="2130.0487670898438"/><att type="string" name="shared_name" value="Rv0731c"/></node>
<node id="2321" label="Rv0248c" aliasName="sdhA"><graphics x="1420.5316467285156" y="996.2985229492188"/><att type="string" name="shared_name" value="Rv0248c"/></node>
<node id="2322" label="Rv2187" aliasName="fadD15"><graphics x="2755.5877685546875" y="1684.2018432617188"/><att type="string" name="shared_name" value="Rv2187"/></node>
<node id="2323" label="Rv1647" aliasName="Rv1647"><graphics x="4292.190448760986" y="2606.4456176757812"/><att type="string" name="shared_name" value="Rv1647"/></node>
<node id="2324" label="Rv1648" aliasName="Rv1648"><graphics x="4323.583515167236" y="2611.3579711914062"/><att type="string" name="shared_name" value="Rv1648"/></node>
<node id="2325" label="Rv2447c" aliasName="folC"><graphics x="524.8245849609375" y="1137.9939270019531"/><att type="string" name="shared_name" value="Rv2447c"/></node>
<node id="2326" label="Rv3568c" aliasName="bphC"><graphics x="1439.9878311157227" y="1211.9497680664062"/><att type="string" name="shared_name" value="Rv3568c"/></node>
<node id="2327" label="Rv3801c" aliasName="fadD32"><graphics x="3853.416130065918" y="1979.1249389648438"/><att type="string" name="shared_name" value="Rv3801c"/></node>
<node id="2328" label="Rv3898c" aliasName="Rv3898c"><graphics x="3550.4178466796875" y="44.3551025390625"/><att type="string" name="shared_name" value="Rv3898c"/></node>
<node id="2329" label="Rv0004" aliasName="Rv0004"><graphics x="4153.903717041016" y="2318.7002563476562"/><att type="string" name="shared_name" value="Rv0004"/></node>
<node id="2330" label="Rv0007" aliasName="Rv0007"><graphics x="3493.0040283203125" y="2374.3775024414062"/><att type="string" name="shared_name" value="Rv0007"/></node>
<node id="2331" label="Rv0009" aliasName="ppiA"><graphics x="4150.399932861328" y="2577.4351196289062"/><att type="string" name="shared_name" value="Rv0009"/></node>
<node id="2332" label="Rv0369c" aliasName="Rv0369c"><graphics x="1080.0345458984375" y="1269.1857604980469"/><att type="string" name="shared_name" value="Rv0369c"/></node>
<node id="2333" label="Rv2040c" aliasName="Rv2040c"><graphics x="1823.00830078125" y="2020.7417602539062"/><att type="string" name="shared_name" value="Rv2040c"/></node>
<node id="2334" label="Rv3857c" aliasName="Rv3857c"><graphics x="3551.4150390625" y="2543.7114868164062"/><att type="string" name="shared_name" value="Rv3857c"/></node>
<node id="2335" label="Rv2176" aliasName="pknL"><graphics x="1612.949836730957" y="999.9976196289062"/><att type="string" name="shared_name" value="Rv2176"/></node>
<node id="2336" label="Rv0247c" aliasName="Rv0247c"><graphics x="1397.7351684570312" y="1142.5189819335938"/><att type="string" name="shared_name" value="Rv0247c"/></node>
<node id="2337" label="Rv2174" aliasName="Rv2174"><graphics x="1209.9652404785156" y="1621.550910949707"/><att type="string" name="shared_name" value="Rv2174"/></node>
<node id="2338" label="Rv0003" aliasName="recF"><graphics x="4155.285064697266" y="2349.5112915039062"/><att type="string" name="shared_name" value="Rv0003"/></node>
<node id="2339" label="Rv0099" aliasName="fadD10"><graphics x="1854.0142822265625" y="1519.7123775482178"/><att type="string" name="shared_name" value="Rv0099"/></node>
<node id="2340" label="Rv2988c" aliasName="leuC"><graphics x="3923.9175720214844" y="2185.4202270507812"/><att type="string" name="shared_name" value="Rv2988c"/></node>
<node id="2341" label="Rv0366c" aliasName="Rv0366c"><graphics x="4130.834899902344" y="2438.7224731445312"/><att type="string" name="shared_name" value="Rv0366c"/></node>
<node id="2342" label="Rv1077" aliasName="cbs"><graphics x="2958.830322265625" y="1636.3319091796875"/><att type="string" name="shared_name" value="Rv1077"/></node>
<node id="2343" label="Rv1076" aliasName="lipU"><graphics x="2885.80126953125" y="1652.2914962768555"/><att type="string" name="shared_name" value="Rv1076"/></node>
<node id="2344" label="Rv1070c" aliasName="echA8"><graphics x="3719.081787109375" y="617.7216186523438"/><att type="string" name="shared_name" value="Rv1070c"/></node>
<node id="2345" label="Rv0660c" aliasName="Rv0660c"><graphics x="1454.2497940063477" y="3195.7020263671875"/><att type="string" name="shared_name" value="Rv0660c"/></node>
<node id="2346" label="Rv2381c" aliasName="mbtD"><graphics x="2228.8017578125" y="1546.5204339027405"/><att type="string" name="shared_name" value="Rv2381c"/></node>
<node id="2347" label="Rv0096" aliasName="PPE1"><graphics x="1833.427490234375" y="1478.42777633667"/><att type="string" name="shared_name" value="Rv0096"/></node>
<node id="2348" label="Rv0098" aliasName="Rv0098"><graphics x="1819.43212890625" y="1512.86128616333"/><att type="string" name="shared_name" value="Rv0098"/></node>
<node id="2349" label="Rv0097" aliasName="Rv0097"><graphics x="1836.82373046875" y="1529.7368202209473"/><att type="string" name="shared_name" value="Rv0097"/></node>
<node id="2350" label="Rv3170" aliasName="aofH"><graphics x="1549.0971052646637" y="1162.7619934082031"/><att type="string" name="shared_name" value="Rv3170"/></node>
<node id="2351" label="Rv3080c" aliasName="pknK"><graphics x="1800.8329315185547" y="1023.1558837890625"/><att type="string" name="shared_name" value="Rv3080c"/></node>
<node id="2352" label="Rv2021c" aliasName="Rv2021c"><graphics x="459.6610107421875" y="1567.2733268737793"/><att type="string" name="shared_name" value="Rv2021c"/></node>
<node id="2353" label="Rv3174" aliasName="Rv3174"><graphics x="1921.4644775390625" y="1138.3837890625"/><att type="string" name="shared_name" value="Rv3174"/></node>
<node id="2354" label="Rv0728c" aliasName="serA2"><graphics x="3743.9434814453125" y="1404.0012817382812"/><att type="string" name="shared_name" value="Rv0728c"/></node>
<node id="2355" label="Rv0040c" aliasName="mtc28"><graphics x="3966.5576782226562" y="1863.8833923339844"/><att type="string" name="shared_name" value="Rv0040c"/></node>
<node id="2356" label="Rv3168" aliasName="Rv3168"><graphics x="4052.182373046875" y="131.9670238494873"/><att type="string" name="shared_name" value="Rv3168"/></node>
<node id="2357" label="Rv1930c" aliasName="Rv1930c"><graphics x="4356.065856933594" y="1394.0604858398438"/><att type="string" name="shared_name" value="Rv1930c"/></node>
<node id="2358" label="Rv3169" aliasName="Rv3169"><graphics x="4057.5478515625" y="160.6390495300293"/><att type="string" name="shared_name" value="Rv3169"/></node>
<node id="2359" label="Rv2723" aliasName="Rv2723"><graphics x="3689.583770751953" y="2318.7002563476562"/><att type="string" name="shared_name" value="Rv2723"/></node>
<node id="2360" label="Rv0327c" aliasName="cyp135A1"><graphics x="3397.5098876953125" y="1435.6523132324219"/><att type="string" name="shared_name" value="Rv0327c"/></node>
<node id="2361" label="Rv2722" aliasName="Rv2722"><graphics x="3662.605987548828" y="2335.6780395507812"/><att type="string" name="shared_name" value="Rv2722"/></node>
<node id="2362" label="Rv2821c" aliasName="Rv2821c"><graphics x="4300.8294677734375" y="1631.2536315917969"/><att type="string" name="shared_name" value="Rv2821c"/></node>
<node id="2363" label="Rv1082" aliasName="mca"><graphics x="4199.476398468018" y="2606.4783325195312"/><att type="string" name="shared_name" value="Rv1082"/></node>
<node id="2364" label="Rv2048c" aliasName="pks12"><graphics x="3889.682710647583" y="2542.0322875976562"/><att type="string" name="shared_name" value="Rv2048c"/></node>
<node id="2365" label="Rv2946c" aliasName="pks1"><graphics x="1968.4522705078125" y="1544.3060612678528"/><att type="string" name="shared_name" value="Rv2946c"/></node>
<node id="2366" label="Rv1083" aliasName="Rv1083"><graphics x="4168.002521514893" y="2611.4920043945312"/><att type="string" name="shared_name" value="Rv1083"/></node>
<node id="2367" label="Rv1084" aliasName="Rv1084"><graphics x="4230.85249710083" y="2600.9351196289062"/><att type="string" name="shared_name" value="Rv1084"/></node>
<node id="2368" label="Rv2382c" aliasName="mbtC"><graphics x="2190.8914184570312" y="1557.261817932129"/><att type="string" name="shared_name" value="Rv2382c"/></node>
<node id="2369" label="Rv1066" aliasName="Rv1066"><graphics x="4119.3144607543945" y="1949.3024291992188"/><att type="string" name="shared_name" value="Rv1066"/></node>
<node id="2370" label="Rv1071c" aliasName="echA9"><graphics x="3717.2730712890625" y="693.8555297851562"/><att type="string" name="shared_name" value="Rv1071c"/></node>
<node id="2371" label="Rv1065" aliasName="Rv1065"><graphics x="4094.5910568237305" y="1967.3436889648438"/><att type="string" name="shared_name" value="Rv1065"/></node>
<node id="2372" label="Rv3002c" aliasName="ilvH"><graphics x="1016.5755004882812" y="1992.3919067382812"/><att type="string" name="shared_name" value="Rv3002c"/></node>
<node id="2373" label="Rv1405c" aliasName="Rv1405c"><graphics x="1387.0425567626953" y="1561.5815200805664"/><att type="string" name="shared_name" value="Rv1405c"/></node>
<node id="2374" label="Rv0367c" aliasName="Rv0367c"><graphics x="4102.183532714844" y="2452.5982055664062"/><att type="string" name="shared_name" value="Rv0367c"/></node>
<node id="2375" label="Rv2020c" aliasName="Rv2020c"><graphics x="416.033203125" y="1574.5451278686523"/><att type="string" name="shared_name" value="Rv2020c"/></node>
[truncated: 2,099,321 more chars]
