# Supplementary material for: SyNDI: synchronous network data integration framework
Source: BMC Bioinformatics. 2018 Nov 6;19:403. doi: 10.1186/s12859-018-2426-5 (PMC6219086; doi:10.1186/s12859-018-2426-5)
Supplement: Supplementary file 7 — This additional file is a zip package that contains all files and folder that used to generate Fig. 10. Detailed descriptions of each of these files and folders are presented in a README file included in this zip package. (ZIP 16.9 MB) [file 12859_2018_2426_MOESM7_ESM.zip › Additional_file_7/Nets/H37Rv_cognet.xgmml]

<?xml version="1.0" encoding="UTF-8"?>
<graph xmlns="http://www.cs.rpi.edu/XGMML" xmlns:dc="http://purl.org/dc/elements/1.1/" xmlns:xlink="http://www.w3.org/1999/xlink" xmlns:cy="http://www.cytoscape.org" label="out">
<att name="GRAPH_VIEW_CENTER_X" value="433.96496963500977"/><att name="GRAPH_VIEW_CENTER_Y" value="433.96496963500977"/>
<node id="0" label="Rv2504c" aliasName="scoA"><graphics x="241.0752410888672" y="124.60491943359375"/><att type="string" name="shared_name" value="Rv2504c"/></node>
<node id="1" label="Rv2272" aliasName="Rv2272"><graphics x="243.26287841796875" y="47.368194580078125"/><att type="string" name="shared_name" value="Rv2272"/></node>
<node id="2" label="Rv0208c" aliasName="trmB"><graphics x="132.391845703125" y="196.46389770507812"/><att type="string" name="shared_name" value="Rv0208c"/></node>
<node id="3" label="Rv0113" aliasName="gmhA"><graphics x="144.34735107421875" y="265.0978698730469"/><att type="string" name="shared_name" value="Rv0113"/></node>
<node id="4" label="Rv2166c" aliasName="Rv2166c"><graphics x="215.817138671875" y="34.519386291503906"/><att type="string" name="shared_name" value="Rv2166c"/></node>
<node id="5" label="Rv0829" aliasName="Rv0829"><graphics x="393.89123916625977" y="105.45315551757812"/><att type="string" name="shared_name" value="Rv0829"/></node>
<node id="6" label="Rv3017c" aliasName="esxQ"><graphics x="228.30322265625" y="31.79058074951172"/><att type="string" name="shared_name" value="Rv3017c"/></node>
<node id="7" label="Rv3161c" aliasName="Rv3161c"><graphics x="308.77209854125977" y="148.7366943359375"/><att type="string" name="shared_name" value="Rv3161c"/></node>
<node id="8" label="Rv2485c" aliasName="lipQ"><graphics x="236.2036361694336" y="136.21771240234375"/><att type="string" name="shared_name" value="Rv2485c"/></node>
<node id="9" label="Rv0143c" aliasName="Rv0143c"><graphics x="296.94079971313477" y="131.3486328125"/><att type="string" name="shared_name" value="Rv0143c"/></node>
<node id="10" label="Rv1131" aliasName="gltA1"><graphics x="315.06800842285156" y="201.74014282226562"/><att type="string" name="shared_name" value="Rv1131"/></node>
<node id="11" label="Rv1130" aliasName="Rv1130"><graphics x="143.97122192382812" y="228.19918823242188"/><att type="string" name="shared_name" value="Rv1130"/></node>
<node id="12" label="Rv2794c" aliasName="Rv2794c"><graphics x="238.0999755859375" y="315.2967224121094"/><att type="string" name="shared_name" value="Rv2794c"/></node>
<node id="13" label="Rv2052c" aliasName="Rv2052c"><graphics x="130.341064453125" y="197.85244750976562"/><att type="string" name="shared_name" value="Rv2052c"/></node>
<node id="14" label="Rv0766c" aliasName="cyp123"><graphics x="249.3880615234375" y="305.7384338378906"/><att type="string" name="shared_name" value="Rv0766c"/></node>
<node id="15" label="Rv2165c" aliasName="mraW"><graphics x="215.06483459472656" y="200.41714477539062"/><att type="string" name="shared_name" value="Rv2165c"/></node>
<node id="16" label="Rv3018c" aliasName="PPE46"><graphics x="40.0872802734375" y="292.2471618652344"/><att type="string" name="shared_name" value="Rv3018c"/></node>
<node id="17" label="Rv1122" aliasName="gnd2"><graphics x="138.91314697265625" y="268.8221740722656"/><att type="string" name="shared_name" value="Rv1122"/></node>
<node id="18" label="Rv2454c" aliasName="Rv2454c"><graphics x="312.64930725097656" y="192.22793579101562"/><att type="string" name="shared_name" value="Rv2454c"/></node>
<node id="19" label="Rv2502c" aliasName="accD1"><graphics x="239.2041015625" y="147.16497802734375"/><att type="string" name="shared_name" value="Rv2502c"/></node>
<node id="20" label="Rv3019c" aliasName="esxR"><graphics x="248.66571044921875" y="71.99113464355469"/><att type="string" name="shared_name" value="Rv3019c"/></node>
<node id="21" label="Rv0848" aliasName="cysK2"><graphics x="42.679595947265625" y="348.1162109375"/><att type="string" name="shared_name" value="Rv0848"/></node>
<node id="22" label="Rv3530c" aliasName="Rv3530c"><graphics x="223.36155700683594" y="107.64996337890625"/><att type="string" name="shared_name" value="Rv3530c"/></node>
<node id="23" label="Rv3181c" aliasName="Rv3181c"><graphics x="55.042236328125" y="57.636474609375"/><att type="string" name="shared_name" value="Rv3181c"/></node>
<node id="24" label="Rv2329c" aliasName="narK1"><graphics x="323.90222549438477" y="117.30865478515625"/><att type="string" name="shared_name" value="Rv2329c"/></node>
<node id="25" label="Rv3163c" aliasName="Rv3163c"><graphics x="117.32366943359375" y="196.37274169921875"/><att type="string" name="shared_name" value="Rv3163c"/></node>
<node id="26" label="Rv0843" aliasName="Rv0843"><graphics x="335.2145233154297" y="212.21914672851562"/><att type="string" name="shared_name" value="Rv0843"/></node>
<node id="27" label="Rv1317c" aliasName="alkA"><graphics x="404.11743545532227" y="157.82980346679688"/><att type="string" name="shared_name" value="Rv1317c"/></node>
<node id="28" label="Rv3097c" aliasName="lipY"><graphics x="215.88277435302734" y="143.26690673828125"/><att type="string" name="shared_name" value="Rv3097c"/></node>
<node id="29" label="Rv2241" aliasName="aceE"><graphics x="335.68968200683594" y="202.53054809570312"/><att type="string" name="shared_name" value="Rv2241"/></node>
<node id="30" label="Rv2792c" aliasName="Rv2792c"><graphics x="405.15173721313477" y="119.85137939453125"/><att type="string" name="shared_name" value="Rv2792c"/></node>
<node id="31" label="Rv2243" aliasName="fabD"><graphics x="198.40067291259766" y="133.06658935546875"/><att type="string" name="shared_name" value="Rv2243"/></node>
<node id="32" label="Rv2244" aliasName="acpP"><graphics x="239.30328369140625" y="121.53399658203125"/><att type="string" name="shared_name" value="Rv2244"/></node>
<node id="33" label="Rv2245" aliasName="kasA"><graphics x="218.9352264404297" y="118.50640869140625"/><att type="string" name="shared_name" value="Rv2245"/></node>
<node id="34" label="Rv2246" aliasName="kasB"><graphics x="208.79923248291016" y="126.11114501953125"/><att type="string" name="shared_name" value="Rv2246"/></node>
<node id="35" label="Rv2247" aliasName="accD6"><graphics x="224.55721282958984" y="122.41668701171875"/><att type="string" name="shared_name" value="Rv2247"/></node>
<node id="36" label="Rv2503c" aliasName="scoB"><graphics x="234.052490234375" y="140.52679443359375"/><att type="string" name="shared_name" value="Rv2503c"/></node>
<node id="37" label="Rv3144c" aliasName="PPE52"><graphics x="52.3026123046875" y="298.1667175292969"/><att type="string" name="shared_name" value="Rv3144c"/></node>
<node id="38" label="Rv3443c" aliasName="rplM"><graphics x="359.76336669921875" y="45.3929443359375"/><att type="string" name="shared_name" value="Rv3443c"/></node>
<node id="39" label="Rv0839" aliasName="Rv0839"><graphics x="102.72830200195312" y="363.53295135498047"/><att type="string" name="shared_name" value="Rv0839"/></node>
<node id="40" label="Rv0106" aliasName="Rv0106"><graphics x="125.63494873046875" y="215.79159545898438"/><att type="string" name="shared_name" value="Rv0106"/></node>
<node id="41" label="Rv3164c" aliasName="moxR3"><graphics x="152.71421813964844" y="212.80615234375"/><att type="string" name="shared_name" value="Rv3164c"/></node>
<node id="42" label="Rv0830" aliasName="Rv0830"><graphics x="218.357421875" y="313.0623474121094"/><att type="string" name="shared_name" value="Rv0830"/></node>
<node id="43" label="Rv3442c" aliasName="rpsI"><graphics x="334.18536376953125" y="30.32623291015625"/><att type="string" name="shared_name" value="Rv3442c"/></node>
<node id="44" label="Rv2791c" aliasName="Rv2791c"><graphics x="382.80408096313477" y="156.96051025390625"/><att type="string" name="shared_name" value="Rv2791c"/></node>
<node id="45" label="Rv1316c" aliasName="ogt"><graphics x="417.74231338500977" y="160.97781372070312"/><att type="string" name="shared_name" value="Rv1316c"/></node>
<node id="46" label="Rv3759c" aliasName="proX"><graphics x="260.61940002441406" y="221.71463012695312"/><att type="string" name="shared_name" value="Rv3759c"/></node>
<node id="47" label="Rv0545c" aliasName="pitA"><graphics x="324.02185440063477" y="113.02728271484375"/><att type="string" name="shared_name" value="Rv0545c"/></node>
<node id="48" label="Rv0157" aliasName="pntB"><graphics x="301.27281188964844" y="223.02297973632812"/><att type="string" name="shared_name" value="Rv0157"/></node>
<node id="49" label="Rv1536" aliasName="ileS"><graphics x="337.59490966796875" y="28.834716796875"/><att type="string" name="shared_name" value="Rv1536"/></node>
<node id="50" label="Rv2585c" aliasName="Rv2585c"><graphics x="31.23040771484375" y="351.3839416503906"/><att type="string" name="shared_name" value="Rv2585c"/></node>
<node id="51" label="Rv0156" aliasName="pntAb"><graphics x="332.6838836669922" y="219.66299438476562"/><att type="string" name="shared_name" value="Rv0156"/></node>
<node id="52" label="Rv1533" aliasName="Rv1533"><graphics x="124.30328369140625" y="183.50527954101562"/><att type="string" name="shared_name" value="Rv1533"/></node>
<node id="53" label="Rv2500c" aliasName="fadE19"><graphics x="217.66092681884766" y="137.84295654296875"/><att type="string" name="shared_name" value="Rv2500c"/></node>
<node id="54" label="Rv2584c" aliasName="apt"><graphics x="153.1947021484375" y="30.66229248046875"/><att type="string" name="shared_name" value="Rv2584c"/></node>
<node id="55" label="Rv1925" aliasName="fadD31"><graphics x="218.73082733154297" y="129.44158935546875"/><att type="string" name="shared_name" value="Rv1925"/></node>
<node id="56" label="Rv0169" aliasName="mce1A"><graphics x="245.0740966796875" y="314.8259582519531"/><att type="string" name="shared_name" value="Rv0169"/></node>
<node id="57" label="Rv0161" aliasName="Rv0161"><graphics x="320.78330993652344" y="214.67593383789062"/><att type="string" name="shared_name" value="Rv0161"/></node>
<node id="58" label="Rv0164" aliasName="TB18.5"><graphics x="209.7097396850586" y="139.17401123046875"/><att type="string" name="shared_name" value="Rv0164"/></node>
<node id="59" label="Rv2501c" aliasName="accA1"><graphics x="233.20003509521484" y="139.16351318359375"/><att type="string" name="shared_name" value="Rv2501c"/></node>
<node id="60" label="Rv0166" aliasName="fadD5"><graphics x="219.52722930908203" y="128.85662841796875"/><att type="string" name="shared_name" value="Rv0166"/></node>
<node id="61" label="Rv0167" aliasName="yrbE1A"><graphics x="243.463134765625" y="278.1354064941406"/><att type="string" name="shared_name" value="Rv0167"/></node>
<node id="62" label="Rv2583c" aliasName="relA"><graphics x="43.982421875" y="124.45930480957031"/><att type="string" name="shared_name" value="Rv2583c"/></node>
<node id="63" label="Rv3352c" aliasName="Rv3352c"><graphics x="321.6678009033203" y="185.78530883789062"/><att type="string" name="shared_name" value="Rv3352c"/></node>
<node id="64" label="Rv0170" aliasName="mce1B"><graphics x="244.3843994140625" y="315.3081359863281"/><att type="string" name="shared_name" value="Rv0170"/></node>
<node id="65" label="Rv1467c" aliasName="fadE15"><graphics x="225.87018585205078" y="122.50054931640625"/><att type="string" name="shared_name" value="Rv1467c"/></node>
<node id="66" label="Rv2295" aliasName="Rv2295"><graphics x="238.91943359375" y="24.97473907470703"/><att type="string" name="shared_name" value="Rv2295"/></node>
<node id="67" label="Rv0171" aliasName="mce1C"><graphics x="234.4508056640625" y="275.4179382324219"/><att type="string" name="shared_name" value="Rv0171"/></node>
<node id="68" label="Rv1936" aliasName="Rv1936"><graphics x="342.3183135986328" y="229.24783325195312"/><att type="string" name="shared_name" value="Rv1936"/></node>
<node id="69" label="Rv3094c" aliasName="Rv3094c"><graphics x="225.47303771972656" y="126.90814208984375"/><att type="string" name="shared_name" value="Rv3094c"/></node>
<node id="70" label="Rv3290c" aliasName="lat"><graphics x="27.44195556640625" y="361.65386962890625"/><att type="string" name="shared_name" value="Rv3290c"/></node>
<node id="71" label="Rv1687c" aliasName="Rv1687c"><graphics x="328.5653076171875" y="315.04058837890625"/><att type="string" name="shared_name" value="Rv1687c"/></node>
<node id="72" label="Rv0338c" aliasName="Rv0338c"><graphics x="303.5006561279297" y="202.18850708007812"/><att type="string" name="shared_name" value="Rv0338c"/></node>
<node id="73" label="Rv0809" aliasName="purM"><graphics x="131.3106689453125" y="47.56689453125"/><att type="string" name="shared_name" value="Rv0809"/></node>
<node id="74" label="Rv1904" aliasName="Rv1904"><graphics x="47.7921142578125" y="121.8002700805664"/><att type="string" name="shared_name" value="Rv1904"/></node>
<node id="75" label="Rv3555c" aliasName="Rv3555c"><graphics x="235.5540771484375" y="71.76962280273438"/><att type="string" name="shared_name" value="Rv3555c"/></node>
<node id="76" label="Rv3229c" aliasName="Rv3229c"><graphics x="247.88484573364258" y="114.67962646484375"/><att type="string" name="shared_name" value="Rv3229c"/></node>
<node id="77" label="Rv0805" aliasName="Rv0805"><graphics x="135.09945678710938" y="244.37351989746094"/><att type="string" name="shared_name" value="Rv0805"/></node>
<node id="78" label="Rv0136" aliasName="cyp138"><graphics x="262.595458984375" y="299.8388977050781"/><att type="string" name="shared_name" value="Rv0136"/></node>
<node id="79" label="Rv1518" aliasName="Rv1518"><graphics x="236.69593811035156" y="210.27224731445312"/><att type="string" name="shared_name" value="Rv1518"/></node>
<node id="80" label="Rv2051c" aliasName="ppm1"><graphics x="218.5990753173828" y="194.38601684570312"/><att type="string" name="shared_name" value="Rv2051c"/></node>
<node id="81" label="Rv2031c" aliasName="hspX"><graphics x="113.5596923828125" y="135.79998779296875"/><att type="string" name="shared_name" value="Rv2031c"/></node>
<node id="82" label="Rv2417c" aliasName="Rv2417c"><graphics x="243.1544189453125" y="65.4183349609375"/><att type="string" name="shared_name" value="Rv2417c"/></node>
<node id="83" label="Rv2287" aliasName="yjcE"><graphics x="327.28772354125977" y="132.34423828125"/><att type="string" name="shared_name" value="Rv2287"/></node>
<node id="84" label="Rv3093c" aliasName="Rv3093c"><graphics x="316.84690856933594" y="204.99368286132812"/><att type="string" name="shared_name" value="Rv3093c"/></node>
<node id="85" label="Rv2918c" aliasName="glnD"><graphics x="147.5244140625" y="136.17694091796875"/><att type="string" name="shared_name" value="Rv2918c"/></node>
<node id="86" label="Rv2289" aliasName="cdh"><graphics x="230.6999282836914" y="142.63507080078125"/><att type="string" name="shared_name" value="Rv2289"/></node>
<node id="87" label="Rv2492" aliasName="Rv2492"><graphics x="127.24200439453125" y="50.82421875"/><att type="string" name="shared_name" value="Rv2492"/></node>
<node id="88" label="Rv2491" aliasName="Rv2491"><graphics x="123.29302978515625" y="222.7657470703125"/><att type="string" name="shared_name" value="Rv2491"/></node>
<node id="89" label="Rv3167c" aliasName="Rv3167c"><graphics x="58.3349609375" y="191.61520385742188"/><att type="string" name="shared_name" value="Rv3167c"/></node>
<node id="90" label="Rv0800" aliasName="pepC"><graphics x="41.0133056640625" y="347.4175109863281"/><att type="string" name="shared_name" value="Rv0800"/></node>
<node id="91" label="Rv1915" aliasName="aceAa"><graphics x="345.6587677001953" y="224.82632446289062"/><att type="string" name="shared_name" value="Rv1915"/></node>
<node id="92" label="Rv1916" aliasName="aceAb"><graphics x="355.3521270751953" y="204.02737426757812"/><att type="string" name="shared_name" value="Rv1916"/></node>
<node id="93" label="Rv0144" aliasName="Rv0144"><graphics x="15.0" y="202.24679565429688"/><att type="string" name="shared_name" value="Rv0144"/></node>
<node id="94" label="Rv0146" aliasName="Rv0146"><graphics x="254.04052734375" y="294.1101379394531"/><att type="string" name="shared_name" value="Rv0146"/></node>
<node id="95" label="Rv0145" aliasName="Rv0145"><graphics x="227.0107421875" y="300.4213562011719"/><att type="string" name="shared_name" value="Rv0145"/></node>
<node id="96" label="Rv0140" aliasName="Rv0140"><graphics x="233.5892333984375" y="46.508819580078125"/><att type="string" name="shared_name" value="Rv0140"/></node>
<node id="97" label="Rv2280" aliasName="Rv2280"><graphics x="302.4649200439453" y="186.05337524414062"/><att type="string" name="shared_name" value="Rv2280"/></node>
<node id="98" label="Rv0142" aliasName="Rv0142"><graphics x="378.93030166625977" y="141.54336547851562"/><att type="string" name="shared_name" value="Rv0142"/></node>
<node id="99" label="Rv2457c" aliasName="clpX"><graphics x="132.71795654296875" y="158.95550537109375"/><att type="string" name="shared_name" value="Rv2457c"/></node>
<node id="100" label="Rv3092c" aliasName="Rv3092c"><graphics x="246.3868408203125" y="23.489990234375"/><att type="string" name="shared_name" value="Rv3092c"/></node>
<node id="101" label="Rv3335c" aliasName="Rv3335c"><graphics x="271.4693603515625" y="43.42759704589844"/><att type="string" name="shared_name" value="Rv3335c"/></node>
<node id="102" label="Rv2030c" aliasName="Rv2030c"><graphics x="155.24139404296875" y="218.66058349609375"/><att type="string" name="shared_name" value="Rv2030c"/></node>
<node id="103" label="Rv2279" aliasName="Rv2279"><graphics x="418.13013076782227" y="139.29180908203125"/><att type="string" name="shared_name" value="Rv2279"/></node>
<node id="104" label="Rv1966" aliasName="mce3A"><graphics x="240.273681640625" y="295.6971740722656"/><att type="string" name="shared_name" value="Rv1966"/></node>
<node id="105" label="Rv1080c" aliasName="greA"><graphics x="55.82568359375" y="235.53024291992188"/><att type="string" name="shared_name" value="Rv1080c"/></node>
<node id="106" label="Rv1964" aliasName="yrbE3A"><graphics x="246.019287109375" y="312.0779724121094"/><att type="string" name="shared_name" value="Rv1964"/></node>
<node id="107" label="Rv3460c" aliasName="rpsM"><graphics x="359.4539794921875" y="34.98333740234375"/><att type="string" name="shared_name" value="Rv3460c"/></node>
<node id="108" label="Rv0465c" aliasName="Rv0465c"><graphics x="131.64761352539062" y="210.52685546875"/><att type="string" name="shared_name" value="Rv0465c"/></node>
<node id="109" label="Rv2323c" aliasName="Rv2323c"><graphics x="48.867401123046875" y="359.79180908203125"/><att type="string" name="shared_name" value="Rv2323c"/></node>
<node id="110" label="Rv2629" aliasName="Rv2629"><graphics x="334.78656005859375" y="66.31298828125"/><att type="string" name="shared_name" value="Rv2629"/></node>
<node id="111" label="Rv0197" aliasName="Rv0197"><graphics x="339.5563201904297" y="206.46206665039062"/><att type="string" name="shared_name" value="Rv0197"/></node>
<node id="112" label="Rv2622" aliasName="Rv2622"><graphics x="127.05319213867188" y="345.0785827636719"/><att type="string" name="shared_name" value="Rv2622"/></node>
<node id="113" label="Rv2623" aliasName="TB31.7"><graphics x="33.912353515625" y="110.40653991699219"/><att type="string" name="shared_name" value="Rv2623"/></node>
<node id="114" label="Rv3717" aliasName="Rv3717"><graphics x="214.8272247314453" y="197.32693481445312"/><att type="string" name="shared_name" value="Rv3717"/></node>
<node id="115" label="Rv2835c" aliasName="ugpA"><graphics x="128.872314453125" y="276.6050109863281"/><att type="string" name="shared_name" value="Rv2835c"/></node>
<node id="116" label="Rv1041c" aliasName="Rv1041c"><graphics x="383.52722549438477" y="121.20407104492188"/><att type="string" name="shared_name" value="Rv1041c"/></node>
<node id="117" label="Rv1764" aliasName="Rv1764"><graphics x="390.16760635375977" y="159.01739501953125"/><att type="string" name="shared_name" value="Rv1764"/></node>
<node id="118" label="Rv3666c" aliasName="dppA"><graphics x="15.765594482421875" y="363.03656005859375"/><att type="string" name="shared_name" value="Rv3666c"/></node>
<node id="119" label="Rv3065" aliasName="mmr"><graphics x="317.76355361938477" y="111.01214599609375"/><att type="string" name="shared_name" value="Rv3065"/></node>
<node id="120" label="Rv3066" aliasName="Rv3066"><graphics x="234.57073974609375" y="50.8162841796875"/><att type="string" name="shared_name" value="Rv3066"/></node>
<node id="121" label="Rv3084" aliasName="lipR"><graphics x="223.58334350585938" y="110.72503662109375"/><att type="string" name="shared_name" value="Rv3084"/></node>
<node id="122" label="Rv2069" aliasName="sigC"><graphics x="65.35205078125" y="200.67745971679688"/><att type="string" name="shared_name" value="Rv2069"/></node>
<node id="123" label="Rv3083" aliasName="Rv3083"><graphics x="325.66785049438477" y="141.96795654296875"/><att type="string" name="shared_name" value="Rv3083"/></node>
<node id="124" label="Rv0896" aliasName="gltA"><graphics x="316.97157287597656" y="214.71463012695312"/><att type="string" name="shared_name" value="Rv0896"/></node>
<node id="125" label="Rv3086" aliasName="adhD"><graphics x="309.5968780517578" y="214.76480102539062"/><att type="string" name="shared_name" value="Rv3086"/></node>
<node id="126" label="Rv3085" aliasName="Rv3085"><graphics x="145.85072326660156" y="205.83688354492188"/><att type="string" name="shared_name" value="Rv3085"/></node>
<node id="127" label="Rv3461c" aliasName="rpmJ"><graphics x="323.99249267578125" y="44.52764892578125"/><att type="string" name="shared_name" value="Rv3461c"/></node>
<node id="128" label="Rv1730c" aliasName="Rv1730c"><graphics x="303.8812255859375" y="309.8991394042969"/><att type="string" name="shared_name" value="Rv1730c"/></node>
<node id="129" label="Rv0892" aliasName="Rv0892"><graphics x="336.90735244750977" y="149.24658203125"/><att type="string" name="shared_name" value="Rv0892"/></node>
<node id="130" label="Rv3051c" aliasName="nrdE"><graphics x="137.53924560546875" y="78.12875366210938"/><att type="string" name="shared_name" value="Rv3051c"/></node>
<node id="131" label="Rv1772" aliasName="Rv1772"><graphics x="46.180908203125" y="107.3656005859375"/><att type="string" name="shared_name" value="Rv1772"/></node>
<node id="132" label="Rv0990c" aliasName="Rv0990c"><graphics x="48.569580078125" y="323.0896911621094"/><att type="string" name="shared_name" value="Rv0990c"/></node>
<node id="133" label="Rv2351c" aliasName="plcA"><graphics x="247.8666534423828" y="224.19729614257812"/><att type="string" name="shared_name" value="Rv2351c"/></node>
<node id="134" label="Rv1777" aliasName="cyp144"><graphics x="230.468505859375" y="316.0777282714844"/><att type="string" name="shared_name" value="Rv1777"/></node>
<node id="135" label="Rv3077" aliasName="Rv3077"><graphics x="310.41345596313477" y="108.02496337890625"/><att type="string" name="shared_name" value="Rv3077"/></node>
<node id="136" label="Rv2034" aliasName="Rv2034"><graphics x="61.593505859375" y="219.44845581054688"/><att type="string" name="shared_name" value="Rv2034"/></node>
<node id="137" label="Rv1686c" aliasName="Rv1686c"><graphics x="342.1444091796875" y="318.5917205810547"/><att type="string" name="shared_name" value="Rv1686c"/></node>
<node id="138" label="Rv2374c" aliasName="hrcA"><graphics x="75.94488525390625" y="203.58193969726562"/><att type="string" name="shared_name" value="Rv2374c"/></node>
<node id="139" label="Rv1196" aliasName="PPE18"><graphics x="32.0845947265625" y="287.7452697753906"/><att type="string" name="shared_name" value="Rv1196"/></node>
<node id="140" label="Rv2321c" aliasName="rocD2"><graphics x="21.1416015625" y="369.36151123046875"/><att type="string" name="shared_name" value="Rv2321c"/></node>
<node id="141" label="Rv1197" aliasName="esxK"><graphics x="229.7186279296875" y="37.93470001220703"/><att type="string" name="shared_name" value="Rv1197"/></node>
<node id="142" label="Rv3462c" aliasName="infA"><graphics x="319.50128173828125" y="29.58447265625"/><att type="string" name="shared_name" value="Rv3462c"/></node>
<node id="143" label="Rv0172" aliasName="mce1D"><graphics x="196.316162109375" y="287.9338684082031"/><att type="string" name="shared_name" value="Rv0172"/></node>
<node id="144" label="Rv0173" aliasName="lprK"><graphics x="253.4171142578125" y="295.7152404785156"/><att type="string" name="shared_name" value="Rv0173"/></node>
<node id="145" label="Rv0174" aliasName="mce1F"><graphics x="205.4254150390625" y="279.6642150878906"/><att type="string" name="shared_name" value="Rv0174"/></node>
<node id="146" label="Rv1741" aliasName="Rv1741"><graphics x="235.0367431640625" y="52.64384460449219"/><att type="string" name="shared_name" value="Rv1741"/></node>
<node id="147" label="Rv3045" aliasName="adhC"><graphics x="144.3888702392578" y="215.15069580078125"/><att type="string" name="shared_name" value="Rv3045"/></node>
<node id="148" label="Rv3664c" aliasName="dppC"><graphics x="61.83123779296875" y="352.45697021484375"/><att type="string" name="shared_name" value="Rv3664c"/></node>
<node id="149" label="Rv3011c" aliasName="gatA"><graphics x="325.81494140625" y="68.1077880859375"/><att type="string" name="shared_name" value="Rv3011c"/></node>
<node id="150" label="Rv3062" aliasName="ligB"><graphics x="412.28137588500977" y="114.02401733398438"/><att type="string" name="shared_name" value="Rv3062"/></node>
<node id="151" label="Rv1685c" aliasName="Rv1685c"><graphics x="36.4259033203125" y="200.78482055664062"/><att type="string" name="shared_name" value="Rv1685c"/></node>
<node id="152" label="Rv0570" aliasName="nrdZ"><graphics x="130.61126708984375" y="71.48721313476562"/><att type="string" name="shared_name" value="Rv0570"/></node>
<node id="153" label="Rv1955" aliasName="Rv1955"><graphics x="227.95965576171875" y="52.17573547363281"/><att type="string" name="shared_name" value="Rv1955"/></node>
<node id="154" label="Rv2373c" aliasName="dnaJ2"><graphics x="155.88665771484375" y="144.60125732421875"/><att type="string" name="shared_name" value="Rv2373c"/></node>
<node id="155" label="Rv1187" aliasName="rocA"><graphics x="308.0152130126953" y="218.43533325195312"/><att type="string" name="shared_name" value="Rv1187"/></node>
<node id="156" label="Rv3350c" aliasName="PPE56"><graphics x="53.7559814453125" y="295.5044250488281"/><att type="string" name="shared_name" value="Rv3350c"/></node>
<node id="157" label="Rv0190" aliasName="Rv0190"><graphics x="241.44635009765625" y="35.79999542236328"/><att type="string" name="shared_name" value="Rv0190"/></node>
<node id="158" label="Rv0355c" aliasName="PPE8"><graphics x="77.476318359375" y="316.5675354003906"/><att type="string" name="shared_name" value="Rv0355c"/></node>
<node id="159" label="Rv0277c" aliasName="Rv0277c"><graphics x="156.12994384765625" y="211.97702026367188"/><att type="string" name="shared_name" value="Rv0277c"/></node>
<node id="160" label="Rv1192" aliasName="Rv1192"><graphics x="159.23147583007812" y="189.219482421875"/><att type="string" name="shared_name" value="Rv1192"/></node>
<node id="161" label="Rv0379" aliasName="secE2"><graphics x="252.98529052734375" y="56.7177734375"/><att type="string" name="shared_name" value="Rv0379"/></node>
<node id="162" label="Rv0377" aliasName="Rv0377"><graphics x="44.52410888671875" y="198.98526000976562"/><att type="string" name="shared_name" value="Rv0377"/></node>
<node id="163" label="Rv2437" aliasName="Rv2437"><graphics x="106.6748046875" y="127.28973388671875"/><att type="string" name="shared_name" value="Rv2437"/></node>
<node id="164" label="Rv1042c" aliasName="Rv1042c"><graphics x="433.96496963500977" y="144.15219116210938"/><att type="string" name="shared_name" value="Rv1042c"/></node>
<node id="165" label="Rv2225" aliasName="panB"><graphics x="153.03170776367188" y="366.3279495239258"/><att type="string" name="shared_name" value="Rv2225"/></node>
<node id="166" label="Rv1177" aliasName="fdxC"><graphics x="320.16111755371094" y="194.52981567382812"/><att type="string" name="shared_name" value="Rv1177"/></node>
<node id="167" label="Rv2182c" aliasName="Rv2182c"><graphics x="221.3026580810547" y="146.17669677734375"/><att type="string" name="shared_name" value="Rv2182c"/></node>
<node id="168" label="Rv2058c" aliasName="rpmB"><graphics x="335.62158203125" y="42.3961181640625"/><att type="string" name="shared_name" value="Rv2058c"/></node>
<node id="169" label="Rv2220" aliasName="glnA1"><graphics x="39.653350830078125" y="366.75244140625"/><att type="string" name="shared_name" value="Rv2220"/></node>
<node id="170" label="Rv0860" aliasName="fadB"><graphics x="259.33435440063477" y="141.21234130859375"/><att type="string" name="shared_name" value="Rv0860"/></node>
<node id="171" label="Rv0865" aliasName="mog"><graphics x="129.22811889648438" y="345.7925720214844"/><att type="string" name="shared_name" value="Rv0865"/></node>
<node id="172" label="Rv2010" aliasName="Rv2010"><graphics x="151.4584197998047" y="242.3533477783203"/><att type="string" name="shared_name" value="Rv2010"/></node>
<node id="173" label="Rv1726" aliasName="Rv1726"><graphics x="318.73606872558594" y="216.94583129882812"/><att type="string" name="shared_name" value="Rv1726"/></node>
<node id="174" label="Rv2428" aliasName="ahpC"><graphics x="114.601318359375" y="154.50347900390625"/><att type="string" name="shared_name" value="Rv2428"/></node>
<node id="175" label="Rv2429" aliasName="ahpD"><graphics x="258.69122314453125" y="68.22930908203125"/><att type="string" name="shared_name" value="Rv2429"/></node>
<node id="176" label="Rv2377c" aliasName="mbtH"><graphics x="236.6920166015625" y="28.667922973632812"/><att type="string" name="shared_name" value="Rv2377c"/></node>
<node id="177" label="Rv2950c" aliasName="fadD29"><graphics x="236.02033233642578" y="145.46514892578125"/><att type="string" name="shared_name" value="Rv2950c"/></node>
<node id="178" label="Rv1181" aliasName="pks4"><graphics x="234.4295654296875" y="286.7406921386719"/><att type="string" name="shared_name" value="Rv1181"/></node>
<node id="179" label="Rv0251c" aliasName="hsp"><graphics x="126.24267578125" y="128.24554443359375"/><att type="string" name="shared_name" value="Rv0251c"/></node>
<node id="180" label="Rv2913c" aliasName="Rv2913c"><graphics x="249.74462890625" y="298.3204650878906"/><att type="string" name="shared_name" value="Rv2913c"/></node>
<node id="181" label="Rv1620c" aliasName="cydC"><graphics x="326.52247619628906" y="233.78164672851562"/><att type="string" name="shared_name" value="Rv1620c"/></node>
<node id="182" label="Rv2057c" aliasName="rpmG"><graphics x="308.180419921875" y="48.99176025390625"/><att type="string" name="shared_name" value="Rv2057c"/></node>
<node id="183" label="Rv2216" aliasName="Rv2216"><graphics x="145.34934997558594" y="211.41207885742188"/><att type="string" name="shared_name" value="Rv2216"/></node>
<node id="184" label="Rv0351" aliasName="grpE"><graphics x="155.48394775390625" y="116.94244384765625"/><att type="string" name="shared_name" value="Rv0351"/></node>
<node id="185" label="Rv0350" aliasName="dnaK"><graphics x="124.54180908203125" y="162.61566162109375"/><att type="string" name="shared_name" value="Rv0350"/></node>
<node id="186" label="Rv0353" aliasName="hspR"><graphics x="38.50091552734375" y="220.24832153320312"/><att type="string" name="shared_name" value="Rv0353"/></node>
<node id="187" label="Rv0352" aliasName="dnaJ1"><graphics x="163.13079833984375" y="140.39813232421875"/><att type="string" name="shared_name" value="Rv0352"/></node>
<node id="188" label="Rv2161c" aliasName="Rv2161c"><graphics x="323.44557189941406" y="234.00674438476562"/><att type="string" name="shared_name" value="Rv2161c"/></node>
<node id="189" label="Rv2951c" aliasName="Rv2951c"><graphics x="313.07481384277344" y="215.39163208007812"/><att type="string" name="shared_name" value="Rv2951c"/></node>
<node id="190" label="Rv2412" aliasName="rpsT"><graphics x="318.487548828125" y="53.0306396484375"/><att type="string" name="shared_name" value="Rv2412"/></node>
<node id="191" label="Rv2056c" aliasName="rpsN"><graphics x="332.86810302734375" y="42.26654052734375"/><att type="string" name="shared_name" value="Rv2056c"/></node>
<node id="192" label="Rv1621c" aliasName="cydD"><graphics x="331.44590759277344" y="240.92691040039062"/><att type="string" name="shared_name" value="Rv1621c"/></node>
<node id="193" label="Rv1152" aliasName="Rv1152"><graphics x="42.5823974609375" y="186.24679565429688"/><att type="string" name="shared_name" value="Rv1152"/></node>
<node id="194" label="Rv2777c" aliasName="Rv2777c"><graphics x="156.7572784423828" y="234.8150634765625"/><att type="string" name="shared_name" value="Rv2777c"/></node>
<node id="195" label="Rv3487c" aliasName="lipF"><graphics x="210.82189178466797" y="135.94207763671875"/><att type="string" name="shared_name" value="Rv3487c"/></node>
<node id="196" label="Rv2325c" aliasName="Rv2325c"><graphics x="342.35217666625977" y="117.1165771484375"/><att type="string" name="shared_name" value="Rv2325c"/></node>
<node id="197" label="Rv0676c" aliasName="mmpL5"><graphics x="154.53851318359375" y="204.75531005859375"/><att type="string" name="shared_name" value="Rv0676c"/></node>
<node id="198" label="Rv3688c" aliasName="Rv3688c"><graphics x="240.7266845703125" y="11.987373352050781"/><att type="string" name="shared_name" value="Rv3688c"/></node>
<node id="199" label="Rv3285" aliasName="accA3"><graphics x="237.96878814697266" y="118.97479248046875"/><att type="string" name="shared_name" value="Rv3285"/></node>
<node id="200" label="Rv1986" aliasName="Rv1986"><graphics x="125.32647705078125" y="235.46957397460938"/><att type="string" name="shared_name" value="Rv1986"/></node>
<node id="201" label="Rv1988" aliasName="Rv1988"><graphics x="358.09857177734375" y="40.56402587890625"/><att type="string" name="shared_name" value="Rv1988"/></node>
<node id="202" label="Rv0886" aliasName="fprB"><graphics x="15.18841552734375" y="362.8238220214844"/><att type="string" name="shared_name" value="Rv0886"/></node>
<node id="203" label="Rv3095" aliasName="Rv3095"><graphics x="16.30462646484375" y="198.21914672851562"/><att type="string" name="shared_name" value="Rv3095"/></node>
<node id="204" label="Rv2208" aliasName="cobS"><graphics x="146.37118530273438" y="385.24413299560547"/><att type="string" name="shared_name" value="Rv2208"/></node>
<node id="205" label="Rv0342" aliasName="iniA"><graphics x="148.62770080566406" y="212.80545043945312"/><att type="string" name="shared_name" value="Rv0342"/></node>
<node id="206" label="Rv3089" aliasName="fadD13"><graphics x="253.68432235717773" y="123.23663330078125"/><att type="string" name="shared_name" value="Rv3089"/></node>
<node id="207" label="Rv2379c" aliasName="mbtF"><graphics x="237.054443359375" y="304.4385070800781"/><att type="string" name="shared_name" value="Rv2379c"/></node>
<node id="208" label="Rv0343" aliasName="iniC"><graphics x="154.01681518554688" y="232.3016357421875"/><att type="string" name="shared_name" value="Rv0343"/></node>
<node id="209" label="Rv0129c" aliasName="fbpC"><graphics x="115.84182739257812" y="233.13192749023438"/><att type="string" name="shared_name" value="Rv0129c"/></node>
<node id="210" label="Rv0871" aliasName="cspB"><graphics x="39.6873779296875" y="223.54824829101562"/><att type="string" name="shared_name" value="Rv0871"/></node>
<node id="211" label="Rv2006" aliasName="otsB1"><graphics x="129.15234375" y="273.3495178222656"/><att type="string" name="shared_name" value="Rv2006"/></node>
<node id="212" label="Rv1622c" aliasName="cydB"><graphics x="335.6355438232422" y="234.73757934570312"/><att type="string" name="shared_name" value="Rv1622c"/></node>
<node id="213" label="Rv1146" aliasName="mmpL13b"><graphics x="155.73849487304688" y="218.13888549804688"/><att type="string" name="shared_name" value="Rv1146"/></node>
<node id="214" label="Rv2973c" aliasName="recG"><graphics x="400.03223037719727" y="99.26580810546875"/><att type="string" name="shared_name" value="Rv2973c"/></node>
<node id="215" label="Rv3296" aliasName="lhr"><graphics x="130.1966552734375" y="241.2658233642578"/><att type="string" name="shared_name" value="Rv3296"/></node>
<node id="216" label="Rv1997" aliasName="ctpF"><graphics x="300.96081924438477" y="114.09124755859375"/><att type="string" name="shared_name" value="Rv1997"/></node>
<node id="217" label="Rv1996" aliasName="Rv1996"><graphics x="59.19189453125" y="130.85051727294922"/><att type="string" name="shared_name" value="Rv1996"/></node>
<node id="218" label="Rv1995" aliasName="Rv1995"><graphics x="219.794677734375" y="25.71002960205078"/><att type="string" name="shared_name" value="Rv1995"/></node>
<node id="219" label="Rv1149" aliasName="Rv1149"><graphics x="402.77112197875977" y="118.5262451171875"/><att type="string" name="shared_name" value="Rv1149"/></node>
<node id="220" label="Rv0873" aliasName="fadE10"><graphics x="235.18707275390625" y="133.07537841796875"/><att type="string" name="shared_name" value="Rv0873"/></node>
<node id="221" label="Rv2378c" aliasName="mbtG"><graphics x="217.271728515625" y="314.8392639160156"/><att type="string" name="shared_name" value="Rv2378c"/></node>
<node id="222" label="Rv3468c" aliasName="Rv3468c"><graphics x="240.39625549316406" y="191.68814086914062"/><att type="string" name="shared_name" value="Rv3468c"/></node>
<node id="223" label="Rv2163c" aliasName="pbpB"><graphics x="230.25343322753906" y="221.59182739257812"/><att type="string" name="shared_name" value="Rv2163c"/></node>
<node id="224" label="Rv2029c" aliasName="pfkB"><graphics x="163.73602294921875" y="287.5809020996094"/><att type="string" name="shared_name" value="Rv2029c"/></node>
<node id="225" label="Rv0823c" aliasName="Rv0823c"><graphics x="321.91619873046875" y="70.41778564453125"/><att type="string" name="shared_name" value="Rv0823c"/></node>
<node id="226" label="Rv3458c" aliasName="rpsD"><graphics x="308.17352294921875" y="37.41741943359375"/><att type="string" name="shared_name" value="Rv3458c"/></node>
<node id="227" label="Rv3280" aliasName="accD5"><graphics x="205.0732192993164" y="133.05157470703125"/><att type="string" name="shared_name" value="Rv3280"/></node>
<node id="228" label="Rv2007c" aliasName="fdxA"><graphics x="326.4988250732422" y="215.97476196289062"/><att type="string" name="shared_name" value="Rv2007c"/></node>
<node id="229" label="Rv2570" aliasName="Rv2570"><graphics x="267.52069091796875" y="30.652931213378906"/><att type="string" name="shared_name" value="Rv2570"/></node>
<node id="230" label="Rv3389c" aliasName="Rv3389c"><graphics x="235.24435424804688" y="99.26580810546875"/><att type="string" name="shared_name" value="Rv3389c"/></node>
<node id="231" label="Rv2368c" aliasName="phoH1"><graphics x="28.3985595703125" y="140.66522216796875"/><att type="string" name="shared_name" value="Rv2368c"/></node>
<node id="232" label="Rv2577" aliasName="Rv2577"><graphics x="125.27499389648438" y="240.70957946777344"/><att type="string" name="shared_name" value="Rv2577"/></node>
<node id="233" label="Rv3716c" aliasName="Rv3716c"><graphics x="272.1153564453125" y="58.481658935546875"/><att type="string" name="shared_name" value="Rv3716c"/></node>
<node id="234" label="Rv1776c" aliasName="Rv1776c"><graphics x="49.2188720703125" y="242.22433471679688"/><att type="string" name="shared_name" value="Rv1776c"/></node>
<node id="235" label="Rv3282" aliasName="maf"><graphics x="36.997802734375" y="39.20538330078125"/><att type="string" name="shared_name" value="Rv3282"/></node>
<node id="236" label="Rv3417c" aliasName="groEL"><graphics x="123.71124267578125" y="127.65826416015625"/><att type="string" name="shared_name" value="Rv3417c"/></node>
<node id="237" label="Rv0636" aliasName="Rv0636"><graphics x="248.90320587158203" y="131.41729736328125"/><att type="string" name="shared_name" value="Rv0636"/></node>
<node id="238" label="Rv0635" aliasName="Rv0635"><graphics x="211.59398651123047" y="161.82427978515625"/><att type="string" name="shared_name" value="Rv0635"/></node>
<node id="239" label="Rv3670" aliasName="ephE"><graphics x="134.32208251953125" y="199.75543212890625"/><att type="string" name="shared_name" value="Rv3670"/></node>
<node id="240" label="Rv3457c" aliasName="rpoA"><graphics x="23.29083251953125" y="187.76675415039062"/><att type="string" name="shared_name" value="Rv3457c"/></node>
<node id="241" label="Rv0077c" aliasName="Rv0077c"><graphics x="110.8958740234375" y="219.50018310546875"/><att type="string" name="shared_name" value="Rv0077c"/></node>
<node id="242" label="Rv0440" aliasName="groEL"><graphics x="143.18402099609375" y="127.99713134765625"/><att type="string" name="shared_name" value="Rv0440"/></node>
<node id="243" label="Rv3270" aliasName="ctpC"><graphics x="329.44348526000977" y="111.0986328125"/><att type="string" name="shared_name" value="Rv3270"/></node>
<node id="244" label="Rv0047c" aliasName="Rv0047c"><graphics x="24.715087890625" y="216.36929321289062"/><att type="string" name="shared_name" value="Rv0047c"/></node>
<node id="245" label="Rv0641" aliasName="rplA"><graphics x="322.28692626953125" y="57.98724365234375"/><att type="string" name="shared_name" value="Rv0641"/></node>
<node id="246" label="Rv2780" aliasName="ald"><graphics x="61.121124267578125" y="377.599365234375"/><att type="string" name="shared_name" value="Rv2780"/></node>
<node id="247" label="Rv0640" aliasName="rplK"><graphics x="311.37457275390625" y="40.755859375"/><att type="string" name="shared_name" value="Rv0640"/></node>
<node id="248" label="Rv2154c" aliasName="ftsW"><graphics x="67.8673095703125" y="29.855712890625"/><att type="string" name="shared_name" value="Rv2154c"/></node>
<node id="249" label="Rv3603c" aliasName="Rv3603c"><graphics x="230.37994384765625" y="24.22045135498047"/><att type="string" name="shared_name" value="Rv3603c"/></node>
<node id="250" label="Rv1038c" aliasName="esxJ"><graphics x="251.4669189453125" y="32.047584533691406"/><att type="string" name="shared_name" value="Rv1038c"/></node>
<node id="251" label="Rv2349c" aliasName="plcC"><graphics x="246.11305236816406" y="190.67263793945312"/><att type="string" name="shared_name" value="Rv2349c"/></node>
<node id="252" label="Rv2590" aliasName="fadD9"><graphics x="241.3402099609375" y="308.4880065917969"/><att type="string" name="shared_name" value="Rv2590"/></node>
<node id="253" label="Rv3418c" aliasName="groES"><graphics x="134.47613525390625" y="143.41351318359375"/><att type="string" name="shared_name" value="Rv3418c"/></node>
<node id="254" label="Rv1623c" aliasName="cydA"><graphics x="342.83692932128906" y="224.31607055664062"/><att type="string" name="shared_name" value="Rv1623c"/></node>
<node id="255" label="Rv3583c" aliasName="Rv3583c"><graphics x="80.8958740234375" y="199.33395385742188"/><att type="string" name="shared_name" value="Rv3583c"/></node>
<node id="256" label="Rv2816c" aliasName="Rv2816c"><graphics x="391.07434463500977" y="122.50344848632812"/><att type="string" name="shared_name" value="Rv2816c"/></node>
<node id="257" label="Rv0415" aliasName="thiO"><graphics x="44.43914794921875" y="346.862060546875"/><att type="string" name="shared_name" value="Rv0415"/></node>
<node id="258" label="Rv2005c" aliasName="Rv2005c"><graphics x="76.6748046875" y="106.31919860839844"/><att type="string" name="shared_name" value="Rv2005c"/></node>
<node id="259" label="Rv0046c" aliasName="ino1"><graphics x="232.86341857910156" y="145.43414306640625"/><att type="string" name="shared_name" value="Rv0046c"/></node>
<node id="260" label="Rv0659c" aliasName="Rv0659c"><graphics x="15.0" y="148.1982879638672"/><att type="string" name="shared_name" value="Rv0659c"/></node>
<node id="261" label="Rv3645" aliasName="Rv3645"><graphics x="39.4554443359375" y="140.3946304321289"/><att type="string" name="shared_name" value="Rv3645"/></node>
<node id="262" label="Rv2293c" aliasName="Rv2293c"><graphics x="123.3304443359375" y="16.311614990234375"/><att type="string" name="shared_name" value="Rv2293c"/></node>
<node id="263" label="Rv0974c" aliasName="accD2"><graphics x="241.48565673828125" y="121.69805908203125"/><att type="string" name="shared_name" value="Rv0974c"/></node>
<node id="264" label="Rv2095c" aliasName="Rv2095c"><graphics x="15.22137451171875" y="205.03091430664062"/><att type="string" name="shared_name" value="Rv2095c"/></node>
<node id="265" label="Rv2155c" aliasName="murD"><graphics x="241.02894592285156" y="225.39419555664062"/><att type="string" name="shared_name" value="Rv2155c"/></node>
<node id="266" label="Rv2892c" aliasName="PPE45"><graphics x="58.8458251953125" y="281.2667541503906"/><att type="string" name="shared_name" value="Rv2892c"/></node>
<node id="267" label="Rv3254" aliasName="Rv3254"><graphics x="115.13436889648438" y="358.11827087402344"/><att type="string" name="shared_name" value="Rv3254"/></node>
<node id="268" label="Rv2768c" aliasName="PPE43"><graphics x="34.8099365234375" y="280.8203430175781"/><att type="string" name="shared_name" value="Rv2768c"/></node>
<node id="269" label="Rv3582c" aliasName="ispD"><graphics x="228.13985443115234" y="158.89569091796875"/><att type="string" name="shared_name" value="Rv3582c"/></node>
<node id="270" label="Rv3459c" aliasName="rpsK"><graphics x="328.30035400390625" y="64.57720947265625"/><att type="string" name="shared_name" value="Rv3459c"/></node>
<node id="271" label="Rv2688c" aliasName="Rv2688c"><graphics x="333.1234130859375" y="322.2234191894531"/><att type="string" name="shared_name" value="Rv2688c"/></node>
<node id="272" label="Rv2894c" aliasName="xerC"><graphics x="373.09875869750977" y="148.86376953125"/><att type="string" name="shared_name" value="Rv2894c"/></node>
<node id="273" label="Rv2157c" aliasName="murF"><graphics x="213.7558135986328" y="212.38320922851562"/><att type="string" name="shared_name" value="Rv2157c"/></node>
<node id="274" label="Rv2566" aliasName="Rv2566"><graphics x="248.0877685546875" y="54.97796630859375"/><att type="string" name="shared_name" value="Rv2566"/></node>
<node id="275" label="Rv0975c" aliasName="fadE13"><graphics x="198.2067642211914" y="120.19573974609375"/><att type="string" name="shared_name" value="Rv0975c"/></node>
<node id="276" label="Rv0560c" aliasName="Rv0560c"><graphics x="332.50543212890625" y="50.41729736328125"/><att type="string" name="shared_name" value="Rv0560c"/></node>
<node id="277" label="Rv1625c" aliasName="cya"><graphics x="55.851806640625" y="163.50527954101562"/><att type="string" name="shared_name" value="Rv1625c"/></node>
<node id="278" label="Rv1737c" aliasName="narK2"><graphics x="312.13147354125977" y="161.28924560546875"/><att type="string" name="shared_name" value="Rv1737c"/></node>
<node id="279" label="Rv0972c" aliasName="fadE12"><graphics x="229.23228454589844" y="109.36444091796875"/><att type="string" name="shared_name" value="Rv0972c"/></node>
<node id="280" label="Rv1699" aliasName="pyrG"><graphics x="118.67254638671875" y="34.035858154296875"/><att type="string" name="shared_name" value="Rv1699"/></node>
<node id="281" label="Rv3251c" aliasName="rubA"><graphics x="329.14710998535156" y="189.22402954101562"/><att type="string" name="shared_name" value="Rv3251c"/></node>
<node id="282" label="Rv0384c" aliasName="clpB"><graphics x="142.38238525390625" y="109.44720458984375"/><att type="string" name="shared_name" value="Rv0384c"/></node>
<node id="283" label="Rv2158c" aliasName="murE"><graphics x="240.98536682128906" y="227.33108520507812"/><att type="string" name="shared_name" value="Rv2158c"/></node>
<node id="284" label="Rv2959c" aliasName="Rv2959c"><graphics x="334.1016845703125" y="287.25323486328125"/><att type="string" name="shared_name" value="Rv2959c"/></node>
<node id="285" label="Rv3628" aliasName="ppa"><graphics x="325.98951721191406" y="212.92861938476562"/><att type="string" name="shared_name" value="Rv3628"/></node>
<node id="286" label="Rv1292" aliasName="argS"><graphics x="302.19635009765625" y="39.2191162109375"/><att type="string" name="shared_name" value="Rv1292"/></node>
<node id="287" label="Rv0827c" aliasName="Rv0827c"><graphics x="34.528564453125" y="186.90426635742188"/><att type="string" name="shared_name" value="Rv0827c"/></node>
<node id="288" label="Rv1697" aliasName="Rv1697"><graphics x="250.6522216796875" y="31.070602416992188"/><att type="string" name="shared_name" value="Rv1697"/></node>
<node id="289" label="Rv1290c" aliasName="Rv1290c"><graphics x="246.33258056640625" y="70.54559326171875"/><att type="string" name="shared_name" value="Rv1290c"/></node>
<node id="290" label="Rv1284" aliasName="Rv1284"><graphics x="300.66516494750977" y="113.39874267578125"/><att type="string" name="shared_name" value="Rv1284"/></node>
<node id="291" label="Rv0672" aliasName="fadE8"><graphics x="219.65814971923828" y="118.18414306640625"/><att type="string" name="shared_name" value="Rv0672"/></node>
<node id="292" label="Rv3600c" aliasName="Rv3600c"><graphics x="29.2464599609375" y="189.12222290039062"/><att type="string" name="shared_name" value="Rv3600c"/></node>
<node id="293" label="Rv1286" aliasName="cysN"><graphics x="305.74084854125977" y="138.03607177734375"/><att type="string" name="shared_name" value="Rv1286"/></node>
<node id="294" label="Rv2890c" aliasName="rpsB"><graphics x="337.6094970703125" y="64.370361328125"/><att type="string" name="shared_name" value="Rv2890c"/></node>
<node id="295" label="Rv1285" aliasName="cysD"><graphics x="55.581787109375" y="396.9233703613281"/><att type="string" name="shared_name" value="Rv1285"/></node>
<node id="296" label="Rv2979c" aliasName="Rv2979c"><graphics x="378.98523330688477" y="137.92221069335938"/><att type="string" name="shared_name" value="Rv2979c"/></node>
<node id="297" label="Rv3429" aliasName="PPE59"><graphics x="27.8544921875" y="311.1200256347656"/><att type="string" name="shared_name" value="Rv3429"/></node>
<node id="298" label="Rv1773c" aliasName="Rv1773c"><graphics x="47.816650390625" y="191.44125366210938"/><att type="string" name="shared_name" value="Rv1773c"/></node>
<node id="299" label="Rv3637" aliasName="Rv3637"><graphics x="387.50989151000977" y="126.14453125"/><att type="string" name="shared_name" value="Rv3637"/></node>
<node id="300" label="Rv0973c" aliasName="accA2"><graphics x="216.00006103515625" y="99.71539306640625"/><att type="string" name="shared_name" value="Rv0973c"/></node>
<node id="301" label="Rv1681" aliasName="moeX"><graphics x="124.52963256835938" y="208.8380126953125"/><att type="string" name="shared_name" value="Rv1681"/></node>
<node id="302" label="Rv3054c" aliasName="Rv3054c"><graphics x="134.51669311523438" y="224.747802734375"/><att type="string" name="shared_name" value="Rv3054c"/></node>
<node id="303" label="Rv2545" aliasName="Rv2545"><graphics x="44.3304443359375" y="239.62564086914062"/><att type="string" name="shared_name" value="Rv2545"/></node>
<node id="304" label="Rv0405" aliasName="pks6"><graphics x="228.5185546875" y="289.5896301269531"/><att type="string" name="shared_name" value="Rv0405"/></node>
<node id="305" label="Rv0828c" aliasName="Rv0828c"><graphics x="135.39239501953125" y="26.690216064453125"/><att type="string" name="shared_name" value="Rv0828c"/></node>
<node id="306" label="Rv3620c" aliasName="esxW"><graphics x="248.14154052734375" y="69.09449768066406"/><att type="string" name="shared_name" value="Rv3620c"/></node>
<node id="307" label="Rv3515c" aliasName="fadD19"><graphics x="241.23751068115234" y="137.28997802734375"/><att type="string" name="shared_name" value="Rv3515c"/></node>
<node id="308" label="Rv0687" aliasName="fabG"><graphics x="200.39707946777344" y="122.17303466796875"/><att type="string" name="shared_name" value="Rv0687"/></node>
<node id="309" label="Rv1297" aliasName="rho"><graphics x="64.5191650390625" y="203.68380737304688"/><att type="string" name="shared_name" value="Rv1297"/></node>
<node id="310" label="Rv0953c" aliasName="Rv0953c"><graphics x="315.2648162841797" y="227.17581176757812"/><att type="string" name="shared_name" value="Rv0953c"/></node>
<node id="311" label="Rv0684" aliasName="fusA1"><graphics x="309.4473876953125" y="64.79168701171875"/><att type="string" name="shared_name" value="Rv0684"/></node>
<node id="312" label="Rv0685" aliasName="tuf"><graphics x="314.0185546875" y="47.5576171875"/><att type="string" name="shared_name" value="Rv0685"/></node>
<node id="313" label="Rv0682" aliasName="rpsL"><graphics x="352.88116455078125" y="58.89385986328125"/><att type="string" name="shared_name" value="Rv0682"/></node>
<node id="314" label="Rv0683" aliasName="rpsG"><graphics x="322.267822265625" y="35.09375"/><att type="string" name="shared_name" value="Rv0683"/></node>
<node id="315" label="Rv2978c" aliasName="Rv2978c"><graphics x="408.01733779907227" y="125.03665161132812"/><att type="string" name="shared_name" value="Rv2978c"/></node>
<node id="316" label="Rv3224" aliasName="Rv3224"><graphics x="248.07908630371094" y="127.56878662109375"/><att type="string" name="shared_name" value="Rv3224"/></node>
<node id="317" label="Rv3030" aliasName="Rv3030"><graphics x="145.33053588867188" y="381.19091033935547"/><att type="string" name="shared_name" value="Rv3030"/></node>
<node id="318" label="Rv0932c" aliasName="pstS2"><graphics x="301.96716690063477" y="118.91162109375"/><att type="string" name="shared_name" value="Rv0932c"/></node>
<node id="319" label="Rv3031" aliasName="Rv3031"><graphics x="262.09161376953125" y="34.516212463378906"/><att type="string" name="shared_name" value="Rv3031"/></node>
<node id="320" label="Rv1298" aliasName="rpmE"><graphics x="348.28656005859375" y="54.6400146484375"/><att type="string" name="shared_name" value="Rv1298"/></node>
<node id="321" label="Rv3253c" aliasName="Rv3253c"><graphics x="21.33831787109375" y="379.0049133300781"/><att type="string" name="shared_name" value="Rv3253c"/></node>
<node id="322" label="Rv1015c" aliasName="rplY"><graphics x="311.8851318359375" y="34.5589599609375"/><att type="string" name="shared_name" value="Rv1015c"/></node>
<node id="323" label="Rv1677" aliasName="dsbF"><graphics x="117.90509033203125" y="150.90228271484375"/><att type="string" name="shared_name" value="Rv1677"/></node>
<node id="324" label="Rv2744c" aliasName="35kd_ag"><graphics x="30.68426513671875" y="231.17916870117188"/><att type="string" name="shared_name" value="Rv2744c"/></node>
<node id="325" label="Rv3917c" aliasName="parB"><graphics x="55.5894775390625" y="228.29574584960938"/><att type="string" name="shared_name" value="Rv3917c"/></node>
<node id="326" label="Rv3053c" aliasName="nrdH"><graphics x="145.2596435546875" y="113.58416748046875"/><att type="string" name="shared_name" value="Rv3053c"/></node>
<node id="327" label="Rv1670" aliasName="Rv1670"><graphics x="221.14776611328125" y="49.48085021972656"/><att type="string" name="shared_name" value="Rv1670"/></node>
<node id="328" label="Rv0654" aliasName="Rv0654"><graphics x="217.221435546875" y="307.1346740722656"/><att type="string" name="shared_name" value="Rv0654"/></node>
<node id="329" label="Rv3640c" aliasName="Rv3640c"><graphics x="383.80432510375977" y="137.54751586914062"/><att type="string" name="shared_name" value="Rv3640c"/></node>
<node id="330" label="Rv0655" aliasName="mkl"><graphics x="226.9361572265625" y="283.3454895019531"/><att type="string" name="shared_name" value="Rv0655"/></node>
<node id="331" label="Rv2850c" aliasName="Rv2850c"><graphics x="143.86898803710938" y="355.5830764770508"/><att type="string" name="shared_name" value="Rv2850c"/></node>
<node id="332" label="Rv0931c" aliasName="pknD"><graphics x="120.13983154296875" y="221.2945556640625"/><att type="string" name="shared_name" value="Rv0931c"/></node>
<node id="333" label="Rv3215" aliasName="entC"><graphics x="131.42221069335938" y="362.0335922241211"/><att type="string" name="shared_name" value="Rv3215"/></node>
<node id="334" label="Rv3407" aliasName="Rv3407"><graphics x="48.681640625" y="45.98162841796875"/><att type="string" name="shared_name" value="Rv3407"/></node>
<node id="335" label="Rv3408" aliasName="Rv3408"><graphics x="158.35675048828125" y="219.03231811523438"/><att type="string" name="shared_name" value="Rv3408"/></node>
<node id="336" label="Rv1168c" aliasName="PPE17"><graphics x="63.5789794921875" y="287.4082336425781"/><att type="string" name="shared_name" value="Rv1168c"/></node>
<node id="337" label="Rv3211" aliasName="rhlE"><graphics x="412.33545303344727" y="141.37677001953125"/><att type="string" name="shared_name" value="Rv3211"/></node>
<node id="338" label="Rv0950c" aliasName="Rv0950c"><graphics x="222.02784729003906" y="221.25454711914062"/><att type="string" name="shared_name" value="Rv0950c"/></node>
<node id="339" label="Rv3406" aliasName="Rv3406"><graphics x="240.576904296875" y="291.4574279785156"/><att type="string" name="shared_name" value="Rv3406"/></node>
<node id="340" label="Rv0651" aliasName="rplJ"><graphics x="347.6097412109375" y="37.699462890625"/><att type="string" name="shared_name" value="Rv0651"/></node>
<node id="341" label="Rv0652" aliasName="rplL"><graphics x="327.5133056640625" y="28.30999755859375"/><att type="string" name="shared_name" value="Rv0652"/></node>
<node id="342" label="Rv0020c" aliasName="TB39.8"><graphics x="73.221435546875" y="131.03760528564453"/><att type="string" name="shared_name" value="Rv0020c"/></node>
<node id="343" label="Rv1665" aliasName="pks11"><graphics x="239.7581787109375" y="285.1170959472656"/><att type="string" name="shared_name" value="Rv1665"/></node>
<node id="344" label="Rv2527" aliasName="Rv2527"><graphics x="123.78372192382812" y="199.34146118164062"/><att type="string" name="shared_name" value="Rv2527"/></node>
<node id="345" label="Rv3052c" aliasName="nrdI"><graphics x="107.409423828125" y="15.82861328125"/><att type="string" name="shared_name" value="Rv3052c"/></node>
<node id="346" label="Rv1661" aliasName="pks7"><graphics x="253.0350341796875" y="310.0508728027344"/><att type="string" name="shared_name" value="Rv1661"/></node>
<node id="347" label="Rv3008" aliasName="Rv3008"><graphics x="230.11480712890625" y="26.782180786132812"/><att type="string" name="shared_name" value="Rv3008"/></node>
<node id="348" label="Rv1660" aliasName="pks10"><graphics x="205.0098876953125" y="286.4227600097656"/><att type="string" name="shared_name" value="Rv1660"/></node>
<node id="349" label="Rv0667" aliasName="rpoB"><graphics x="36.79010009765625" y="183.50527954101562"/><att type="string" name="shared_name" value="Rv0667"/></node>
<node id="350" label="Rv0846c" aliasName="Rv0846c"><graphics x="246.5635986328125" y="311.2451477050781"/><att type="string" name="shared_name" value="Rv0846c"/></node>
<node id="351" label="Rv0668" aliasName="rpoC"><graphics x="72.59759521484375" y="193.68826293945312"/><att type="string" name="shared_name" value="Rv0668"/></node>
<node id="352" label="Rv1279" aliasName="Rv1279"><graphics x="50.6295166015625" y="365.6502685546875"/><att type="string" name="shared_name" value="Rv1279"/></node>
<node id="353" label="Rv1278" aliasName="Rv1278"><graphics x="373.24670791625977" y="132.52749633789062"/><att type="string" name="shared_name" value="Rv1278"/></node>
<node id="354" label="Rv2347c" aliasName="esxP"><graphics x="243.50567626953125" y="55.13267517089844"/><att type="string" name="shared_name" value="Rv2347c"/></node>
<node id="355" label="Rv1240" aliasName="mdh"><graphics x="317.79454040527344" y="231.07095336914062"/><att type="string" name="shared_name" value="Rv1240"/></node>
<node id="356" label="Rv2537c" aliasName="aroD"><graphics x="48.372222900390625" y="364.6720275878906"/><att type="string" name="shared_name" value="Rv2537c"/></node>
<node id="357" label="Rv1245c" aliasName="Rv1245c"><graphics x="113.82989501953125" y="215.73135375976562"/><att type="string" name="shared_name" value="Rv1245c"/></node>
<node id="358" label="Rv3463" aliasName="Rv3463"><graphics x="317.94200134277344" y="190.52346801757812"/><att type="string" name="shared_name" value="Rv3463"/></node>
<node id="359" label="Rv3919c" aliasName="gidB"><graphics x="229.0646514892578" y="183.50527954101562"/><att type="string" name="shared_name" value="Rv3919c"/></node>
<node id="360" label="Rv3223c" aliasName="sigH"><graphics x="32.616943359375" y="201.78201293945312"/><att type="string" name="shared_name" value="Rv3223c"/></node>
<node id="361" label="Rv2299c" aliasName="htpG"><graphics x="151.60784912109375" y="152.59051513671875"/><att type="string" name="shared_name" value="Rv2299c"/></node>
<node id="362" label="Rv1361c" aliasName="PPE19"><graphics x="40.5086669921875" y="317.2048034667969"/><att type="string" name="shared_name" value="Rv1361c"/></node>
<node id="363" label="Rv1254" aliasName="Rv1254"><graphics x="236.67575073242188" y="138.23394775390625"/><att type="string" name="shared_name" value="Rv1254"/></node>
<node id="364" label="Rv3324c" aliasName="moaC"><graphics x="120.09176635742188" y="384.1600570678711"/><att type="string" name="shared_name" value="Rv3324c"/></node>
<node id="365" label="Rv3478" aliasName="PPE60"><graphics x="56.09033203125" y="299.1037292480469"/><att type="string" name="shared_name" value="Rv3478"/></node>
<node id="366" label="Rv3918c" aliasName="parA"><graphics x="18.878173828125" y="38.67205810546875"/><att type="string" name="shared_name" value="Rv3918c"/></node>
<node id="367" label="Rv0691c" aliasName="Rv0691c"><graphics x="49.28424072265625" y="220.16464233398438"/><att type="string" name="shared_name" value="Rv0691c"/></node>
<node id="368" label="Rv1223" aliasName="htrA"><graphics x="141.5172119140625" y="99.26580810546875"/><att type="string" name="shared_name" value="Rv1223"/></node>
<node id="369" label="Rv1221" aliasName="sigE"><graphics x="56.0968017578125" y="211.68209838867188"/><att type="string" name="shared_name" value="Rv1221"/></node>
<node id="370" label="Rv3411c" aliasName="guaB2"><graphics x="112.76983642578125" y="61.2965087890625"/><att type="string" name="shared_name" value="Rv3411c"/></node>
<node id="371" label="Rv3449" aliasName="mycP4"><graphics x="117.59527587890625" y="107.98529052734375"/><att type="string" name="shared_name" value="Rv3449"/></node>
<node id="372" label="Rv2721c" aliasName="Rv2721c"><graphics x="268.15016174316406" y="210.64126586914062"/><att type="string" name="shared_name" value="Rv2721c"/></node>
<node id="373" label="Rv0632c" aliasName="echA3"><graphics x="233.5060577392578" y="158.00347900390625"/><att type="string" name="shared_name" value="Rv0632c"/></node>
<node id="374" label="Rv3225c" aliasName="Rv3225c"><graphics x="152.47283935546875" y="211.5379638671875"/><att type="string" name="shared_name" value="Rv3225c"/></node>
<node id="375" label="Rv2515c" aliasName="Rv2515c"><graphics x="26.1446533203125" y="401.2429504394531"/><att type="string" name="shared_name" value="Rv2515c"/></node>
<node id="376" label="Rv3454" aliasName="Rv3454"><graphics x="130.98193359375" y="60.892547607421875"/><att type="string" name="shared_name" value="Rv3454"/></node>
<node id="377" label="Rv1842c" aliasName="Rv1842c"><graphics x="155.78912353515625" y="216.14886474609375"/><att type="string" name="shared_name" value="Rv1842c"/></node>
<node id="378" label="Rv1433" aliasName="Rv1433"><graphics x="206.40771484375" y="41.89409637451172"/><att type="string" name="shared_name" value="Rv1433"/></node>
<node id="379" label="Rv3361c" aliasName="Rv3361c"><graphics x="261.41717529296875" y="59.27320861816406"/><att type="string" name="shared_name" value="Rv3361c"/></node>
<node id="380" label="Rv1515c" aliasName="Rv1515c"><graphics x="113.92318725585938" y="349.9336166381836"/><att type="string" name="shared_name" value="Rv1515c"/></node>
<node id="381" label="Rv1885c" aliasName="Rv1885c"><graphics x="58.5247802734375" y="379.63037109375"/><att type="string" name="shared_name" value="Rv1885c"/></node>
<node id="382" label="Rv0093c" aliasName="Rv0093c"><graphics x="246.8397216796875" y="56.34434509277344"/><att type="string" name="shared_name" value="Rv0093c"/></node>
<node id="383" label="Rv1186c" aliasName="Rv1186c"><graphics x="49.8587646484375" y="143.19954681396484"/><att type="string" name="shared_name" value="Rv1186c"/></node>
<node id="384" label="Rv2553c" aliasName="Rv2553c"><graphics x="153.8468780517578" y="216.29336547851562"/><att type="string" name="shared_name" value="Rv2553c"/></node>
<node id="385" label="Rv1981c" aliasName="nrdF1"><graphics x="152.3597412109375" y="47.970916748046875"/><att type="string" name="shared_name" value="Rv1981c"/></node>
<node id="386" label="Rv3299c" aliasName="atsB"><graphics x="343.09875869750977" y="127.220703125"/><att type="string" name="shared_name" value="Rv3299c"/></node>
<node id="387" label="Rv2150c" aliasName="ftsZ"><graphics x="36.825439453125" y="31.94586181640625"/><att type="string" name="shared_name" value="Rv2150c"/></node>
<node id="388" label="Rv3230c" aliasName="Rv3230c"><graphics x="354.3673553466797" y="227.43789672851562"/><att type="string" name="shared_name" value="Rv3230c"/></node>
<node id="389" label="Rv3414c" aliasName="sigD"><graphics x="41.91143798828125" y="210.20339965820312"/><att type="string" name="shared_name" value="Rv3414c"/></node>
<node id="390" label="Rv1493" aliasName="mutB"><graphics x="210.3537139892578" y="146.48931884765625"/><att type="string" name="shared_name" value="Rv1493"/></node>
<node id="391" label="Rv1497" aliasName="lipL"><graphics x="332.3414306640625" y="295.1398468017578"/><att type="string" name="shared_name" value="Rv1497"/></node>
<node id="392" label="Rv1886c" aliasName="fbpB"><graphics x="143.85516357421875" y="221.52017211914062"/><att type="string" name="shared_name" value="Rv1886c"/></node>
<node id="393" label="Rv0606" aliasName="Rv0606"><graphics x="391.65173721313477" y="149.91372680664062"/><att type="string" name="shared_name" value="Rv0606"/></node>
<node id="394" label="Rv3648c" aliasName="cspA"><graphics x="72.0145263671875" y="245.09786987304688"/><att type="string" name="shared_name" value="Rv3648c"/></node>
<node id="395" label="Rv1185c" aliasName="fadD21"><graphics x="232.08087921142578" y="159.81488037109375"/><att type="string" name="shared_name" value="Rv1185c"/></node>
<node id="396" label="Rv3160c" aliasName="Rv3160c"><graphics x="44.96136474609375" y="232.44345092773438"/><att type="string" name="shared_name" value="Rv3160c"/></node>
<node id="397" label="Rv1465" aliasName="Rv1465"><graphics x="351.9442596435547" y="210.46389770507812"/><att type="string" name="shared_name" value="Rv1465"/></node>
<node id="398" label="Rv1466" aliasName="Rv1466"><graphics x="115.46282958984375" y="203.64791870117188"/><att type="string" name="shared_name" value="Rv1466"/></node>
<node id="399" label="Rv1463" aliasName="Rv1463"><graphics x="133.558837890625" y="126.35150146484375"/><att type="string" name="shared_name" value="Rv1463"/></node>
<node id="400" label="Rv1464" aliasName="csd"><graphics x="34.514007568359375" y="368.0998840332031"/><att type="string" name="shared_name" value="Rv1464"/></node>
<node id="401" label="Rv1461" aliasName="Rv1461"><graphics x="119.17437744140625" y="142.77362060546875"/><att type="string" name="shared_name" value="Rv1461"/></node>
<node id="402" label="Rv1462" aliasName="Rv1462"><graphics x="152.7562255859375" y="150.92218017578125"/><att type="string" name="shared_name" value="Rv1462"/></node>
<node id="403" label="Rv0564c" aliasName="gpsA"><graphics x="334.39979553222656" y="204.92752075195312"/><att type="string" name="shared_name" value="Rv0564c"/></node>
<node id="404" label="Rv1460" aliasName="Rv1460"><graphics x="44.0316162109375" y="237.28860473632812"/><att type="string" name="shared_name" value="Rv1460"/></node>
<node id="405" label="Rv2578c" aliasName="Rv2578c"><graphics x="410.18262100219727" y="128.06198120117188"/><att type="string" name="shared_name" value="Rv2578c"/></node>
<node id="406" label="Rv1469" aliasName="ctpD"><graphics x="312.09534072875977" y="123.35150146484375"/><att type="string" name="shared_name" value="Rv1469"/></node>
<node id="407" label="Rv3682" aliasName="ponA2"><graphics x="263.24049377441406" y="187.15066528320312"/><att type="string" name="shared_name" value="Rv3682"/></node>
<node id="408" label="Rv3202c" aliasName="Rv3202c"><graphics x="387.12976455688477" y="137.4256591796875"/><att type="string" name="shared_name" value="Rv3202c"/></node>
<node id="409" label="Rv3385c" aliasName="Rv3385c"><graphics x="56.07421875" y="49.95013427734375"/><att type="string" name="shared_name" value="Rv3385c"/></node>
<node id="410" label="Rv1846c" aliasName="Rv1846c"><graphics x="68.42718505859375" y="231.40823364257812"/><att type="string" name="shared_name" value="Rv1846c"/></node>
<node id="411" label="Rv3890c" aliasName="esxC"><graphics x="257.10076904296875" y="50.32379150390625"/><att type="string" name="shared_name" value="Rv3890c"/></node>
<node id="412" label="Rv1477" aliasName="Rv1477"><graphics x="200.98780822753906" y="213.78359985351562"/><att type="string" name="shared_name" value="Rv1477"/></node>
<node id="413" label="Rv1471" aliasName="trxB1"><graphics x="140.585693359375" y="161.85809326171875"/><att type="string" name="shared_name" value="Rv1471"/></node>
<node id="414" label="Rv0206c" aliasName="mmpL3"><graphics x="143.46942138671875" y="244.8386993408203"/><att type="string" name="shared_name" value="Rv0206c"/></node>
<node id="415" label="Rv1478" aliasName="Rv1478"><graphics x="229.8052520751953" y="223.48709106445312"/><att type="string" name="shared_name" value="Rv1478"/></node>
<node id="416" label="Rv1479" aliasName="moxR1"><graphics x="127.06283569335938" y="226.41146850585938"/><att type="string" name="shared_name" value="Rv1479"/></node>
<node id="417" label="Rv2829c" aliasName="Rv2829c"><graphics x="241.01519775390625" y="75.00004577636719"/><att type="string" name="shared_name" value="Rv2829c"/></node>
<node id="418" label="Rv0969" aliasName="ctpV"><graphics x="318.71350479125977" y="156.76104736328125"/><att type="string" name="shared_name" value="Rv0969"/></node>
<node id="419" label="Rv0211" aliasName="pckA"><graphics x="347.51951599121094" y="191.26248168945312"/><att type="string" name="shared_name" value="Rv0211"/></node>
<node id="420" label="Rv2442c" aliasName="rplU"><graphics x="334.20770263671875" y="53.3533935546875"/><att type="string" name="shared_name" value="Rv2442c"/></node>
<node id="421" label="Rv3470c" aliasName="ilvB2"><graphics x="66.179443359375" y="370.9878845214844"/><att type="string" name="shared_name" value="Rv3470c"/></node>
<node id="422" label="Rv0013" aliasName="trpG"><graphics x="32.090484619140625" y="349.3717956542969"/><att type="string" name="shared_name" value="Rv0013"/></node>
<node id="423" label="Rv3856c" aliasName="Rv3856c"><graphics x="25.2537841796875" y="383.0957336425781"/><att type="string" name="shared_name" value="Rv3856c"/></node>
<node id="424" label="Rv2123" aliasName="PPE37"><graphics x="30.345458984375" y="311.9268493652344"/><att type="string" name="shared_name" value="Rv2123"/></node>
<node id="425" label="Rv2926c" aliasName="Rv2926c"><graphics x="124.0103759765625" y="227.4564208984375"/><att type="string" name="shared_name" value="Rv2926c"/></node>
<node id="426" label="Rv2441c" aliasName="rpmA"><graphics x="334.57830810546875" y="22.44073486328125"/><att type="string" name="shared_name" value="Rv2441c"/></node>
<node id="427" label="Rv0967" aliasName="Rv0967"><graphics x="264.302001953125" y="43.977210998535156"/><att type="string" name="shared_name" value="Rv0967"/></node>
<node id="428" label="Rv0959" aliasName="Rv0959"><graphics x="137.66470336914062" y="220.96017456054688"/><att type="string" name="shared_name" value="Rv0959"/></node>
<node id="429" label="Rv1998c" aliasName="Rv1998c"><graphics x="118.31646728515625" y="284.5162048339844"/><att type="string" name="shared_name" value="Rv1998c"/></node>
<node id="430" label="Rv2927c" aliasName="Rv2927c"><graphics x="66.990234375" y="73.8009033203125"/><att type="string" name="shared_name" value="Rv2927c"/></node>
<node id="431" label="Rv3827c" aliasName="Rv3827c"><graphics x="378.02844619750977" y="134.16644287109375"/><att type="string" name="shared_name" value="Rv3827c"/></node>
<node id="432" label="Rv3742c" aliasName="Rv3742c"><graphics x="292.55676651000977" y="152.1644287109375"/><att type="string" name="shared_name" value="Rv3742c"/></node>
<node id="433" label="Rv3430c" aliasName="Rv3430c"><graphics x="404.27392959594727" y="139.45428466796875"/><att type="string" name="shared_name" value="Rv3430c"/></node>
<node id="434" label="Rv0951" aliasName="sucC"><graphics x="342.51219177246094" y="212.89956665039062"/><att type="string" name="shared_name" value="Rv0951"/></node>
<node id="435" label="Rv1802" aliasName="PPE30"><graphics x="71.4495849609375" y="299.9848937988281"/><att type="string" name="shared_name" value="Rv1802"/></node>
<node id="436" label="Rv1801" aliasName="PPE29"><graphics x="38.4364013671875" y="314.1284484863281"/><att type="string" name="shared_name" value="Rv1801"/></node>
<node id="437" label="Rv1800" aliasName="PPE28"><graphics x="69.834228515625" y="312.8401184082031"/><att type="string" name="shared_name" value="Rv1800"/></node>
<node id="438" label="Rv3029c" aliasName="fixA"><graphics x="311.35939025878906" y="185.73147583007812"/><att type="string" name="shared_name" value="Rv3029c"/></node>
<node id="439" label="Rv2718c" aliasName="nrdR"><graphics x="28.81072998046875" y="188.96371459960938"/><att type="string" name="shared_name" value="Rv2718c"/></node>
<node id="440" label="Rv1614" aliasName="lgt"><graphics x="222.87611389160156" y="237.76785278320312"/><att type="string" name="shared_name" value="Rv1614"/></node>
<node id="441" label="Rv1613" aliasName="trpA"><graphics x="40.72418212890625" y="369.8973693847656"/><att type="string" name="shared_name" value="Rv1613"/></node>
<node id="442" label="Rv0233" aliasName="nrdB"><graphics x="176.0411376953125" y="32.223846435546875"/><att type="string" name="shared_name" value="Rv0233"/></node>
<node id="443" label="Rv1612" aliasName="trpB"><graphics x="38.429718017578125" y="370.20159912109375"/><att type="string" name="shared_name" value="Rv1612"/></node>
<node id="444" label="Rv3134c" aliasName="Rv3134c"><graphics x="55.8642578125" y="142.8748016357422"/><att type="string" name="shared_name" value="Rv3134c"/></node>
<node id="445" label="Rv0755c" aliasName="PPE12"><graphics x="36.0855712890625" y="323.7364807128906"/><att type="string" name="shared_name" value="Rv0755c"/></node>
<node id="446" label="Rv0232" aliasName="Rv0232"><graphics x="53.53338623046875" y="199.36068725585938"/><att type="string" name="shared_name" value="Rv0232"/></node>
<node id="447" label="Rv3343c" aliasName="PPE54"><graphics x="15.0" y="303.6257629394531"/><att type="string" name="shared_name" value="Rv3343c"/></node>
<node id="448" label="Rv3741c" aliasName="Rv3741c"><graphics x="337.79968643188477" y="150.9083251953125"/><att type="string" name="shared_name" value="Rv3741c"/></node>
<node id="449" label="Rv1013" aliasName="pks16"><graphics x="209.33958435058594" y="129.08184814453125"/><att type="string" name="shared_name" value="Rv1013"/></node>
<node id="450" label="Rv3854c" aliasName="ethA"><graphics x="336.09509658813477" y="117.601806640625"/><att type="string" name="shared_name" value="Rv3854c"/></node>
<node id="451" label="Rv0035" aliasName="fadD34"><graphics x="223.5299301147461" y="145.49212646484375"/><att type="string" name="shared_name" value="Rv0035"/></node>
<node id="452" label="Rv1618" aliasName="tesB1"><graphics x="225.1738052368164" y="138.24725341796875"/><att type="string" name="shared_name" value="Rv1618"/></node>
<node id="453" label="Rv0033" aliasName="acpA"><graphics x="244.2913818359375" y="133.38897705078125"/><att type="string" name="shared_name" value="Rv0033"/></node>
<node id="454" label="Rv3173c" aliasName="Rv3173c"><graphics x="65.5404052734375" y="205.97714233398438"/><att type="string" name="shared_name" value="Rv3173c"/></node>
<node id="455" label="Rv3049c" aliasName="Rv3049c"><graphics x="312.84289932250977" y="103.90936279296875"/><att type="string" name="shared_name" value="Rv3049c"/></node>
<node id="456" label="Rv1809" aliasName="PPE33"><graphics x="19.744873046875" y="295.8143615722656"/><att type="string" name="shared_name" value="Rv1809"/></node>
<node id="457" label="Rv1807" aliasName="PPE31"><graphics x="41.1041259765625" y="294.6769104003906"/><att type="string" name="shared_name" value="Rv1807"/></node>
<node id="458" label="Rv1808" aliasName="PPE32"><graphics x="38.4095458984375" y="312.9221496582031"/><att type="string" name="shared_name" value="Rv1808"/></node>
<node id="459" label="Rv1562c" aliasName="treZ"><graphics x="107.476318359375" y="308.4773864746094"/><att type="string" name="shared_name" value="Rv1562c"/></node>
<node id="460" label="Rv3894c" aliasName="Rv3894c"><graphics x="33.415283203125" y="65.6265869140625"/><att type="string" name="shared_name" value="Rv3894c"/></node>
<node id="461" label="Rv0939" aliasName="Rv0939"><graphics x="217.8564453125" y="289.0118103027344"/><att type="string" name="shared_name" value="Rv0939"/></node>
<node id="462" label="Rv1814" aliasName="erg3"><graphics x="230.43567657470703" y="141.92755126953125"/><att type="string" name="shared_name" value="Rv1814"/></node>
<node id="463" label="Rv1811" aliasName="mgtC"><graphics x="239.15325927734375" y="57.533233642578125"/><att type="string" name="shared_name" value="Rv1811"/></node>
<node id="464" label="Rv1604" aliasName="impA"><graphics x="132.49658203125" y="324.3617248535156"/><att type="string" name="shared_name" value="Rv1604"/></node>
<node id="465" label="Rv1600" aliasName="hisC1"><graphics x="37.381072998046875" y="400.8297119140625"/><att type="string" name="shared_name" value="Rv1600"/></node>
<node id="466" label="Rv0243" aliasName="fadA2"><graphics x="236.40904998779297" y="155.78802490234375"/><att type="string" name="shared_name" value="Rv0243"/></node>
<node id="467" label="Rv3133c" aliasName="devR"><graphics x="63.66650390625" y="112.69328308105469"/><att type="string" name="shared_name" value="Rv3133c"/></node>
<node id="468" label="Rv1406" aliasName="fmt"><graphics x="344.6031494140625" y="24.103759765625"/><att type="string" name="shared_name" value="Rv1406"/></node>
<node id="469" label="Rv1475c" aliasName="acn"><graphics x="317.8386688232422" y="195.38650512695312"/><att type="string" name="shared_name" value="Rv1475c"/></node>
<node id="470" label="Rv3825c" aliasName="pks2"><graphics x="237.54248046875" y="306.0014343261719"/><att type="string" name="shared_name" value="Rv3825c"/></node>
<node id="471" label="Rv2900c" aliasName="fdhF"><graphics x="324.72923278808594" y="204.78054809570312"/><att type="string" name="shared_name" value="Rv2900c"/></node>
<node id="472" label="Rv1817" aliasName="Rv1817"><graphics x="346.7985076904297" y="206.12405395507812"/><att type="string" name="shared_name" value="Rv1817"/></node>
<node id="473" label="Rv0934" aliasName="pstS1"><graphics x="342.98547744750977" y="128.7774658203125"/><att type="string" name="shared_name" value="Rv0934"/></node>
<node id="474" label="Rv3804c" aliasName="fbpA"><graphics x="153.94032287597656" y="225.75247192382812"/><att type="string" name="shared_name" value="Rv3804c"/></node>
<node id="475" label="Rv0252" aliasName="nirB"><graphics x="311.4087371826172" y="225.57962036132812"/><att type="string" name="shared_name" value="Rv0252"/></node>
<node id="476" label="Rv1636" aliasName="TB15.3"><graphics x="25.5322265625" y="141.19391632080078"/><att type="string" name="shared_name" value="Rv1636"/></node>
<node id="477" label="Rv3206c" aliasName="moeB1"><graphics x="126.96163940429688" y="369.5507278442383"/><att type="string" name="shared_name" value="Rv3206c"/></node>
<node id="478" label="Rv1630" aliasName="rpsA"><graphics x="358.0123291015625" y="47.530029296875"/><att type="string" name="shared_name" value="Rv1630"/></node>
<node id="479" label="Rv0921" aliasName="Rv0921"><graphics x="380.63342666625977" y="111.27587890625"/><att type="string" name="shared_name" value="Rv0921"/></node>
<node id="480" label="Rv0922" aliasName="Rv0922"><graphics x="407.25268936157227" y="127.91268920898438"/><att type="string" name="shared_name" value="Rv0922"/></node>
<node id="481" label="Rv2594c" aliasName="ruvC"><graphics x="406.95093154907227" y="149.68475341796875"/><att type="string" name="shared_name" value="Rv2594c"/></node>
<node id="482" label="Rv2358" aliasName="Rv2358"><graphics x="45.32763671875" y="203.01712036132812"/><att type="string" name="shared_name" value="Rv2358"/></node>
<node id="483" label="Rv3028c" aliasName="fixB"><graphics x="312.82249450683594" y="238.94192504882812"/><att type="string" name="shared_name" value="Rv3028c"/></node>
<node id="484" label="Rv2499c" aliasName="Rv2499c"><graphics x="223.6173553466797" y="102.17510986328125"/><att type="string" name="shared_name" value="Rv2499c"/></node>
<node id="485" label="Rv2593c" aliasName="ruvA"><graphics x="421.59350967407227" y="137.73715209960938"/><att type="string" name="shared_name" value="Rv2593c"/></node>
<node id="486" label="Rv2386c" aliasName="mbtI"><graphics x="41.9241943359375" y="370.1964111328125"/><att type="string" name="shared_name" value="Rv2386c"/></node>
<node id="487" label="Rv0274" aliasName="Rv0274"><graphics x="44.01629638671875" y="386.76763916015625"/><att type="string" name="shared_name" value="Rv0274"/></node>
<node id="488" label="Rv2387" aliasName="Rv2387"><graphics x="139.67160034179688" y="201.22412109375"/><att type="string" name="shared_name" value="Rv2387"/></node>
<node id="489" label="Rv2193" aliasName="ctaE"><graphics x="348.5447235107422" y="205.42105102539062"/><att type="string" name="shared_name" value="Rv2193"/></node>
<node id="490" label="Rv2448c" aliasName="valS"><graphics x="306.729736328125" y="48.32220458984375"/><att type="string" name="shared_name" value="Rv2448c"/></node>
<node id="491" label="Rv2194" aliasName="qcrC"><graphics x="323.40785217285156" y="203.29800415039062"/><att type="string" name="shared_name" value="Rv2194"/></node>
<node id="492" label="Rv2384" aliasName="mbtA"><graphics x="234.8568115234375" y="272.5996398925781"/><att type="string" name="shared_name" value="Rv2384"/></node>
<node id="493" label="Rv1872c" aliasName="lldD2"><graphics x="345.38462829589844" y="232.56387329101562"/><att type="string" name="shared_name" value="Rv1872c"/></node>
<node id="494" label="Rv2191" aliasName="Rv2191"><graphics x="409.14343643188477" y="143.46026611328125"/><att type="string" name="shared_name" value="Rv2191"/></node>
<node id="495" label="Rv1653" aliasName="argJ"><graphics x="45.62652587890625" y="386.0489501953125"/><att type="string" name="shared_name" value="Rv1653"/></node>
<node id="496" label="Rv3549c" aliasName="Rv3549c"><graphics x="212.91510009765625" y="123.25347900390625"/><att type="string" name="shared_name" value="Rv3549c"/></node>
<node id="497" label="Rv2391" aliasName="nirA"><graphics x="329.54114151000977" y="136.13409423828125"/><att type="string" name="shared_name" value="Rv2391"/></node>
<node id="498" label="Rv0135c" aliasName="Rv0135c"><graphics x="37.7537841796875" y="202.30941772460938"/><att type="string" name="shared_name" value="Rv0135c"/></node>
<node id="499" label="Rv2393" aliasName="Rv2393"><graphics x="222.6776123046875" y="44.974281311035156"/><att type="string" name="shared_name" value="Rv2393"/></node>
<node id="500" label="Rv2383c" aliasName="mbtB"><graphics x="250.1181640625" y="282.5729064941406"/><att type="string" name="shared_name" value="Rv2383c"/></node>
<node id="501" label="Rv2392" aliasName="cysH"><graphics x="70.16903686523438" y="362.7442626953125"/><att type="string" name="shared_name" value="Rv2392"/></node>
<node id="502" label="Rv0280" aliasName="PPE3"><graphics x="47.1710205078125" y="269.6712341308594"/><att type="string" name="shared_name" value="Rv0280"/></node>
<node id="503" label="Rv0282" aliasName="Rv0282"><graphics x="122.674072265625" y="136.47125244140625"/><att type="string" name="shared_name" value="Rv0282"/></node>
<node id="504" label="Rv0284" aliasName="Rv0284"><graphics x="15.0" y="74.767578125"/><att type="string" name="shared_name" value="Rv0284"/></node>
<node id="505" label="Rv2447c" aliasName="folC"><graphics x="159.44393920898438" y="372.42964935302734"/><att type="string" name="shared_name" value="Rv2447c"/></node>
<node id="506" label="Rv1643" aliasName="rplT"><graphics x="357.23773193359375" y="32.7384033203125"/><att type="string" name="shared_name" value="Rv1643"/></node>
<node id="507" label="Rv0286" aliasName="PPE4"><graphics x="59.279052734375" y="302.9175720214844"/><att type="string" name="shared_name" value="Rv0286"/></node>
<node id="508" label="Rv0288" aliasName="esxH"><graphics x="229.09857177734375" y="61.40045166015625"/><att type="string" name="shared_name" value="Rv0288"/></node>
<node id="509" label="Rv1917c" aliasName="PPE34"><graphics x="59.0911865234375" y="299.9346008300781"/><att type="string" name="shared_name" value="Rv1917c"/></node>
<node id="510" label="Rv1641" aliasName="infC"><graphics x="308.57989501953125" y="54.90264892578125"/><att type="string" name="shared_name" value="Rv1641"/></node>
<node id="511" label="Rv1642" aliasName="rpmI"><graphics x="322.130859375" y="52.47607421875"/><att type="string" name="shared_name" value="Rv1642"/></node>
<node id="512" label="Rv3801c" aliasName="fadD32"><graphics x="228.54273223876953" y="141.68768310546875"/><att type="string" name="shared_name" value="Rv3801c"/></node>
<node id="513" label="Rv0004" aliasName="Rv0004"><graphics x="115.61080932617188" y="237.13284301757812"/><att type="string" name="shared_name" value="Rv0004"/></node>
<node id="514" label="Rv0005" aliasName="gyrB"><graphics x="391.32092666625977" y="114.36648559570312"/><att type="string" name="shared_name" value="Rv0005"/></node>
<node id="515" label="Rv0006" aliasName="gyrA"><graphics x="388.68762588500977" y="135.00006103515625"/><att type="string" name="shared_name" value="Rv0006"/></node>
<node id="516" label="Rv0009" aliasName="ppiA"><graphics x="130.34283447265625" y="120.63287353515625"/><att type="string" name="shared_name" value="Rv0009"/></node>
<node id="517" label="Rv2497c" aliasName="pdhA"><graphics x="317.3768768310547" y="211.60794067382812"/><att type="string" name="shared_name" value="Rv2497c"/></node>
<node id="518" label="Rv2040c" aliasName="Rv2040c"><graphics x="112.19390869140625" y="278.0088195800781"/><att type="string" name="shared_name" value="Rv2040c"/></node>
<node id="519" label="Rv0001" aliasName="dnaA"><graphics x="425.83691787719727" y="150.85769653320312"/><att type="string" name="shared_name" value="Rv0001"/></node>
<node id="520" label="Rv0247c" aliasName="Rv0247c"><graphics x="322.97718811035156" y="232.91506958007812"/><att type="string" name="shared_name" value="Rv0247c"/></node>
<node id="521" label="Rv0291" aliasName="mycP3"><graphics x="156.6033935546875" y="154.13323974609375"/><att type="string" name="shared_name" value="Rv0291"/></node>
<node id="522" label="Rv3829c" aliasName="Rv3829c"><graphics x="273.8812255859375" y="294.8247985839844"/><att type="string" name="shared_name" value="Rv3829c"/></node>
<node id="523" label="Rv1076" aliasName="lipU"><graphics x="211.66424560546875" y="127.51190185546875"/><att type="string" name="shared_name" value="Rv1076"/></node>
<node id="524" label="Rv2381c" aliasName="mbtD"><graphics x="214.2562255859375" y="295.5067443847656"/><att type="string" name="shared_name" value="Rv2381c"/></node>
<node id="525" label="Rv1070c" aliasName="echA8"><graphics x="209.2247314453125" y="138.77264404296875"/><att type="string" name="shared_name" value="Rv1070c"/></node>
<node id="526" label="Rv0097" aliasName="Rv0097"><graphics x="245.713134765625" y="284.4983215332031"/><att type="string" name="shared_name" value="Rv0097"/></node>
<node id="527" label="Rv3080c" aliasName="pknK"><graphics x="47.05987548828125" y="216.56887817382812"/><att type="string" name="shared_name" value="Rv3080c"/></node>
<node id="528" label="Rv3022c" aliasName="PPE48"><graphics x="25.6162109375" y="281.5866394042969"/><att type="string" name="shared_name" value="Rv3022c"/></node>
<node id="529" label="Rv3174" aliasName="Rv3174"><graphics x="142.16030883789062" y="198.936767578125"/><att type="string" name="shared_name" value="Rv3174"/></node>
<node id="530" label="Rv3762c" aliasName="Rv3762c"><graphics x="218.39501953125" y="323.10870361328125"/><att type="string" name="shared_name" value="Rv3762c"/></node>
<node id="531" label="Rv1866" aliasName="Rv1866"><graphics x="314.6840362548828" y="235.31192016601562"/><att type="string" name="shared_name" value="Rv1866"/></node>
<node id="532" label="Rv3811" aliasName="Rv3811"><graphics x="230.9357452392578" y="244.65530395507812"/><att type="string" name="shared_name" value="Rv3811"/></node>
<node id="533" label="Rv2720" aliasName="lexA"><graphics x="72.63885498046875" y="212.25833129882812"/><att type="string" name="shared_name" value="Rv2720"/></node>
<node id="534" label="Rv3168" aliasName="Rv3168"><graphics x="144.31332397460938" y="209.98345947265625"/><att type="string" name="shared_name" value="Rv3168"/></node>
<node id="535" label="Rv0327c" aliasName="cyp135A1"><graphics x="232.8560791015625" y="300.9399108886719"/><att type="string" name="shared_name" value="Rv0327c"/></node>
<node id="536" label="Rv2928" aliasName="tesA"><graphics x="222.8663330078125" y="319.1956787109375"/><att type="string" name="shared_name" value="Rv2928"/></node>
<node id="537" label="Rv2737c" aliasName="recA"><graphics x="375.72693252563477" y="117.25048828125"/><att type="string" name="shared_name" value="Rv2737c"/></node>
<node id="538" label="Rv2382c" aliasName="mbtC"><graphics x="229.527099609375" y="291.4967956542969"/><att type="string" name="shared_name" value="Rv2382c"/></node>
<node id="539" label="Rv1066" aliasName="Rv1066"><graphics x="342.46423721313477" y="146.50897216796875"/><att type="string" name="shared_name" value="Rv1066"/></node>
<node id="540" label="Rv1405c" aliasName="Rv1405c"><graphics x="122.10189819335938" y="393.02689361572266"/><att type="string" name="shared_name" value="Rv1405c"/></node>
<node id="541" label="Rv2624c" aliasName="Rv2624c"><graphics x="32.3150634765625" y="102.61323547363281"/><att type="string" name="shared_name" value="Rv2624c"/></node>
<node id="542" label="Rv0696" aliasName="Rv0696"><graphics x="210.1991729736328" y="203.94631958007812"/><att type="string" name="shared_name" value="Rv0696"/></node>
<node id="543" label="Rv0695" aliasName="Rv0695"><graphics x="139.88470458984375" y="219.45001220703125"/><att type="string" name="shared_name" value="Rv0695"/></node>
<node id="544" label="Rv0694" aliasName="lldD1"><graphics x="334.3218231201172" y="201.20718383789062"/><att type="string" name="shared_name" value="Rv0694"/></node>
<node id="545" label="Rv0693" aliasName="pqqE"><graphics x="170.98780822753906" y="218.48980712890625"/><att type="string" name="shared_name" value="Rv0693"/></node>
<node id="546" label="Rv3183" aliasName="Rv3183"><graphics x="30.5953369140625" y="220.86880493164062"/><att type="string" name="shared_name" value="Rv3183"/></node>
<node id="547" label="Rv3182" aliasName="Rv3182"><graphics x="231.93963623046875" y="57.812164306640625"/><att type="string" name="shared_name" value="Rv3182"/></node>
<node id="548" label="Rv1876" aliasName="bfrA"><graphics x="300.47180557250977" y="100.34991455078125"/><att type="string" name="shared_name" value="Rv1876"/></node>
<node id="549" label="Rv0915c" aliasName="PPE14"><graphics x="42.9097900390625" y="325.0785827636719"/><att type="string" name="shared_name" value="Rv0915c"/></node>
<node id="550" label="Rv0494" aliasName="Rv0494"><graphics x="36.68487548828125" y="213.88925170898438"/><att type="string" name="shared_name" value="Rv0494"/></node>
<node id="551" label="Rv1931c" aliasName="Rv1931c"><graphics x="40.781005859375" y="194.73953247070312"/><att type="string" name="shared_name" value="Rv1931c"/></node>
<node id="552" label="Rv2710" aliasName="sigB"><graphics x="29.3646240234375" y="216.23690795898438"/><att type="string" name="shared_name" value="Rv2710"/></node>
<node id="553" label="Rv2711" aliasName="ideR"><graphics x="36.390380859375" y="221.65542602539062"/><att type="string" name="shared_name" value="Rv2711"/></node>
<node id="554" label="Rv2713" aliasName="sthA"><graphics x="344.03590393066406" y="187.62478637695312"/><att type="string" name="shared_name" value="Rv2713"/></node>
<node id="555" label="Rv1873" aliasName="Rv1873"><graphics x="236.72564697265625" y="67.20820617675781"/><att type="string" name="shared_name" value="Rv1873"/></node>
<node id="556" label="Rv1072" aliasName="Rv1072"><graphics x="258.42230224609375" y="49.861724853515625"/><att type="string" name="shared_name" value="Rv1072"/></node>
<node id="557" label="Rv3061c" aliasName="fadE22"><graphics x="250.1853141784668" y="144.69049072265625"/><att type="string" name="shared_name" value="Rv3061c"/></node>
<node id="558" label="Rv2736c" aliasName="recX"><graphics x="127.37347412109375" y="202.1217041015625"/><att type="string" name="shared_name" value="Rv2736c"/></node>
<node id="559" label="Rv2947c" aliasName="pks15"><graphics x="255.2645263671875" y="288.0296325683594"/><att type="string" name="shared_name" value="Rv2947c"/></node>
<node id="560" label="Rv0244c" aliasName="fadE5"><graphics x="213.79576873779297" y="107.39166259765625"/><att type="string" name="shared_name" value="Rv0244c"/></node>
<node id="561" label="Rv2625c" aliasName="Rv2625c"><graphics x="113.37646484375" y="216.78164672851562"/><att type="string" name="shared_name" value="Rv2625c"/></node>
<node id="562" label="Rv2944" aliasName="Rv2944"><graphics x="416.25110244750977" y="121.87664794921875"/><att type="string" name="shared_name" value="Rv2944"/></node>
<node id="563" label="Rv3001c" aliasName="ilvC"><graphics x="63.2705078125" y="402.099609375"/><att type="string" name="shared_name" value="Rv3001c"/></node>
<node id="564" label="Rv0263c" aliasName="Rv0263c"><graphics x="34.421905517578125" y="355.8739318847656"/><att type="string" name="shared_name" value="Rv0263c"/></node>
<node id="565" label="Rv2942" aliasName="mmpL7"><graphics x="125.5341796875" y="203.23709106445312"/><att type="string" name="shared_name" value="Rv2942"/></node>
<node id="566" label="Rv2986c" aliasName="hupB"><graphics x="405.07239151000977" y="133.1851806640625"/><att type="string" name="shared_name" value="Rv2986c"/></node>
<node id="567" label="Rv2941" aliasName="fadD28"><graphics x="193.13079833984375" y="144.22955322265625"/><att type="string" name="shared_name" value="Rv2941"/></node>
<node id="568" label="Rv2920c" aliasName="amt"><graphics x="330.28821182250977" y="123.3634033203125"/><att type="string" name="shared_name" value="Rv2920c"/></node>
<node id="569" label="Rv3678c" aliasName="Rv3678c"><graphics x="350.415771484375" y="50.5316162109375"/><att type="string" name="shared_name" value="Rv3678c"/></node>
<node id="570" label="Rv0868c" aliasName="moaD2"><graphics x="143.30892944335938" y="357.76695251464844"/><att type="string" name="shared_name" value="Rv0868c"/></node>
<node id="571" label="Rv3833" aliasName="Rv3833"><graphics x="57.782958984375" y="210.10855102539062"/><att type="string" name="shared_name" value="Rv3833"/></node>
<node id="572" label="Rv1343c" aliasName="lprD"><graphics x="30.4423828125" y="220.06143188476562"/><att type="string" name="shared_name" value="Rv1343c"/></node>
<node id="573" label="Rv2948c" aliasName="fadD22"><graphics x="204.88401794433594" y="141.98260498046875"/><att type="string" name="shared_name" value="Rv2948c"/></node>
<node id="574" label="Rv0642c" aliasName="mmaA4"><graphics x="238.6798858642578" y="222.66287231445312"/><att type="string" name="shared_name" value="Rv0642c"/></node>
<node id="575" label="Rv0264c" aliasName="Rv0264c"><graphics x="52.384185791015625" y="372.07916259765625"/><att type="string" name="shared_name" value="Rv0264c"/></node>
<node id="576" label="Rv2935" aliasName="ppsE"><graphics x="238.503173828125" y="265.0978698730469"/><att type="string" name="shared_name" value="Rv2935"/></node>
<node id="577" label="Rv2931" aliasName="ppsA"><graphics x="224.2196044921875" y="315.0539245605469"/><att type="string" name="shared_name" value="Rv2931"/></node>
<node id="578" label="Rv2930" aliasName="fadD26"><graphics x="212.0031967163086" y="119.28814697265625"/><att type="string" name="shared_name" value="Rv2930"/></node>
<node id="579" label="Rv2987c" aliasName="leuD"><graphics x="48.315277099609375" y="380.5926818847656"/><att type="string" name="shared_name" value="Rv2987c"/></node>
<node id="580" label="Rv2204c" aliasName="Rv2204c"><graphics x="249.16156005859375" y="30.118743896484375"/><att type="string" name="shared_name" value="Rv2204c"/></node>
<node id="581" label="Rv2380c" aliasName="mbtE"><graphics x="216.379150390625" y="285.6230773925781"/><att type="string" name="shared_name" value="Rv2380c"/></node>
<node id="582" label="Rv2933" aliasName="ppsC"><graphics x="220.51025390625" y="296.3125305175781"/><att type="string" name="shared_name" value="Rv2933"/></node>
<node id="583" label="Rv2932" aliasName="ppsB"><graphics x="211.75732421875" y="316.1521911621094"/><att type="string" name="shared_name" value="Rv2932"/></node>
<node id="584" label="Rv3021c" aliasName="PPE47"><graphics x="55.7952880859375" y="324.9627380371094"/><att type="string" name="shared_name" value="Rv3021c"/></node>
<node id="585" label="Rv2626c" aliasName="Rv2626c"><graphics x="49.94683837890625" y="208.88143920898438"/><att type="string" name="shared_name" value="Rv2626c"/></node>
<node id="586" label="Rv0980c" aliasName="PE_PGRS18"><graphics x="253.76031494140625" y="76.9876708984375"/><att type="string" name="shared_name" value="Rv0980c"/></node>
<node id="587" label="Rv3197" aliasName="Rv3197"><graphics x="140.0703125" y="231.45169067382812"/><att type="string" name="shared_name" value="Rv3197"/></node>
<node id="588" label="Rv1095" aliasName="phoH2"><graphics x="48.54541015625" y="142.5294952392578"/><att type="string" name="shared_name" value="Rv1095"/></node>
<node id="589" label="Rv2332" aliasName="mez"><graphics x="337.71116638183594" y="192.14614868164062"/><att type="string" name="shared_name" value="Rv2332"/></node>
<node id="590" label="Rv2334" aliasName="cysK1"><graphics x="32.24493408203125" y="376.29412841796875"/><att type="string" name="shared_name" value="Rv2334"/></node>
<node id="591" label="Rv2938" aliasName="drrC"><graphics x="353.5548095703125" y="305.6946258544922"/><att type="string" name="shared_name" value="Rv2938"/></node>
<node id="592" label="Rv1933c" aliasName="fadE18"><graphics x="205.07181549072266" y="152.15838623046875"/><att type="string" name="shared_name" value="Rv1933c"/></node>
<node id="593" label="Rv2949c" aliasName="Rv2949c"><graphics x="144.63754272460938" y="393.31583404541016"/><att type="string" name="shared_name" value="Rv2949c"/></node>
<node id="594" label="Rv2734" aliasName="Rv2734"><graphics x="249.8551025390625" y="40.677764892578125"/><att type="string" name="shared_name" value="Rv2734"/></node>
<node id="595" label="Rv1036c" aliasName="Rv1036c"><graphics x="405.45679092407227" y="111.22634887695312"/><att type="string" name="shared_name" value="Rv1036c"/></node>
<node id="596" label="Rv1829" aliasName="Rv1829"><graphics x="252.9990234375" y="65.18954467773438"/><att type="string" name="shared_name" value="Rv1829"/></node>
<node id="597" label="Rv0055" aliasName="rpsR"><graphics x="321.49029541015625" y="49.8763427734375"/><att type="string" name="shared_name" value="Rv0055"/></node>
<node id="598" label="Rv1030" aliasName="kdpB"><graphics x="303.16003799438477" y="153.4915771484375"/><att type="string" name="shared_name" value="Rv1030"/></node>
<node id="599" label="Rv0056" aliasName="rplI"><graphics x="322.75714111328125" y="22.17181396484375"/><att type="string" name="shared_name" value="Rv0056"/></node>
<node id="600" label="Rv2963" aliasName="Rv2963"><graphics x="144.56182861328125" y="242.2816925048828"/><att type="string" name="shared_name" value="Rv2963"/></node>
<node id="601" label="Rv0058" aliasName="dnaB"><graphics x="411.65076065063477" y="112.22686767578125"/><att type="string" name="shared_name" value="Rv0058"/></node>
<node id="602" label="Rv0053" aliasName="rpsF"><graphics x="329.199951171875" y="65.44580078125"/><att type="string" name="shared_name" value="Rv0053"/></node>
<node id="603" label="Rv0054" aliasName="ssb"><graphics x="411.83960342407227" y="150.85968017578125"/><att type="string" name="shared_name" value="Rv0054"/></node>
<node id="604" label="Rv0242c" aliasName="fabG"><graphics x="223.20816802978516" y="125.24322509765625"/><att type="string" name="shared_name" value="Rv0242c"/></node>
<node id="605" label="Rv3132c" aliasName="devS"><graphics x="25.1434326171875" y="114.72880554199219"/><att type="string" name="shared_name" value="Rv3132c"/></node>
<node id="606" label="Rv0241c" aliasName="Rv0241c"><graphics x="221.65776824951172" y="144.64398193359375"/><att type="string" name="shared_name" value="Rv0241c"/></node>
<node id="607" label="Rv3455c" aliasName="truA"><graphics x="317.68487548828125" y="59.43450927734375"/><att type="string" name="shared_name" value="Rv3455c"/></node>
<node id="608" label="Rv0060" aliasName="Rv0060"><graphics x="151.69122314453125" y="221.36843872070312"/><att type="string" name="shared_name" value="Rv0060"/></node>
<node id="609" label="Rv3855" aliasName="ethR"><graphics x="65.1484375" y="206.04928588867188"/><att type="string" name="shared_name" value="Rv3855"/></node>
<node id="610" label="Rv0467" aliasName="icl"><graphics x="340.9095001220703" y="200.78640747070312"/><att type="string" name="shared_name" value="Rv0467"/></node>
<node id="611" label="Rv0469" aliasName="umaA"><graphics x="209.4218292236328" y="227.65176391601562"/><att type="string" name="shared_name" value="Rv0469"/></node>
<node id="612" label="Rv2026c" aliasName="Rv2026c"><graphics x="70.472900390625" y="118.77664184570312"/><att type="string" name="shared_name" value="Rv2026c"/></node>
<node id="613" label="Rv1029" aliasName="kdpA"><graphics x="289.33435440063477" y="120.84442138671875"/><att type="string" name="shared_name" value="Rv1029"/></node>
<node id="614" label="Rv0998" aliasName="Rv0998"><graphics x="60.2720947265625" y="126.99469757080078"/><att type="string" name="shared_name" value="Rv0998"/></node>
<node id="615" label="Rv3767c" aliasName="Rv3767c"><graphics x="225.1597900390625" y="269.2546691894531"/><att type="string" name="shared_name" value="Rv3767c"/></node>
<node id="616" label="Rv2846c" aliasName="efpA"><graphics x="154.275634765625" y="309.1025695800781"/><att type="string" name="shared_name" value="Rv2846c"/></node>
<node id="617" label="Rv3048c" aliasName="nrdF2"><graphics x="118.24468994140625" y="37.60577392578125"/><att type="string" name="shared_name" value="Rv3048c"/></node>
<node id="618" label="Rv0889c" aliasName="citA"><graphics x="315.3968963623047" y="195.62295532226562"/><att type="string" name="shared_name" value="Rv0889c"/></node>
<node id="619" label="Rv1099c" aliasName="glpX"><graphics x="159.62158203125" y="299.6441345214844"/><att type="string" name="shared_name" value="Rv1099c"/></node>
<node id="620" label="Rv1021" aliasName="Rv1021"><graphics x="155.4507598876953" y="223.57275390625"/><att type="string" name="shared_name" value="Rv1021"/></node>
<node id="621" label="Rv2952" aliasName="Rv2952"><graphics x="146.89230346679688" y="354.5905532836914"/><att type="string" name="shared_name" value="Rv2952"/></node>
<node id="622" label="Rv1548c" aliasName="PPE21"><graphics x="28.702880859375" y="294.5367736816406"/><att type="string" name="shared_name" value="Rv1548c"/></node>
<node id="623" label="Rv0064" aliasName="Rv0064"><graphics x="250.2886962890625" y="30.18816375732422"/><att type="string" name="shared_name" value="Rv0064"/></node>
<node id="624" label="Rv1075c" aliasName="Rv1075c"><graphics x="24.140380859375" y="381.6363525390625"/><att type="string" name="shared_name" value="Rv1075c"/></node>
<node id="625" label="Rv0062" aliasName="celA1"><graphics x="137.07989501953125" y="267.4472961425781"/><att type="string" name="shared_name" value="Rv0062"/></node>
<node id="626" label="Rv0063" aliasName="Rv0063"><graphics x="338.52540588378906" y="224.45034790039062"/><att type="string" name="shared_name" value="Rv0063"/></node>
<node id="627" label="Rv3921c" aliasName="Rv3921c"><graphics x="219.99838256835938" y="345.0785827636719"/><att type="string" name="shared_name" value="Rv3921c"/></node>
<node id="628" label="Rv3456c" aliasName="rplQ"><graphics x="336.65240478515625" y="48.6519775390625"/><att type="string" name="shared_name" value="Rv3456c"/></node>
<node id="629" label="Rv2965c" aliasName="coaD"><graphics x="120.33895874023438" y="363.8316879272461"/><att type="string" name="shared_name" value="Rv2965c"/></node>
<node id="630" label="Rv3846" aliasName="sodA"><graphics x="309.46521377563477" y="130.74908447265625"/><att type="string" name="shared_name" value="Rv3846"/></node>
<node id="631" label="Rv2366c" aliasName="Rv2366c"><graphics x="143.21881103515625" y="214.05712890625"/><att type="string" name="shared_name" value="Rv2366c"/></node>
<node id="632" label="Rv1830" aliasName="Rv1830"><graphics x="22.7093505859375" y="230.93594360351562"/><att type="string" name="shared_name" value="Rv1830"/></node>
<node id="633" label="Rv2025c" aliasName="Rv2025c"><graphics x="318.93884658813477" y="99.26580810546875"/><att type="string" name="shared_name" value="Rv2025c"/></node>
<node id="634" label="Rv3840" aliasName="Rv3840"><graphics x="39.51495361328125" y="202.87069702148438"/><att type="string" name="shared_name" value="Rv3840"/></node>
<node id="635" label="Rv3841" aliasName="bfrB"><graphics x="306.94519424438477" y="141.71502685546875"/><att type="string" name="shared_name" value="Rv3841"/></node>
<node id="636" label="Rv0983" aliasName="pepD"><graphics x="135.04925537109375" y="140.11871337890625"/><att type="string" name="shared_name" value="Rv0983"/></node>
<node id="637" label="Rv2115c" aliasName="Rv2115c"><graphics x="123.1268310546875" y="149.86822509765625"/><att type="string" name="shared_name" value="Rv2115c"/></node>
<node id="638" label="Rv0984" aliasName="moaB2"><graphics x="145.35971069335938" y="389.53820037841797"/><att type="string" name="shared_name" value="Rv0984"/></node>
<node id="639" label="Rv0986" aliasName="Rv0986"><graphics x="361.4495849609375" y="306.13763427734375"/><att type="string" name="shared_name" value="Rv0986"/></node>
<node id="640" label="Rv0726c" aliasName="Rv0726c"><graphics x="212.721435546875" y="275.1343688964844"/><att type="string" name="shared_name" value="Rv0726c"/></node>
<node id="641" label="Rv2108" aliasName="PPE36"><graphics x="55.910400390625" y="265.0978698730469"/><att type="string" name="shared_name" value="Rv2108"/></node>
<node id="642" label="Rv0490" aliasName="senX3"><graphics x="59.7225341796875" y="99.26580810546875"/><att type="string" name="shared_name" value="Rv0490"/></node>
<node id="643" label="Rv1057" aliasName="Rv1057"><graphics x="227.56884765625" y="66.27540588378906"/><att type="string" name="shared_name" value="Rv1057"/></node>
<node id="644" label="Rv0074" aliasName="Rv0074"><graphics x="257.9420166015625" y="277.2551574707031"/><att type="string" name="shared_name" value="Rv0074"/></node>
<node id="645" label="Rv2102" aliasName="Rv2102"><graphics x="237.41802978515625" y="47.86695861816406"/><att type="string" name="shared_name" value="Rv2102"/></node>
<node id="646" label="Rv2989" aliasName="Rv2989"><graphics x="69.7591552734375" y="213.96267700195312"/><att type="string" name="shared_name" value="Rv2989"/></node>
<node id="647" label="Rv0981" aliasName="mprA"><graphics x="24.525390625" y="101.27879333496094"/><att type="string" name="shared_name" value="Rv0981"/></node>
<node id="648" label="Rv2707" aliasName="Rv2707"><graphics x="253.92364501953125" y="10.0"/><att type="string" name="shared_name" value="Rv2707"/></node>
<node id="649" label="Rv2621c" aliasName="Rv2621c"><graphics x="33.15301513671875" y="217.88174438476562"/><att type="string" name="shared_name" value="Rv2621c"/></node>
<node id="650" label="Rv2962c" aliasName="Rv2962c"><graphics x="166.316162109375" y="307.3290710449219"/><att type="string" name="shared_name" value="Rv2962c"/></node>
<node id="651" label="Rv2703" aliasName="sigA"><graphics x="44.66912841796875" y="236.49649047851562"/><att type="string" name="shared_name" value="Rv2703"/></node>
<node id="652" label="Rv1347c" aliasName="Rv1347c"><graphics x="325.54498291015625" y="48.32049560546875"/><att type="string" name="shared_name" value="Rv1347c"/></node>
<node id="653" label="Rv1133c" aliasName="metE"><graphics x="62.374969482421875" y="378.6435241699219"/><att type="string" name="shared_name" value="Rv1133c"/></node>
<node id="654" label="Rv0268c" aliasName="Rv0268c"><graphics x="77.409423828125" y="59.5858154296875"/><att type="string" name="shared_name" value="Rv0268c"/></node>
<node id="655" label="Rv1672c" aliasName="Rv1672c"><graphics x="140.105712890625" y="278.6180114746094"/><att type="string" name="shared_name" value="Rv1672c"/></node>
<node id="656" label="Rv3875" aliasName="esxA"><graphics x="241.79022216796875" y="42.134559631347656"/><att type="string" name="shared_name" value="Rv3875"/></node>
<node id="657" label="Rv0483" aliasName="lprQ"><graphics x="272.19635009765625" y="19.28990936279297"/><att type="string" name="shared_name" value="Rv0483"/></node>
<node id="658" label="Rv2308" aliasName="Rv2308"><graphics x="240.1619873046875" y="63.95680236816406"/><att type="string" name="shared_name" value="Rv2308"/></node>
<node id="659" label="Rv0485" aliasName="Rv0485"><graphics x="21.54241943359375" y="231.65066528320312"/><att type="string" name="shared_name" value="Rv0485"/></node>
<node id="660" label="Rv3871" aliasName="Rv3871"><graphics x="52.1099853515625" y="10.0"/><att type="string" name="shared_name" value="Rv3871"/></node>
<node id="661" label="Rv3159c" aliasName="PPE53"><graphics x="39.39501953125" y="277.6680603027344"/><att type="string" name="shared_name" value="Rv3159c"/></node>
<node id="662" label="Rv2971" aliasName="Rv2971"><graphics x="114.34747314453125" y="187.7850341796875"/><att type="string" name="shared_name" value="Rv2971"/></node>
<node id="663" label="Rv3765c" aliasName="Rv3765c"><graphics x="22.7220458984375" y="134.6906280517578"/><att type="string" name="shared_name" value="Rv3765c"/></node>
<node id="664" label="Rv2904c" aliasName="rplS"><graphics x="350.94012451171875" y="16.99566650390625"/><att type="string" name="shared_name" value="Rv2904c"/></node>
<node id="665" label="Rv2400c" aliasName="subI"><graphics x="296.28210830688477" y="120.762451171875"/><att type="string" name="shared_name" value="Rv2400c"/></node>
<node id="666" label="Rv0085" aliasName="hycP"><graphics x="336.4444122314453" y="195.79312133789062"/><att type="string" name="shared_name" value="Rv0085"/></node>
<node id="667" label="Rv2200c" aliasName="ctaC"><graphics x="353.6775360107422" y="243.51760864257812"/><att type="string" name="shared_name" value="Rv2200c"/></node>
<node id="668" label="Rv3473c" aliasName="bpoA"><graphics x="120.94937133789062" y="227.25595092773438"/><att type="string" name="shared_name" value="Rv3473c"/></node>
<node id="669" label="Rv3005c" aliasName="Rv3005c"><graphics x="219.5206298828125" y="49.35874938964844"/><att type="string" name="shared_name" value="Rv3005c"/></node>
<node id="670" label="Rv3868" aliasName="Rv3868"><graphics x="148.012451171875" y="130.88970947265625"/><att type="string" name="shared_name" value="Rv3868"/></node>
<node id="671" label="Rv2027c" aliasName="Rv2027c"><graphics x="31.2432861328125" y="113.16383361816406"/><att type="string" name="shared_name" value="Rv2027c"/></node>
<node id="672" label="Rv1566c" aliasName="Rv1566c"><graphics x="251.19117736816406" y="212.32730102539062"/><att type="string" name="shared_name" value="Rv1566c"/></node>
<node id="673" label="Rv0474" aliasName="Rv0474"><graphics x="62.3104248046875" y="209.84494018554688"/><att type="string" name="shared_name" value="Rv0474"/></node>
<node id="674" label="Rv1175c" aliasName="fadH"><graphics x="298.51856994628906" y="193.40628051757812"/><att type="string" name="shared_name" value="Rv1175c"/></node>
<node id="675" label="Rv1280c" aliasName="oppA"><graphics x="62.1553955078125" y="345.09320068359375"/><att type="string" name="shared_name" value="Rv1280c"/></node>
<node id="676" label="Rv0535" aliasName="pnp"><graphics x="112.10150146484375" y="52.569244384765625"/><att type="string" name="shared_name" value="Rv0535"/></node>
<node id="677" label="Rv3760" aliasName="Rv3760"><graphics x="229.92291259765625" y="26.245513916015625"/><att type="string" name="shared_name" value="Rv3760"/></node>
<node id="678" label="Rv2679" aliasName="echA15"><graphics x="246.65961837768555" y="159.63189697265625"/><att type="string" name="shared_name" value="Rv2679"/></node>
<node id="679" label="Rv0536" aliasName="galE3"><graphics x="245.68641662597656" y="236.85818481445312"/><att type="string" name="shared_name" value="Rv0536"/></node>
<node id="680" label="Rv0732" aliasName="secY"><graphics x="193.62765502929688" y="361.1824645996094"/><att type="string" name="shared_name" value="Rv0732"/></node>
<node id="681" label="Rv0735" aliasName="sigL"><graphics x="44.4375" y="222.92599487304688"/><att type="string" name="shared_name" value="Rv0735"/></node>
<node id="682" label="Rv2875" aliasName="mpt70"><graphics x="229.9973907470703" y="192.93338012695312"/><att type="string" name="shared_name" value="Rv2875"/></node>
<node id="683" label="Rv3241c" aliasName="Rv3241c"><graphics x="321.142822265625" y="49.47161865234375"/><att type="string" name="shared_name" value="Rv3241c"/></node>
<node id="684" label="Rv2124c" aliasName="metH"><graphics x="15.0" y="381.3651123046875"/><att type="string" name="shared_name" value="Rv2124c"/></node>
<node id="685" label="Rv1027c" aliasName="kdpE"><graphics x="47.218505859375" y="103.95176696777344"/><att type="string" name="shared_name" value="Rv1027c"/></node>
<node id="686" label="Rv2145c" aliasName="wag31"><graphics x="28.18798828125" y="51.6949462890625"/><att type="string" name="shared_name" value="Rv2145c"/></node>
<node id="687" label="Rv2882c" aliasName="frr"><graphics x="332.747314453125" y="49.1629638671875"/><att type="string" name="shared_name" value="Rv2882c"/></node>
<node id="688" label="Rv2968c" aliasName="Rv2968c"><graphics x="222.52239990234375" y="70.50013732910156"/><att type="string" name="shared_name" value="Rv2968c"/></node>
<node id="689" label="Rv1281c" aliasName="oppD"><graphics x="132.23568725585938" y="230.3634033203125"/><att type="string" name="shared_name" value="Rv1281c"/></node>
<node id="690" label="Rv0791c" aliasName="Rv0791c"><graphics x="319.58518981933594" y="183.50527954101562"/><att type="string" name="shared_name" value="Rv0791c"/></node>
<node id="691" label="Rv0540" aliasName="Rv0540"><graphics x="206.0411376953125" y="56.64341735839844"/><att type="string" name="shared_name" value="Rv0540"/></node>
<node id="692" label="Rv3774" aliasName="echA21"><graphics x="205.8603286743164" y="116.08856201171875"/><att type="string" name="shared_name" value="Rv3774"/></node>
<node id="693" label="Rv2887" aliasName="Rv2887"><graphics x="52.008056640625" y="207.60903930664062"/><att type="string" name="shared_name" value="Rv2887"/></node>
<node id="694" label="Rv2659c" aliasName="Rv2659c"><graphics x="419.78564834594727" y="124.23129272460938"/><att type="string" name="shared_name" value="Rv2659c"/></node>
<node id="695" label="Rv0792c" aliasName="Rv0792c"><graphics x="50.79229736328125" y="223.41860961914062"/><att type="string" name="shared_name" value="Rv0792c"/></node>
<node id="696" label="Rv1833c" aliasName="Rv1833c"><graphics x="127.97265625" y="226.37158203125"/><att type="string" name="shared_name" value="Rv1833c"/></node>
<node id="697" label="Rv2121c" aliasName="hisG"><graphics x="32.240631103515625" y="391.73187255859375"/><att type="string" name="shared_name" value="Rv2121c"/></node>
<node id="698" label="Rv3112" aliasName="moaD1"><graphics x="134.03048706054688" y="369.74947357177734"/><att type="string" name="shared_name" value="Rv3112"/></node>
<node id="699" label="Rv0162c" aliasName="adhE1"><graphics x="306.64906311035156" y="217.36196899414062"/><att type="string" name="shared_name" value="Rv0162c"/></node>
<node id="700" label="Rv3788" aliasName="Rv3788"><graphics x="55.8250732421875" y="222.13912963867188"/><att type="string" name="shared_name" value="Rv3788"/></node>
<node id="701" label="Rv3110" aliasName="moaB1"><graphics x="162.14743041992188" y="372.4866714477539"/><att type="string" name="shared_name" value="Rv3110"/></node>
<node id="702" label="Rv3113" aliasName="Rv3113"><graphics x="112.146728515625" y="203.55230712890625"/><att type="string" name="shared_name" value="Rv3113"/></node>
<node id="703" label="Rv3114" aliasName="Rv3114"><graphics x="139.10638427734375" y="34.80718994140625"/><att type="string" name="shared_name" value="Rv3114"/></node>
<node id="704" label="Rv0558" aliasName="ubiE"><graphics x="148.20748901367188" y="358.16009521484375"/><att type="string" name="shared_name" value="Rv0558"/></node>
<node id="705" label="Rv3117" aliasName="cysA3"><graphics x="320.36658096313477" y="119.50396728515625"/><att type="string" name="shared_name" value="Rv3117"/></node>
<node id="706" label="Rv0563" aliasName="htpX"><graphics x="140.04937744140625" y="114.17205810546875"/><att type="string" name="shared_name" value="Rv0563"/></node>
<node id="707" label="Rv0920c" aliasName="Rv0920c"><graphics x="401.78552627563477" y="151.04055786132812"/><att type="string" name="shared_name" value="Rv0920c"/></node>
<node id="708" label="Rv3922c" aliasName="Rv3922c"><graphics x="257.514892578125" y="49.83052062988281"/><att type="string" name="shared_name" value="Rv3922c"/></node>
<node id="709" label="Rv3109" aliasName="moaA1"><graphics x="120.84970092773438" y="400.5356216430664"/><att type="string" name="shared_name" value="Rv3109"/></node>
<node id="710" label="Rv3503c" aliasName="fdxD"><graphics x="301.57359313964844" y="205.72451782226562"/><att type="string" name="shared_name" value="Rv3503c"/></node>
<node id="711" label="Rv0989c" aliasName="grcC2"><graphics x="148.05783081054688" y="390.39710235595703"/><att type="string" name="shared_name" value="Rv0989c"/></node>
<node id="712" label="Rv3796" aliasName="Rv3796"><graphics x="163.38427734375" y="195.90850830078125"/><att type="string" name="shared_name" value="Rv3796"/></node>
<node id="713" label="Rv3797" aliasName="fadE35"><graphics x="211.76200103759766" y="148.67816162109375"/><att type="string" name="shared_name" value="Rv3797"/></node>
<node id="714" label="Rv0836c" aliasName="Rv0836c"><graphics x="228.82275390625" y="25.9559326171875"/><att type="string" name="shared_name" value="Rv0836c"/></node>
<node id="715" label="Rv0768" aliasName="aldA"><graphics x="302.3894500732422" y="211.19180297851562"/><att type="string" name="shared_name" value="Rv0768"/></node>
<node id="716" label="Rv2190c" aliasName="Rv2190c"><graphics x="236.0712432861328" y="197.41177368164062"/><att type="string" name="shared_name" value="Rv2190c"/></node>
<node id="717" label="Rv3387" aliasName="Rv3387"><graphics x="406.92456436157227" y="116.52188110351562"/><att type="string" name="shared_name" value="Rv3387"/></node>
<node id="718" label="Rv3386" aliasName="Rv3386"><graphics x="416.06457901000977" y="131.87908935546875"/><att type="string" name="shared_name" value="Rv3386"/></node>
<node id="719" label="Rv1400c" aliasName="lipI"><graphics x="209.46690368652344" y="140.06805419921875"/><att type="string" name="shared_name" value="Rv1400c"/></node>
<node id="720" label="Rv0643c" aliasName="mmaA3"><graphics x="248.6836700439453" y="185.80203247070312"/><att type="string" name="shared_name" value="Rv0643c"/></node>
<node id="721" label="Rv1790" aliasName="PPE27"><graphics x="19.24267578125" y="267.7167053222656"/><att type="string" name="shared_name" value="Rv1790"/></node>
<node id="722" label="Rv1705c" aliasName="PPE22"><graphics x="71.578125" y="280.6818542480469"/><att type="string" name="shared_name" value="Rv1705c"/></node>
<node id="723" label="Rv3139" aliasName="fadE24"><graphics x="234.01862335205078" y="156.82611083984375"/><att type="string" name="shared_name" value="Rv3139"/></node>
<node id="724" label="Rv3728" aliasName="Rv3728"><graphics x="136.90118408203125" y="188.02487182617188"/><att type="string" name="shared_name" value="Rv3728"/></node>
<node id="725" label="Rv1390" aliasName="rpoZ"><graphics x="45.32159423828125" y="188.74679565429688"/><att type="string" name="shared_name" value="Rv1390"/></node>
<node id="726" label="Rv2630" aliasName="Rv2630"><graphics x="261.306884765625" y="61.17364501953125"/><att type="string" name="shared_name" value="Rv2630"/></node>
<node id="727" label="Rv3136" aliasName="PPE51"><graphics x="58.4757080078125" y="301.2887878417969"/><att type="string" name="shared_name" value="Rv3136"/></node>
<node id="728" label="Rv1392" aliasName="metK"><graphics x="148.96542358398438" y="373.1947708129883"/><att type="string" name="shared_name" value="Rv1392"/></node>
<node id="729" label="Rv3135" aliasName="PPE50"><graphics x="28.2547607421875" y="288.8528137207031"/><att type="string" name="shared_name" value="Rv3135"/></node>
<node id="730" label="Rv3140" aliasName="fadE23"><graphics x="227.2234344482422" y="121.36724853515625"/><att type="string" name="shared_name" value="Rv3140"/></node>
<node id="731" label="Rv1387" aliasName="PPE20"><graphics x="57.8175048828125" y="284.2601013183594"/><att type="string" name="shared_name" value="Rv1387"/></node>
<node id="732" label="Rv3334" aliasName="Rv3334"><graphics x="23.6253662109375" y="200.21713256835938"/><att type="string" name="shared_name" value="Rv3334"/></node>
<node id="733" label="Rv3524" aliasName="Rv3524"><graphics x="251.8402099609375" y="59.92030334472656"/><att type="string" name="shared_name" value="Rv3524"/></node>
<node id="734" label="Rv3330" aliasName="dacB1"><graphics x="212.42860412597656" y="202.47940063476562"/><att type="string" name="shared_name" value="Rv3330"/></node>
<node id="735" label="Rv1784" aliasName="Rv1784"><graphics x="51.4990234375" y="79.26580810546875"/><att type="string" name="shared_name" value="Rv1784"/></node>
<node id="736" label="Rv2649" aliasName="Rv2649"><graphics x="382.44421768188477" y="117.75616455078125"/><att type="string" name="shared_name" value="Rv2649"/></node>
<node id="737" label="Rv1127c" aliasName="ppdK"><graphics x="125.081298828125" y="310.2109680175781"/><att type="string" name="shared_name" value="Rv1127c"/></node>
<node id="738" label="Rv3064c" aliasName="Rv3064c"><graphics x="251.37225341796875" y="39.38300323486328"/><att type="string" name="shared_name" value="Rv3064c"/></node>
<node id="739" label="Rv3598c" aliasName="lysS"><graphics x="334.51995849609375" y="32.068115234375"/><att type="string" name="shared_name" value="Rv3598c"/></node>
<node id="740" label="Rv2646" aliasName="Rv2646"><graphics x="394.61145401000977" y="110.73260498046875"/><att type="string" name="shared_name" value="Rv2646"/></node>
<node id="741" label="Rv2641" aliasName="cadI"><graphics x="55.70220947265625" y="386.4450378417969"/><att type="string" name="shared_name" value="Rv2641"/></node>
<node id="742" label="Rv3120" aliasName="Rv3120"><graphics x="246.4940948486328" y="214.21572875976562"/><att type="string" name="shared_name" value="Rv3120"/></node>
<node id="743" label="Rv1725c" aliasName="Rv1725c"><graphics x="31.9716796875" y="198.98178100585938"/><att type="string" name="shared_name" value="Rv1725c"/></node>
<node id="744" label="Rv1787" aliasName="PPE25"><graphics x="38.566650390625" y="274.3778381347656"/><att type="string" name="shared_name" value="Rv1787"/></node>
<node id="745" label="Rv2733c" aliasName="Rv2733c"><graphics x="354.443115234375" y="54.1971435546875"/><att type="string" name="shared_name" value="Rv2733c"/></node>
<node id="746" label="Rv3537" aliasName="Rv3537"><graphics x="340.7449188232422" y="192.56680297851562"/><att type="string" name="shared_name" value="Rv3537"/></node>
<node id="747" label="Rv1745c" aliasName="idi"><graphics x="232.20221710205078" y="137.55718994140625"/><att type="string" name="shared_name" value="Rv1745c"/></node>
<node id="748" label="Rv0785" aliasName="Rv0785"><graphics x="149.03587341308594" y="218.1544189453125"/><att type="string" name="shared_name" value="Rv0785"/></node>
<node id="749" label="Rv3327" aliasName="Rv3327"><graphics x="224.36395263671875" y="64.06956481933594"/><att type="string" name="shared_name" value="Rv3327"/></node>
<node id="750" label="Rv0510" aliasName="hemC"><graphics x="138.91244506835938" y="386.5520553588867"/><att type="string" name="shared_name" value="Rv0510"/></node>
<node id="751" label="Rv0512" aliasName="hemB"><graphics x="111.04183959960938" y="372.22657012939453"/><att type="string" name="shared_name" value="Rv0512"/></node>
<node id="752" label="Rv0925c" aliasName="Rv0925c"><graphics x="162.43765258789062" y="191.86233520507812"/><att type="string" name="shared_name" value="Rv0925c"/></node>
<node id="753" label="Rv3156" aliasName="nuoL"><graphics x="311.32896423339844" y="188.13259887695312"/><att type="string" name="shared_name" value="Rv3156"/></node>
<node id="754" label="Rv3155" aliasName="nuoK"><graphics x="343.03807067871094" y="229.56192016601562"/><att type="string" name="shared_name" value="Rv3155"/></node>
<node id="755" label="Rv3153" aliasName="nuoI"><graphics x="354.50025939941406" y="220.74685668945312"/><att type="string" name="shared_name" value="Rv3153"/></node>
<node id="756" label="Rv3158" aliasName="nuoN"><graphics x="332.24864196777344" y="189.26394653320312"/><att type="string" name="shared_name" value="Rv3158"/></node>
<node id="757" label="Rv3157" aliasName="nuoM"><graphics x="341.9059600830078" y="199.91336059570312"/><att type="string" name="shared_name" value="Rv3157"/></node>
<node id="758" label="Rv1403c" aliasName="Rv1403c"><graphics x="131.48324584960938" y="390.2518997192383"/><att type="string" name="shared_name" value="Rv1403c"/></node>
<node id="759" label="Rv0793" aliasName="Rv0793"><graphics x="257.2357177734375" y="62.85935974121094"/><att type="string" name="shared_name" value="Rv0793"/></node>
<node id="760" label="Rv0796" aliasName="Rv0796"><graphics x="380.96619033813477" y="145.3988037109375"/><att type="string" name="shared_name" value="Rv0796"/></node>
<node id="761" label="Rv2840c" aliasName="Rv2840c"><graphics x="32.9840087890625" y="223.32003784179688"/><att type="string" name="shared_name" value="Rv2840c"/></node>
<node id="762" label="Rv0527" aliasName="ccdA"><graphics x="158.16729736328125" y="153.96258544921875"/><att type="string" name="shared_name" value="Rv0527"/></node>
<node id="763" label="Rv0524" aliasName="hemL"><graphics x="127.88729858398438" y="392.4939651489258"/><att type="string" name="shared_name" value="Rv0524"/></node>
<node id="764" label="Rv3914" aliasName="trxC"><graphics x="128.09613037109375" y="138.13946533203125"/><att type="string" name="shared_name" value="Rv3914"/></node>
<node id="765" label="Rv1706c" aliasName="PPE23"><graphics x="23.366455078125" y="299.0141296386719"/><att type="string" name="shared_name" value="Rv1706c"/></node>
<node id="766" label="Rv1129c" aliasName="Rv1129c"><graphics x="157.7022247314453" y="241.7235565185547"/><att type="string" name="shared_name" value="Rv1129c"/></node>
<node id="767" label="Rv0103c" aliasName="ctpB"><graphics x="293.47595596313477" y="134.94793701171875"/><att type="string" name="shared_name" value="Rv0103c"/></node>
<node id="768" label="Rv3145" aliasName="nuoA"><graphics x="348.32093811035156" y="196.84585571289062"/><att type="string" name="shared_name" value="Rv3145"/></node>
<node id="769" label="Rv3147" aliasName="nuoC"><graphics x="331.91859436035156" y="227.24783325195312"/><att type="string" name="shared_name" value="Rv3147"/></node>
<node id="770" label="Rv0371c" aliasName="Rv0371c"><graphics x="123.98165893554688" y="219.56448364257812"/><att type="string" name="shared_name" value="Rv0371c"/></node>
<node id="771" label="Rv3149" aliasName="nuoE"><graphics x="302.43067932128906" y="234.58181762695312"/><att type="string" name="shared_name" value="Rv3149"/></node>
<node id="772" label="Rv3148" aliasName="nuoD"><graphics x="353.0262908935547" y="218.70278930664062"/><att type="string" name="shared_name" value="Rv3148"/></node>
<node id="773" label="Rv2147c" aliasName="Rv2147c"><graphics x="240.15435791015625" y="32.080970764160156"/><att type="string" name="shared_name" value="Rv2147c"/></node>
<node id="774" label="Rv3340" aliasName="metC"><graphics x="58.9351806640625" y="351.77130126953125"/><att type="string" name="shared_name" value="Rv3340"/></node>
<node id="775" label="Rv3341" aliasName="metX"><graphics x="67.80892944335938" y="382.3668518066406"/><att type="string" name="shared_name" value="Rv3341"/></node>
<node id="776" label="Rv3342" aliasName="Rv3342"><graphics x="100.16903686523438" y="372.96851348876953"/><att type="string" name="shared_name" value="Rv3342"/></node>
<node id="777" label="Rv3150" aliasName="nuoF"><graphics x="298.15016174316406" y="225.52993774414062"/><att type="string" name="shared_name" value="Rv3150"/></node>
<node id="778" label="Rv3151" aliasName="nuoG"><graphics x="315.4890899658203" y="226.13467407226562"/><att type="string" name="shared_name" value="Rv3151"/></node>
<node id="779" label="Rv3152" aliasName="nuoH"><graphics x="336.0989532470703" y="228.23928833007812"/><att type="string" name="shared_name" value="Rv3152"/></node>
<node id="780" label="Rv0271c" aliasName="fadE6"><graphics x="236.81997680664062" y="127.11663818359375"/><att type="string" name="shared_name" value="Rv0271c"/></node>
<node id="781" label="Rv0884c" aliasName="serC"><graphics x="134.37216186523438" y="372.4821243286133"/><att type="string" name="shared_name" value="Rv0884c"/></node>
<node id="782" label="Rv3553" aliasName="Rv3553"><graphics x="165.41404724121094" y="229.18966674804688"/><att type="string" name="shared_name" value="Rv3553"/></node>
<node id="783" label="Rv3469c" aliasName="mhpE"><graphics x="48.98944091796875" y="372.57794189453125"/><att type="string" name="shared_name" value="Rv3469c"/></node>
<node id="784" label="Rv3315c" aliasName="cdd"><graphics x="129.38323974609375" y="59.81976318359375"/><att type="string" name="shared_name" value="Rv3315c"/></node>
<node id="785" label="Rv2196" aliasName="qcrB"><graphics x="345.8695526123047" y="213.38333129882812"/><att type="string" name="shared_name" value="Rv2196"/></node>
<node id="786" label="Rv1348" aliasName="Rv1348"><graphics x="360.2227783203125" y="265.0978698730469"/><att type="string" name="shared_name" value="Rv1348"/></node>
<node id="787" label="Rv1255c" aliasName="Rv1255c"><graphics x="39.4471435546875" y="232.06515502929688"/><att type="string" name="shared_name" value="Rv1255c"/></node>
<node id="788" label="Rv2652c" aliasName="Rv2652c"><graphics x="391.87341690063477" y="135.12161254882812"/><att type="string" name="shared_name" value="Rv2652c"/></node>
<node id="789" label="Rv1216c" aliasName="Rv1216c"><graphics x="161.03582763671875" y="148.30438232421875"/><att type="string" name="shared_name" value="Rv1216c"/></node>
<node id="790" label="Rv1505c" aliasName="Rv1505c"><graphics x="122.41290283203125" y="238.8359375"/><att type="string" name="shared_name" value="Rv1505c"/></node>
<node id="791" label="Rv0534c" aliasName="menA"><graphics x="140.26412963867188" y="363.1673355102539"/><att type="string" name="shared_name" value="Rv0534c"/></node>
<node id="792" label="Rv1549" aliasName="fadD11.1"><graphics x="213.02499389648438" y="155.73455810546875"/><att type="string" name="shared_name" value="Rv1549"/></node>
<node id="793" label="Rv1576c" aliasName="Rv1576c"><graphics x="151.4165496826172" y="231.8486328125"/><att type="string" name="shared_name" value="Rv1576c"/></node>
<node id="794" label="Rv1854c" aliasName="ndh"><graphics x="328.6046600341797" y="229.50540161132812"/><att type="string" name="shared_name" value="Rv1854c"/></node>
<node id="795" label="Rv2409c" aliasName="Rv2409c"><graphics x="44.311859130859375" y="345.0785827636719"/><att type="string" name="shared_name" value="Rv2409c"/></node>
<node id="796" label="Rv1358" aliasName="Rv1358"><graphics x="147.50070190429688" y="203.32757568359375"/><att type="string" name="shared_name" value="Rv1358"/></node>
<node id="797" label="Rv1256c" aliasName="cyp130"><graphics x="224.4422607421875" y="287.1777038574219"/><att type="string" name="shared_name" value="Rv1256c"/></node>
<node id="798" label="Rv2651c" aliasName="Rv2651c"><graphics x="140.61251831054688" y="229.14312744140625"/><att type="string" name="shared_name" value="Rv2651c"/></node>
<node id="799" label="Rv0296c" aliasName="Rv0296c"><graphics x="320.41028213500977" y="131.53326416015625"/><att type="string" name="shared_name" value="Rv0296c"/></node>
<node id="800" label="Rv1552" aliasName="frdA"><graphics x="324.7433319091797" y="209.95425415039062"/><att type="string" name="shared_name" value="Rv1552"/></node>
<node id="801" label="Rv2258c" aliasName="Rv2258c"><graphics x="106.13204956054688" y="360.85459899902344"/><att type="string" name="shared_name" value="Rv2258c"/></node>
<node id="802" label="Rv3575c" aliasName="Rv3575c"><graphics x="41.6597900390625" y="228.67745971679688"/><att type="string" name="shared_name" value="Rv3575c"/></node>
<node id="803" label="Rv3800c" aliasName="pks13"><graphics x="225.4285888671875" y="291.7695617675781"/><att type="string" name="shared_name" value="Rv3800c"/></node>
<node id="804" label="Rv1555" aliasName="frdD"><graphics x="317.48289489746094" y="239.55349731445312"/><att type="string" name="shared_name" value="Rv1555"/></node>
<node id="805" label="Rv0410c" aliasName="pknG"><graphics x="145.922119140625" y="198.01800537109375"/><att type="string" name="shared_name" value="Rv0410c"/></node>
<node id="806" label="Rv1577c" aliasName="Rv1577c"><graphics x="124.90615844726562" y="224.94366455078125"/><att type="string" name="shared_name" value="Rv1577c"/></node>
<node id="807" label="Rv1557" aliasName="mmpL6"><graphics x="150.1269989013672" y="198.71859741210938"/><att type="string" name="shared_name" value="Rv1557"/></node>
<node id="808" label="Rv3585" aliasName="radA"><graphics x="151.6795654296875" y="124.05877685546875"/><att type="string" name="shared_name" value="Rv3585"/></node>
<node id="809" label="Rv1909c" aliasName="furA"><graphics x="309.84094619750977" y="146.29248046875"/><att type="string" name="shared_name" value="Rv1909c"/></node>
<node id="810" label="Rv0516c" aliasName="Rv0516c"><graphics x="69.5445556640625" y="150.20079040527344"/><att type="string" name="shared_name" value="Rv0516c"/></node>
<node id="811" label="Rv3248c" aliasName="sahH"><graphics x="120.22567749023438" y="378.0799789428711"/><att type="string" name="shared_name" value="Rv3248c"/></node>
<node id="812" label="Rv1218c" aliasName="Rv1218c"><graphics x="327.2613525390625" y="278.6959228515625"/><att type="string" name="shared_name" value="Rv1218c"/></node>
<node id="813" label="Rv1593c" aliasName="Rv1593c"><graphics x="160.6568603515625" y="39.406402587890625"/><att type="string" name="shared_name" value="Rv1593c"/></node>
<node id="814" label="Rv1703c" aliasName="Rv1703c"><graphics x="134.16717529296875" y="212.54458618164062"/><att type="string" name="shared_name" value="Rv1703c"/></node>
<node id="815" label="Rv0411c" aliasName="glnH"><graphics x="30.78094482421875" y="380.148681640625"/><att type="string" name="shared_name" value="Rv0411c"/></node>
<node id="816" label="Rv1379" aliasName="pyrR"><graphics x="155.98345947265625" y="10.0"/><att type="string" name="shared_name" value="Rv1379"/></node>
<node id="817" label="Rv1372" aliasName="Rv1372"><graphics x="224.3680419921875" y="278.8745422363281"/><att type="string" name="shared_name" value="Rv1372"/></node>
<node id="818" label="Rv1856c" aliasName="Rv1856c"><graphics x="218.40811157226562" y="114.56695556640625"/><att type="string" name="shared_name" value="Rv1856c"/></node>
<node id="819" label="Rv1908c" aliasName="katG"><graphics x="337.02234268188477" y="102.65948486328125"/><att type="string" name="shared_name" value="Rv1908c"/></node>
<node id="820" label="Rv1375" aliasName="Rv1375"><graphics x="238.284423828125" y="45.853538513183594"/><att type="string" name="shared_name" value="Rv1375"/></node>
<node id="821" label="Rv1570" aliasName="bioD"><graphics x="163.62765502929688" y="390.40540313720703"/><att type="string" name="shared_name" value="Rv1570"/></node>
<node id="822" label="Rv1393c" aliasName="Rv1393c"><graphics x="327.06921768188477" y="100.8702392578125"/><att type="string" name="shared_name" value="Rv1393c"/></node>
<node id="823" label="Rv1894c" aliasName="Rv1894c"><graphics x="164.89871215820312" y="211.327880859375"/><att type="string" name="shared_name" value="Rv1894c"/></node>
<node id="824" label="Rv0815c" aliasName="cysA2"><graphics x="321.52453994750977" y="151.7718505859375"/><att type="string" name="shared_name" value="Rv0815c"/></node>
<node id="825" label="Rv0212c" aliasName="nadR"><graphics x="154.35812377929688" y="362.6702575683594"/><att type="string" name="shared_name" value="Rv0212c"/></node>
<node id="826" label="Rv2790c" aliasName="ltp1"><graphics x="203.1959457397461" y="127.54156494140625"/><att type="string" name="shared_name" value="Rv2790c"/></node>
<node id="827" label="Rv3287c" aliasName="rsbW"><graphics x="47.82666015625" y="144.3714370727539"/><att type="string" name="shared_name" value="Rv3287c"/></node>
<node id="828" label="Rv3403c" aliasName="Rv3403c"><graphics x="260.2711181640625" y="39.83221435546875"/><att type="string" name="shared_name" value="Rv3403c"/></node>
<node id="829" label="Rv0309" aliasName="Rv0309"><graphics x="267.1939697265625" y="46.784393310546875"/><att type="string" name="shared_name" value="Rv0309"/></node>
<node id="830" label="Rv1397c" aliasName="Rv1397c"><graphics x="142.60232543945312" y="190.5291748046875"/><att type="string" name="shared_name" value="Rv1397c"/></node>
<node id="831" label="Rv1309" aliasName="atpG"><graphics x="332.37001037597656" y="215.71585083007812"/><att type="string" name="shared_name" value="Rv1309"/></node>
<node id="832" label="Rv1308" aliasName="atpA"><graphics x="317.4391326904297" y="220.59072875976562"/><att type="string" name="shared_name" value="Rv1308"/></node>
<node id="833" label="Rv1307" aliasName="atpH"><graphics x="318.4286346435547" y="211.68984985351562"/><att type="string" name="shared_name" value="Rv1307"/></node>
<node id="834" label="Rv1306" aliasName="atpF"><graphics x="318.8245086669922" y="205.57168579101562"/><att type="string" name="shared_name" value="Rv1306"/></node>
<node id="835" label="Rv1305" aliasName="atpE"><graphics x="341.3482208251953" y="203.24465942382812"/><att type="string" name="shared_name" value="Rv1305"/></node>
<node id="836" label="Rv1304" aliasName="atpB"><graphics x="352.35072326660156" y="219.46963500976562"/><att type="string" name="shared_name" value="Rv1304"/></node>
<node id="837" label="Rv1994c" aliasName="Rv1994c"><graphics x="50.14874267578125" y="221.76425170898438"/><att type="string" name="shared_name" value="Rv1994c"/></node>
<node id="838" label="Rv3500c" aliasName="yrbE4B"><graphics x="244.9915771484375" y="277.2420959472656"/><att type="string" name="shared_name" value="Rv3500c"/></node>
<node id="839" label="Rv3370c" aliasName="dnaE2"><graphics x="400.85876846313477" y="140.19515991210938"/><att type="string" name="shared_name" value="Rv3370c"/></node>
<node id="840" label="Rv3246c" aliasName="mtrA"><graphics x="40.21630859375" y="132.59228515625"/><att type="string" name="shared_name" value="Rv3246c"/></node>
<node id="841" label="Rv3171c" aliasName="hpx"><graphics x="130.06216430664062" y="211.54623413085938"/><att type="string" name="shared_name" value="Rv3171c"/></node>
<node id="842" label="Rv1310" aliasName="atpD"><graphics x="357.4173126220703" y="214.34841918945312"/><att type="string" name="shared_name" value="Rv1310"/></node>
<node id="843" label="Rv1311" aliasName="atpC"><graphics x="333.1621551513672" y="242.35916137695312"/><att type="string" name="shared_name" value="Rv1311"/></node>
<node id="844" label="Rv3824c" aliasName="papA1"><graphics x="226.718994140625" y="277.0392150878906"/><att type="string" name="shared_name" value="Rv3824c"/></node>
<node id="845" label="Rv0700" aliasName="rpsJ"><graphics x="353.72515869140625" y="38.13787841796875"/><att type="string" name="shared_name" value="Rv0700"/></node>
<node id="846" label="Rv0701" aliasName="rplC"><graphics x="340.5601806640625" y="68.13983154296875"/><att type="string" name="shared_name" value="Rv0701"/></node>
<node id="847" label="Rv0702" aliasName="rplD"><graphics x="341.86383056640625" y="74.34710693359375"/><att type="string" name="shared_name" value="Rv0702"/></node>
<node id="848" label="Rv0703" aliasName="rplW"><graphics x="339.29180908203125" y="33.22735595703125"/><att type="string" name="shared_name" value="Rv0703"/></node>
<node id="849" label="Rv0704" aliasName="rplB"><graphics x="324.240966796875" y="34.27276611328125"/><att type="string" name="shared_name" value="Rv0704"/></node>
<node id="850" label="Rv0706" aliasName="rplV"><graphics x="335.65631103515625" y="44.6119384765625"/><att type="string" name="shared_name" value="Rv0706"/></node>
<node id="851" label="Rv0705" aliasName="rpsS"><graphics x="317.74365234375" y="26.10003662109375"/><att type="string" name="shared_name" value="Rv0705"/></node>
<node id="852" label="Rv0708" aliasName="rplP"><graphics x="357.03125" y="58.7760009765625"/><att type="string" name="shared_name" value="Rv0708"/></node>
<node id="853" label="Rv0707" aliasName="rpsC"><graphics x="338.72381591796875" y="23.89263916015625"/><att type="string" name="shared_name" value="Rv0707"/></node>
<node id="854" label="Rv1219c" aliasName="Rv1219c"><graphics x="47.29901123046875" y="203.01834106445312"/><att type="string" name="shared_name" value="Rv1219c"/></node>
<node id="855" label="Rv0709" aliasName="rpmC"><graphics x="349.43133544921875" y="10.0"/><att type="string" name="shared_name" value="Rv0709"/></node>
<node id="856" label="Rv1595" aliasName="nadB"><graphics x="131.08041381835938" y="379.38414764404297"/><att type="string" name="shared_name" value="Rv1595"/></node>
<node id="857" label="Rv1596" aliasName="nadC"><graphics x="152.01278686523438" y="376.0331039428711"/><att type="string" name="shared_name" value="Rv1596"/></node>
<node id="858" label="Rv1594" aliasName="nadA"><graphics x="153.50570678710938" y="396.24935150146484"/><att type="string" name="shared_name" value="Rv1594"/></node>
<node id="859" label="Rv2250c" aliasName="Rv2250c"><graphics x="66.4744873046875" y="230.71340942382812"/><att type="string" name="shared_name" value="Rv2250c"/></node>
<node id="860" label="Rv3396c" aliasName="guaA"><graphics x="151.78021240234375" y="38.684661865234375"/><att type="string" name="shared_name" value="Rv3396c"/></node>
<node id="861" label="Rv3420c" aliasName="rimI"><graphics x="136.85369873046875" y="237.6961669921875"/><att type="string" name="shared_name" value="Rv3420c"/></node>
<node id="862" label="Rv0714" aliasName="rplN"><graphics x="344.6348876953125" y="32.0013427734375"/><att type="string" name="shared_name" value="Rv0714"/></node>
<node id="863" label="Rv0715" aliasName="rplX"><graphics x="320.16815185546875" y="32.96844482421875"/><att type="string" name="shared_name" value="Rv0715"/></node>
<node id="864" label="Rv0712" aliasName="Rv0712"><graphics x="244.26116943359375" y="45.60968017578125"/><att type="string" name="shared_name" value="Rv0712"/></node>
<node id="865" label="Rv1324" aliasName="Rv1324"><graphics x="131.33544921875" y="121.90875244140625"/><att type="string" name="shared_name" value="Rv1324"/></node>
<node id="866" label="Rv0015c" aliasName="pknA"><graphics x="160.75782775878906" y="222.4119873046875"/><att type="string" name="shared_name" value="Rv0015c"/></node>
<node id="867" label="Rv0710" aliasName="rpsQ"><graphics x="326.068359375" y="53.41650390625"/><att type="string" name="shared_name" value="Rv0710"/></node>
<node id="868" label="Rv0711" aliasName="atsA"><graphics x="317.57898330688477" y="124.57159423828125"/><att type="string" name="shared_name" value="Rv0711"/></node>
<node id="869" label="Rv0719" aliasName="rplF"><graphics x="351.26434326171875" y="59.20428466796875"/><att type="string" name="shared_name" value="Rv0719"/></node>
<node id="870" label="Rv0718" aliasName="rpsH"><graphics x="332.97698974609375" y="37.3214111328125"/><att type="string" name="shared_name" value="Rv0718"/></node>
<node id="871" label="Rv0717" aliasName="rpsN"><graphics x="323.14654541015625" y="35.835205078125"/><att type="string" name="shared_name" value="Rv0717"/></node>
<node id="872" label="Rv0716" aliasName="rplE"><graphics x="336.29205322265625" y="62.92919921875"/><att type="string" name="shared_name" value="Rv0716"/></node>
<node id="873" label="Rv3421c" aliasName="Rv3421c"><graphics x="136.539794921875" y="129.08697509765625"/><att type="string" name="shared_name" value="Rv3421c"/></node>
<node id="874" label="Rv0790c" aliasName="Rv0790c"><graphics x="16.089263916015625" y="349.0189514160156"/><att type="string" name="shared_name" value="Rv0790c"/></node>
<node id="875" label="Rv3402c" aliasName="Rv3402c"><graphics x="241.21205139160156" y="201.66238403320312"/><att type="string" name="shared_name" value="Rv3402c"/></node>
<node id="876" label="Rv1334" aliasName="Rv1334"><graphics x="156.55862426757812" y="235.6578369140625"/><att type="string" name="shared_name" value="Rv1334"/></node>
<node id="877" label="Rv1526c" aliasName="Rv1526c"><graphics x="156.6300048828125" y="295.1031799316406"/><att type="string" name="shared_name" value="Rv1526c"/></node>
<node id="878" label="Rv1333" aliasName="Rv1333"><graphics x="41.370635986328125" y="396.3862609863281"/><att type="string" name="shared_name" value="Rv1333"/></node>
<node id="879" label="Rv0723" aliasName="rplO"><graphics x="320.5252685546875" y="76.427001953125"/><att type="string" name="shared_name" value="Rv0723"/></node>
<node id="880" label="Rv1335" aliasName="Rv1335"><graphics x="137.86740112304688" y="393.3292465209961"/><att type="string" name="shared_name" value="Rv1335"/></node>
<node id="881" label="Rv0724" aliasName="sppA"><graphics x="123.9368896484375" y="113.36676025390625"/><att type="string" name="shared_name" value="Rv0724"/></node>
<node id="882" label="Rv1339" aliasName="Rv1339"><graphics x="126.42062377929688" y="229.02877807617188"/><att type="string" name="shared_name" value="Rv1339"/></node>
<node id="883" label="Rv0720" aliasName="rplR"><graphics x="326.081787109375" y="42.96661376953125"/><att type="string" name="shared_name" value="Rv0720"/></node>
<node id="884" label="Rv0722" aliasName="rpmD"><graphics x="354.88433837890625" y="45.9190673828125"/><att type="string" name="shared_name" value="Rv0722"/></node>
<node id="885" label="Rv2466c" aliasName="Rv2466c"><graphics x="251.5303955078125" y="268.2331848144531"/><att type="string" name="shared_name" value="Rv2466c"/></node>
<node id="886" label="Rv2888c" aliasName="amiC"><graphics x="360.07244873046875" y="49.05841064453125"/><att type="string" name="shared_name" value="Rv2888c"/></node>
<node id="887" label="Rv0313" aliasName="Rv0313"><graphics x="112.21142578125" y="119.28985595703125"/><att type="string" name="shared_name" value="Rv0313"/></node>
<node id="888" label="Rv2677c" aliasName="hemY"><graphics x="115.14413452148438" y="377.82588958740234"/><att type="string" name="shared_name" value="Rv2677c"/></node>
<node id="889" label="Rv0312" aliasName="Rv0312"><graphics x="149.29345703125" y="118.38128662109375"/><att type="string" name="shared_name" value="Rv0312"/></node>
<node id="890" label="Rv1506c" aliasName="Rv1506c"><graphics x="161.53273010253906" y="203.27426147460938"/><att type="string" name="shared_name" value="Rv1506c"/></node>
<node id="891" label="Rv2524c" aliasName="fas"><graphics x="243.92037200927734" y="105.26361083984375"/><att type="string" name="shared_name" value="Rv2524c"/></node>
<node id="892" label="Rv0315" aliasName="Rv0315"><graphics x="112.1297607421875" y="267.9588928222656"/><att type="string" name="shared_name" value="Rv0315"/></node>
<node id="893" label="Rv0811c" aliasName="Rv0811c"><graphics x="155.48526000976562" y="214.35702514648438"/><att type="string" name="shared_name" value="Rv0811c"/></node>
<edge label="Rv2504c (pp) Rv2941" source="0" target="567" weight="1.0" weightOut="1.0" weigthIn="1.0" countOut="1.0" countIn="1.0">
<att type="string" name="edge.targetArrowShape" value="DIAMOND"/>
<att type="string" name="shared_name" value="Rv2504c (pp) Rv2941"/></edge>
<edge label="Rv2504c (pp) Rv2930" source="0" target="578" weight="1.0" weightOut="1.0" weigthIn="1.0" countOut="1.0" countIn="1.0">
<att type="string" name="edge.targetArrowShape" value="DIAMOND"/>
<att type="string" name="shared_name" value="Rv2504c (pp) Rv2930"/></edge>
<edge label="Rv2504c (pp) Rv3530c" source="0" target="22" weight="1.0" weightOut="1.0" weigthIn="1.0" countOut="1.0" countIn="1.0">
<att type="string" name="edge.targetArrowShape" value="DIAMOND"/>
<att type="string" name="shared_name" value="Rv2504c (pp) Rv3530c"/></edge>
<edge label="Rv2504c (pp) Rv3094c" source="0" target="69" weight="1.0" weightOut="1.0" weigthIn="1.0" countOut="1.0" countIn="1.0">
<att type="string" name="edge.targetArrowShape" value="DIAMOND"/>
<att type="string" name="shared_name" value="Rv2504c (pp) Rv3094c"/></edge>
<edge label="Rv2504c (pp) Rv3097c" source="0" target="28" weight="1.0" weightOut="1.0" weigthIn="1.0" countOut="1.0" countIn="1.0">
<att type="string" name="edge.targetArrowShape" value="DIAMOND"/>
<att type="string" name="shared_name" value="Rv2504c (pp) Rv3097c"/></edge>
<edge label="Rv2504c (pp) Rv3061c" source="0" target="557" weight="1.0" weightOut="1.0" weigthIn="1.0" countOut="1.0" countIn="1.0">
<att type="string" name="edge.targetArrowShape" value="DIAMOND"/>
<att type="string" name="shared_name" value="Rv2504c (pp) Rv3061c"/></edge>
<edge label="Rv2504c (pp) Rv3515c" source="0" target="307" weight="1.0" weightOut="1.0" weigthIn="1.0" countOut="1.0" countIn="1.0">
<att type="string" name="edge.targetArrowShape" value="DIAMOND"/>
<att type="string" name="shared_name" value="Rv2504c (pp) Rv3515c"/></edge>
<edge label="Rv2504c (pp) Rv3549c" source="0" target="496" weight="1.0" weightOut="1.0" weigthIn="1.0" countOut="1.0" countIn="1.0">
<att type="string" name="edge.targetArrowShape" value="DIAMOND"/>
<att type="string" name="shared_name" value="Rv2504c (pp) Rv3549c"/></edge>
<edge label="Rv2504c (pp) Rv2500c" source="0" target="53" weight="1.0" weightOut="1.0" weigthIn="1.0" countOut="1.0" countIn="1.0">
<att type="string" name="edge.targetArrowShape" value="DIAMOND"/>
<att type="string" name="shared_name" value="Rv2504c (pp) Rv2500c"/></edge>
<edge label="Rv2504c (pp) Rv2501c" source="0" target="59" weight="1.0" weightOut="1.0" weigthIn="1.0" countOut="1.0" countIn="1.0">
<att type="string" name="edge.targetArrowShape" value="DIAMOND"/>
<att type="string" name="shared_name" value="Rv2504c (pp) Rv2501c"/></edge>
<edge label="Rv2504c (pp) Rv2502c" source="0" target="19" weight="1.0" weightOut="1.0" weigthIn="1.0" countOut="1.0" countIn="1.0">
<att type="string" name="edge.targetArrowShape" value="DIAMOND"/>
<att type="string" name="shared_name" value="Rv2504c (pp) Rv2502c"/></edge>
<edge label="Rv2504c (pp) Rv2503c" source="0" target="36" weight="1.0" weightOut="1.0" weigthIn="1.0" countOut="1.0" countIn="1.0">
<att type="string" name="edge.targetArrowShape" value="DIAMOND"/>
<att type="string" name="shared_name" value="Rv2504c (pp) Rv2503c"/></edge>
<edge label="Rv2504c (pp) Rv3582c" source="0" target="269" weight="1.0" weightOut="1.0" weigthIn="1.0" countOut="1.0" countIn="1.0">
<att type="string" name="edge.targetArrowShape" value="DIAMOND"/>
<att type="string" name="shared_name" value="Rv2504c (pp) Rv3582c"/></edge>
<edge label="Rv2504c (pp) Rv1745c" source="0" target="747" weight="1.0" weightOut="1.0" weigthIn="1.0" countOut="1.0" countIn="1.0">
<att type="string" name="edge.targetArrowShape" value="DIAMOND"/>
<att type="string" name="shared_name" value="Rv2504c (pp) Rv1745c"/></edge>
<edge label="Rv2504c (pp) Rv2246" source="0" target="34" weight="1.0" weightOut="1.0" weigthIn="1.0" countOut="1.0" countIn="1.0">
<att type="string" name="edge.targetArrowShape" value="DIAMOND"/>
<att type="string" name="shared_name" value="Rv2504c (pp) Rv2246"/></edge>
<edge label="Rv2504c (pp) Rv2245" source="0" target="33" weight="1.0" weightOut="1.0" weigthIn="1.0" countOut="1.0" countIn="1.0">
<att type="string" name="edge.targetArrowShape" value="DIAMOND"/>
<att type="string" name="shared_name" value="Rv2504c (pp) Rv2245"/></edge>
<edge label="Rv2504c (pp) Rv2247" source="0" target="35" weight="1.0" weightOut="1.0" weigthIn="1.0" countOut="1.0" countIn="1.0">
<att type="string" name="edge.targetArrowShape" value="DIAMOND"/>
<att type="string" name="shared_name" value="Rv2504c (pp) Rv2247"/></edge>
<edge label="Rv2504c (pp) Rv2244" source="0" target="32" weight="1.0" weightOut="1.0" weigthIn="1.0" countOut="1.0" countIn="1.0">
<att type="string" name="edge.targetArrowShape" value="DIAMOND"/>
<att type="string" name="shared_name" value="Rv2504c (pp) Rv2244"/></edge>
<edge label="Rv2504c (pp) Rv2243" source="0" target="31" weight="1.0" weightOut="1.0" weigthIn="1.0" countOut="1.0" countIn="1.0">
<att type="string" name="edge.targetArrowShape" value="DIAMOND"/>
<att type="string" name="shared_name" value="Rv2504c (pp) Rv2243"/></edge>
<edge label="Rv2504c (pp) Rv2289" source="0" target="86" weight="1.0" weightOut="1.0" weigthIn="1.0" countOut="1.0" countIn="1.0">
<att type="string" name="edge.targetArrowShape" value="DIAMOND"/>
<att type="string" name="shared_name" value="Rv2504c (pp) Rv2289"/></edge>
<edge label="Rv2504c (pp) Rv2499c" source="0" target="484" weight="1.0" weightOut="1.0" weigthIn="1.0" countOut="1.0" countIn="1.0">
<att type="string" name="edge.targetArrowShape" value="DIAMOND"/>
<att type="string" name="shared_name" value="Rv2504c (pp) Rv2499c"/></edge>
<edge label="Rv2504c (pp) Rv2485c" source="0" target="8" weight="1.0" weightOut="1.0" weigthIn="1.0" countOut="1.0" countIn="1.0">
<att type="string" name="edge.targetArrowShape" value="DIAMOND"/>
<att type="string" name="shared_name" value="Rv2504c (pp) Rv2485c"/></edge>
<edge label="Rv2504c (pp) Rv2679" source="0" target="678" weight="1.0" weightOut="1.0" weigthIn="1.0" countOut="1.0" countIn="1.0">
<att type="string" name="edge.targetArrowShape" value="DIAMOND"/>
<att type="string" name="shared_name" value="Rv2504c (pp) Rv2679"/></edge>
<edge label="Rv2504c (pp) Rv0046c" source="0" target="259" weight="1.0" weightOut="1.0" weigthIn="1.0" countOut="1.0" countIn="1.0">
<att type="string" name="edge.targetArrowShape" value="DIAMOND"/>
<att type="string" name="shared_name" value="Rv2504c (pp) Rv0046c"/></edge>
<edge label="Rv2504c (pp) Rv2948c" source="0" target="573" weight="1.0" weightOut="1.0" weigthIn="1.0" countOut="1.0" countIn="1.0">
<att type="string" name="edge.targetArrowShape" value="DIAMOND"/>
<att type="string" name="shared_name" value="Rv2504c (pp) Rv2948c"/></edge>
<edge label="Rv2504c (pp) Rv2950c" source="0" target="177" weight="1.0" weightOut="1.0" weigthIn="1.0" countOut="1.0" countIn="1.0">
<att type="string" name="edge.targetArrowShape" value="DIAMOND"/>
<att type="string" name="shared_name" value="Rv2504c (pp) Rv2950c"/></edge>
<edge label="Rv2504c (pp) Rv0632c" source="0" target="373" weight="1.0" weightOut="1.0" weigthIn="1.0" countOut="1.0" countIn="1.0">
<att type="string" name="edge.targetArrowShape" value="DIAMOND"/>
<att type="string" name="shared_name" value="Rv2504c (pp) Rv0632c"/></edge>
<edge label="Rv2504c (pp) Rv0242c" source="0" target="604" weight="1.0" weightOut="1.0" weigthIn="1.0" countOut="1.0" countIn="1.0">
<att type="string" name="edge.targetArrowShape" value="DIAMOND"/>
<att type="string" name="shared_name" value="Rv2504c (pp) Rv0242c"/></edge>
<edge label="Rv2504c (pp) Rv0241c" source="0" target="606" weight="1.0" weightOut="1.0" weigthIn="1.0" countOut="1.0" countIn="1.0">
<att type="string" name="edge.targetArrowShape" value="DIAMOND"/>
<att type="string" name="shared_name" value="Rv2504c (pp) Rv0241c"/></edge>
<edge label="Rv2504c (pp) Rv0244c" source="0" target="560" weight="1.0" weightOut="1.0" weigthIn="1.0" countOut="1.0" countIn="1.0">
<att type="string" name="edge.targetArrowShape" value="DIAMOND"/>
<att type="string" name="shared_name" value="Rv2504c (pp) Rv0244c"/></edge>
<edge label="Rv2504c (pp) Rv1400c" source="0" target="719" weight="1.0" weightOut="1.0" weigthIn="1.0" countOut="1.0" countIn="1.0">
<att type="string" name="edge.targetArrowShape" value="DIAMOND"/>
<att type="string" name="shared_name" value="Rv2504c (pp) Rv1400c"/></edge>
<edge label="Rv2504c (pp) Rv2182c" source="0" target="167" weight="1.0" weightOut="1.0" weigthIn="1.0" countOut="1.0" countIn="1.0">
<att type="string" name="edge.targetArrowShape" value="DIAMOND"/>
<att type="string" name="shared_name" value="Rv2504c (pp) Rv2182c"/></edge>
<edge label="Rv2504c (pp) Rv3487c" source="0" target="195" weight="1.0" weightOut="1.0" weigthIn="1.0" countOut="1.0" countIn="1.0">
<att type="string" name="edge.targetArrowShape" value="DIAMOND"/>
<att type="string" name="shared_name" value="Rv2504c (pp) Rv3487c"/></edge>
<edge label="Rv2504c (pp) Rv2524c" source="0" target="891" weight="1.0" weightOut="1.0" weigthIn="1.0" countOut="1.0" countIn="1.0">
<att type="string" name="edge.targetArrowShape" value="DIAMOND"/>
<att type="string" name="shared_name" value="Rv2504c (pp) Rv2524c"/></edge>
<edge label="Rv2504c (pp) Rv1856c" source="0" target="818" weight="1.0" weightOut="1.0" weigthIn="1.0" countOut="1.0" countIn="1.0">
<att type="string" name="edge.targetArrowShape" value="DIAMOND"/>
<att type="string" name="shared_name" value="Rv2504c (pp) Rv1856c"/></edge>
<edge label="Rv2504c (pp) Rv3084" source="0" target="121" weight="1.0" weightOut="1.0" weigthIn="1.0" countOut="1.0" countIn="1.0">
<att type="string" name="edge.targetArrowShape" value="DIAMOND"/>
<att type="string" name="shared_name" value="Rv2504c (pp) Rv3084"/></edge>
<edge label="Rv2504c (pp) Rv3089" source="0" target="206" weight="1.0" weightOut="1.0" weigthIn="1.0" countOut="1.0" countIn="1.0">
<att type="string" name="edge.targetArrowShape" value="DIAMOND"/>
<att type="string" name="shared_name" value="Rv2504c (pp) Rv3089"/></edge>
<edge label="Rv2504c (pp) Rv3140" source="0" target="730" weight="1.0" weightOut="1.0" weigthIn="1.0" countOut="1.0" countIn="1.0">
<att type="string" name="edge.targetArrowShape" value="DIAMOND"/>
<att type="string" name="shared_name" value="Rv2504c (pp) Rv3140"/></edge>
<edge label="Rv2504c (pp) Rv3139" source="0" target="723" weight="1.0" weightOut="1.0" weigthIn="1.0" countOut="1.0" countIn="1.0">
<att type="string" name="edge.targetArrowShape" value="DIAMOND"/>
<att type="string" name="shared_name" value="Rv2504c (pp) Rv3139"/></edge>
<edge label="Rv2504c (pp) Rv3224" source="0" target="316" weight="1.0" weightOut="1.0" weigthIn="1.0" countOut="1.0" countIn="1.0">
<att type="string" name="edge.targetArrowShape" value="DIAMOND"/>
<att type="string" name="shared_name" value="Rv2504c (pp) Rv3224"/></edge>
<edge label="Rv2504c (pp) Rv3285" source="0" target="199" weight="1.0" weightOut="1.0" weigthIn="1.0" countOut="1.0" countIn="1.0">
<att type="string" name="edge.targetArrowShape" value="DIAMOND"/>
<att type="string" name="shared_name" value="Rv2504c (pp) Rv3285"/></edge>
<edge label="Rv2504c (pp) Rv3280" source="0" target="227" weight="1.0" weightOut="1.0" weigthIn="1.0" countOut="1.0" countIn="1.0">
<att type="string" name="edge.targetArrowShape" value="DIAMOND"/>
<att type="string" name="shared_name" value="Rv2504c (pp) Rv3280"/></edge>
<edge label="Rv2504c (pp) Rv3774" source="0" target="692" weight="1.0" weightOut="1.0" weigthIn="1.0" countOut="1.0" countIn="1.0">
<att type="string" name="edge.targetArrowShape" value="DIAMOND"/>
<att type="string" name="shared_name" value="Rv2504c (pp) Rv3774"/></edge>
<edge label="Rv2504c (pp) Rv3797" source="0" target="713" weight="1.0" weightOut="1.0" weigthIn="1.0" countOut="1.0" countIn="1.0">
<att type="string" name="edge.targetArrowShape" value="DIAMOND"/>
<att type="string" name="shared_name" value="Rv2504c (pp) Rv3797"/></edge>
<edge label="Rv2504c (pp) Rv1467c" source="0" target="65" weight="1.0" weightOut="1.0" weigthIn="1.0" countOut="1.0" countIn="1.0">
<att type="string" name="edge.targetArrowShape" value="DIAMOND"/>
<att type="string" name="shared_name" value="Rv2504c (pp) Rv1467c"/></edge>
<edge label="Rv2504c (pp) Rv0166" source="0" target="60" weight="1.0" weightOut="1.0" weigthIn="1.0" countOut="1.0" countIn="1.0">
<att type="string" name="edge.targetArrowShape" value="DIAMOND"/>
<att type="string" name="shared_name" value="Rv2504c (pp) Rv0166"/></edge>
<edge label="Rv2504c (pp) Rv0164" source="0" target="58" weight="1.0" weightOut="1.0" weigthIn="1.0" countOut="1.0" countIn="1.0">
<att type="string" name="edge.targetArrowShape" value="DIAMOND"/>
<att type="string" name="shared_name" value="Rv2504c (pp) Rv0164"/></edge>
<edge label="Rv2504c (pp) Rv0035" source="0" target="451" weight="1.0" weightOut="1.0" weigthIn="1.0" countOut="1.0" countIn="1.0">
<att type="string" name="edge.targetArrowShape" value="DIAMOND"/>
<att type="string" name="shared_name" value="Rv2504c (pp) Rv0035"/></edge>
<edge label="Rv2504c (pp) Rv0033" source="0" target="453" weight="1.0" weightOut="1.0" weigthIn="1.0" countOut="1.0" countIn="1.0">
<att type="string" name="edge.targetArrowShape" value="DIAMOND"/>
<att type="string" name="shared_name" value="Rv2504c (pp) Rv0033"/></edge>
<edge label="Rv2504c (pp) Rv3229c" source="0" target="76" weight="1.0" weightOut="1.0" weigthIn="1.0" countOut="1.0" countIn="1.0">
<att type="string" name="edge.targetArrowShape" value="DIAMOND"/>
<att type="string" name="shared_name" value="Rv2504c (pp) Rv3229c"/></edge>
<edge label="Rv2504c (pp) Rv1070c" source="0" target="525" weight="1.0" weightOut="1.0" weigthIn="1.0" countOut="1.0" countIn="1.0">
<att type="string" name="edge.targetArrowShape" value="DIAMOND"/>
<att type="string" name="shared_name" value="Rv2504c (pp) Rv1070c"/></edge>
<edge label="Rv2504c (pp) Rv0672" source="0" target="291" weight="1.0" weightOut="1.0" weigthIn="1.0" countOut="1.0" countIn="1.0">
<att type="string" name="edge.targetArrowShape" value="DIAMOND"/>
<att type="string" name="shared_name" value="Rv2504c (pp) Rv0672"/></edge>
<edge label="Rv2504c (pp) Rv0687" source="0" target="308" weight="1.0" weightOut="1.0" weigthIn="1.0" countOut="1.0" countIn="1.0">
<att type="string" name="edge.targetArrowShape" value="DIAMOND"/>
<att type="string" name="shared_name" value="Rv2504c (pp) Rv0687"/></edge>
<edge label="Rv2504c (pp) Rv0636" source="0" target="237" weight="1.0" weightOut="1.0" weigthIn="1.0" countOut="1.0" countIn="1.0">
<att type="string" name="edge.targetArrowShape" value="DIAMOND"/>
<att type="string" name="shared_name" value="Rv2504c (pp) Rv0636"/></edge>
<edge label="Rv2504c (pp) Rv0635" source="0" target="238" weight="1.0" weightOut="1.0" weigthIn="1.0" countOut="1.0" countIn="1.0">
<att type="string" name="edge.targetArrowShape" value="DIAMOND"/>
<att type="string" name="shared_name" value="Rv2504c (pp) Rv0635"/></edge>
<edge label="Rv2504c (pp) Rv1933c" source="0" target="592" weight="1.0" weightOut="1.0" weigthIn="1.0" countOut="1.0" countIn="1.0">
<att type="string" name="edge.targetArrowShape" value="DIAMOND"/>
<att type="string" name="shared_name" value="Rv2504c (pp) Rv1933c"/></edge>
<edge label="Rv2504c (pp) Rv0860" source="0" target="170" weight="1.0" weightOut="1.0" weigthIn="1.0" countOut="1.0" countIn="1.0">
<att type="string" name="edge.targetArrowShape" value="DIAMOND"/>
<att type="string" name="shared_name" value="Rv2504c (pp) Rv0860"/></edge>
<edge label="Rv2504c (pp) Rv0873" source="0" target="220" weight="1.0" weightOut="1.0" weigthIn="1.0" countOut="1.0" countIn="1.0">
<att type="string" name="edge.targetArrowShape" value="DIAMOND"/>
<att type="string" name="shared_name" value="Rv2504c (pp) Rv0873"/></edge>
<edge label="Rv2504c (pp) Rv3801c" source="0" target="512" weight="1.0" weightOut="1.0" weigthIn="1.0" countOut="1.0" countIn="1.0">
<att type="string" name="edge.targetArrowShape" value="DIAMOND"/>
<att type="string" name="shared_name" value="Rv2504c (pp) Rv3801c"/></edge>
<edge label="Rv2504c (pp) Rv0243" source="0" target="466" weight="1.0" weightOut="1.0" weigthIn="1.0" countOut="1.0" countIn="1.0">
<att type="string" name="edge.targetArrowShape" value="DIAMOND"/>
<att type="string" name="shared_name" value="Rv2504c (pp) Rv0243"/></edge>
<edge label="Rv2504c (pp) Rv0271c" source="0" target="780" weight="1.0" weightOut="1.0" weigthIn="1.0" countOut="1.0" countIn="1.0">
<att type="string" name="edge.targetArrowShape" value="DIAMOND"/>
<att type="string" name="shared_name" value="Rv2504c (pp) Rv0271c"/></edge>
<edge label="Rv2504c (pp) Rv1493" source="0" target="390" weight="1.0" weightOut="1.0" weigthIn="1.0" countOut="1.0" countIn="1.0">
<att type="string" name="edge.targetArrowShape" value="DIAMOND"/>
<att type="string" name="shared_name" value="Rv2504c (pp) Rv1493"/></edge>
<edge label="Rv2504c (pp) Rv1254" source="0" target="363" weight="1.0" weightOut="1.0" weigthIn="1.0" countOut="1.0" countIn="1.0">
<att type="string" name="edge.targetArrowShape" value="DIAMOND"/>
<att type="string" name="shared_name" value="Rv2504c (pp) Rv1254"/></edge>
<edge label="Rv2504c (pp) Rv1076" source="0" target="523" weight="1.0" weightOut="1.0" weigthIn="1.0" countOut="1.0" countIn="1.0">
<att type="string" name="edge.targetArrowShape" value="DIAMOND"/>
<att type="string" name="shared_name" value="Rv2504c (pp) Rv1076"/></edge>
<edge label="Rv2504c (pp) Rv1013" source="0" target="449" weight="1.0" weightOut="1.0" weigthIn="1.0" countOut="1.0" countIn="1.0">
<att type="string" name="edge.targetArrowShape" value="DIAMOND"/>
<att type="string" name="shared_name" value="Rv2504c (pp) Rv1013"/></edge>
<edge label="Rv2504c (pp) Rv3389c" source="0" target="230" weight="1.0" weightOut="1.0" weigthIn="1.0" countOut="1.0" countIn="1.0">
<att type="string" name="edge.targetArrowShape" value="DIAMOND"/>
<att type="string" name="shared_name" value="Rv2504c (pp) Rv3389c"/></edge>
<edge label="Rv2504c (pp) Rv1185c" source="0" target="395" weight="1.0" weightOut="1.0" weigthIn="1.0" countOut="1.0" countIn="1.0">
<att type="string" name="edge.targetArrowShape" value="DIAMOND"/>
<att type="string" name="shared_name" value="Rv2504c (pp) Rv1185c"/></edge>
<edge label="Rv2504c (pp) Rv2790c" source="0" target="826" weight="1.0" weightOut="1.0" weigthIn="1.0" countOut="1.0" countIn="1.0">
<att type="string" name="edge.targetArrowShape" value="DIAMOND"/>
<att type="string" name="shared_name" value="Rv2504c (pp) Rv2790c"/></edge>
<edge label="Rv2504c (pp) Rv0975c" source="0" target="275" weight="1.0" weightOut="1.0" weigthIn="1.0" countOut="1.0" countIn="1.0">
<att type="string" name="edge.targetArrowShape" value="DIAMOND"/>
<att type="string" name="shared_name" value="Rv2504c (pp) Rv0975c"/></edge>
<edge label="Rv2504c (pp) Rv0974c" source="0" target="263" weight="1.0" weightOut="1.0" weigthIn="1.0" countOut="1.0" countIn="1.0">
<att type="string" name="edge.targetArrowShape" value="DIAMOND"/>
<att type="string" name="shared_name" value="Rv2504c (pp) Rv0974c"/></edge>
<edge label="Rv2504c (pp) Rv0973c" source="0" target="300" weight="1.0" weightOut="1.0" weigthIn="1.0" countOut="1.0" countIn="1.0">
<att type="string" name="edge.targetArrowShape" value="DIAMOND"/>
<att type="string" name="shared_name" value="Rv2504c (pp) Rv0973c"/></edge>
<edge label="Rv2504c (pp) Rv0972c" source="0" target="279" weight="1.0" weightOut="1.0" weigthIn="1.0" countOut="1.0" countIn="1.0">
<att type="string" name="edge.targetArrowShape" value="DIAMOND"/>
<att type="string" name="shared_name" value="Rv2504c (pp) Rv0972c"/></edge>
<edge label="Rv2504c (pp) Rv1925" source="0" target="55" weight="1.0" weightOut="1.0" weigthIn="1.0" countOut="1.0" countIn="1.0">
<att type="string" name="edge.targetArrowShape" value="DIAMOND"/>
<att type="string" name="shared_name" value="Rv2504c (pp) Rv1925"/></edge>
<edge label="Rv2504c (pp) Rv1814" source="0" target="462" weight="1.0" weightOut="1.0" weigthIn="1.0" countOut="1.0" countIn="1.0">
<att type="string" name="edge.targetArrowShape" value="DIAMOND"/>
<att type="string" name="shared_name" value="Rv2504c (pp) Rv1814"/></edge>
<edge label="Rv2504c (pp) Rv1549" source="0" target="792" weight="1.0" weightOut="1.0" weigthIn="1.0" countOut="1.0" countIn="1.0">
<att type="string" name="edge.targetArrowShape" value="DIAMOND"/>
<att type="string" name="shared_name" value="Rv2504c (pp) Rv1549"/></edge>
<edge label="Rv2504c (pp) Rv1618" source="0" target="452" weight="1.0" weightOut="1.0" weigthIn="1.0" countOut="1.0" countIn="1.0">
<att type="string" name="edge.targetArrowShape" value="DIAMOND"/>
<att type="string" name="shared_name" value="Rv2504c (pp) Rv1618"/></edge>
<edge label="Rv2272 (pp) Rv3019c" source="1" target="20" weight="1.0" weightOut="1.0" weigthIn="1.0" countOut="1.0" countIn="1.0">
<att type="string" name="edge.targetArrowShape" value="DIAMOND"/>
<att type="string" name="shared_name" value="Rv2272 (pp) Rv3019c"/></edge>
<edge label="Rv2272 (pp) Rv3017c" source="1" target="6" weight="1.0" weightOut="1.0" weigthIn="1.0" countOut="1.0" countIn="1.0">
<att type="string" name="edge.targetArrowShape" value="DIAMOND"/>
<att type="string" name="shared_name" value="Rv2272 (pp) Rv3017c"/></edge>
<edge label="Rv2272 (pp) Rv3005c" source="1" target="669" weight="1.0" weightOut="1.0" weigthIn="1.0" countOut="1.0" countIn="1.0">
<att type="string" name="edge.targetArrowShape" value="DIAMOND"/>
<att type="string" name="shared_name" value="Rv2272 (pp) Rv3005c"/></edge>
<edge label="Rv2272 (pp) Rv3064c" source="1" target="738" weight="1.0" weightOut="1.0" weigthIn="1.0" countOut="1.0" countIn="1.0">
<att type="string" name="edge.targetArrowShape" value="DIAMOND"/>
<att type="string" name="shared_name" value="Rv2272 (pp) Rv3064c"/></edge>
<edge label="Rv2272 (pp) Rv3716c" source="1" target="233" weight="1.0" weightOut="1.0" weigthIn="1.0" countOut="1.0" countIn="1.0">
<att type="string" name="edge.targetArrowShape" value="DIAMOND"/>
<att type="string" name="shared_name" value="Rv2272 (pp) Rv3716c"/></edge>
<edge label="Rv2272 (pp) Rv1290c" source="1" target="289" weight="1.0" weightOut="1.0" weigthIn="1.0" countOut="1.0" countIn="1.0">
<att type="string" name="edge.targetArrowShape" value="DIAMOND"/>
<att type="string" name="shared_name" value="Rv2272 (pp) Rv1290c"/></edge>
<edge label="Rv2272 (pp) Rv3361c" source="1" target="379" weight="1.0" weightOut="1.0" weigthIn="1.0" countOut="1.0" countIn="1.0">
<att type="string" name="edge.targetArrowShape" value="DIAMOND"/>
<att type="string" name="shared_name" value="Rv2272 (pp) Rv3361c"/></edge>
<edge label="Rv2272 (pp) Rv2968c" source="1" target="688" weight="1.0" weightOut="1.0" weigthIn="1.0" countOut="1.0" countIn="1.0">
<att type="string" name="edge.targetArrowShape" value="DIAMOND"/>
<att type="string" name="shared_name" value="Rv2272 (pp) Rv2968c"/></edge>
<edge label="Rv2272 (pp) Rv0093c" source="1" target="382" weight="1.0" weightOut="1.0" weigthIn="1.0" countOut="1.0" countIn="1.0">
<att type="string" name="edge.targetArrowShape" value="DIAMOND"/>
<att type="string" name="shared_name" value="Rv2272 (pp) Rv0093c"/></edge>
<edge label="Rv2272 (pp) Rv3335c" source="1" target="101" weight="1.0" weightOut="1.0" weigthIn="1.0" countOut="1.0" countIn="1.0">
<att type="string" name="edge.targetArrowShape" value="DIAMOND"/>
<att type="string" name="shared_name" value="Rv2272 (pp) Rv3335c"/></edge>
<edge label="Rv2272 (pp) Rv3524" source="1" target="733" weight="1.0" weightOut="1.0" weigthIn="1.0" countOut="1.0" countIn="1.0">
<att type="string" name="edge.targetArrowShape" value="DIAMOND"/>
<att type="string" name="shared_name" value="Rv2272 (pp) Rv3524"/></edge>
<edge label="Rv2272 (pp) Rv3760" source="1" target="677" weight="1.0" weightOut="1.0" weigthIn="1.0" countOut="1.0" countIn="1.0">
<att type="string" name="edge.targetArrowShape" value="DIAMOND"/>
<att type="string" name="shared_name" value="Rv2272 (pp) Rv3760"/></edge>
<edge label="Rv2272 (pp) Rv3875" source="1" target="656" weight="1.0" weightOut="1.0" weigthIn="1.0" countOut="1.0" countIn="1.0">
<att type="string" name="edge.targetArrowShape" value="DIAMOND"/>
<att type="string" name="shared_name" value="Rv2272 (pp) Rv3875"/></edge>
<edge label="Rv2272 (pp) Rv3066" source="1" target="120" weight="1.0" weightOut="1.0" weigthIn="1.0" countOut="1.0" countIn="1.0">
<att type="string" name="edge.targetArrowShape" value="DIAMOND"/>
<att type="string" name="shared_name" value="Rv2272 (pp) Rv3066"/></edge>
<edge label="Rv2272 (pp) Rv3031" source="1" target="319" weight="1.0" weightOut="1.0" weigthIn="1.0" countOut="1.0" countIn="1.0">
<att type="string" name="edge.targetArrowShape" value="DIAMOND"/>
<att type="string" name="shared_name" value="Rv2272 (pp) Rv3031"/></edge>
<edge label="Rv2272 (pp) Rv3008" source="1" target="347" weight="1.0" weightOut="1.0" weigthIn="1.0" countOut="1.0" countIn="1.0">
<att type="string" name="edge.targetArrowShape" value="DIAMOND"/>
<att type="string" name="shared_name" value="Rv2272 (pp) Rv3008"/></edge>
<edge label="Rv2272 (pp) Rv3182" source="1" target="547" weight="1.0" weightOut="1.0" weigthIn="1.0" countOut="1.0" countIn="1.0">
<att type="string" name="edge.targetArrowShape" value="DIAMOND"/>
<att type="string" name="shared_name" value="Rv2272 (pp) Rv3182"/></edge>
<edge label="Rv2272 (pp) Rv3327" source="1" target="749" weight="1.0" weightOut="1.0" weigthIn="1.0" countOut="1.0" countIn="1.0">
<att type="string" name="edge.targetArrowShape" value="DIAMOND"/>
<att type="string" name="shared_name" value="Rv2272 (pp) Rv3327"/></edge>
<edge label="Rv2272 (pp) Rv2417c" source="1" target="82" weight="1.0" weightOut="1.0" weigthIn="1.0" countOut="1.0" countIn="1.0">
<att type="string" name="edge.targetArrowShape" value="DIAMOND"/>
<att type="string" name="shared_name" value="Rv2272 (pp) Rv2417c"/></edge>
<edge label="Rv2272 (pp) Rv2377c" source="1" target="176" weight="1.0" weightOut="1.0" weigthIn="1.0" countOut="1.0" countIn="1.0">
<att type="string" name="edge.targetArrowShape" value="DIAMOND"/>
<att type="string" name="shared_name" value="Rv2272 (pp) Rv2377c"/></edge>
<edge label="Rv2272 (pp) Rv3890c" source="1" target="411" weight="1.0" weightOut="1.0" weigthIn="1.0" countOut="1.0" countIn="1.0">
<att type="string" name="edge.targetArrowShape" value="DIAMOND"/>
<att type="string" name="shared_name" value="Rv2272 (pp) Rv3890c"/></edge>
<edge label="Rv2272 (pp) Rv3403c" source="1" target="828" weight="1.0" weightOut="1.0" weigthIn="1.0" countOut="1.0" countIn="1.0">
<att type="string" name="edge.targetArrowShape" value="DIAMOND"/>
<att type="string" name="shared_name" value="Rv2272 (pp) Rv3403c"/></edge>
<edge label="Rv2272 (pp) Rv2829c" source="1" target="417" weight="1.0" weightOut="1.0" weigthIn="1.0" countOut="1.0" countIn="1.0">
<att type="string" name="edge.targetArrowShape" value="DIAMOND"/>
<att type="string" name="shared_name" value="Rv2272 (pp) Rv2829c"/></edge>
<edge label="Rv2272 (pp) Rv0967" source="1" target="427" weight="1.0" weightOut="1.0" weigthIn="1.0" countOut="1.0" countIn="1.0">
<att type="string" name="edge.targetArrowShape" value="DIAMOND"/>
<att type="string" name="shared_name" value="Rv2272 (pp) Rv0967"/></edge>
<edge label="Rv2272 (pp) Rv0483" source="1" target="657" weight="1.0" weightOut="1.0" weigthIn="1.0" countOut="1.0" countIn="1.0">
<att type="string" name="edge.targetArrowShape" value="DIAMOND"/>
<att type="string" name="shared_name" value="Rv2272 (pp) Rv0483"/></edge>
<edge label="Rv2272 (pp) Rv0540" source="1" target="691" weight="1.0" weightOut="1.0" weigthIn="1.0" countOut="1.0" countIn="1.0">
<att type="string" name="edge.targetArrowShape" value="DIAMOND"/>
<att type="string" name="shared_name" value="Rv2272 (pp) Rv0540"/></edge>
<edge label="Rv2272 (pp) Rv0712" source="1" target="864" weight="1.0" weightOut="1.0" weigthIn="1.0" countOut="1.0" countIn="1.0">
<att type="string" name="edge.targetArrowShape" value="DIAMOND"/>
<att type="string" name="shared_name" value="Rv2272 (pp) Rv0712"/></edge>
<edge label="Rv2272 (pp) Rv2347c" source="1" target="354" weight="1.0" weightOut="1.0" weigthIn="1.0" countOut="1.0" countIn="1.0">
<att type="string" name="edge.targetArrowShape" value="DIAMOND"/>
<att type="string" name="shared_name" value="Rv2272 (pp) Rv2347c"/></edge>
<edge label="Rv2272 (pp) Rv0793" source="1" target="759" weight="1.0" weightOut="1.0" weigthIn="1.0" countOut="1.0" countIn="1.0">
<att type="string" name="edge.targetArrowShape" value="DIAMOND"/>
<att type="string" name="shared_name" value="Rv2272 (pp) Rv0793"/></edge>
<edge label="Rv2272 (pp) Rv0064" source="1" target="623" weight="1.0" weightOut="1.0" weigthIn="1.0" countOut="1.0" countIn="1.0">
<att type="string" name="edge.targetArrowShape" value="DIAMOND"/>
<att type="string" name="shared_name" value="Rv2272 (pp) Rv0064"/></edge>
<edge label="Rv2272 (pp) Rv0140" source="1" target="96" weight="1.0" weightOut="1.0" weigthIn="1.0" countOut="1.0" countIn="1.0">
<att type="string" name="edge.targetArrowShape" value="DIAMOND"/>
<att type="string" name="shared_name" value="Rv2272 (pp) Rv0140"/></edge>
<edge label="Rv2272 (pp) Rv0190" source="1" target="157" weight="1.0" weightOut="1.0" weigthIn="1.0" countOut="1.0" countIn="1.0">
<att type="string" name="edge.targetArrowShape" value="DIAMOND"/>
<att type="string" name="shared_name" value="Rv2272 (pp) Rv0190"/></edge>
<edge label="Rv2272 (pp) Rv0288" source="1" target="508" weight="1.0" weightOut="1.0" weigthIn="1.0" countOut="1.0" countIn="1.0">
<att type="string" name="edge.targetArrowShape" value="DIAMOND"/>
<att type="string" name="shared_name" value="Rv2272 (pp) Rv0288"/></edge>
<edge label="Rv2272 (pp) Rv0309" source="1" target="829" weight="1.0" weightOut="1.0" weigthIn="1.0" countOut="1.0" countIn="1.0">
<att type="string" name="edge.targetArrowShape" value="DIAMOND"/>
<att type="string" name="shared_name" value="Rv2272 (pp) Rv0309"/></edge>
<edge label="Rv2272 (pp) Rv0379" source="1" target="161" weight="1.0" weightOut="1.0" weigthIn="1.0" countOut="1.0" countIn="1.0">
<att type="string" name="edge.targetArrowShape" value="DIAMOND"/>
<att type="string" name="shared_name" value="Rv2272 (pp) Rv0379"/></edge>
<edge label="Rv2272 (pp) Rv0836c" source="1" target="714" weight="1.0" weightOut="1.0" weigthIn="1.0" countOut="1.0" countIn="1.0">
<att type="string" name="edge.targetArrowShape" value="DIAMOND"/>
<att type="string" name="shared_name" value="Rv2272 (pp) Rv0836c"/></edge>
<edge label="Rv2272 (pp) Rv3092c" source="1" target="100" weight="1.0" weightOut="1.0" weigthIn="1.0" countOut="1.0" countIn="1.0">
<att type="string" name="edge.targetArrowShape" value="DIAMOND"/>
<att type="string" name="shared_name" value="Rv2272 (pp) Rv3092c"/></edge>
<edge label="Rv2272 (pp) Rv1197" source="1" target="141" weight="1.0" weightOut="1.0" weigthIn="1.0" countOut="1.0" countIn="1.0">
<att type="string" name="edge.targetArrowShape" value="DIAMOND"/>
<att type="string" name="shared_name" value="Rv2272 (pp) Rv1197"/></edge>
<edge label="Rv2272 (pp) Rv1072" source="1" target="556" weight="1.0" weightOut="1.0" weigthIn="1.0" countOut="1.0" countIn="1.0">
<att type="string" name="edge.targetArrowShape" value="DIAMOND"/>
<att type="string" name="shared_name" value="Rv2272 (pp) Rv1072"/></edge>
<edge label="Rv2272 (pp) Rv1057" source="1" target="643" weight="1.0" weightOut="1.0" weigthIn="1.0" countOut="1.0" countIn="1.0">
<att type="string" name="edge.targetArrowShape" value="DIAMOND"/>
<att type="string" name="shared_name" value="Rv2272 (pp) Rv1057"/></edge>
<edge label="Rv2272 (pp) Rv3555c" source="1" target="75" weight="1.0" weightOut="1.0" weigthIn="1.0" countOut="1.0" countIn="1.0">
<att type="string" name="edge.targetArrowShape" value="DIAMOND"/>
<att type="string" name="shared_name" value="Rv2272 (pp) Rv3555c"/></edge>
<edge label="Rv2272 (pp) Rv1038c" source="1" target="250" weight="1.0" weightOut="1.0" weigthIn="1.0" countOut="1.0" countIn="1.0">
<att type="string" name="edge.targetArrowShape" value="DIAMOND"/>
<att type="string" name="shared_name" value="Rv2272 (pp) Rv1038c"/></edge>
<edge label="Rv2272 (pp) Rv3922c" source="1" target="708" weight="1.0" weightOut="1.0" weigthIn="1.0" countOut="1.0" countIn="1.0">
<att type="string" name="edge.targetArrowShape" value="DIAMOND"/>
<att type="string" name="shared_name" value="Rv2272 (pp) Rv3922c"/></edge>
<edge label="Rv2272 (pp) Rv1697" source="1" target="288" weight="1.0" weightOut="1.0" weigthIn="1.0" countOut="1.0" countIn="1.0">
<att type="string" name="edge.targetArrowShape" value="DIAMOND"/>
<att type="string" name="shared_name" value="Rv2272 (pp) Rv1697"/></edge>
<edge label="Rv2272 (pp) Rv1670" source="1" target="327" weight="1.0" weightOut="1.0" weigthIn="1.0" countOut="1.0" countIn="1.0">
<att type="string" name="edge.targetArrowShape" value="DIAMOND"/>
<att type="string" name="shared_name" value="Rv2272 (pp) Rv1670"/></edge>
<edge label="Rv2272 (pp) Rv1375" source="1" target="820" weight="1.0" weightOut="1.0" weigthIn="1.0" countOut="1.0" countIn="1.0">
<att type="string" name="edge.targetArrowShape" value="DIAMOND"/>
<att type="string" name="shared_name" value="Rv2272 (pp) Rv1375"/></edge>
<edge label="Rv2272 (pp) Rv1433" source="1" target="378" weight="1.0" weightOut="1.0" weigthIn="1.0" countOut="1.0" countIn="1.0">
<att type="string" name="edge.targetArrowShape" value="DIAMOND"/>
<att type="string" name="shared_name" value="Rv2272 (pp) Rv1433"/></edge>
<edge label="Rv2272 (pp) Rv1995" source="1" target="218" weight="1.0" weightOut="1.0" weigthIn="1.0" countOut="1.0" countIn="1.0">
<att type="string" name="edge.targetArrowShape" value="DIAMOND"/>
<att type="string" name="shared_name" value="Rv2272 (pp) Rv1995"/></edge>
<edge label="Rv2272 (pp) Rv1955" source="1" target="153" weight="1.0" weightOut="1.0" weigthIn="1.0" countOut="1.0" countIn="1.0">
<att type="string" name="edge.targetArrowShape" value="DIAMOND"/>
<att type="string" name="shared_name" value="Rv2272 (pp) Rv1955"/></edge>
<edge label="Rv2272 (pp) Rv2204c" source="1" target="580" weight="1.0" weightOut="1.0" weigthIn="1.0" countOut="1.0" countIn="1.0">
<att type="string" name="edge.targetArrowShape" value="DIAMOND"/>
<att type="string" name="shared_name" value="Rv2272 (pp) Rv2204c"/></edge>
<edge label="Rv2272 (pp) Rv1741" source="1" target="146" weight="1.0" weightOut="1.0" weigthIn="1.0" countOut="1.0" countIn="1.0">
<att type="string" name="edge.targetArrowShape" value="DIAMOND"/>
<att type="string" name="shared_name" value="Rv2272 (pp) Rv1741"/></edge>
<edge label="Rv2272 (pp) Rv1873" source="1" target="555" weight="1.0" weightOut="1.0" weigthIn="1.0" countOut="1.0" countIn="1.0">
<att type="string" name="edge.targetArrowShape" value="DIAMOND"/>
<att type="string" name="shared_name" value="Rv2272 (pp) Rv1873"/></edge>
<edge label="Rv2272 (pp) Rv1829" source="1" target="596" weight="1.0" weightOut="1.0" weigthIn="1.0" countOut="1.0" countIn="1.0">
<att type="string" name="edge.targetArrowShape" value="DIAMOND"/>
<att type="string" name="shared_name" value="Rv2272 (pp) Rv1829"/></edge>
<edge label="Rv2272 (pp) Rv1811" source="1" target="463" weight="1.0" weightOut="1.0" weigthIn="1.0" countOut="1.0" countIn="1.0">
<att type="string" name="edge.targetArrowShape" value="DIAMOND"/>
<att type="string" name="shared_name" value="Rv2272 (pp) Rv1811"/></edge>
<edge label="Rv2272 (pp) Rv3620c" source="1" target="306" weight="1.0" weightOut="1.0" weigthIn="1.0" countOut="1.0" countIn="1.0">
<att type="string" name="edge.targetArrowShape" value="DIAMOND"/>
<att type="string" name="shared_name" value="Rv2272 (pp) Rv3620c"/></edge>
<edge label="Rv2272 (pp) Rv2102" source="1" target="645" weight="1.0" weightOut="1.0" weigthIn="1.0" countOut="1.0" countIn="1.0">
<att type="string" name="edge.targetArrowShape" value="DIAMOND"/>
<att type="string" name="shared_name" value="Rv2272 (pp) Rv2102"/></edge>
<edge label="Rv2272 (pp) Rv2295" source="1" target="66" weight="1.0" weightOut="1.0" weigthIn="1.0" countOut="1.0" countIn="1.0">
<att type="string" name="edge.targetArrowShape" value="DIAMOND"/>
<att type="string" name="shared_name" value="Rv2272 (pp) Rv2295"/></edge>
<edge label="Rv2272 (pp) Rv2147c" source="1" target="773" weight="1.0" weightOut="1.0" weigthIn="1.0" countOut="1.0" countIn="1.0">
<att type="string" name="edge.targetArrowShape" value="DIAMOND"/>
<att type="string" name="shared_name" value="Rv2272 (pp) Rv2147c"/></edge>
<edge label="Rv2272 (pp) Rv2308" source="1" target="658" weight="1.0" weightOut="1.0" weigthIn="1.0" countOut="1.0" countIn="1.0">
<att type="string" name="edge.targetArrowShape" value="DIAMOND"/>
<att type="string" name="shared_name" value="Rv2272 (pp) Rv2308"/></edge>
<edge label="Rv2272 (pp) Rv2570" source="1" target="229" weight="1.0" weightOut="1.0" weigthIn="1.0" countOut="1.0" countIn="1.0">
<att type="string" name="edge.targetArrowShape" value="DIAMOND"/>
<att type="string" name="shared_name" value="Rv2272 (pp) Rv2570"/></edge>
<edge label="Rv2272 (pp) Rv2566" source="1" target="274" weight="1.0" weightOut="1.0" weigthIn="1.0" countOut="1.0" countIn="1.0">
<att type="string" name="edge.targetArrowShape" value="DIAMOND"/>
<att type="string" name="shared_name" value="Rv2272 (pp) Rv2566"/></edge>
<edge label="Rv2272 (pp) Rv2166c" source="1" target="4" weight="1.0" weightOut="1.0" weigthIn="1.0" countOut="1.0" countIn="1.0">
<att type="string" name="edge.targetArrowShape" value="DIAMOND"/>
<att type="string" name="shared_name" value="Rv2272 (pp) Rv2166c"/></edge>
<edge label="Rv2272 (pp) Rv2393" source="1" target="499" weight="1.0" weightOut="1.0" weigthIn="1.0" countOut="1.0" countIn="1.0">
<att type="string" name="edge.targetArrowShape" value="DIAMOND"/>
<att type="string" name="shared_name" value="Rv2272 (pp) Rv2393"/></edge>
<edge label="Rv2272 (pp) Rv2429" source="1" target="175" weight="1.0" weightOut="1.0" weigthIn="1.0" countOut="1.0" countIn="1.0">
<att type="string" name="edge.targetArrowShape" value="DIAMOND"/>
<att type="string" name="shared_name" value="Rv2272 (pp) Rv2429"/></edge>
<edge label="Rv2272 (pp) Rv0980c" source="1" target="586" weight="1.0" weightOut="1.0" weigthIn="1.0" countOut="1.0" countIn="1.0">
<att type="string" name="edge.targetArrowShape" value="DIAMOND"/>
<att type="string" name="shared_name" value="Rv2272 (pp) Rv0980c"/></edge>
<edge label="Rv2272 (pp) Rv3688c" source="1" target="198" weight="1.0" weightOut="1.0" weigthIn="1.0" countOut="1.0" countIn="1.0">
<att type="string" name="edge.targetArrowShape" value="DIAMOND"/>
<att type="string" name="shared_name" value="Rv2272 (pp) Rv3688c"/></edge>
<edge label="Rv2272 (pp) Rv3603c" source="1" target="249" weight="1.0" weightOut="1.0" weigthIn="1.0" countOut="1.0" countIn="1.0">
<att type="string" name="edge.targetArrowShape" value="DIAMOND"/>
<att type="string" name="shared_name" value="Rv2272 (pp) Rv3603c"/></edge>
<edge label="Rv2272 (pp) Rv2630" source="1" target="726" weight="1.0" weightOut="1.0" weigthIn="1.0" countOut="1.0" countIn="1.0">
<att type="string" name="edge.targetArrowShape" value="DIAMOND"/>
<att type="string" name="shared_name" value="Rv2272 (pp) Rv2630"/></edge>
<edge label="Rv2272 (pp) Rv2707" source="1" target="648" weight="1.0" weightOut="1.0" weigthIn="1.0" countOut="1.0" countIn="1.0">
<att type="string" name="edge.targetArrowShape" value="DIAMOND"/>
<att type="string" name="shared_name" value="Rv2272 (pp) Rv2707"/></edge>
<edge label="Rv2272 (pp) Rv2734" source="1" target="594" weight="1.0" weightOut="1.0" weigthIn="1.0" countOut="1.0" countIn="1.0">
<att type="string" name="edge.targetArrowShape" value="DIAMOND"/>
<att type="string" name="shared_name" value="Rv2272 (pp) Rv2734"/></edge>
<edge label="Rv0208c (pp) Rv0343" source="2" target="208" weight="1.0" weightOut="1.0" weigthIn="1.0" countOut="1.0" countIn="1.0">
<att type="string" name="edge.targetArrowShape" value="DIAMOND"/>
<att type="string" name="shared_name" value="Rv0208c (pp) Rv0343"/></edge>
<edge label="Rv0208c (pp) Rv0342" source="2" target="205" weight="1.0" weightOut="1.0" weigthIn="1.0" countOut="1.0" countIn="1.0">
<att type="string" name="edge.targetArrowShape" value="DIAMOND"/>
<att type="string" name="shared_name" value="Rv0208c (pp) Rv0342"/></edge>
<edge label="Rv0208c (pp) Rv2736c" source="2" target="558" weight="1.0" weightOut="1.0" weigthIn="1.0" countOut="1.0" countIn="1.0">
<att type="string" name="edge.targetArrowShape" value="DIAMOND"/>
<att type="string" name="shared_name" value="Rv0208c (pp) Rv2736c"/></edge>
<edge label="Rv0208c (pp) Rv1506c" source="2" target="890" weight="1.0" weightOut="1.0" weigthIn="1.0" countOut="1.0" countIn="1.0">
<att type="string" name="edge.targetArrowShape" value="DIAMOND"/>
<att type="string" name="shared_name" value="Rv0208c (pp) Rv1506c"/></edge>
<edge label="Rv0208c (pp) Rv1505c" source="2" target="790" weight="1.0" weightOut="1.0" weigthIn="1.0" countOut="1.0" countIn="1.0">
<att type="string" name="edge.targetArrowShape" value="DIAMOND"/>
<att type="string" name="shared_name" value="Rv0208c (pp) Rv1505c"/></edge>
<edge label="Rv0208c (pp) Rv0004" source="2" target="513" weight="1.0" weightOut="1.0" weigthIn="1.0" countOut="1.0" countIn="1.0">
<att type="string" name="edge.targetArrowShape" value="DIAMOND"/>
<att type="string" name="shared_name" value="Rv0208c (pp) Rv0004"/></edge>
<edge label="Rv0208c (pp) Rv0060" source="2" target="608" weight="1.0" weightOut="1.0" weigthIn="1.0" countOut="1.0" countIn="1.0">
<att type="string" name="edge.targetArrowShape" value="DIAMOND"/>
<att type="string" name="shared_name" value="Rv0208c (pp) Rv0060"/></edge>
<edge label="Rv0208c (pp) Rv0106" source="2" target="40" weight="1.0" weightOut="1.0" weigthIn="1.0" countOut="1.0" countIn="1.0">
<att type="string" name="edge.targetArrowShape" value="DIAMOND"/>
<att type="string" name="shared_name" value="Rv0208c (pp) Rv0106"/></edge>
<edge label="Rv0208c (pp) Rv3473c" source="2" target="668" weight="1.0" weightOut="1.0" weigthIn="1.0" countOut="1.0" countIn="1.0">
<att type="string" name="edge.targetArrowShape" value="DIAMOND"/>
<att type="string" name="shared_name" value="Rv0208c (pp) Rv3473c"/></edge>
<edge label="Rv0208c (pp) Rv0695" source="2" target="543" weight="1.0" weightOut="1.0" weigthIn="1.0" countOut="1.0" countIn="1.0">
<att type="string" name="edge.targetArrowShape" value="DIAMOND"/>
<att type="string" name="shared_name" value="Rv0208c (pp) Rv0695"/></edge>
<edge label="Rv0208c (pp) Rv0693" source="2" target="545" weight="1.0" weightOut="1.0" weigthIn="1.0" countOut="1.0" countIn="1.0">
<att type="string" name="edge.targetArrowShape" value="DIAMOND"/>
<att type="string" name="shared_name" value="Rv0208c (pp) Rv0693"/></edge>
<edge label="Rv0208c (pp) Rv0785" source="2" target="748" weight="1.0" weightOut="1.0" weigthIn="1.0" countOut="1.0" countIn="1.0">
<att type="string" name="edge.targetArrowShape" value="DIAMOND"/>
<att type="string" name="shared_name" value="Rv0208c (pp) Rv0785"/></edge>
<edge label="Rv0208c (pp) Rv0805" source="2" target="77" weight="1.0" weightOut="1.0" weigthIn="1.0" countOut="1.0" countIn="1.0">
<att type="string" name="edge.targetArrowShape" value="DIAMOND"/>
<att type="string" name="shared_name" value="Rv0208c (pp) Rv0805"/></edge>
<edge label="Rv0208c (pp) Rv0959" source="2" target="428" weight="1.0" weightOut="1.0" weigthIn="1.0" countOut="1.0" countIn="1.0">
<att type="string" name="edge.targetArrowShape" value="DIAMOND"/>
<att type="string" name="shared_name" value="Rv0208c (pp) Rv0959"/></edge>
<edge label="Rv0208c (pp) Rv0371c" source="2" target="770" weight="1.0" weightOut="1.0" weigthIn="1.0" countOut="1.0" countIn="1.0">
<att type="string" name="edge.targetArrowShape" value="DIAMOND"/>
<att type="string" name="shared_name" value="Rv0208c (pp) Rv0371c"/></edge>
<edge label="Rv0208c (pp) Rv0811c" source="2" target="893" weight="1.0" weightOut="1.0" weigthIn="1.0" countOut="1.0" countIn="1.0">
<att type="string" name="edge.targetArrowShape" value="DIAMOND"/>
<att type="string" name="shared_name" value="Rv0208c (pp) Rv0811c"/></edge>
<edge label="Rv0208c (pp) Rv3054c" source="2" target="302" weight="1.0" weightOut="1.0" weigthIn="1.0" countOut="1.0" countIn="1.0">
<att type="string" name="edge.targetArrowShape" value="DIAMOND"/>
<att type="string" name="shared_name" value="Rv0208c (pp) Rv3054c"/></edge>
<edge label="Rv0208c (pp) Rv2366c" source="2" target="631" weight="1.0" weightOut="1.0" weigthIn="1.0" countOut="1.0" countIn="1.0">
<att type="string" name="edge.targetArrowShape" value="DIAMOND"/>
<att type="string" name="shared_name" value="Rv0208c (pp) Rv2366c"/></edge>
<edge label="Rv0208c (pp) Rv1021" source="2" target="620" weight="1.0" weightOut="1.0" weigthIn="1.0" countOut="1.0" countIn="1.0">
<att type="string" name="edge.targetArrowShape" value="DIAMOND"/>
<att type="string" name="shared_name" value="Rv0208c (pp) Rv1021"/></edge>
<edge label="Rv0208c (pp) Rv1577c" source="2" target="806" weight="1.0" weightOut="1.0" weigthIn="1.0" countOut="1.0" countIn="1.0">
<att type="string" name="edge.targetArrowShape" value="DIAMOND"/>
<att type="string" name="shared_name" value="Rv0208c (pp) Rv1577c"/></edge>
<edge label="Rv0208c (pp) Rv1576c" source="2" target="793" weight="1.0" weightOut="1.0" weigthIn="1.0" countOut="1.0" countIn="1.0">
<att type="string" name="edge.targetArrowShape" value="DIAMOND"/>
<att type="string" name="shared_name" value="Rv0208c (pp) Rv1576c"/></edge>
<edge label="Rv0208c (pp) Rv2777c" source="2" target="194" weight="1.0" weightOut="1.0" weigthIn="1.0" countOut="1.0" countIn="1.0">
<att type="string" name="edge.targetArrowShape" value="DIAMOND"/>
<att type="string" name="shared_name" value="Rv0208c (pp) Rv2777c"/></edge>
<edge label="Rv0208c (pp) Rv1833c" source="2" target="696" weight="1.0" weightOut="1.0" weigthIn="1.0" countOut="1.0" countIn="1.0">
<att type="string" name="edge.targetArrowShape" value="DIAMOND"/>
<att type="string" name="shared_name" value="Rv0208c (pp) Rv1833c"/></edge>
<edge label="Rv0208c (pp) Rv0676c" source="2" target="197" weight="1.0" weightOut="1.0" weigthIn="1.0" countOut="1.0" countIn="1.0">
<att type="string" name="edge.targetArrowShape" value="DIAMOND"/>
<att type="string" name="shared_name" value="Rv0208c (pp) Rv0676c"/></edge>
<edge label="Rv0208c (pp) Rv1533" source="2" target="52" weight="1.0" weightOut="1.0" weigthIn="1.0" countOut="1.0" countIn="1.0">
<att type="string" name="edge.targetArrowShape" value="DIAMOND"/>
<att type="string" name="shared_name" value="Rv0208c (pp) Rv1533"/></edge>
<edge label="Rv0208c (pp) Rv1557" source="2" target="807" weight="1.0" weightOut="1.0" weigthIn="1.0" countOut="1.0" countIn="1.0">
<att type="string" name="edge.targetArrowShape" value="DIAMOND"/>
<att type="string" name="shared_name" value="Rv0208c (pp) Rv1557"/></edge>
<edge label="Rv0208c (pp) Rv1842c" source="2" target="377" weight="1.0" weightOut="1.0" weigthIn="1.0" countOut="1.0" countIn="1.0">
<att type="string" name="edge.targetArrowShape" value="DIAMOND"/>
<att type="string" name="shared_name" value="Rv0208c (pp) Rv1842c"/></edge>
<edge label="Rv0208c (pp) Rv1681" source="2" target="301" weight="1.0" weightOut="1.0" weigthIn="1.0" countOut="1.0" countIn="1.0">
<att type="string" name="edge.targetArrowShape" value="DIAMOND"/>
<att type="string" name="shared_name" value="Rv0208c (pp) Rv1681"/></edge>
<edge label="Rv0208c (pp) Rv1358" source="2" target="796" weight="1.0" weightOut="1.0" weigthIn="1.0" countOut="1.0" countIn="1.0">
<att type="string" name="edge.targetArrowShape" value="DIAMOND"/>
<att type="string" name="shared_name" value="Rv0208c (pp) Rv1358"/></edge>
<edge label="Rv0208c (pp) Rv1339" source="2" target="882" weight="1.0" weightOut="1.0" weigthIn="1.0" countOut="1.0" countIn="1.0">
<att type="string" name="edge.targetArrowShape" value="DIAMOND"/>
<att type="string" name="shared_name" value="Rv0208c (pp) Rv1339"/></edge>
<edge label="Rv0208c (pp) Rv1334" source="2" target="876" weight="1.0" weightOut="1.0" weigthIn="1.0" countOut="1.0" countIn="1.0">
<att type="string" name="edge.targetArrowShape" value="DIAMOND"/>
<att type="string" name="shared_name" value="Rv0208c (pp) Rv1334"/></edge>
<edge label="Rv0208c (pp) Rv1479" source="2" target="416" weight="1.0" weightOut="1.0" weigthIn="1.0" countOut="1.0" countIn="1.0">
<att type="string" name="edge.targetArrowShape" value="DIAMOND"/>
<att type="string" name="shared_name" value="Rv0208c (pp) Rv1479"/></edge>
<edge label="Rv0208c (pp) Rv1466" source="2" target="398" weight="1.0" weightOut="1.0" weigthIn="1.0" countOut="1.0" countIn="1.0">
<att type="string" name="edge.targetArrowShape" value="DIAMOND"/>
<att type="string" name="shared_name" value="Rv0208c (pp) Rv1466"/></edge>
<edge label="Rv0208c (pp) Rv1146" source="2" target="213" weight="1.0" weightOut="1.0" weigthIn="1.0" countOut="1.0" countIn="1.0">
<att type="string" name="edge.targetArrowShape" value="DIAMOND"/>
<att type="string" name="shared_name" value="Rv0208c (pp) Rv1146"/></edge>
<edge label="Rv0208c (pp) Rv1130" source="2" target="11" weight="1.0" weightOut="1.0" weigthIn="1.0" countOut="1.0" countIn="1.0">
<att type="string" name="edge.targetArrowShape" value="DIAMOND"/>
<att type="string" name="shared_name" value="Rv0208c (pp) Rv1130"/></edge>
<edge label="Rv0208c (pp) Rv1192" source="2" target="160" weight="1.0" weightOut="1.0" weigthIn="1.0" countOut="1.0" countIn="1.0">
<att type="string" name="edge.targetArrowShape" value="DIAMOND"/>
<att type="string" name="shared_name" value="Rv0208c (pp) Rv1192"/></edge>
<edge label="Rv0208c (pp) Rv1129c" source="2" target="766" weight="1.0" weightOut="1.0" weigthIn="1.0" countOut="1.0" countIn="1.0">
<att type="string" name="edge.targetArrowShape" value="DIAMOND"/>
<att type="string" name="shared_name" value="Rv0208c (pp) Rv1129c"/></edge>
<edge label="Rv0208c (pp) Rv3804c" source="2" target="474" weight="1.0" weightOut="1.0" weigthIn="1.0" countOut="1.0" countIn="1.0">
<att type="string" name="edge.targetArrowShape" value="DIAMOND"/>
<att type="string" name="shared_name" value="Rv0208c (pp) Rv3804c"/></edge>
<edge label="Rv0208c (pp) Rv1886c" source="2" target="392" weight="1.0" weightOut="1.0" weigthIn="1.0" countOut="1.0" countIn="1.0">
<att type="string" name="edge.targetArrowShape" value="DIAMOND"/>
<att type="string" name="shared_name" value="Rv0208c (pp) Rv1886c"/></edge>
<edge label="Rv0208c (pp) Rv1986" source="2" target="200" weight="1.0" weightOut="1.0" weigthIn="1.0" countOut="1.0" countIn="1.0">
<att type="string" name="edge.targetArrowShape" value="DIAMOND"/>
<att type="string" name="shared_name" value="Rv0208c (pp) Rv1986"/></edge>
<edge label="Rv0208c (pp) Rv1894c" source="2" target="823" weight="1.0" weightOut="1.0" weigthIn="1.0" countOut="1.0" countIn="1.0">
<att type="string" name="edge.targetArrowShape" value="DIAMOND"/>
<att type="string" name="shared_name" value="Rv0208c (pp) Rv1894c"/></edge>
<edge label="Rv0208c (pp) Rv0206c" source="2" target="414" weight="1.0" weightOut="1.0" weigthIn="1.0" countOut="1.0" countIn="1.0">
<att type="string" name="edge.targetArrowShape" value="DIAMOND"/>
<att type="string" name="shared_name" value="Rv0208c (pp) Rv0206c"/></edge>
<edge label="Rv0208c (pp) Rv3420c" source="2" target="861" weight="1.0" weightOut="1.0" weigthIn="1.0" countOut="1.0" countIn="1.0">
<att type="string" name="edge.targetArrowShape" value="DIAMOND"/>
<att type="string" name="shared_name" value="Rv0208c (pp) Rv3420c"/></edge>
<edge label="Rv0208c (pp) Rv0277c" source="2" target="159" weight="1.0" weightOut="1.0" weigthIn="1.0" countOut="1.0" countIn="1.0">
<att type="string" name="edge.targetArrowShape" value="DIAMOND"/>
<att type="string" name="shared_name" value="Rv0208c (pp) Rv0277c"/></edge>
<edge label="Rv0208c (pp) Rv2387" source="2" target="488" weight="1.0" weightOut="1.0" weigthIn="1.0" countOut="1.0" countIn="1.0">
<att type="string" name="edge.targetArrowShape" value="DIAMOND"/>
<att type="string" name="shared_name" value="Rv0208c (pp) Rv2387"/></edge>
<edge label="Rv0208c (pp) Rv2216" source="2" target="183" weight="1.0" weightOut="1.0" weigthIn="1.0" countOut="1.0" countIn="1.0">
<att type="string" name="edge.targetArrowShape" value="DIAMOND"/>
<att type="string" name="shared_name" value="Rv0208c (pp) Rv2216"/></edge>
<edge label="Rv0208c (pp) Rv2010" source="2" target="172" weight="1.0" weightOut="1.0" weigthIn="1.0" countOut="1.0" countIn="1.0">
<att type="string" name="edge.targetArrowShape" value="DIAMOND"/>
<att type="string" name="shared_name" value="Rv0208c (pp) Rv2010"/></edge>
<edge label="Rv0208c (pp) Rv2651c" source="2" target="798" weight="1.0" weightOut="1.0" weigthIn="1.0" countOut="1.0" countIn="1.0">
<att type="string" name="edge.targetArrowShape" value="DIAMOND"/>
<att type="string" name="shared_name" value="Rv0208c (pp) Rv2651c"/></edge>
<edge label="Rv0208c (pp) Rv2625c" source="2" target="561" weight="1.0" weightOut="1.0" weigthIn="1.0" countOut="1.0" countIn="1.0">
<att type="string" name="edge.targetArrowShape" value="DIAMOND"/>
<att type="string" name="shared_name" value="Rv0208c (pp) Rv2625c"/></edge>
<edge label="Rv0208c (pp) Rv2030c" source="2" target="102" weight="1.0" weightOut="1.0" weigthIn="1.0" countOut="1.0" countIn="1.0">
<att type="string" name="edge.targetArrowShape" value="DIAMOND"/>
<att type="string" name="shared_name" value="Rv0208c (pp) Rv2030c"/></edge>
<edge label="Rv0208c (pp) Rv2052c" source="2" target="13" weight="1.0" weightOut="1.0" weigthIn="1.0" countOut="1.0" countIn="1.0">
<att type="string" name="edge.targetArrowShape" value="DIAMOND"/>
<att type="string" name="shared_name" value="Rv0208c (pp) Rv2052c"/></edge>
<edge label="Rv0208c (pp) Rv2527" source="2" target="344" weight="1.0" weightOut="1.0" weigthIn="1.0" countOut="1.0" countIn="1.0">
<att type="string" name="edge.targetArrowShape" value="DIAMOND"/>
<att type="string" name="shared_name" value="Rv0208c (pp) Rv2527"/></edge>
<edge label="Rv0208c (pp) Rv2577" source="2" target="232" weight="1.0" weightOut="1.0" weigthIn="1.0" countOut="1.0" countIn="1.0">
<att type="string" name="edge.targetArrowShape" value="DIAMOND"/>
<att type="string" name="shared_name" value="Rv0208c (pp) Rv2577"/></edge>
<edge label="Rv0208c (pp) Rv2491" source="2" target="88" weight="1.0" weightOut="1.0" weigthIn="1.0" countOut="1.0" countIn="1.0">
<att type="string" name="edge.targetArrowShape" value="DIAMOND"/>
<att type="string" name="shared_name" value="Rv0208c (pp) Rv2491"/></edge>
<edge label="Rv0208c (pp) Rv2942" source="2" target="565" weight="1.0" weightOut="1.0" weigthIn="1.0" countOut="1.0" countIn="1.0">
<att type="string" name="edge.targetArrowShape" value="DIAMOND"/>
<att type="string" name="shared_name" value="Rv0208c (pp) Rv2942"/></edge>
<edge label="Rv0208c (pp) Rv1281c" source="2" target="689" weight="1.0" weightOut="1.0" weigthIn="1.0" countOut="1.0" countIn="1.0">
<att type="string" name="edge.targetArrowShape" value="DIAMOND"/>
<att type="string" name="shared_name" value="Rv0208c (pp) Rv1281c"/></edge>
<edge label="Rv0208c (pp) Rv2971" source="2" target="662" weight="1.0" weightOut="1.0" weigthIn="1.0" countOut="1.0" countIn="1.0">
<att type="string" name="edge.targetArrowShape" value="DIAMOND"/>
<att type="string" name="shared_name" value="Rv0208c (pp) Rv2971"/></edge>
<edge label="Rv0208c (pp) Rv2963" source="2" target="600" weight="1.0" weightOut="1.0" weigthIn="1.0" countOut="1.0" countIn="1.0">
<att type="string" name="edge.targetArrowShape" value="DIAMOND"/>
<att type="string" name="shared_name" value="Rv0208c (pp) Rv2963"/></edge>
<edge label="Rv0208c (pp) Rv1703c" source="2" target="814" weight="1.0" weightOut="1.0" weigthIn="1.0" countOut="1.0" countIn="1.0">
<att type="string" name="edge.targetArrowShape" value="DIAMOND"/>
<att type="string" name="shared_name" value="Rv0208c (pp) Rv1703c"/></edge>
<edge label="Rv0208c (pp) Rv1245c" source="2" target="357" weight="1.0" weightOut="1.0" weigthIn="1.0" countOut="1.0" countIn="1.0">
<att type="string" name="edge.targetArrowShape" value="DIAMOND"/>
<att type="string" name="shared_name" value="Rv0208c (pp) Rv1245c"/></edge>
<edge label="Rv0208c (pp) Rv3113" source="2" target="702" weight="1.0" weightOut="1.0" weigthIn="1.0" countOut="1.0" countIn="1.0">
<att type="string" name="edge.targetArrowShape" value="DIAMOND"/>
<att type="string" name="shared_name" value="Rv0208c (pp) Rv3113"/></edge>
<edge label="Rv0208c (pp) Rv3045" source="2" target="147" weight="1.0" weightOut="1.0" weigthIn="1.0" countOut="1.0" countIn="1.0">
<att type="string" name="edge.targetArrowShape" value="DIAMOND"/>
<att type="string" name="shared_name" value="Rv0208c (pp) Rv3045"/></edge>
<edge label="Rv0208c (pp) Rv3085" source="2" target="126" weight="1.0" weightOut="1.0" weigthIn="1.0" countOut="1.0" countIn="1.0">
<att type="string" name="edge.targetArrowShape" value="DIAMOND"/>
<att type="string" name="shared_name" value="Rv0208c (pp) Rv3085"/></edge>
<edge label="Rv0208c (pp) Rv3168" source="2" target="534" weight="1.0" weightOut="1.0" weigthIn="1.0" countOut="1.0" countIn="1.0">
<att type="string" name="edge.targetArrowShape" value="DIAMOND"/>
<att type="string" name="shared_name" value="Rv0208c (pp) Rv3168"/></edge>
<edge label="Rv0208c (pp) Rv3197" source="2" target="587" weight="1.0" weightOut="1.0" weigthIn="1.0" countOut="1.0" countIn="1.0">
<att type="string" name="edge.targetArrowShape" value="DIAMOND"/>
<att type="string" name="shared_name" value="Rv0208c (pp) Rv3197"/></edge>
<edge label="Rv0208c (pp) Rv3174" source="2" target="529" weight="1.0" weightOut="1.0" weigthIn="1.0" countOut="1.0" countIn="1.0">
<att type="string" name="edge.targetArrowShape" value="DIAMOND"/>
<att type="string" name="shared_name" value="Rv0208c (pp) Rv3174"/></edge>
<edge label="Rv0208c (pp) Rv3296" source="2" target="215" weight="1.0" weightOut="1.0" weigthIn="1.0" countOut="1.0" countIn="1.0">
<att type="string" name="edge.targetArrowShape" value="DIAMOND"/>
<att type="string" name="shared_name" value="Rv0208c (pp) Rv3296"/></edge>
<edge label="Rv0208c (pp) Rv3408" source="2" target="335" weight="1.0" weightOut="1.0" weigthIn="1.0" countOut="1.0" countIn="1.0">
<att type="string" name="edge.targetArrowShape" value="DIAMOND"/>
<att type="string" name="shared_name" value="Rv0208c (pp) Rv3408"/></edge>
<edge label="Rv0208c (pp) Rv0129c" source="2" target="209" weight="1.0" weightOut="1.0" weigthIn="1.0" countOut="1.0" countIn="1.0">
<att type="string" name="edge.targetArrowShape" value="DIAMOND"/>
<att type="string" name="shared_name" value="Rv0208c (pp) Rv0129c"/></edge>
<edge label="Rv0208c (pp) Rv3553" source="2" target="782" weight="1.0" weightOut="1.0" weigthIn="1.0" countOut="1.0" countIn="1.0">
<att type="string" name="edge.targetArrowShape" value="DIAMOND"/>
<att type="string" name="shared_name" value="Rv0208c (pp) Rv3553"/></edge>
<edge label="Rv0208c (pp) Rv3225c" source="2" target="374" weight="1.0" weightOut="1.0" weigthIn="1.0" countOut="1.0" countIn="1.0">
<att type="string" name="edge.targetArrowShape" value="DIAMOND"/>
<att type="string" name="shared_name" value="Rv0208c (pp) Rv3225c"/></edge>
<edge label="Rv0208c (pp) Rv3670" source="2" target="239" weight="1.0" weightOut="1.0" weigthIn="1.0" countOut="1.0" countIn="1.0">
<att type="string" name="edge.targetArrowShape" value="DIAMOND"/>
<att type="string" name="shared_name" value="Rv0208c (pp) Rv3670"/></edge>
<edge label="Rv0208c (pp) Rv2553c" source="2" target="384" weight="1.0" weightOut="1.0" weigthIn="1.0" countOut="1.0" countIn="1.0">
<att type="string" name="edge.targetArrowShape" value="DIAMOND"/>
<att type="string" name="shared_name" value="Rv0208c (pp) Rv2553c"/></edge>
<edge label="Rv0208c (pp) Rv0465c" source="2" target="108" weight="1.0" weightOut="1.0" weigthIn="1.0" countOut="1.0" countIn="1.0">
<att type="string" name="edge.targetArrowShape" value="DIAMOND"/>
<att type="string" name="shared_name" value="Rv0208c (pp) Rv0465c"/></edge>
<edge label="Rv0208c (pp) Rv0410c" source="2" target="805" weight="1.0" weightOut="1.0" weigthIn="1.0" countOut="1.0" countIn="1.0">
<att type="string" name="edge.targetArrowShape" value="DIAMOND"/>
<att type="string" name="shared_name" value="Rv0208c (pp) Rv0410c"/></edge>
<edge label="Rv0208c (pp) Rv0931c" source="2" target="332" weight="1.0" weightOut="1.0" weigthIn="1.0" countOut="1.0" countIn="1.0">
<att type="string" name="edge.targetArrowShape" value="DIAMOND"/>
<att type="string" name="shared_name" value="Rv0208c (pp) Rv0931c"/></edge>
<edge label="Rv0208c (pp) Rv3796" source="2" target="712" weight="1.0" weightOut="1.0" weigthIn="1.0" countOut="1.0" countIn="1.0">
<att type="string" name="edge.targetArrowShape" value="DIAMOND"/>
<att type="string" name="shared_name" value="Rv0208c (pp) Rv3796"/></edge>
<edge label="Rv0208c (pp) Rv3728" source="2" target="724" weight="1.0" weightOut="1.0" weigthIn="1.0" countOut="1.0" countIn="1.0">
<att type="string" name="edge.targetArrowShape" value="DIAMOND"/>
<att type="string" name="shared_name" value="Rv0208c (pp) Rv3728"/></edge>
<edge label="Rv0208c (pp) Rv1397c" source="2" target="830" weight="1.0" weightOut="1.0" weigthIn="1.0" countOut="1.0" countIn="1.0">
<att type="string" name="edge.targetArrowShape" value="DIAMOND"/>
<att type="string" name="shared_name" value="Rv0208c (pp) Rv1397c"/></edge>
<edge label="Rv0208c (pp) Rv0925c" source="2" target="752" weight="1.0" weightOut="1.0" weigthIn="1.0" countOut="1.0" countIn="1.0">
<att type="string" name="edge.targetArrowShape" value="DIAMOND"/>
<att type="string" name="shared_name" value="Rv0208c (pp) Rv0925c"/></edge>
<edge label="Rv0208c (pp) Rv0015c" source="2" target="866" weight="1.0" weightOut="1.0" weigthIn="1.0" countOut="1.0" countIn="1.0">
<att type="string" name="edge.targetArrowShape" value="DIAMOND"/>
<att type="string" name="shared_name" value="Rv0208c (pp) Rv0015c"/></edge>
<edge label="Rv0208c (pp) Rv2926c" source="2" target="425" weight="1.0" weightOut="1.0" weigthIn="1.0" countOut="1.0" countIn="1.0">
<att type="string" name="edge.targetArrowShape" value="DIAMOND"/>
<att type="string" name="shared_name" value="Rv0208c (pp) Rv2926c"/></edge>
<edge label="Rv0208c (pp) Rv3171c" source="2" target="841" weight="1.0" weightOut="1.0" weigthIn="1.0" countOut="1.0" countIn="1.0">
<att type="string" name="edge.targetArrowShape" value="DIAMOND"/>
<att type="string" name="shared_name" value="Rv0208c (pp) Rv3171c"/></edge>
<edge label="Rv0208c (pp) Rv3164c" source="2" target="41" weight="1.0" weightOut="1.0" weigthIn="1.0" countOut="1.0" countIn="1.0">
<att type="string" name="edge.targetArrowShape" value="DIAMOND"/>
<att type="string" name="shared_name" value="Rv0208c (pp) Rv3164c"/></edge>
<edge label="Rv0208c (pp) Rv3163c" source="2" target="25" weight="1.0" weightOut="1.0" weigthIn="1.0" countOut="1.0" countIn="1.0">
<att type="string" name="edge.targetArrowShape" value="DIAMOND"/>
<att type="string" name="shared_name" value="Rv0208c (pp) Rv3163c"/></edge>
<edge label="Rv0208c (pp) Rv0077c" source="2" target="241" weight="1.0" weightOut="1.0" weigthIn="1.0" countOut="1.0" countIn="1.0">
<att type="string" name="edge.targetArrowShape" value="DIAMOND"/>
<att type="string" name="shared_name" value="Rv0208c (pp) Rv0077c"/></edge>
<edge label="Rv0113 (pp) Rv2040c" source="3" target="518" weight="1.0" weightOut="1.0" weigthIn="1.0" countOut="1.0" countIn="1.0">
<att type="string" name="edge.targetArrowShape" value="DIAMOND"/>
<att type="string" name="shared_name" value="Rv0113 (pp) Rv2040c"/></edge>
<edge label="Rv0113 (pp) Rv2029c" source="3" target="224" weight="1.0" weightOut="1.0" weigthIn="1.0" countOut="1.0" countIn="1.0">
<att type="string" name="edge.targetArrowShape" value="DIAMOND"/>
<att type="string" name="shared_name" value="Rv0113 (pp) Rv2029c"/></edge>
<edge label="Rv0113 (pp) Rv1998c" source="3" target="429" weight="1.0" weightOut="1.0" weigthIn="1.0" countOut="1.0" countIn="1.0">
<att type="string" name="edge.targetArrowShape" value="DIAMOND"/>
<att type="string" name="shared_name" value="Rv0113 (pp) Rv1998c"/></edge>
<edge label="Rv0113 (pp) Rv0315" source="3" target="892" weight="1.0" weightOut="1.0" weigthIn="1.0" countOut="1.0" countIn="1.0">
<att type="string" name="edge.targetArrowShape" value="DIAMOND"/>
<att type="string" name="shared_name" value="Rv0113 (pp) Rv0315"/></edge>
<edge label="Rv0113 (pp) Rv0062" source="3" target="625" weight="1.0" weightOut="1.0" weigthIn="1.0" countOut="1.0" countIn="1.0">
<att type="string" name="edge.targetArrowShape" value="DIAMOND"/>
<att type="string" name="shared_name" value="Rv0113 (pp) Rv0062"/></edge>
<edge label="Rv0113 (pp) Rv1526c" source="3" target="877" weight="1.0" weightOut="1.0" weigthIn="1.0" countOut="1.0" countIn="1.0">
<att type="string" name="edge.targetArrowShape" value="DIAMOND"/>
<att type="string" name="shared_name" value="Rv0113 (pp) Rv1526c"/></edge>
<edge label="Rv0113 (pp) Rv1562c" source="3" target="459" weight="1.0" weightOut="1.0" weigthIn="1.0" countOut="1.0" countIn="1.0">
<att type="string" name="edge.targetArrowShape" value="DIAMOND"/>
<att type="string" name="shared_name" value="Rv0113 (pp) Rv1562c"/></edge>
<edge label="Rv0113 (pp) Rv1672c" source="3" target="655" weight="1.0" weightOut="1.0" weigthIn="1.0" countOut="1.0" countIn="1.0">
<att type="string" name="edge.targetArrowShape" value="DIAMOND"/>
<att type="string" name="shared_name" value="Rv0113 (pp) Rv1672c"/></edge>
<edge label="Rv0113 (pp) Rv2835c" source="3" target="115" weight="1.0" weightOut="1.0" weigthIn="1.0" countOut="1.0" countIn="1.0">
<att type="string" name="edge.targetArrowShape" value="DIAMOND"/>
<att type="string" name="shared_name" value="Rv0113 (pp) Rv2835c"/></edge>
<edge label="Rv0113 (pp) Rv2846c" source="3" target="616" weight="1.0" weightOut="1.0" weigthIn="1.0" countOut="1.0" countIn="1.0">
<att type="string" name="edge.targetArrowShape" value="DIAMOND"/>
<att type="string" name="shared_name" value="Rv0113 (pp) Rv2846c"/></edge>
<edge label="Rv0113 (pp) Rv1122" source="3" target="17" weight="1.0" weightOut="1.0" weigthIn="1.0" countOut="1.0" countIn="1.0">
<att type="string" name="edge.targetArrowShape" value="DIAMOND"/>
<att type="string" name="shared_name" value="Rv0113 (pp) Rv1122"/></edge>
<edge label="Rv0113 (pp) Rv1604" source="3" target="464" weight="1.0" weightOut="1.0" weigthIn="1.0" countOut="1.0" countIn="1.0">
<att type="string" name="edge.targetArrowShape" value="DIAMOND"/>
<att type="string" name="shared_name" value="Rv0113 (pp) Rv1604"/></edge>
<edge label="Rv0113 (pp) Rv2962c" source="3" target="650" weight="1.0" weightOut="1.0" weigthIn="1.0" countOut="1.0" countIn="1.0">
<att type="string" name="edge.targetArrowShape" value="DIAMOND"/>
<att type="string" name="shared_name" value="Rv0113 (pp) Rv2962c"/></edge>
<edge label="Rv0113 (pp) Rv1099c" source="3" target="619" weight="1.0" weightOut="1.0" weigthIn="1.0" countOut="1.0" countIn="1.0">
<att type="string" name="edge.targetArrowShape" value="DIAMOND"/>
<att type="string" name="shared_name" value="Rv0113 (pp) Rv1099c"/></edge>
<edge label="Rv0113 (pp) Rv2006" source="3" target="211" weight="1.0" weightOut="1.0" weigthIn="1.0" countOut="1.0" countIn="1.0">
<att type="string" name="edge.targetArrowShape" value="DIAMOND"/>
<att type="string" name="shared_name" value="Rv0113 (pp) Rv2006"/></edge>
<edge label="Rv0113 (pp) Rv1127c" source="3" target="737" weight="1.0" weightOut="1.0" weigthIn="1.0" countOut="1.0" countIn="1.0">
<att type="string" name="edge.targetArrowShape" value="DIAMOND"/>
<att type="string" name="shared_name" value="Rv0113 (pp) Rv1127c"/></edge>
<edge label="Rv2166c (pp) Rv3064c" source="4" target="738" weight="1.0" weightOut="1.0" weigthIn="1.0" countOut="1.0" countIn="1.0">
<att type="string" name="edge.targetArrowShape" value="DIAMOND"/>
<att type="string" name="shared_name" value="Rv2166c (pp) Rv3064c"/></edge>
<edge label="Rv2166c (pp) Rv2829c" source="4" target="417" weight="1.0" weightOut="1.0" weigthIn="1.0" countOut="1.0" countIn="1.0">
<att type="string" name="edge.targetArrowShape" value="DIAMOND"/>
<att type="string" name="shared_name" value="Rv2166c (pp) Rv2829c"/></edge>
<edge label="Rv2166c (pp) Rv3092c" source="4" target="100" weight="1.0" weightOut="1.0" weigthIn="1.0" countOut="1.0" countIn="1.0">
<att type="string" name="edge.targetArrowShape" value="DIAMOND"/>
<att type="string" name="shared_name" value="Rv2166c (pp) Rv3092c"/></edge>
<edge label="Rv2166c (pp) Rv3019c" source="4" target="20" weight="1.0" weightOut="1.0" weigthIn="1.0" countOut="1.0" countIn="1.0">
<att type="string" name="edge.targetArrowShape" value="DIAMOND"/>
<att type="string" name="shared_name" value="Rv2166c (pp) Rv3019c"/></edge>
<edge label="Rv2166c (pp) Rv3017c" source="4" target="6" weight="1.0" weightOut="1.0" weigthIn="1.0" countOut="1.0" countIn="1.0">
<att type="string" name="edge.targetArrowShape" value="DIAMOND"/>
<att type="string" name="shared_name" value="Rv2166c (pp) Rv3017c"/></edge>
<edge label="Rv2166c (pp) Rv3890c" source="4" target="411" weight="1.0" weightOut="1.0" weigthIn="1.0" countOut="1.0" countIn="1.0">
<att type="string" name="edge.targetArrowShape" value="DIAMOND"/>
<att type="string" name="shared_name" value="Rv2166c (pp) Rv3890c"/></edge>
<edge label="Rv2166c (pp) Rv3005c" source="4" target="669" weight="1.0" weightOut="1.0" weigthIn="1.0" countOut="1.0" countIn="1.0">
<att type="string" name="edge.targetArrowShape" value="DIAMOND"/>
<att type="string" name="shared_name" value="Rv2166c (pp) Rv3005c"/></edge>
<edge label="Rv2166c (pp) Rv0980c" source="4" target="586" weight="1.0" weightOut="1.0" weigthIn="1.0" countOut="1.0" countIn="1.0">
<att type="string" name="edge.targetArrowShape" value="DIAMOND"/>
<att type="string" name="shared_name" value="Rv2166c (pp) Rv0980c"/></edge>
<edge label="Rv2166c (pp) Rv0288" source="4" target="508" weight="1.0" weightOut="1.0" weigthIn="1.0" countOut="1.0" countIn="1.0">
<att type="string" name="edge.targetArrowShape" value="DIAMOND"/>
<att type="string" name="shared_name" value="Rv2166c (pp) Rv0288"/></edge>
<edge label="Rv2166c (pp) Rv3922c" source="4" target="708" weight="1.0" weightOut="1.0" weigthIn="1.0" countOut="1.0" countIn="1.0">
<att type="string" name="edge.targetArrowShape" value="DIAMOND"/>
<att type="string" name="shared_name" value="Rv2166c (pp) Rv3922c"/></edge>
<edge label="Rv2166c (pp) Rv0190" source="4" target="157" weight="1.0" weightOut="1.0" weigthIn="1.0" countOut="1.0" countIn="1.0">
<att type="string" name="edge.targetArrowShape" value="DIAMOND"/>
<att type="string" name="shared_name" value="Rv2166c (pp) Rv0190"/></edge>
<edge label="Rv2166c (pp) Rv0379" source="4" target="161" weight="1.0" weightOut="1.0" weigthIn="1.0" countOut="1.0" countIn="1.0">
<att type="string" name="edge.targetArrowShape" value="DIAMOND"/>
<att type="string" name="shared_name" value="Rv2166c (pp) Rv0379"/></edge>
<edge label="Rv2166c (pp) Rv0309" source="4" target="829" weight="1.0" weightOut="1.0" weigthIn="1.0" countOut="1.0" countIn="1.0">
<att type="string" name="edge.targetArrowShape" value="DIAMOND"/>
<att type="string" name="shared_name" value="Rv2166c (pp) Rv0309"/></edge>
<edge label="Rv2166c (pp) Rv0140" source="4" target="96" weight="1.0" weightOut="1.0" weigthIn="1.0" countOut="1.0" countIn="1.0">
<att type="string" name="edge.targetArrowShape" value="DIAMOND"/>
<att type="string" name="shared_name" value="Rv2166c (pp) Rv0140"/></edge>
<edge label="Rv2166c (pp) Rv0064" source="4" target="623" weight="1.0" weightOut="1.0" weigthIn="1.0" countOut="1.0" countIn="1.0">
<att type="string" name="edge.targetArrowShape" value="DIAMOND"/>
<att type="string" name="shared_name" value="Rv2166c (pp) Rv0064"/></edge>
<edge label="Rv2166c (pp) Rv0967" source="4" target="427" weight="1.0" weightOut="1.0" weigthIn="1.0" countOut="1.0" countIn="1.0">
<att type="string" name="edge.targetArrowShape" value="DIAMOND"/>
<att type="string" name="shared_name" value="Rv2166c (pp) Rv0967"/></edge>
<edge label="Rv2166c (pp) Rv0712" source="4" target="864" weight="1.0" weightOut="1.0" weigthIn="1.0" countOut="1.0" countIn="1.0">
<att type="string" name="edge.targetArrowShape" value="DIAMOND"/>
<att type="string" name="shared_name" value="Rv2166c (pp) Rv0712"/></edge>
<edge label="Rv2166c (pp) Rv0793" source="4" target="759" weight="1.0" weightOut="1.0" weigthIn="1.0" countOut="1.0" countIn="1.0">
<att type="string" name="edge.targetArrowShape" value="DIAMOND"/>
<att type="string" name="shared_name" value="Rv2166c (pp) Rv0793"/></edge>
<edge label="Rv2166c (pp) Rv2377c" source="4" target="176" weight="1.0" weightOut="1.0" weigthIn="1.0" countOut="1.0" countIn="1.0">
<att type="string" name="edge.targetArrowShape" value="DIAMOND"/>
<att type="string" name="shared_name" value="Rv2166c (pp) Rv2377c"/></edge>
<edge label="Rv2166c (pp) Rv2347c" source="4" target="354" weight="1.0" weightOut="1.0" weigthIn="1.0" countOut="1.0" countIn="1.0">
<att type="string" name="edge.targetArrowShape" value="DIAMOND"/>
<att type="string" name="shared_name" value="Rv2166c (pp) Rv2347c"/></edge>
<edge label="Rv2166c (pp) Rv0483" source="4" target="657" weight="1.0" weightOut="1.0" weigthIn="1.0" countOut="1.0" countIn="1.0">
<att type="string" name="edge.targetArrowShape" value="DIAMOND"/>
<att type="string" name="shared_name" value="Rv2166c (pp) Rv0483"/></edge>
<edge label="Rv2166c (pp) Rv3403c" source="4" target="828" weight="1.0" weightOut="1.0" weigthIn="1.0" countOut="1.0" countIn="1.0">
<att type="string" name="edge.targetArrowShape" value="DIAMOND"/>
<att type="string" name="shared_name" value="Rv2166c (pp) Rv3403c"/></edge>
<edge label="Rv2166c (pp) Rv0540" source="4" target="691" weight="1.0" weightOut="1.0" weigthIn="1.0" countOut="1.0" countIn="1.0">
<att type="string" name="edge.targetArrowShape" value="DIAMOND"/>
<att type="string" name="shared_name" value="Rv2166c (pp) Rv0540"/></edge>
<edge label="Rv2166c (pp) Rv2968c" source="4" target="688" weight="1.0" weightOut="1.0" weigthIn="1.0" countOut="1.0" countIn="1.0">
<att type="string" name="edge.targetArrowShape" value="DIAMOND"/>
<att type="string" name="shared_name" value="Rv2166c (pp) Rv2968c"/></edge>
<edge label="Rv2166c (pp) Rv3361c" source="4" target="379" weight="1.0" weightOut="1.0" weigthIn="1.0" countOut="1.0" countIn="1.0">
<att type="string" name="edge.targetArrowShape" value="DIAMOND"/>
<att type="string" name="shared_name" value="Rv2166c (pp) Rv3361c"/></edge>
<edge label="Rv2166c (pp) Rv0093c" source="4" target="382" weight="1.0" weightOut="1.0" weigthIn="1.0" countOut="1.0" countIn="1.0">
<att type="string" name="edge.targetArrowShape" value="DIAMOND"/>
<att type="string" name="shared_name" value="Rv2166c (pp) Rv0093c"/></edge>
<edge label="Rv2166c (pp) Rv3335c" source="4" target="101" weight="1.0" weightOut="1.0" weigthIn="1.0" countOut="1.0" countIn="1.0">
<att type="string" name="edge.targetArrowShape" value="DIAMOND"/>
<att type="string" name="shared_name" value="Rv2166c (pp) Rv3335c"/></edge>
<edge label="Rv2166c (pp) Rv3875" source="4" target="656" weight="1.0" weightOut="1.0" weigthIn="1.0" countOut="1.0" countIn="1.0">
<att type="string" name="edge.targetArrowShape" value="DIAMOND"/>
<att type="string" name="shared_name" value="Rv2166c (pp) Rv3875"/></edge>
<edge label="Rv2166c (pp) Rv3760" source="4" target="677" weight="1.0" weightOut="1.0" weigthIn="1.0" countOut="1.0" countIn="1.0">
<att type="string" name="edge.targetArrowShape" value="DIAMOND"/>
<att type="string" name="shared_name" value="Rv2166c (pp) Rv3760"/></edge>
<edge label="Rv2166c (pp) Rv0836c" source="4" target="714" weight="1.0" weightOut="1.0" weigthIn="1.0" countOut="1.0" countIn="1.0">
<att type="string" name="edge.targetArrowShape" value="DIAMOND"/>
<att type="string" name="shared_name" value="Rv2166c (pp) Rv0836c"/></edge>
<edge label="Rv2166c (pp) Rv3716c" source="4" target="233" weight="1.0" weightOut="1.0" weigthIn="1.0" countOut="1.0" countIn="1.0">
<att type="string" name="edge.targetArrowShape" value="DIAMOND"/>
<att type="string" name="shared_name" value="Rv2166c (pp) Rv3716c"/></edge>
<edge label="Rv2166c (pp) Rv3524" source="4" target="733" weight="1.0" weightOut="1.0" weigthIn="1.0" countOut="1.0" countIn="1.0">
<att type="string" name="edge.targetArrowShape" value="DIAMOND"/>
<att type="string" name="shared_name" value="Rv2166c (pp) Rv3524"/></edge>
<edge label="Rv2166c (pp) Rv3327" source="4" target="749" weight="1.0" weightOut="1.0" weigthIn="1.0" countOut="1.0" countIn="1.0">
<att type="string" name="edge.targetArrowShape" value="DIAMOND"/>
<att type="string" name="shared_name" value="Rv2166c (pp) Rv3327"/></edge>
<edge label="Rv2166c (pp) Rv1290c" source="4" target="289" weight="1.0" weightOut="1.0" weigthIn="1.0" countOut="1.0" countIn="1.0">
<att type="string" name="edge.targetArrowShape" value="DIAMOND"/>
<att type="string" name="shared_name" value="Rv2166c (pp) Rv1290c"/></edge>
<edge label="Rv2166c (pp) Rv3031" source="4" target="319" weight="1.0" weightOut="1.0" weigthIn="1.0" countOut="1.0" countIn="1.0">
<att type="string" name="edge.targetArrowShape" value="DIAMOND"/>
<att type="string" name="shared_name" value="Rv2166c (pp) Rv3031"/></edge>
<edge label="Rv2166c (pp) Rv3008" source="4" target="347" weight="1.0" weightOut="1.0" weigthIn="1.0" countOut="1.0" countIn="1.0">
<att type="string" name="edge.targetArrowShape" value="DIAMOND"/>
<att type="string" name="shared_name" value="Rv2166c (pp) Rv3008"/></edge>
<edge label="Rv2166c (pp) Rv3066" source="4" target="120" weight="1.0" weightOut="1.0" weigthIn="1.0" countOut="1.0" countIn="1.0">
<att type="string" name="edge.targetArrowShape" value="DIAMOND"/>
<att type="string" name="shared_name" value="Rv2166c (pp) Rv3066"/></edge>
<edge label="Rv2166c (pp) Rv3182" source="4" target="547" weight="1.0" weightOut="1.0" weigthIn="1.0" countOut="1.0" countIn="1.0">
<att type="string" name="edge.targetArrowShape" value="DIAMOND"/>
<att type="string" name="shared_name" value="Rv2166c (pp) Rv3182"/></edge>
<edge label="Rv2166c (pp) Rv2417c" source="4" target="82" weight="1.0" weightOut="1.0" weigthIn="1.0" countOut="1.0" countIn="1.0">
<att type="string" name="edge.targetArrowShape" value="DIAMOND"/>
<att type="string" name="shared_name" value="Rv2166c (pp) Rv2417c"/></edge>
<edge label="Rv2166c (pp) Rv2272" source="4" target="1" weight="1.0" weightOut="1.0" weigthIn="1.0" countOut="1.0" countIn="1.0">
<att type="string" name="edge.targetArrowShape" value="DIAMOND"/>
<att type="string" name="shared_name" value="Rv2166c (pp) Rv2272"/></edge>
<edge label="Rv2166c (pp) Rv2295" source="4" target="66" weight="1.0" weightOut="1.0" weigthIn="1.0" countOut="1.0" countIn="1.0">
<att type="string" name="edge.targetArrowShape" value="DIAMOND"/>
<att type="string" name="shared_name" value="Rv2166c (pp) Rv2295"/></edge>
<edge label="Rv2166c (pp) Rv2308" source="4" target="658" weight="1.0" weightOut="1.0" weigthIn="1.0" countOut="1.0" countIn="1.0">
<att type="string" name="edge.targetArrowShape" value="DIAMOND"/>
<att type="string" name="shared_name" value="Rv2166c (pp) Rv2308"/></edge>
<edge label="Rv2166c (pp) Rv2570" source="4" target="229" weight="1.0" weightOut="1.0" weigthIn="1.0" countOut="1.0" countIn="1.0">
<att type="string" name="edge.targetArrowShape" value="DIAMOND"/>
<att type="string" name="shared_name" value="Rv2166c (pp) Rv2570"/></edge>
<edge label="Rv2166c (pp) Rv2566" source="4" target="274" weight="1.0" weightOut="1.0" weigthIn="1.0" countOut="1.0" countIn="1.0">
<att type="string" name="edge.targetArrowShape" value="DIAMOND"/>
<att type="string" name="shared_name" value="Rv2166c (pp) Rv2566"/></edge>
<edge label="Rv2166c (pp) Rv2393" source="4" target="499" weight="1.0" weightOut="1.0" weigthIn="1.0" countOut="1.0" countIn="1.0">
<att type="string" name="edge.targetArrowShape" value="DIAMOND"/>
<att type="string" name="shared_name" value="Rv2166c (pp) Rv2393"/></edge>
<edge label="Rv2166c (pp) Rv2429" source="4" target="175" weight="1.0" weightOut="1.0" weigthIn="1.0" countOut="1.0" countIn="1.0">
<att type="string" name="edge.targetArrowShape" value="DIAMOND"/>
<att type="string" name="shared_name" value="Rv2166c (pp) Rv2429"/></edge>
<edge label="Rv2166c (pp) Rv2707" source="4" target="648" weight="1.0" weightOut="1.0" weigthIn="1.0" countOut="1.0" countIn="1.0">
<att type="string" name="edge.targetArrowShape" value="DIAMOND"/>
<att type="string" name="shared_name" value="Rv2166c (pp) Rv2707"/></edge>
<edge label="Rv2166c (pp) Rv2734" source="4" target="594" weight="1.0" weightOut="1.0" weigthIn="1.0" countOut="1.0" countIn="1.0">
<att type="string" name="edge.targetArrowShape" value="DIAMOND"/>
<att type="string" name="shared_name" value="Rv2166c (pp) Rv2734"/></edge>
<edge label="Rv2166c (pp) Rv2630" source="4" target="726" weight="1.0" weightOut="1.0" weigthIn="1.0" countOut="1.0" countIn="1.0">
<att type="string" name="edge.targetArrowShape" value="DIAMOND"/>
<att type="string" name="shared_name" value="Rv2166c (pp) Rv2630"/></edge>
<edge label="Rv2166c (pp) Rv3603c" source="4" target="249" weight="1.0" weightOut="1.0" weigthIn="1.0" countOut="1.0" countIn="1.0">
<att type="string" name="edge.targetArrowShape" value="DIAMOND"/>
<att type="string" name="shared_name" value="Rv2166c (pp) Rv3603c"/></edge>
<edge label="Rv2166c (pp) Rv2102" source="4" target="645" weight="1.0" weightOut="1.0" weigthIn="1.0" countOut="1.0" countIn="1.0">
<att type="string" name="edge.targetArrowShape" value="DIAMOND"/>
<att type="string" name="shared_name" value="Rv2166c (pp) Rv2102"/></edge>
<edge label="Rv2166c (pp) Rv3620c" source="4" target="306" weight="1.0" weightOut="1.0" weigthIn="1.0" countOut="1.0" countIn="1.0">
<att type="string" name="edge.targetArrowShape" value="DIAMOND"/>
<att type="string" name="shared_name" value="Rv2166c (pp) Rv3620c"/></edge>
<edge label="Rv2166c (pp) Rv3688c" source="4" target="198" weight="1.0" weightOut="1.0" weigthIn="1.0" countOut="1.0" countIn="1.0">
<att type="string" name="edge.targetArrowShape" value="DIAMOND"/>
<att type="string" name="shared_name" value="Rv2166c (pp) Rv3688c"/></edge>
<edge label="Rv2166c (pp) Rv2147c" source="4" target="773" weight="1.0" weightOut="1.0" weigthIn="1.0" countOut="1.0" countIn="1.0">
<att type="string" name="edge.targetArrowShape" value="DIAMOND"/>
<att type="string" name="shared_name" value="Rv2166c (pp) Rv2147c"/></edge>
<edge label="Rv2166c (pp) Rv1995" source="4" target="218" weight="1.0" weightOut="1.0" weigthIn="1.0" countOut="1.0" countIn="1.0">
<att type="string" name="edge.targetArrowShape" value="DIAMOND"/>
<att type="string" name="shared_name" value="Rv2166c (pp) Rv1995"/></edge>
<edge label="Rv2166c (pp) Rv1955" source="4" target="153" weight="1.0" weightOut="1.0" weigthIn="1.0" countOut="1.0" countIn="1.0">
<att type="string" name="edge.targetArrowShape" value="DIAMOND"/>
<att type="string" name="shared_name" value="Rv2166c (pp) Rv1955"/></edge>
<edge label="Rv2166c (pp) Rv1873" source="4" target="555" weight="1.0" weightOut="1.0" weigthIn="1.0" countOut="1.0" countIn="1.0">
<att type="string" name="edge.targetArrowShape" value="DIAMOND"/>
<att type="string" name="shared_name" value="Rv2166c (pp) Rv1873"/></edge>
<edge label="Rv2166c (pp) Rv1829" source="4" target="596" weight="1.0" weightOut="1.0" weigthIn="1.0" countOut="1.0" countIn="1.0">
<att type="string" name="edge.targetArrowShape" value="DIAMOND"/>
<att type="string" name="shared_name" value="Rv2166c (pp) Rv1829"/></edge>
<edge label="Rv2166c (pp) Rv1811" source="4" target="463" weight="1.0" weightOut="1.0" weigthIn="1.0" countOut="1.0" countIn="1.0">
<att type="string" name="edge.targetArrowShape" value="DIAMOND"/>
<att type="string" name="shared_name" value="Rv2166c (pp) Rv1811"/></edge>
<edge label="Rv2166c (pp) Rv1741" source="4" target="146" weight="1.0" weightOut="1.0" weigthIn="1.0" countOut="1.0" countIn="1.0">
<att type="string" name="edge.targetArrowShape" value="DIAMOND"/>
<att type="string" name="shared_name" value="Rv2166c (pp) Rv1741"/></edge>
<edge label="Rv2166c (pp) Rv2204c" source="4" target="580" weight="1.0" weightOut="1.0" weigthIn="1.0" countOut="1.0" countIn="1.0">
<att type="string" name="edge.targetArrowShape" value="DIAMOND"/>
<att type="string" name="shared_name" value="Rv2166c (pp) Rv2204c"/></edge>
<edge label="Rv2166c (pp) Rv1197" source="4" target="141" weight="1.0" weightOut="1.0" weigthIn="1.0" countOut="1.0" countIn="1.0">
<att type="string" name="edge.targetArrowShape" value="DIAMOND"/>
<att type="string" name="shared_name" value="Rv2166c (pp) Rv1197"/></edge>
<edge label="Rv2166c (pp) Rv1072" source="4" target="556" weight="1.0" weightOut="1.0" weigthIn="1.0" countOut="1.0" countIn="1.0">
<att type="string" name="edge.targetArrowShape" value="DIAMOND"/>
<att type="string" name="shared_name" value="Rv2166c (pp) Rv1072"/></edge>
<edge label="Rv2166c (pp) Rv1057" source="4" target="643" weight="1.0" weightOut="1.0" weigthIn="1.0" countOut="1.0" countIn="1.0">
<att type="string" name="edge.targetArrowShape" value="DIAMOND"/>
<att type="string" name="shared_name" value="Rv2166c (pp) Rv1057"/></edge>
<edge label="Rv2166c (pp) Rv1697" source="4" target="288" weight="1.0" weightOut="1.0" weigthIn="1.0" countOut="1.0" countIn="1.0">
<att type="string" name="edge.targetArrowShape" value="DIAMOND"/>
<att type="string" name="shared_name" value="Rv2166c (pp) Rv1697"/></edge>
<edge label="Rv2166c (pp) Rv1670" source="4" target="327" weight="1.0" weightOut="1.0" weigthIn="1.0" countOut="1.0" countIn="1.0">
<att type="string" name="edge.targetArrowShape" value="DIAMOND"/>
<att type="string" name="shared_name" value="Rv2166c (pp) Rv1670"/></edge>
<edge label="Rv2166c (pp) Rv1433" source="4" target="378" weight="1.0" weightOut="1.0" weigthIn="1.0" countOut="1.0" countIn="1.0">
<att type="string" name="edge.targetArrowShape" value="DIAMOND"/>
<att type="string" name="shared_name" value="Rv2166c (pp) Rv1433"/></edge>
<edge label="Rv2166c (pp) Rv1375" source="4" target="820" weight="1.0" weightOut="1.0" weigthIn="1.0" countOut="1.0" countIn="1.0">
<att type="string" name="edge.targetArrowShape" value="DIAMOND"/>
<att type="string" name="shared_name" value="Rv2166c (pp) Rv1375"/></edge>
<edge label="Rv2166c (pp) Rv1038c" source="4" target="250" weight="1.0" weightOut="1.0" weigthIn="1.0" countOut="1.0" countIn="1.0">
<att type="string" name="edge.targetArrowShape" value="DIAMOND"/>
<att type="string" name="shared_name" value="Rv2166c (pp) Rv1038c"/></edge>
<edge label="Rv2166c (pp) Rv3555c" source="4" target="75" weight="1.0" weightOut="1.0" weigthIn="1.0" countOut="1.0" countIn="1.0">
<att type="string" name="edge.targetArrowShape" value="DIAMOND"/>
<att type="string" name="shared_name" value="Rv2166c (pp) Rv3555c"/></edge>
<edge label="Rv0829 (pp) Rv2652c" source="5" target="788" weight="1.0" weightOut="1.0" weigthIn="1.0" countOut="1.0" countIn="1.0">
<att type="string" name="edge.targetArrowShape" value="DIAMOND"/>
<att type="string" name="shared_name" value="Rv0829 (pp) Rv2652c"/></edge>
<edge label="Rv0829 (pp) Rv2659c" source="5" target="694" weight="1.0" weightOut="1.0" weigthIn="1.0" countOut="1.0" countIn="1.0">
<att type="string" name="edge.targetArrowShape" value="DIAMOND"/>
<att type="string" name="shared_name" value="Rv0829 (pp) Rv2659c"/></edge>
<edge label="Rv0829 (pp) Rv1036c" source="5" target="595" weight="1.0" weightOut="1.0" weigthIn="1.0" countOut="1.0" countIn="1.0">
<att type="string" name="edge.targetArrowShape" value="DIAMOND"/>
<att type="string" name="shared_name" value="Rv0829 (pp) Rv1036c"/></edge>
<edge label="Rv0829 (pp) Rv1042c" source="5" target="164" weight="1.0" weightOut="1.0" weigthIn="1.0" countOut="1.0" countIn="1.0">
<att type="string" name="edge.targetArrowShape" value="DIAMOND"/>
<att type="string" name="shared_name" value="Rv0829 (pp) Rv1042c"/></edge>
<edge label="Rv0829 (pp) Rv1041c" source="5" target="116" weight="1.0" weightOut="1.0" weigthIn="1.0" countOut="1.0" countIn="1.0">
<att type="string" name="edge.targetArrowShape" value="DIAMOND"/>
<att type="string" name="shared_name" value="Rv0829 (pp) Rv1041c"/></edge>
<edge label="Rv0829 (pp) Rv2737c" source="5" target="537" weight="1.0" weightOut="1.0" weigthIn="1.0" countOut="1.0" countIn="1.0">
<att type="string" name="edge.targetArrowShape" value="DIAMOND"/>
<att type="string" name="shared_name" value="Rv0829 (pp) Rv2737c"/></edge>
<edge label="Rv0829 (pp) Rv0142" source="5" target="98" weight="1.0" weightOut="1.0" weigthIn="1.0" countOut="1.0" countIn="1.0">
<att type="string" name="edge.targetArrowShape" value="DIAMOND"/>
<att type="string" name="shared_name" value="Rv0829 (pp) Rv0142"/></edge>
<edge label="Rv0829 (pp) Rv0058" source="5" target="601" weight="1.0" weightOut="1.0" weigthIn="1.0" countOut="1.0" countIn="1.0">
<att type="string" name="edge.targetArrowShape" value="DIAMOND"/>
<att type="string" name="shared_name" value="Rv0829 (pp) Rv0058"/></edge>
<edge label="Rv0829 (pp) Rv0054" source="5" target="603" weight="1.0" weightOut="1.0" weigthIn="1.0" countOut="1.0" countIn="1.0">
<att type="string" name="edge.targetArrowShape" value="DIAMOND"/>
<att type="string" name="shared_name" value="Rv0829 (pp) Rv0054"/></edge>
<edge label="Rv0829 (pp) Rv0001" source="5" target="519" weight="1.0" weightOut="1.0" weigthIn="1.0" countOut="1.0" countIn="1.0">
<att type="string" name="edge.targetArrowShape" value="DIAMOND"/>
<att type="string" name="shared_name" value="Rv0829 (pp) Rv0001"/></edge>
<edge label="Rv0829 (pp) Rv0005" source="5" target="514" weight="1.0" weightOut="1.0" weigthIn="1.0" countOut="1.0" countIn="1.0">
<att type="string" name="edge.targetArrowShape" value="DIAMOND"/>
<att type="string" name="shared_name" value="Rv0829 (pp) Rv0005"/></edge>
<edge label="Rv0829 (pp) Rv0006" source="5" target="515" weight="1.0" weightOut="1.0" weigthIn="1.0" countOut="1.0" countIn="1.0">
<att type="string" name="edge.targetArrowShape" value="DIAMOND"/>
<att type="string" name="shared_name" value="Rv0829 (pp) Rv0006"/></edge>
<edge label="Rv0829 (pp) Rv0796" source="5" target="760" weight="1.0" weightOut="1.0" weigthIn="1.0" countOut="1.0" countIn="1.0">
<att type="string" name="edge.targetArrowShape" value="DIAMOND"/>
<att type="string" name="shared_name" value="Rv0829 (pp) Rv0796"/></edge>
<edge label="Rv0829 (pp) Rv0606" source="5" target="393" weight="1.0" weightOut="1.0" weigthIn="1.0" countOut="1.0" countIn="1.0">
<att type="string" name="edge.targetArrowShape" value="DIAMOND"/>
<att type="string" name="shared_name" value="Rv0829 (pp) Rv0606"/></edge>
<edge label="Rv0829 (pp) Rv3430c" source="5" target="433" weight="1.0" weightOut="1.0" weigthIn="1.0" countOut="1.0" countIn="1.0">
<att type="string" name="edge.targetArrowShape" value="DIAMOND"/>
<att type="string" name="shared_name" value="Rv0829 (pp) Rv3430c"/></edge>
<edge label="Rv0829 (pp) Rv0921" source="5" target="479" weight="1.0" weightOut="1.0" weigthIn="1.0" countOut="1.0" countIn="1.0">
<att type="string" name="edge.targetArrowShape" value="DIAMOND"/>
<att type="string" name="shared_name" value="Rv0829 (pp) Rv0921"/></edge>
<edge label="Rv0829 (pp) Rv0922" source="5" target="480" weight="1.0" weightOut="1.0" weigthIn="1.0" countOut="1.0" countIn="1.0">
<att type="string" name="edge.targetArrowShape" value="DIAMOND"/>
<att type="string" name="shared_name" value="Rv0829 (pp) Rv0922"/></edge>
<edge label="Rv0829 (pp) Rv0920c" source="5" target="707" weight="1.0" weightOut="1.0" weigthIn="1.0" countOut="1.0" countIn="1.0">
<att type="string" name="edge.targetArrowShape" value="DIAMOND"/>
<att type="string" name="shared_name" value="Rv0829 (pp) Rv0920c"/></edge>
<edge label="Rv0829 (pp) Rv3827c" source="5" target="431" weight="1.0" weightOut="1.0" weigthIn="1.0" countOut="1.0" countIn="1.0">
<att type="string" name="edge.targetArrowShape" value="DIAMOND"/>
<att type="string" name="shared_name" value="Rv0829 (pp) Rv3827c"/></edge>
<edge label="Rv0829 (pp) Rv2594c" source="5" target="481" weight="1.0" weightOut="1.0" weigthIn="1.0" countOut="1.0" countIn="1.0">
<att type="string" name="edge.targetArrowShape" value="DIAMOND"/>
<att type="string" name="shared_name" value="Rv0829 (pp) Rv2594c"/></edge>
<edge label="Rv0829 (pp) Rv2593c" source="5" target="485" weight="1.0" weightOut="1.0" weigthIn="1.0" countOut="1.0" countIn="1.0">
<att type="string" name="edge.targetArrowShape" value="DIAMOND"/>
<att type="string" name="shared_name" value="Rv0829 (pp) Rv2593c"/></edge>
<edge label="Rv0829 (pp) Rv3370c" source="5" target="839" weight="1.0" weightOut="1.0" weigthIn="1.0" countOut="1.0" countIn="1.0">
<att type="string" name="edge.targetArrowShape" value="DIAMOND"/>
<att type="string" name="shared_name" value="Rv0829 (pp) Rv3370c"/></edge>
<edge label="Rv0829 (pp) Rv2578c" source="5" target="405" weight="1.0" weightOut="1.0" weigthIn="1.0" countOut="1.0" countIn="1.0">
<att type="string" name="edge.targetArrowShape" value="DIAMOND"/>
<att type="string" name="shared_name" value="Rv0829 (pp) Rv2578c"/></edge>
<edge label="Rv0829 (pp) Rv3387" source="5" target="717" weight="1.0" weightOut="1.0" weigthIn="1.0" countOut="1.0" countIn="1.0">
<att type="string" name="edge.targetArrowShape" value="DIAMOND"/>
<att type="string" name="shared_name" value="Rv0829 (pp) Rv3387"/></edge>
<edge label="Rv0829 (pp) Rv3386" source="5" target="718" weight="1.0" weightOut="1.0" weigthIn="1.0" countOut="1.0" countIn="1.0">
<att type="string" name="edge.targetArrowShape" value="DIAMOND"/>
<att type="string" name="shared_name" value="Rv0829 (pp) Rv3386"/></edge>
<edge label="Rv0829 (pp) Rv3211" source="5" target="337" weight="1.0" weightOut="1.0" weigthIn="1.0" countOut="1.0" countIn="1.0">
<att type="string" name="edge.targetArrowShape" value="DIAMOND"/>
<att type="string" name="shared_name" value="Rv0829 (pp) Rv3211"/></edge>
<edge label="Rv0829 (pp) Rv3062" source="5" target="150" weight="1.0" weightOut="1.0" weigthIn="1.0" countOut="1.0" countIn="1.0">
<att type="string" name="edge.targetArrowShape" value="DIAMOND"/>
<att type="string" name="shared_name" value="Rv0829 (pp) Rv3062"/></edge>
<edge label="Rv0829 (pp) Rv3637" source="5" target="299" weight="1.0" weightOut="1.0" weigthIn="1.0" countOut="1.0" countIn="1.0">
<att type="string" name="edge.targetArrowShape" value="DIAMOND"/>
<att type="string" name="shared_name" value="Rv0829 (pp) Rv3637"/></edge>
<edge label="Rv0829 (pp) Rv2986c" source="5" target="566" weight="1.0" weightOut="1.0" weigthIn="1.0" countOut="1.0" countIn="1.0">
<att type="string" name="edge.targetArrowShape" value="DIAMOND"/>
<att type="string" name="shared_name" value="Rv0829 (pp) Rv2986c"/></edge>
<edge label="Rv0829 (pp) Rv2646" source="5" target="740" weight="1.0" weightOut="1.0" weigthIn="1.0" countOut="1.0" countIn="1.0">
<att type="string" name="edge.targetArrowShape" value="DIAMOND"/>
<att type="string" name="shared_name" value="Rv0829 (pp) Rv2646"/></edge>
<edge label="Rv0829 (pp) Rv2649" source="5" target="736" weight="1.0" weightOut="1.0" weigthIn="1.0" countOut="1.0" countIn="1.0">
<att type="string" name="edge.targetArrowShape" value="DIAMOND"/>
<att type="string" name="shared_name" value="Rv0829 (pp) Rv2649"/></edge>
<edge label="Rv0829 (pp) Rv2973c" source="5" target="214" weight="1.0" weightOut="1.0" weigthIn="1.0" countOut="1.0" countIn="1.0">
<att type="string" name="edge.targetArrowShape" value="DIAMOND"/>
<att type="string" name="shared_name" value="Rv0829 (pp) Rv2973c"/></edge>
<edge label="Rv0829 (pp) Rv2944" source="5" target="562" weight="1.0" weightOut="1.0" weigthIn="1.0" countOut="1.0" countIn="1.0">
<att type="string" name="edge.targetArrowShape" value="DIAMOND"/>
<att type="string" name="shared_name" value="Rv0829 (pp) Rv2944"/></edge>
<edge label="Rv0829 (pp) Rv2979c" source="5" target="296" weight="1.0" weightOut="1.0" weigthIn="1.0" countOut="1.0" countIn="1.0">
<att type="string" name="edge.targetArrowShape" value="DIAMOND"/>
<att type="string" name="shared_name" value="Rv0829 (pp) Rv2979c"/></edge>
<edge label="Rv0829 (pp) Rv2978c" source="5" target="315" weight="1.0" weightOut="1.0" weigthIn="1.0" countOut="1.0" countIn="1.0">
<att type="string" name="edge.targetArrowShape" value="DIAMOND"/>
<att type="string" name="shared_name" value="Rv0829 (pp) Rv2978c"/></edge>
<edge label="Rv0829 (pp) Rv2279" source="5" target="103" weight="1.0" weightOut="1.0" weigthIn="1.0" countOut="1.0" countIn="1.0">
<att type="string" name="edge.targetArrowShape" value="DIAMOND"/>
<att type="string" name="shared_name" value="Rv0829 (pp) Rv2279"/></edge>
<edge label="Rv0829 (pp) Rv2191" source="5" target="494" weight="1.0" weightOut="1.0" weigthIn="1.0" countOut="1.0" countIn="1.0">
<att type="string" name="edge.targetArrowShape" value="DIAMOND"/>
<att type="string" name="shared_name" value="Rv0829 (pp) Rv2191"/></edge>
<edge label="Rv0829 (pp) Rv3640c" source="5" target="329" weight="1.0" weightOut="1.0" weigthIn="1.0" countOut="1.0" countIn="1.0">
<att type="string" name="edge.targetArrowShape" value="DIAMOND"/>
<att type="string" name="shared_name" value="Rv0829 (pp) Rv3640c"/></edge>
<edge label="Rv0829 (pp) Rv1317c" source="5" target="27" weight="1.0" weightOut="1.0" weigthIn="1.0" countOut="1.0" countIn="1.0">
<att type="string" name="edge.targetArrowShape" value="DIAMOND"/>
<att type="string" name="shared_name" value="Rv0829 (pp) Rv1317c"/></edge>
<edge label="Rv0829 (pp) Rv1316c" source="5" target="45" weight="1.0" weightOut="1.0" weigthIn="1.0" countOut="1.0" countIn="1.0">
<att type="string" name="edge.targetArrowShape" value="DIAMOND"/>
<att type="string" name="shared_name" value="Rv0829 (pp) Rv1316c"/></edge>
<edge label="Rv0829 (pp) Rv2816c" source="5" target="256" weight="1.0" weightOut="1.0" weigthIn="1.0" countOut="1.0" countIn="1.0">
<att type="string" name="edge.targetArrowShape" value="DIAMOND"/>
<att type="string" name="shared_name" value="Rv0829 (pp) Rv2816c"/></edge>
<edge label="Rv0829 (pp) Rv2894c" source="5" target="272" weight="1.0" weightOut="1.0" weigthIn="1.0" countOut="1.0" countIn="1.0">
<att type="string" name="edge.targetArrowShape" value="DIAMOND"/>
<att type="string" name="shared_name" value="Rv0829 (pp) Rv2894c"/></edge>
<edge label="Rv0829 (pp) Rv1764" source="5" target="117" weight="1.0" weightOut="1.0" weigthIn="1.0" countOut="1.0" countIn="1.0">
<att type="string" name="edge.targetArrowShape" value="DIAMOND"/>
<att type="string" name="shared_name" value="Rv0829 (pp) Rv1764"/></edge>
<edge label="Rv0829 (pp) Rv3202c" source="5" target="408" weight="1.0" weightOut="1.0" weigthIn="1.0" countOut="1.0" countIn="1.0">
<att type="string" name="edge.targetArrowShape" value="DIAMOND"/>
<att type="string" name="shared_name" value="Rv0829 (pp) Rv3202c"/></edge>
<edge label="Rv0829 (pp) Rv1278" source="5" target="353" weight="1.0" weightOut="1.0" weigthIn="1.0" countOut="1.0" countIn="1.0">
<att type="string" name="edge.targetArrowShape" value="DIAMOND"/>
<att type="string" name="shared_name" value="Rv0829 (pp) Rv1278"/></edge>
<edge label="Rv0829 (pp) Rv1149" source="5" target="219" weight="1.0" weightOut="1.0" weigthIn="1.0" countOut="1.0" countIn="1.0">
<att type="string" name="edge.targetArrowShape" value="DIAMOND"/>
<att type="string" name="shared_name" value="Rv0829 (pp) Rv1149"/></edge>
<edge label="Rv0829 (pp) Rv2791c" source="5" target="44" weight="1.0" weightOut="1.0" weigthIn="1.0" countOut="1.0" countIn="1.0">
<att type="string" name="edge.targetArrowShape" value="DIAMOND"/>
<att type="string" name="shared_name" value="Rv0829 (pp) Rv2791c"/></edge>
<edge label="Rv0829 (pp) Rv2792c" source="5" target="30" weight="1.0" weightOut="1.0" weigthIn="1.0" countOut="1.0" countIn="1.0">
<att type="string" name="edge.targetArrowShape" value="DIAMOND"/>
<att type="string" name="shared_name" value="Rv0829 (pp) Rv2792c"/></edge>
<edge label="Rv3017c (pp) Rv0980c" source="6" target="586" weight="1.0" weightOut="1.0" weigthIn="1.0" countOut="1.0" countIn="1.0">
<att type="string" name="edge.targetArrowShape" value="DIAMOND"/>
<att type="string" name="shared_name" value="Rv3017c (pp) Rv0980c"/></edge>
<edge label="Rv3017c (pp) Rv3716c" source="6" target="233" weight="1.0" weightOut="1.0" weigthIn="1.0" countOut="1.0" countIn="1.0">
<att type="string" name="edge.targetArrowShape" value="DIAMOND"/>
<att type="string" name="shared_name" value="Rv3017c (pp) Rv3716c"/></edge>
<edge label="Rv3017c (pp) Rv1057" source="6" target="643" weight="1.0" weightOut="1.0" weigthIn="1.0" countOut="1.0" countIn="1.0">
<att type="string" name="edge.targetArrowShape" value="DIAMOND"/>
<att type="string" name="shared_name" value="Rv3017c (pp) Rv1057"/></edge>
<edge label="Rv3017c (pp) Rv1072" source="6" target="556" weight="1.0" weightOut="1.0" weigthIn="1.0" countOut="1.0" countIn="1.0">
<att type="string" name="edge.targetArrowShape" value="DIAMOND"/>
<att type="string" name="shared_name" value="Rv3017c (pp) Rv1072"/></edge>
<edge label="Rv3017c (pp) Rv2166c" source="6" target="4" weight="1.0" weightOut="1.0" weigthIn="1.0" countOut="1.0" countIn="1.0">
<att type="string" name="edge.targetArrowShape" value="DIAMOND"/>
<att type="string" name="shared_name" value="Rv3017c (pp) Rv2166c"/></edge>
<edge label="Rv3017c (pp) Rv2147c" source="6" target="773" weight="1.0" weightOut="1.0" weigthIn="1.0" countOut="1.0" countIn="1.0">
<att type="string" name="edge.targetArrowShape" value="DIAMOND"/>
<att type="string" name="shared_name" value="Rv3017c (pp) Rv2147c"/></edge>
<edge label="Rv3017c (pp) Rv0140" source="6" target="96" weight="1.0" weightOut="1.0" weigthIn="1.0" countOut="1.0" countIn="1.0">
<att type="string" name="edge.targetArrowShape" value="DIAMOND"/>
<att type="string" name="shared_name" value="Rv3017c (pp) Rv0140"/></edge>
<edge label="Rv3017c (pp) Rv0190" source="6" target="157" weight="1.0" weightOut="1.0" weigthIn="1.0" countOut="1.0" countIn="1.0">
<att type="string" name="edge.targetArrowShape" value="DIAMOND"/>
<att type="string" name="shared_name" value="Rv3017c (pp) Rv0190"/></edge>
<edge label="Rv3017c (pp) Rv3361c" source="6" target="379" weight="1.0" weightOut="1.0" weigthIn="1.0" countOut="1.0" countIn="1.0">
<att type="string" name="edge.targetArrowShape" value="DIAMOND"/>
<att type="string" name="shared_name" value="Rv3017c (pp) Rv3361c"/></edge>
<edge label="Rv3017c (pp) Rv0064" source="6" target="623" weight="1.0" weightOut="1.0" weigthIn="1.0" countOut="1.0" countIn="1.0">
<att type="string" name="edge.targetArrowShape" value="DIAMOND"/>
<att type="string" name="shared_name" value="Rv3017c (pp) Rv0064"/></edge>
<edge label="Rv3017c (pp) Rv0540" source="6" target="691" weight="1.0" weightOut="1.0" weigthIn="1.0" countOut="1.0" countIn="1.0">
<att type="string" name="edge.targetArrowShape" value="DIAMOND"/>
<att type="string" name="shared_name" value="Rv3017c (pp) Rv0540"/></edge>
<edge label="Rv3017c (pp) Rv0483" source="6" target="657" weight="1.0" weightOut="1.0" weigthIn="1.0" countOut="1.0" countIn="1.0">
<att type="string" name="edge.targetArrowShape" value="DIAMOND"/>
<att type="string" name="shared_name" value="Rv3017c (pp) Rv0483"/></edge>
<edge label="Rv3017c (pp) Rv0379" source="6" target="161" weight="1.0" weightOut="1.0" weigthIn="1.0" countOut="1.0" countIn="1.0">
<att type="string" name="edge.targetArrowShape" value="DIAMOND"/>
<att type="string" name="shared_name" value="Rv3017c (pp) Rv0379"/></edge>
<edge label="Rv3017c (pp) Rv0309" source="6" target="829" weight="1.0" weightOut="1.0" weigthIn="1.0" countOut="1.0" countIn="1.0">
<att type="string" name="edge.targetArrowShape" value="DIAMOND"/>
<att type="string" name="shared_name" value="Rv3017c (pp) Rv0309"/></edge>
<edge label="Rv3017c (pp) Rv0288" source="6" target="508" weight="1.0" weightOut="1.0" weigthIn="1.0" countOut="1.0" countIn="1.0">
<att type="string" name="edge.targetArrowShape" value="DIAMOND"/>
<att type="string" name="shared_name" value="Rv3017c (pp) Rv0288"/></edge>
<edge label="Rv3017c (pp) Rv0967" source="6" target="427" weight="1.0" weightOut="1.0" weigthIn="1.0" countOut="1.0" countIn="1.0">
<att type="string" name="edge.targetArrowShape" value="DIAMOND"/>
<att type="string" name="shared_name" value="Rv3017c (pp) Rv0967"/></edge>
<edge label="Rv3017c (pp) Rv0712" source="6" target="864" weight="1.0" weightOut="1.0" weigthIn="1.0" countOut="1.0" countIn="1.0">
<att type="string" name="edge.targetArrowShape" value="DIAMOND"/>
<att type="string" name="shared_name" value="Rv3017c (pp) Rv0712"/></edge>
<edge label="Rv3017c (pp) Rv0793" source="6" target="759" weight="1.0" weightOut="1.0" weigthIn="1.0" countOut="1.0" countIn="1.0">
<att type="string" name="edge.targetArrowShape" value="DIAMOND"/>
<att type="string" name="shared_name" value="Rv3017c (pp) Rv0793"/></edge>
<edge label="Rv3017c (pp) Rv0093c" source="6" target="382" weight="1.0" weightOut="1.0" weigthIn="1.0" countOut="1.0" countIn="1.0">
<att type="string" name="edge.targetArrowShape" value="DIAMOND"/>
<att type="string" name="shared_name" value="Rv3017c (pp) Rv0093c"/></edge>
<edge label="Rv3017c (pp) Rv2829c" source="6" target="417" weight="1.0" weightOut="1.0" weigthIn="1.0" countOut="1.0" countIn="1.0">
<att type="string" name="edge.targetArrowShape" value="DIAMOND"/>
<att type="string" name="shared_name" value="Rv3017c (pp) Rv2829c"/></edge>
<edge label="Rv3017c (pp) Rv3335c" source="6" target="101" weight="1.0" weightOut="1.0" weigthIn="1.0" countOut="1.0" countIn="1.0">
<att type="string" name="edge.targetArrowShape" value="DIAMOND"/>
<att type="string" name="shared_name" value="Rv3017c (pp) Rv3335c"/></edge>
<edge label="Rv3017c (pp) Rv2204c" source="6" target="580" weight="1.0" weightOut="1.0" weigthIn="1.0" countOut="1.0" countIn="1.0">
<att type="string" name="edge.targetArrowShape" value="DIAMOND"/>
<att type="string" name="shared_name" value="Rv3017c (pp) Rv2204c"/></edge>
<edge label="Rv3017c (pp) Rv1038c" source="6" target="250" weight="1.0" weightOut="1.0" weigthIn="1.0" countOut="1.0" countIn="1.0">
<att type="string" name="edge.targetArrowShape" value="DIAMOND"/>
<att type="string" name="shared_name" value="Rv3017c (pp) Rv1038c"/></edge>
<edge label="Rv3017c (pp) Rv0836c" source="6" target="714" weight="1.0" weightOut="1.0" weigthIn="1.0" countOut="1.0" countIn="1.0">
<att type="string" name="edge.targetArrowShape" value="DIAMOND"/>
<att type="string" name="shared_name" value="Rv3017c (pp) Rv0836c"/></edge>
<edge label="Rv3017c (pp) Rv3019c" source="6" target="20" weight="1.0" weightOut="1.0" weigthIn="1.0" countOut="1.0" countIn="1.0">
<att type="string" name="edge.targetArrowShape" value="DIAMOND"/>
<att type="string" name="shared_name" value="Rv3017c (pp) Rv3019c"/></edge>
<edge label="Rv3017c (pp) Rv3005c" source="6" target="669" weight="1.0" weightOut="1.0" weigthIn="1.0" countOut="1.0" countIn="1.0">
<att type="string" name="edge.targetArrowShape" value="DIAMOND"/>
<att type="string" name="shared_name" value="Rv3017c (pp) Rv3005c"/></edge>
<edge label="Rv3017c (pp) Rv3890c" source="6" target="411" weight="1.0" weightOut="1.0" weigthIn="1.0" countOut="1.0" countIn="1.0">
<att type="string" name="edge.targetArrowShape" value="DIAMOND"/>
<att type="string" name="shared_name" value="Rv3017c (pp) Rv3890c"/></edge>
<edge label="Rv3017c (pp) Rv3760" source="6" target="677" weight="1.0" weightOut="1.0" weigthIn="1.0" countOut="1.0" countIn="1.0">
<att type="string" name="edge.targetArrowShape" value="DIAMOND"/>
<att type="string" name="shared_name" value="Rv3017c (pp) Rv3760"/></edge>
<edge label="Rv3017c (pp) Rv3403c" source="6" target="828" weight="1.0" weightOut="1.0" weigthIn="1.0" countOut="1.0" countIn="1.0">
<att type="string" name="edge.targetArrowShape" value="DIAMOND"/>
<att type="string" name="shared_name" value="Rv3017c (pp) Rv3403c"/></edge>
<edge label="Rv3017c (pp) Rv3875" source="6" target="656" weight="1.0" weightOut="1.0" weigthIn="1.0" countOut="1.0" countIn="1.0">
<att type="string" name="edge.targetArrowShape" value="DIAMOND"/>
<att type="string" name="shared_name" value="Rv3017c (pp) Rv3875"/></edge>
<edge label="Rv3017c (pp) Rv3922c" source="6" target="708" weight="1.0" weightOut="1.0" weigthIn="1.0" countOut="1.0" countIn="1.0">
<att type="string" name="edge.targetArrowShape" value="DIAMOND"/>
<att type="string" name="shared_name" value="Rv3017c (pp) Rv3922c"/></edge>
<edge label="Rv3017c (pp) Rv3524" source="6" target="733" weight="1.0" weightOut="1.0" weigthIn="1.0" countOut="1.0" countIn="1.0">
<att type="string" name="edge.targetArrowShape" value="DIAMOND"/>
<att type="string" name="shared_name" value="Rv3017c (pp) Rv3524"/></edge>
<edge label="Rv3017c (pp) Rv2347c" source="6" target="354" weight="1.0" weightOut="1.0" weigthIn="1.0" countOut="1.0" countIn="1.0">
<att type="string" name="edge.targetArrowShape" value="DIAMOND"/>
<att type="string" name="shared_name" value="Rv3017c (pp) Rv2347c"/></edge>
<edge label="Rv3017c (pp) Rv3327" source="6" target="749" weight="1.0" weightOut="1.0" weigthIn="1.0" countOut="1.0" countIn="1.0">
<att type="string" name="edge.targetArrowShape" value="DIAMOND"/>
<att type="string" name="shared_name" value="Rv3017c (pp) Rv3327"/></edge>
<edge label="Rv3017c (pp) Rv3182" source="6" target="547" weight="1.0" weightOut="1.0" weigthIn="1.0" countOut="1.0" countIn="1.0">
<att type="string" name="edge.targetArrowShape" value="DIAMOND"/>
<att type="string" name="shared_name" value="Rv3017c (pp) Rv3182"/></edge>
<edge label="Rv3017c (pp) Rv2377c" source="6" target="176" weight="1.0" weightOut="1.0" weigthIn="1.0" countOut="1.0" countIn="1.0">
<att type="string" name="edge.targetArrowShape" value="DIAMOND"/>
<att type="string" name="shared_name" value="Rv3017c (pp) Rv2377c"/></edge>
<edge label="Rv3017c (pp) Rv3008" source="6" target="347" weight="1.0" weightOut="1.0" weigthIn="1.0" countOut="1.0" countIn="1.0">
<att type="string" name="edge.targetArrowShape" value="DIAMOND"/>
<att type="string" name="shared_name" value="Rv3017c (pp) Rv3008"/></edge>
<edge label="Rv3017c (pp) Rv3031" source="6" target="319" weight="1.0" weightOut="1.0" weigthIn="1.0" countOut="1.0" countIn="1.0">
<att type="string" name="edge.targetArrowShape" value="DIAMOND"/>
<att type="string" name="shared_name" value="Rv3017c (pp) Rv3031"/></edge>
<edge label="Rv3017c (pp) Rv3066" source="6" target="120" weight="1.0" weightOut="1.0" weigthIn="1.0" countOut="1.0" countIn="1.0">
<att type="string" name="edge.targetArrowShape" value="DIAMOND"/>
<att type="string" name="shared_name" value="Rv3017c (pp) Rv3066"/></edge>
<edge label="Rv3017c (pp) Rv3092c" source="6" target="100" weight="1.0" weightOut="1.0" weigthIn="1.0" countOut="1.0" countIn="1.0">
<att type="string" name="edge.targetArrowShape" value="DIAMOND"/>
<att type="string" name="shared_name" value="Rv3017c (pp) Rv3092c"/></edge>
<edge label="Rv3017c (pp) Rv2707" source="6" target="648" weight="1.0" weightOut="1.0" weigthIn="1.0" countOut="1.0" countIn="1.0">
<att type="string" name="edge.targetArrowShape" value="DIAMOND"/>
<att type="string" name="shared_name" value="Rv3017c (pp) Rv2707"/></edge>
<edge label="Rv3017c (pp) Rv2734" source="6" target="594" weight="1.0" weightOut="1.0" weigthIn="1.0" countOut="1.0" countIn="1.0">
<att type="string" name="edge.targetArrowShape" value="DIAMOND"/>
<att type="string" name="shared_name" value="Rv3017c (pp) Rv2734"/></edge>
<edge label="Rv3017c (pp) Rv2630" source="6" target="726" weight="1.0" weightOut="1.0" weigthIn="1.0" countOut="1.0" countIn="1.0">
<att type="string" name="edge.targetArrowShape" value="DIAMOND"/>
<att type="string" name="shared_name" value="Rv3017c (pp) Rv2630"/></edge>
<edge label="Rv3017c (pp) Rv2566" source="6" target="274" weight="1.0" weightOut="1.0" weigthIn="1.0" countOut="1.0" countIn="1.0">
<att type="string" name="edge.targetArrowShape" value="DIAMOND"/>
<att type="string" name="shared_name" value="Rv3017c (pp) Rv2566"/></edge>
<edge label="Rv3017c (pp) Rv2570" source="6" target="229" weight="1.0" weightOut="1.0" weigthIn="1.0" countOut="1.0" countIn="1.0">
<att type="string" name="edge.targetArrowShape" value="DIAMOND"/>
<att type="string" name="shared_name" value="Rv3017c (pp) Rv2570"/></edge>
<edge label="Rv3017c (pp) Rv3064c" source="6" target="738" weight="1.0" weightOut="1.0" weigthIn="1.0" countOut="1.0" countIn="1.0">
<att type="string" name="edge.targetArrowShape" value="DIAMOND"/>
<att type="string" name="shared_name" value="Rv3017c (pp) Rv3064c"/></edge>
<edge label="Rv3017c (pp) Rv2429" source="6" target="175" weight="1.0" weightOut="1.0" weigthIn="1.0" countOut="1.0" countIn="1.0">
<att type="string" name="edge.targetArrowShape" value="DIAMOND"/>
<att type="string" name="shared_name" value="Rv3017c (pp) Rv2429"/></edge>
<edge label="Rv3017c (pp) Rv3555c" source="6" target="75" weight="1.0" weightOut="1.0" weigthIn="1.0" countOut="1.0" countIn="1.0">
<att type="string" name="edge.targetArrowShape" value="DIAMOND"/>
<att type="string" name="shared_name" value="Rv3017c (pp) Rv3555c"/></edge>
<edge label="Rv3017c (pp) Rv1290c" source="6" target="289" weight="1.0" weightOut="1.0" weigthIn="1.0" countOut="1.0" countIn="1.0">
<att type="string" name="edge.targetArrowShape" value="DIAMOND"/>
<att type="string" name="shared_name" value="Rv3017c (pp) Rv1290c"/></edge>
<edge label="Rv3017c (pp) Rv3620c" source="6" target="306" weight="1.0" weightOut="1.0" weigthIn="1.0" countOut="1.0" countIn="1.0">
<att type="string" name="edge.targetArrowShape" value="DIAMOND"/>
<att type="string" name="shared_name" value="Rv3017c (pp) Rv3620c"/></edge>
<edge label="Rv3017c (pp) Rv3603c" source="6" target="249" weight="1.0" weightOut="1.0" weigthIn="1.0" countOut="1.0" countIn="1.0">
<att type="string" name="edge.targetArrowShape" value="DIAMOND"/>
<att type="string" name="shared_name" value="Rv3017c (pp) Rv3603c"/></edge>
<edge label="Rv3017c (pp) Rv2102" source="6" target="645" weight="1.0" weightOut="1.0" weigthIn="1.0" countOut="1.0" countIn="1.0">
<att type="string" name="edge.targetArrowShape" value="DIAMOND"/>
<att type="string" name="shared_name" value="Rv3017c (pp) Rv2102"/></edge>
<edge label="Rv3017c (pp) Rv2272" source="6" target="1" weight="1.0" weightOut="1.0" weigthIn="1.0" countOut="1.0" countIn="1.0">
<att type="string" name="edge.targetArrowShape" value="DIAMOND"/>
<att type="string" name="shared_name" value="Rv3017c (pp) Rv2272"/></edge>
<edge label="Rv3017c (pp) Rv2295" source="6" target="66" weight="1.0" weightOut="1.0" weigthIn="1.0" countOut="1.0" countIn="1.0">
<att type="string" name="edge.targetArrowShape" value="DIAMOND"/>
<att type="string" name="shared_name" value="Rv3017c (pp) Rv2295"/></edge>
<edge label="Rv3017c (pp) Rv2308" source="6" target="658" weight="1.0" weightOut="1.0" weigthIn="1.0" countOut="1.0" countIn="1.0">
<att type="string" name="edge.targetArrowShape" value="DIAMOND"/>
<att type="string" name="shared_name" value="Rv3017c (pp) Rv2308"/></edge>
<edge label="Rv3017c (pp) Rv2393" source="6" target="499" weight="1.0" weightOut="1.0" weigthIn="1.0" countOut="1.0" countIn="1.0">
<att type="string" name="edge.targetArrowShape" value="DIAMOND"/>
<att type="string" name="shared_name" value="Rv3017c (pp) Rv2393"/></edge>
<edge label="Rv3017c (pp) Rv1697" source="6" target="288" weight="1.0" weightOut="1.0" weigthIn="1.0" countOut="1.0" countIn="1.0">
<att type="string" name="edge.targetArrowShape" value="DIAMOND"/>
<att type="string" name="shared_name" value="Rv3017c (pp) Rv1697"/></edge>
<edge label="Rv3017c (pp) Rv1670" source="6" target="327" weight="1.0" weightOut="1.0" weigthIn="1.0" countOut="1.0" countIn="1.0">
<att type="string" name="edge.targetArrowShape" value="DIAMOND"/>
<att type="string" name="shared_name" value="Rv3017c (pp) Rv1670"/></edge>
<edge label="Rv3017c (pp) Rv1829" source="6" target="596" weight="1.0" weightOut="1.0" weigthIn="1.0" countOut="1.0" countIn="1.0">
<att type="string" name="edge.targetArrowShape" value="DIAMOND"/>
<att type="string" name="shared_name" value="Rv3017c (pp) Rv1829"/></edge>
<edge label="Rv3017c (pp) Rv1811" source="6" target="463" weight="1.0" weightOut="1.0" weigthIn="1.0" countOut="1.0" countIn="1.0">
<att type="string" name="edge.targetArrowShape" value="DIAMOND"/>
<att type="string" name="shared_name" value="Rv3017c (pp) Rv1811"/></edge>
<edge label="Rv3017c (pp) Rv1873" source="6" target="555" weight="1.0" weightOut="1.0" weigthIn="1.0" countOut="1.0" countIn="1.0">
<att type="string" name="edge.targetArrowShape" value="DIAMOND"/>
<att type="string" name="shared_name" value="Rv3017c (pp) Rv1873"/></edge>
<edge label="Rv3017c (pp) Rv1741" source="6" target="146" weight="1.0" weightOut="1.0" weigthIn="1.0" countOut="1.0" countIn="1.0">
<att type="string" name="edge.targetArrowShape" value="DIAMOND"/>
<att type="string" name="shared_name" value="Rv3017c (pp) Rv1741"/></edge>
<edge label="Rv3017c (pp) Rv1197" source="6" target="141" weight="1.0" weightOut="1.0" weigthIn="1.0" countOut="1.0" countIn="1.0">
<att type="string" name="edge.targetArrowShape" value="DIAMOND"/>
<att type="string" name="shared_name" value="Rv3017c (pp) Rv1197"/></edge>
<edge label="Rv3017c (pp) Rv2417c" source="6" target="82" weight="1.0" weightOut="1.0" weigthIn="1.0" countOut="1.0" countIn="1.0">
<att type="string" name="edge.targetArrowShape" value="DIAMOND"/>
<att type="string" name="shared_name" value="Rv3017c (pp) Rv2417c"/></edge>
<edge label="Rv3017c (pp) Rv1433" source="6" target="378" weight="1.0" weightOut="1.0" weigthIn="1.0" countOut="1.0" countIn="1.0">
<att type="string" name="edge.targetArrowShape" value="DIAMOND"/>
<att type="string" name="shared_name" value="Rv3017c (pp) Rv1433"/></edge>
<edge label="Rv3017c (pp) Rv1375" source="6" target="820" weight="1.0" weightOut="1.0" weigthIn="1.0" countOut="1.0" countIn="1.0">
<att type="string" name="edge.targetArrowShape" value="DIAMOND"/>
<att type="string" name="shared_name" value="Rv3017c (pp) Rv1375"/></edge>
<edge label="Rv3017c (pp) Rv2968c" source="6" target="688" weight="1.0" weightOut="1.0" weigthIn="1.0" countOut="1.0" countIn="1.0">
<att type="string" name="edge.targetArrowShape" value="DIAMOND"/>
<att type="string" name="shared_name" value="Rv3017c (pp) Rv2968c"/></edge>
<edge label="Rv3017c (pp) Rv1995" source="6" target="218" weight="1.0" weightOut="1.0" weigthIn="1.0" countOut="1.0" countIn="1.0">
<att type="string" name="edge.targetArrowShape" value="DIAMOND"/>
<att type="string" name="shared_name" value="Rv3017c (pp) Rv1995"/></edge>
<edge label="Rv3017c (pp) Rv1955" source="6" target="153" weight="1.0" weightOut="1.0" weigthIn="1.0" countOut="1.0" countIn="1.0">
<att type="string" name="edge.targetArrowShape" value="DIAMOND"/>
<att type="string" name="shared_name" value="Rv3017c (pp) Rv1955"/></edge>
<edge label="Rv3017c (pp) Rv3688c" source="6" target="198" weight="1.0" weightOut="1.0" weigthIn="1.0" countOut="1.0" countIn="1.0">
<att type="string" name="edge.targetArrowShape" value="DIAMOND"/>
<att type="string" name="shared_name" value="Rv3017c (pp) Rv3688c"/></edge>
<edge label="Rv3161c (pp) Rv3083" source="7" target="123" weight="1.0" weightOut="1.0" weigthIn="1.0" countOut="1.0" countIn="1.0">
<att type="string" name="edge.targetArrowShape" value="DIAMOND"/>
<att type="string" name="shared_name" value="Rv3161c (pp) Rv3083"/></edge>
<edge label="Rv3161c (pp) Rv3065" source="7" target="119" weight="1.0" weightOut="1.0" weigthIn="1.0" countOut="1.0" countIn="1.0">
<att type="string" name="edge.targetArrowShape" value="DIAMOND"/>
<att type="string" name="shared_name" value="Rv3161c (pp) Rv3065"/></edge>
<edge label="Rv3161c (pp) Rv3077" source="7" target="135" weight="1.0" weightOut="1.0" weigthIn="1.0" countOut="1.0" countIn="1.0">
<att type="string" name="edge.targetArrowShape" value="DIAMOND"/>
<att type="string" name="shared_name" value="Rv3161c (pp) Rv3077"/></edge>
<edge label="Rv3161c (pp) Rv3854c" source="7" target="450" weight="1.0" weightOut="1.0" weigthIn="1.0" countOut="1.0" countIn="1.0">
<att type="string" name="edge.targetArrowShape" value="DIAMOND"/>
<att type="string" name="shared_name" value="Rv3161c (pp) Rv3854c"/></edge>
<edge label="Rv3161c (pp) Rv3270" source="7" target="243" weight="1.0" weightOut="1.0" weigthIn="1.0" countOut="1.0" countIn="1.0">
<att type="string" name="edge.targetArrowShape" value="DIAMOND"/>
<att type="string" name="shared_name" value="Rv3161c (pp) Rv3270"/></edge>
<edge label="Rv3161c (pp) Rv3117" source="7" target="705" weight="1.0" weightOut="1.0" weigthIn="1.0" countOut="1.0" countIn="1.0">
<att type="string" name="edge.targetArrowShape" value="DIAMOND"/>
<att type="string" name="shared_name" value="Rv3161c (pp) Rv3117"/></edge>
<edge label="Rv3161c (pp) Rv3841" source="7" target="635" weight="1.0" weightOut="1.0" weigthIn="1.0" countOut="1.0" countIn="1.0">
<att type="string" name="edge.targetArrowShape" value="DIAMOND"/>
<att type="string" name="shared_name" value="Rv3161c (pp) Rv3841"/></edge>
<edge label="Rv3161c (pp) Rv3846" source="7" target="630" weight="1.0" weightOut="1.0" weigthIn="1.0" countOut="1.0" countIn="1.0">
<att type="string" name="edge.targetArrowShape" value="DIAMOND"/>
<att type="string" name="shared_name" value="Rv3161c (pp) Rv3846"/></edge>
<edge label="Rv3161c (pp) Rv0815c" source="7" target="824" weight="1.0" weightOut="1.0" weigthIn="1.0" countOut="1.0" countIn="1.0">
<att type="string" name="edge.targetArrowShape" value="DIAMOND"/>
<att type="string" name="shared_name" value="Rv3161c (pp) Rv0815c"/></edge>
<edge label="Rv3161c (pp) Rv2329c" source="7" target="24" weight="1.0" weightOut="1.0" weigthIn="1.0" countOut="1.0" countIn="1.0">
<att type="string" name="edge.targetArrowShape" value="DIAMOND"/>
<att type="string" name="shared_name" value="Rv3161c (pp) Rv2329c"/></edge>
<edge label="Rv3161c (pp) Rv2325c" source="7" target="196" weight="1.0" weightOut="1.0" weigthIn="1.0" countOut="1.0" countIn="1.0">
<att type="string" name="edge.targetArrowShape" value="DIAMOND"/>
<att type="string" name="shared_name" value="Rv3161c (pp) Rv2325c"/></edge>
<edge label="Rv3161c (pp) Rv3049c" source="7" target="455" weight="1.0" weightOut="1.0" weigthIn="1.0" countOut="1.0" countIn="1.0">
<att type="string" name="edge.targetArrowShape" value="DIAMOND"/>
<att type="string" name="shared_name" value="Rv3161c (pp) Rv3049c"/></edge>
<edge label="Rv3161c (pp) Rv0892" source="7" target="129" weight="1.0" weightOut="1.0" weigthIn="1.0" countOut="1.0" countIn="1.0">
<att type="string" name="edge.targetArrowShape" value="DIAMOND"/>
<att type="string" name="shared_name" value="Rv3161c (pp) Rv0892"/></edge>
<edge label="Rv3161c (pp) Rv0934" source="7" target="473" weight="1.0" weightOut="1.0" weigthIn="1.0" countOut="1.0" countIn="1.0">
<att type="string" name="edge.targetArrowShape" value="DIAMOND"/>
<att type="string" name="shared_name" value="Rv3161c (pp) Rv0934"/></edge>
<edge label="Rv3161c (pp) Rv0969" source="7" target="418" weight="1.0" weightOut="1.0" weigthIn="1.0" countOut="1.0" countIn="1.0">
<att type="string" name="edge.targetArrowShape" value="DIAMOND"/>
<att type="string" name="shared_name" value="Rv3161c (pp) Rv0969"/></edge>
<edge label="Rv3161c (pp) Rv0932c" source="7" target="318" weight="1.0" weightOut="1.0" weigthIn="1.0" countOut="1.0" countIn="1.0">
<att type="string" name="edge.targetArrowShape" value="DIAMOND"/>
<att type="string" name="shared_name" value="Rv3161c (pp) Rv0932c"/></edge>
<edge label="Rv3161c (pp) Rv0545c" source="7" target="47" weight="1.0" weightOut="1.0" weigthIn="1.0" countOut="1.0" countIn="1.0">
<att type="string" name="edge.targetArrowShape" value="DIAMOND"/>
<att type="string" name="shared_name" value="Rv3161c (pp) Rv0545c"/></edge>
<edge label="Rv3161c (pp) Rv1737c" source="7" target="278" weight="1.0" weightOut="1.0" weigthIn="1.0" countOut="1.0" countIn="1.0">
<att type="string" name="edge.targetArrowShape" value="DIAMOND"/>
<att type="string" name="shared_name" value="Rv3161c (pp) Rv1737c"/></edge>
<edge label="Rv3161c (pp) Rv0711" source="7" target="868" weight="1.0" weightOut="1.0" weigthIn="1.0" countOut="1.0" countIn="1.0">
<att type="string" name="edge.targetArrowShape" value="DIAMOND"/>
<att type="string" name="shared_name" value="Rv3161c (pp) Rv0711"/></edge>
<edge label="Rv3161c (pp) Rv2920c" source="7" target="568" weight="1.0" weightOut="1.0" weigthIn="1.0" countOut="1.0" countIn="1.0">
<att type="string" name="edge.targetArrowShape" value="DIAMOND"/>
<att type="string" name="shared_name" value="Rv3161c (pp) Rv2920c"/></edge>
<edge label="Rv3161c (pp) Rv1286" source="7" target="293" weight="1.0" weightOut="1.0" weigthIn="1.0" countOut="1.0" countIn="1.0">
<att type="string" name="edge.targetArrowShape" value="DIAMOND"/>
<att type="string" name="shared_name" value="Rv3161c (pp) Rv1286"/></edge>
<edge label="Rv3161c (pp) Rv1284" source="7" target="290" weight="1.0" weightOut="1.0" weigthIn="1.0" countOut="1.0" countIn="1.0">
<att type="string" name="edge.targetArrowShape" value="DIAMOND"/>
<att type="string" name="shared_name" value="Rv3161c (pp) Rv1284"/></edge>
<edge label="Rv3161c (pp) Rv1066" source="7" target="539" weight="1.0" weightOut="1.0" weigthIn="1.0" countOut="1.0" countIn="1.0">
<att type="string" name="edge.targetArrowShape" value="DIAMOND"/>
<att type="string" name="shared_name" value="Rv3161c (pp) Rv1066"/></edge>
<edge label="Rv3161c (pp) Rv1029" source="7" target="613" weight="1.0" weightOut="1.0" weigthIn="1.0" countOut="1.0" countIn="1.0">
<att type="string" name="edge.targetArrowShape" value="DIAMOND"/>
<att type="string" name="shared_name" value="Rv3161c (pp) Rv1029"/></edge>
<edge label="Rv3161c (pp) Rv1030" source="7" target="598" weight="1.0" weightOut="1.0" weigthIn="1.0" countOut="1.0" countIn="1.0">
<att type="string" name="edge.targetArrowShape" value="DIAMOND"/>
<att type="string" name="shared_name" value="Rv3161c (pp) Rv1030"/></edge>
<edge label="Rv3161c (pp) Rv0143c" source="7" target="9" weight="1.0" weightOut="1.0" weigthIn="1.0" countOut="1.0" countIn="1.0">
<att type="string" name="edge.targetArrowShape" value="DIAMOND"/>
<att type="string" name="shared_name" value="Rv3161c (pp) Rv0143c"/></edge>
<edge label="Rv3161c (pp) Rv0296c" source="7" target="799" weight="1.0" weightOut="1.0" weigthIn="1.0" countOut="1.0" countIn="1.0">
<att type="string" name="edge.targetArrowShape" value="DIAMOND"/>
<att type="string" name="shared_name" value="Rv3161c (pp) Rv0296c"/></edge>
<edge label="Rv3161c (pp) Rv0103c" source="7" target="767" weight="1.0" weightOut="1.0" weigthIn="1.0" countOut="1.0" countIn="1.0">
<att type="string" name="edge.targetArrowShape" value="DIAMOND"/>
<att type="string" name="shared_name" value="Rv3161c (pp) Rv0103c"/></edge>
<edge label="Rv3161c (pp) Rv1997" source="7" target="216" weight="1.0" weightOut="1.0" weigthIn="1.0" countOut="1.0" countIn="1.0">
<att type="string" name="edge.targetArrowShape" value="DIAMOND"/>
<att type="string" name="shared_name" value="Rv3161c (pp) Rv1997"/></edge>
<edge label="Rv3161c (pp) Rv2025c" source="7" target="633" weight="1.0" weightOut="1.0" weigthIn="1.0" countOut="1.0" countIn="1.0">
<att type="string" name="edge.targetArrowShape" value="DIAMOND"/>
<att type="string" name="shared_name" value="Rv3161c (pp) Rv2025c"/></edge>
<edge label="Rv3161c (pp) Rv1876" source="7" target="548" weight="1.0" weightOut="1.0" weigthIn="1.0" countOut="1.0" countIn="1.0">
<att type="string" name="edge.targetArrowShape" value="DIAMOND"/>
<att type="string" name="shared_name" value="Rv3161c (pp) Rv1876"/></edge>
<edge label="Rv3161c (pp) Rv1469" source="7" target="406" weight="1.0" weightOut="1.0" weigthIn="1.0" countOut="1.0" countIn="1.0">
<att type="string" name="edge.targetArrowShape" value="DIAMOND"/>
<att type="string" name="shared_name" value="Rv3161c (pp) Rv1469"/></edge>
<edge label="Rv3161c (pp) Rv1393c" source="7" target="822" weight="1.0" weightOut="1.0" weigthIn="1.0" countOut="1.0" countIn="1.0">
<att type="string" name="edge.targetArrowShape" value="DIAMOND"/>
<att type="string" name="shared_name" value="Rv3161c (pp) Rv1393c"/></edge>
<edge label="Rv3161c (pp) Rv2287" source="7" target="83" weight="1.0" weightOut="1.0" weigthIn="1.0" countOut="1.0" countIn="1.0">
<att type="string" name="edge.targetArrowShape" value="DIAMOND"/>
<att type="string" name="shared_name" value="Rv3161c (pp) Rv2287"/></edge>
<edge label="Rv3161c (pp) Rv2391" source="7" target="497" weight="1.0" weightOut="1.0" weigthIn="1.0" countOut="1.0" countIn="1.0">
<att type="string" name="edge.targetArrowShape" value="DIAMOND"/>
<att type="string" name="shared_name" value="Rv3161c (pp) Rv2391"/></edge>
<edge label="Rv3161c (pp) Rv3742c" source="7" target="432" weight="1.0" weightOut="1.0" weigthIn="1.0" countOut="1.0" countIn="1.0">
<att type="string" name="edge.targetArrowShape" value="DIAMOND"/>
<att type="string" name="shared_name" value="Rv3161c (pp) Rv3742c"/></edge>
<edge label="Rv3161c (pp) Rv3741c" source="7" target="448" weight="1.0" weightOut="1.0" weigthIn="1.0" countOut="1.0" countIn="1.0">
<att type="string" name="edge.targetArrowShape" value="DIAMOND"/>
<att type="string" name="shared_name" value="Rv3161c (pp) Rv3741c"/></edge>
<edge label="Rv3161c (pp) Rv3299c" source="7" target="386" weight="1.0" weightOut="1.0" weigthIn="1.0" countOut="1.0" countIn="1.0">
<att type="string" name="edge.targetArrowShape" value="DIAMOND"/>
<att type="string" name="shared_name" value="Rv3161c (pp) Rv3299c"/></edge>
<edge label="Rv3161c (pp) Rv1909c" source="7" target="809" weight="1.0" weightOut="1.0" weigthIn="1.0" countOut="1.0" countIn="1.0">
<att type="string" name="edge.targetArrowShape" value="DIAMOND"/>
<att type="string" name="shared_name" value="Rv3161c (pp) Rv1909c"/></edge>
<edge label="Rv3161c (pp) Rv1908c" source="7" target="819" weight="1.0" weightOut="1.0" weigthIn="1.0" countOut="1.0" countIn="1.0">
<att type="string" name="edge.targetArrowShape" value="DIAMOND"/>
<att type="string" name="shared_name" value="Rv3161c (pp) Rv1908c"/></edge>
<edge label="Rv3161c (pp) Rv2400c" source="7" target="665" weight="1.0" weightOut="1.0" weigthIn="1.0" countOut="1.0" countIn="1.0">
<att type="string" name="edge.targetArrowShape" value="DIAMOND"/>
<att type="string" name="shared_name" value="Rv3161c (pp) Rv2400c"/></edge>
<edge label="Rv2485c (pp) Rv0860" source="8" target="170" weight="1.0" weightOut="1.0" weigthIn="1.0" countOut="1.0" countIn="1.0">
<att type="string" name="edge.targetArrowShape" value="DIAMOND"/>
<att type="string" name="shared_name" value="Rv2485c (pp) Rv0860"/></edge>
<edge label="Rv2485c (pp) Rv0873" source="8" target="220" weight="1.0" weightOut="1.0" weigthIn="1.0" countOut="1.0" countIn="1.0">
<att type="string" name="edge.targetArrowShape" value="DIAMOND"/>
<att type="string" name="shared_name" value="Rv2485c (pp) Rv0873"/></edge>
<edge label="Rv2485c (pp) Rv0636" source="8" target="237" weight="1.0" weightOut="1.0" weigthIn="1.0" countOut="1.0" countIn="1.0">
<att type="string" name="edge.targetArrowShape" value="DIAMOND"/>
<att type="string" name="shared_name" value="Rv2485c (pp) Rv0636"/></edge>
<edge label="Rv2485c (pp) Rv0635" source="8" target="238" weight="1.0" weightOut="1.0" weigthIn="1.0" countOut="1.0" countIn="1.0">
<att type="string" name="edge.targetArrowShape" value="DIAMOND"/>
<att type="string" name="shared_name" value="Rv2485c (pp) Rv0635"/></edge>
<edge label="Rv2485c (pp) Rv0672" source="8" target="291" weight="1.0" weightOut="1.0" weigthIn="1.0" countOut="1.0" countIn="1.0">
<att type="string" name="edge.targetArrowShape" value="DIAMOND"/>
<att type="string" name="shared_name" value="Rv2485c (pp) Rv0672"/></edge>
<edge label="Rv2485c (pp) Rv0687" source="8" target="308" weight="1.0" weightOut="1.0" weigthIn="1.0" countOut="1.0" countIn="1.0">
<att type="string" name="edge.targetArrowShape" value="DIAMOND"/>
<att type="string" name="shared_name" value="Rv2485c (pp) Rv0687"/></edge>
<edge label="Rv2485c (pp) Rv1400c" source="8" target="719" weight="1.0" weightOut="1.0" weigthIn="1.0" countOut="1.0" countIn="1.0">
<att type="string" name="edge.targetArrowShape" value="DIAMOND"/>
<att type="string" name="shared_name" value="Rv2485c (pp) Rv1400c"/></edge>
<edge label="Rv2485c (pp) Rv1856c" source="8" target="818" weight="1.0" weightOut="1.0" weigthIn="1.0" countOut="1.0" countIn="1.0">
<att type="string" name="edge.targetArrowShape" value="DIAMOND"/>
<att type="string" name="shared_name" value="Rv2485c (pp) Rv1856c"/></edge>
<edge label="Rv2485c (pp) Rv0975c" source="8" target="275" weight="1.0" weightOut="1.0" weigthIn="1.0" countOut="1.0" countIn="1.0">
<att type="string" name="edge.targetArrowShape" value="DIAMOND"/>
<att type="string" name="shared_name" value="Rv2485c (pp) Rv0975c"/></edge>
<edge label="Rv2485c (pp) Rv0974c" source="8" target="263" weight="1.0" weightOut="1.0" weigthIn="1.0" countOut="1.0" countIn="1.0">
<att type="string" name="edge.targetArrowShape" value="DIAMOND"/>
<att type="string" name="shared_name" value="Rv2485c (pp) Rv0974c"/></edge>
<edge label="Rv2485c (pp) Rv0973c" source="8" target="300" weight="1.0" weightOut="1.0" weigthIn="1.0" countOut="1.0" countIn="1.0">
<att type="string" name="edge.targetArrowShape" value="DIAMOND"/>
<att type="string" name="shared_name" value="Rv2485c (pp) Rv0973c"/></edge>
<edge label="Rv2485c (pp) Rv0972c" source="8" target="279" weight="1.0" weightOut="1.0" weigthIn="1.0" countOut="1.0" countIn="1.0">
<att type="string" name="edge.targetArrowShape" value="DIAMOND"/>
<att type="string" name="shared_name" value="Rv2485c (pp) Rv0972c"/></edge>
<edge label="Rv2485c (pp) Rv0632c" source="8" target="373" weight="1.0" weightOut="1.0" weigthIn="1.0" countOut="1.0" countIn="1.0">
<att type="string" name="edge.targetArrowShape" value="DIAMOND"/>
<att type="string" name="shared_name" value="Rv2485c (pp) Rv0632c"/></edge>
<edge label="Rv2485c (pp) Rv0244c" source="8" target="560" weight="1.0" weightOut="1.0" weigthIn="1.0" countOut="1.0" countIn="1.0">
<att type="string" name="edge.targetArrowShape" value="DIAMOND"/>
<att type="string" name="shared_name" value="Rv2485c (pp) Rv0244c"/></edge>
<edge label="Rv2485c (pp) Rv0242c" source="8" target="604" weight="1.0" weightOut="1.0" weigthIn="1.0" countOut="1.0" countIn="1.0">
<att type="string" name="edge.targetArrowShape" value="DIAMOND"/>
<att type="string" name="shared_name" value="Rv2485c (pp) Rv0242c"/></edge>
<edge label="Rv2485c (pp) Rv0241c" source="8" target="606" weight="1.0" weightOut="1.0" weigthIn="1.0" countOut="1.0" countIn="1.0">
<att type="string" name="edge.targetArrowShape" value="DIAMOND"/>
<att type="string" name="shared_name" value="Rv2485c (pp) Rv0241c"/></edge>
<edge label="Rv2485c (pp) Rv1254" source="8" target="363" weight="1.0" weightOut="1.0" weigthIn="1.0" countOut="1.0" countIn="1.0">
<att type="string" name="edge.targetArrowShape" value="DIAMOND"/>
<att type="string" name="shared_name" value="Rv2485c (pp) Rv1254"/></edge>
<edge label="Rv2485c (pp) Rv2182c" source="8" target="167" weight="1.0" weightOut="1.0" weigthIn="1.0" countOut="1.0" countIn="1.0">
<att type="string" name="edge.targetArrowShape" value="DIAMOND"/>
<att type="string" name="shared_name" value="Rv2485c (pp) Rv2182c"/></edge>
<edge label="Rv2485c (pp) Rv1549" source="8" target="792" weight="1.0" weightOut="1.0" weigthIn="1.0" countOut="1.0" countIn="1.0">
<att type="string" name="edge.targetArrowShape" value="DIAMOND"/>
<att type="string" name="shared_name" value="Rv2485c (pp) Rv1549"/></edge>
<edge label="Rv2485c (pp) Rv3487c" source="8" target="195" weight="1.0" weightOut="1.0" weigthIn="1.0" countOut="1.0" countIn="1.0">
<att type="string" name="edge.targetArrowShape" value="DIAMOND"/>
<att type="string" name="shared_name" value="Rv2485c (pp) Rv3487c"/></edge>
<edge label="Rv2485c (pp) Rv1493" source="8" target="390" weight="1.0" weightOut="1.0" weigthIn="1.0" countOut="1.0" countIn="1.0">
<att type="string" name="edge.targetArrowShape" value="DIAMOND"/>
<att type="string" name="shared_name" value="Rv2485c (pp) Rv1493"/></edge>
<edge label="Rv2485c (pp) Rv1013" source="8" target="449" weight="1.0" weightOut="1.0" weigthIn="1.0" countOut="1.0" countIn="1.0">
<att type="string" name="edge.targetArrowShape" value="DIAMOND"/>
<att type="string" name="shared_name" value="Rv2485c (pp) Rv1013"/></edge>
<edge label="Rv2485c (pp) Rv1076" source="8" target="523" weight="1.0" weightOut="1.0" weigthIn="1.0" countOut="1.0" countIn="1.0">
<att type="string" name="edge.targetArrowShape" value="DIAMOND"/>
<att type="string" name="shared_name" value="Rv2485c (pp) Rv1076"/></edge>
<edge label="Rv2485c (pp) Rv1070c" source="8" target="525" weight="1.0" weightOut="1.0" weigthIn="1.0" countOut="1.0" countIn="1.0">
<att type="string" name="edge.targetArrowShape" value="DIAMOND"/>
<att type="string" name="shared_name" value="Rv2485c (pp) Rv1070c"/></edge>
<edge label="Rv2485c (pp) Rv3389c" source="8" target="230" weight="1.0" weightOut="1.0" weigthIn="1.0" countOut="1.0" countIn="1.0">
<att type="string" name="edge.targetArrowShape" value="DIAMOND"/>
<att type="string" name="shared_name" value="Rv2485c (pp) Rv3389c"/></edge>
<edge label="Rv2485c (pp) Rv3801c" source="8" target="512" weight="1.0" weightOut="1.0" weigthIn="1.0" countOut="1.0" countIn="1.0">
<att type="string" name="edge.targetArrowShape" value="DIAMOND"/>
<att type="string" name="shared_name" value="Rv2485c (pp) Rv3801c"/></edge>
<edge label="Rv2485c (pp) Rv0271c" source="8" target="780" weight="1.0" weightOut="1.0" weigthIn="1.0" countOut="1.0" countIn="1.0">
<att type="string" name="edge.targetArrowShape" value="DIAMOND"/>
<att type="string" name="shared_name" value="Rv2485c (pp) Rv0271c"/></edge>
<edge label="Rv2485c (pp) Rv3097c" source="8" target="28" weight="1.0" weightOut="1.0" weigthIn="1.0" countOut="1.0" countIn="1.0">
<att type="string" name="edge.targetArrowShape" value="DIAMOND"/>
<att type="string" name="shared_name" value="Rv2485c (pp) Rv3097c"/></edge>
<edge label="Rv2485c (pp) Rv1933c" source="8" target="592" weight="1.0" weightOut="1.0" weigthIn="1.0" countOut="1.0" countIn="1.0">
<att type="string" name="edge.targetArrowShape" value="DIAMOND"/>
<att type="string" name="shared_name" value="Rv2485c (pp) Rv1933c"/></edge>
<edge label="Rv2485c (pp) Rv3094c" source="8" target="69" weight="1.0" weightOut="1.0" weigthIn="1.0" countOut="1.0" countIn="1.0">
<att type="string" name="edge.targetArrowShape" value="DIAMOND"/>
<att type="string" name="shared_name" value="Rv2485c (pp) Rv3094c"/></edge>
<edge label="Rv2485c (pp) Rv1467c" source="8" target="65" weight="1.0" weightOut="1.0" weigthIn="1.0" countOut="1.0" countIn="1.0">
<att type="string" name="edge.targetArrowShape" value="DIAMOND"/>
<att type="string" name="shared_name" value="Rv2485c (pp) Rv1467c"/></edge>
<edge label="Rv2485c (pp) Rv0243" source="8" target="466" weight="1.0" weightOut="1.0" weigthIn="1.0" countOut="1.0" countIn="1.0">
<att type="string" name="edge.targetArrowShape" value="DIAMOND"/>
<att type="string" name="shared_name" value="Rv2485c (pp) Rv0243"/></edge>
<edge label="Rv2485c (pp) Rv0164" source="8" target="58" weight="1.0" weightOut="1.0" weigthIn="1.0" countOut="1.0" countIn="1.0">
<att type="string" name="edge.targetArrowShape" value="DIAMOND"/>
<att type="string" name="shared_name" value="Rv2485c (pp) Rv0164"/></edge>
<edge label="Rv2485c (pp) Rv0166" source="8" target="60" weight="1.0" weightOut="1.0" weigthIn="1.0" countOut="1.0" countIn="1.0">
<att type="string" name="edge.targetArrowShape" value="DIAMOND"/>
<att type="string" name="shared_name" value="Rv2485c (pp) Rv0166"/></edge>
<edge label="Rv2485c (pp) Rv0035" source="8" target="451" weight="1.0" weightOut="1.0" weigthIn="1.0" countOut="1.0" countIn="1.0">
<att type="string" name="edge.targetArrowShape" value="DIAMOND"/>
<att type="string" name="shared_name" value="Rv2485c (pp) Rv0035"/></edge>
<edge label="Rv2485c (pp) Rv0033" source="8" target="453" weight="1.0" weightOut="1.0" weigthIn="1.0" countOut="1.0" countIn="1.0">
<att type="string" name="edge.targetArrowShape" value="DIAMOND"/>
<att type="string" name="shared_name" value="Rv2485c (pp) Rv0033"/></edge>
<edge label="Rv2485c (pp) Rv3061c" source="8" target="557" weight="1.0" weightOut="1.0" weigthIn="1.0" countOut="1.0" countIn="1.0">
<att type="string" name="edge.targetArrowShape" value="DIAMOND"/>
<att type="string" name="shared_name" value="Rv2485c (pp) Rv3061c"/></edge>
<edge label="Rv2485c (pp) Rv2941" source="8" target="567" weight="1.0" weightOut="1.0" weigthIn="1.0" countOut="1.0" countIn="1.0">
<att type="string" name="edge.targetArrowShape" value="DIAMOND"/>
<att type="string" name="shared_name" value="Rv2485c (pp) Rv2941"/></edge>
<edge label="Rv2485c (pp) Rv2930" source="8" target="578" weight="1.0" weightOut="1.0" weigthIn="1.0" countOut="1.0" countIn="1.0">
<att type="string" name="edge.targetArrowShape" value="DIAMOND"/>
<att type="string" name="shared_name" value="Rv2485c (pp) Rv2930"/></edge>
<edge label="Rv2485c (pp) Rv1185c" source="8" target="395" weight="1.0" weightOut="1.0" weigthIn="1.0" countOut="1.0" countIn="1.0">
<att type="string" name="edge.targetArrowShape" value="DIAMOND"/>
<att type="string" name="shared_name" value="Rv2485c (pp) Rv1185c"/></edge>
<edge label="Rv2485c (pp) Rv3089" source="8" target="206" weight="1.0" weightOut="1.0" weigthIn="1.0" countOut="1.0" countIn="1.0">
<att type="string" name="edge.targetArrowShape" value="DIAMOND"/>
<att type="string" name="shared_name" value="Rv2485c (pp) Rv3089"/></edge>
<edge label="Rv2485c (pp) Rv3084" source="8" target="121" weight="1.0" weightOut="1.0" weigthIn="1.0" countOut="1.0" countIn="1.0">
<att type="string" name="edge.targetArrowShape" value="DIAMOND"/>
<att type="string" name="shared_name" value="Rv2485c (pp) Rv3084"/></edge>
<edge label="Rv2485c (pp) Rv3280" source="8" target="227" weight="1.0" weightOut="1.0" weigthIn="1.0" countOut="1.0" countIn="1.0">
<att type="string" name="edge.targetArrowShape" value="DIAMOND"/>
<att type="string" name="shared_name" value="Rv2485c (pp) Rv3280"/></edge>
<edge label="Rv2485c (pp) Rv3285" source="8" target="199" weight="1.0" weightOut="1.0" weigthIn="1.0" countOut="1.0" countIn="1.0">
<att type="string" name="edge.targetArrowShape" value="DIAMOND"/>
<att type="string" name="shared_name" value="Rv2485c (pp) Rv3285"/></edge>
<edge label="Rv2485c (pp) Rv3224" source="8" target="316" weight="1.0" weightOut="1.0" weigthIn="1.0" countOut="1.0" countIn="1.0">
<att type="string" name="edge.targetArrowShape" value="DIAMOND"/>
<att type="string" name="shared_name" value="Rv2485c (pp) Rv3224"/></edge>
<edge label="Rv2485c (pp) Rv3140" source="8" target="730" weight="1.0" weightOut="1.0" weigthIn="1.0" countOut="1.0" countIn="1.0">
<att type="string" name="edge.targetArrowShape" value="DIAMOND"/>
<att type="string" name="shared_name" value="Rv2485c (pp) Rv3140"/></edge>
<edge label="Rv2485c (pp) Rv3139" source="8" target="723" weight="1.0" weightOut="1.0" weigthIn="1.0" countOut="1.0" countIn="1.0">
<att type="string" name="edge.targetArrowShape" value="DIAMOND"/>
<att type="string" name="shared_name" value="Rv2485c (pp) Rv3139"/></edge>
<edge label="Rv2485c (pp) Rv3774" source="8" target="692" weight="1.0" weightOut="1.0" weigthIn="1.0" countOut="1.0" countIn="1.0">
<att type="string" name="edge.targetArrowShape" value="DIAMOND"/>
<att type="string" name="shared_name" value="Rv2485c (pp) Rv3774"/></edge>
<edge label="Rv2485c (pp) Rv3797" source="8" target="713" weight="1.0" weightOut="1.0" weigthIn="1.0" countOut="1.0" countIn="1.0">
<att type="string" name="edge.targetArrowShape" value="DIAMOND"/>
<att type="string" name="shared_name" value="Rv2485c (pp) Rv3797"/></edge>
<edge label="Rv2485c (pp) Rv2790c" source="8" target="826" weight="1.0" weightOut="1.0" weigthIn="1.0" countOut="1.0" countIn="1.0">
<att type="string" name="edge.targetArrowShape" value="DIAMOND"/>
<att type="string" name="shared_name" value="Rv2485c (pp) Rv2790c"/></edge>
<edge label="Rv2485c (pp) Rv1814" source="8" target="462" weight="1.0" weightOut="1.0" weigthIn="1.0" countOut="1.0" countIn="1.0">
<att type="string" name="edge.targetArrowShape" value="DIAMOND"/>
<att type="string" name="shared_name" value="Rv2485c (pp) Rv1814"/></edge>
<edge label="Rv2485c (pp) Rv1925" source="8" target="55" weight="1.0" weightOut="1.0" weigthIn="1.0" countOut="1.0" countIn="1.0">
<att type="string" name="edge.targetArrowShape" value="DIAMOND"/>
<att type="string" name="shared_name" value="Rv2485c (pp) Rv1925"/></edge>
<edge label="Rv2485c (pp) Rv1618" source="8" target="452" weight="1.0" weightOut="1.0" weigthIn="1.0" countOut="1.0" countIn="1.0">
<att type="string" name="edge.targetArrowShape" value="DIAMOND"/>
<att type="string" name="shared_name" value="Rv2485c (pp) Rv1618"/></edge>
<edge label="Rv2485c (pp) Rv3229c" source="8" target="76" weight="1.0" weightOut="1.0" weigthIn="1.0" countOut="1.0" countIn="1.0">
<att type="string" name="edge.targetArrowShape" value="DIAMOND"/>
<att type="string" name="shared_name" value="Rv2485c (pp) Rv3229c"/></edge>
<edge label="Rv2485c (pp) Rv1745c" source="8" target="747" weight="1.0" weightOut="1.0" weigthIn="1.0" countOut="1.0" countIn="1.0">
<att type="string" name="edge.targetArrowShape" value="DIAMOND"/>
<att type="string" name="shared_name" value="Rv2485c (pp) Rv1745c"/></edge>
<edge label="Rv2485c (pp) Rv0046c" source="8" target="259" weight="1.0" weightOut="1.0" weigthIn="1.0" countOut="1.0" countIn="1.0">
<att type="string" name="edge.targetArrowShape" value="DIAMOND"/>
<att type="string" name="shared_name" value="Rv2485c (pp) Rv0046c"/></edge>
<edge label="Rv2485c (pp) Rv2948c" source="8" target="573" weight="1.0" weightOut="1.0" weigthIn="1.0" countOut="1.0" countIn="1.0">
<att type="string" name="edge.targetArrowShape" value="DIAMOND"/>
<att type="string" name="shared_name" value="Rv2485c (pp) Rv2948c"/></edge>
<edge label="Rv2485c (pp) Rv2950c" source="8" target="177" weight="1.0" weightOut="1.0" weigthIn="1.0" countOut="1.0" countIn="1.0">
<att type="string" name="edge.targetArrowShape" value="DIAMOND"/>
<att type="string" name="shared_name" value="Rv2485c (pp) Rv2950c"/></edge>
<edge label="Rv2485c (pp) Rv2499c" source="8" target="484" weight="1.0" weightOut="1.0" weigthIn="1.0" countOut="1.0" countIn="1.0">
<att type="string" name="edge.targetArrowShape" value="DIAMOND"/>
<att type="string" name="shared_name" value="Rv2485c (pp) Rv2499c"/></edge>
<edge label="Rv2485c (pp) Rv3515c" source="8" target="307" weight="1.0" weightOut="1.0" weigthIn="1.0" countOut="1.0" countIn="1.0">
<att type="string" name="edge.targetArrowShape" value="DIAMOND"/>
<att type="string" name="shared_name" value="Rv2485c (pp) Rv3515c"/></edge>
<edge label="Rv2485c (pp) Rv3549c" source="8" target="496" weight="1.0" weightOut="1.0" weigthIn="1.0" countOut="1.0" countIn="1.0">
<att type="string" name="edge.targetArrowShape" value="DIAMOND"/>
<att type="string" name="shared_name" value="Rv2485c (pp) Rv3549c"/></edge>
<edge label="Rv2485c (pp) Rv3530c" source="8" target="22" weight="1.0" weightOut="1.0" weigthIn="1.0" countOut="1.0" countIn="1.0">
<att type="string" name="edge.targetArrowShape" value="DIAMOND"/>
<att type="string" name="shared_name" value="Rv2485c (pp) Rv3530c"/></edge>
<edge label="Rv2485c (pp) Rv2289" source="8" target="86" weight="1.0" weightOut="1.0" weigthIn="1.0" countOut="1.0" countIn="1.0">
<att type="string" name="edge.targetArrowShape" value="DIAMOND"/>
<att type="string" name="shared_name" value="Rv2485c (pp) Rv2289"/></edge>
<edge label="Rv2485c (pp) Rv2247" source="8" target="35" weight="1.0" weightOut="1.0" weigthIn="1.0" countOut="1.0" countIn="1.0">
<att type="string" name="edge.targetArrowShape" value="DIAMOND"/>
<att type="string" name="shared_name" value="Rv2485c (pp) Rv2247"/></edge>
<edge label="Rv2485c (pp) Rv2245" source="8" target="33" weight="1.0" weightOut="1.0" weigthIn="1.0" countOut="1.0" countIn="1.0">
<att type="string" name="edge.targetArrowShape" value="DIAMOND"/>
<att type="string" name="shared_name" value="Rv2485c (pp) Rv2245"/></edge>
<edge label="Rv2485c (pp) Rv2246" source="8" target="34" weight="1.0" weightOut="1.0" weigthIn="1.0" countOut="1.0" countIn="1.0">
<att type="string" name="edge.targetArrowShape" value="DIAMOND"/>
<att type="string" name="shared_name" value="Rv2485c (pp) Rv2246"/></edge>
<edge label="Rv2485c (pp) Rv2243" source="8" target="31" weight="1.0" weightOut="1.0" weigthIn="1.0" countOut="1.0" countIn="1.0">
<att type="string" name="edge.targetArrowShape" value="DIAMOND"/>
<att type="string" name="shared_name" value="Rv2485c (pp) Rv2243"/></edge>
<edge label="Rv2485c (pp) Rv2244" source="8" target="32" weight="1.0" weightOut="1.0" weigthIn="1.0" countOut="1.0" countIn="1.0">
<att type="string" name="edge.targetArrowShape" value="DIAMOND"/>
<att type="string" name="shared_name" value="Rv2485c (pp) Rv2244"/></edge>
<edge label="Rv2485c (pp) Rv2524c" source="8" target="891" weight="1.0" weightOut="1.0" weigthIn="1.0" countOut="1.0" countIn="1.0">
<att type="string" name="edge.targetArrowShape" value="DIAMOND"/>
<att type="string" name="shared_name" value="Rv2485c (pp) Rv2524c"/></edge>
<edge label="Rv2485c (pp) Rv2500c" source="8" target="53" weight="1.0" weightOut="1.0" weigthIn="1.0" countOut="1.0" countIn="1.0">
<att type="string" name="edge.targetArrowShape" value="DIAMOND"/>
<att type="string" name="shared_name" value="Rv2485c (pp) Rv2500c"/></edge>
<edge label="Rv2485c (pp) Rv2502c" source="8" target="19" weight="1.0" weightOut="1.0" weigthIn="1.0" countOut="1.0" countIn="1.0">
<att type="string" name="edge.targetArrowShape" value="DIAMOND"/>
<att type="string" name="shared_name" value="Rv2485c (pp) Rv2502c"/></edge>
<edge label="Rv2485c (pp) Rv2501c" source="8" target="59" weight="1.0" weightOut="1.0" weigthIn="1.0" countOut="1.0" countIn="1.0">
<att type="string" name="edge.targetArrowShape" value="DIAMOND"/>
<att type="string" name="shared_name" value="Rv2485c (pp) Rv2501c"/></edge>
<edge label="Rv2485c (pp) Rv3582c" source="8" target="269" weight="1.0" weightOut="1.0" weigthIn="1.0" countOut="1.0" countIn="1.0">
<att type="string" name="edge.targetArrowShape" value="DIAMOND"/>
<att type="string" name="shared_name" value="Rv2485c (pp) Rv3582c"/></edge>
<edge label="Rv2485c (pp) Rv2503c" source="8" target="36" weight="1.0" weightOut="1.0" weigthIn="1.0" countOut="1.0" countIn="1.0">
<att type="string" name="edge.targetArrowShape" value="DIAMOND"/>
<att type="string" name="shared_name" value="Rv2485c (pp) Rv2503c"/></edge>
<edge label="Rv2485c (pp) Rv2504c" source="8" target="0" weight="1.0" weightOut="1.0" weigthIn="1.0" countOut="1.0" countIn="1.0">
<att type="string" name="edge.targetArrowShape" value="DIAMOND"/>
<att type="string" name="shared_name" value="Rv2485c (pp) Rv2504c"/></edge>
<edge label="Rv2485c (pp) Rv2679" source="8" target="678" weight="1.0" weightOut="1.0" weigthIn="1.0" countOut="1.0" countIn="1.0">
<att type="string" name="edge.targetArrowShape" value="DIAMOND"/>
<att type="string" name="shared_name" value="Rv2485c (pp) Rv2679"/></edge>
<edge label="Rv0143c (pp) Rv2329c" source="9" target="24" weight="1.0" weightOut="1.0" weigthIn="1.0" countOut="1.0" countIn="1.0">
<att type="string" name="edge.targetArrowShape" value="DIAMOND"/>
<att type="string" name="shared_name" value="Rv0143c (pp) Rv2329c"/></edge>
<edge label="Rv0143c (pp) Rv0892" source="9" target="129" weight="1.0" weightOut="1.0" weigthIn="1.0" countOut="1.0" countIn="1.0">
<att type="string" name="edge.targetArrowShape" value="DIAMOND"/>
<att type="string" name="shared_name" value="Rv0143c (pp) Rv0892"/></edge>
<edge label="Rv0143c (pp) Rv2325c" source="9" target="196" weight="1.0" weightOut="1.0" weigthIn="1.0" countOut="1.0" countIn="1.0">
<att type="string" name="edge.targetArrowShape" value="DIAMOND"/>
<att type="string" name="shared_name" value="Rv0143c (pp) Rv2325c"/></edge>
<edge label="Rv0143c (pp) Rv0711" source="9" target="868" weight="1.0" weightOut="1.0" weigthIn="1.0" countOut="1.0" countIn="1.0">
<att type="string" name="edge.targetArrowShape" value="DIAMOND"/>
<att type="string" name="shared_name" value="Rv0143c (pp) Rv0711"/></edge>
<edge label="Rv0143c (pp) Rv0969" source="9" target="418" weight="1.0" weightOut="1.0" weigthIn="1.0" countOut="1.0" countIn="1.0">
<att type="string" name="edge.targetArrowShape" value="DIAMOND"/>
<att type="string" name="shared_name" value="Rv0143c (pp) Rv0969"/></edge>
<edge label="Rv0143c (pp) Rv0934" source="9" target="473" weight="1.0" weightOut="1.0" weigthIn="1.0" countOut="1.0" countIn="1.0">
<att type="string" name="edge.targetArrowShape" value="DIAMOND"/>
<att type="string" name="shared_name" value="Rv0143c (pp) Rv0934"/></edge>
<edge label="Rv0143c (pp) Rv1909c" source="9" target="809" weight="1.0" weightOut="1.0" weigthIn="1.0" countOut="1.0" countIn="1.0">
<att type="string" name="edge.targetArrowShape" value="DIAMOND"/>
<att type="string" name="shared_name" value="Rv0143c (pp) Rv1909c"/></edge>
<edge label="Rv0143c (pp) Rv1908c" source="9" target="819" weight="1.0" weightOut="1.0" weigthIn="1.0" countOut="1.0" countIn="1.0">
<att type="string" name="edge.targetArrowShape" value="DIAMOND"/>
<att type="string" name="shared_name" value="Rv0143c (pp) Rv1908c"/></edge>
<edge label="Rv0143c (pp) Rv0296c" source="9" target="799" weight="1.0" weightOut="1.0" weigthIn="1.0" countOut="1.0" countIn="1.0">
<att type="string" name="edge.targetArrowShape" value="DIAMOND"/>
<att type="string" name="shared_name" value="Rv0143c (pp) Rv0296c"/></edge>
<edge label="Rv0143c (pp) Rv1066" source="9" target="539" weight="1.0" weightOut="1.0" weigthIn="1.0" countOut="1.0" countIn="1.0">
<att type="string" name="edge.targetArrowShape" value="DIAMOND"/>
<att type="string" name="shared_name" value="Rv0143c (pp) Rv1066"/></edge>
<edge label="Rv0143c (pp) Rv1030" source="9" target="598" weight="1.0" weightOut="1.0" weigthIn="1.0" countOut="1.0" countIn="1.0">
<att type="string" name="edge.targetArrowShape" value="DIAMOND"/>
<att type="string" name="shared_name" value="Rv0143c (pp) Rv1030"/></edge>
<edge label="Rv0143c (pp) Rv1029" source="9" target="613" weight="1.0" weightOut="1.0" weigthIn="1.0" countOut="1.0" countIn="1.0">
<att type="string" name="edge.targetArrowShape" value="DIAMOND"/>
<att type="string" name="shared_name" value="Rv0143c (pp) Rv1029"/></edge>
<edge label="Rv0143c (pp) Rv1284" source="9" target="290" weight="1.0" weightOut="1.0" weigthIn="1.0" countOut="1.0" countIn="1.0">
<att type="string" name="edge.targetArrowShape" value="DIAMOND"/>
<att type="string" name="shared_name" value="Rv0143c (pp) Rv1284"/></edge>
<edge label="Rv0143c (pp) Rv1286" source="9" target="293" weight="1.0" weightOut="1.0" weigthIn="1.0" countOut="1.0" countIn="1.0">
<att type="string" name="edge.targetArrowShape" value="DIAMOND"/>
<att type="string" name="shared_name" value="Rv0143c (pp) Rv1286"/></edge>
<edge label="Rv0143c (pp) Rv3161c" source="9" target="7" weight="1.0" weightOut="1.0" weigthIn="1.0" countOut="1.0" countIn="1.0">
<att type="string" name="edge.targetArrowShape" value="DIAMOND"/>
<att type="string" name="shared_name" value="Rv0143c (pp) Rv3161c"/></edge>
<edge label="Rv0143c (pp) Rv1469" source="9" target="406" weight="1.0" weightOut="1.0" weigthIn="1.0" countOut="1.0" countIn="1.0">
<att type="string" name="edge.targetArrowShape" value="DIAMOND"/>
<att type="string" name="shared_name" value="Rv0143c (pp) Rv1469"/></edge>
<edge label="Rv0143c (pp) Rv1876" source="9" target="548" weight="1.0" weightOut="1.0" weigthIn="1.0" countOut="1.0" countIn="1.0">
<att type="string" name="edge.targetArrowShape" value="DIAMOND"/>
<att type="string" name="shared_name" value="Rv0143c (pp) Rv1876"/></edge>
<edge label="Rv0143c (pp) Rv1997" source="9" target="216" weight="1.0" weightOut="1.0" weigthIn="1.0" countOut="1.0" countIn="1.0">
<att type="string" name="edge.targetArrowShape" value="DIAMOND"/>
<att type="string" name="shared_name" value="Rv0143c (pp) Rv1997"/></edge>
<edge label="Rv0143c (pp) Rv0103c" source="9" target="767" weight="1.0" weightOut="1.0" weigthIn="1.0" countOut="1.0" countIn="1.0">
<att type="string" name="edge.targetArrowShape" value="DIAMOND"/>
<att type="string" name="shared_name" value="Rv0143c (pp) Rv0103c"/></edge>
<edge label="Rv0143c (pp) Rv2400c" source="9" target="665" weight="1.0" weightOut="1.0" weigthIn="1.0" countOut="1.0" countIn="1.0">
<att type="string" name="edge.targetArrowShape" value="DIAMOND"/>
<att type="string" name="shared_name" value="Rv0143c (pp) Rv2400c"/></edge>
<edge label="Rv0143c (pp) Rv0545c" source="9" target="47" weight="1.0" weightOut="1.0" weigthIn="1.0" countOut="1.0" countIn="1.0">
<att type="string" name="edge.targetArrowShape" value="DIAMOND"/>
<att type="string" name="shared_name" value="Rv0143c (pp) Rv0545c"/></edge>
<edge label="Rv0143c (pp) Rv2391" source="9" target="497" weight="1.0" weightOut="1.0" weigthIn="1.0" countOut="1.0" countIn="1.0">
<att type="string" name="edge.targetArrowShape" value="DIAMOND"/>
<att type="string" name="shared_name" value="Rv0143c (pp) Rv2391"/></edge>
<edge label="Rv0143c (pp) Rv2287" source="9" target="83" weight="1.0" weightOut="1.0" weigthIn="1.0" countOut="1.0" countIn="1.0">
<att type="string" name="edge.targetArrowShape" value="DIAMOND"/>
<att type="string" name="shared_name" value="Rv0143c (pp) Rv2287"/></edge>
<edge label="Rv0143c (pp) Rv3049c" source="9" target="455" weight="1.0" weightOut="1.0" weigthIn="1.0" countOut="1.0" countIn="1.0">
<att type="string" name="edge.targetArrowShape" value="DIAMOND"/>
<att type="string" name="shared_name" value="Rv0143c (pp) Rv3049c"/></edge>
<edge label="Rv0143c (pp) Rv3299c" source="9" target="386" weight="1.0" weightOut="1.0" weigthIn="1.0" countOut="1.0" countIn="1.0">
<att type="string" name="edge.targetArrowShape" value="DIAMOND"/>
<att type="string" name="shared_name" value="Rv0143c (pp) Rv3299c"/></edge>
<edge label="Rv0143c (pp) Rv0932c" source="9" target="318" weight="1.0" weightOut="1.0" weigthIn="1.0" countOut="1.0" countIn="1.0">
<att type="string" name="edge.targetArrowShape" value="DIAMOND"/>
<att type="string" name="shared_name" value="Rv0143c (pp) Rv0932c"/></edge>
<edge label="Rv0143c (pp) Rv1737c" source="9" target="278" weight="1.0" weightOut="1.0" weigthIn="1.0" countOut="1.0" countIn="1.0">
<att type="string" name="edge.targetArrowShape" value="DIAMOND"/>
<att type="string" name="shared_name" value="Rv0143c (pp) Rv1737c"/></edge>
<edge label="Rv0143c (pp) Rv2920c" source="9" target="568" weight="1.0" weightOut="1.0" weigthIn="1.0" countOut="1.0" countIn="1.0">
<att type="string" name="edge.targetArrowShape" value="DIAMOND"/>
<att type="string" name="shared_name" value="Rv0143c (pp) Rv2920c"/></edge>
<edge label="Rv0143c (pp) Rv1393c" source="9" target="822" weight="1.0" weightOut="1.0" weigthIn="1.0" countOut="1.0" countIn="1.0">
<att type="string" name="edge.targetArrowShape" value="DIAMOND"/>
<att type="string" name="shared_name" value="Rv0143c (pp) Rv1393c"/></edge>
<edge label="Rv0143c (pp) Rv3077" source="9" target="135" weight="1.0" weightOut="1.0" weigthIn="1.0" countOut="1.0" countIn="1.0">
<att type="string" name="edge.targetArrowShape" value="DIAMOND"/>
<att type="string" name="shared_name" value="Rv0143c (pp) Rv3077"/></edge>
<edge label="Rv0143c (pp) Rv3741c" source="9" target="448" weight="1.0" weightOut="1.0" weigthIn="1.0" countOut="1.0" countIn="1.0">
<att type="string" name="edge.targetArrowShape" value="DIAMOND"/>
<att type="string" name="shared_name" value="Rv0143c (pp) Rv3741c"/></edge>
<edge label="Rv0143c (pp) Rv3083" source="9" target="123" weight="1.0" weightOut="1.0" weigthIn="1.0" countOut="1.0" countIn="1.0">
<att type="string" name="edge.targetArrowShape" value="DIAMOND"/>
<att type="string" name="shared_name" value="Rv0143c (pp) Rv3083"/></edge>
<edge label="Rv0143c (pp) Rv3742c" source="9" target="432" weight="1.0" weightOut="1.0" weigthIn="1.0" countOut="1.0" countIn="1.0">
<att type="string" name="edge.targetArrowShape" value="DIAMOND"/>
<att type="string" name="shared_name" value="Rv0143c (pp) Rv3742c"/></edge>
<edge label="Rv0143c (pp) Rv3065" source="9" target="119" weight="1.0" weightOut="1.0" weigthIn="1.0" countOut="1.0" countIn="1.0">
<att type="string" name="edge.targetArrowShape" value="DIAMOND"/>
<att type="string" name="shared_name" value="Rv0143c (pp) Rv3065"/></edge>
<edge label="Rv0143c (pp) Rv3117" source="9" target="705" weight="1.0" weightOut="1.0" weigthIn="1.0" countOut="1.0" countIn="1.0">
<att type="string" name="edge.targetArrowShape" value="DIAMOND"/>
<att type="string" name="shared_name" value="Rv0143c (pp) Rv3117"/></edge>
<edge label="Rv0143c (pp) Rv2025c" source="9" target="633" weight="1.0" weightOut="1.0" weigthIn="1.0" countOut="1.0" countIn="1.0">
<att type="string" name="edge.targetArrowShape" value="DIAMOND"/>
<att type="string" name="shared_name" value="Rv0143c (pp) Rv2025c"/></edge>
<edge label="Rv0143c (pp) Rv3270" source="9" target="243" weight="1.0" weightOut="1.0" weigthIn="1.0" countOut="1.0" countIn="1.0">
<att type="string" name="edge.targetArrowShape" value="DIAMOND"/>
<att type="string" name="shared_name" value="Rv0143c (pp) Rv3270"/></edge>
<edge label="Rv0143c (pp) Rv3841" source="9" target="635" weight="1.0" weightOut="1.0" weigthIn="1.0" countOut="1.0" countIn="1.0">
<att type="string" name="edge.targetArrowShape" value="DIAMOND"/>
<att type="string" name="shared_name" value="Rv0143c (pp) Rv3841"/></edge>
<edge label="Rv0143c (pp) Rv3846" source="9" target="630" weight="1.0" weightOut="1.0" weigthIn="1.0" countOut="1.0" countIn="1.0">
<att type="string" name="edge.targetArrowShape" value="DIAMOND"/>
<att type="string" name="shared_name" value="Rv0143c (pp) Rv3846"/></edge>
<edge label="Rv0143c (pp) Rv0815c" source="9" target="824" weight="1.0" weightOut="1.0" weigthIn="1.0" countOut="1.0" countIn="1.0">
<att type="string" name="edge.targetArrowShape" value="DIAMOND"/>
<att type="string" name="shared_name" value="Rv0143c (pp) Rv0815c"/></edge>
<edge label="Rv0143c (pp) Rv3854c" source="9" target="450" weight="1.0" weightOut="1.0" weigthIn="1.0" countOut="1.0" countIn="1.0">
<att type="string" name="edge.targetArrowShape" value="DIAMOND"/>
<att type="string" name="shared_name" value="Rv0143c (pp) Rv3854c"/></edge>
<edge label="Rv1131 (pp) Rv1475c" source="10" target="469" weight="1.0" weightOut="1.0" weigthIn="1.0" countOut="1.0" countIn="1.0">
<att type="string" name="edge.targetArrowShape" value="DIAMOND"/>
<att type="string" name="shared_name" value="Rv1131 (pp) Rv1475c"/></edge>
<edge label="Rv1131 (pp) Rv3251c" source="10" target="281" weight="1.0" weightOut="1.0" weigthIn="1.0" countOut="1.0" countIn="1.0">
<att type="string" name="edge.targetArrowShape" value="DIAMOND"/>
<att type="string" name="shared_name" value="Rv1131 (pp) Rv3251c"/></edge>
<edge label="Rv1131 (pp) Rv3230c" source="10" target="388" weight="1.0" weightOut="1.0" weigthIn="1.0" countOut="1.0" countIn="1.0">
<att type="string" name="edge.targetArrowShape" value="DIAMOND"/>
<att type="string" name="shared_name" value="Rv1131 (pp) Rv3230c"/></edge>
<edge label="Rv1131 (pp) Rv2161c" source="10" target="188" weight="1.0" weightOut="1.0" weigthIn="1.0" countOut="1.0" countIn="1.0">
<att type="string" name="edge.targetArrowShape" value="DIAMOND"/>
<att type="string" name="shared_name" value="Rv1131 (pp) Rv2161c"/></edge>
<edge label="Rv1131 (pp) Rv0951" source="10" target="434" weight="1.0" weightOut="1.0" weigthIn="1.0" countOut="1.0" countIn="1.0">
<att type="string" name="edge.targetArrowShape" value="DIAMOND"/>
<att type="string" name="shared_name" value="Rv1131 (pp) Rv0951"/></edge>
<edge label="Rv1131 (pp) Rv0791c" source="10" target="690" weight="1.0" weightOut="1.0" weigthIn="1.0" countOut="1.0" countIn="1.0">
<att type="string" name="edge.targetArrowShape" value="DIAMOND"/>
<att type="string" name="shared_name" value="Rv1131 (pp) Rv0791c"/></edge>
<edge label="Rv1131 (pp) Rv0694" source="10" target="544" weight="1.0" weightOut="1.0" weigthIn="1.0" countOut="1.0" countIn="1.0">
<att type="string" name="edge.targetArrowShape" value="DIAMOND"/>
<att type="string" name="shared_name" value="Rv1131 (pp) Rv0694"/></edge>
<edge label="Rv1131 (pp) Rv0768" source="10" target="715" weight="1.0" weightOut="1.0" weigthIn="1.0" countOut="1.0" countIn="1.0">
<att type="string" name="edge.targetArrowShape" value="DIAMOND"/>
<att type="string" name="shared_name" value="Rv1131 (pp) Rv0768"/></edge>
<edge label="Rv1131 (pp) Rv0896" source="10" target="124" weight="1.0" weightOut="1.0" weigthIn="1.0" countOut="1.0" countIn="1.0">
<att type="string" name="edge.targetArrowShape" value="DIAMOND"/>
<att type="string" name="shared_name" value="Rv1131 (pp) Rv0896"/></edge>
<edge label="Rv1131 (pp) Rv0843" source="10" target="26" weight="1.0" weightOut="1.0" weigthIn="1.0" countOut="1.0" countIn="1.0">
<att type="string" name="edge.targetArrowShape" value="DIAMOND"/>
<att type="string" name="shared_name" value="Rv1131 (pp) Rv0843"/></edge>
<edge label="Rv1131 (pp) Rv0197" source="10" target="111" weight="1.0" weightOut="1.0" weigthIn="1.0" countOut="1.0" countIn="1.0">
<att type="string" name="edge.targetArrowShape" value="DIAMOND"/>
<att type="string" name="shared_name" value="Rv1131 (pp) Rv0197"/></edge>
<edge label="Rv1131 (pp) Rv0247c" source="10" target="520" weight="1.0" weightOut="1.0" weigthIn="1.0" countOut="1.0" countIn="1.0">
<att type="string" name="edge.targetArrowShape" value="DIAMOND"/>
<att type="string" name="shared_name" value="Rv1131 (pp) Rv0247c"/></edge>
<edge label="Rv1131 (pp) Rv0157" source="10" target="48" weight="1.0" weightOut="1.0" weigthIn="1.0" countOut="1.0" countIn="1.0">
<att type="string" name="edge.targetArrowShape" value="DIAMOND"/>
<att type="string" name="shared_name" value="Rv1131 (pp) Rv0157"/></edge>
<edge label="Rv1131 (pp) Rv0156" source="10" target="51" weight="1.0" weightOut="1.0" weigthIn="1.0" countOut="1.0" countIn="1.0">
<att type="string" name="edge.targetArrowShape" value="DIAMOND"/>
<att type="string" name="shared_name" value="Rv1131 (pp) Rv0156"/></edge>
<edge label="Rv1131 (pp) Rv0161" source="10" target="57" weight="1.0" weightOut="1.0" weigthIn="1.0" countOut="1.0" countIn="1.0">
<att type="string" name="edge.targetArrowShape" value="DIAMOND"/>
<att type="string" name="shared_name" value="Rv1131 (pp) Rv0161"/></edge>
<edge label="Rv1131 (pp) Rv0252" source="10" target="475" weight="1.0" weightOut="1.0" weigthIn="1.0" countOut="1.0" countIn="1.0">
<att type="string" name="edge.targetArrowShape" value="DIAMOND"/>
<att type="string" name="shared_name" value="Rv1131 (pp) Rv0252"/></edge>
<edge label="Rv1131 (pp) Rv0211" source="10" target="419" weight="1.0" weightOut="1.0" weigthIn="1.0" countOut="1.0" countIn="1.0">
<att type="string" name="edge.targetArrowShape" value="DIAMOND"/>
<att type="string" name="shared_name" value="Rv1131 (pp) Rv0211"/></edge>
<edge label="Rv1131 (pp) Rv0467" source="10" target="610" weight="1.0" weightOut="1.0" weigthIn="1.0" countOut="1.0" countIn="1.0">
<att type="string" name="edge.targetArrowShape" value="DIAMOND"/>
<att type="string" name="shared_name" value="Rv1131 (pp) Rv0467"/></edge>
<edge label="Rv1131 (pp) Rv0063" source="10" target="626" weight="1.0" weightOut="1.0" weigthIn="1.0" countOut="1.0" countIn="1.0">
<att type="string" name="edge.targetArrowShape" value="DIAMOND"/>
<att type="string" name="shared_name" value="Rv1131 (pp) Rv0063"/></edge>
<edge label="Rv1131 (pp) Rv0085" source="10" target="666" weight="1.0" weightOut="1.0" weigthIn="1.0" countOut="1.0" countIn="1.0">
<att type="string" name="edge.targetArrowShape" value="DIAMOND"/>
<att type="string" name="shared_name" value="Rv1131 (pp) Rv0085"/></edge>
<edge label="Rv1131 (pp) Rv2200c" source="10" target="667" weight="1.0" weightOut="1.0" weigthIn="1.0" countOut="1.0" countIn="1.0">
<att type="string" name="edge.targetArrowShape" value="DIAMOND"/>
<att type="string" name="shared_name" value="Rv1131 (pp) Rv2200c"/></edge>
<edge label="Rv1131 (pp) Rv1854c" source="10" target="794" weight="1.0" weightOut="1.0" weigthIn="1.0" countOut="1.0" countIn="1.0">
<att type="string" name="edge.targetArrowShape" value="DIAMOND"/>
<att type="string" name="shared_name" value="Rv1131 (pp) Rv1854c"/></edge>
<edge label="Rv1131 (pp) Rv1872c" source="10" target="493" weight="1.0" weightOut="1.0" weigthIn="1.0" countOut="1.0" countIn="1.0">
<att type="string" name="edge.targetArrowShape" value="DIAMOND"/>
<att type="string" name="shared_name" value="Rv1131 (pp) Rv1872c"/></edge>
<edge label="Rv1131 (pp) Rv0338c" source="10" target="72" weight="1.0" weightOut="1.0" weigthIn="1.0" countOut="1.0" countIn="1.0">
<att type="string" name="edge.targetArrowShape" value="DIAMOND"/>
<att type="string" name="shared_name" value="Rv1131 (pp) Rv0338c"/></edge>
<edge label="Rv1131 (pp) Rv1817" source="10" target="472" weight="1.0" weightOut="1.0" weigthIn="1.0" countOut="1.0" countIn="1.0">
<att type="string" name="edge.targetArrowShape" value="DIAMOND"/>
<att type="string" name="shared_name" value="Rv1131 (pp) Rv1817"/></edge>
<edge label="Rv1131 (pp) Rv1866" source="10" target="531" weight="1.0" weightOut="1.0" weigthIn="1.0" countOut="1.0" countIn="1.0">
<att type="string" name="edge.targetArrowShape" value="DIAMOND"/>
<att type="string" name="shared_name" value="Rv1131 (pp) Rv1866"/></edge>
<edge label="Rv1131 (pp) Rv1936" source="10" target="68" weight="1.0" weightOut="1.0" weigthIn="1.0" countOut="1.0" countIn="1.0">
<att type="string" name="edge.targetArrowShape" value="DIAMOND"/>
<att type="string" name="shared_name" value="Rv1131 (pp) Rv1936"/></edge>
<edge label="Rv1131 (pp) Rv1915" source="10" target="91" weight="1.0" weightOut="1.0" weigthIn="1.0" countOut="1.0" countIn="1.0">
<att type="string" name="edge.targetArrowShape" value="DIAMOND"/>
<att type="string" name="shared_name" value="Rv1131 (pp) Rv1915"/></edge>
<edge label="Rv1131 (pp) Rv1916" source="10" target="92" weight="1.0" weightOut="1.0" weigthIn="1.0" countOut="1.0" countIn="1.0">
<att type="string" name="edge.targetArrowShape" value="DIAMOND"/>
<att type="string" name="shared_name" value="Rv1131 (pp) Rv1916"/></edge>
<edge label="Rv1131 (pp) Rv1726" source="10" target="173" weight="1.0" weightOut="1.0" weigthIn="1.0" countOut="1.0" countIn="1.0">
<att type="string" name="edge.targetArrowShape" value="DIAMOND"/>
<att type="string" name="shared_name" value="Rv1131 (pp) Rv1726"/></edge>
<edge label="Rv1131 (pp) Rv1465" source="10" target="397" weight="1.0" weightOut="1.0" weigthIn="1.0" countOut="1.0" countIn="1.0">
<att type="string" name="edge.targetArrowShape" value="DIAMOND"/>
<att type="string" name="shared_name" value="Rv1131 (pp) Rv1465"/></edge>
<edge label="Rv1131 (pp) Rv1552" source="10" target="800" weight="1.0" weightOut="1.0" weigthIn="1.0" countOut="1.0" countIn="1.0">
<att type="string" name="edge.targetArrowShape" value="DIAMOND"/>
<att type="string" name="shared_name" value="Rv1131 (pp) Rv1552"/></edge>
<edge label="Rv1131 (pp) Rv1555" source="10" target="804" weight="1.0" weightOut="1.0" weigthIn="1.0" countOut="1.0" countIn="1.0">
<att type="string" name="edge.targetArrowShape" value="DIAMOND"/>
<att type="string" name="shared_name" value="Rv1131 (pp) Rv1555"/></edge>
<edge label="Rv1131 (pp) Rv1240" source="10" target="355" weight="1.0" weightOut="1.0" weigthIn="1.0" countOut="1.0" countIn="1.0">
<att type="string" name="edge.targetArrowShape" value="DIAMOND"/>
<att type="string" name="shared_name" value="Rv1131 (pp) Rv1240"/></edge>
<edge label="Rv1131 (pp) Rv1309" source="10" target="831" weight="1.0" weightOut="1.0" weigthIn="1.0" countOut="1.0" countIn="1.0">
<att type="string" name="edge.targetArrowShape" value="DIAMOND"/>
<att type="string" name="shared_name" value="Rv1131 (pp) Rv1309"/></edge>
<edge label="Rv1131 (pp) Rv1304" source="10" target="836" weight="1.0" weightOut="1.0" weigthIn="1.0" countOut="1.0" countIn="1.0">
<att type="string" name="edge.targetArrowShape" value="DIAMOND"/>
<att type="string" name="shared_name" value="Rv1131 (pp) Rv1304"/></edge>
<edge label="Rv1131 (pp) Rv1307" source="10" target="833" weight="1.0" weightOut="1.0" weigthIn="1.0" countOut="1.0" countIn="1.0">
<att type="string" name="edge.targetArrowShape" value="DIAMOND"/>
<att type="string" name="shared_name" value="Rv1131 (pp) Rv1307"/></edge>
<edge label="Rv1131 (pp) Rv1308" source="10" target="832" weight="1.0" weightOut="1.0" weigthIn="1.0" countOut="1.0" countIn="1.0">
<att type="string" name="edge.targetArrowShape" value="DIAMOND"/>
<att type="string" name="shared_name" value="Rv1131 (pp) Rv1308"/></edge>
<edge label="Rv1131 (pp) Rv1305" source="10" target="835" weight="1.0" weightOut="1.0" weigthIn="1.0" countOut="1.0" countIn="1.0">
<att type="string" name="edge.targetArrowShape" value="DIAMOND"/>
<att type="string" name="shared_name" value="Rv1131 (pp) Rv1305"/></edge>
<edge label="Rv1131 (pp) Rv1306" source="10" target="834" weight="1.0" weightOut="1.0" weigthIn="1.0" countOut="1.0" countIn="1.0">
<att type="string" name="edge.targetArrowShape" value="DIAMOND"/>
<att type="string" name="shared_name" value="Rv1131 (pp) Rv1306"/></edge>
<edge label="Rv1131 (pp) Rv1310" source="10" target="842" weight="1.0" weightOut="1.0" weigthIn="1.0" countOut="1.0" countIn="1.0">
<att type="string" name="edge.targetArrowShape" value="DIAMOND"/>
<att type="string" name="shared_name" value="Rv1131 (pp) Rv1310"/></edge>
<edge label="Rv1131 (pp) Rv1311" source="10" target="843" weight="1.0" weightOut="1.0" weigthIn="1.0" countOut="1.0" countIn="1.0">
<att type="string" name="edge.targetArrowShape" value="DIAMOND"/>
<att type="string" name="shared_name" value="Rv1131 (pp) Rv1311"/></edge>
<edge label="Rv1131 (pp) Rv1177" source="10" target="166" weight="1.0" weightOut="1.0" weigthIn="1.0" countOut="1.0" countIn="1.0">
<att type="string" name="edge.targetArrowShape" value="DIAMOND"/>
<att type="string" name="shared_name" value="Rv1131 (pp) Rv1177"/></edge>
<edge label="Rv1131 (pp) Rv1187" source="10" target="155" weight="1.0" weightOut="1.0" weigthIn="1.0" countOut="1.0" countIn="1.0">
<att type="string" name="edge.targetArrowShape" value="DIAMOND"/>
<att type="string" name="shared_name" value="Rv1131 (pp) Rv1187"/></edge>
<edge label="Rv1131 (pp) Rv2332" source="10" target="589" weight="1.0" weightOut="1.0" weigthIn="1.0" countOut="1.0" countIn="1.0">
<att type="string" name="edge.targetArrowShape" value="DIAMOND"/>
<att type="string" name="shared_name" value="Rv1131 (pp) Rv2332"/></edge>
<edge label="Rv1131 (pp) Rv3029c" source="10" target="438" weight="1.0" weightOut="1.0" weigthIn="1.0" countOut="1.0" countIn="1.0">
<att type="string" name="edge.targetArrowShape" value="DIAMOND"/>
<att type="string" name="shared_name" value="Rv1131 (pp) Rv3029c"/></edge>
<edge label="Rv1131 (pp) Rv3028c" source="10" target="483" weight="1.0" weightOut="1.0" weigthIn="1.0" countOut="1.0" countIn="1.0">
<att type="string" name="edge.targetArrowShape" value="DIAMOND"/>
<att type="string" name="shared_name" value="Rv1131 (pp) Rv3028c"/></edge>
<edge label="Rv1131 (pp) Rv2713" source="10" target="554" weight="1.0" weightOut="1.0" weigthIn="1.0" countOut="1.0" countIn="1.0">
<att type="string" name="edge.targetArrowShape" value="DIAMOND"/>
<att type="string" name="shared_name" value="Rv1131 (pp) Rv2713"/></edge>
<edge label="Rv1131 (pp) Rv0564c" source="10" target="403" weight="1.0" weightOut="1.0" weigthIn="1.0" countOut="1.0" countIn="1.0">
<att type="string" name="edge.targetArrowShape" value="DIAMOND"/>
<att type="string" name="shared_name" value="Rv1131 (pp) Rv0564c"/></edge>
<edge label="Rv1131 (pp) Rv1620c" source="10" target="181" weight="1.0" weightOut="1.0" weigthIn="1.0" countOut="1.0" countIn="1.0">
<att type="string" name="edge.targetArrowShape" value="DIAMOND"/>
<att type="string" name="shared_name" value="Rv1131 (pp) Rv1620c"/></edge>
<edge label="Rv1131 (pp) Rv1622c" source="10" target="212" weight="1.0" weightOut="1.0" weigthIn="1.0" countOut="1.0" countIn="1.0">
<att type="string" name="edge.targetArrowShape" value="DIAMOND"/>
<att type="string" name="shared_name" value="Rv1131 (pp) Rv1622c"/></edge>
<edge label="Rv1131 (pp) Rv1621c" source="10" target="192" weight="1.0" weightOut="1.0" weigthIn="1.0" countOut="1.0" countIn="1.0">
<att type="string" name="edge.targetArrowShape" value="DIAMOND"/>
<att type="string" name="shared_name" value="Rv1131 (pp) Rv1621c"/></edge>
<edge label="Rv1131 (pp) Rv1623c" source="10" target="254" weight="1.0" weightOut="1.0" weigthIn="1.0" countOut="1.0" countIn="1.0">
<att type="string" name="edge.targetArrowShape" value="DIAMOND"/>
<att type="string" name="shared_name" value="Rv1131 (pp) Rv1623c"/></edge>
<edge label="Rv1131 (pp) Rv1175c" source="10" target="674" weight="1.0" weightOut="1.0" weigthIn="1.0" countOut="1.0" countIn="1.0">
<att type="string" name="edge.targetArrowShape" value="DIAMOND"/>
<att type="string" name="shared_name" value="Rv1131 (pp) Rv1175c"/></edge>
<edge label="Rv1131 (pp) Rv0953c" source="10" target="310" weight="1.0" weightOut="1.0" weigthIn="1.0" countOut="1.0" countIn="1.0">
<att type="string" name="edge.targetArrowShape" value="DIAMOND"/>
<att type="string" name="shared_name" value="Rv1131 (pp) Rv0953c"/></edge>
<edge label="Rv1131 (pp) Rv2196" source="10" target="785" weight="1.0" weightOut="1.0" weigthIn="1.0" countOut="1.0" countIn="1.0">
<att type="string" name="edge.targetArrowShape" value="DIAMOND"/>
<att type="string" name="shared_name" value="Rv1131 (pp) Rv2196"/></edge>
<edge label="Rv1131 (pp) Rv2193" source="10" target="489" weight="1.0" weightOut="1.0" weigthIn="1.0" countOut="1.0" countIn="1.0">
<att type="string" name="edge.targetArrowShape" value="DIAMOND"/>
<att type="string" name="shared_name" value="Rv1131 (pp) Rv2193"/></edge>
<edge label="Rv1131 (pp) Rv2194" source="10" target="491" weight="1.0" weightOut="1.0" weigthIn="1.0" countOut="1.0" countIn="1.0">
<att type="string" name="edge.targetArrowShape" value="DIAMOND"/>
<att type="string" name="shared_name" value="Rv1131 (pp) Rv2194"/></edge>
<edge label="Rv1131 (pp) Rv2241" source="10" target="29" weight="1.0" weightOut="1.0" weigthIn="1.0" countOut="1.0" countIn="1.0">
<att type="string" name="edge.targetArrowShape" value="DIAMOND"/>
<att type="string" name="shared_name" value="Rv1131 (pp) Rv2241"/></edge>
<edge label="Rv1131 (pp) Rv3503c" source="10" target="710" weight="1.0" weightOut="1.0" weigthIn="1.0" countOut="1.0" countIn="1.0">
<att type="string" name="edge.targetArrowShape" value="DIAMOND"/>
<att type="string" name="shared_name" value="Rv1131 (pp) Rv3503c"/></edge>
<edge label="Rv1131 (pp) Rv2280" source="10" target="97" weight="1.0" weightOut="1.0" weigthIn="1.0" countOut="1.0" countIn="1.0">
<att type="string" name="edge.targetArrowShape" value="DIAMOND"/>
<att type="string" name="shared_name" value="Rv1131 (pp) Rv2280"/></edge>
<edge label="Rv1131 (pp) Rv3093c" source="10" target="84" weight="1.0" weightOut="1.0" weigthIn="1.0" countOut="1.0" countIn="1.0">
<att type="string" name="edge.targetArrowShape" value="DIAMOND"/>
<att type="string" name="shared_name" value="Rv1131 (pp) Rv3093c"/></edge>
<edge label="Rv1131 (pp) Rv3628" source="10" target="285" weight="1.0" weightOut="1.0" weigthIn="1.0" countOut="1.0" countIn="1.0">
<att type="string" name="edge.targetArrowShape" value="DIAMOND"/>
<att type="string" name="shared_name" value="Rv1131 (pp) Rv3628"/></edge>
<edge label="Rv1131 (pp) Rv2007c" source="10" target="228" weight="1.0" weightOut="1.0" weigthIn="1.0" countOut="1.0" countIn="1.0">
<att type="string" name="edge.targetArrowShape" value="DIAMOND"/>
<att type="string" name="shared_name" value="Rv1131 (pp) Rv2007c"/></edge>
<edge label="Rv1131 (pp) Rv2951c" source="10" target="189" weight="1.0" weightOut="1.0" weigthIn="1.0" countOut="1.0" countIn="1.0">
<att type="string" name="edge.targetArrowShape" value="DIAMOND"/>
<att type="string" name="shared_name" value="Rv1131 (pp) Rv2951c"/></edge>
<edge label="Rv1131 (pp) Rv3352c" source="10" target="63" weight="1.0" weightOut="1.0" weigthIn="1.0" countOut="1.0" countIn="1.0">
<att type="string" name="edge.targetArrowShape" value="DIAMOND"/>
<att type="string" name="shared_name" value="Rv1131 (pp) Rv3352c"/></edge>
<edge label="Rv1131 (pp) Rv0162c" source="10" target="699" weight="1.0" weightOut="1.0" weigthIn="1.0" countOut="1.0" countIn="1.0">
<att type="string" name="edge.targetArrowShape" value="DIAMOND"/>
<att type="string" name="shared_name" value="Rv1131 (pp) Rv0162c"/></edge>
<edge label="Rv1131 (pp) Rv3149" source="10" target="771" weight="1.0" weightOut="1.0" weigthIn="1.0" countOut="1.0" countIn="1.0">
<att type="string" name="edge.targetArrowShape" value="DIAMOND"/>
<att type="string" name="shared_name" value="Rv1131 (pp) Rv3149"/></edge>
<edge label="Rv1131 (pp) Rv3147" source="10" target="769" weight="1.0" weightOut="1.0" weigthIn="1.0" countOut="1.0" countIn="1.0">
<att type="string" name="edge.targetArrowShape" value="DIAMOND"/>
<att type="string" name="shared_name" value="Rv1131 (pp) Rv3147"/></edge>
<edge label="Rv1131 (pp) Rv3148" source="10" target="772" weight="1.0" weightOut="1.0" weigthIn="1.0" countOut="1.0" countIn="1.0">
<att type="string" name="edge.targetArrowShape" value="DIAMOND"/>
<att type="string" name="shared_name" value="Rv1131 (pp) Rv3148"/></edge>
<edge label="Rv1131 (pp) Rv3145" source="10" target="768" weight="1.0" weightOut="1.0" weigthIn="1.0" countOut="1.0" countIn="1.0">
<att type="string" name="edge.targetArrowShape" value="DIAMOND"/>
<att type="string" name="shared_name" value="Rv1131 (pp) Rv3145"/></edge>
<edge label="Rv1131 (pp) Rv3151" source="10" target="778" weight="1.0" weightOut="1.0" weigthIn="1.0" countOut="1.0" countIn="1.0">
<att type="string" name="edge.targetArrowShape" value="DIAMOND"/>
<att type="string" name="shared_name" value="Rv1131 (pp) Rv3151"/></edge>
<edge label="Rv1131 (pp) Rv3150" source="10" target="777" weight="1.0" weightOut="1.0" weigthIn="1.0" countOut="1.0" countIn="1.0">
<att type="string" name="edge.targetArrowShape" value="DIAMOND"/>
<att type="string" name="shared_name" value="Rv1131 (pp) Rv3150"/></edge>
<edge label="Rv1131 (pp) Rv3152" source="10" target="779" weight="1.0" weightOut="1.0" weigthIn="1.0" countOut="1.0" countIn="1.0">
<att type="string" name="edge.targetArrowShape" value="DIAMOND"/>
<att type="string" name="shared_name" value="Rv1131 (pp) Rv3152"/></edge>
<edge label="Rv1131 (pp) Rv3153" source="10" target="755" weight="1.0" weightOut="1.0" weigthIn="1.0" countOut="1.0" countIn="1.0">
<att type="string" name="edge.targetArrowShape" value="DIAMOND"/>
<att type="string" name="shared_name" value="Rv1131 (pp) Rv3153"/></edge>
<edge label="Rv1131 (pp) Rv3155" source="10" target="754" weight="1.0" weightOut="1.0" weigthIn="1.0" countOut="1.0" countIn="1.0">
<att type="string" name="edge.targetArrowShape" value="DIAMOND"/>
<att type="string" name="shared_name" value="Rv1131 (pp) Rv3155"/></edge>
<edge label="Rv1131 (pp) Rv3156" source="10" target="753" weight="1.0" weightOut="1.0" weigthIn="1.0" countOut="1.0" countIn="1.0">
<att type="string" name="edge.targetArrowShape" value="DIAMOND"/>
<att type="string" name="shared_name" value="Rv1131 (pp) Rv3156"/></edge>
<edge label="Rv1131 (pp) Rv3157" source="10" target="757" weight="1.0" weightOut="1.0" weigthIn="1.0" countOut="1.0" countIn="1.0">
<att type="string" name="edge.targetArrowShape" value="DIAMOND"/>
<att type="string" name="shared_name" value="Rv1131 (pp) Rv3157"/></edge>
<edge label="Rv1131 (pp) Rv3158" source="10" target="756" weight="1.0" weightOut="1.0" weigthIn="1.0" countOut="1.0" countIn="1.0">
<att type="string" name="edge.targetArrowShape" value="DIAMOND"/>
<att type="string" name="shared_name" value="Rv1131 (pp) Rv3158"/></edge>
<edge label="Rv1131 (pp) Rv2900c" source="10" target="471" weight="1.0" weightOut="1.0" weigthIn="1.0" countOut="1.0" countIn="1.0">
<att type="string" name="edge.targetArrowShape" value="DIAMOND"/>
<att type="string" name="shared_name" value="Rv1131 (pp) Rv2900c"/></edge>
<edge label="Rv1131 (pp) Rv3086" source="10" target="125" weight="1.0" weightOut="1.0" weigthIn="1.0" countOut="1.0" countIn="1.0">
<att type="string" name="edge.targetArrowShape" value="DIAMOND"/>
<att type="string" name="shared_name" value="Rv1131 (pp) Rv3086"/></edge>
<edge label="Rv1131 (pp) Rv2497c" source="10" target="517" weight="1.0" weightOut="1.0" weigthIn="1.0" countOut="1.0" countIn="1.0">
<att type="string" name="edge.targetArrowShape" value="DIAMOND"/>
<att type="string" name="shared_name" value="Rv1131 (pp) Rv2497c"/></edge>
<edge label="Rv1131 (pp) Rv3463" source="10" target="358" weight="1.0" weightOut="1.0" weigthIn="1.0" countOut="1.0" countIn="1.0">
<att type="string" name="edge.targetArrowShape" value="DIAMOND"/>
<att type="string" name="shared_name" value="Rv1131 (pp) Rv3463"/></edge>
<edge label="Rv1131 (pp) Rv0889c" source="10" target="618" weight="1.0" weightOut="1.0" weigthIn="1.0" countOut="1.0" countIn="1.0">
<att type="string" name="edge.targetArrowShape" value="DIAMOND"/>
<att type="string" name="shared_name" value="Rv1131 (pp) Rv0889c"/></edge>
<edge label="Rv1131 (pp) Rv3537" source="10" target="746" weight="1.0" weightOut="1.0" weigthIn="1.0" countOut="1.0" countIn="1.0">
<att type="string" name="edge.targetArrowShape" value="DIAMOND"/>
<att type="string" name="shared_name" value="Rv1131 (pp) Rv3537"/></edge>
<edge label="Rv1131 (pp) Rv2454c" source="10" target="18" weight="1.0" weightOut="1.0" weigthIn="1.0" countOut="1.0" countIn="1.0">
<att type="string" name="edge.targetArrowShape" value="DIAMOND"/>
<att type="string" name="shared_name" value="Rv1131 (pp) Rv2454c"/></edge>
<edge label="Rv1130 (pp) Rv1557" source="11" target="807" weight="1.0" weightOut="1.0" weigthIn="1.0" countOut="1.0" countIn="1.0">
<att type="string" name="edge.targetArrowShape" value="DIAMOND"/>
<att type="string" name="shared_name" value="Rv1130 (pp) Rv1557"/></edge>
<edge label="Rv1130 (pp) Rv1533" source="11" target="52" weight="1.0" weightOut="1.0" weigthIn="1.0" countOut="1.0" countIn="1.0">
<att type="string" name="edge.targetArrowShape" value="DIAMOND"/>
<att type="string" name="shared_name" value="Rv1130 (pp) Rv1533"/></edge>
<edge label="Rv1130 (pp) Rv1466" source="11" target="398" weight="1.0" weightOut="1.0" weigthIn="1.0" countOut="1.0" countIn="1.0">
<att type="string" name="edge.targetArrowShape" value="DIAMOND"/>
<att type="string" name="shared_name" value="Rv1130 (pp) Rv1466"/></edge>
<edge label="Rv1130 (pp) Rv1479" source="11" target="416" weight="1.0" weightOut="1.0" weigthIn="1.0" countOut="1.0" countIn="1.0">
<att type="string" name="edge.targetArrowShape" value="DIAMOND"/>
<att type="string" name="shared_name" value="Rv1130 (pp) Rv1479"/></edge>
<edge label="Rv1130 (pp) Rv1339" source="11" target="882" weight="1.0" weightOut="1.0" weigthIn="1.0" countOut="1.0" countIn="1.0">
<att type="string" name="edge.targetArrowShape" value="DIAMOND"/>
<att type="string" name="shared_name" value="Rv1130 (pp) Rv1339"/></edge>
<edge label="Rv1130 (pp) Rv1334" source="11" target="876" weight="1.0" weightOut="1.0" weigthIn="1.0" countOut="1.0" countIn="1.0">
<att type="string" name="edge.targetArrowShape" value="DIAMOND"/>
<att type="string" name="shared_name" value="Rv1130 (pp) Rv1334"/></edge>
<edge label="Rv1130 (pp) Rv1358" source="11" target="796" weight="1.0" weightOut="1.0" weigthIn="1.0" countOut="1.0" countIn="1.0">
<att type="string" name="edge.targetArrowShape" value="DIAMOND"/>
<att type="string" name="shared_name" value="Rv1130 (pp) Rv1358"/></edge>
<edge label="Rv1130 (pp) Rv1146" source="11" target="213" weight="1.0" weightOut="1.0" weigthIn="1.0" countOut="1.0" countIn="1.0">
<att type="string" name="edge.targetArrowShape" value="DIAMOND"/>
<att type="string" name="shared_name" value="Rv1130 (pp) Rv1146"/></edge>
<edge label="Rv1130 (pp) Rv1192" source="11" target="160" weight="1.0" weightOut="1.0" weigthIn="1.0" countOut="1.0" countIn="1.0">
<att type="string" name="edge.targetArrowShape" value="DIAMOND"/>
<att type="string" name="shared_name" value="Rv1130 (pp) Rv1192"/></edge>
<edge label="Rv1130 (pp) Rv1986" source="11" target="200" weight="1.0" weightOut="1.0" weigthIn="1.0" countOut="1.0" countIn="1.0">
<att type="string" name="edge.targetArrowShape" value="DIAMOND"/>
<att type="string" name="shared_name" value="Rv1130 (pp) Rv1986"/></edge>
<edge label="Rv1130 (pp) Rv1681" source="11" target="301" weight="1.0" weightOut="1.0" weigthIn="1.0" countOut="1.0" countIn="1.0">
<att type="string" name="edge.targetArrowShape" value="DIAMOND"/>
<att type="string" name="shared_name" value="Rv1130 (pp) Rv1681"/></edge>
<edge label="Rv1130 (pp) Rv2366c" source="11" target="631" weight="1.0" weightOut="1.0" weigthIn="1.0" countOut="1.0" countIn="1.0">
<att type="string" name="edge.targetArrowShape" value="DIAMOND"/>
<att type="string" name="shared_name" value="Rv1130 (pp) Rv2366c"/></edge>
<edge label="Rv1130 (pp) Rv3164c" source="11" target="41" weight="1.0" weightOut="1.0" weigthIn="1.0" countOut="1.0" countIn="1.0">
<att type="string" name="edge.targetArrowShape" value="DIAMOND"/>
<att type="string" name="shared_name" value="Rv1130 (pp) Rv3164c"/></edge>
<edge label="Rv1130 (pp) Rv3163c" source="11" target="25" weight="1.0" weightOut="1.0" weigthIn="1.0" countOut="1.0" countIn="1.0">
<att type="string" name="edge.targetArrowShape" value="DIAMOND"/>
<att type="string" name="shared_name" value="Rv1130 (pp) Rv3163c"/></edge>
<edge label="Rv1130 (pp) Rv0676c" source="11" target="197" weight="1.0" weightOut="1.0" weigthIn="1.0" countOut="1.0" countIn="1.0">
<att type="string" name="edge.targetArrowShape" value="DIAMOND"/>
<att type="string" name="shared_name" value="Rv1130 (pp) Rv0676c"/></edge>
<edge label="Rv1130 (pp) Rv3171c" source="11" target="841" weight="1.0" weightOut="1.0" weigthIn="1.0" countOut="1.0" countIn="1.0">
<att type="string" name="edge.targetArrowShape" value="DIAMOND"/>
<att type="string" name="shared_name" value="Rv1130 (pp) Rv3171c"/></edge>
<edge label="Rv1130 (pp) Rv0129c" source="11" target="209" weight="1.0" weightOut="1.0" weigthIn="1.0" countOut="1.0" countIn="1.0">
<att type="string" name="edge.targetArrowShape" value="DIAMOND"/>
<att type="string" name="shared_name" value="Rv1130 (pp) Rv0129c"/></edge>
<edge label="Rv1130 (pp) Rv1703c" source="11" target="814" weight="1.0" weightOut="1.0" weigthIn="1.0" countOut="1.0" countIn="1.0">
<att type="string" name="edge.targetArrowShape" value="DIAMOND"/>
<att type="string" name="shared_name" value="Rv1130 (pp) Rv1703c"/></edge>
<edge label="Rv1130 (pp) Rv1129c" source="11" target="766" weight="1.0" weightOut="1.0" weigthIn="1.0" countOut="1.0" countIn="1.0">
<att type="string" name="edge.targetArrowShape" value="DIAMOND"/>
<att type="string" name="shared_name" value="Rv1130 (pp) Rv1129c"/></edge>
<edge label="Rv1130 (pp) Rv1021" source="11" target="620" weight="1.0" weightOut="1.0" weigthIn="1.0" countOut="1.0" countIn="1.0">
<att type="string" name="edge.targetArrowShape" value="DIAMOND"/>
<att type="string" name="shared_name" value="Rv1130 (pp) Rv1021"/></edge>
<edge label="Rv1130 (pp) Rv2926c" source="11" target="425" weight="1.0" weightOut="1.0" weigthIn="1.0" countOut="1.0" countIn="1.0">
<att type="string" name="edge.targetArrowShape" value="DIAMOND"/>
<att type="string" name="shared_name" value="Rv1130 (pp) Rv2926c"/></edge>
<edge label="Rv1130 (pp) Rv1281c" source="11" target="689" weight="1.0" weightOut="1.0" weigthIn="1.0" countOut="1.0" countIn="1.0">
<att type="string" name="edge.targetArrowShape" value="DIAMOND"/>
<att type="string" name="shared_name" value="Rv1130 (pp) Rv1281c"/></edge>
<edge label="Rv1130 (pp) Rv0004" source="11" target="513" weight="1.0" weightOut="1.0" weigthIn="1.0" countOut="1.0" countIn="1.0">
<att type="string" name="edge.targetArrowShape" value="DIAMOND"/>
<att type="string" name="shared_name" value="Rv1130 (pp) Rv0004"/></edge>
<edge label="Rv1130 (pp) Rv2030c" source="11" target="102" weight="1.0" weightOut="1.0" weigthIn="1.0" countOut="1.0" countIn="1.0">
<att type="string" name="edge.targetArrowShape" value="DIAMOND"/>
<att type="string" name="shared_name" value="Rv1130 (pp) Rv2030c"/></edge>
<edge label="Rv1130 (pp) Rv0060" source="11" target="608" weight="1.0" weightOut="1.0" weigthIn="1.0" countOut="1.0" countIn="1.0">
<att type="string" name="edge.targetArrowShape" value="DIAMOND"/>
<att type="string" name="shared_name" value="Rv1130 (pp) Rv0060"/></edge>
<edge label="Rv1130 (pp) Rv2736c" source="11" target="558" weight="1.0" weightOut="1.0" weigthIn="1.0" countOut="1.0" countIn="1.0">
<att type="string" name="edge.targetArrowShape" value="DIAMOND"/>
<att type="string" name="shared_name" value="Rv1130 (pp) Rv2736c"/></edge>
<edge label="Rv1130 (pp) Rv0106" source="11" target="40" weight="1.0" weightOut="1.0" weigthIn="1.0" countOut="1.0" countIn="1.0">
<att type="string" name="edge.targetArrowShape" value="DIAMOND"/>
<att type="string" name="shared_name" value="Rv1130 (pp) Rv0106"/></edge>
<edge label="Rv1130 (pp) Rv3225c" source="11" target="374" weight="1.0" weightOut="1.0" weigthIn="1.0" countOut="1.0" countIn="1.0">
<att type="string" name="edge.targetArrowShape" value="DIAMOND"/>
<att type="string" name="shared_name" value="Rv1130 (pp) Rv3225c"/></edge>
<edge label="Rv1130 (pp) Rv0342" source="11" target="205" weight="1.0" weightOut="1.0" weigthIn="1.0" countOut="1.0" countIn="1.0">
<att type="string" name="edge.targetArrowShape" value="DIAMOND"/>
<att type="string" name="shared_name" value="Rv1130 (pp) Rv0342"/></edge>
<edge label="Rv1130 (pp) Rv0343" source="11" target="208" weight="1.0" weightOut="1.0" weigthIn="1.0" countOut="1.0" countIn="1.0">
<att type="string" name="edge.targetArrowShape" value="DIAMOND"/>
<att type="string" name="shared_name" value="Rv1130 (pp) Rv0343"/></edge>
<edge label="Rv1130 (pp) Rv0695" source="11" target="543" weight="1.0" weightOut="1.0" weigthIn="1.0" countOut="1.0" countIn="1.0">
<att type="string" name="edge.targetArrowShape" value="DIAMOND"/>
<att type="string" name="shared_name" value="Rv1130 (pp) Rv0695"/></edge>
<edge label="Rv1130 (pp) Rv0693" source="11" target="545" weight="1.0" weightOut="1.0" weigthIn="1.0" countOut="1.0" countIn="1.0">
<att type="string" name="edge.targetArrowShape" value="DIAMOND"/>
<att type="string" name="shared_name" value="Rv1130 (pp) Rv0693"/></edge>
<edge label="Rv1130 (pp) Rv2777c" source="11" target="194" weight="1.0" weightOut="1.0" weigthIn="1.0" countOut="1.0" countIn="1.0">
<att type="string" name="edge.targetArrowShape" value="DIAMOND"/>
<att type="string" name="shared_name" value="Rv1130 (pp) Rv2777c"/></edge>
<edge label="Rv1130 (pp) Rv0805" source="11" target="77" weight="1.0" weightOut="1.0" weigthIn="1.0" countOut="1.0" countIn="1.0">
<att type="string" name="edge.targetArrowShape" value="DIAMOND"/>
<att type="string" name="shared_name" value="Rv1130 (pp) Rv0805"/></edge>
<edge label="Rv1130 (pp) Rv0785" source="11" target="748" weight="1.0" weightOut="1.0" weigthIn="1.0" countOut="1.0" countIn="1.0">
<att type="string" name="edge.targetArrowShape" value="DIAMOND"/>
<att type="string" name="shared_name" value="Rv1130 (pp) Rv0785"/></edge>
<edge label="Rv1130 (pp) Rv0959" source="11" target="428" weight="1.0" weightOut="1.0" weigthIn="1.0" countOut="1.0" countIn="1.0">
<att type="string" name="edge.targetArrowShape" value="DIAMOND"/>
<att type="string" name="shared_name" value="Rv1130 (pp) Rv0959"/></edge>
<edge label="Rv1130 (pp) Rv1576c" source="11" target="793" weight="1.0" weightOut="1.0" weigthIn="1.0" countOut="1.0" countIn="1.0">
<att type="string" name="edge.targetArrowShape" value="DIAMOND"/>
<att type="string" name="shared_name" value="Rv1130 (pp) Rv1576c"/></edge>
<edge label="Rv1130 (pp) Rv1577c" source="11" target="806" weight="1.0" weightOut="1.0" weigthIn="1.0" countOut="1.0" countIn="1.0">
<att type="string" name="edge.targetArrowShape" value="DIAMOND"/>
<att type="string" name="shared_name" value="Rv1130 (pp) Rv1577c"/></edge>
<edge label="Rv1130 (pp) Rv1505c" source="11" target="790" weight="1.0" weightOut="1.0" weigthIn="1.0" countOut="1.0" countIn="1.0">
<att type="string" name="edge.targetArrowShape" value="DIAMOND"/>
<att type="string" name="shared_name" value="Rv1130 (pp) Rv1505c"/></edge>
<edge label="Rv1130 (pp) Rv1506c" source="11" target="890" weight="1.0" weightOut="1.0" weigthIn="1.0" countOut="1.0" countIn="1.0">
<att type="string" name="edge.targetArrowShape" value="DIAMOND"/>
<att type="string" name="shared_name" value="Rv1130 (pp) Rv1506c"/></edge>
<edge label="Rv1130 (pp) Rv2052c" source="11" target="13" weight="1.0" weightOut="1.0" weigthIn="1.0" countOut="1.0" countIn="1.0">
<att type="string" name="edge.targetArrowShape" value="DIAMOND"/>
<att type="string" name="shared_name" value="Rv1130 (pp) Rv2052c"/></edge>
<edge label="Rv1130 (pp) Rv0277c" source="11" target="159" weight="1.0" weightOut="1.0" weigthIn="1.0" countOut="1.0" countIn="1.0">
<att type="string" name="edge.targetArrowShape" value="DIAMOND"/>
<att type="string" name="shared_name" value="Rv1130 (pp) Rv0277c"/></edge>
<edge label="Rv1130 (pp) Rv0206c" source="11" target="414" weight="1.0" weightOut="1.0" weigthIn="1.0" countOut="1.0" countIn="1.0">
<att type="string" name="edge.targetArrowShape" value="DIAMOND"/>
<att type="string" name="shared_name" value="Rv1130 (pp) Rv0206c"/></edge>
<edge label="Rv1130 (pp) Rv0208c" source="11" target="2" weight="1.0" weightOut="1.0" weigthIn="1.0" countOut="1.0" countIn="1.0">
<att type="string" name="edge.targetArrowShape" value="DIAMOND"/>
<att type="string" name="shared_name" value="Rv1130 (pp) Rv0208c"/></edge>
<edge label="Rv1130 (pp) Rv1245c" source="11" target="357" weight="1.0" weightOut="1.0" weigthIn="1.0" countOut="1.0" countIn="1.0">
<att type="string" name="edge.targetArrowShape" value="DIAMOND"/>
<att type="string" name="shared_name" value="Rv1130 (pp) Rv1245c"/></edge>
<edge label="Rv1130 (pp) Rv1894c" source="11" target="823" weight="1.0" weightOut="1.0" weigthIn="1.0" countOut="1.0" countIn="1.0">
<att type="string" name="edge.targetArrowShape" value="DIAMOND"/>
<att type="string" name="shared_name" value="Rv1130 (pp) Rv1894c"/></edge>
<edge label="Rv1130 (pp) Rv0410c" source="11" target="805" weight="1.0" weightOut="1.0" weigthIn="1.0" countOut="1.0" countIn="1.0">
<att type="string" name="edge.targetArrowShape" value="DIAMOND"/>
<att type="string" name="shared_name" value="Rv1130 (pp) Rv0410c"/></edge>
<edge label="Rv1130 (pp) Rv2553c" source="11" target="384" weight="1.0" weightOut="1.0" weigthIn="1.0" countOut="1.0" countIn="1.0">
<att type="string" name="edge.targetArrowShape" value="DIAMOND"/>
<att type="string" name="shared_name" value="Rv1130 (pp) Rv2553c"/></edge>
<edge label="Rv1130 (pp) Rv0371c" source="11" target="770" weight="1.0" weightOut="1.0" weigthIn="1.0" countOut="1.0" countIn="1.0">
<att type="string" name="edge.targetArrowShape" value="DIAMOND"/>
<att type="string" name="shared_name" value="Rv1130 (pp) Rv0371c"/></edge>
<edge label="Rv1130 (pp) Rv3670" source="11" target="239" weight="1.0" weightOut="1.0" weigthIn="1.0" countOut="1.0" countIn="1.0">
<att type="string" name="edge.targetArrowShape" value="DIAMOND"/>
<att type="string" name="shared_name" value="Rv1130 (pp) Rv3670"/></edge>
<edge label="Rv1130 (pp) Rv3728" source="11" target="724" weight="1.0" weightOut="1.0" weigthIn="1.0" countOut="1.0" countIn="1.0">
<att type="string" name="edge.targetArrowShape" value="DIAMOND"/>
<att type="string" name="shared_name" value="Rv1130 (pp) Rv3728"/></edge>
<edge label="Rv1130 (pp) Rv3796" source="11" target="712" weight="1.0" weightOut="1.0" weigthIn="1.0" countOut="1.0" countIn="1.0">
<att type="string" name="edge.targetArrowShape" value="DIAMOND"/>
<att type="string" name="shared_name" value="Rv1130 (pp) Rv3796"/></edge>
<edge label="Rv1130 (pp) Rv3408" source="11" target="335" weight="1.0" weightOut="1.0" weigthIn="1.0" countOut="1.0" countIn="1.0">
<att type="string" name="edge.targetArrowShape" value="DIAMOND"/>
<att type="string" name="shared_name" value="Rv1130 (pp) Rv3408"/></edge>
<edge label="Rv1130 (pp) Rv3553" source="11" target="782" weight="1.0" weightOut="1.0" weigthIn="1.0" countOut="1.0" countIn="1.0">
<att type="string" name="edge.targetArrowShape" value="DIAMOND"/>
<att type="string" name="shared_name" value="Rv1130 (pp) Rv3553"/></edge>
<edge label="Rv1130 (pp) Rv3168" source="11" target="534" weight="1.0" weightOut="1.0" weigthIn="1.0" countOut="1.0" countIn="1.0">
<att type="string" name="edge.targetArrowShape" value="DIAMOND"/>
<att type="string" name="shared_name" value="Rv1130 (pp) Rv3168"/></edge>
<edge label="Rv1130 (pp) Rv3174" source="11" target="529" weight="1.0" weightOut="1.0" weigthIn="1.0" countOut="1.0" countIn="1.0">
<att type="string" name="edge.targetArrowShape" value="DIAMOND"/>
<att type="string" name="shared_name" value="Rv1130 (pp) Rv3174"/></edge>
<edge label="Rv1130 (pp) Rv3197" source="11" target="587" weight="1.0" weightOut="1.0" weigthIn="1.0" countOut="1.0" countIn="1.0">
<att type="string" name="edge.targetArrowShape" value="DIAMOND"/>
<att type="string" name="shared_name" value="Rv1130 (pp) Rv3197"/></edge>
<edge label="Rv1130 (pp) Rv3113" source="11" target="702" weight="1.0" weightOut="1.0" weigthIn="1.0" countOut="1.0" countIn="1.0">
<att type="string" name="edge.targetArrowShape" value="DIAMOND"/>
<att type="string" name="shared_name" value="Rv1130 (pp) Rv3113"/></edge>
<edge label="Rv1130 (pp) Rv3296" source="11" target="215" weight="1.0" weightOut="1.0" weigthIn="1.0" countOut="1.0" countIn="1.0">
<att type="string" name="edge.targetArrowShape" value="DIAMOND"/>
<att type="string" name="shared_name" value="Rv1130 (pp) Rv3296"/></edge>
<edge label="Rv1130 (pp) Rv3085" source="11" target="126" weight="1.0" weightOut="1.0" weigthIn="1.0" countOut="1.0" countIn="1.0">
<att type="string" name="edge.targetArrowShape" value="DIAMOND"/>
<att type="string" name="shared_name" value="Rv1130 (pp) Rv3085"/></edge>
<edge label="Rv1130 (pp) Rv3045" source="11" target="147" weight="1.0" weightOut="1.0" weigthIn="1.0" countOut="1.0" countIn="1.0">
<att type="string" name="edge.targetArrowShape" value="DIAMOND"/>
<att type="string" name="shared_name" value="Rv1130 (pp) Rv3045"/></edge>
<edge label="Rv1130 (pp) Rv0811c" source="11" target="893" weight="1.0" weightOut="1.0" weigthIn="1.0" countOut="1.0" countIn="1.0">
<att type="string" name="edge.targetArrowShape" value="DIAMOND"/>
<att type="string" name="shared_name" value="Rv1130 (pp) Rv0811c"/></edge>
<edge label="Rv1130 (pp) Rv2942" source="11" target="565" weight="1.0" weightOut="1.0" weigthIn="1.0" countOut="1.0" countIn="1.0">
<att type="string" name="edge.targetArrowShape" value="DIAMOND"/>
<att type="string" name="shared_name" value="Rv1130 (pp) Rv2942"/></edge>
<edge label="Rv1130 (pp) Rv2971" source="11" target="662" weight="1.0" weightOut="1.0" weigthIn="1.0" countOut="1.0" countIn="1.0">
<att type="string" name="edge.targetArrowShape" value="DIAMOND"/>
<att type="string" name="shared_name" value="Rv1130 (pp) Rv2971"/></edge>
<edge label="Rv1130 (pp) Rv2963" source="11" target="600" weight="1.0" weightOut="1.0" weigthIn="1.0" countOut="1.0" countIn="1.0">
<att type="string" name="edge.targetArrowShape" value="DIAMOND"/>
<att type="string" name="shared_name" value="Rv1130 (pp) Rv2963"/></edge>
<edge label="Rv1130 (pp) Rv2527" source="11" target="344" weight="1.0" weightOut="1.0" weigthIn="1.0" countOut="1.0" countIn="1.0">
<att type="string" name="edge.targetArrowShape" value="DIAMOND"/>
<att type="string" name="shared_name" value="Rv1130 (pp) Rv2527"/></edge>
<edge label="Rv1130 (pp) Rv2577" source="11" target="232" weight="1.0" weightOut="1.0" weigthIn="1.0" countOut="1.0" countIn="1.0">
<att type="string" name="edge.targetArrowShape" value="DIAMOND"/>
<att type="string" name="shared_name" value="Rv1130 (pp) Rv2577"/></edge>
<edge label="Rv1130 (pp) Rv2491" source="11" target="88" weight="1.0" weightOut="1.0" weigthIn="1.0" countOut="1.0" countIn="1.0">
<att type="string" name="edge.targetArrowShape" value="DIAMOND"/>
<att type="string" name="shared_name" value="Rv1130 (pp) Rv2491"/></edge>
<edge label="Rv1130 (pp) Rv3804c" source="11" target="474" weight="1.0" weightOut="1.0" weigthIn="1.0" countOut="1.0" countIn="1.0">
<att type="string" name="edge.targetArrowShape" value="DIAMOND"/>
<att type="string" name="shared_name" value="Rv1130 (pp) Rv3804c"/></edge>
<edge label="Rv1130 (pp) Rv1397c" source="11" target="830" weight="1.0" weightOut="1.0" weigthIn="1.0" countOut="1.0" countIn="1.0">
<att type="string" name="edge.targetArrowShape" value="DIAMOND"/>
<att type="string" name="shared_name" value="Rv1130 (pp) Rv1397c"/></edge>
<edge label="Rv1130 (pp) Rv3054c" source="11" target="302" weight="1.0" weightOut="1.0" weigthIn="1.0" countOut="1.0" countIn="1.0">
<att type="string" name="edge.targetArrowShape" value="DIAMOND"/>
<att type="string" name="shared_name" value="Rv1130 (pp) Rv3054c"/></edge>
<edge label="Rv1130 (pp) Rv0077c" source="11" target="241" weight="1.0" weightOut="1.0" weigthIn="1.0" countOut="1.0" countIn="1.0">
<att type="string" name="edge.targetArrowShape" value="DIAMOND"/>
<att type="string" name="shared_name" value="Rv1130 (pp) Rv0077c"/></edge>
<edge label="Rv1130 (pp) Rv2651c" source="11" target="798" weight="1.0" weightOut="1.0" weigthIn="1.0" countOut="1.0" countIn="1.0">
<att type="string" name="edge.targetArrowShape" value="DIAMOND"/>
<att type="string" name="shared_name" value="Rv1130 (pp) Rv2651c"/></edge>
<edge label="Rv1130 (pp) Rv0465c" source="11" target="108" weight="1.0" weightOut="1.0" weigthIn="1.0" countOut="1.0" countIn="1.0">
<att type="string" name="edge.targetArrowShape" value="DIAMOND"/>
<att type="string" name="shared_name" value="Rv1130 (pp) Rv0465c"/></edge>
<edge label="Rv1130 (pp) Rv0015c" source="11" target="866" weight="1.0" weightOut="1.0" weigthIn="1.0" countOut="1.0" countIn="1.0">
<att type="string" name="edge.targetArrowShape" value="DIAMOND"/>
<att type="string" name="shared_name" value="Rv1130 (pp) Rv0015c"/></edge>
<edge label="Rv1130 (pp) Rv2010" source="11" target="172" weight="1.0" weightOut="1.0" weigthIn="1.0" countOut="1.0" countIn="1.0">
<att type="string" name="edge.targetArrowShape" value="DIAMOND"/>
<att type="string" name="shared_name" value="Rv1130 (pp) Rv2010"/></edge>
<edge label="Rv1130 (pp) Rv2216" source="11" target="183" weight="1.0" weightOut="1.0" weigthIn="1.0" countOut="1.0" countIn="1.0">
<att type="string" name="edge.targetArrowShape" value="DIAMOND"/>
<att type="string" name="shared_name" value="Rv1130 (pp) Rv2216"/></edge>
<edge label="Rv1130 (pp) Rv1833c" source="11" target="696" weight="1.0" weightOut="1.0" weigthIn="1.0" countOut="1.0" countIn="1.0">
<att type="string" name="edge.targetArrowShape" value="DIAMOND"/>
<att type="string" name="shared_name" value="Rv1130 (pp) Rv1833c"/></edge>
<edge label="Rv1130 (pp) Rv1842c" source="11" target="377" weight="1.0" weightOut="1.0" weigthIn="1.0" countOut="1.0" countIn="1.0">
<att type="string" name="edge.targetArrowShape" value="DIAMOND"/>
<att type="string" name="shared_name" value="Rv1130 (pp) Rv1842c"/></edge>
<edge label="Rv1130 (pp) Rv2387" source="11" target="488" weight="1.0" weightOut="1.0" weigthIn="1.0" countOut="1.0" countIn="1.0">
<att type="string" name="edge.targetArrowShape" value="DIAMOND"/>
<att type="string" name="shared_name" value="Rv1130 (pp) Rv2387"/></edge>
<edge label="Rv1130 (pp) Rv3473c" source="11" target="668" weight="1.0" weightOut="1.0" weigthIn="1.0" countOut="1.0" countIn="1.0">
<att type="string" name="edge.targetArrowShape" value="DIAMOND"/>
<att type="string" name="shared_name" value="Rv1130 (pp) Rv3473c"/></edge>
<edge label="Rv1130 (pp) Rv0931c" source="11" target="332" weight="1.0" weightOut="1.0" weigthIn="1.0" countOut="1.0" countIn="1.0">
<att type="string" name="edge.targetArrowShape" value="DIAMOND"/>
<att type="string" name="shared_name" value="Rv1130 (pp) Rv0931c"/></edge>
<edge label="Rv1130 (pp) Rv2625c" source="11" target="561" weight="1.0" weightOut="1.0" weigthIn="1.0" countOut="1.0" countIn="1.0">
<att type="string" name="edge.targetArrowShape" value="DIAMOND"/>
<att type="string" name="shared_name" value="Rv1130 (pp) Rv2625c"/></edge>
<edge label="Rv1130 (pp) Rv3420c" source="11" target="861" weight="1.0" weightOut="1.0" weigthIn="1.0" countOut="1.0" countIn="1.0">
<att type="string" name="edge.targetArrowShape" value="DIAMOND"/>
<att type="string" name="shared_name" value="Rv1130 (pp) Rv3420c"/></edge>
<edge label="Rv1130 (pp) Rv0925c" source="11" target="752" weight="1.0" weightOut="1.0" weigthIn="1.0" countOut="1.0" countIn="1.0">
<att type="string" name="edge.targetArrowShape" value="DIAMOND"/>
<att type="string" name="shared_name" value="Rv1130 (pp) Rv0925c"/></edge>
<edge label="Rv1130 (pp) Rv1886c" source="11" target="392" weight="1.0" weightOut="1.0" weigthIn="1.0" countOut="1.0" countIn="1.0">
<att type="string" name="edge.targetArrowShape" value="DIAMOND"/>
<att type="string" name="shared_name" value="Rv1130 (pp) Rv1886c"/></edge>
<edge label="Rv2052c (pp) Rv0129c" source="13" target="209" weight="1.0" weightOut="1.0" weigthIn="1.0" countOut="1.0" countIn="1.0">
<att type="string" name="edge.targetArrowShape" value="DIAMOND"/>
<att type="string" name="shared_name" value="Rv2052c (pp) Rv0129c"/></edge>
<edge label="Rv2052c (pp) Rv2926c" source="13" target="425" weight="1.0" weightOut="1.0" weigthIn="1.0" countOut="1.0" countIn="1.0">
<att type="string" name="edge.targetArrowShape" value="DIAMOND"/>
<att type="string" name="shared_name" value="Rv2052c (pp) Rv2926c"/></edge>
<edge label="Rv2052c (pp) Rv3164c" source="13" target="41" weight="1.0" weightOut="1.0" weigthIn="1.0" countOut="1.0" countIn="1.0">
<att type="string" name="edge.targetArrowShape" value="DIAMOND"/>
<att type="string" name="shared_name" value="Rv2052c (pp) Rv3164c"/></edge>
<edge label="Rv2052c (pp) Rv3163c" source="13" target="25" weight="1.0" weightOut="1.0" weigthIn="1.0" countOut="1.0" countIn="1.0">
<att type="string" name="edge.targetArrowShape" value="DIAMOND"/>
<att type="string" name="shared_name" value="Rv2052c (pp) Rv3163c"/></edge>
<edge label="Rv2052c (pp) Rv3171c" source="13" target="841" weight="1.0" weightOut="1.0" weigthIn="1.0" countOut="1.0" countIn="1.0">
<att type="string" name="edge.targetArrowShape" value="DIAMOND"/>
<att type="string" name="shared_name" value="Rv2052c (pp) Rv3171c"/></edge>
<edge label="Rv2052c (pp) Rv2030c" source="13" target="102" weight="1.0" weightOut="1.0" weigthIn="1.0" countOut="1.0" countIn="1.0">
<att type="string" name="edge.targetArrowShape" value="DIAMOND"/>
<att type="string" name="shared_name" value="Rv2052c (pp) Rv2030c"/></edge>
<edge label="Rv2052c (pp) Rv1842c" source="13" target="377" weight="1.0" weightOut="1.0" weigthIn="1.0" countOut="1.0" countIn="1.0">
<att type="string" name="edge.targetArrowShape" value="DIAMOND"/>
<att type="string" name="shared_name" value="Rv2052c (pp) Rv1842c"/></edge>
<edge label="Rv2052c (pp) Rv0676c" source="13" target="197" weight="1.0" weightOut="1.0" weigthIn="1.0" countOut="1.0" countIn="1.0">
<att type="string" name="edge.targetArrowShape" value="DIAMOND"/>
<att type="string" name="shared_name" value="Rv2052c (pp) Rv0676c"/></edge>
<edge label="Rv2052c (pp) Rv1833c" source="13" target="696" weight="1.0" weightOut="1.0" weigthIn="1.0" countOut="1.0" countIn="1.0">
<att type="string" name="edge.targetArrowShape" value="DIAMOND"/>
<att type="string" name="shared_name" value="Rv2052c (pp) Rv1833c"/></edge>
<edge label="Rv2052c (pp) Rv1397c" source="13" target="830" weight="1.0" weightOut="1.0" weigthIn="1.0" countOut="1.0" countIn="1.0">
<att type="string" name="edge.targetArrowShape" value="DIAMOND"/>
<att type="string" name="shared_name" value="Rv2052c (pp) Rv1397c"/></edge>
<edge label="Rv2052c (pp) Rv3225c" source="13" target="374" weight="1.0" weightOut="1.0" weigthIn="1.0" countOut="1.0" countIn="1.0">
<att type="string" name="edge.targetArrowShape" value="DIAMOND"/>
<att type="string" name="shared_name" value="Rv2052c (pp) Rv3225c"/></edge>
<edge label="Rv2052c (pp) Rv0410c" source="13" target="805" weight="1.0" weightOut="1.0" weigthIn="1.0" countOut="1.0" countIn="1.0">
<att type="string" name="edge.targetArrowShape" value="DIAMOND"/>
<att type="string" name="shared_name" value="Rv2052c (pp) Rv0410c"/></edge>
<edge label="Rv2052c (pp) Rv0015c" source="13" target="866" weight="1.0" weightOut="1.0" weigthIn="1.0" countOut="1.0" countIn="1.0">
<att type="string" name="edge.targetArrowShape" value="DIAMOND"/>
<att type="string" name="shared_name" value="Rv2052c (pp) Rv0015c"/></edge>
<edge label="Rv2052c (pp) Rv0811c" source="13" target="893" weight="1.0" weightOut="1.0" weigthIn="1.0" countOut="1.0" countIn="1.0">
<att type="string" name="edge.targetArrowShape" value="DIAMOND"/>
<att type="string" name="shared_name" value="Rv2052c (pp) Rv0811c"/></edge>
<edge label="Rv2052c (pp) Rv0465c" source="13" target="108" weight="1.0" weightOut="1.0" weigthIn="1.0" countOut="1.0" countIn="1.0">
<att type="string" name="edge.targetArrowShape" value="DIAMOND"/>
<att type="string" name="shared_name" value="Rv2052c (pp) Rv0465c"/></edge>
<edge label="Rv2052c (pp) Rv2553c" source="13" target="384" weight="1.0" weightOut="1.0" weigthIn="1.0" countOut="1.0" countIn="1.0">
<att type="string" name="edge.targetArrowShape" value="DIAMOND"/>
<att type="string" name="shared_name" value="Rv2052c (pp) Rv2553c"/></edge>
<edge label="Rv2052c (pp) Rv1703c" source="13" target="814" weight="1.0" weightOut="1.0" weigthIn="1.0" countOut="1.0" countIn="1.0">
<att type="string" name="edge.targetArrowShape" value="DIAMOND"/>
<att type="string" name="shared_name" value="Rv2052c (pp) Rv1703c"/></edge>
<edge label="Rv2052c (pp) Rv1245c" source="13" target="357" weight="1.0" weightOut="1.0" weigthIn="1.0" countOut="1.0" countIn="1.0">
<att type="string" name="edge.targetArrowShape" value="DIAMOND"/>
<att type="string" name="shared_name" value="Rv2052c (pp) Rv1245c"/></edge>
<edge label="Rv2052c (pp) Rv1281c" source="13" target="689" weight="1.0" weightOut="1.0" weigthIn="1.0" countOut="1.0" countIn="1.0">
<att type="string" name="edge.targetArrowShape" value="DIAMOND"/>
<att type="string" name="shared_name" value="Rv2052c (pp) Rv1281c"/></edge>
<edge label="Rv2052c (pp) Rv0077c" source="13" target="241" weight="1.0" weightOut="1.0" weigthIn="1.0" countOut="1.0" countIn="1.0">
<att type="string" name="edge.targetArrowShape" value="DIAMOND"/>
<att type="string" name="shared_name" value="Rv2052c (pp) Rv0077c"/></edge>
<edge label="Rv2052c (pp) Rv2387" source="13" target="488" weight="1.0" weightOut="1.0" weigthIn="1.0" countOut="1.0" countIn="1.0">
<att type="string" name="edge.targetArrowShape" value="DIAMOND"/>
<att type="string" name="shared_name" value="Rv2052c (pp) Rv2387"/></edge>
<edge label="Rv2052c (pp) Rv1506c" source="13" target="890" weight="1.0" weightOut="1.0" weigthIn="1.0" countOut="1.0" countIn="1.0">
<att type="string" name="edge.targetArrowShape" value="DIAMOND"/>
<att type="string" name="shared_name" value="Rv2052c (pp) Rv1506c"/></edge>
<edge label="Rv2052c (pp) Rv1505c" source="13" target="790" weight="1.0" weightOut="1.0" weigthIn="1.0" countOut="1.0" countIn="1.0">
<att type="string" name="edge.targetArrowShape" value="DIAMOND"/>
<att type="string" name="shared_name" value="Rv2052c (pp) Rv1505c"/></edge>
<edge label="Rv2052c (pp) Rv2491" source="13" target="88" weight="1.0" weightOut="1.0" weigthIn="1.0" countOut="1.0" countIn="1.0">
<att type="string" name="edge.targetArrowShape" value="DIAMOND"/>
<att type="string" name="shared_name" value="Rv2052c (pp) Rv2491"/></edge>
<edge label="Rv2052c (pp) Rv0931c" source="13" target="332" weight="1.0" weightOut="1.0" weigthIn="1.0" countOut="1.0" countIn="1.0">
<att type="string" name="edge.targetArrowShape" value="DIAMOND"/>
<att type="string" name="shared_name" value="Rv2052c (pp) Rv0931c"/></edge>
<edge label="Rv2052c (pp) Rv2216" source="13" target="183" weight="1.0" weightOut="1.0" weigthIn="1.0" countOut="1.0" countIn="1.0">
<att type="string" name="edge.targetArrowShape" value="DIAMOND"/>
<att type="string" name="shared_name" value="Rv2052c (pp) Rv2216"/></edge>
<edge label="Rv2052c (pp) Rv2010" source="13" target="172" weight="1.0" weightOut="1.0" weigthIn="1.0" countOut="1.0" countIn="1.0">
<att type="string" name="edge.targetArrowShape" value="DIAMOND"/>
<att type="string" name="shared_name" value="Rv2052c (pp) Rv2010"/></edge>
<edge label="Rv2052c (pp) Rv0925c" source="13" target="752" weight="1.0" weightOut="1.0" weigthIn="1.0" countOut="1.0" countIn="1.0">
<att type="string" name="edge.targetArrowShape" value="DIAMOND"/>
<att type="string" name="shared_name" value="Rv2052c (pp) Rv0925c"/></edge>
<edge label="Rv2052c (pp) Rv1129c" source="13" target="766" weight="1.0" weightOut="1.0" weigthIn="1.0" countOut="1.0" countIn="1.0">
<att type="string" name="edge.targetArrowShape" value="DIAMOND"/>
<att type="string" name="shared_name" value="Rv2052c (pp) Rv1129c"/></edge>
<edge label="Rv2052c (pp) Rv0342" source="13" target="205" weight="1.0" weightOut="1.0" weigthIn="1.0" countOut="1.0" countIn="1.0">
<att type="string" name="edge.targetArrowShape" value="DIAMOND"/>
<att type="string" name="shared_name" value="Rv2052c (pp) Rv0342"/></edge>
<edge label="Rv2052c (pp) Rv0343" source="13" target="208" weight="1.0" weightOut="1.0" weigthIn="1.0" countOut="1.0" countIn="1.0">
<att type="string" name="edge.targetArrowShape" value="DIAMOND"/>
<att type="string" name="shared_name" value="Rv2052c (pp) Rv0343"/></edge>
<edge label="Rv2052c (pp) Rv1577c" source="13" target="806" weight="1.0" weightOut="1.0" weigthIn="1.0" countOut="1.0" countIn="1.0">
<att type="string" name="edge.targetArrowShape" value="DIAMOND"/>
<att type="string" name="shared_name" value="Rv2052c (pp) Rv1577c"/></edge>
<edge label="Rv2052c (pp) Rv1576c" source="13" target="793" weight="1.0" weightOut="1.0" weigthIn="1.0" countOut="1.0" countIn="1.0">
<att type="string" name="edge.targetArrowShape" value="DIAMOND"/>
<att type="string" name="shared_name" value="Rv2052c (pp) Rv1576c"/></edge>
<edge label="Rv2052c (pp) Rv2971" source="13" target="662" weight="1.0" weightOut="1.0" weigthIn="1.0" countOut="1.0" countIn="1.0">
<att type="string" name="edge.targetArrowShape" value="DIAMOND"/>
<att type="string" name="shared_name" value="Rv2052c (pp) Rv2971"/></edge>
<edge label="Rv2052c (pp) Rv0785" source="13" target="748" weight="1.0" weightOut="1.0" weigthIn="1.0" countOut="1.0" countIn="1.0">
<att type="string" name="edge.targetArrowShape" value="DIAMOND"/>
<att type="string" name="shared_name" value="Rv2052c (pp) Rv0785"/></edge>
<edge label="Rv2052c (pp) Rv0693" source="13" target="545" weight="1.0" weightOut="1.0" weigthIn="1.0" countOut="1.0" countIn="1.0">
<att type="string" name="edge.targetArrowShape" value="DIAMOND"/>
<att type="string" name="shared_name" value="Rv2052c (pp) Rv0693"/></edge>
<edge label="Rv2052c (pp) Rv0695" source="13" target="543" weight="1.0" weightOut="1.0" weigthIn="1.0" countOut="1.0" countIn="1.0">
<att type="string" name="edge.targetArrowShape" value="DIAMOND"/>
<att type="string" name="shared_name" value="Rv2052c (pp) Rv0695"/></edge>
<edge label="Rv2052c (pp) Rv3804c" source="13" target="474" weight="1.0" weightOut="1.0" weigthIn="1.0" countOut="1.0" countIn="1.0">
<att type="string" name="edge.targetArrowShape" value="DIAMOND"/>
<att type="string" name="shared_name" value="Rv2052c (pp) Rv3804c"/></edge>
<edge label="Rv2052c (pp) Rv2963" source="13" target="600" weight="1.0" weightOut="1.0" weigthIn="1.0" countOut="1.0" countIn="1.0">
<att type="string" name="edge.targetArrowShape" value="DIAMOND"/>
<att type="string" name="shared_name" value="Rv2052c (pp) Rv2963"/></edge>
<edge label="Rv2052c (pp) Rv2942" source="13" target="565" weight="1.0" weightOut="1.0" weigthIn="1.0" countOut="1.0" countIn="1.0">
<att type="string" name="edge.targetArrowShape" value="DIAMOND"/>
<att type="string" name="shared_name" value="Rv2052c (pp) Rv2942"/></edge>
<edge label="Rv2052c (pp) Rv0060" source="13" target="608" weight="1.0" weightOut="1.0" weigthIn="1.0" countOut="1.0" countIn="1.0">
<att type="string" name="edge.targetArrowShape" value="DIAMOND"/>
<att type="string" name="shared_name" value="Rv2052c (pp) Rv0060"/></edge>
<edge label="Rv2052c (pp) Rv0004" source="13" target="513" weight="1.0" weightOut="1.0" weigthIn="1.0" countOut="1.0" countIn="1.0">
<att type="string" name="edge.targetArrowShape" value="DIAMOND"/>
<att type="string" name="shared_name" value="Rv2052c (pp) Rv0004"/></edge>
<edge label="Rv2052c (pp) Rv2527" source="13" target="344" weight="1.0" weightOut="1.0" weigthIn="1.0" countOut="1.0" countIn="1.0">
<att type="string" name="edge.targetArrowShape" value="DIAMOND"/>
<att type="string" name="shared_name" value="Rv2052c (pp) Rv2527"/></edge>
<edge label="Rv2052c (pp) Rv2577" source="13" target="232" weight="1.0" weightOut="1.0" weigthIn="1.0" countOut="1.0" countIn="1.0">
<att type="string" name="edge.targetArrowShape" value="DIAMOND"/>
<att type="string" name="shared_name" value="Rv2052c (pp) Rv2577"/></edge>
<edge label="Rv2052c (pp) Rv0106" source="13" target="40" weight="1.0" weightOut="1.0" weigthIn="1.0" countOut="1.0" countIn="1.0">
<att type="string" name="edge.targetArrowShape" value="DIAMOND"/>
<att type="string" name="shared_name" value="Rv2052c (pp) Rv0106"/></edge>
<edge label="Rv2052c (pp) Rv0371c" source="13" target="770" weight="1.0" weightOut="1.0" weigthIn="1.0" countOut="1.0" countIn="1.0">
<att type="string" name="edge.targetArrowShape" value="DIAMOND"/>
<att type="string" name="shared_name" value="Rv2052c (pp) Rv0371c"/></edge>
<edge label="Rv2052c (pp) Rv3420c" source="13" target="861" weight="1.0" weightOut="1.0" weigthIn="1.0" countOut="1.0" countIn="1.0">
<att type="string" name="edge.targetArrowShape" value="DIAMOND"/>
<att type="string" name="shared_name" value="Rv2052c (pp) Rv3420c"/></edge>
<edge label="Rv2052c (pp) Rv2625c" source="13" target="561" weight="1.0" weightOut="1.0" weigthIn="1.0" countOut="1.0" countIn="1.0">
<att type="string" name="edge.targetArrowShape" value="DIAMOND"/>
<att type="string" name="shared_name" value="Rv2052c (pp) Rv2625c"/></edge>
<edge label="Rv2052c (pp) Rv2651c" source="13" target="798" weight="1.0" weightOut="1.0" weigthIn="1.0" countOut="1.0" countIn="1.0">
<att type="string" name="edge.targetArrowShape" value="DIAMOND"/>
<att type="string" name="shared_name" value="Rv2052c (pp) Rv2651c"/></edge>
<edge label="Rv2052c (pp) Rv3473c" source="13" target="668" weight="1.0" weightOut="1.0" weigthIn="1.0" countOut="1.0" countIn="1.0">
<att type="string" name="edge.targetArrowShape" value="DIAMOND"/>
<att type="string" name="shared_name" value="Rv2052c (pp) Rv3473c"/></edge>
<edge label="Rv2052c (pp) Rv3054c" source="13" target="302" weight="1.0" weightOut="1.0" weigthIn="1.0" countOut="1.0" countIn="1.0">
<att type="string" name="edge.targetArrowShape" value="DIAMOND"/>
<att type="string" name="shared_name" value="Rv2052c (pp) Rv3054c"/></edge>
<edge label="Rv2052c (pp) Rv3408" source="13" target="335" weight="1.0" weightOut="1.0" weigthIn="1.0" countOut="1.0" countIn="1.0">
<att type="string" name="edge.targetArrowShape" value="DIAMOND"/>
<att type="string" name="shared_name" value="Rv2052c (pp) Rv3408"/></edge>
<edge label="Rv2052c (pp) Rv1021" source="13" target="620" weight="1.0" weightOut="1.0" weigthIn="1.0" countOut="1.0" countIn="1.0">
<att type="string" name="edge.targetArrowShape" value="DIAMOND"/>
<att type="string" name="shared_name" value="Rv2052c (pp) Rv1021"/></edge>
<edge label="Rv2052c (pp) Rv1192" source="13" target="160" weight="1.0" weightOut="1.0" weigthIn="1.0" countOut="1.0" countIn="1.0">
<att type="string" name="edge.targetArrowShape" value="DIAMOND"/>
<att type="string" name="shared_name" value="Rv2052c (pp) Rv1192"/></edge>
<edge label="Rv2052c (pp) Rv1130" source="13" target="11" weight="1.0" weightOut="1.0" weigthIn="1.0" countOut="1.0" countIn="1.0">
<att type="string" name="edge.targetArrowShape" value="DIAMOND"/>
<att type="string" name="shared_name" value="Rv2052c (pp) Rv1130"/></edge>
<edge label="Rv2052c (pp) Rv1146" source="13" target="213" weight="1.0" weightOut="1.0" weigthIn="1.0" countOut="1.0" countIn="1.0">
<att type="string" name="edge.targetArrowShape" value="DIAMOND"/>
<att type="string" name="shared_name" value="Rv2052c (pp) Rv1146"/></edge>
<edge label="Rv2052c (pp) Rv3553" source="13" target="782" weight="1.0" weightOut="1.0" weigthIn="1.0" countOut="1.0" countIn="1.0">
<att type="string" name="edge.targetArrowShape" value="DIAMOND"/>
<att type="string" name="shared_name" value="Rv2052c (pp) Rv3553"/></edge>
<edge label="Rv2052c (pp) Rv3670" source="13" target="239" weight="1.0" weightOut="1.0" weigthIn="1.0" countOut="1.0" countIn="1.0">
<att type="string" name="edge.targetArrowShape" value="DIAMOND"/>
<att type="string" name="shared_name" value="Rv2052c (pp) Rv3670"/></edge>
<edge label="Rv2052c (pp) Rv0208c" source="13" target="2" weight="1.0" weightOut="1.0" weigthIn="1.0" countOut="1.0" countIn="1.0">
<att type="string" name="edge.targetArrowShape" value="DIAMOND"/>
<att type="string" name="shared_name" value="Rv2052c (pp) Rv0208c"/></edge>
<edge label="Rv2052c (pp) Rv0206c" source="13" target="414" weight="1.0" weightOut="1.0" weigthIn="1.0" countOut="1.0" countIn="1.0">
<att type="string" name="edge.targetArrowShape" value="DIAMOND"/>
<att type="string" name="shared_name" value="Rv2052c (pp) Rv0206c"/></edge>
<edge label="Rv2052c (pp) Rv3728" source="13" target="724" weight="1.0" weightOut="1.0" weigthIn="1.0" countOut="1.0" countIn="1.0">
<att type="string" name="edge.targetArrowShape" value="DIAMOND"/>
<att type="string" name="shared_name" value="Rv2052c (pp) Rv3728"/></edge>
<edge label="Rv2052c (pp) Rv3796" source="13" target="712" weight="1.0" weightOut="1.0" weigthIn="1.0" countOut="1.0" countIn="1.0">
<att type="string" name="edge.targetArrowShape" value="DIAMOND"/>
<att type="string" name="shared_name" value="Rv2052c (pp) Rv3796"/></edge>
<edge label="Rv2052c (pp) Rv3085" source="13" target="126" weight="1.0" weightOut="1.0" weigthIn="1.0" countOut="1.0" countIn="1.0">
<att type="string" name="edge.targetArrowShape" value="DIAMOND"/>
<att type="string" name="shared_name" value="Rv2052c (pp) Rv3085"/></edge>
<edge label="Rv2052c (pp) Rv3045" source="13" target="147" weight="1.0" weightOut="1.0" weigthIn="1.0" countOut="1.0" countIn="1.0">
<att type="string" name="edge.targetArrowShape" value="DIAMOND"/>
<att type="string" name="shared_name" value="Rv2052c (pp) Rv3045"/></edge>
<edge label="Rv2052c (pp) Rv3113" source="13" target="702" weight="1.0" weightOut="1.0" weigthIn="1.0" countOut="1.0" countIn="1.0">
<att type="string" name="edge.targetArrowShape" value="DIAMOND"/>
<att type="string" name="shared_name" value="Rv2052c (pp) Rv3113"/></edge>
<edge label="Rv2052c (pp) Rv3197" source="13" target="587" weight="1.0" weightOut="1.0" weigthIn="1.0" countOut="1.0" countIn="1.0">
<att type="string" name="edge.targetArrowShape" value="DIAMOND"/>
<att type="string" name="shared_name" value="Rv2052c (pp) Rv3197"/></edge>
<edge label="Rv2052c (pp) Rv3174" source="13" target="529" weight="1.0" weightOut="1.0" weigthIn="1.0" countOut="1.0" countIn="1.0">
<att type="string" name="edge.targetArrowShape" value="DIAMOND"/>
<att type="string" name="shared_name" value="Rv2052c (pp) Rv3174"/></edge>
<edge label="Rv2052c (pp) Rv3168" source="13" target="534" weight="1.0" weightOut="1.0" weigthIn="1.0" countOut="1.0" countIn="1.0">
<att type="string" name="edge.targetArrowShape" value="DIAMOND"/>
<att type="string" name="shared_name" value="Rv2052c (pp) Rv3168"/></edge>
<edge label="Rv2052c (pp) Rv3296" source="13" target="215" weight="1.0" weightOut="1.0" weigthIn="1.0" countOut="1.0" countIn="1.0">
<att type="string" name="edge.targetArrowShape" value="DIAMOND"/>
<att type="string" name="shared_name" value="Rv2052c (pp) Rv3296"/></edge>
<edge label="Rv2052c (pp) Rv1986" source="13" target="200" weight="1.0" weightOut="1.0" weigthIn="1.0" countOut="1.0" countIn="1.0">
<att type="string" name="edge.targetArrowShape" value="DIAMOND"/>
<att type="string" name="shared_name" value="Rv2052c (pp) Rv1986"/></edge>
<edge label="Rv2052c (pp) Rv0277c" source="13" target="159" weight="1.0" weightOut="1.0" weigthIn="1.0" countOut="1.0" countIn="1.0">
<att type="string" name="edge.targetArrowShape" value="DIAMOND"/>
<att type="string" name="shared_name" value="Rv2052c (pp) Rv0277c"/></edge>
<edge label="Rv2052c (pp) Rv1886c" source="13" target="392" weight="1.0" weightOut="1.0" weigthIn="1.0" countOut="1.0" countIn="1.0">
<att type="string" name="edge.targetArrowShape" value="DIAMOND"/>
<att type="string" name="shared_name" value="Rv2052c (pp) Rv1886c"/></edge>
<edge label="Rv2052c (pp) Rv1681" source="13" target="301" weight="1.0" weightOut="1.0" weigthIn="1.0" countOut="1.0" countIn="1.0">
<att type="string" name="edge.targetArrowShape" value="DIAMOND"/>
<att type="string" name="shared_name" value="Rv2052c (pp) Rv1681"/></edge>
<edge label="Rv2052c (pp) Rv1894c" source="13" target="823" weight="1.0" weightOut="1.0" weigthIn="1.0" countOut="1.0" countIn="1.0">
<att type="string" name="edge.targetArrowShape" value="DIAMOND"/>
<att type="string" name="shared_name" value="Rv2052c (pp) Rv1894c"/></edge>
<edge label="Rv2052c (pp) Rv1466" source="13" target="398" weight="1.0" weightOut="1.0" weigthIn="1.0" countOut="1.0" countIn="1.0">
<att type="string" name="edge.targetArrowShape" value="DIAMOND"/>
<att type="string" name="shared_name" value="Rv2052c (pp) Rv1466"/></edge>
<edge label="Rv2052c (pp) Rv1479" source="13" target="416" weight="1.0" weightOut="1.0" weigthIn="1.0" countOut="1.0" countIn="1.0">
<att type="string" name="edge.targetArrowShape" value="DIAMOND"/>
<att type="string" name="shared_name" value="Rv2052c (pp) Rv1479"/></edge>
<edge label="Rv2052c (pp) Rv1557" source="13" target="807" weight="1.0" weightOut="1.0" weigthIn="1.0" countOut="1.0" countIn="1.0">
<att type="string" name="edge.targetArrowShape" value="DIAMOND"/>
<att type="string" name="shared_name" value="Rv2052c (pp) Rv1557"/></edge>
<edge label="Rv2052c (pp) Rv1533" source="13" target="52" weight="1.0" weightOut="1.0" weigthIn="1.0" countOut="1.0" countIn="1.0">
<att type="string" name="edge.targetArrowShape" value="DIAMOND"/>
<att type="string" name="shared_name" value="Rv2052c (pp) Rv1533"/></edge>
<edge label="Rv2052c (pp) Rv1358" source="13" target="796" weight="1.0" weightOut="1.0" weigthIn="1.0" countOut="1.0" countIn="1.0">
<att type="string" name="edge.targetArrowShape" value="DIAMOND"/>
<att type="string" name="shared_name" value="Rv2052c (pp) Rv1358"/></edge>
<edge label="Rv2052c (pp) Rv1334" source="13" target="876" weight="1.0" weightOut="1.0" weigthIn="1.0" countOut="1.0" countIn="1.0">
<att type="string" name="edge.targetArrowShape" value="DIAMOND"/>
<att type="string" name="shared_name" value="Rv2052c (pp) Rv1334"/></edge>
<edge label="Rv2052c (pp) Rv1339" source="13" target="882" weight="1.0" weightOut="1.0" weigthIn="1.0" countOut="1.0" countIn="1.0">
<att type="string" name="edge.targetArrowShape" value="DIAMOND"/>
<att type="string" name="shared_name" value="Rv2052c (pp) Rv1339"/></edge>
<edge label="Rv2052c (pp) Rv2366c" source="13" target="631" weight="1.0" weightOut="1.0" weigthIn="1.0" countOut="1.0" countIn="1.0">
<att type="string" name="edge.targetArrowShape" value="DIAMOND"/>
<att type="string" name="shared_name" value="Rv2052c (pp) Rv2366c"/></edge>
<edge label="Rv2052c (pp) Rv2777c" source="13" target="194" weight="1.0" weightOut="1.0" weigthIn="1.0" countOut="1.0" countIn="1.0">
<att type="string" name="edge.targetArrowShape" value="DIAMOND"/>
<att type="string" name="shared_name" value="Rv2052c (pp) Rv2777c"/></edge>
<edge label="Rv2052c (pp) Rv0959" source="13" target="428" weight="1.0" weightOut="1.0" weigthIn="1.0" countOut="1.0" countIn="1.0">
<att type="string" name="edge.targetArrowShape" value="DIAMOND"/>
<att type="string" name="shared_name" value="Rv2052c (pp) Rv0959"/></edge>
<edge label="Rv2052c (pp) Rv0805" source="13" target="77" weight="1.0" weightOut="1.0" weigthIn="1.0" countOut="1.0" countIn="1.0">
<att type="string" name="edge.targetArrowShape" value="DIAMOND"/>
<att type="string" name="shared_name" value="Rv2052c (pp) Rv0805"/></edge>
<edge label="Rv2052c (pp) Rv2736c" source="13" target="558" weight="1.0" weightOut="1.0" weigthIn="1.0" countOut="1.0" countIn="1.0">
<att type="string" name="edge.targetArrowShape" value="DIAMOND"/>
<att type="string" name="shared_name" value="Rv2052c (pp) Rv2736c"/></edge>
<edge label="Rv2794c (pp) Rv1660" source="12" target="348" weight="1.0" weightOut="1.0" weigthIn="1.0" countOut="1.0" countIn="1.0">
<att type="string" name="edge.targetArrowShape" value="DIAMOND"/>
<att type="string" name="shared_name" value="Rv2794c (pp) Rv1660"/></edge>
<edge label="Rv2794c (pp) Rv1661" source="12" target="346" weight="1.0" weightOut="1.0" weigthIn="1.0" countOut="1.0" countIn="1.0">
<att type="string" name="edge.targetArrowShape" value="DIAMOND"/>
<att type="string" name="shared_name" value="Rv2794c (pp) Rv1661"/></edge>
<edge label="Rv2794c (pp) Rv1665" source="12" target="343" weight="1.0" weightOut="1.0" weigthIn="1.0" countOut="1.0" countIn="1.0">
<att type="string" name="edge.targetArrowShape" value="DIAMOND"/>
<att type="string" name="shared_name" value="Rv2794c (pp) Rv1665"/></edge>
<edge label="Rv2794c (pp) Rv1372" source="12" target="817" weight="1.0" weightOut="1.0" weigthIn="1.0" countOut="1.0" countIn="1.0">
<att type="string" name="edge.targetArrowShape" value="DIAMOND"/>
<att type="string" name="shared_name" value="Rv2794c (pp) Rv1372"/></edge>
<edge label="Rv2794c (pp) Rv1181" source="12" target="178" weight="1.0" weightOut="1.0" weigthIn="1.0" countOut="1.0" countIn="1.0">
<att type="string" name="edge.targetArrowShape" value="DIAMOND"/>
<att type="string" name="shared_name" value="Rv2794c (pp) Rv1181"/></edge>
<edge label="Rv2794c (pp) Rv1964" source="12" target="106" weight="1.0" weightOut="1.0" weigthIn="1.0" countOut="1.0" countIn="1.0">
<att type="string" name="edge.targetArrowShape" value="DIAMOND"/>
<att type="string" name="shared_name" value="Rv2794c (pp) Rv1964"/></edge>
<edge label="Rv2794c (pp) Rv1966" source="12" target="104" weight="1.0" weightOut="1.0" weigthIn="1.0" countOut="1.0" countIn="1.0">
<att type="string" name="edge.targetArrowShape" value="DIAMOND"/>
<att type="string" name="shared_name" value="Rv2794c (pp) Rv1966"/></edge>
<edge label="Rv2794c (pp) Rv3829c" source="12" target="522" weight="1.0" weightOut="1.0" weigthIn="1.0" countOut="1.0" countIn="1.0">
<att type="string" name="edge.targetArrowShape" value="DIAMOND"/>
<att type="string" name="shared_name" value="Rv2794c (pp) Rv3829c"/></edge>
<edge label="Rv2794c (pp) Rv1777" source="12" target="134" weight="1.0" weightOut="1.0" weigthIn="1.0" countOut="1.0" countIn="1.0">
<att type="string" name="edge.targetArrowShape" value="DIAMOND"/>
<att type="string" name="shared_name" value="Rv2794c (pp) Rv1777"/></edge>
<edge label="Rv2794c (pp) Rv3825c" source="12" target="470" weight="1.0" weightOut="1.0" weigthIn="1.0" countOut="1.0" countIn="1.0">
<att type="string" name="edge.targetArrowShape" value="DIAMOND"/>
<att type="string" name="shared_name" value="Rv2794c (pp) Rv3825c"/></edge>
<edge label="Rv2794c (pp) Rv0846c" source="12" target="350" weight="1.0" weightOut="1.0" weigthIn="1.0" countOut="1.0" countIn="1.0">
<att type="string" name="edge.targetArrowShape" value="DIAMOND"/>
<att type="string" name="shared_name" value="Rv2794c (pp) Rv0846c"/></edge>
<edge label="Rv2794c (pp) Rv3800c" source="12" target="803" weight="1.0" weightOut="1.0" weigthIn="1.0" countOut="1.0" countIn="1.0">
<att type="string" name="edge.targetArrowShape" value="DIAMOND"/>
<att type="string" name="shared_name" value="Rv2794c (pp) Rv3800c"/></edge>
<edge label="Rv2794c (pp) Rv2928" source="12" target="536" weight="1.0" weightOut="1.0" weigthIn="1.0" countOut="1.0" countIn="1.0">
<att type="string" name="edge.targetArrowShape" value="DIAMOND"/>
<att type="string" name="shared_name" value="Rv2794c (pp) Rv2928"/></edge>
<edge label="Rv2794c (pp) Rv2931" source="12" target="577" weight="1.0" weightOut="1.0" weigthIn="1.0" countOut="1.0" countIn="1.0">
<att type="string" name="edge.targetArrowShape" value="DIAMOND"/>
<att type="string" name="shared_name" value="Rv2794c (pp) Rv2931"/></edge>
<edge label="Rv2794c (pp) Rv2935" source="12" target="576" weight="1.0" weightOut="1.0" weigthIn="1.0" countOut="1.0" countIn="1.0">
<att type="string" name="edge.targetArrowShape" value="DIAMOND"/>
<att type="string" name="shared_name" value="Rv2794c (pp) Rv2935"/></edge>
<edge label="Rv2794c (pp) Rv2933" source="12" target="582" weight="1.0" weightOut="1.0" weigthIn="1.0" countOut="1.0" countIn="1.0">
<att type="string" name="edge.targetArrowShape" value="DIAMOND"/>
<att type="string" name="shared_name" value="Rv2794c (pp) Rv2933"/></edge>
<edge label="Rv2794c (pp) Rv2932" source="12" target="583" weight="1.0" weightOut="1.0" weigthIn="1.0" countOut="1.0" countIn="1.0">
<att type="string" name="edge.targetArrowShape" value="DIAMOND"/>
<att type="string" name="shared_name" value="Rv2794c (pp) Rv2932"/></edge>
<edge label="Rv2794c (pp) Rv3824c" source="12" target="844" weight="1.0" weightOut="1.0" weigthIn="1.0" countOut="1.0" countIn="1.0">
<att type="string" name="edge.targetArrowShape" value="DIAMOND"/>
<att type="string" name="shared_name" value="Rv2794c (pp) Rv3824c"/></edge>
<edge label="Rv2794c (pp) Rv2384" source="12" target="492" weight="1.0" weightOut="1.0" weigthIn="1.0" countOut="1.0" countIn="1.0">
<att type="string" name="edge.targetArrowShape" value="DIAMOND"/>
<att type="string" name="shared_name" value="Rv2794c (pp) Rv2384"/></edge>
<edge label="Rv2794c (pp) Rv2590" source="12" target="252" weight="1.0" weightOut="1.0" weigthIn="1.0" countOut="1.0" countIn="1.0">
<att type="string" name="edge.targetArrowShape" value="DIAMOND"/>
<att type="string" name="shared_name" value="Rv2794c (pp) Rv2590"/></edge>
<edge label="Rv2794c (pp) Rv2947c" source="12" target="559" weight="1.0" weightOut="1.0" weigthIn="1.0" countOut="1.0" countIn="1.0">
<att type="string" name="edge.targetArrowShape" value="DIAMOND"/>
<att type="string" name="shared_name" value="Rv2794c (pp) Rv2947c"/></edge>
<edge label="Rv2794c (pp) Rv3762c" source="12" target="530" weight="1.0" weightOut="1.0" weigthIn="1.0" countOut="1.0" countIn="1.0">
<att type="string" name="edge.targetArrowShape" value="DIAMOND"/>
<att type="string" name="shared_name" value="Rv2794c (pp) Rv3762c"/></edge>
<edge label="Rv2794c (pp) Rv3767c" source="12" target="615" weight="1.0" weightOut="1.0" weigthIn="1.0" countOut="1.0" countIn="1.0">
<att type="string" name="edge.targetArrowShape" value="DIAMOND"/>
<att type="string" name="shared_name" value="Rv2794c (pp) Rv3767c"/></edge>
<edge label="Rv2794c (pp) Rv2913c" source="12" target="180" weight="1.0" weightOut="1.0" weigthIn="1.0" countOut="1.0" countIn="1.0">
<att type="string" name="edge.targetArrowShape" value="DIAMOND"/>
<att type="string" name="shared_name" value="Rv2794c (pp) Rv2913c"/></edge>
<edge label="Rv2794c (pp) Rv3406" source="12" target="339" weight="1.0" weightOut="1.0" weigthIn="1.0" countOut="1.0" countIn="1.0">
<att type="string" name="edge.targetArrowShape" value="DIAMOND"/>
<att type="string" name="shared_name" value="Rv2794c (pp) Rv3406"/></edge>
<edge label="Rv2794c (pp) Rv1256c" source="12" target="797" weight="1.0" weightOut="1.0" weigthIn="1.0" countOut="1.0" countIn="1.0">
<att type="string" name="edge.targetArrowShape" value="DIAMOND"/>
<att type="string" name="shared_name" value="Rv2794c (pp) Rv1256c"/></edge>
<edge label="Rv2794c (pp) Rv2466c" source="12" target="885" weight="1.0" weightOut="1.0" weigthIn="1.0" countOut="1.0" countIn="1.0">
<att type="string" name="edge.targetArrowShape" value="DIAMOND"/>
<att type="string" name="shared_name" value="Rv2794c (pp) Rv2466c"/></edge>
<edge label="Rv2794c (pp) Rv0766c" source="12" target="14" weight="1.0" weightOut="1.0" weigthIn="1.0" countOut="1.0" countIn="1.0">
<att type="string" name="edge.targetArrowShape" value="DIAMOND"/>
<att type="string" name="shared_name" value="Rv2794c (pp) Rv0766c"/></edge>
<edge label="Rv2794c (pp) Rv0327c" source="12" target="535" weight="1.0" weightOut="1.0" weigthIn="1.0" countOut="1.0" countIn="1.0">
<att type="string" name="edge.targetArrowShape" value="DIAMOND"/>
<att type="string" name="shared_name" value="Rv2794c (pp) Rv0327c"/></edge>
<edge label="Rv2794c (pp) Rv0074" source="12" target="644" weight="1.0" weightOut="1.0" weigthIn="1.0" countOut="1.0" countIn="1.0">
<att type="string" name="edge.targetArrowShape" value="DIAMOND"/>
<att type="string" name="shared_name" value="Rv2794c (pp) Rv0074"/></edge>
<edge label="Rv2794c (pp) Rv0097" source="12" target="526" weight="1.0" weightOut="1.0" weigthIn="1.0" countOut="1.0" countIn="1.0">
<att type="string" name="edge.targetArrowShape" value="DIAMOND"/>
<att type="string" name="shared_name" value="Rv2794c (pp) Rv0097"/></edge>
<edge label="Rv2794c (pp) Rv0726c" source="12" target="640" weight="1.0" weightOut="1.0" weigthIn="1.0" countOut="1.0" countIn="1.0">
<att type="string" name="edge.targetArrowShape" value="DIAMOND"/>
<att type="string" name="shared_name" value="Rv2794c (pp) Rv0726c"/></edge>
<edge label="Rv2794c (pp) Rv0136" source="12" target="78" weight="1.0" weightOut="1.0" weigthIn="1.0" countOut="1.0" countIn="1.0">
<att type="string" name="edge.targetArrowShape" value="DIAMOND"/>
<att type="string" name="shared_name" value="Rv2794c (pp) Rv0136"/></edge>
<edge label="Rv2794c (pp) Rv0146" source="12" target="94" weight="1.0" weightOut="1.0" weigthIn="1.0" countOut="1.0" countIn="1.0">
<att type="string" name="edge.targetArrowShape" value="DIAMOND"/>
<att type="string" name="shared_name" value="Rv2794c (pp) Rv0146"/></edge>
<edge label="Rv2794c (pp) Rv0145" source="12" target="95" weight="1.0" weightOut="1.0" weigthIn="1.0" countOut="1.0" countIn="1.0">
<att type="string" name="edge.targetArrowShape" value="DIAMOND"/>
<att type="string" name="shared_name" value="Rv2794c (pp) Rv0145"/></edge>
<edge label="Rv2794c (pp) Rv0173" source="12" target="144" weight="1.0" weightOut="1.0" weigthIn="1.0" countOut="1.0" countIn="1.0">
<att type="string" name="edge.targetArrowShape" value="DIAMOND"/>
<att type="string" name="shared_name" value="Rv2794c (pp) Rv0173"/></edge>
<edge label="Rv2794c (pp) Rv0172" source="12" target="143" weight="1.0" weightOut="1.0" weigthIn="1.0" countOut="1.0" countIn="1.0">
<att type="string" name="edge.targetArrowShape" value="DIAMOND"/>
<att type="string" name="shared_name" value="Rv2794c (pp) Rv0172"/></edge>
<edge label="Rv2794c (pp) Rv0171" source="12" target="67" weight="1.0" weightOut="1.0" weigthIn="1.0" countOut="1.0" countIn="1.0">
<att type="string" name="edge.targetArrowShape" value="DIAMOND"/>
<att type="string" name="shared_name" value="Rv2794c (pp) Rv0171"/></edge>
<edge label="Rv2794c (pp) Rv0170" source="12" target="64" weight="1.0" weightOut="1.0" weigthIn="1.0" countOut="1.0" countIn="1.0">
<att type="string" name="edge.targetArrowShape" value="DIAMOND"/>
<att type="string" name="shared_name" value="Rv2794c (pp) Rv0170"/></edge>
<edge label="Rv2794c (pp) Rv0169" source="12" target="56" weight="1.0" weightOut="1.0" weigthIn="1.0" countOut="1.0" countIn="1.0">
<att type="string" name="edge.targetArrowShape" value="DIAMOND"/>
<att type="string" name="shared_name" value="Rv2794c (pp) Rv0169"/></edge>
<edge label="Rv2794c (pp) Rv0167" source="12" target="61" weight="1.0" weightOut="1.0" weigthIn="1.0" countOut="1.0" countIn="1.0">
<att type="string" name="edge.targetArrowShape" value="DIAMOND"/>
<att type="string" name="shared_name" value="Rv2794c (pp) Rv0167"/></edge>
<edge label="Rv2794c (pp) Rv0174" source="12" target="145" weight="1.0" weightOut="1.0" weigthIn="1.0" countOut="1.0" countIn="1.0">
<att type="string" name="edge.targetArrowShape" value="DIAMOND"/>
<att type="string" name="shared_name" value="Rv2794c (pp) Rv0174"/></edge>
<edge label="Rv2794c (pp) Rv2378c" source="12" target="221" weight="1.0" weightOut="1.0" weigthIn="1.0" countOut="1.0" countIn="1.0">
<att type="string" name="edge.targetArrowShape" value="DIAMOND"/>
<att type="string" name="shared_name" value="Rv2794c (pp) Rv2378c"/></edge>
<edge label="Rv2794c (pp) Rv2379c" source="12" target="207" weight="1.0" weightOut="1.0" weigthIn="1.0" countOut="1.0" countIn="1.0">
<att type="string" name="edge.targetArrowShape" value="DIAMOND"/>
<att type="string" name="shared_name" value="Rv2794c (pp) Rv2379c"/></edge>
<edge label="Rv2794c (pp) Rv2381c" source="12" target="524" weight="1.0" weightOut="1.0" weigthIn="1.0" countOut="1.0" countIn="1.0">
<att type="string" name="edge.targetArrowShape" value="DIAMOND"/>
<att type="string" name="shared_name" value="Rv2794c (pp) Rv2381c"/></edge>
<edge label="Rv2794c (pp) Rv2382c" source="12" target="538" weight="1.0" weightOut="1.0" weigthIn="1.0" countOut="1.0" countIn="1.0">
<att type="string" name="edge.targetArrowShape" value="DIAMOND"/>
<att type="string" name="shared_name" value="Rv2794c (pp) Rv2382c"/></edge>
<edge label="Rv2794c (pp) Rv2380c" source="12" target="581" weight="1.0" weightOut="1.0" weigthIn="1.0" countOut="1.0" countIn="1.0">
<att type="string" name="edge.targetArrowShape" value="DIAMOND"/>
<att type="string" name="shared_name" value="Rv2794c (pp) Rv2380c"/></edge>
<edge label="Rv2794c (pp) Rv2383c" source="12" target="500" weight="1.0" weightOut="1.0" weigthIn="1.0" countOut="1.0" countIn="1.0">
<att type="string" name="edge.targetArrowShape" value="DIAMOND"/>
<att type="string" name="shared_name" value="Rv2794c (pp) Rv2383c"/></edge>
<edge label="Rv2794c (pp) Rv0405" source="12" target="304" weight="1.0" weightOut="1.0" weigthIn="1.0" countOut="1.0" countIn="1.0">
<att type="string" name="edge.targetArrowShape" value="DIAMOND"/>
<att type="string" name="shared_name" value="Rv2794c (pp) Rv0405"/></edge>
<edge label="Rv2794c (pp) Rv0654" source="12" target="328" weight="1.0" weightOut="1.0" weigthIn="1.0" countOut="1.0" countIn="1.0">
<att type="string" name="edge.targetArrowShape" value="DIAMOND"/>
<att type="string" name="shared_name" value="Rv2794c (pp) Rv0654"/></edge>
<edge label="Rv2794c (pp) Rv0655" source="12" target="330" weight="1.0" weightOut="1.0" weigthIn="1.0" countOut="1.0" countIn="1.0">
<att type="string" name="edge.targetArrowShape" value="DIAMOND"/>
<att type="string" name="shared_name" value="Rv2794c (pp) Rv0655"/></edge>
<edge label="Rv2794c (pp) Rv0939" source="12" target="461" weight="1.0" weightOut="1.0" weigthIn="1.0" countOut="1.0" countIn="1.0">
<att type="string" name="edge.targetArrowShape" value="DIAMOND"/>
<att type="string" name="shared_name" value="Rv2794c (pp) Rv0939"/></edge>
<edge label="Rv2794c (pp) Rv0830" source="12" target="42" weight="1.0" weightOut="1.0" weigthIn="1.0" countOut="1.0" countIn="1.0">
<att type="string" name="edge.targetArrowShape" value="DIAMOND"/>
<att type="string" name="shared_name" value="Rv2794c (pp) Rv0830"/></edge>
<edge label="Rv2794c (pp) Rv3500c" source="12" target="838" weight="1.0" weightOut="1.0" weigthIn="1.0" countOut="1.0" countIn="1.0">
<att type="string" name="edge.targetArrowShape" value="DIAMOND"/>
<att type="string" name="shared_name" value="Rv2794c (pp) Rv3500c"/></edge>
<edge label="Rv0766c (pp) Rv2384" source="14" target="492" weight="1.0" weightOut="1.0" weigthIn="1.0" countOut="1.0" countIn="1.0">
<att type="string" name="edge.targetArrowShape" value="DIAMOND"/>
<att type="string" name="shared_name" value="Rv0766c (pp) Rv2384"/></edge>
<edge label="Rv0766c (pp) Rv2794c" source="14" target="12" weight="1.0" weightOut="1.0" weigthIn="1.0" countOut="1.0" countIn="1.0">
<att type="string" name="edge.targetArrowShape" value="DIAMOND"/>
<att type="string" name="shared_name" value="Rv0766c (pp) Rv2794c"/></edge>
<edge label="Rv0766c (pp) Rv0327c" source="14" target="535" weight="1.0" weightOut="1.0" weigthIn="1.0" countOut="1.0" countIn="1.0">
<att type="string" name="edge.targetArrowShape" value="DIAMOND"/>
<att type="string" name="shared_name" value="Rv0766c (pp) Rv0327c"/></edge>
<edge label="Rv0766c (pp) Rv2590" source="14" target="252" weight="1.0" weightOut="1.0" weigthIn="1.0" countOut="1.0" countIn="1.0">
<att type="string" name="edge.targetArrowShape" value="DIAMOND"/>
<att type="string" name="shared_name" value="Rv0766c (pp) Rv2590"/></edge>
<edge label="Rv0766c (pp) Rv3500c" source="14" target="838" weight="1.0" weightOut="1.0" weigthIn="1.0" countOut="1.0" countIn="1.0">
<att type="string" name="edge.targetArrowShape" value="DIAMOND"/>
<att type="string" name="shared_name" value="Rv0766c (pp) Rv3500c"/></edge>
<edge label="Rv0766c (pp) Rv2935" source="14" target="576" weight="1.0" weightOut="1.0" weigthIn="1.0" countOut="1.0" countIn="1.0">
<att type="string" name="edge.targetArrowShape" value="DIAMOND"/>
<att type="string" name="shared_name" value="Rv0766c (pp) Rv2935"/></edge>
<edge label="Rv0766c (pp) Rv2932" source="14" target="583" weight="1.0" weightOut="1.0" weigthIn="1.0" countOut="1.0" countIn="1.0">
<att type="string" name="edge.targetArrowShape" value="DIAMOND"/>
<att type="string" name="shared_name" value="Rv0766c (pp) Rv2932"/></edge>
<edge label="Rv0766c (pp) Rv2931" source="14" target="577" weight="1.0" weightOut="1.0" weigthIn="1.0" countOut="1.0" countIn="1.0">
<att type="string" name="edge.targetArrowShape" value="DIAMOND"/>
<att type="string" name="shared_name" value="Rv0766c (pp) Rv2931"/></edge>
<edge label="Rv0766c (pp) Rv2933" source="14" target="582" weight="1.0" weightOut="1.0" weigthIn="1.0" countOut="1.0" countIn="1.0">
<att type="string" name="edge.targetArrowShape" value="DIAMOND"/>
<att type="string" name="shared_name" value="Rv0766c (pp) Rv2933"/></edge>
<edge label="Rv0766c (pp) Rv2928" source="14" target="536" weight="1.0" weightOut="1.0" weigthIn="1.0" countOut="1.0" countIn="1.0">
<att type="string" name="edge.targetArrowShape" value="DIAMOND"/>
<att type="string" name="shared_name" value="Rv0766c (pp) Rv2928"/></edge>
<edge label="Rv0766c (pp) Rv2380c" source="14" target="581" weight="1.0" weightOut="1.0" weigthIn="1.0" countOut="1.0" countIn="1.0">
<att type="string" name="edge.targetArrowShape" value="DIAMOND"/>
<att type="string" name="shared_name" value="Rv0766c (pp) Rv2380c"/></edge>
<edge label="Rv0766c (pp) Rv2381c" source="14" target="524" weight="1.0" weightOut="1.0" weigthIn="1.0" countOut="1.0" countIn="1.0">
<att type="string" name="edge.targetArrowShape" value="DIAMOND"/>
[truncated: 13,948,595 more chars]
