# Supplementary material for: SyNDI: synchronous network data integration framework
Source: BMC Bioinformatics. 2018 Nov 6;19:403. doi: 10.1186/s12859-018-2426-5 (PMC6219086; doi:10.1186/s12859-018-2426-5)
Supplement: Supplementary file 7 — This additional file is a zip package that contains all files and folder that used to generate Fig. 10. Detailed descriptions of each of these files and folders are presented in a README file included in this zip package. (ZIP 16.9 MB) [file 12859_2018_2426_MOESM7_ESM.zip › Additional_file_7/Nets/H37Rv_string_all2.xgmml]

<?xml version="1.0" encoding="UTF-8"?>
<graph xmlns="http://www.cs.rpi.edu/XGMML" xmlns:dc="http://purl.org/dc/elements/1.1/" xmlns:xlink="http://www.w3.org/1999/xlink" xmlns:cy="http://www.cytoscape.org" label="out">
<att name="GRAPH_VIEW_CENTER_X" value="4107.067687988281"/><att name="GRAPH_VIEW_CENTER_Y" value="4107.067687988281"/>
<node id="0" label="Rv1864c" aliasName="Rv1864c"><graphics x="1174.2059631347656" y="1022.085693359375"/><att type="string" name="shared_name" value="Rv1864c"/></node>
<node id="1" label="Rv3480c" aliasName="Rv3480c"><graphics x="1736.1448516845703" y="1759.5040130615234"/><att type="string" name="shared_name" value="Rv3480c"/></node>
<node id="2" label="Rv0112" aliasName="gca"><graphics x="1295.8212585449219" y="2218.4742431640625"/><att type="string" name="shared_name" value="Rv0112"/></node>
<node id="3" label="Rv0113" aliasName="gmhA"><graphics x="1174.5493774414062" y="2101.514892578125"/><att type="string" name="shared_name" value="Rv0113"/></node>
<node id="4" label="Rv2166c" aliasName="Rv2166c"><graphics x="3963.1815185546875" y="706.6646118164062"/><att type="string" name="shared_name" value="Rv2166c"/></node>
<node id="5" label="Rv2053c" aliasName="fxsA"><graphics x="2068.6058673858643" y="2828.3199462890625"/><att type="string" name="shared_name" value="Rv2053c"/></node>
<node id="6" label="Rv0110" aliasName="Rv0110"><graphics x="648.197265625" y="1902.0408325195312"/><att type="string" name="shared_name" value="Rv0110"/></node>
<node id="7" label="Rv0117" aliasName="oxyS"><graphics x="2215.682098388672" y="2979.4561767578125"/><att type="string" name="shared_name" value="Rv0117"/></node>
<node id="8" label="Rv0767c" aliasName="Rv0767c"><graphics x="3604.3588256835938" y="1853.5471801757812"/><att type="string" name="shared_name" value="Rv0767c"/></node>
<node id="9" label="Rv3017c" aliasName="esxQ"><graphics x="1644.6151885986328" y="477.740966796875"/><att type="string" name="shared_name" value="Rv3017c"/></node>
<node id="10" label="Rv0114" aliasName="gmhB"><graphics x="1162.3849792480469" y="2045.4774780273438"/><att type="string" name="shared_name" value="Rv0114"/></node>
<node id="11" label="Rv0115" aliasName="hddA"><graphics x="1207.1068115234375" y="2136.8790893554688"/><att type="string" name="shared_name" value="Rv0115"/></node>
<node id="12" label="Rv1924c" aliasName="Rv1924c"><graphics x="2002.4413757324219" y="2982.8272094726562"/><att type="string" name="shared_name" value="Rv1924c"/></node>
<node id="13" label="Rv3018A" aliasName="Rv3018A"><graphics x="1649.7154541015625" y="520.7921142578125"/><att type="string" name="shared_name" value="Rv3018A"/></node>
<node id="14" label="Rv0119" aliasName="fadD7"><graphics x="1354.0502014160156" y="972.3888549804688"/><att type="string" name="shared_name" value="Rv0119"/></node>
<node id="15" label="Rv1319c" aliasName="Rv1319c"><graphics x="1510.9354248046875" y="2906.43994140625"/><att type="string" name="shared_name" value="Rv1319c"/></node>
<node id="16" label="Rv0446c" aliasName="Rv0446c"><graphics x="619.9992065429688" y="1196.1949462890625"/><att type="string" name="shared_name" value="Rv0446c"/></node>
<node id="17" label="Rv3441c" aliasName="glmM"><graphics x="700.7308349609375" y="2931.3263244628906"/><att type="string" name="shared_name" value="Rv3441c"/></node>
<node id="18" label="Rv3161c" aliasName="Rv3161c"><graphics x="992.5552978515625" y="1112.089599609375"/><att type="string" name="shared_name" value="Rv3161c"/></node>
<node id="19" label="Rv2995c" aliasName="leuB"><graphics x="1151.9325866699219" y="1866.9855041503906"/><att type="string" name="shared_name" value="Rv2995c"/></node>
<node id="20" label="Rv2485c" aliasName="lipQ"><graphics x="3225.6564016342163" y="2851.7703857421875"/><att type="string" name="shared_name" value="Rv2485c"/></node>
<node id="21" label="Rv3756c" aliasName="proZ"><graphics x="3556.420226097107" y="2837.7322998046875"/><att type="string" name="shared_name" value="Rv3756c"/></node>
<node id="22" label="Rv3533c" aliasName="PPE62"><graphics x="979.7615356445312" y="1284.9251403808594"/><att type="string" name="shared_name" value="Rv3533c"/></node>
<node id="23" label="Rv3838c" aliasName="pheA"><graphics x="3864.9060049057007" y="2803.5216064453125"/><att type="string" name="shared_name" value="Rv3838c"/></node>
<node id="24" label="Rv1069c" aliasName="Rv1069c"><graphics x="1830.0809936523438" y="2627.695068359375"/><att type="string" name="shared_name" value="Rv1069c"/></node>
<node id="25" label="Rv2052c" aliasName="Rv2052c"><graphics x="2101.273985862732" y="2823.1539306640625"/><att type="string" name="shared_name" value="Rv2052c"/></node>
<node id="26" label="Rv1863c" aliasName="Rv1863c"><graphics x="1232.6708984375" y="1016.5105590820312"/><att type="string" name="shared_name" value="Rv1863c"/></node>
<node id="27" label="Rv0766c" aliasName="cyp123"><graphics x="3638.8610229492188" y="1846.3433227539062"/><att type="string" name="shared_name" value="Rv0766c"/></node>
<node id="28" label="Rv0122" aliasName="Rv0122"><graphics x="2004.2378540039062" y="1173.1055297851562"/><att type="string" name="shared_name" value="Rv0122"/></node>
<node id="29" label="Rv0123" aliasName="Rv0123"><graphics x="2015.4768676757812" y="1192.6910400390625"/><att type="string" name="shared_name" value="Rv0123"/></node>
<node id="30" label="Rv2165c" aliasName="mraW"><graphics x="3997.3643188476562" y="754.8196411132812"/><att type="string" name="shared_name" value="Rv2165c"/></node>
<node id="31" label="Rv0124" aliasName="PE_PGRS2"><graphics x="2053.9550170898438" y="1171.7413635253906"/><att type="string" name="shared_name" value="Rv0124"/></node>
<node id="32" label="Rv0125" aliasName="pepA"><graphics x="2081.879150390625" y="1141.0760192871094"/><att type="string" name="shared_name" value="Rv0125"/></node>
<node id="33" label="Rv0126" aliasName="treS"><graphics x="1661.529556274414" y="1648.308479309082"/><att type="string" name="shared_name" value="Rv0126"/></node>
<node id="34" label="Rv0127" aliasName="Rv0127"><graphics x="1771.865737915039" y="1635.7294311523438"/><att type="string" name="shared_name" value="Rv0127"/></node>
<node id="35" label="Rv3018c" aliasName="PPE46"><graphics x="1635.959587097168" y="600.9886474609375"/><att type="string" name="shared_name" value="Rv3018c"/></node>
<node id="36" label="Rv2484c" aliasName="Rv2484c"><graphics x="3177.385283470154" y="2855.7225341796875"/><att type="string" name="shared_name" value="Rv2484c"/></node>
<node id="37" label="Rv0445c" aliasName="sigK"><graphics x="567.9984130859375" y="1180.2299499511719"/><att type="string" name="shared_name" value="Rv0445c"/></node>
<node id="38" label="Rv1318c" aliasName="Rv1318c"><graphics x="1536.0872802734375" y="2886.8717041015625"/><att type="string" name="shared_name" value="Rv1318c"/></node>
<node id="39" label="Rv3440c" aliasName="Rv3440c"><graphics x="723.6568603515625" y="2909.1531372070312"/><att type="string" name="shared_name" value="Rv3440c"/></node>
<node id="40" label="Rv3162c" aliasName="Rv3162c"><graphics x="978.0069580078125" y="1061.5411682128906"/><att type="string" name="shared_name" value="Rv3162c"/></node>
<node id="41" label="Rv3098c" aliasName="Rv3098c"><graphics x="1741.5174407958984" y="1305.3890228271484"/><att type="string" name="shared_name" value="Rv3098c"/></node>
<node id="42" label="Rv3757c" aliasName="proW"><graphics x="3583.292296409607" y="2821.1617431640625"/><att type="string" name="shared_name" value="Rv3757c"/></node>
<node id="43" label="Rv2103c" aliasName="Rv2103c"><graphics x="4046.5997517108917" y="2966.985595703125"/><att type="string" name="shared_name" value="Rv2103c"/></node>
<node id="44" label="Rv3837c" aliasName="Rv3837c"><graphics x="3836.7807607650757" y="2820.8602905273438"/><att type="string" name="shared_name" value="Rv3837c"/></node>
<node id="45" label="Rv2435c" aliasName="Rv2435c"><graphics x="3854.1981201171875" y="2104.7605590820312"/><att type="string" name="shared_name" value="Rv2435c"/></node>
<node id="46" label="Rv2774c" aliasName="Rv2774c"><graphics x="248.177734375" y="798.9136962890625"/><att type="string" name="shared_name" value="Rv2774c"/></node>
<node id="47" label="Rv0765c" aliasName="Rv0765c"><graphics x="3566.25927734375" y="1870.9841918945312"/><att type="string" name="shared_name" value="Rv0765c"/></node>
<node id="48" label="Rv3019c" aliasName="esxR"><graphics x="1673.8205871582031" y="495.3626708984375"/><att type="string" name="shared_name" value="Rv3019c"/></node>
<node id="49" label="Rv0406c" aliasName="Rv0406c"><graphics x="3823.758834838867" y="1773.3412475585938"/><att type="string" name="shared_name" value="Rv0406c"/></node>
<node id="50" label="Rv2488c" aliasName="Rv2488c"><graphics x="1549.1249446868896" y="1838.0754699707031"/><att type="string" name="shared_name" value="Rv2488c"/></node>
<node id="51" label="Rv1356c" aliasName="Rv1356c"><graphics x="2109.0301513671875" y="2095.4605712890625"/><att type="string" name="shared_name" value="Rv1356c"/></node>
<node id="52" label="Rv3530c" aliasName="Rv3530c"><graphics x="1441.5656280517578" y="1082.3148193359375"/><att type="string" name="shared_name" value="Rv3530c"/></node>
<node id="53" label="Rv3758c" aliasName="proV"><graphics x="3582.8576040267944" y="2854.097412109375"/><att type="string" name="shared_name" value="Rv3758c"/></node>
<node id="54" label="Rv3531c" aliasName="Rv3531c"><graphics x="1422.2556762695312" y="1050.73046875"/><att type="string" name="shared_name" value="Rv3531c"/></node>
<node id="55" label="Rv2329c" aliasName="narK1"><graphics x="3331.5037841796875" y="1031.3901977539062"/><att type="string" name="shared_name" value="Rv2329c"/></node>
<node id="56" label="Rv3163c" aliasName="Rv3163c"><graphics x="984.1698608398438" y="1004.487548828125"/><att type="string" name="shared_name" value="Rv3163c"/></node>
<node id="57" label="Rv1317c" aliasName="alkA"><graphics x="689.0145263671875" y="1065.7101745605469"/><att type="string" name="shared_name" value="Rv1317c"/></node>
<node id="58" label="Rv3097c" aliasName="lipY"><graphics x="1707.0781860351562" y="1313.1303405761719"/><att type="string" name="shared_name" value="Rv3097c"/></node>
<node id="59" label="Rv2434c" aliasName="Rv2434c"><graphics x="3862.1911010742188" y="2126.6943969726562"/><att type="string" name="shared_name" value="Rv2434c"/></node>
<node id="60" label="Rv0448c" aliasName="Rv0448c"><graphics x="597.489013671875" y="1185.7960205078125"/><att type="string" name="shared_name" value="Rv0448c"/></node>
<node id="61" label="Rv2998A" aliasName="Rv2998A"><graphics x="1316.5257568359375" y="1773.3614044189453"/><att type="string" name="shared_name" value="Rv2998A"/></node>
<node id="62" label="Rv2169c" aliasName="Rv2169c"><graphics x="3060.879179954529" y="2803.5216064453125"/><att type="string" name="shared_name" value="Rv2169c"/></node>
<node id="63" label="Rv2104c" aliasName="Rv2104c"><graphics x="4017.4952595233917" y="2956.7376708984375"/><att type="string" name="shared_name" value="Rv2104c"/></node>
<node id="64" label="Rv3125c" aliasName="PPE49"><graphics x="1267.631591796875" y="2886.8717041015625"/><att type="string" name="shared_name" value="Rv3125c"/></node>
<node id="65" label="Rv2773c" aliasName="dapB"><graphics x="257.994140625" y="763.076904296875"/><att type="string" name="shared_name" value="Rv2773c"/></node>
<node id="66" label="Rv2914c" aliasName="pknI"><graphics x="1829.9024353027344" y="1833.7000732421875"/><att type="string" name="shared_name" value="Rv2914c"/></node>
<node id="67" label="Rv0100" aliasName="Rv0100"><graphics x="1395.6539154052734" y="1178.9728088378906"/><att type="string" name="shared_name" value="Rv0100"/></node>
<node id="68" label="Rv0764c" aliasName="cyp51"><graphics x="3567.068801879883" y="1846.8401489257812"/><att type="string" name="shared_name" value="Rv0764c"/></node>
<node id="69" label="Rv0101" aliasName="nrp"><graphics x="1407.5780029296875" y="1220.7164306640625"/><att type="string" name="shared_name" value="Rv0101"/></node>
<node id="70" label="Rv0102" aliasName="Rv0102"><graphics x="2669.8358154296875" y="226.056396484375"/><att type="string" name="shared_name" value="Rv0102"/></node>
<node id="71" label="Rv2771c" aliasName="Rv2771c"><graphics x="282.8671875" y="843.8984985351562"/><att type="string" name="shared_name" value="Rv2771c"/></node>
<node id="72" label="Rv0335c" aliasName="PE6"><graphics x="2149.1646728515625" y="2886.8717041015625"/><att type="string" name="shared_name" value="Rv0335c"/></node>
<node id="73" label="Rv1357c" aliasName="Rv1357c"><graphics x="2253.4986572265625" y="1519.7748680114746"/><att type="string" name="shared_name" value="Rv1357c"/></node>
<node id="74" label="Rv0109" aliasName="PE_PGRS1"><graphics x="590.1925659179688" y="1924.8313293457031"/><att type="string" name="shared_name" value="Rv0109"/></node>
<node id="75" label="Rv2487c" aliasName="PE_PGRS42"><graphics x="1552.0168409347534" y="1886.6058349609375"/><att type="string" name="shared_name" value="Rv2487c"/></node>
<node id="76" label="Rv0104" aliasName="Rv0104"><graphics x="2548.2069091796875" y="152.9166259765625"/><att type="string" name="shared_name" value="Rv0104"/></node>
<node id="77" label="Rv0106" aliasName="Rv0106"><graphics x="553.5345458984375" y="1332.4879150390625"/><att type="string" name="shared_name" value="Rv0106"/></node>
<node id="78" label="Rv3164c" aliasName="moxR3"><graphics x="985.0305786132812" y="954.0776977539062"/><att type="string" name="shared_name" value="Rv3164c"/></node>
<node id="79" label="Rv2996c" aliasName="serA1"><graphics x="1157.7207946777344" y="1894.1163940429688"/><att type="string" name="shared_name" value="Rv2996c"/></node>
<node id="80" label="Rv0447c" aliasName="ufaA1"><graphics x="586.7504272460938" y="1210.629638671875"/><att type="string" name="shared_name" value="Rv0447c"/></node>
<node id="81" label="Rv2433c" aliasName="Rv2433c"><graphics x="3823.04345703125" y="2119.0462036132812"/><att type="string" name="shared_name" value="Rv2433c"/></node>
<node id="82" label="Rv2701c" aliasName="suhB"><graphics x="2662.3443603515625" y="1472.018539428711"/><att type="string" name="shared_name" value="Rv2701c"/></node>
<node id="83" label="Rv1316c" aliasName="ogt"><graphics x="659.3624877929688" y="1063.6246643066406"/><att type="string" name="shared_name" value="Rv1316c"/></node>
<node id="84" label="Rv2168c" aliasName="Rv2168c"><graphics x="3034.6695852279663" y="2823.5316162109375"/><att type="string" name="shared_name" value="Rv2168c"/></node>
<node id="85" label="Rv3759c" aliasName="proX"><graphics x="3553.649962425232" y="2806.7481689453125"/><att type="string" name="shared_name" value="Rv3759c"/></node>
<node id="86" label="Rv2772c" aliasName="Rv2772c"><graphics x="210.5123291015625" y="795.8908081054688"/><att type="string" name="shared_name" value="Rv2772c"/></node>
<node id="87" label="Rv2915c" aliasName="Rv2915c"><graphics x="1853.5305480957031" y="1874.4803466796875"/><att type="string" name="shared_name" value="Rv2915c"/></node>
<node id="88" label="Rv1354c" aliasName="Rv1354c"><graphics x="2087.9429321289062" y="2084.5403442382812"/><att type="string" name="shared_name" value="Rv1354c"/></node>
<node id="89" label="Rv1928c" aliasName="Rv1928c"><graphics x="3827.3792114257812" y="1899.0337524414062"/><att type="string" name="shared_name" value="Rv1928c"/></node>
<node id="90" label="Rv0158" aliasName="Rv0158"><graphics x="884.3942260742188" y="1419.541275024414"/><att type="string" name="shared_name" value="Rv0158"/></node>
<node id="91" label="Rv1064c" aliasName="lpqV"><graphics x="3593.442138671875" y="1103.72509765625"/><att type="string" name="shared_name" value="Rv1064c"/></node>
<node id="92" label="Rv0545c" aliasName="pitA"><graphics x="1820.6796875" y="1452.1761322021484"/><att type="string" name="shared_name" value="Rv0545c"/></node>
<node id="93" label="Rv0157" aliasName="pntB"><graphics x="1377.2648315429688" y="1552.9455642700195"/><att type="string" name="shared_name" value="Rv0157"/></node>
<node id="94" label="Rv0156" aliasName="pntAb"><graphics x="1353.3640441894531" y="1527.141342163086"/><att type="string" name="shared_name" value="Rv0156"/></node>
<node id="95" label="Rv0155" aliasName="pntAa"><graphics x="1354.6808624267578" y="1554.5888872146606"/><att type="string" name="shared_name" value="Rv0155"/></node>
<node id="96" label="Rv2432c" aliasName="Rv2432c"><graphics x="3832.9562377929688" y="2099.0112915039062"/><att type="string" name="shared_name" value="Rv2432c"/></node>
<node id="97" label="Rv1468c" aliasName="PE_PGRS29"><graphics x="2262.8641357421875" y="1243.8780517578125"/><att type="string" name="shared_name" value="Rv1468c"/></node>
<node id="98" label="Rv2706c" aliasName="Rv2706c"><graphics x="2803.990753173828" y="2917.4246826171875"/><att type="string" name="shared_name" value="Rv2706c"/></node>
<node id="99" label="Rv0442c" aliasName="PPE10"><graphics x="952.1693115234375" y="2956.7376708984375"/><att type="string" name="shared_name" value="Rv0442c"/></node>
<node id="100" label="Rv2481c" aliasName="Rv2481c"><graphics x="3199.522734642029" y="2829.6051025390625"/><att type="string" name="shared_name" value="Rv2481c"/></node>
<node id="101" label="Rv3165c" aliasName="Rv3165c"><graphics x="959.7929077148438" y="997.7176513671875"/><att type="string" name="shared_name" value="Rv3165c"/></node>
<node id="102" label="Rv3012c" aliasName="gatC"><graphics x="1650.9708633422852" y="1195.2348327636719"/><att type="string" name="shared_name" value="Rv3012c"/></node>
<node id="103" label="Rv1929c" aliasName="Rv1929c"><graphics x="3852.3810424804688" y="1928.1150512695312"/><att type="string" name="shared_name" value="Rv1929c"/></node>
<node id="104" label="Rv3014c" aliasName="ligA"><graphics x="770.0763840675354" y="3006.056915283203"/><att type="string" name="shared_name" value="Rv3014c"/></node>
<node id="105" label="Rv1355c" aliasName="moeY"><graphics x="2115.9469604492188" y="2070.1890869140625"/><att type="string" name="shared_name" value="Rv1355c"/></node>
<node id="106" label="Rv0161" aliasName="Rv0161"><graphics x="172.842041015625" y="2934.7930908203125"/><att type="string" name="shared_name" value="Rv0161"/></node>
<node id="107" label="Rv2430c" aliasName="PPE41"><graphics x="3812.8399658203125" y="2165.6284790039062"/><att type="string" name="shared_name" value="Rv2430c"/></node>
<node id="108" label="Rv0544c" aliasName="Rv0544c"><graphics x="1793.3303833007812" y="1485.0021057128906"/><att type="string" name="shared_name" value="Rv0544c"/></node>
<node id="109" label="Rv0337c" aliasName="aspC"><graphics x="3693.2105712890625" y="2054.9065551757812"/><att type="string" name="shared_name" value="Rv0337c"/></node>
<node id="110" label="Rv0164" aliasName="TB18.5"><graphics x="2052.7633666992188" y="1039.859619140625"/><att type="string" name="shared_name" value="Rv0164"/></node>
<node id="111" label="Rv0163" aliasName="Rv0163"><graphics x="2008.6211853027344" y="1045.7089233398438"/><att type="string" name="shared_name" value="Rv0163"/></node>
<node id="112" label="Rv0166" aliasName="fadD5"><graphics x="1203.0368347167969" y="2956.7376708984375"/><att type="string" name="shared_name" value="Rv0166"/></node>
<node id="113" label="Rv2493" aliasName="Rv2493"><graphics x="1780.821533203125" y="2181.6171875"/><att type="string" name="shared_name" value="Rv2493"/></node>
<node id="114" label="Rv0168" aliasName="yrbE1B"><graphics x="1926.3691101074219" y="2983.1939697265625"/><att type="string" name="shared_name" value="Rv0168"/></node>
<node id="115" label="Rv2494" aliasName="Rv2494"><graphics x="1748.3213500976562" y="2117.6055908203125"/><att type="string" name="shared_name" value="Rv2494"/></node>
<node id="116" label="Rv0167" aliasName="yrbE1A"><graphics x="1910.5296020507812" y="2956.7376708984375"/><att type="string" name="shared_name" value="Rv0167"/></node>
<node id="117" label="Rv3126c" aliasName="Rv3126c"><graphics x="1243.1409912109375" y="2907.22705078125"/><att type="string" name="shared_name" value="Rv3126c"/></node>
<node id="118" label="Rv1467c" aliasName="fadE15"><graphics x="2289.1047973632812" y="1218.6287536621094"/><att type="string" name="shared_name" value="Rv1467c"/></node>
<node id="119" label="Rv2431c" aliasName="PE25"><graphics x="3836.3828125" y="2137.8567504882812"/><att type="string" name="shared_name" value="Rv2431c"/></node>
<node id="120" label="Rv3536c" aliasName="Rv3536c"><graphics x="949.4457397460938" y="1287.5474853515625"/><att type="string" name="shared_name" value="Rv3536c"/></node>
<node id="121" label="Rv3094c" aliasName="Rv3094c"><graphics x="2338.5849609375" y="2141.3179321289062"/><att type="string" name="shared_name" value="Rv3094c"/></node>
<node id="122" label="Rv0441c" aliasName="Rv0441c"><graphics x="980.596435546875" y="2971.0877685546875"/><att type="string" name="shared_name" value="Rv0441c"/></node>
<node id="123" label="Rv1687c" aliasName="Rv1687c"><graphics x="1065.1097412109375" y="2886.8717041015625"/><att type="string" name="shared_name" value="Rv1687c"/></node>
<node id="124" label="Rv3166c" aliasName="Rv3166c"><graphics x="953.1273803710938" y="1030.2830810546875"/><att type="string" name="shared_name" value="Rv3166c"/></node>
<node id="125" label="Rv0338c" aliasName="Rv0338c"><graphics x="3707.4898681640625" y="2005.1072387695312"/><att type="string" name="shared_name" value="Rv0338c"/></node>
<node id="126" label="Rv0139" aliasName="Rv0139"><graphics x="1149.2939453125" y="1351.9704284667969"/><att type="string" name="shared_name" value="Rv0139"/></node>
<node id="127" label="Rv3229c" aliasName="Rv3229c"><graphics x="1379.2659134864807" y="3006.056915283203"/><att type="string" name="shared_name" value="Rv3229c"/></node>
<node id="128" label="Rv1926c" aliasName="mpt63"><graphics x="1807.3116760253906" y="2438.5593872070312"/><att type="string" name="shared_name" value="Rv1926c"/></node>
<node id="129" label="Rv0138" aliasName="Rv0138"><graphics x="1135.9739074707031" y="1315.129150390625"/><att type="string" name="shared_name" value="Rv0138"/></node>
<node id="130" label="Rv3015c" aliasName="Rv3015c"><graphics x="706.6490159034729" y="3010.6134338378906"/><att type="string" name="shared_name" value="Rv3015c"/></node>
<node id="131" label="Rv0136" aliasName="cyp138"><graphics x="921.3286423683167" y="3009.547149658203"/><att type="string" name="shared_name" value="Rv0136"/></node>
<node id="132" label="Rv2518c" aliasName="lppS"><graphics x="2260.6392211914062" y="1707.8406677246094"/><att type="string" name="shared_name" value="Rv2518c"/></node>
<node id="133" label="Rv2051c" aliasName="ppm1"><graphics x="2056.5035400390625" y="2858.9798583984375"/><att type="string" name="shared_name" value="Rv2051c"/></node>
<node id="134" label="Rv0543c" aliasName="Rv0543c"><graphics x="1840.1437683105469" y="1475.3807983398438"/><att type="string" name="shared_name" value="Rv0543c"/></node>
<node id="135" label="Rv0121c" aliasName="Rv0121c"><graphics x="1959.7637634277344" y="1200.0668029785156"/><att type="string" name="shared_name" value="Rv0121c"/></node>
<node id="136" label="Rv1067c" aliasName="PE_PGRS19"><graphics x="1778.275375366211" y="2629.017578125"/><att type="string" name="shared_name" value="Rv1067c"/></node>
<node id="137" label="Rv0120c" aliasName="fusA2"><graphics x="2031.2127990722656" y="1163.9891967773438"/><att type="string" name="shared_name" value="Rv0120c"/></node>
<node id="138" label="Rv3093c" aliasName="Rv3093c"><graphics x="2326.8107299804688" y="2164.3574829101562"/><att type="string" name="shared_name" value="Rv3093c"/></node>
<node id="139" label="Rv2492" aliasName="Rv2492"><graphics x="1703.6112670898438" y="2064.8636779785156"/><att type="string" name="shared_name" value="Rv2492"/></node>
<node id="140" label="Rv2491" aliasName="Rv2491"><graphics x="1733.4672393798828" y="2079.4697265625"/><att type="string" name="shared_name" value="Rv2491"/></node>
<node id="141" label="Rv2370c" aliasName="Rv2370c"><graphics x="3949.39656829834" y="2574.085476875305"/><att type="string" name="shared_name" value="Rv2370c"/></node>
<node id="142" label="Rv3167c" aliasName="Rv3167c"><graphics x="936.7112426757812" y="960.95654296875"/><att type="string" name="shared_name" value="Rv3167c"/></node>
<node id="143" label="Rv3535c" aliasName="Rv3535c"><graphics x="956.8915405273438" y="1310.87451171875"/><att type="string" name="shared_name" value="Rv3535c"/></node>
<node id="144" label="Rv2483c" aliasName="plsC"><graphics x="3221.706084251404" y="2803.5216064453125"/><att type="string" name="shared_name" value="Rv2483c"/></node>
<node id="145" label="Rv0444c" aliasName="Rv0444c"><graphics x="527.8350830078125" y="1163.4277954101562"/><att type="string" name="shared_name" value="Rv0444c"/></node>
<node id="146" label="Rv0339c" aliasName="Rv0339c"><graphics x="3726.722900390625" y="2076.1853637695312"/><att type="string" name="shared_name" value="Rv0339c"/></node>
<node id="147" label="Rv0148" aliasName="Rv0148"><graphics x="1122.9922485351562" y="1430.4676895141602"/><att type="string" name="shared_name" value="Rv0148"/></node>
<node id="148" label="Rv1353c" aliasName="Rv1353c"><graphics x="2084.1602783203125" y="2050.8732299804688"/><att type="string" name="shared_name" value="Rv1353c"/></node>
<node id="149" label="Rv0147" aliasName="Rv0147"><graphics x="1057.7456970214844" y="1368.5753936767578"/><att type="string" name="shared_name" value="Rv0147"/></node>
<node id="150" label="Rv0149" aliasName="Rv0149"><graphics x="1084.5874328613281" y="1386.9352722167969"/><att type="string" name="shared_name" value="Rv0149"/></node>
<node id="151" label="Rv0144" aliasName="Rv0144"><graphics x="915.3081665039062" y="1415.5480346679688"/><att type="string" name="shared_name" value="Rv0144"/></node>
<node id="152" label="Rv2473" aliasName="Rv2473"><graphics x="1372.2498321533203" y="1872.7461242675781"/><att type="string" name="shared_name" value="Rv2473"/></node>
<node id="153" label="Rv0484c" aliasName="Rv0484c"><graphics x="1197.3001098632812" y="2208.0870971679688"/><att type="string" name="shared_name" value="Rv0484c"/></node>
<node id="154" label="Rv0146" aliasName="Rv0146"><graphics x="1043.6317443847656" y="1399.2760009765625"/><att type="string" name="shared_name" value="Rv0146"/></node>
<node id="155" label="Rv2471" aliasName="aglA"><graphics x="1375.964614868164" y="1796.1048431396484"/><att type="string" name="shared_name" value="Rv2471"/></node>
<node id="156" label="Rv2472" aliasName="Rv2472"><graphics x="1392.382308959961" y="1835.0392761230469"/><att type="string" name="shared_name" value="Rv2472"/></node>
<node id="157" label="Rv0145" aliasName="Rv0145"><graphics x="965.5613403320312" y="1393.9036712646484"/><att type="string" name="shared_name" value="Rv0145"/></node>
<node id="158" label="Rv0542c" aliasName="menE"><graphics x="1773.4399108886719" y="1409.6875915527344"/><att type="string" name="shared_name" value="Rv0542c"/></node>
<node id="159" label="Rv0140" aliasName="Rv0140"><graphics x="1116.3314819335938" y="1332.0343933105469"/><att type="string" name="shared_name" value="Rv0140"/></node>
<node id="160" label="Rv0142" aliasName="Rv0142"><graphics x="825.187255859375" y="1457.489601135254"/><att type="string" name="shared_name" value="Rv0142"/></node>
<node id="161" label="Rv2919c" aliasName="glnB"><graphics x="2813.7926228046417" y="2956.7376708984375"/><att type="string" name="shared_name" value="Rv2919c"/></node>
<node id="162" label="Rv3092c" aliasName="Rv3092c"><graphics x="2363.1699829101562" y="2166.1995239257812"/><att type="string" name="shared_name" value="Rv3092c"/></node>
<node id="163" label="Rv3335c" aliasName="Rv3335c"><graphics x="2254.3602437973022" y="2803.5216064453125"/><att type="string" name="shared_name" value="Rv3335c"/></node>
<node id="164" label="Rv1068c" aliasName="PE_PGRS20"><graphics x="1802.82958984375" y="2597.740234375"/><att type="string" name="shared_name" value="Rv1068c"/></node>
<node id="165" label="Rv3534c" aliasName="Rv3534c"><graphics x="956.57080078125" y="1251.4546203613281"/><att type="string" name="shared_name" value="Rv3534c"/></node>
<node id="166" label="Rv2705c" aliasName="Rv2705c"><graphics x="2779.8141174316406" y="2898.2291259765625"/><att type="string" name="shared_name" value="Rv2705c"/></node>
<node id="167" label="Rv2482c" aliasName="plsB2"><graphics x="3173.335967063904" y="2807.4967041015625"/><att type="string" name="shared_name" value="Rv2482c"/></node>
<node id="168" label="Rv2059" aliasName="Rv2059"><graphics x="786.619140625" y="1287.3319396972656"/><att type="string" name="shared_name" value="Rv2059"/></node>
<node id="169" label="Rv2054" aliasName="Rv2054"><graphics x="2046.8263854980469" y="2803.5216064453125"/><att type="string" name="shared_name" value="Rv2054"/></node>
<node id="170" label="Rv3719" aliasName="Rv3719"><graphics x="3693.660176515579" y="2956.7376708984375"/><att type="string" name="shared_name" value="Rv3719"/></node>
<node id="171" label="Rv2470" aliasName="glbO"><graphics x="1448.653465270996" y="1817.1946716308594"/><att type="string" name="shared_name" value="Rv2470"/></node>
<node id="172" label="Rv1757c" aliasName="Rv1757c"><graphics x="4084.5980224609375" y="2741.1868257522583"/><att type="string" name="shared_name" value="Rv1757c"/></node>
<node id="173" label="Rv2323c" aliasName="Rv2323c"><graphics x="728.3739624023438" y="701.859130859375"/><att type="string" name="shared_name" value="Rv2323c"/></node>
<node id="174" label="Rv0194" aliasName="Rv0194"><graphics x="2110.7110595703125" y="1950.8638305664062"/><att type="string" name="shared_name" value="Rv0194"/></node>
<node id="175" label="Rv0195" aliasName="Rv0195"><graphics x="2140.0990600585938" y="2130.4307861328125"/><att type="string" name="shared_name" value="Rv0195"/></node>
<node id="176" label="Rv1760" aliasName="Rv1760"><graphics x="1683.9860076904297" y="1712.9940032958984"/><att type="string" name="shared_name" value="Rv1760"/></node>
<node id="177" label="Rv1763" aliasName="Rv1763"><graphics x="745.7022094726562" y="2835.4835815429688"/><att type="string" name="shared_name" value="Rv1763"/></node>
<node id="178" label="Rv0196" aliasName="Rv0196"><graphics x="2176.1932983398438" y="2108.2118530273438"/><att type="string" name="shared_name" value="Rv0196"/></node>
<node id="179" label="Rv3862c" aliasName="whiB6"><graphics x="3097.2767028808594" y="2886.8717041015625"/><att type="string" name="shared_name" value="Rv3862c"/></node>
<node id="180" label="Rv3050c" aliasName="Rv3050c"><graphics x="943.3186645507812" y="1433.0589065551758"/><att type="string" name="shared_name" value="Rv3050c"/></node>
<node id="181" label="Rv0197" aliasName="Rv0197"><graphics x="2209.8386840820312" y="2119.1441040039062"/><att type="string" name="shared_name" value="Rv0197"/></node>
<node id="182" label="Rv2463" aliasName="lipP"><graphics x="458.3780517578125" y="2084.9039306640625"/><att type="string" name="shared_name" value="Rv2463"/></node>
<node id="183" label="Rv1769" aliasName="Rv1769"><graphics x="2766.8885498046875" y="1755.7288513183594"/><att type="string" name="shared_name" value="Rv1769"/></node>
<node id="184" label="Rv2063" aliasName="Rv2063"><graphics x="3728.53564453125" y="781.5956420898438"/><att type="string" name="shared_name" value="Rv2063"/></node>
<node id="185" label="Rv3717" aliasName="Rv3717"><graphics x="58.106658935546875" y="2866.8155517578125"/><att type="string" name="shared_name" value="Rv3717"/></node>
<node id="186" label="Rv1768" aliasName="PE_PGRS31"><graphics x="2722.8973388671875" y="1697.8862762451172"/><att type="string" name="shared_name" value="Rv1768"/></node>
<node id="187" label="Rv1139c" aliasName="Rv1139c"><graphics x="1509.3820419311523" y="2160.4453735351562"/><att type="string" name="shared_name" value="Rv1139c"/></node>
<node id="188" label="Rv2060" aliasName="Rv2060"><graphics x="808.2568969726562" y="1320.9016723632812"/><att type="string" name="shared_name" value="Rv2060"/></node>
<node id="189" label="Rv0904c" aliasName="accD3"><graphics x="1632.786865234375" y="1574.678321838379"/><att type="string" name="shared_name" value="Rv0904c"/></node>
<node id="190" label="Rv3713" aliasName="cobQ2"><graphics x="2684.4740295410156" y="2956.7376708984375"/><att type="string" name="shared_name" value="Rv3713"/></node>
<node id="191" label="Rv1764" aliasName="Rv1764"><graphics x="730.3889770507812" y="2864.5067749023438"/><att type="string" name="shared_name" value="Rv1764"/></node>
<node id="192" label="Rv1767" aliasName="Rv1767"><graphics x="2685.0233154296875" y="1684.190528869629"/><att type="string" name="shared_name" value="Rv1767"/></node>
<node id="193" label="Rv3712" aliasName="Rv3712"><graphics x="2707.499786376953" y="2977.2161865234375"/><att type="string" name="shared_name" value="Rv3712"/></node>
<node id="194" label="Rv1766" aliasName="Rv1766"><graphics x="2666.49072265625" y="1635.7342376708984"/><att type="string" name="shared_name" value="Rv1766"/></node>
<node id="195" label="Rv1756c" aliasName="Rv1756c"><graphics x="4081.5555419921875" y="2772.9143648147583"/><att type="string" name="shared_name" value="Rv1756c"/></node>
<node id="196" label="Rv2069" aliasName="sigC"><graphics x="2085.3333740234375" y="951.0126342773438"/><att type="string" name="shared_name" value="Rv2069"/></node>
<node id="197" label="Rv2064" aliasName="cobG"><graphics x="3712.539306640625" y="811.0667114257812"/><att type="string" name="shared_name" value="Rv2064"/></node>
<node id="198" label="Rv2065" aliasName="cobH"><graphics x="3734.565673828125" y="825.2460327148438"/><att type="string" name="shared_name" value="Rv2065"/></node>
<node id="199" label="Rv2066" aliasName="cobI"><graphics x="3689.2955322265625" y="801.0945434570312"/><att type="string" name="shared_name" value="Rv2066"/></node>
<node id="200" label="Rv2813" aliasName="Rv2813"><graphics x="2420.9733276367188" y="2432.3961791992188"/><att type="string" name="shared_name" value="Rv2813"/></node>
<node id="201" label="Rv2812" aliasName="Rv2812"><graphics x="2383.9669799804688" y="2435.058837890625"/><att type="string" name="shared_name" value="Rv2812"/></node>
<node id="202" label="Rv2322c" aliasName="rocD1"><graphics x="767.4420776367188" y="703.9008178710938"/><att type="string" name="shared_name" value="Rv2322c"/></node>
<node id="203" label="Rv2811" aliasName="Rv2811"><graphics x="2412.5317993164062" y="2460.2579345703125"/><att type="string" name="shared_name" value="Rv2811"/></node>
<node id="204" label="Rv0653c" aliasName="Rv0653c"><graphics x="1880.5296020507812" y="2983.3243408203125"/><att type="string" name="shared_name" value="Rv0653c"/></node>
<node id="205" label="Rv3051c" aliasName="nrdE"><graphics x="1075.7986145019531" y="1427.8567962646484"/><att type="string" name="shared_name" value="Rv3051c"/></node>
<node id="206" label="Rv1774" aliasName="Rv1774"><graphics x="2654.1141662597656" y="2917.5632934570312"/><att type="string" name="shared_name" value="Rv1774"/></node>
<node id="207" label="Rv1772" aliasName="Rv1772"><graphics x="2763.461669921875" y="1723.150390625"/><att type="string" name="shared_name" value="Rv1772"/></node>
<node id="208" label="Rv1771" aliasName="Rv1771"><graphics x="2739.9163818359375" y="1731.7565612792969"/><att type="string" name="shared_name" value="Rv1771"/></node>
<node id="209" label="Rv1770" aliasName="Rv1770"><graphics x="2755.303466796875" y="1699.9051208496094"/><att type="string" name="shared_name" value="Rv1770"/></node>
<node id="210" label="Rv2451" aliasName="Rv2451"><graphics x="3990.100082397461" y="2653.37966632843"/><att type="string" name="shared_name" value="Rv2451"/></node>
<node id="211" label="Rv0879c" aliasName="Rv0879c"><graphics x="2555.528838157654" y="2825.6998291015625"/><att type="string" name="shared_name" value="Rv0879c"/></node>
<node id="212" label="Rv1138c" aliasName="Rv1138c"><graphics x="1501.3016967773438" y="2201.1013793945312"/><att type="string" name="shared_name" value="Rv1138c"/></node>
<node id="213" label="Rv0392c" aliasName="ndhA"><graphics x="1162.80322265625" y="914.63134765625"/><att type="string" name="shared_name" value="Rv0392c"/></node>
<node id="214" label="Rv2074" aliasName="Rv2074"><graphics x="3695.2635498046875" y="903.936279296875"/><att type="string" name="shared_name" value="Rv2074"/></node>
<node id="215" label="Rv2458" aliasName="mmuM"><graphics x="3549.2071533203125" y="1259.5723266601562"/><att type="string" name="shared_name" value="Rv2458"/></node>
<node id="216" label="Rv1775" aliasName="Rv1775"><graphics x="2629.3849182128906" y="2899.0884399414062"/><att type="string" name="shared_name" value="Rv1775"/></node>
<node id="217" label="Rv2459" aliasName="Rv2459"><graphics x="3584.3309326171875" y="1269.8687133789062"/><att type="string" name="shared_name" value="Rv2459"/></node>
<node id="218" label="Rv0584" aliasName="Rv0584"><graphics x="3784.1553955078125" y="1200.1333618164062"/><att type="string" name="shared_name" value="Rv0584"/></node>
<node id="219" label="Rv2034" aliasName="Rv2034"><graphics x="4014.6427001953125" y="2741.2871675491333"/><att type="string" name="shared_name" value="Rv2034"/></node>
<node id="220" label="Rv0586" aliasName="Rv0586"><graphics x="3533.9575805664062" y="2079.0112915039062"/><att type="string" name="shared_name" value="Rv0586"/></node>
<node id="221" label="Rv2032" aliasName="acg"><graphics x="1541.8651542663574" y="2129.791015625"/><att type="string" name="shared_name" value="Rv2032"/></node>
<node id="222" label="Rv2035" aliasName="Rv2035"><graphics x="4012.7557373046875" y="2773.113522529602"/><att type="string" name="shared_name" value="Rv2035"/></node>
<node id="223" label="Rv0582" aliasName="Rv0582"><graphics x="3766.4390869140625" y="1295.1748657226562"/><att type="string" name="shared_name" value="Rv0582"/></node>
<node id="224" label="Rv2036" aliasName="Rv2036"><graphics x="4016.5789794921875" y="2709.4631929397583"/><att type="string" name="shared_name" value="Rv2036"/></node>
<node id="225" label="Rv0581" aliasName="Rv0581"><graphics x="3796.2218017578125" y="1294.2322387695312"/><att type="string" name="shared_name" value="Rv0581"/></node>
<node id="226" label="Rv1686c" aliasName="Rv1686c"><graphics x="1089.124267578125" y="2907.7432861328125"/><att type="string" name="shared_name" value="Rv1686c"/></node>
<node id="227" label="Rv1962c" aliasName="Rv1962c"><graphics x="1051.6304626464844" y="2985.017578125"/><att type="string" name="shared_name" value="Rv1962c"/></node>
<node id="228" label="Rv2321c" aliasName="rocD2"><graphics x="757.6090698242188" y="656.6004028320312"/><att type="string" name="shared_name" value="Rv2321c"/></node>
<node id="229" label="Rv2800" aliasName="Rv2800"><graphics x="370.8785400390625" y="2803.5216064453125"/><att type="string" name="shared_name" value="Rv2800"/></node>
<node id="230" label="Rv1759c" aliasName="wag22"><graphics x="1343.852554321289" y="1201.9978332519531"/><att type="string" name="shared_name" value="Rv1759c"/></node>
<node id="231" label="Rv0588" aliasName="yrbE2B"><graphics x="2298.156982421875" y="2917.7183837890625"/><att type="string" name="shared_name" value="Rv0588"/></node>
<node id="232" label="Rv2805" aliasName="Rv2805"><graphics x="1235.8609924316406" y="2834.3680419921875"/><att type="string" name="shared_name" value="Rv2805"/></node>
<node id="233" label="Rv0587" aliasName="yrbE2A"><graphics x="2297.626953125" y="2886.8717041015625"/><att type="string" name="shared_name" value="Rv0587"/></node>
<node id="234" label="Rv2803" aliasName="Rv2803"><graphics x="606.37109375" y="2245.4841918945312"/><att type="string" name="shared_name" value="Rv2803"/></node>
<node id="235" label="Rv2808" aliasName="Rv2808"><graphics x="1263.3941955566406" y="2831.6383056640625"/><att type="string" name="shared_name" value="Rv2808"/></node>
<node id="236" label="Rv2809" aliasName="Rv2809"><graphics x="1298.0519714355469" y="2837.9342041015625"/><att type="string" name="shared_name" value="Rv2809"/></node>
<node id="237" label="Rv2806" aliasName="Rv2806"><graphics x="1230.7782287597656" y="2808.1578369140625"/><att type="string" name="shared_name" value="Rv2806"/></node>
<node id="238" label="Rv2807" aliasName="Rv2807"><graphics x="1249.6181640625" y="2862.5360107421875"/><att type="string" name="shared_name" value="Rv2807"/></node>
<node id="239" label="Rv0278c" aliasName="PE_PGRS3"><graphics x="1352.5005950927734" y="1170.9797058105469"/><att type="string" name="shared_name" value="Rv0278c"/></node>
<node id="240" label="Rv2160c" aliasName="Rv2160c"><graphics x="288.7586669921875" y="2866.3800048828125"/><att type="string" name="shared_name" value="Rv2160c"/></node>
<node id="241" label="Rv1741" aliasName="Rv1741"><graphics x="2034.5367431640625" y="2067.2608642578125"/><att type="string" name="shared_name" value="Rv1741"/></node>
<node id="242" label="Rv1740" aliasName="Rv1740"><graphics x="1995.174560546875" y="2032.7095336914062"/><att type="string" name="shared_name" value="Rv1740"/></node>
<node id="243" label="Rv2320c" aliasName="rocE"><graphics x="736.1233520507812" y="671.7891235351562"/><att type="string" name="shared_name" value="Rv2320c"/></node>
<node id="244" label="Rv1743" aliasName="pknE"><graphics x="1966.8870849609375" y="1973.1124572753906"/><att type="string" name="shared_name" value="Rv1743"/></node>
<node id="245" label="Rv1742" aliasName="Rv1742"><graphics x="2012.2178344726562" y="2018.9866027832031"/><att type="string" name="shared_name" value="Rv1742"/></node>
<node id="246" label="Rv1747" aliasName="Rv1747"><graphics x="1540.1398285627365" y="1406.292739868164"/><att type="string" name="shared_name" value="Rv1747"/></node>
<node id="247" label="Rv0878c" aliasName="PPE13"><graphics x="2588.018340110779" y="2816.2396240234375"/><att type="string" name="shared_name" value="Rv0878c"/></node>
<node id="248" label="Rv1746" aliasName="pknF"><graphics x="1576.5712661743164" y="1442.1044616699219"/><att type="string" name="shared_name" value="Rv1746"/></node>
<node id="249" label="Rv0902c" aliasName="prrB"><graphics x="1278.0424499511719" y="1630.2184143066406"/><att type="string" name="shared_name" value="Rv0902c"/></node>
<node id="250" label="Rv1748" aliasName="Rv1748"><graphics x="1498.1952476501465" y="1370.4575805664062"/><att type="string" name="shared_name" value="Rv1748"/></node>
<node id="251" label="Rv3011c" aliasName="gatA"><graphics x="1620.1343688964844" y="1158.2540588378906"/><att type="string" name="shared_name" value="Rv3011c"/></node>
<node id="252" label="Rv2046" aliasName="lppI"><graphics x="1165.6304931640625" y="2907.2033081054688"/><att type="string" name="shared_name" value="Rv2046"/></node>
<node id="253" label="Rv1685c" aliasName="Rv1685c"><graphics x="1113.0501708984375" y="2928.7274169921875"/><att type="string" name="shared_name" value="Rv1685c"/></node>
<node id="254" label="Rv1963c" aliasName="mce3R"><graphics x="1039.2200622558594" y="2956.7376708984375"/><att type="string" name="shared_name" value="Rv1963c"/></node>
<node id="255" label="Rv0570" aliasName="nrdZ"><graphics x="1105.5238037109375" y="1403.917236328125"/><att type="string" name="shared_name" value="Rv0570"/></node>
<node id="256" label="Rv1532c" aliasName="Rv1532c"><graphics x="717.8309936523438" y="1483.3373641967773"/><att type="string" name="shared_name" value="Rv1532c"/></node>
<node id="257" label="Rv0192" aliasName="Rv0192"><graphics x="2062.2551879882812" y="995.5504150390625"/><att type="string" name="shared_name" value="Rv0192"/></node>
<node id="258" label="Rv0191" aliasName="Rv0191"><graphics x="2017.1445007324219" y="1000.8795166015625"/><att type="string" name="shared_name" value="Rv0191"/></node>
<node id="259" label="Rv0190" aliasName="Rv0190"><graphics x="2548.36328125" y="269.8045654296875"/><att type="string" name="shared_name" value="Rv0190"/></node>
<node id="260" label="Rv0579" aliasName="Rv0579"><graphics x="1331.3841857910156" y="1315.0535583496094"/><att type="string" name="shared_name" value="Rv0579"/></node>
<node id="261" label="Rv0577" aliasName="TB27.3"><graphics x="967.1856079101562" y="1605.6460189819336"/><att type="string" name="shared_name" value="Rv0577"/></node>
<node id="262" label="Rv0576" aliasName="Rv0576"><graphics x="933.8735961914062" y="1552.1851477622986"/><att type="string" name="shared_name" value="Rv0576"/></node>
<node id="263" label="Rv1752" aliasName="Rv1752"><graphics x="2880.1466064453125" y="2478.39306640625"/><att type="string" name="shared_name" value="Rv1752"/></node>
<node id="264" label="Rv1063c" aliasName="Rv1063c"><graphics x="3610.3876953125" y="1069.3766479492188"/><att type="string" name="shared_name" value="Rv1063c"/></node>
<node id="265" label="Rv2160A" aliasName="Rv2160A"><graphics x="294.0399169921875" y="2834.982421875"/><att type="string" name="shared_name" value="Rv2160A"/></node>
<node id="266" label="Rv0186" aliasName="bglS"><graphics x="1185.0176391601562" y="1831.7468566894531"/><att type="string" name="shared_name" value="Rv0186"/></node>
<node id="267" label="Rv1751" aliasName="Rv1751"><graphics x="2961.6407470703125" y="2520.39599609375"/><att type="string" name="shared_name" value="Rv1751"/></node>
<node id="268" label="Rv2748c" aliasName="ftsK"><graphics x="3474.5142822265625" y="1670.2330932617188"/><att type="string" name="shared_name" value="Rv2748c"/></node>
<node id="269" label="Rv0183" aliasName="Rv0183"><graphics x="4020.272216796875" y="1352.3052368164062"/><att type="string" name="shared_name" value="Rv0183"/></node>
<node id="270" label="Rv0277c" aliasName="Rv0277c"><graphics x="1346.1851959228516" y="1136.8665771484375"/><att type="string" name="shared_name" value="Rv0277c"/></node>
<node id="271" label="Rv2436" aliasName="rbsK"><graphics x="759.8980102539062" y="1534.5427436828613"/><att type="string" name="shared_name" value="Rv2436"/></node>
<node id="272" label="Rv3750c" aliasName="Rv3750c"><graphics x="581.2881469726562" y="2063.8418884277344"/><att type="string" name="shared_name" value="Rv3750c"/></node>
<node id="273" label="Rv0903c" aliasName="prrA"><graphics x="1303.2186126708984" y="1650.9806747436523"/><att type="string" name="shared_name" value="Rv0903c"/></node>
<node id="274" label="Rv2437" aliasName="Rv2437"><graphics x="728.3582763671875" y="1555.2217848300934"/><att type="string" name="shared_name" value="Rv2437"/></node>
<node id="275" label="Rv1758" aliasName="cut1"><graphics x="4087.6678466796875" y="2709.4631929397583"/><att type="string" name="shared_name" value="Rv1758"/></node>
<node id="276" label="Rv0394c" aliasName="Rv0394c"><graphics x="3474.5142822265625" y="2428.505887031555"/><att type="string" name="shared_name" value="Rv0394c"/></node>
<node id="277" label="Rv2633c" aliasName="Rv2633c"><graphics x="445.061767578125" y="849.4398193359375"/><att type="string" name="shared_name" value="Rv2633c"/></node>
<node id="278" label="Rv2058c" aliasName="rpmB"><graphics x="456.0118408203125" y="1342.9376525878906"/><att type="string" name="shared_name" value="Rv2058c"/></node>
<node id="279" label="Rv2912c" aliasName="Rv2912c"><graphics x="1836.3395080566406" y="1775.0531311035156"/><att type="string" name="shared_name" value="Rv2912c"/></node>
<node id="280" label="Rv2866" aliasName="Rv2866"><graphics x="2040.325439453125" y="933.3793334960938"/><att type="string" name="shared_name" value="Rv2866"/></node>
<node id="281" label="Rv2019" aliasName="Rv2019"><graphics x="1446.7349853515625" y="2895.8675537109375"/><att type="string" name="shared_name" value="Rv2019"/></node>
<node id="282" label="Rv2018" aliasName="Rv2018"><graphics x="1455.7618408203125" y="2926.1798095703125"/><att type="string" name="shared_name" value="Rv2018"/></node>
<node id="283" label="Rv2017" aliasName="Rv2017"><graphics x="1416.3931884765625" y="2886.8717041015625"/><att type="string" name="shared_name" value="Rv2017"/></node>
<node id="284" label="Rv2865" aliasName="Rv2865"><graphics x="2103.4310913085938" y="895.6649780273438"/><att type="string" name="shared_name" value="Rv2865"/></node>
<node id="285" label="Rv2779c" aliasName="Rv2779c"><graphics x="496.8262939453125" y="2834.603271484375"/><att type="string" name="shared_name" value="Rv2779c"/></node>
<node id="286" label="Rv3607c" aliasName="folB"><graphics x="2490.4697875976562" y="1220.4340209960938"/><att type="string" name="shared_name" value="Rv3607c"/></node>
<node id="287" label="Rv2016" aliasName="Rv2016"><graphics x="1425.4224853515625" y="2917.1856689453125"/><att type="string" name="shared_name" value="Rv2016"/></node>
<node id="288" label="Rv2859c" aliasName="Rv2859c"><graphics x="2026.6925354003906" y="1439.8032302856445"/><att type="string" name="shared_name" value="Rv2859c"/></node>
<node id="289" label="Rv2096c" aliasName="Rv2096c"><graphics x="3629.7365112304688" y="2628.709012031555"/><att type="string" name="shared_name" value="Rv2096c"/></node>
<node id="290" label="Rv2863" aliasName="Rv2863"><graphics x="2016.8943481445312" y="1463.6919021606445"/><att type="string" name="shared_name" value="Rv2863"/></node>
<node id="291" label="Rv2014" aliasName="Rv2014"><graphics x="2747.3438720703125" y="1299.6211547851562"/><att type="string" name="shared_name" value="Rv2014"/></node>
<node id="292" label="Rv2013" aliasName="Rv2013"><graphics x="2786.1839599609375" y="1305.5432434082031"/><att type="string" name="shared_name" value="Rv2013"/></node>
<node id="293" label="Rv2012" aliasName="Rv2012"><graphics x="1591.9505615234375" y="2339.7683715820312"/><att type="string" name="shared_name" value="Rv2012"/></node>
<node id="294" label="Rv2010" aliasName="Rv2010"><graphics x="2009.8760070800781" y="689.4248046875"/><att type="string" name="shared_name" value="Rv2010"/></node>
<node id="295" label="Rv2428" aliasName="ahpC"><graphics x="2458.5948791503906" y="2956.7376708984375"/><att type="string" name="shared_name" value="Rv2428"/></node>
<node id="296" label="Rv1726" aliasName="Rv1726"><graphics x="3886.763671875" y="989.0124797821045"/><att type="string" name="shared_name" value="Rv1726"/></node>
<node id="297" label="Rv2429" aliasName="ahpD"><graphics x="2437.2308654785156" y="2979.0233154296875"/><att type="string" name="shared_name" value="Rv2429"/></node>
<node id="298" label="Rv1727" aliasName="Rv1727"><graphics x="3912.60546875" y="927.2964477539062"/><att type="string" name="shared_name" value="Rv1727"/></node>
<node id="299" label="Rv2377c" aliasName="mbtH"><graphics x="1439.1319427490234" y="1350.158187866211"/><att type="string" name="shared_name" value="Rv2377c"/></node>
<node id="300" label="Rv2990c" aliasName="Rv2990c"><graphics x="1528.6879377365112" y="1053.8037414550781"/><att type="string" name="shared_name" value="Rv2990c"/></node>
<node id="301" label="Rv1135c" aliasName="PPE16"><graphics x="3724.982954978943" y="2831.9239501953125"/><att type="string" name="shared_name" value="Rv1135c"/></node>
<node id="302" label="Rv1722" aliasName="Rv1722"><graphics x="1975.2375183105469" y="2525.0834350585938"/><att type="string" name="shared_name" value="Rv1722"/></node>
<node id="303" label="Rv1723" aliasName="Rv1723"><graphics x="1982.0563354492188" y="2569.6150512695312"/><att type="string" name="shared_name" value="Rv1723"/></node>
<node id="304" label="Rv2950c" aliasName="fadD29"><graphics x="1571.871639251709" y="1610.843578338623"/><att type="string" name="shared_name" value="Rv2950c"/></node>
<node id="305" label="Rv2422" aliasName="Rv2422"><graphics x="3797.840302467346" y="2462.477078437805"/><att type="string" name="shared_name" value="Rv2422"/></node>
<node id="306" label="Rv2423" aliasName="Rv2423"><graphics x="3764.235191345215" y="2476.523953437805"/><att type="string" name="shared_name" value="Rv2423"/></node>
<node id="307" label="Rv2162c" aliasName="PE_PGRS38"><graphics x="3964.4420166015625" y="742.2837524414062"/><att type="string" name="shared_name" value="Rv2162c"/></node>
<node id="308" label="Rv2913c" aliasName="Rv2913c"><graphics x="1792.9867095947266" y="1867.5847473144531"/><att type="string" name="shared_name" value="Rv2913c"/></node>
<node id="309" label="Rv2057c" aliasName="rpmG"><graphics x="457.84130859375" y="1312.3829650878906"/><att type="string" name="shared_name" value="Rv2057c"/></node>
<node id="310" label="Rv2634c" aliasName="PE_PGRS46"><graphics x="467.9039306640625" y="881.5474243164062"/><att type="string" name="shared_name" value="Rv2634c"/></node>
<node id="311" label="Rv2326c" aliasName="Rv2326c"><graphics x="3432.995635032654" y="2803.5216064453125"/><att type="string" name="shared_name" value="Rv2326c"/></node>
<node id="312" label="Rv2853" aliasName="PE_PGRS48"><graphics x="1301.333755493164" y="1321.6426391601562"/><att type="string" name="shared_name" value="Rv2853"/></node>
<node id="313" label="Rv2778c" aliasName="Rv2778c"><graphics x="503.4215087890625" y="2865.7454833984375"/><att type="string" name="shared_name" value="Rv2778c"/></node>
<node id="314" label="Rv2854" aliasName="Rv2854"><graphics x="1281.463623046875" y="1349.8624420166016"/><att type="string" name="shared_name" value="Rv2854"/></node>
<node id="315" label="Rv2855" aliasName="mtr"><graphics x="1260.1840209960938" y="1307.2131958007812"/><att type="string" name="shared_name" value="Rv2855"/></node>
<node id="316" label="Rv2439c" aliasName="proB"><graphics x="2974.529326438904" y="2803.5216064453125"/><att type="string" name="shared_name" value="Rv2439c"/></node>
<node id="317" label="Rv2097c" aliasName="Rv2097c"><graphics x="3569.3590087890625" y="2619.60964679718"/><att type="string" name="shared_name" value="Rv2097c"/></node>
<node id="318" label="Rv1135A" aliasName="Rv1135A"><graphics x="3750.1728200912476" y="2803.5216064453125"/><att type="string" name="shared_name" value="Rv1135A"/></node>
<node id="319" label="Rv1738" aliasName="Rv1738"><graphics x="3411.699951171875" y="990.8447265625"/><att type="string" name="shared_name" value="Rv1738"/></node>
<node id="320" label="Rv2161c" aliasName="Rv2161c"><graphics x="3965.0221557617188" y="786.7788696289062"/><att type="string" name="shared_name" value="Rv2161c"/></node>
<node id="321" label="Rv1921c" aliasName="lppF"><graphics x="3728.0980224609375" y="1238.5294799804688"/><att type="string" name="shared_name" value="Rv1921c"/></node>
<node id="322" label="Rv3485c" aliasName="Rv3485c"><graphics x="1754.7550811767578" y="1275.1267395019531"/><att type="string" name="shared_name" value="Rv3485c"/></node>
<node id="323" label="Rv2951c" aliasName="Rv2951c"><graphics x="1107.2483825683594" y="2414.7533569335938"/><att type="string" name="shared_name" value="Rv2951c"/></node>
<node id="324" label="Rv1640c" aliasName="lysS"><graphics x="2392.4335327148438" y="770.3473510742188"/><att type="string" name="shared_name" value="Rv1640c"/></node>
<node id="325" label="Rv0279c" aliasName="PE_PGRS4"><graphics x="1259.5229797363281" y="1269.3332824707031"/><att type="string" name="shared_name" value="Rv0279c"/></node>
<node id="326" label="Rv2777c" aliasName="Rv2777c"><graphics x="3140.8414916992188" y="2916.9100341796875"/><att type="string" name="shared_name" value="Rv2777c"/></node>
<node id="327" label="Rv3487c" aliasName="lipF"><graphics x="1640.2764205932617" y="1238.8248596191406"/><att type="string" name="shared_name" value="Rv3487c"/></node>
<node id="328" label="Rv2438c" aliasName="nadE"><graphics x="3910.0267791748047" y="2886.8717041015625"/><att type="string" name="shared_name" value="Rv2438c"/></node>
<node id="329" label="Rv2325c" aliasName="Rv2325c"><graphics x="3465.992705345154" y="2851.2352294921875"/><att type="string" name="shared_name" value="Rv2325c"/></node>
<node id="330" label="Rv1707" aliasName="Rv1707"><graphics x="2207.5676879882812" y="2311.5139770507812"/><att type="string" name="shared_name" value="Rv1707"/></node>
<node id="331" label="Rv2910c" aliasName="Rv2910c"><graphics x="616.205183506012" y="3006.056915283203"/><att type="string" name="shared_name" value="Rv2910c"/></node>
<node id="332" label="Rv1709" aliasName="Rv1709"><graphics x="2278.4149780273438" y="2397.6253662109375"/><att type="string" name="shared_name" value="Rv1709"/></node>
<node id="333" label="Rv3285" aliasName="accA3"><graphics x="3722.9139404296875" y="2774.4717988967896"/><att type="string" name="shared_name" value="Rv3285"/></node>
<node id="334" label="Rv1708" aliasName="Rv1708"><graphics x="2257.2275390625" y="2358.4024047851562"/><att type="string" name="shared_name" value="Rv1708"/></node>
<node id="335" label="Rv2857c" aliasName="Rv2857c"><graphics x="1988.2011108398438" y="1460.9065780639648"/><att type="string" name="shared_name" value="Rv2857c"/></node>
<node id="336" label="Rv2993c" aliasName="Rv2993c"><graphics x="1447.4904022216797" y="1844.4192504882812"/><att type="string" name="shared_name" value="Rv2993c"/></node>
<node id="337" label="Rv2405" aliasName="Rv2405"><graphics x="3118.6290485858917" y="2973.3935546875"/><att type="string" name="shared_name" value="Rv2405"/></node>
<node id="338" label="Rv2379c" aliasName="mbtF"><graphics x="1468.901725769043" y="1441.8137664794922"/><att type="string" name="shared_name" value="Rv2379c"/></node>
<node id="339" label="Rv2402" aliasName="Rv2402"><graphics x="1727.3930053710938" y="1683.110580444336"/><att type="string" name="shared_name" value="Rv2402"/></node>
<node id="340" label="Rv3295" aliasName="Rv3295"><graphics x="2182.8364868164062" y="950.0265502929688"/><att type="string" name="shared_name" value="Rv3295"/></node>
<node id="341" label="Rv2408" aliasName="PE24"><graphics x="3693.0163803100586" y="2453.776883125305"/><att type="string" name="shared_name" value="Rv2408"/></node>
<node id="342" label="Rv3715c" aliasName="recR"><graphics x="50.707855224609375" y="2803.5216064453125"/><att type="string" name="shared_name" value="Rv3715c"/></node>
<node id="343" label="Rv1137c" aliasName="Rv1137c"><graphics x="1527.356032371521" y="2195.0181274414062"/><att type="string" name="shared_name" value="Rv1137c"/></node>
<node id="344" label="Rv3293" aliasName="pcd"><graphics x="2305.74755859375" y="808.3615112304688"/><att type="string" name="shared_name" value="Rv3293"/></node>
<node id="345" label="Rv3292" aliasName="Rv3292"><graphics x="2265.4296264648438" y="863.981689453125"/><att type="string" name="shared_name" value="Rv3292"/></node>
<node id="346" label="Rv2407" aliasName="Rv2407"><graphics x="3673.1139755249023" y="2428.505887031555"/><att type="string" name="shared_name" value="Rv2407"/></node>
<node id="347" label="Rv2164c" aliasName="Rv2164c"><graphics x="3925.9782104492188" y="723.8416137695312"/><att type="string" name="shared_name" value="Rv2164c"/></node>
<node id="348" label="Rv0330c" aliasName="Rv0330c"><graphics x="1504.4966468811035" y="2397.8489990234375"/><att type="string" name="shared_name" value="Rv0330c"/></node>
<node id="349" label="Rv2401" aliasName="Rv2401"><graphics x="3893.8425903320312" y="1369.1364135742188"/><att type="string" name="shared_name" value="Rv2401"/></node>
<node id="350" label="Rv2831" aliasName="echA16"><graphics x="961.1192016601562" y="2072.1358642578125"/><att type="string" name="shared_name" value="Rv2831"/></node>
<node id="351" label="Rv2632c" aliasName="Rv2632c"><graphics x="430.947021484375" y="874.9561767578125"/><att type="string" name="shared_name" value="Rv2632c"/></node>
<node id="352" label="Rv2006" aliasName="otsB1"><graphics x="1415.1843643188477" y="1607.326789855957"/><att type="string" name="shared_name" value="Rv2006"/></node>
<node id="353" label="Rv2009" aliasName="Rv2009"><graphics x="1979.7478637695312" y="748.173095703125"/><att type="string" name="shared_name" value="Rv2009"/></node>
<node id="354" label="Rv2776c" aliasName="Rv2776c"><graphics x="1024.432861328125" y="1026.9669799804688"/><att type="string" name="shared_name" value="Rv2776c"/></node>
<node id="355" label="Rv2214c" aliasName="ephD"><graphics x="3133.6622924804688" y="2886.8717041015625"/><att type="string" name="shared_name" value="Rv2214c"/></node>
<node id="356" label="Rv2438A" aliasName="Rv2438A"><graphics x="3918.9945526123047" y="2916.397216796875"/><att type="string" name="shared_name" value="Rv2438A"/></node>
<node id="357" label="Rv3296" aliasName="lhr"><graphics x="2140.22900390625" y="1058.550537109375"/><att type="string" name="shared_name" value="Rv3296"/></node>
<node id="358" label="Rv1719" aliasName="Rv1719"><graphics x="3733.3314208984375" y="2355.5138549804688"/><att type="string" name="shared_name" value="Rv1719"/></node>
<node id="359" label="Rv3687c" aliasName="rsfB"><graphics x="1638.677131652832" y="1210.8502197265625"/><att type="string" name="shared_name" value="Rv3687c"/></node>
<node id="360" label="Rv3297" aliasName="nei"><graphics x="2136.2896118164062" y="995.6509399414062"/><att type="string" name="shared_name" value="Rv3297"/></node>
<node id="361" label="Rv2001" aliasName="Rv2001"><graphics x="2598.340576171875" y="1061.9037475585938"/><att type="string" name="shared_name" value="Rv2001"/></node>
<node id="362" label="Rv1718" aliasName="Rv1718"><graphics x="3745.6369018554688" y="2325.6754760742188"/><att type="string" name="shared_name" value="Rv1718"/></node>
<node id="363" label="Rv3755c" aliasName="Rv3755c"><graphics x="3612.1965322494507" y="2803.5216064453125"/><att type="string" name="shared_name" value="Rv3755c"/></node>
<node id="364" label="Rv2000" aliasName="Rv2000"><graphics x="2574.2257080078125" y="1044.4072875976562"/><att type="string" name="shared_name" value="Rv2000"/></node>
<node id="365" label="Rv1717" aliasName="Rv1717"><graphics x="3774.0439453125" y="2342.4212036132812"/><att type="string" name="shared_name" value="Rv1717"/></node>
<node id="366" label="Rv2002" aliasName="fabG3"><graphics x="1737.7066345214844" y="2184.5413818359375"/><att type="string" name="shared_name" value="Rv2002"/></node>
<node id="367" label="Rv2858c" aliasName="aldC"><graphics x="1944.2715454101562" y="1486.829116821289"/><att type="string" name="shared_name" value="Rv2858c"/></node>
<node id="368" label="Rv1711" aliasName="Rv1711"><graphics x="2274.5198364257812" y="2469.735107421875"/><att type="string" name="shared_name" value="Rv1711"/></node>
<node id="369" label="Rv1712" aliasName="cmk"><graphics x="2220.022216796875" y="2425.06689453125"/><att type="string" name="shared_name" value="Rv1712"/></node>
<node id="370" label="Rv2378c" aliasName="mbtG"><graphics x="1424.7316589355469" y="1305.879135131836"/><att type="string" name="shared_name" value="Rv2378c"/></node>
<node id="371" label="Rv1710" aliasName="Rv1710"><graphics x="2271.0801391601562" y="2429.7942504882812"/><att type="string" name="shared_name" value="Rv1710"/></node>
<node id="372" label="Rv1715" aliasName="fadB3"><graphics x="3758.0686645507812" y="2407.6920776367188"/><att type="string" name="shared_name" value="Rv1715"/></node>
<node id="373" label="Rv1716" aliasName="Rv1716"><graphics x="3762.9058837890625" y="2373.7344360351562"/><att type="string" name="shared_name" value="Rv1716"/></node>
<node id="374" label="Rv1713" aliasName="engA"><graphics x="2243.2885131835938" y="2441.7034301757812"/><att type="string" name="shared_name" value="Rv1713"/></node>
<node id="375" label="Rv1714" aliasName="Rv1714"><graphics x="3795.2457885742188" y="2365.7577514648438"/><att type="string" name="shared_name" value="Rv1714"/></node>
<node id="376" label="Rv2163c" aliasName="pbpB"><graphics x="3994.5806274414062" y="720.2622680664062"/><att type="string" name="shared_name" value="Rv2163c"/></node>
<node id="377" label="Rv2955c" aliasName="Rv2955c"><graphics x="1442.8695602416992" y="2302.5677490234375"/><att type="string" name="shared_name" value="Rv2955c"/></node>
<node id="378" label="Rv0639" aliasName="nusG"><graphics x="3996.2021474838257" y="2853.4166259765625"/><att type="string" name="shared_name" value="Rv0639"/></node>
<node id="379" label="Rv1439c" aliasName="Rv1439c"><graphics x="2359.99560546875" y="2886.8717041015625"/><att type="string" name="shared_name" value="Rv1439c"/></node>
<node id="380" label="Rv3669" aliasName="Rv3669"><graphics x="2266.5094299316406" y="2979.4444580078125"/><att type="string" name="shared_name" value="Rv3669"/></node>
<node id="381" label="Rv3280" aliasName="accD5"><graphics x="3757.7403564453125" y="2709.4631929397583"/><att type="string" name="shared_name" value="Rv3280"/></node>
<node id="382" label="Rv2368c" aliasName="phoH1"><graphics x="3926.10945892334" y="2526.976590156555"/><att type="string" name="shared_name" value="Rv2368c"/></node>
<node id="383" label="Rv3389c" aliasName="Rv3389c"><graphics x="1293.0376739501953" y="1578.1392765045166"/><att type="string" name="shared_name" value="Rv3389c"/></node>
<node id="384" label="Rv3283" aliasName="sseA"><graphics x="3731.4202880859375" y="2713.088315010071"/><att type="string" name="shared_name" value="Rv3283"/></node>
<node id="385" label="Rv2895c" aliasName="viuB"><graphics x="3748.1693115234375" y="1324.6403198242188"/><att type="string" name="shared_name" value="Rv2895c"/></node>
<node id="386" label="Rv3284" aliasName="Rv3284"><graphics x="3702.0736083984375" y="2723.893795967102"/><att type="string" name="shared_name" value="Rv3284"/></node>
<node id="387" label="Rv3716c" aliasName="Rv3716c"><graphics x="54.506439208984375" y="2835.1558837890625"/><att type="string" name="shared_name" value="Rv3716c"/></node>
<node id="388" label="Rv3281" aliasName="Rv3281"><graphics x="3731.5377197265625" y="2740.352719306946"/><att type="string" name="shared_name" value="Rv3281"/></node>
<node id="389" label="Rv3282" aliasName="maf"><graphics x="3760.0916748046875" y="2737.5675020217896"/><att type="string" name="shared_name" value="Rv3282"/></node>
<node id="390" label="Rv1017c" aliasName="prsA"><graphics x="3094.873808860779" y="2855.9464569091797"/><att type="string" name="shared_name" value="Rv1017c"/></node>
<node id="391" label="Rv3697c" aliasName="Rv3697c"><graphics x="1953.4023742675781" y="1524.271282196045"/><att type="string" name="shared_name" value="Rv3697c"/></node>
<node id="392" label="Rv2775" aliasName="Rv2775"><graphics x="224.68701171875" y="765.2708129882812"/><att type="string" name="shared_name" value="Rv2775"/></node>
<node id="393" label="Rv2093c" aliasName="tatC"><graphics x="3636.6517944335938" y="2689.438504219055"/><att type="string" name="shared_name" value="Rv2093c"/></node>
<node id="394" label="Rv0636" aliasName="Rv0636"><graphics x="1206.4322204589844" y="1560.8048722743988"/><att type="string" name="shared_name" value="Rv0636"/></node>
<node id="395" label="Rv0635" aliasName="Rv0635"><graphics x="1176.6581115722656" y="1533.9996643066406"/><att type="string" name="shared_name" value="Rv0635"/></node>
<node id="396" label="Rv0638" aliasName="secE"><graphics x="4016.0729970932007" y="2828.4661865234375"/><att type="string" name="shared_name" value="Rv0638"/></node>
<node id="397" label="Rv0637" aliasName="Rv0637"><graphics x="1172.4834289550781" y="1561.3284792900085"/><att type="string" name="shared_name" value="Rv0637"/></node>
<node id="398" label="Rv3670" aliasName="ephE"><graphics x="2245.682098388672" y="2956.7376708984375"/><att type="string" name="shared_name" value="Rv3670"/></node>
<node id="399" label="Rv2954c" aliasName="Rv2954c"><graphics x="1510.550760269165" y="2326.6295776367188"/><att type="string" name="shared_name" value="Rv2954c"/></node>
<node id="400" label="Rv0872c" aliasName="PE_PGRS15"><graphics x="745.9614868164062" y="1395.8053131103516"/><att type="string" name="shared_name" value="Rv0872c"/></node>
<node id="401" label="Rv3675" aliasName="Rv3675"><graphics x="2555.8157348632812" y="44.739990234375"/><att type="string" name="shared_name" value="Rv3675"/></node>
<node id="402" label="Rv3676" aliasName="Rv3676"><graphics x="2551.4252319335938" y="97.54541015625"/><att type="string" name="shared_name" value="Rv3676"/></node>
<node id="403" label="Rv3679" aliasName="Rv3679"><graphics x="2489.2520141601562" y="1186.1612243652344"/><att type="string" name="shared_name" value="Rv3679"/></node>
<node id="404" label="Rv2506" aliasName="Rv2506"><graphics x="1595.3712196350098" y="1999.5672912597656"/><att type="string" name="shared_name" value="Rv2506"/></node>
<node id="405" label="Rv3270" aliasName="ctpC"><graphics x="1510.9700012207031" y="2827.8304443359375"/><att type="string" name="shared_name" value="Rv3270"/></node>
<node id="406" label="Rv0047c" aliasName="Rv0047c"><graphics x="2723.6605224609375" y="1431.2449645996094"/><att type="string" name="shared_name" value="Rv0047c"/></node>
<node id="407" label="Rv2369c" aliasName="Rv2369c"><graphics x="3915.4713973999023" y="2561.332058906555"/><att type="string" name="shared_name" value="Rv2369c"/></node>
<node id="408" label="Rv1018c" aliasName="glmU"><graphics x="3143.335967063904" y="2851.7242584228516"/><att type="string" name="shared_name" value="Rv1018c"/></node>
<node id="409" label="Rv3272" aliasName="Rv3272"><graphics x="1546.3967967033386" y="1041.5054931640625"/><att type="string" name="shared_name" value="Rv3272"/></node>
<node id="410" label="Rv3273" aliasName="Rv3273"><graphics x="1518.4969234466553" y="996.96142578125"/><att type="string" name="shared_name" value="Rv3273"/></node>
<node id="411" label="Rv2780" aliasName="ald"><graphics x="489.9691162109375" y="2803.5216064453125"/><att type="string" name="shared_name" value="Rv2780"/></node>
<node id="412" label="Rv2509" aliasName="Rv2509"><graphics x="2843.7926228046417" y="2956.7376708984375"/><att type="string" name="shared_name" value="Rv2509"/></node>
<node id="413" label="Rv0640" aliasName="rplK"><graphics x="4035.9462881088257" y="2803.5216064453125"/><att type="string" name="shared_name" value="Rv0640"/></node>
<node id="414" label="Rv0388c" aliasName="PPE9"><graphics x="3474.5142822265625" y="1174.9774780273438"/><att type="string" name="shared_name" value="Rv0388c"/></node>
<node id="415" label="Rv3268" aliasName="Rv3268"><graphics x="1459.1138610839844" y="2803.5216064453125"/><att type="string" name="shared_name" value="Rv3268"/></node>
<node id="416" label="Rv3267" aliasName="Rv3267"><graphics x="1464.5494079589844" y="2860.6488037109375"/><att type="string" name="shared_name" value="Rv3267"/></node>
<node id="417" label="Rv0008c" aliasName="Rv0008c"><graphics x="2208.5411520004272" y="2831.2275390625"/><att type="string" name="shared_name" value="Rv0008c"/></node>
<node id="418" label="Rv1142c" aliasName="echA10"><graphics x="1290.5109405517578" y="915.8817138671875"/><att type="string" name="shared_name" value="Rv1142c"/></node>
<node id="419" label="Rv3269" aliasName="Rv3269"><graphics x="1478.0928649902344" y="2830.5482177734375"/><att type="string" name="shared_name" value="Rv3269"/></node>
<node id="420" label="Rv0649" aliasName="fabD2"><graphics x="1605.4614334106445" y="1594.8939094543457"/><att type="string" name="shared_name" value="Rv0649"/></node>
<node id="421" label="Rv2788" aliasName="sirR"><graphics x="3933.6642990112305" y="2473.7989778518677"/><att type="string" name="shared_name" value="Rv2788"/></node>
<node id="422" label="Rv0648" aliasName="Rv0648"><graphics x="1647.3925247192383" y="1596.1677055358887"/><att type="string" name="shared_name" value="Rv0648"/></node>
<node id="423" label="Rv3583c" aliasName="Rv3583c"><graphics x="2518.658233642578" y="2967.2989501953125"/><att type="string" name="shared_name" value="Rv3583c"/></node>
<node id="424" label="Rv3680" aliasName="Rv3680"><graphics x="2460.5438842773438" y="1184.7195739746094"/><att type="string" name="shared_name" value="Rv3680"/></node>
<node id="425" label="Rv0617" aliasName="Rv0617"><graphics x="991.7234497070312" y="1749.2345428466797"/><att type="string" name="shared_name" value="Rv0617"/></node>
<node id="426" label="Rv3643" aliasName="Rv3643"><graphics x="2133.6322021484375" y="2401.8807983398438"/><att type="string" name="shared_name" value="Rv3643"/></node>
<node id="427" label="Rv0618" aliasName="galTa"><graphics x="1047.1478881835938" y="1702.2082824707031"/><att type="string" name="shared_name" value="Rv0618"/></node>
<node id="428" label="Rv2816c" aliasName="Rv2816c"><graphics x="1059.5329895019531" y="1482.7321014404297"/><att type="string" name="shared_name" value="Rv2816c"/></node>
<node id="429" label="Rv0619" aliasName="galTb"><graphics x="974.3384399414062" y="1730.9798126220703"/><att type="string" name="shared_name" value="Rv0619"/></node>
<node id="430" label="Rv1184c" aliasName="Rv1184c"><graphics x="893.6151123046875" y="2970.8572998046875"/><att type="string" name="shared_name" value="Rv1184c"/></node>
<node id="431" label="Rv3057c" aliasName="Rv3057c"><graphics x="595.9649658203125" y="2886.8717041015625"/><att type="string" name="shared_name" value="Rv3057c"/></node>
<node id="432" label="Rv3261" aliasName="fbiA"><graphics x="805.27880859375" y="2916.0443115234375"/><att type="string" name="shared_name" value="Rv3261"/></node>
<node id="433" label="Rv3262" aliasName="fbiB"><graphics x="776.4866943359375" y="2930.1546630859375"/><att type="string" name="shared_name" value="Rv3262"/></node>
<node id="434" label="Rv3649" aliasName="Rv3649"><graphics x="1720.1000061035156" y="2033.7874145507812"/><att type="string" name="shared_name" value="Rv3649"/></node>
<node id="435" label="Rv0046c" aliasName="ino1"><graphics x="2685.1180419921875" y="1445.7763214111328"/><att type="string" name="shared_name" value="Rv0046c"/></node>
<node id="436" label="Rv3694c" aliasName="Rv3694c"><graphics x="1025.7274169921875" y="588.8162841796875"/><att type="string" name="shared_name" value="Rv3694c"/></node>
<node id="437" label="Rv0659c" aliasName="Rv0659c"><graphics x="1869.1574096679688" y="1289.097900390625"/><att type="string" name="shared_name" value="Rv0659c"/></node>
<node id="438" label="Rv2095c" aliasName="Rv2095c"><graphics x="3598.7864990234375" y="2635.073758125305"/><att type="string" name="shared_name" value="Rv2095c"/></node>
<node id="439" label="Rv2751" aliasName="Rv2751"><graphics x="3536.813690185547" y="1636.4664916992188"/><att type="string" name="shared_name" value="Rv2751"/></node>
<node id="440" label="Rv0500B" aliasName="Rv0500B"><graphics x="864.2233276367188" y="1803.52197265625"/><att type="string" name="shared_name" value="Rv0500B"/></node>
<node id="441" label="Rv0500A" aliasName="Rv0500A"><graphics x="815.6690063476562" y="1914.1339111328125"/><att type="string" name="shared_name" value="Rv0500A"/></node>
<node id="442" label="Rv2750" aliasName="Rv2750"><graphics x="3507.624481201172" y="1620.8391723632812"/><att type="string" name="shared_name" value="Rv2750"/></node>
<node id="443" label="Rv1750c" aliasName="fadD1"><graphics x="2959.66943359375" y="2486.78759765625"/><att type="string" name="shared_name" value="Rv1750c"/></node>
<node id="444" label="Rv3254" aliasName="Rv3254"><graphics x="2039.0368347167969" y="806.7890625"/><att type="string" name="shared_name" value="Rv3254"/></node>
<node id="445" label="Rv3058c" aliasName="Rv3058c"><graphics x="573.60205078125" y="2909.5728759765625"/><att type="string" name="shared_name" value="Rv3058c"/></node>
<node id="446" label="Rv0612" aliasName="Rv0612"><graphics x="4044.5341033935547" y="2886.8717041015625"/><att type="string" name="shared_name" value="Rv0612"/></node>
<node id="447" label="Rv3582c" aliasName="ispD"><graphics x="2488.5948791503906" y="2956.7376708984375"/><att type="string" name="shared_name" value="Rv3582c"/></node>
<node id="448" label="Rv0614" aliasName="Rv0614"><graphics x="3030.725067138672" y="2917.1593017578125"/><att type="string" name="shared_name" value="Rv0614"/></node>
<node id="449" label="Rv3606c" aliasName="folK"><graphics x="15.0" y="2986.056915283203"/><att type="string" name="shared_name" value="Rv3606c"/></node>
<node id="450" label="Rv0615" aliasName="Rv0615"><graphics x="3001.496795654297" y="2907.2886962890625"/><att type="string" name="shared_name" value="Rv0615"/></node>
<node id="451" label="Rv3652" aliasName="PE_PGRS60"><graphics x="1376.8947296142578" y="1207.9621887207031"/><att type="string" name="shared_name" value="Rv3652"/></node>
<node id="452" label="Rv3653" aliasName="PE_PGRS61"><graphics x="1615.027946472168" y="1184.2914733886719"/><att type="string" name="shared_name" value="Rv3653"/></node>
<node id="453" label="Rv0870c" aliasName="Rv0870c"><graphics x="2086.678466796875" y="1360.4384155273438"/><att type="string" name="shared_name" value="Rv0870c"/></node>
<node id="454" label="Rv3650" aliasName="PE33"><graphics x="1716.0347290039062" y="2120.5884399414062"/><att type="string" name="shared_name" value="Rv3650"/></node>
<node id="455" label="Rv3651" aliasName="Rv3651"><graphics x="1692.2829284667969" y="2157.2313232421875"/><att type="string" name="shared_name" value="Rv3651"/></node>
<node id="456" label="Rv0580c" aliasName="Rv0580c"><graphics x="3785.8953857421875" y="1261.9141235351562"/><att type="string" name="shared_name" value="Rv0580c"/></node>
<node id="457" label="Rv0045c" aliasName="Rv0045c"><graphics x="3935.203857421875" y="836.4070434570312"/><att type="string" name="shared_name" value="Rv0045c"/></node>
<node id="458" label="Rv2094c" aliasName="tatA"><graphics x="3622.195068359375" y="2659.376492500305"/><att type="string" name="shared_name" value="Rv2094c"/></node>
<node id="459" label="Rv2261c" aliasName="Rv2261c"><graphics x="278.685546875" y="2962.821533203125"/><att type="string" name="shared_name" value="Rv2261c"/></node>
<node id="460" label="Rv1290A" aliasName="Rv1290A"><graphics x="1810.1487426757812" y="2001.6742553710938"/><att type="string" name="shared_name" value="Rv1290A"/></node>
<node id="461" label="Rv3696c" aliasName="glpK"><graphics x="1905.9565124511719" y="1531.3799285888672"/><att type="string" name="shared_name" value="Rv3696c"/></node>
<node id="462" label="Rv0623" aliasName="Rv0623"><graphics x="998.0159912109375" y="2014.7298583984375"/><att type="string" name="shared_name" value="Rv0623"/></node>
<node id="463" label="Rv0622" aliasName="Rv0622"><graphics x="898.4401245117188" y="1907.1316833496094"/><att type="string" name="shared_name" value="Rv0622"/></node>
<node id="464" label="Rv0621" aliasName="Rv0621"><graphics x="972.1102905273438" y="1786.6608276367188"/><att type="string" name="shared_name" value="Rv0621"/></node>
<node id="465" label="Rv0620" aliasName="galK"><graphics x="951.6376342773438" y="1767.1482543945312"/><att type="string" name="shared_name" value="Rv0620"/></node>
<node id="466" label="Rv0627" aliasName="Rv0627"><graphics x="2206.49609375" y="2886.8717041015625"/><att type="string" name="shared_name" value="Rv0627"/></node>
<node id="467" label="Rv0626" aliasName="Rv0626"><graphics x="2205.2774963378906" y="2917.7318115234375"/><att type="string" name="shared_name" value="Rv0626"/></node>
<node id="468" label="Rv3581c" aliasName="ispF"><graphics x="2548.748260498047" y="2977.7879638671875"/><att type="string" name="shared_name" value="Rv3581c"/></node>
<node id="469" label="Rv0624" aliasName="Rv0624"><graphics x="931.8411254882812" y="1990.5010375976562"/><att type="string" name="shared_name" value="Rv0624"/></node>
<node id="470" label="Rv0657c" aliasName="Rv0657c"><graphics x="1905.2310791015625" y="1276.181884765625"/><att type="string" name="shared_name" value="Rv0657c"/></node>
<node id="471" label="Rv3623" aliasName="lpqG"><graphics x="3474.5142822265625" y="2619.60964679718"/><att type="string" name="shared_name" value="Rv3623"/></node>
<node id="472" label="Rv1435c" aliasName="Rv1435c"><graphics x="3830.64453125" y="681.0562133789062"/><att type="string" name="shared_name" value="Rv1435c"/></node>
<node id="473" label="Rv0384c" aliasName="clpB"><graphics x="4036.7607421875" y="1071.5333862304688"/><att type="string" name="shared_name" value="Rv0384c"/></node>
<node id="474" label="Rv2959c" aliasName="Rv2959c"><graphics x="1321.0399322509766" y="2287.9330444335938"/><att type="string" name="shared_name" value="Rv2959c"/></node>
<node id="475" label="Rv3628" aliasName="ppa"><graphics x="3724.308349609375" y="2226.4677124023438"/><att type="string" name="shared_name" value="Rv3628"/></node>
<node id="476" label="Rv1292" aliasName="argS"><graphics x="2418.5296020507812" y="634.4288940429688"/><att type="string" name="shared_name" value="Rv1292"/></node>
<node id="477" label="Rv1293" aliasName="lysA"><graphics x="2396.1610107421875" y="717.6312866210938"/><att type="string" name="shared_name" value="Rv1293"/></node>
<node id="478" label="Rv0913c" aliasName="Rv0913c"><graphics x="578.4356689453125" y="2865.11572265625"/><att type="string" name="shared_name" value="Rv0913c"/></node>
<node id="479" label="Rv1690" aliasName="lprJ"><graphics x="1522.3596515655518" y="1915.455322265625"/><att type="string" name="shared_name" value="Rv1690"/></node>
<node id="480" label="Rv1691" aliasName="Rv1691"><graphics x="1524.9341897964478" y="1863.4925231933594"/><att type="string" name="shared_name" value="Rv1691"/></node>
<node id="481" label="Rv1692" aliasName="Rv1692"><graphics x="1512.4642810821533" y="1951.6375732421875"/><att type="string" name="shared_name" value="Rv1692"/></node>
<node id="482" label="Rv1693" aliasName="Rv1693"><graphics x="1538.086982190609" y="1946.0740356445312"/><att type="string" name="shared_name" value="Rv1693"/></node>
<node id="483" label="Rv1694" aliasName="tlyA"><graphics x="1556.7713985443115" y="1977.272216796875"/><att type="string" name="shared_name" value="Rv1694"/></node>
<node id="484" label="Rv1695" aliasName="ppnK"><graphics x="1549.177490234375" y="1999.5373840332031"/><att type="string" name="shared_name" value="Rv1695"/></node>
<node id="485" label="Rv1696" aliasName="recN"><graphics x="1527.735863685608" y="1987.8808898925781"/><att type="string" name="shared_name" value="Rv1696"/></node>
<node id="486" label="Rv2331A" aliasName="Rv2331A"><graphics x="3135.972900390625" y="1062.322265625"/><att type="string" name="shared_name" value="Rv2331A"/></node>
<node id="487" label="Rv2852c" aliasName="mqo"><graphics x="1267.0455627441406" y="1330.4425354003906"/><att type="string" name="shared_name" value="Rv2852c"/></node>
<node id="488" label="Rv0678" aliasName="Rv0678"><graphics x="3063.013936281204" y="2973.9969482421875"/><att type="string" name="shared_name" value="Rv0678"/></node>
<node id="489" label="Rv1290c" aliasName="Rv1290c"><graphics x="1785.3946228027344" y="1973.4125366210938"/><att type="string" name="shared_name" value="Rv1290c"/></node>
<node id="490" label="Rv0671" aliasName="lpqP"><graphics x="3925.1779775619507" y="2821.5101318359375"/><att type="string" name="shared_name" value="Rv0671"/></node>
<node id="491" label="Rv0672" aliasName="fadE8"><graphics x="3946.9594717025757" y="2803.710693359375"/><att type="string" name="shared_name" value="Rv0672"/></node>
<node id="492" label="Rv0673" aliasName="echA4"><graphics x="3915.0107412338257" y="2853.738525390625"/><att type="string" name="shared_name" value="Rv0673"/></node>
<node id="493" label="Rv1286" aliasName="cysN"><graphics x="3971.1992797851562" y="2167.3692016601562"/><att type="string" name="shared_name" value="Rv1286"/></node>
<node id="494" label="Rv0674" aliasName="Rv0674"><graphics x="3943.6723623275757" y="2841.5751953125"/><att type="string" name="shared_name" value="Rv0674"/></node>
<node id="495" label="Rv1285" aliasName="cysD"><graphics x="3935.8757934570312" y="2191.1953735351562"/><att type="string" name="shared_name" value="Rv1285"/></node>
<node id="496" label="Rv1288" aliasName="Rv1288"><graphics x="3900.4765014648438" y="2141.0733032226562"/><att type="string" name="shared_name" value="Rv1288"/></node>
<node id="497" label="Rv1287" aliasName="Rv1287"><graphics x="3956.147186279297" y="2126.9607543945312"/><att type="string" name="shared_name" value="Rv1287"/></node>
<node id="498" label="Rv0670" aliasName="end"><graphics x="3894.9060049057007" y="2803.5216064453125"/><att type="string" name="shared_name" value="Rv0670"/></node>
<node id="499" label="Rv1289" aliasName="Rv1289"><graphics x="3937.4793090820312" y="2156.1465454101562"/><att type="string" name="shared_name" value="Rv1289"/></node>
<node id="500" label="Rv0658c" aliasName="Rv0658c"><graphics x="1903.5862121582031" y="1247.9235229492188"/><att type="string" name="shared_name" value="Rv0658c"/></node>
<node id="501" label="Rv1201c" aliasName="Rv1201c"><graphics x="184.06002807617188" y="2866.4681396484375"/><att type="string" name="shared_name" value="Rv1201c"/></node>
<node id="502" label="Rv3637" aliasName="Rv3637"><graphics x="3711.68896484375" y="2196.6550903320312"/><att type="string" name="shared_name" value="Rv3637"/></node>
<node id="503" label="Rv1014c" aliasName="pth"><graphics x="3090.879179954529" y="2807.741897583008"/><att type="string" name="shared_name" value="Rv1014c"/></node>
<node id="504" label="Rv3636" aliasName="Rv3636"><graphics x="3729.80078125" y="2171.9776000976562"/><att type="string" name="shared_name" value="Rv3636"/></node>
<node id="505" label="Rv3638" aliasName="Rv3638"><graphics x="3695.286865234375" y="2167.6943969726562"/><att type="string" name="shared_name" value="Rv3638"/></node>
<node id="506" label="Rv2958c" aliasName="Rv2958c"><graphics x="1325.9629211425781" y="2244.4971313476562"/><att type="string" name="shared_name" value="Rv2958c"/></node>
<node id="507" label="Rv2159c" aliasName="Rv2159c"><graphics x="298.9312744140625" y="2803.5216064453125"/><att type="string" name="shared_name" value="Rv2159c"/></node>
<node id="508" label="Rv0383c" aliasName="Rv0383c"><graphics x="3890.7567138671875" y="2262.1411743164062"/><att type="string" name="shared_name" value="Rv0383c"/></node>
<node id="509" label="Rv3054c" aliasName="Rv3054c"><graphics x="412.9481201171875" y="1612.5756721496582"/><att type="string" name="shared_name" value="Rv3054c"/></node>
<node id="510" label="Rv1681" aliasName="moeX"><graphics x="2317.8054809570312" y="1647.8839492797852"/><att type="string" name="shared_name" value="Rv1681"/></node>
<node id="511" label="Rv1682" aliasName="Rv1682"><graphics x="2347.88623046875" y="1659.808006286621"/><att type="string" name="shared_name" value="Rv1682"/></node>
<node id="512" label="Rv3588c" aliasName="Rv3588c"><graphics x="1484.2506523132324" y="971.6332397460938"/><att type="string" name="shared_name" value="Rv3588c"/></node>
<node id="513" label="Rv1680" aliasName="Rv1680"><graphics x="2337.341064453125" y="1629.8619842529297"/><att type="string" name="shared_name" value="Rv1680"/></node>
<node id="514" label="Rv3631" aliasName="Rv3631"><graphics x="654.2728881835938" y="2864.6446533203125"/><att type="string" name="shared_name" value="Rv3631"/></node>
<node id="515" label="Rv2330c" aliasName="lppP"><graphics x="3227.6197509765625" y="1045.9671325683594"/><att type="string" name="shared_name" value="Rv2330c"/></node>
<node id="516" label="Rv3630" aliasName="Rv3630"><graphics x="700.3889770507812" y="2849.379150390625"/><att type="string" name="shared_name" value="Rv3630"/></node>
<node id="517" label="Rv1683" aliasName="Rv1683"><graphics x="1521.6073913574219" y="2984.1873779296875"/><att type="string" name="shared_name" value="Rv1683"/></node>
<node id="518" label="Rv3633" aliasName="Rv3633"><graphics x="638.9872436523438" y="2818.89111328125"/><att type="string" name="shared_name" value="Rv3633"/></node>
<node id="519" label="Rv1684" aliasName="Rv1684"><graphics x="1535.7851257324219" y="2956.7376708984375"/><att type="string" name="shared_name" value="Rv1684"/></node>
<node id="520" label="Rv3632" aliasName="Rv3632"><graphics x="669.7250366210938" y="2834.0736083984375"/><att type="string" name="shared_name" value="Rv3632"/></node>
<node id="521" label="Rv0504c" aliasName="Rv0504c"><graphics x="1147.640380859375" y="1562.4516882896423"/><att type="string" name="shared_name" value="Rv0504c"/></node>
<node id="522" label="Rv0688" aliasName="Rv0688"><graphics x="1429.8588485717773" y="391.6138916015625"/><att type="string" name="shared_name" value="Rv0688"/></node>
<node id="523" label="Rv2851c" aliasName="Rv2851c"><graphics x="3698.3140869140625" y="668.9310913085938"/><att type="string" name="shared_name" value="Rv2851c"/></node>
<node id="524" label="Rv0687" aliasName="fabG"><graphics x="1417.5466384887695" y="356.59619140625"/><att type="string" name="shared_name" value="Rv0687"/></node>
<node id="525" label="Rv0953c" aliasName="Rv0953c"><graphics x="3033.013936281204" y="2956.7376708984375"/><att type="string" name="shared_name" value="Rv0953c"/></node>
<node id="526" label="Rv1960c" aliasName="Rv1960c"><graphics x="3622.178955078125" y="2078.0574340820312"/><att type="string" name="shared_name" value="Rv1960c"/></node>
<node id="527" label="Rv1295" aliasName="thrC"><graphics x="2452.017333984375" y="635.8388061523438"/><att type="string" name="shared_name" value="Rv1295"/></node>
<node id="528" label="Rv0583c" aliasName="lpqN"><graphics x="3760.2647705078125" y="1225.0485229492188"/><att type="string" name="shared_name" value="Rv0583c"/></node>
<node id="529" label="Rv1291c" aliasName="Rv1291c"><graphics x="2429.490234375" y="670.0996704101562"/><att type="string" name="shared_name" value="Rv1291c"/></node>
<node id="530" label="Rv1294" aliasName="thrA"><graphics x="2466.8657836914062" y="665.7232055664062"/><att type="string" name="shared_name" value="Rv1294"/></node>
<node id="531" label="Rv0681" aliasName="Rv0681"><graphics x="2043.2578430175781" y="1990.5521850585938"/><att type="string" name="shared_name" value="Rv0681"/></node>
<node id="532" label="Rv3224" aliasName="Rv3224"><graphics x="1994.0579833984375" y="1339.6738586425781"/><att type="string" name="shared_name" value="Rv3224"/></node>
<node id="533" label="Rv1676" aliasName="Rv1676"><graphics x="2213.58154296875" y="1570.1160469055176"/><att type="string" name="shared_name" value="Rv1676"/></node>
<node id="534" label="Rv1015c" aliasName="rplY"><graphics x="3139.175322532654" y="2803.5216064453125"/><att type="string" name="shared_name" value="Rv1015c"/></node>
<node id="535" label="Rv1677" aliasName="dsbF"><graphics x="2261.8924560546875" y="1591.1499099731445"/><att type="string" name="shared_name" value="Rv1677"/></node>
<node id="536" label="Rv3917c" aliasName="parB"><graphics x="2309.2806396484375" y="2386.2005004882812"/><att type="string" name="shared_name" value="Rv3917c"/></node>
<node id="537" label="Rv1678" aliasName="Rv1678"><graphics x="2297.2640991210938" y="1615.5952224731445"/><att type="string" name="shared_name" value="Rv1678"/></node>
<node id="538" label="Rv1679" aliasName="fadE16"><graphics x="2333.8027954101562" y="1604.4872207641602"/><att type="string" name="shared_name" value="Rv1679"/></node>
<node id="539" label="Rv2090" aliasName="Rv2090"><graphics x="3948.9945526123047" y="2886.8717041015625"/><att type="string" name="shared_name" value="Rv2090"/></node>
<node id="540" label="Rv3053c" aliasName="nrdH"><graphics x="1047.5986328125" y="1444.073844909668"/><att type="string" name="shared_name" value="Rv3053c"/></node>
<node id="541" label="Rv3641c" aliasName="fic"><graphics x="2190.7611694335938" y="2382.6495971679688"/><att type="string" name="shared_name" value="Rv3641c"/></node>
<node id="542" label="Rv1670" aliasName="Rv1670"><graphics x="276.2041015625" y="1254.6466979980469"/><att type="string" name="shared_name" value="Rv1670"/></node>
<node id="543" label="Rv1671" aliasName="Rv1671"><graphics x="235.4840087890625" y="1255.3767700195312"/><att type="string" name="shared_name" value="Rv1671"/></node>
<node id="544" label="Rv0654" aliasName="Rv0654"><graphics x="1864.8260498046875" y="2956.7376708984375"/><att type="string" name="shared_name" value="Rv0654"/></node>
<node id="545" label="Rv0655" aliasName="mkl"><graphics x="1849.6749267578125" y="2983.6595458984375"/><att type="string" name="shared_name" value="Rv0655"/></node>
<node id="546" label="Rv3640c" aliasName="Rv3640c"><graphics x="2043.4005126953125" y="2336.3786010742188"/><att type="string" name="shared_name" value="Rv3640c"/></node>
<node id="547" label="Rv2850c" aliasName="Rv2850c"><graphics x="3715.6636962890625" y="699.3311157226562"/><att type="string" name="shared_name" value="Rv2850c"/></node>
<node id="548" label="Rv3218" aliasName="Rv3218"><graphics x="2484.776611328125" y="1629.164566040039"/><att type="string" name="shared_name" value="Rv3218"/></node>
<node id="549" label="Rv0503c" aliasName="Rv0503c"><graphics x="1109.9733581542969" y="1573.4575462341309"/><att type="string" name="shared_name" value="Rv0503c"/></node>
<node id="550" label="Rv0616c" aliasName="Rv0616c"><graphics x="956.4265747070312" y="1747.3090515136719"/><att type="string" name="shared_name" value="Rv0616c"/></node>
<node id="551" label="Rv2799" aliasName="Rv2799"><graphics x="398.7008056640625" y="2820.0752868652344"/><att type="string" name="shared_name" value="Rv2799"/></node>
<node id="552" label="Rv3214" aliasName="gpm2"><graphics x="1612.5965118408203" y="1285.7057800292969"/><att type="string" name="shared_name" value="Rv3214"/></node>
<node id="553" label="Rv3602c" aliasName="panC"><graphics x="3474.5142822265625" y="2750.4246187210083"/><att type="string" name="shared_name" value="Rv3602c"/></node>
<node id="554" label="Rv3215" aliasName="entC"><graphics x="1612.707633972168" y="1358.4590759277344"/><att type="string" name="shared_name" value="Rv3215"/></node>
<node id="555" label="Rv0387c" aliasName="Rv0387c"><graphics x="3507.7110595703125" y="1186.8650512695312"/><att type="string" name="shared_name" value="Rv0387c"/></node>
<node id="556" label="Rv2088" aliasName="pknJ"><graphics x="1674.2222290039062" y="1910.4856567382812"/><att type="string" name="shared_name" value="Rv2088"/></node>
<node id="557" label="Rv0650" aliasName="Rv0650"><graphics x="1573.6253471374512" y="1579.194444656372"/><att type="string" name="shared_name" value="Rv0650"/></node>
<node id="558" label="Rv2087" aliasName="Rv2087"><graphics x="1499.587516784668" y="1984.1815185546875"/><att type="string" name="shared_name" value="Rv2087"/></node>
<node id="559" label="Rv2086" aliasName="Rv2086"><graphics x="1403.9759979248047" y="2032.7538452148438"/><att type="string" name="shared_name" value="Rv2086"/></node>
<node id="560" label="Rv1263" aliasName="amiB2"><graphics x="1652.9202880859375" y="1362.69140625"/><att type="string" name="shared_name" value="Rv1263"/></node>
<node id="561" label="Rv2082" aliasName="Rv2082"><graphics x="1284.2794647216797" y="1991.858154296875"/><att type="string" name="shared_name" value="Rv2082"/></node>
<node id="562" label="Rv3617" aliasName="ephA"><graphics x="2877.7899475097656" y="2886.8717041015625"/><att type="string" name="shared_name" value="Rv3617"/></node>
<node id="563" label="Rv1016c" aliasName="lpqT"><graphics x="3117.097929954529" y="2829.7371215820312"/><att type="string" name="shared_name" value="Rv1016c"/></node>
<node id="564" label="Rv2083" aliasName="Rv2083"><graphics x="1339.1349029541016" y="1998.5308532714844"/><att type="string" name="shared_name" value="Rv2083"/></node>
<node id="565" label="Rv1669" aliasName="Rv1669"><graphics x="245.1341552734375" y="1228.9745483398438"/><att type="string" name="shared_name" value="Rv1669"/></node>
<node id="566" label="Rv2084" aliasName="Rv2084"><graphics x="1352.7738952636719" y="2018.7924194335938"/><att type="string" name="shared_name" value="Rv2084"/></node>
<node id="567" label="Rv2085" aliasName="Rv2085"><graphics x="1407.3240051269531" y="2003.9663391113281"/><att type="string" name="shared_name" value="Rv2085"/></node>
<node id="568" label="Rv3618" aliasName="Rv3618"><graphics x="2873.1339416503906" y="2917.3961181640625"/><att type="string" name="shared_name" value="Rv3618"/></node>
<node id="569" label="Rv1665" aliasName="pks11"><graphics x="1529.1813049316406" y="2266.6735229492188"/><att type="string" name="shared_name" value="Rv1665"/></node>
<node id="570" label="Rv2080" aliasName="lppJ"><graphics x="3297.487350463867" y="2895.1077880859375"/><att type="string" name="shared_name" value="Rv2080"/></node>
<node id="571" label="Rv1663" aliasName="pks17"><graphics x="1454.9853286743164" y="1731.5753936767578"/><att type="string" name="shared_name" value="Rv1663"/></node>
<node id="572" label="Rv1664" aliasName="pks9"><graphics x="1440.3309936523438" y="1768.3415832519531"/><att type="string" name="shared_name" value="Rv1664"/></node>
<node id="573" label="Rv3052c" aliasName="nrdI"><graphics x="1061.3147277832031" y="1413.2760620117188"/><att type="string" name="shared_name" value="Rv3052c"/></node>
<node id="574" label="Rv3611" aliasName="Rv3611"><graphics x="2298.5892333984375" y="2523.7700805664062"/><att type="string" name="shared_name" value="Rv3611"/></node>
<node id="575" label="Rv1661" aliasName="pks7"><graphics x="1463.6253356933594" y="1863.837646484375"/><att type="string" name="shared_name" value="Rv1661"/></node>
<node id="576" label="Rv0656c" aliasName="Rv0656c"><graphics x="1941.8290405273438" y="1275.9602661132812"/><att type="string" name="shared_name" value="Rv0656c"/></node>
<node id="577" label="Rv1662" aliasName="pks8"><graphics x="1456.6612396240234" y="1796.3872375488281"/><att type="string" name="shared_name" value="Rv1662"/></node>
<node id="578" label="Rv1660" aliasName="pks10"><graphics x="1485.0555419921875" y="2018.4372253417969"/><att type="string" name="shared_name" value="Rv1660"/></node>
<node id="579" label="Rv3642c" aliasName="Rv3642c"><graphics x="2120.3527221679688" y="2367.9190673828125"/><att type="string" name="shared_name" value="Rv3642c"/></node>
<node id="580" label="Rv3209" aliasName="Rv3209"><graphics x="1560.5938262939453" y="1111.8452453613281"/><att type="string" name="shared_name" value="Rv3209"/></node>
<node id="581" label="Rv0666" aliasName="Rv0666"><graphics x="1806.0376892089844" y="1276.6829833984375"/><att type="string" name="shared_name" value="Rv0666"/></node>
<node id="582" label="Rv0846c" aliasName="Rv0846c"><graphics x="3826.04345703125" y="2004.3027954101562"/><att type="string" name="shared_name" value="Rv0846c"/></node>
<node id="583" label="Rv0664" aliasName="Rv0664"><graphics x="1813.8182678222656" y="1310.0217742919922"/><att type="string" name="shared_name" value="Rv0664"/></node>
<node id="584" label="Rv2559c" aliasName="Rv2559c"><graphics x="3769.8397827148438" y="1837.1624145507812"/><att type="string" name="shared_name" value="Rv2559c"/></node>
<node id="585" label="Rv0665" aliasName="Rv0665"><graphics x="1799.7005004882812" y="1294.6839294433594"/><att type="string" name="shared_name" value="Rv0665"/></node>
<node id="586" label="Rv3208" aliasName="Rv3208"><graphics x="773.6025390625" y="1598.810920715332"/><att type="string" name="shared_name" value="Rv3208"/></node>
<node id="587" label="Rv1279" aliasName="Rv1279"><graphics x="1746.5947265625" y="2910.7635498046875"/><att type="string" name="shared_name" value="Rv1279"/></node>
<node id="588" label="Rv2079" aliasName="Rv2079"><graphics x="3267.799362182617" y="2886.8717041015625"/><att type="string" name="shared_name" value="Rv2079"/></node>
<node id="589" label="Rv1278" aliasName="Rv1278"><graphics x="1725.20556640625" y="2886.8717041015625"/><att type="string" name="shared_name" value="Rv1278"/></node>
<node id="590" label="Rv3203" aliasName="lipV"><graphics x="1501.138385772705" y="1192.6843872070312"/><att type="string" name="shared_name" value="Rv3203"/></node>
<node id="591" label="Rv1277" aliasName="Rv1277"><graphics x="1714.86767578125" y="2915.5958251953125"/><att type="string" name="shared_name" value="Rv1277"/></node>
<node id="592" label="Rv3204" aliasName="Rv3204"><graphics x="1514.3087329864502" y="1226.1615905761719"/><att type="string" name="shared_name" value="Rv3204"/></node>
<node id="593" label="Rv2639c" aliasName="Rv2639c"><graphics x="885.11279296875" y="1348.4007110595703"/><att type="string" name="shared_name" value="Rv2639c"/></node>
<node id="594" label="Rv1275" aliasName="lprC"><graphics x="2148.0584716796875" y="1945.6643676757812"/><att type="string" name="shared_name" value="Rv1275"/></node>
<node id="595" label="Rv0663" aliasName="atsD"><graphics x="1779.8373718261719" y="1313.5250701904297"/><att type="string" name="shared_name" value="Rv0663"/></node>
<node id="596" label="Rv1274" aliasName="lprB"><graphics x="2140.2582397460938" y="1968.8313293457031"/><att type="string" name="shared_name" value="Rv1274"/></node>
<node id="597" label="Rv2078" aliasName="Rv2078"><graphics x="3275.527145385742" y="2916.80224609375"/><att type="string" name="shared_name" value="Rv2078"/></node>
<node id="598" label="Rv1241" aliasName="Rv1241"><graphics x="1540.9700012207031" y="2824.6195068359375"/><att type="string" name="shared_name" value="Rv1241"/></node>
<node id="599" label="Rv3222c" aliasName="Rv3222c"><graphics x="1964.0301208496094" y="1322.3488311767578"/><att type="string" name="shared_name" value="Rv3222c"/></node>
<node id="600" label="Rv1242" aliasName="Rv1242"><graphics x="1573.5489807128906" y="2829.6461181640625"/><att type="string" name="shared_name" value="Rv1242"/></node>
<node id="601" label="Rv3380c" aliasName="Rv3380c"><graphics x="1018.7381591796875" y="1120.00390625"/><att type="string" name="shared_name" value="Rv3380c"/></node>
<node id="602" label="Rv1240" aliasName="mdh"><graphics x="1584.9925842285156" y="2860.6304931640625"/><att type="string" name="shared_name" value="Rv1240"/></node>
<node id="603" label="Rv2661c" aliasName="Rv2661c"><graphics x="3678.1173095703125" y="254.021728515625"/><att type="string" name="shared_name" value="Rv2661c"/></node>
<node id="604" label="Rv1244" aliasName="lpqZ"><graphics x="3577.595967531204" y="2956.7376708984375"/><att type="string" name="shared_name" value="Rv1244"/></node>
<node id="605" label="Rv1245c" aliasName="Rv1245c"><graphics x="1924.2909545898438" y="1036.0992431640625"/><att type="string" name="shared_name" value="Rv1245c"/></node>
<node id="606" label="Rv2517c" aliasName="Rv2517c"><graphics x="2232.8043823242188" y="1688.0416259765625"/><att type="string" name="shared_name" value="Rv2517c"/></node>
<node id="607" label="Rv1586c" aliasName="Rv1586c"><graphics x="3525.0050048828125" y="590.2958374023438"/><att type="string" name="shared_name" value="Rv1586c"/></node>
<node id="608" label="Rv3236c" aliasName="Rv3236c"><graphics x="1152.3871459960938" y="1005.646240234375"/><att type="string" name="shared_name" value="Rv3236c"/></node>
<node id="609" label="Rv0548c" aliasName="menB"><graphics x="1740.7528686523438" y="1344.4633178710938"/><att type="string" name="shared_name" value="Rv0548c"/></node>
<node id="610" label="Rv3919c" aliasName="gidB"><graphics x="2350.7181396484375" y="2439.9863891601562"/><att type="string" name="shared_name" value="Rv3919c"/></node>
<node id="611" label="Rv3224A" aliasName="Rv3224A"><graphics x="2013.8988647460938" y="1323.4494934082031"/><att type="string" name="shared_name" value="Rv3224A"/></node>
<node id="612" label="Rv3224B" aliasName="Rv3224B"><graphics x="1995.2393188476562" y="1310.6591796875"/><att type="string" name="shared_name" value="Rv3224B"/></node>
<node id="613" label="Rv0690c" aliasName="Rv0690c"><graphics x="4032.96053314209" y="2575.6437044143677"/><att type="string" name="shared_name" value="Rv0690c"/></node>
<node id="614" label="Rv2267c" aliasName="Rv2267c"><graphics x="592.6475830078125" y="755.8714599609375"/><att type="string" name="shared_name" value="Rv2267c"/></node>
<node id="615" label="Rv3223c" aliasName="sigH"><graphics x="2031.1305541992188" y="1132.3670349121094"/><att type="string" name="shared_name" value="Rv3223c"/></node>
<node id="616" label="Rv1250" aliasName="Rv1250"><graphics x="3488.512252807617" y="2916.64306640625"/><att type="string" name="shared_name" value="Rv1250"/></node>
<node id="617" label="Rv3830c" aliasName="Rv3830c"><graphics x="1075.9193725585938" y="1817.1551208496094"/><att type="string" name="shared_name" value="Rv3830c"/></node>
<node id="618" label="Rv2660c" aliasName="Rv2660c"><graphics x="3652.5826416015625" y="248.7603759765625"/><att type="string" name="shared_name" value="Rv2660c"/></node>
<node id="619" label="Rv1259" aliasName="Rv1259"><graphics x="531.5872192382812" y="1261.4215698242188"/><att type="string" name="shared_name" value="Rv1259"/></node>
<node id="620" label="Rv1246c" aliasName="Rv1246c"><graphics x="1952.3436279296875" y="996.0706176757812"/><att type="string" name="shared_name" value="Rv1246c"/></node>
<node id="621" label="Rv0613c" aliasName="Rv0613c"><graphics x="3024.6348571777344" y="2886.8717041015625"/><att type="string" name="shared_name" value="Rv0613c"/></node>
<node id="622" label="Rv3324c" aliasName="moaC"><graphics x="2225.5425415039062" y="1472.9059295654297"/><att type="string" name="shared_name" value="Rv3324c"/></node>
<node id="623" label="Rv0844c" aliasName="narL"><graphics x="2099.8036499023438" y="2212.1087036132812"/><att type="string" name="shared_name" value="Rv0844c"/></node>
<node id="624" label="Rv2516c" aliasName="Rv2516c"><graphics x="2250.3370361328125" y="1671.0270309448242"/><att type="string" name="shared_name" value="Rv2516c"/></node>
<node id="625" label="Rv0400c" aliasName="fadE7"><graphics x="1560.1186904907227" y="969.5963745117188"/><att type="string" name="shared_name" value="Rv0400c"/></node>
<node id="626" label="Rv1587c" aliasName="Rv1587c"><graphics x="3474.5142822265625" y="622.8453979492188"/><att type="string" name="shared_name" value="Rv1587c"/></node>
<node id="627" label="Rv3918c" aliasName="parA"><graphics x="2324.4857177734375" y="2422.8443603515625"/><att type="string" name="shared_name" value="Rv3918c"/></node>
<node id="628" label="Rv0549c" aliasName="Rv0549c"><graphics x="1766.4333038330078" y="1436.481216430664"/><att type="string" name="shared_name" value="Rv0549c"/></node>
<node id="629" label="Rv0691c" aliasName="Rv0691c"><graphics x="4000.98690032959" y="2565.3587923049927"/><att type="string" name="shared_name" value="Rv0691c"/></node>
<node id="630" label="Rv1260" aliasName="Rv1260"><graphics x="568.4613647460938" y="1284.0107421875"/><att type="string" name="shared_name" value="Rv1260"/></node>
<node id="631" label="Rv2268c" aliasName="cyp128"><graphics x="609.2687377929688" y="732.9974975585938"/><att type="string" name="shared_name" value="Rv2268c"/></node>
<node id="632" label="Rv1223" aliasName="htrA"><graphics x="1956.3691101074219" y="2956.7376708984375"/><att type="string" name="shared_name" value="Rv1223"/></node>
<node id="633" label="Rv1224" aliasName="tatB"><graphics x="1972.4413757324219" y="2983.1158447265625"/><att type="string" name="shared_name" value="Rv1224"/></node>
<node id="634" label="Rv1221" aliasName="sigE"><graphics x="1730.1746826171875" y="2983.8895263671875"/><att type="string" name="shared_name" value="Rv1221"/></node>
<node id="635" label="Rv1919c" aliasName="Rv1919c"><graphics x="1483.3748207092285" y="1340.6226806640625"/><att type="string" name="shared_name" value="Rv1919c"/></node>
<node id="636" label="Rv3382c" aliasName="lytB1"><graphics x="1286.9673461914062" y="1232.6094055175781"/><att type="string" name="shared_name" value="Rv3382c"/></node>
<node id="637" label="Rv0229c" aliasName="Rv0229c"><graphics x="1167.5346984863281" y="2830.0377197265625"/><att type="string" name="shared_name" value="Rv0229c"/></node>
<node id="638" label="Rv0492A" aliasName="Rv0492A"><graphics x="3526.1600952148438" y="1971.7673950195312"/><att type="string" name="shared_name" value="Rv0492A"/></node>
<node id="639" label="Rv1228" aliasName="lpqX"><graphics x="3359.6913299560547" y="2907.5018310546875"/><att type="string" name="shared_name" value="Rv1228"/></node>
<node id="640" label="Rv1243c" aliasName="PE_PGRS23"><graphics x="3550.014424562454" y="2970.508056640625"/><att type="string" name="shared_name" value="Rv1243c"/></node>
<node id="641" label="Rv0546c" aliasName="Rv0546c"><graphics x="1757.9606018066406" y="1591.4660415649414"/><att type="string" name="shared_name" value="Rv0546c"/></node>
<node id="642" label="Rv1588c" aliasName="Rv1588c"><graphics x="3506.2152099609375" y="621.3507690429688"/><att type="string" name="shared_name" value="Rv1588c"/></node>
<node id="643" label="Rv2269c" aliasName="Rv2269c"><graphics x="629.24169921875" y="765.303466796875"/><att type="string" name="shared_name" value="Rv2269c"/></node>
<node id="644" label="Rv3225c" aliasName="Rv3225c"><graphics x="4057.852867126465" y="2597.8775911331177"/><att type="string" name="shared_name" value="Rv3225c"/></node>
<node id="645" label="Rv3439c" aliasName="Rv3439c"><graphics x="746.4866943359375" y="2886.8717041015625"/><att type="string" name="shared_name" value="Rv3439c"/></node>
<node id="646" label="Rv2515c" aliasName="Rv2515c"><graphics x="2210.159423828125" y="1640.519271850586"/><att type="string" name="shared_name" value="Rv2515c"/></node>
<node id="647" label="Rv3238c" aliasName="Rv3238c"><graphics x="1127.2017517089844" y="960.8262939453125"/><att type="string" name="shared_name" value="Rv3238c"/></node>
<node id="648" label="Rv1869c" aliasName="Rv1869c"><graphics x="1445.4099655151367" y="432.76708984375"/><att type="string" name="shared_name" value="Rv1869c"/></node>
<node id="649" label="Rv0611c" aliasName="Rv0611c"><graphics x="4016.547653198242" y="2902.0638427734375"/><att type="string" name="shared_name" value="Rv0611c"/></node>
<node id="650" label="Rv1235" aliasName="lpqY"><graphics x="546.9788818359375" y="1781.6241455078125"/><att type="string" name="shared_name" value="Rv1235"/></node>
<node id="651" label="Rv3381c" aliasName="Rv3381c"><graphics x="1180.723876953125" y="1180.7375183105469"/><att type="string" name="shared_name" value="Rv3381c"/></node>
<node id="652" label="Rv3832c" aliasName="Rv3832c"><graphics x="376.1900634765625" y="3006.056915283203"/><att type="string" name="shared_name" value="Rv3832c"/></node>
<node id="653" label="Rv1236" aliasName="sugA"><graphics x="566.4334106445312" y="1814.149169921875"/><att type="string" name="shared_name" value="Rv1236"/></node>
<node id="654" label="Rv1237" aliasName="sugB"><graphics x="529.33837890625" y="1802.8662567138672"/><att type="string" name="shared_name" value="Rv1237"/></node>
<node id="655" label="Rv1238" aliasName="sugC"><graphics x="508.31201171875" y="1822.8462219238281"/><att type="string" name="shared_name" value="Rv1238"/></node>
<node id="656" label="Rv2514c" aliasName="Rv2514c"><graphics x="2144.9132690429688" y="1579.1166801452637"/><att type="string" name="shared_name" value="Rv2514c"/></node>
<node id="657" label="Rv0547c" aliasName="Rv0547c"><graphics x="1715.563232421875" y="1697.3453979492188"/><att type="string" name="shared_name" value="Rv0547c"/></node>
<node id="658" label="Rv3237c" aliasName="Rv3237c"><graphics x="1121.7838439941406" y="986.9703369140625"/><att type="string" name="shared_name" value="Rv3237c"/></node>
<node id="659" label="Rv1581c" aliasName="Rv1581c"><graphics x="3629.9002685546875" y="552.5906982421875"/><att type="string" name="shared_name" value="Rv1581c"/></node>
<node id="660" label="Rv0449c" aliasName="Rv0449c"><graphics x="613.8357543945312" y="1226.0741882324219"/><att type="string" name="shared_name" value="Rv0449c"/></node>
<node id="661" label="Rv1249c" aliasName="Rv1249c"><graphics x="3480.176559448242" y="2886.8717041015625"/><att type="string" name="shared_name" value="Rv1249c"/></node>
<node id="662" label="Rv1208" aliasName="Rv1208"><graphics x="71.530029296875" y="2956.7376708984375"/><att type="string" name="shared_name" value="Rv1208"/></node>
<node id="663" label="Rv1207" aliasName="folP2"><graphics x="43.268310546875" y="2971.4102478027344"/><att type="string" name="shared_name" value="Rv1207"/></node>
<node id="664" label="Rv2262c" aliasName="Rv2262c"><graphics x="258.3125" y="2985.98486328125"/><att type="string" name="shared_name" value="Rv2262c"/></node>
<node id="665" label="Rv1202" aliasName="dapE"><graphics x="234.20843505859375" y="2824.4195556640625"/><att type="string" name="shared_name" value="Rv1202"/></node>
<node id="666" label="Rv3384c" aliasName="Rv3384c"><graphics x="1430.2813110351562" y="2108.94140625"/><att type="string" name="shared_name" value="Rv3384c"/></node>
<node id="667" label="Rv0610c" aliasName="Rv0610c"><graphics x="3988.1259002685547" y="2916.340576171875"/><att type="string" name="shared_name" value="Rv0610c"/></node>
<node id="668" label="Rv1200" aliasName="Rv1200"><graphics x="1924.6061401367188" y="2308.2944946289062"/><att type="string" name="shared_name" value="Rv1200"/></node>
<node id="669" label="Rv3433c" aliasName="Rv3433c"><graphics x="1701.1909484863281" y="2294.0850219726562"/><att type="string" name="shared_name" value="Rv3433c"/></node>
<node id="670" label="Rv2477c" aliasName="Rv2477c"><graphics x="3723.660176515579" y="2956.7376708984375"/><att type="string" name="shared_name" value="Rv2477c"/></node>
<node id="671" label="Rv2899c" aliasName="fdhD"><graphics x="3044.0552978515625" y="1058.6675415039062"/><att type="string" name="shared_name" value="Rv2899c"/></node>
<node id="672" label="Rv0203" aliasName="Rv0203"><graphics x="3643.066940307617" y="2909.0245361328125"/><att type="string" name="shared_name" value="Rv0203"/></node>
<node id="673" label="Rv2818c" aliasName="Rv2818c"><graphics x="1017.15234375" y="1482.1797637939453"/><att type="string" name="shared_name" value="Rv2818c"/></node>
<node id="674" label="Rv1186c" aliasName="Rv1186c"><graphics x="865.11962890625" y="2985.0933837890625"/><att type="string" name="shared_name" value="Rv1186c"/></node>
<node id="675" label="Rv2551c" aliasName="Rv2551c"><graphics x="378.033447265625" y="2956.7376708984375"/><att type="string" name="shared_name" value="Rv2551c"/></node>
<node id="676" label="Rv0762c" aliasName="Rv0762c"><graphics x="3586.677749633789" y="1837.1624145507812"/><att type="string" name="shared_name" value="Rv0762c"/></node>
<node id="677" label="Rv0603" aliasName="Rv0603"><graphics x="1348.5885162353516" y="1797.4416198730469"/><att type="string" name="shared_name" value="Rv0603"/></node>
<node id="678" label="Rv1582c" aliasName="Rv1582c"><graphics x="3545.0723876953125" y="546.3475341796875"/><att type="string" name="shared_name" value="Rv1582c"/></node>
<node id="679" label="Rv0604" aliasName="lpqO"><graphics x="1318.2950897216797" y="1869.6509094238281"/><att type="string" name="shared_name" value="Rv0604"/></node>
<node id="680" label="Rv0605" aliasName="Rv0605"><graphics x="1290.4695587158203" y="1930.9206848144531"/><att type="string" name="shared_name" value="Rv0605"/></node>
<node id="681" label="Rv2553c" aliasName="Rv2553c"><graphics x="367.794189453125" y="2985.8565673828125"/><att type="string" name="shared_name" value="Rv2553c"/></node>
<node id="682" label="Rv3328c" aliasName="sigJ"><graphics x="2898.141377687454" y="2975.2320556640625"/><att type="string" name="shared_name" value="Rv3328c"/></node>
<node id="683" label="Rv3383c" aliasName="idsB"><graphics x="1270.9356079101562" y="1212.8712463378906"/><att type="string" name="shared_name" value="Rv3383c"/></node>
<node id="684" label="Rv0840c" aliasName="pip"><graphics x="607.5501708984375" y="546.9817504882812"/><att type="string" name="shared_name" value="Rv0840c"/></node>
<node id="685" label="Rv3230c" aliasName="Rv3230c"><graphics x="1410.0710892677307" y="3008.096954345703"/><att type="string" name="shared_name" value="Rv3230c"/></node>
<node id="686" label="Rv1213" aliasName="glgC"><graphics x="1556.036859512329" y="1754.4328155517578"/><att type="string" name="shared_name" value="Rv1213"/></node>
<node id="687" label="Rv3009c" aliasName="gatB"><graphics x="1666.2236404418945" y="1253.6108703613281"/><att type="string" name="shared_name" value="Rv3009c"/></node>
<node id="688" label="Rv3434c" aliasName="Rv3434c"><graphics x="1652.290184020996" y="2301.8203735351562"/><att type="string" name="shared_name" value="Rv3434c"/></node>
<node id="689" label="Rv2478c" aliasName="Rv2478c"><graphics x="3752.1810505390167" y="2968.5560302734375"/><att type="string" name="shared_name" value="Rv2478c"/></node>
<node id="690" label="Rv3221A" aliasName="Rv3221A"><graphics x="1992.9834289550781" y="1286.5068054199219"/><att type="string" name="shared_name" value="Rv3221A"/></node>
<node id="691" label="Rv3540c" aliasName="ltp2"><graphics x="2690.9974670410156" y="2886.8717041015625"/><att type="string" name="shared_name" value="Rv3540c"/></node>
<node id="692" label="Rv2512c" aliasName="Rv2512c"><graphics x="1888.0844116210938" y="2254.7042846679688"/><att type="string" name="shared_name" value="Rv2512c"/></node>
<node id="693" label="Rv3271c" aliasName="Rv3271c"><graphics x="1741.9305877685547" y="1172.0437316894531"/><att type="string" name="shared_name" value="Rv3271c"/></node>
<node id="694" label="Rv0763c" aliasName="Rv0763c"><graphics x="3590.667526245117" y="1872.5730590820312"/><att type="string" name="shared_name" value="Rv0763c"/></node>
<node id="695" label="Rv2817c" aliasName="Rv2817c"><graphics x="1106.8031616210938" y="1446.0586242675781"/><att type="string" name="shared_name" value="Rv2817c"/></node>
<node id="696" label="Rv0607" aliasName="Rv0607"><graphics x="1230.0406494140625" y="1971.7137145996094"/><att type="string" name="shared_name" value="Rv0607"/></node>
<node id="697" label="Rv0606" aliasName="Rv0606"><graphics x="1342.5096740722656" y="1948.0745544433594"/><att type="string" name="shared_name" value="Rv0606"/></node>
<node id="698" label="Rv0609" aliasName="Rv0609"><graphics x="1132.6309814453125" y="1999.321044921875"/><att type="string" name="shared_name" value="Rv0609"/></node>
<node id="699" label="Rv3648c" aliasName="cspA"><graphics x="1718.7373352050781" y="2187.9185791015625"/><att type="string" name="shared_name" value="Rv3648c"/></node>
<node id="700" label="Rv0608" aliasName="Rv0608"><graphics x="1179.2229919433594" y="1984.0498352050781"/><att type="string" name="shared_name" value="Rv0608"/></node>
<node id="701" label="Rv1185c" aliasName="fadD21"><graphics x="922.1693115234375" y="2956.7376708984375"/><att type="string" name="shared_name" value="Rv1185c"/></node>
<node id="702" label="Rv1247c" aliasName="Rv1247c"><graphics x="1982.8433837890625" y="981.3992309570312"/><att type="string" name="shared_name" value="Rv1247c"/></node>
<node id="703" label="Rv3690" aliasName="Rv3690"><graphics x="1078.7073364257812" y="604.1666259765625"/><att type="string" name="shared_name" value="Rv3690"/></node>
<node id="704" label="Rv3691" aliasName="Rv3691"><graphics x="988.0994873046875" y="709.1691284179688"/><att type="string" name="shared_name" value="Rv3691"/></node>
<node id="705" label="Rv1583c" aliasName="Rv1583c"><graphics x="3550.6295166015625" y="575.0264892578125"/><att type="string" name="shared_name" value="Rv1583c"/></node>
<node id="706" label="Rv3233c" aliasName="Rv3233c"><graphics x="3895.8289794921875" y="1269.4147338867188"/><att type="string" name="shared_name" value="Rv3233c"/></node>
<node id="707" label="Rv3160c" aliasName="Rv3160c"><graphics x="987.1142578125" y="1230.5773010253906"/><att type="string" name="shared_name" value="Rv3160c"/></node>
<node id="708" label="Rv3220c" aliasName="Rv3220c"><graphics x="1687.92333984375" y="1618.2889022827148"/><att type="string" name="shared_name" value="Rv3220c"/></node>
<node id="709" label="Rv3689" aliasName="Rv3689"><graphics x="1064.2131042480469" y="641.1688232421875"/><att type="string" name="shared_name" value="Rv3689"/></node>
<node id="710" label="Rv3234c" aliasName="Rv3234c"><graphics x="3862.7344970703125" y="1264.6576538085938"/><att type="string" name="shared_name" value="Rv3234c"/></node>
<node id="711" label="Rv3435c" aliasName="Rv3435c"><graphics x="1673.8123626708984" y="2274.1904907226562"/><att type="string" name="shared_name" value="Rv3435c"/></node>
<node id="712" label="Rv1584c" aliasName="Rv1584c"><graphics x="3516.4547119140625" y="564.6448364257812"/><att type="string" name="shared_name" value="Rv1584c"/></node>
<node id="713" label="Rv1865c" aliasName="Rv1865c"><graphics x="1290.5323486328125" y="1032.8287353515625"/><att type="string" name="shared_name" value="Rv1865c"/></node>
<node id="714" label="Rv0095c" aliasName="Rv0095c"><graphics x="1392.2742156982422" y="1113.3782043457031"/><att type="string" name="shared_name" value="Rv0095c"/></node>
<node id="715" label="Rv3385c" aliasName="Rv3385c"><graphics x="1467.261619567871" y="2139.9747924804688"/><att type="string" name="shared_name" value="Rv3385c"/></node>
<node id="716" label="Rv3232c" aliasName="pvdS"><graphics x="3826.3917236328125" y="1260.7905883789062"/><att type="string" name="shared_name" value="Rv3232c"/></node>
<node id="717" label="Rv3221c" aliasName="TB7.3"><graphics x="1825.5241394042969" y="1521.9003257751465"/><att type="string" name="shared_name" value="Rv3221c"/></node>
<node id="718" label="Rv3436c" aliasName="glmS"><graphics x="1702.6667022705078" y="2370.1863403320312"/><att type="string" name="shared_name" value="Rv3436c"/></node>
<node id="719" label="Rv2510c" aliasName="Rv2510c"><graphics x="3574.604736328125" y="2722.3025484085083"/><att type="string" name="shared_name" value="Rv2510c"/></node>
<node id="720" label="Rv0761c" aliasName="adhB"><graphics x="1929.3883972167969" y="1093.3392944335938"/><att type="string" name="shared_name" value="Rv0761c"/></node>
<node id="721" label="Rv3699" aliasName="Rv3699"><graphics x="1987.084228515625" y="1528.4985466003418"/><att type="string" name="shared_name" value="Rv3699"/></node>
<node id="722" label="Rv3698" aliasName="Rv3698"><graphics x="1983.0036926269531" y="1502.8009567260742"/><att type="string" name="shared_name" value="Rv3698"/></node>
<node id="723" label="Rv2550c" aliasName="Rv2550c"><graphics x="3230.418258666992" y="2916.830078125"/><att type="string" name="shared_name" value="Rv2550c"/></node>
<node id="724" label="Rv0094c" aliasName="Rv0094c"><graphics x="1382.3277282714844" y="1069.9626159667969"/><att type="string" name="shared_name" value="Rv0094c"/></node>
<node id="725" label="Rv1585c" aliasName="Rv1585c"><graphics x="3493.2098388671875" y="593.9569091796875"/><att type="string" name="shared_name" value="Rv1585c"/></node>
<node id="726" label="Rv3695" aliasName="Rv3695"><graphics x="1031.0672607421875" y="629.5857543945312"/><att type="string" name="shared_name" value="Rv3695"/></node>
<node id="727" label="Rv2111c" aliasName="Rv2111c"><graphics x="3820.6385498046875" y="1971.7673950195312"/><att type="string" name="shared_name" value="Rv2111c"/></node>
<node id="728" label="Rv2819c" aliasName="Rv2819c"><graphics x="1078.9825744628906" y="1521.9793510437012"/><att type="string" name="shared_name" value="Rv2819c"/></node>
<node id="729" label="Rv3693" aliasName="Rv3693"><graphics x="1037.8124389648438" y="683.210693359375"/><att type="string" name="shared_name" value="Rv3693"/></node>
<node id="730" label="Rv3692" aliasName="moxR2"><graphics x="1009.4389038085938" y="738.30615234375"/><att type="string" name="shared_name" value="Rv3692"/></node>
<node id="731" label="Rv1999c" aliasName="Rv1999c"><graphics x="2560.590576171875" y="1081.1360168457031"/><att type="string" name="shared_name" value="Rv1999c"/></node>
<node id="732" label="Rv0219" aliasName="Rv0219"><graphics x="1762.2913055419922" y="1133.6292419433594"/><att type="string" name="shared_name" value="Rv0219"/></node>
<node id="733" label="Rv2476c" aliasName="gdh"><graphics x="3952.2222900390625" y="2773.3091402053833"/><att type="string" name="shared_name" value="Rv2476c"/></node>
<node id="734" label="Rv3432c" aliasName="gadB"><graphics x="1651.0018005371094" y="2199.265869140625"/><att type="string" name="shared_name" value="Rv3432c"/></node>
<node id="735" label="Rv0218" aliasName="Rv0218"><graphics x="1755.9909362792969" y="1087.3996887207031"/><att type="string" name="shared_name" value="Rv0218"/></node>
<node id="736" label="Rv0214" aliasName="fadD4"><graphics x="1551.6121501922607" y="2365.8057861328125"/><att type="string" name="shared_name" value="Rv0214"/></node>
<node id="737" label="Rv0211" aliasName="pckA"><graphics x="428.9149169921875" y="1491.340431213379"/><att type="string" name="shared_name" value="Rv0211"/></node>
<node id="738" label="Rv0753c" aliasName="mmsA"><graphics x="521.448974609375" y="2912.2257690429688"/><att type="string" name="shared_name" value="Rv0753c"/></node>
<node id="739" label="Rv2067c" aliasName="Rv2067c"><graphics x="2059.8392944335938" y="867.3323974609375"/><att type="string" name="shared_name" value="Rv2067c"/></node>
<node id="740" label="Rv3470c" aliasName="ilvB2"><graphics x="852.9401245117188" y="1303.8545532226562"/><att type="string" name="shared_name" value="Rv3470c"/></node>
<node id="741" label="Rv0346c" aliasName="ansP2"><graphics x="4013.20654296875" y="938.4219360351562"/><att type="string" name="shared_name" value="Rv0346c"/></node>
<node id="742" label="Rv1910c" aliasName="Rv1910c"><graphics x="1387.5016174316406" y="1318.0809326171875"/><att type="string" name="shared_name" value="Rv1910c"/></node>
<node id="743" label="Rv1580c" aliasName="Rv1580c"><graphics x="3610.4427490234375" y="523.2893676757812"/><att type="string" name="shared_name" value="Rv1580c"/></node>
<node id="744" label="Rv1958c" aliasName="Rv1958c"><graphics x="3608.669189453125" y="2055.5463256835938"/><att type="string" name="shared_name" value="Rv1958c"/></node>
<node id="745" label="Rv2068c" aliasName="blaC"><graphics x="2078.2116088867188" y="903.5438232421875"/><att type="string" name="shared_name" value="Rv2068c"/></node>
<node id="746" label="Rv1474c" aliasName="Rv1474c"><graphics x="672.9009399414062" y="1523.6835975646973"/><att type="string" name="shared_name" value="Rv1474c"/></node>
<node id="747" label="Rv2785c" aliasName="rpsO"><graphics x="565.7008666992188" y="2956.7376708984375"/><att type="string" name="shared_name" value="Rv2785c"/></node>
<node id="748" label="Rv3828c" aliasName="Rv3828c"><graphics x="1126.7608337402344" y="1842.7948608398438"/><att type="string" name="shared_name" value="Rv3828c"/></node>
<node id="749" label="Rv2926c" aliasName="Rv2926c"><graphics x="1250.6664428710938" y="1479.4746704101562"/><att type="string" name="shared_name" value="Rv2926c"/></node>
<node id="750" label="Rv1329c" aliasName="dinG"><graphics x="813.9500732421875" y="1762.2657318115234"/><att type="string" name="shared_name" value="Rv1329c"/></node>
<node id="751" label="Rv3431c" aliasName="Rv3431c"><graphics x="1710.9554595947266" y="2260.6246948242188"/><att type="string" name="shared_name" value="Rv3431c"/></node>
<node id="752" label="Rv1369c" aliasName="Rv1369c"><graphics x="1596.2338943481445" y="2541.5713500976562"/><att type="string" name="shared_name" value="Rv1369c"/></node>
<node id="753" label="Rv1911c" aliasName="lppC"><graphics x="1426.1495666503906" y="1394.4253845214844"/><att type="string" name="shared_name" value="Rv1911c"/></node>
<node id="754" label="Rv2475c" aliasName="Rv2475c"><graphics x="3952.2337646484375" y="2741.3850679397583"/><att type="string" name="shared_name" value="Rv2475c"/></node>
<node id="755" label="Rv3541c" aliasName="Rv3541c"><graphics x="2715.9584045410156" y="2905.063018798828"/><att type="string" name="shared_name" value="Rv3541c"/></node>
<node id="756" label="Rv0220" aliasName="lipC"><graphics x="1775.3524322509766" y="1161.4044494628906"/><att type="string" name="shared_name" value="Rv0220"/></node>
<node id="757" label="Rv3471c" aliasName="Rv3471c"><graphics x="893.400390625" y="1320.7070770263672"/><att type="string" name="shared_name" value="Rv3471c"/></node>
<node id="758" label="Rv0221" aliasName="Rv0221"><graphics x="1779.1411895751953" y="1096.9279479980469"/><att type="string" name="shared_name" value="Rv0221"/></node>
<node id="759" label="Rv2396" aliasName="PE_PGRS41"><graphics x="1872.3994140625" y="1230.3649597167969"/><att type="string" name="shared_name" value="Rv2396"/></node>
<node id="760" label="Rv0222" aliasName="echA1"><graphics x="1788.623031616211" y="1124.3808898925781"/><att type="string" name="shared_name" value="Rv0222"/></node>
<node id="761" label="Rv2394" aliasName="ggtB"><graphics x="1607.7853622436523" y="2101.5681762695312"/><att type="string" name="shared_name" value="Rv2394"/></node>
<node id="762" label="Rv0752c" aliasName="fadE9"><graphics x="462.426513671875" y="2933.8043823242188"/><att type="string" name="shared_name" value="Rv0752c"/></node>
<node id="763" label="Rv1998c" aliasName="Rv1998c"><graphics x="2367.2493896484375" y="1088.353759765625"/><att type="string" name="shared_name" value="Rv1998c"/></node>
<node id="764" label="Rv2927c" aliasName="Rv2927c"><graphics x="1222.9145202636719" y="1481.823356628418"/><att type="string" name="shared_name" value="Rv2927c"/></node>
<node id="765" label="Rv2421c" aliasName="nadD"><graphics x="3808.3216071128845" y="2428.505887031555"/><att type="string" name="shared_name" value="Rv2421c"/></node>
<node id="766" label="Rv2784c" aliasName="lppU"><graphics x="537.2747192382812" y="2971.1419677734375"/><att type="string" name="shared_name" value="Rv2784c"/></node>
<node id="767" label="Rv3827c" aliasName="Rv3827c"><graphics x="1200.20068359375" y="1872.2135620117188"/><att type="string" name="shared_name" value="Rv3827c"/></node>
<node id="768" label="Rv1959c" aliasName="Rv1959c"><graphics x="3644.882080078125" y="2064.7798461914062"/><att type="string" name="shared_name" value="Rv1959c"/></node>
<node id="769" label="Rv3176c" aliasName="mesT"><graphics x="1819.2977600097656" y="1492.8986434936523"/><att type="string" name="shared_name" value="Rv3176c"/></node>
<node id="770" label="Rv3542c" aliasName="Rv3542c"><graphics x="2687.7315979003906" y="2917.549041748047"/><att type="string" name="shared_name" value="Rv3542c"/></node>
<node id="771" label="Rv2474c" aliasName="Rv2474c"><graphics x="3952.0694580078125" y="2709.4631929397583"/><att type="string" name="shared_name" value="Rv2474c"/></node>
<node id="772" label="Rv0237" aliasName="lpqI"><graphics x="815.8544311523438" y="1849.6504821777344"/><att type="string" name="shared_name" value="Rv0237"/></node>
<node id="773" label="Rv0238" aliasName="Rv0238"><graphics x="907.830322265625" y="1585.6512451171875"/><att type="string" name="shared_name" value="Rv0238"/></node>
<node id="774" label="Rv1801" aliasName="PPE29"><graphics x="1041.1011962890625" y="962.1602783203125"/><att type="string" name="shared_name" value="Rv1801"/></node>
<node id="775" label="Rv1800" aliasName="PPE28"><graphics x="2329.598876953125" y="2886.8717041015625"/><att type="string" name="shared_name" value="Rv1800"/></node>
<node id="776" label="Rv3029c" aliasName="fixA"><graphics x="3674.882080078125" y="1993.3789672851562"/><att type="string" name="shared_name" value="Rv3029c"/></node>
<node id="777" label="Rv1912c" aliasName="fadB5"><graphics x="1453.313217163086" y="1485.1615905761719"/><att type="string" name="shared_name" value="Rv1912c"/></node>
<node id="778" label="Rv0239" aliasName="Rv0239"><graphics x="847.4044799804688" y="1716.2578735351562"/><att type="string" name="shared_name" value="Rv0239"/></node>
<node id="779" label="Rv0233" aliasName="nrdB"><graphics x="1187.6612854003906" y="2803.5216064453125"/><att type="string" name="shared_name" value="Rv0233"/></node>
<node id="780" label="Rv3134c" aliasName="Rv3134c"><graphics x="2040.8932189941406" y="2182.1712646484375"/><att type="string" name="shared_name" value="Rv3134c"/></node>
<node id="781" label="Rv0755c" aliasName="PPE12"><graphics x="1164.2846069335938" y="1467.6625061035156"/><att type="string" name="shared_name" value="Rv0755c"/></node>
<node id="782" label="Rv0231" aliasName="fadE4"><graphics x="1136.0626525878906" y="2816.8748779296875"/><att type="string" name="shared_name" value="Rv0231"/></node>
<node id="783" label="Rv0232" aliasName="Rv0232"><graphics x="1200.7782287597656" y="2830.6177978515625"/><att type="string" name="shared_name" value="Rv0232"/></node>
<node id="784" label="Rv1418" aliasName="lprH"><graphics x="1751.0348815917969" y="934.060302734375"/><att type="string" name="shared_name" value="Rv1418"/></node>
<node id="785" label="Rv2424c" aliasName="Rv2424c"><graphics x="2772.32958984375" y="1221.2992553710938"/><att type="string" name="shared_name" value="Rv2424c"/></node>
<node id="786" label="Rv1419" aliasName="Rv1419"><graphics x="1787.569839477539" y="853.6890869140625"/><att type="string" name="shared_name" value="Rv1419"/></node>
<node id="787" label="Rv1416" aliasName="ribH"><graphics x="1729.8832092285156" y="904.2620239257812"/><att type="string" name="shared_name" value="Rv1416"/></node>
<node id="788" label="Rv1417" aliasName="Rv1417"><graphics x="1735.0525512695312" y="867.7529907226562"/><att type="string" name="shared_name" value="Rv1417"/></node>
<node id="789" label="Rv1414" aliasName="Rv1414"><graphics x="1783.6863250732422" y="915.8892822265625"/><att type="string" name="shared_name" value="Rv1414"/></node>
<node id="790" label="Rv1415" aliasName="ribA2"><graphics x="1721.431396484375" y="1087.4014892578125"/><att type="string" name="shared_name" value="Rv1415"/></node>
<node id="791" label="Rv1413" aliasName="Rv1413"><graphics x="1763.1001281738281" y="897.8709716796875"/><att type="string" name="shared_name" value="Rv1413"/></node>
<node id="792" label="Rv3173c" aliasName="Rv3173c"><graphics x="1652.6420288085938" y="1633.0892791748047"/><att type="string" name="shared_name" value="Rv3173c"/></node>
<node id="793" label="Rv1809" aliasName="PPE33"><graphics x="72.087890625" y="2936.7376708984375"/><att type="string" name="shared_name" value="Rv1809"/></node>
<node id="794" label="Rv1807" aliasName="PPE31"><graphics x="3932.3199462890625" y="2325.6754760742188"/><att type="string" name="shared_name" value="Rv1807"/></node>
<node id="795" label="Rv1808" aliasName="PPE32"><graphics x="44.265869140625" y="2886.8717041015625"/><att type="string" name="shared_name" value="Rv1808"/></node>
<node id="796" label="Rv2319c" aliasName="Rv2319c"><graphics x="774.4979248046875" y="671.857666015625"/><att type="string" name="shared_name" value="Rv2319c"/></node>
<node id="797" label="Rv1806" aliasName="PE20"><graphics x="3957.3619995117188" y="2345.9757690429688"/><att type="string" name="shared_name" value="Rv1806"/></node>
<node id="798" label="Rv0246" aliasName="Rv0246"><graphics x="1936.7749938964844" y="2859.059814453125"/><att type="string" name="shared_name" value="Rv0246"/></node>
<node id="799" label="Rv0755A" aliasName="Rv0755A"><graphics x="1259.3748474121094" y="1593.8776779174805"/><att type="string" name="shared_name" value="Rv0755A"/></node>
<node id="800" label="Rv1814" aliasName="erg3"><graphics x="1222.5598754882812" y="1052.2576293945312"/><att type="string" name="shared_name" value="Rv1814"/></node>
<node id="801" label="Rv1811" aliasName="mgtC"><graphics x="15.0" y="2936.2686767578125"/><att type="string" name="shared_name" value="Rv1811"/></node>
<node id="802" label="Rv1810" aliasName="Rv1810"><graphics x="43.7012939453125" y="2919.9014892578125"/><att type="string" name="shared_name" value="Rv1810"/></node>
<node id="803" label="Rv0240" aliasName="Rv0240"><graphics x="806.4112548828125" y="1721.5600280761719"/><att type="string" name="shared_name" value="Rv0240"/></node>
<node id="804" label="Rv1409" aliasName="ribG"><graphics x="1722.8309020996094" y="1233.5479431152344"/><att type="string" name="shared_name" value="Rv1409"/></node>
<node id="805" label="Rv0243" aliasName="fadA2"><graphics x="1272.9069519042969" y="1780.8092651367188"/><att type="string" name="shared_name" value="Rv0243"/></node>
<node id="806" label="Rv3133c" aliasName="devR"><graphics x="2002.7574462890625" y="2172.3036499023438"/><att type="string" name="shared_name" value="Rv3133c"/></node>
<node id="807" label="Rv0245" aliasName="Rv0245"><graphics x="1963.2590026855469" y="2840.810546875"/><att type="string" name="shared_name" value="Rv0245"/></node>
<node id="808" label="Rv2177c" aliasName="Rv2177c"><graphics x="2566.5406494140625" y="1352.8965759277344"/><att type="string" name="shared_name" value="Rv2177c"/></node>
<node id="809" label="Rv2786c" aliasName="ribF"><graphics x="508.89129638671875" y="2985.6383056640625"/><att type="string" name="shared_name" value="Rv2786c"/></node>
<node id="810" label="Rv1475c" aliasName="acn"><graphics x="583.7105712890625" y="1444.05908203125"/><att type="string" name="shared_name" value="Rv1475c"/></node>
<node id="811" label="Rv1408" aliasName="rpe"><graphics x="3519.3194580078125" y="2526.976590156555"/><att type="string" name="shared_name" value="Rv1408"/></node>
<node id="812" label="Rv3825c" aliasName="pks2"><graphics x="709.0133056640625" y="2956.7376708984375"/><att type="string" name="shared_name" value="Rv3825c"/></node>
<node id="813" label="Rv1401" aliasName="Rv1401"><graphics x="1317.0599212646484" y="1142.2759704589844"/><att type="string" name="shared_name" value="Rv1401"/></node>
<node id="814" label="Rv1404" aliasName="Rv1404"><graphics x="1221.7439880371094" y="1321.9773864746094"/><att type="string" name="shared_name" value="Rv1404"/></node>
<node id="815" label="Rv0457c" aliasName="Rv0457c"><graphics x="1548.8595161437988" y="1585.4854927062988"/><att type="string" name="shared_name" value="Rv0457c"/></node>
<node id="816" label="Rv2363" aliasName="amiA2"><graphics x="1674.9436340332031" y="1362.2181701660156"/><att type="string" name="shared_name" value="Rv2363"/></node>
<node id="817" label="Rv0495c" aliasName="Rv0495c"><graphics x="3474.5142822265625" y="1981.2807006835938"/><att type="string" name="shared_name" value="Rv0495c"/></node>
<node id="818" label="Rv0253" aliasName="nirD"><graphics x="3402.71044921875" y="1064.1039733886719"/><att type="string" name="shared_name" value="Rv0253"/></node>
<node id="819" label="Rv0414c" aliasName="thiE"><graphics x="2190.70556640625" y="1612.3252639770508"/><att type="string" name="shared_name" value="Rv0414c"/></node>
<node id="820" label="Rv0252" aliasName="nirB"><graphics x="3427.0003662109375" y="1051.0330505371094"/><att type="string" name="shared_name" value="Rv0252"/></node>
<node id="821" label="Rv3321c" aliasName="Rv3321c"><graphics x="2380.2860717773438" y="1498.9129028320312"/><att type="string" name="shared_name" value="Rv3321c"/></node>
<node id="822" label="Rv1914c" aliasName="Rv1914c"><graphics x="648.5584716796875" y="1369.3892211914062"/><att type="string" name="shared_name" value="Rv1914c"/></node>
<node id="823" label="Rv3206c" aliasName="moeB1"><graphics x="707.2392578125" y="2041.2256774902344"/><att type="string" name="shared_name" value="Rv3206c"/></node>
<node id="824" label="Rv3027c" aliasName="Rv3027c"><graphics x="436.03672647476196" y="3013.890655517578"/><att type="string" name="shared_name" value="Rv3027c"/></node>
<node id="825" label="Rv1364c" aliasName="Rv1364c"><graphics x="1610.1586685180664" y="1324.4555206298828"/><att type="string" name="shared_name" value="Rv1364c"/></node>
<node id="826" label="Rv0257" aliasName="Rv0257"><graphics x="3632.074951171875" y="1784.0581665039062"/><att type="string" name="shared_name" value="Rv0257"/></node>
<node id="827" label="Rv1541c" aliasName="lprI"><graphics x="1572.3337326049805" y="1836.3840026855469"/><att type="string" name="shared_name" value="Rv1541c"/></node>
<node id="828" label="Rv0456c" aliasName="echA2"><graphics x="1296.211181640625" y="1377.8008270263672"/><att type="string" name="shared_name" value="Rv0456c"/></node>
<node id="829" label="Rv3322c" aliasName="Rv3322c"><graphics x="2282.5087890625" y="1461.2722473144531"/><att type="string" name="shared_name" value="Rv3322c"/></node>
<node id="830" label="Rv1325c" aliasName="PE_PGRS24"><graphics x="1854.1774291992188" y="1616.397777557373"/><att type="string" name="shared_name" value="Rv1325c"/></node>
<node id="831" label="Rv2371" aliasName="PE_PGRS40"><graphics x="3947.2897567749023" y="2546.066433906555"/><att type="string" name="shared_name" value="Rv2371"/></node>
<node id="832" label="Rv3879c" aliasName="Rv3879c"><graphics x="1835.5202331542969" y="2109.7048950195312"/><att type="string" name="shared_name" value="Rv3879c"/></node>
<node id="833" label="Rv0267" aliasName="narU"><graphics x="3359.6746826171875" y="1023.7415161132812"/><att type="string" name="shared_name" value="Rv0267"/></node>
<node id="834" label="Rv2062c" aliasName="cobN"><graphics x="3736.39013671875" y="732.8932495117188"/><att type="string" name="shared_name" value="Rv2062c"/></node>
<node id="835" label="Rv2354" aliasName="Rv2354"><graphics x="2937.087035179138" y="2844.5054931640625"/><att type="string" name="shared_name" value="Rv2354"/></node>
<node id="836" label="Rv2355" aliasName="Rv2355"><graphics x="2917.8934621810913" y="2811.8145751953125"/><att type="string" name="shared_name" value="Rv2355"/></node>
<node id="837" label="Rv0806c" aliasName="cpsY"><graphics x="956.2748413085938" y="1700.4610595703125"/><att type="string" name="shared_name" value="Rv0806c"/></node>
<node id="838" label="Rv2249c" aliasName="glpD1"><graphics x="2430.6205444335938" y="1627.4456100463867"/><att type="string" name="shared_name" value="Rv2249c"/></node>
<node id="839" label="Rv2358" aliasName="Rv2358"><graphics x="1044.1676635742188" y="1318.0333404541016"/><att type="string" name="shared_name" value="Rv2358"/></node>
<node id="840" label="Rv2359" aliasName="furB"><graphics x="933.5075073242188" y="1310.7393798828125"/><att type="string" name="shared_name" value="Rv2359"/></node>
<node id="841" label="Rv3028c" aliasName="fixB"><graphics x="3716.16796875" y="1971.7673950195312"/><att type="string" name="shared_name" value="Rv3028c"/></node>
<node id="842" label="Rv1365c" aliasName="rsfA"><graphics x="3582.9137268066406" y="1666.1173706054688"/><att type="string" name="shared_name" value="Rv1365c"/></node>
<node id="843" label="Rv0756c" aliasName="Rv0756c"><graphics x="1223.6243896484375" y="1607.808277130127"/><att type="string" name="shared_name" value="Rv0756c"/></node>
<node id="844" label="Rv0869c" aliasName="moaA"><graphics x="2150.2247314453125" y="1438.8079223632812"/><att type="string" name="shared_name" value="Rv0869c"/></node>
<node id="845" label="Rv0455c" aliasName="Rv0455c"><graphics x="1324.1609802246094" y="1359.7700805664062"/><att type="string" name="shared_name" value="Rv0455c"/></node>
<node id="846" label="Rv0456A" aliasName="Rv0456A"><graphics x="1549.420310974121" y="1467.7257766723633"/><att type="string" name="shared_name" value="Rv0456A"/></node>
<node id="847" label="Rv3323c" aliasName="moaX"><graphics x="2260.1104736328125" y="1481.87646484375"/><att type="string" name="shared_name" value="Rv3323c"/></node>
<node id="848" label="Rv0270" aliasName="fadD2"><graphics x="1690.7909088134766" y="1762.4316711425781"/><att type="string" name="shared_name" value="Rv0270"/></node>
<node id="849" label="Rv0274" aliasName="Rv0274"><graphics x="2596.555503845215" y="2917.5843505859375"/><att type="string" name="shared_name" value="Rv0274"/></node>
<node id="850" label="Rv2061c" aliasName="Rv2061c"><graphics x="3763.953857421875" y="776.5780639648438"/><att type="string" name="shared_name" value="Rv2061c"/></node>
<node id="851" label="Rv0533c" aliasName="fabH"><graphics x="1638.8235626220703" y="1649.9428329467773"/><att type="string" name="shared_name" value="Rv0533c"/></node>
<node id="852" label="Rv2384" aliasName="mbtA"><graphics x="1529.2109365463257" y="1442.3242874145508"/><att type="string" name="shared_name" value="Rv2384"/></node>
<node id="853" label="Rv2385" aliasName="mbtJ"><graphics x="1771.4590759277344" y="1225.2921447753906"/><att type="string" name="shared_name" value="Rv2385"/></node>
<node id="854" label="Rv3025c" aliasName="iscS"><graphics x="1888.0830078125" y="2354.5341186523438"/><att type="string" name="shared_name" value="Rv3025c"/></node>
<node id="855" label="Rv0759c" aliasName="Rv0759c"><graphics x="3067.2767028808594" y="2917.0655517578125"/><att type="string" name="shared_name" value="Rv0759c"/></node>
<node id="856" label="Rv3239c" aliasName="Rv3239c"><graphics x="1107.7381286621094" y="925.9879760742188"/><att type="string" name="shared_name" value="Rv3239c"/></node>
<node id="857" label="Rv3549c" aliasName="Rv3549c"><graphics x="780.9144287109375" y="2985.1671142578125"/><att type="string" name="shared_name" value="Rv3549c"/></node>
<node id="858" label="Rv3024c" aliasName="mnmA"><graphics x="1910.2555541992188" y="2338.2892456054688"/><att type="string" name="shared_name" value="Rv3024c"/></node>
<node id="859" label="Rv2391" aliasName="nirA"><graphics x="3444.5142822265625" y="1012.6968994140625"/><att type="string" name="shared_name" value="Rv2391"/></node>
<node id="860" label="Rv2393" aliasName="Rv2393"><graphics x="3768.8360595703125" y="841.1500854492188"/><att type="string" name="shared_name" value="Rv2393"/></node>
<node id="861" label="Rv0492c" aliasName="Rv0492c"><graphics x="3545.93798828125" y="1987.4844360351562"/><att type="string" name="shared_name" value="Rv0492c"/></node>
<node id="862" label="Rv1327c" aliasName="glgE"><graphics x="1816.9516906738281" y="1616.5656204223633"/><att type="string" name="shared_name" value="Rv1327c"/></node>
<node id="863" label="Rv0280" aliasName="PPE3"><graphics x="1167.8498229980469" y="1237.1003723144531"/><att type="string" name="shared_name" value="Rv0280"/></node>
<node id="864" label="Rv2420c" aliasName="Rv2420c"><graphics x="3770.411361694336" y="2438.574734687805"/><att type="string" name="shared_name" value="Rv2420c"/></node>
<node id="865" label="Rv0281" aliasName="Rv0281"><graphics x="1201.8610534667969" y="1263.671630859375"/><att type="string" name="shared_name" value="Rv0281"/></node>
<node id="866" label="Rv1266c" aliasName="pknH"><graphics x="1967.1171569824219" y="1909.9667053222656"/><att type="string" name="shared_name" value="Rv1266c"/></node>
<node id="867" label="Rv0283" aliasName="Rv0283"><graphics x="1728.442398071289" y="362.0355224609375"/><att type="string" name="shared_name" value="Rv0283"/></node>
<node id="868" label="Rv0282" aliasName="Rv0282"><graphics x="1660.40478515625" y="379.91357421875"/><att type="string" name="shared_name" value="Rv0282"/></node>
<node id="869" label="Rv0285" aliasName="PE5"><graphics x="1690.978759765625" y="363.8240966796875"/><att type="string" name="shared_name" value="Rv0285"/></node>
<node id="870" label="Rv3320c" aliasName="Rv3320c"><graphics x="2310.2423706054688" y="1475.2898178100586"/><att type="string" name="shared_name" value="Rv3320c"/></node>
<node id="871" label="Rv0284" aliasName="Rv0284"><graphics x="1719.8812103271484" y="332.3218994140625"/><att type="string" name="shared_name" value="Rv0284"/></node>
<node id="872" label="Rv0287" aliasName="esxG"><graphics x="1655.6025695800781" y="408.3466796875"/><att type="string" name="shared_name" value="Rv0287"/></node>
<node id="873" label="Rv0286" aliasName="PPE4"><graphics x="1689.2403259277344" y="327.0426025390625"/><att type="string" name="shared_name" value="Rv0286"/></node>
<node id="874" label="Rv0289" aliasName="Rv0289"><graphics x="1622.1104202270508" y="340.3553466796875"/><att type="string" name="shared_name" value="Rv0289"/></node>
<node id="875" label="Rv0288" aliasName="esxH"><graphics x="1632.5124282836914" y="422.3402099609375"/><att type="string" name="shared_name" value="Rv0288"/></node>
<node id="876" label="Rv2781c" aliasName="Rv2781c"><graphics x="3474.5142822265625" y="1352.3692016601562"/><att type="string" name="shared_name" value="Rv2781c"/></node>
<node id="877" label="Rv1917c" aliasName="PPE34"><graphics x="1609.109634399414" y="747.54345703125"/><att type="string" name="shared_name" value="Rv1917c"/></node>
<node id="878" label="Rv3026c" aliasName="Rv3026c"><graphics x="406.1900634765625" y="3006.056915283203"/><att type="string" name="shared_name" value="Rv3026c"/></node>
<node id="879" label="Rv1367c" aliasName="Rv1367c"><graphics x="553.7117919921875" y="2027.3400573730469"/><att type="string" name="shared_name" value="Rv1367c"/></node>
<node id="880" label="Rv3548c" aliasName="Rv3548c"><graphics x="792.944091796875" y="2956.7376708984375"/><att type="string" name="shared_name" value="Rv3548c"/></node>
<node id="881" label="Rv0493c" aliasName="Rv0493c"><graphics x="3507.53759765625" y="1991.5099487304688"/><att type="string" name="shared_name" value="Rv0493c"/></node>
<node id="882" label="Rv0290" aliasName="Rv0290"><graphics x="1591.898910522461" y="345.407470703125"/><att type="string" name="shared_name" value="Rv0290"/></node>
<node id="883" label="Rv3829c" aliasName="Rv3829c"><graphics x="1104.2125854492188" y="1878.5822448730469"/><att type="string" name="shared_name" value="Rv3829c"/></node>
<node id="884" label="Rv0291" aliasName="mycP3"><graphics x="1581.3920516967773" y="370.751220703125"/><att type="string" name="shared_name" value="Rv0291"/></node>
<node id="885" label="Rv1326c" aliasName="glgB"><graphics x="1832.3091735839844" y="1637.129898071289"/><att type="string" name="shared_name" value="Rv1326c"/></node>
<node id="886" label="Rv0292" aliasName="Rv0292"><graphics x="1617.7968368530273" y="378.882080078125"/><att type="string" name="shared_name" value="Rv0292"/></node>
<node id="887" label="Rv1322A" aliasName="Rv1322A"><graphics x="3683.3992919921875" y="2216.9015502929688"/><att type="string" name="shared_name" value="Rv1322A"/></node>
<node id="888" label="Rv2205c" aliasName="Rv2205c"><graphics x="3474.5142822265625" y="2599.60964679718"/><att type="string" name="shared_name" value="Rv2205c"/></node>
<node id="889" label="Rv1950c" aliasName="Rv1950c"><graphics x="3765.1175994873047" y="2886.8717041015625"/><att type="string" name="shared_name" value="Rv1950c"/></node>
<node id="890" label="Rv3819" aliasName="Rv3819"><graphics x="2301.0692138671875" y="931.9069213867188"/><att type="string" name="shared_name" value="Rv3819"/></node>
<node id="891" label="Rv3818" aliasName="Rv3818"><graphics x="2331.6860961914062" y="953.841064453125"/><att type="string" name="shared_name" value="Rv3818"/></node>
<node id="892" label="Rv3762c" aliasName="Rv3762c"><graphics x="321.4632568359375" y="894.5364990234375"/><att type="string" name="shared_name" value="Rv3762c"/></node>
<node id="893" label="Rv2328" aliasName="PE23"><graphics x="3409.427763938904" y="2855.2606201171875"/><att type="string" name="shared_name" value="Rv2328"/></node>
<node id="894" label="Rv0914c" aliasName="Rv0914c"><graphics x="608.9872436523438" y="2864.206787109375"/><att type="string" name="shared_name" value="Rv0914c"/></node>
<node id="895" label="Rv2327" aliasName="Rv2327"><graphics x="3436.458769798279" y="2836.4019775390625"/><att type="string" name="shared_name" value="Rv2327"/></node>
<node id="896" label="Rv3810" aliasName="pirG"><graphics x="1360.5589904785156" y="1758.4879760742188"/><att type="string" name="shared_name" value="Rv3810"/></node>
<node id="897" label="Rv3761c" aliasName="fadE36"><graphics x="375.9384765625" y="947.3251953125"/><att type="string" name="shared_name" value="Rv3761c"/></node>
<node id="898" label="Rv3817" aliasName="Rv3817"><graphics x="2260.830078125" y="953.1027221679688"/><att type="string" name="shared_name" value="Rv3817"/></node>
<node id="899" label="Rv0381c" aliasName="Rv0381c"><graphics x="3861.6756591796875" y="2244.4107055664062"/><att type="string" name="shared_name" value="Rv0381c"/></node>
<node id="900" label="Rv2929" aliasName="Rv2929"><graphics x="1258.2043151855469" y="1509.672550201416"/><att type="string" name="shared_name" value="Rv2929"/></node>
<node id="901" label="Rv0297" aliasName="PE_PGRS5"><graphics x="704.7322387695312" y="1678.1195602416992"/><att type="string" name="shared_name" value="Rv0297"/></node>
<node id="902" label="Rv0298" aliasName="Rv0298"><graphics x="745.3724975585938" y="1689.3700408935547"/><att type="string" name="shared_name" value="Rv0298"/></node>
<node id="903" label="Rv0299" aliasName="Rv0299"><graphics x="750.6162719726562" y="1665.4419326782227"/><att type="string" name="shared_name" value="Rv0299"/></node>
<node id="904" label="Rv2928" aliasName="tesA"><graphics x="1323.04833984375" y="1533.846435546875"/><att type="string" name="shared_name" value="Rv2928"/></node>
<node id="905" label="Rv2737c" aliasName="recA"><graphics x="2085.3494873046875" y="2894.040283203125"/><att type="string" name="shared_name" value="Rv2737c"/></node>
<node id="906" label="Rv1860" aliasName="apa"><graphics x="1781.1919555664062" y="2470.4871826171875"/><att type="string" name="shared_name" value="Rv1860"/></node>
<node id="907" label="Rv2324" aliasName="Rv2324"><graphics x="751.1434936523438" y="685.52099609375"/><att type="string" name="shared_name" value="Rv2324"/></node>
<node id="908" label="Rv0266c" aliasName="oplA"><graphics x="1883.0971984863281" y="1565.5602235794067"/><att type="string" name="shared_name" value="Rv0266c"/></node>
<node id="909" label="Rv2960c" aliasName="Rv2960c"><graphics x="1352.4536590576172" y="2288.173095703125"/><att type="string" name="shared_name" value="Rv2960c"/></node>
<node id="910" label="Rv1862" aliasName="adhA"><graphics x="1934.1743774414062" y="1116.5418395996094"/><att type="string" name="shared_name" value="Rv1862"/></node>
<node id="911" label="Rv1861" aliasName="Rv1861"><graphics x="1940.9368896484375" y="1176.6523742675781"/><att type="string" name="shared_name" value="Rv1861"/></node>
<node id="912" label="Rv2911" aliasName="dacB2"><graphics x="586.049665927887" y="3012.517364501953"/><att type="string" name="shared_name" value="Rv2911"/></node>
<node id="913" label="Rv0699" aliasName="Rv0699"><graphics x="1331.2797546386719" y="2956.7376708984375"/><att type="string" name="shared_name" value="Rv0699"/></node>
<node id="914" label="Rv2624c" aliasName="Rv2624c"><graphics x="1062.7044677734375" y="2070.017333984375"/><att type="string" name="shared_name" value="Rv2624c"/></node>
<node id="915" label="Rv0698" aliasName="Rv0698"><graphics x="1344.3420104980469" y="2984.691355228424"/><att type="string" name="shared_name" value="Rv0698"/></node>
<node id="916" label="Rv1320c" aliasName="Rv1320c"><graphics x="1485.7618408203125" y="2925.988037109375"/><att type="string" name="shared_name" value="Rv1320c"/></node>
<node id="917" label="Rv3660c" aliasName="Rv3660c"><graphics x="3729.1442260742188" y="2619.60964679718"/><att type="string" name="shared_name" value="Rv3660c"/></node>
<node id="918" label="Rv0697" aliasName="Rv0697"><graphics x="3887.3313598632812" y="2325.6754760742188"/><att type="string" name="shared_name" value="Rv0697"/></node>
<node id="919" label="Rv0696" aliasName="Rv0696"><graphics x="3872.7352294921875" y="2356.0961303710938"/><att type="string" name="shared_name" value="Rv0696"/></node>
<node id="920" label="Rv0695" aliasName="Rv0695"><graphics x="3857.4264526367188" y="2326.1720581054688"/><att type="string" name="shared_name" value="Rv0695"/></node>
<node id="921" label="Rv3023c" aliasName="Rv3023c"><graphics x="1874.0349731445312" y="2312.0943603515625"/><att type="string" name="shared_name" value="Rv3023c"/></node>
<node id="922" label="Rv0693" aliasName="pqqE"><graphics x="3979.39656829834" y="2548.5687532424927"/><att type="string" name="shared_name" value="Rv0693"/></node>
<node id="923" label="Rv0692" aliasName="Rv0692"><graphics x="3997.694664001465" y="2526.976590156555"/><att type="string" name="shared_name" value="Rv0692"/></node>
<node id="924" label="Rv1951c" aliasName="Rv1951c"><graphics x="3736.221969604492" y="2902.6290283203125"/><att type="string" name="shared_name" value="Rv1951c"/></node>
<node id="925" label="Rv1877" aliasName="Rv1877"><graphics x="3450.176559448242" y="2886.8717041015625"/><att type="string" name="shared_name" value="Rv1877"/></node>
<node id="926" label="Rv0915c" aliasName="PPE14"><graphics x="592.0126342773438" y="2803.5216064453125"/><att type="string" name="shared_name" value="Rv0915c"/></node>
<node id="927" label="Rv2317" aliasName="uspB"><graphics x="466.0281982421875" y="1845.0707092285156"/><att type="string" name="shared_name" value="Rv2317"/></node>
<node id="928" label="Rv2316" aliasName="uspA"><graphics x="428.906005859375" y="1828.9419555664062"/><att type="string" name="shared_name" value="Rv2316"/></node>
<node id="929" label="Rv0382c" aliasName="pyrE"><graphics x="3839.4852294921875" y="2273.3486938476562"/><att type="string" name="shared_name" value="Rv0382c"/></node>
<node id="930" label="Rv2318" aliasName="uspC"><graphics x="428.9278564453125" y="1862.9017028808594"/><att type="string" name="shared_name" value="Rv2318"/></node>
<node id="931" label="Rv1879" aliasName="Rv1879"><graphics x="3420.334274291992" y="2894.8475341796875"/><att type="string" name="shared_name" value="Rv1879"/></node>
<node id="932" label="Rv1878" aliasName="glnA3"><graphics x="3442.147506713867" y="2916.6944580078125"/><att type="string" name="shared_name" value="Rv1878"/></node>
<node id="933" label="Rv1051c" aliasName="Rv1051c"><graphics x="277.6737060546875" y="2096.1221923828125"/><att type="string" name="shared_name" value="Rv1051c"/></node>
<node id="934" label="Rv2737A" aliasName="Rv2737A"><graphics x="2118.2081298828125" y="2912.560791015625"/><att type="string" name="shared_name" value="Rv2737A"/></node>
<node id="935" label="Rv1873" aliasName="Rv1873"><graphics x="1908.7099304199219" y="1561.8707056045532"/><att type="string" name="shared_name" value="Rv1873"/></node>
<node id="936" label="Rv2311" aliasName="Rv2311"><graphics x="929.1851196289062" y="2047.5345764160156"/><att type="string" name="shared_name" value="Rv2311"/></node>
<node id="937" label="Rv0265c" aliasName="Rv0265c"><graphics x="1853.8712463378906" y="1548.5823755264282"/><att type="string" name="shared_name" value="Rv0265c"/></node>
<node id="938" label="Rv2310" aliasName="Rv2310"><graphics x="773.4970092773438" y="2021.10205078125"/><att type="string" name="shared_name" value="Rv2310"/></node>
<node id="939" label="Rv2736c" aliasName="recX"><graphics x="2092.5142822265625" y="2919.7276000976562"/><att type="string" name="shared_name" value="Rv2736c"/></node>
<node id="940" label="Rv2312" aliasName="Rv2312"><graphics x="846.7079467773438" y="2045.4086608886719"/><att type="string" name="shared_name" value="Rv2312"/></node>
<node id="941" label="Rv2625c" aliasName="Rv2625c"><graphics x="1061.4403686523438" y="2043.743896484375"/><att type="string" name="shared_name" value="Rv2625c"/></node>
<node id="942" label="Rv2944" aliasName="Rv2944"><graphics x="3664.1322021484375" y="2159.0637817382812"/><att type="string" name="shared_name" value="Rv2944"/></node>
<node id="943" label="Rv2943" aliasName="Rv2943"><graphics x="3656.816162109375" y="2184.7227172851562"/><att type="string" name="shared_name" value="Rv2943"/></node>
<node id="944" label="Rv0263c" aliasName="Rv0263c"><graphics x="1748.0350189208984" y="1484.0730514526367"/><att type="string" name="shared_name" value="Rv0263c"/></node>
<node id="945" label="Rv2004c" aliasName="Rv2004c"><graphics x="1380.4556427001953" y="1602.4225540161133"/><att type="string" name="shared_name" value="Rv2004c"/></node>
<node id="946" label="Rv3020c" aliasName="esxS"><graphics x="1661.220329284668" y="464.3388671875"/><att type="string" name="shared_name" value="Rv3020c"/></node>
<node id="947" label="Rv1092c" aliasName="coaA"><graphics x="1318.5175004005432" y="3006.056915283203"/><att type="string" name="shared_name" value="Rv1092c"/></node>
<node id="948" label="Rv2920c" aliasName="amt"><graphics x="2790.6161091327667" y="2977.12939453125"/><att type="string" name="shared_name" value="Rv2920c"/></node>
<node id="949" label="Rv3839" aliasName="Rv3839"><graphics x="3838.4621572494507" y="2853.800537109375"/><att type="string" name="shared_name" value="Rv3839"/></node>
<node id="950" label="Rv3836" aliasName="Rv3836"><graphics x="316.3382568359375" y="3006.056915283203"/><att type="string" name="shared_name" value="Rv3836"/></node>
<node id="951" label="Rv0868c" aliasName="moaD2"><graphics x="2121.2838745117188" y="1398.840560913086"/><att type="string" name="shared_name" value="Rv0868c"/></node>
<node id="952" label="Rv3835" aliasName="Rv3835"><graphics x="286.5845947265625" y="3014.164520263672"/><att type="string" name="shared_name" value="Rv3835"/></node>
<node id="953" label="Rv0916c" aliasName="PE7"><graphics x="592.8602905273438" y="2836.49755859375"/><att type="string" name="shared_name" value="Rv0916c"/></node>
<node id="954" label="Rv3833" aliasName="Rv3833"><graphics x="346.3382568359375" y="3013.934112548828"/><att type="string" name="shared_name" value="Rv3833"/></node>
<node id="955" label="Rv1887" aliasName="Rv1887"><graphics x="1544.920500278473" y="2390.25048828125"/><att type="string" name="shared_name" value="Rv1887"/></node>
<node id="956" label="Rv3831" aliasName="Rv3831"><graphics x="1127.1955261230469" y="1861.5701904296875"/><att type="string" name="shared_name" value="Rv3831"/></node>
<node id="957" label="Rv2739c" aliasName="Rv2739c"><graphics x="2790.9461965560913" y="2810.9979248046875"/><att type="string" name="shared_name" value="Rv2739c"/></node>
<node id="958" label="Rv0642c" aliasName="mmaA4"><graphics x="1561.3685207366943" y="1257.735107421875"/><att type="string" name="shared_name" value="Rv0642c"/></node>
<node id="959" label="Rv0264c" aliasName="Rv0264c"><graphics x="1803.3864135742188" y="1519.4956741333008"/><att type="string" name="shared_name" value="Rv0264c"/></node>
<node id="960" label="Rv2342" aliasName="Rv2342"><graphics x="2317.575469970703" y="2956.7376708984375"/><att type="string" name="shared_name" value="Rv2342"/></node>
<node id="961" label="Rv2341" aliasName="lppQ"><graphics x="2296.5094299316406" y="2979.2796630859375"/><att type="string" name="shared_name" value="Rv2341"/></node>
<node id="962" label="Rv2935" aliasName="ppsE"><graphics x="1114.9985046386719" y="2280.8687744140625"/><att type="string" name="shared_name" value="Rv2935"/></node>
<node id="963" label="Rv2934" aliasName="ppsD"><graphics x="1122.387939453125" y="2317.045654296875"/><att type="string" name="shared_name" value="Rv2934"/></node>
<node id="964" label="Rv2922A" aliasName="Rv2922A"><graphics x="1647.4157028198242" y="1338.5127716064453"/><att type="string" name="shared_name" value="Rv2922A"/></node>
<node id="965" label="Rv2937" aliasName="drrB"><graphics x="1068.5400695800781" y="2322.0271606445312"/><att type="string" name="shared_name" value="Rv2937"/></node>
<node id="966" label="Rv2936" aliasName="drrA"><graphics x="1063.3285522460938" y="2353.6226196289062"/><att type="string" name="shared_name" value="Rv2936"/></node>
<node id="967" label="Rv2931" aliasName="ppsA"><graphics x="1138.0831604003906" y="2260.2088623046875"/><att type="string" name="shared_name" value="Rv2931"/></node>
<node id="968" label="Rv2933" aliasName="ppsC"><graphics x="1164.6019287109375" y="2193.4325561523438"/><att type="string" name="shared_name" value="Rv2933"/></node>
<node id="969" label="Rv2932" aliasName="ppsB"><graphics x="1092.2234191894531" y="2296.77685546875"/><att type="string" name="shared_name" value="Rv2932"/></node>
<node id="970" label="Rv2003c" aliasName="Rv2003c"><graphics x="1353.9654998779297" y="1616.7930793762207"/><att type="string" name="shared_name" value="Rv2003c"/></node>
<node id="971" label="Rv1542c" aliasName="glbN"><graphics x="1558.6973705291748" y="1805.3612213134766"/><att type="string" name="shared_name" value="Rv1542c"/></node>
<node id="972" label="Rv3021c" aliasName="PPE47"><graphics x="1693.5616302490234" y="445.8702392578125"/><att type="string" name="shared_name" value="Rv3021c"/></node>
<node id="973" label="Rv0159c" aliasName="PE3"><graphics x="193.8154296875" y="2910.7667236328125"/><att type="string" name="shared_name" value="Rv0159c"/></node>
<node id="974" label="Rv2626c" aliasName="Rv2626c"><graphics x="1095.2813415527344" y="2031.976806640625"/><att type="string" name="shared_name" value="Rv2626c"/></node>
<node id="975" label="Rv0118c" aliasName="oxcA"><graphics x="1345.379379272461" y="1011.6755981445312"/><att type="string" name="shared_name" value="Rv0118c"/></node>
<node id="976" label="Rv0867c" aliasName="rpfA"><graphics x="3894.2132568359375" y="700.6077270507812"/><att type="string" name="shared_name" value="Rv0867c"/></node>
<node id="977" label="Rv3821" aliasName="Rv3821"><graphics x="2478.199439048767" y="2830.5333251953125"/><att type="string" name="shared_name" value="Rv3821"/></node>
<node id="978" label="Rv3822" aliasName="Rv3822"><graphics x="2461.5485982894897" y="2857.6458740234375"/><att type="string" name="shared_name" value="Rv3822"/></node>
<node id="979" label="Rv1898" aliasName="Rv1898"><graphics x="3854.900384902954" y="1606.1695556640625"/><att type="string" name="shared_name" value="Rv1898"/></node>
<node id="980" label="Rv0380c" aliasName="Rv0380c"><graphics x="3882.8955078125" y="2216.9015502929688"/><att type="string" name="shared_name" value="Rv0380c"/></node>
<node id="981" label="Rv2738c" aliasName="Rv2738c"><graphics x="2847.6712942123413" y="2803.5216064453125"/><att type="string" name="shared_name" value="Rv2738c"/></node>
<node id="982" label="Rv2332" aliasName="mez"><graphics x="3143.6627197265625" y="1093.0561218261719"/><att type="string" name="shared_name" value="Rv2332"/></node>
<node id="983" label="Rv1893" aliasName="Rv1893"><graphics x="3759.5221557617188" y="1466.5319213867188"/><att type="string" name="shared_name" value="Rv1893"/></node>
<node id="984" label="Rv1892" aliasName="Rv1892"><graphics x="3780.9545288085938" y="1493.6823120117188"/><att type="string" name="shared_name" value="Rv1892"/></node>
<node id="985" label="Rv2938" aliasName="drrC"><graphics x="1040.1032409667969" y="2344.0865478515625"/><att type="string" name="shared_name" value="Rv2938"/></node>
<node id="986" label="Rv1891" aliasName="Rv1891"><graphics x="3736.2780151367188" y="1492.7463989257812"/><att type="string" name="shared_name" value="Rv1891"/></node>
<node id="987" label="Rv2331" aliasName="Rv2331"><graphics x="3187.1641845703125" y="1060.8348388671875"/><att type="string" name="shared_name" value="Rv2331"/></node>
<node id="988" label="Rv2922c" aliasName="smc"><graphics x="2034.6218566894531" y="1020.9253540039062"/><att type="string" name="shared_name" value="Rv2922c"/></node>
<node id="989" label="Rv1098c" aliasName="fumC"><graphics x="1461.7404479980469" y="791.16943359375"/><att type="string" name="shared_name" value="Rv1098c"/></node>
<node id="990" label="Rv2961" aliasName="Rv2961"><graphics x="1394.6019592285156" y="2268.9141845703125"/><att type="string" name="shared_name" value="Rv2961"/></node>
<node id="991" label="Rv1954c" aliasName="Rv1954c"><graphics x="1933.723388671875" y="2894.7886695861816"/><att type="string" name="shared_name" value="Rv1954c"/></node>
<node id="992" label="Rv2845c" aliasName="proS"><graphics x="612.1605224609375" y="512.2733154296875"/><att type="string" name="shared_name" value="Rv2845c"/></node>
<node id="993" label="Rv2963" aliasName="Rv2963"><graphics x="1331.5708312988281" y="2317.4603881835938"/><att type="string" name="shared_name" value="Rv2963"/></node>
<node id="994" label="Rv2789c" aliasName="fadE21"><graphics x="1215.7175598144531" y="862.1260986328125"/><att type="string" name="shared_name" value="Rv2789c"/></node>
<node id="995" label="Rv2313c" aliasName="Rv2313c"><graphics x="670.7308349609375" y="2886.8717041015625"/><att type="string" name="shared_name" value="Rv2313c"/></node>
<node id="996" label="Rv2964" aliasName="purU"><graphics x="1346.761947631836" y="2361.4039916992188"/><att type="string" name="shared_name" value="Rv2964"/></node>
<node id="997" label="Rv2426c" aliasName="Rv2426c"><graphics x="2829.5489501953125" y="1177.4323425292969"/><att type="string" name="shared_name" value="Rv2426c"/></node>
<node id="998" label="Rv3132c" aliasName="devS"><graphics x="2068.2938842773438" y="2156.4256591796875"/><att type="string" name="shared_name" value="Rv3132c"/></node>
<node id="999" label="Rv3920c" aliasName="Rv3920c"><graphics x="3719.7366943359375" y="1768.36865234375"/><att type="string" name="shared_name" value="Rv3920c"/></node>
<node id="1000" label="Rv2367c" aliasName="Rv2367c"><graphics x="3914.4357528686523" y="2597.94704914093"/><att type="string" name="shared_name" value="Rv2367c"/></node>
<node id="1001" label="Rv1822" aliasName="pgsA2"><graphics x="4000.7501831054688" y="1837.1624145507812"/><att type="string" name="shared_name" value="Rv1822"/></node>
<node id="1002" label="Rv3767c" aliasName="Rv3767c"><graphics x="3577.6542358398438" y="1632.7553100585938"/><att type="string" name="shared_name" value="Rv3767c"/></node>
<node id="1003" label="Rv2846c" aliasName="efpA"><graphics x="2625.0350341796875" y="283.0296630859375"/><att type="string" name="shared_name" value="Rv2846c"/></node>
<node id="1004" label="Rv1099c" aliasName="glpX"><graphics x="1446.509178161621" y="895.31494140625"/><att type="string" name="shared_name" value="Rv1099c"/></node>
<node id="1005" label="Rv2952" aliasName="Rv2952"><graphics x="1134.2857971191406" y="2415.0076904296875"/><att type="string" name="shared_name" value="Rv2952"/></node>
<node id="1006" label="Rv2620c" aliasName="Rv2620c"><graphics x="2660.9671630859375" y="1565.0824871063232"/><att type="string" name="shared_name" value="Rv2620c"/></node>
<node id="1007" label="Rv2953" aliasName="Rv2953"><graphics x="1121.4966125488281" y="2377.0899658203125"/><att type="string" name="shared_name" value="Rv2953"/></node>
<node id="1008" label="Rv3476c" aliasName="kgtP"><graphics x="1630.2447814941406" y="2803.5216064453125"/><att type="string" name="shared_name" value="Rv3476c"/></node>
<node id="1009" label="Rv2425c" aliasName="Rv2425c"><graphics x="2803.8515625" y="1175.0843505859375"/><att type="string" name="shared_name" value="Rv2425c"/></node>
<node id="1010" label="Rv2956" aliasName="Rv2956"><graphics x="1403.509780883789" y="2248.2467041015625"/><att type="string" name="shared_name" value="Rv2956"/></node>
<node id="1011" label="Rv1548c" aliasName="PPE21"><graphics x="2643.703398704529" y="2824.2620849609375"/><att type="string" name="shared_name" value="Rv1548c"/></node>
<node id="1012" label="Rv2957" aliasName="Rv2957"><graphics x="1358.3692626953125" y="2192.1215209960938"/><att type="string" name="shared_name" value="Rv2957"/></node>
<node id="1013" label="Rv0116c" aliasName="Rv0116c"><graphics x="2194.734588623047" y="2956.7376708984375"/><att type="string" name="shared_name" value="Rv0116c"/></node>
<node id="1014" label="Rv0269c" aliasName="Rv0269c"><graphics x="1671.2062225341797" y="1836.5146789550781"/><att type="string" name="shared_name" value="Rv0269c"/></node>
<node id="1015" label="Rv3921c" aliasName="Rv3921c"><graphics x="3744.6346435546875" y="1792.360107421875"/><att type="string" name="shared_name" value="Rv3921c"/></node>
<node id="1016" label="Rv2175c" aliasName="Rv2175c"><graphics x="1897.0513916015625" y="1867.9652709960938"/><att type="string" name="shared_name" value="Rv2175c"/></node>
<node id="1017" label="Rv1832" aliasName="gcvB"><graphics x="20.707855224609375" y="2866.8717041015625"/><att type="string" name="shared_name" value="Rv1832"/></node>
<node id="1018" label="Rv2366c" aliasName="Rv2366c"><graphics x="3881.777671813965" y="2575.745144844055"/><att type="string" name="shared_name" value="Rv2366c"/></node>
<node id="1019" label="Rv1830" aliasName="Rv1830"><graphics x="15.0" y="2803.5216064453125"/><att type="string" name="shared_name" value="Rv1830"/></node>
<node id="1020" label="Rv1831" aliasName="Rv1831"><graphics x="17.830852508544922" y="2835.1966552734375"/><att type="string" name="shared_name" value="Rv1831"/></node>
<node id="1021" label="Rv1148c" aliasName="Rv1148c"><graphics x="15.0" y="2111.3085327148438"/><att type="string" name="shared_name" value="Rv1148c"/></node>
<node id="1022" label="Rv0066c" aliasName="icd2"><graphics x="229.080810546875" y="1649.2562713623047"/><att type="string" name="shared_name" value="Rv0066c"/></node>
<node id="1023" label="Rv1834" aliasName="Rv1834"><graphics x="2172.4495849609375" y="1103.5513305664062"/><att type="string" name="shared_name" value="Rv1834"/></node>
<node id="1024" label="Rv0154c" aliasName="fadE2"><graphics x="1870.344482421875" y="2892.408447265625"/><att type="string" name="shared_name" value="Rv0154c"/></node>
<node id="1025" label="Rv2984" aliasName="ppk"><graphics x="1288.2775573730469" y="2984.7036743164062"/><att type="string" name="shared_name" value="Rv2984"/></node>
<node id="1026" label="Rv3764c" aliasName="Rv3764c"><graphics x="1276.8341064453125" y="1681.3234100341797"/><att type="string" name="shared_name" value="Rv3764c"/></node>
<node id="1027" label="Rv2847c" aliasName="cysG"><graphics x="2661.2962646484375" y="284.1163330078125"/><att type="string" name="shared_name" value="Rv2847c"/></node>
<node id="1028" label="Rv1849" aliasName="ureB"><graphics x="3893.6497802734375" y="2740.257016181946"/><att type="string" name="shared_name" value="Rv1849"/></node>
<node id="1029" label="Rv2315c" aliasName="Rv2315c"><graphics x="648.3140869140625" y="2909.472900390625"/><att type="string" name="shared_name" value="Rv2315c"/></node>
<node id="1030" label="Rv2989" aliasName="Rv2989"><graphics x="739.0133056640625" y="2956.7376708984375"/><att type="string" name="shared_name" value="Rv2989"/></node>
<node id="1031" label="Rv3619c" aliasName="esxV"><graphics x="3539.3590087890625" y="2689.4631929397583"/><att type="string" name="shared_name" value="Rv3619c"/></node>
<node id="1032" label="Rv2621c" aliasName="Rv2621c"><graphics x="2645.273193359375" y="1607.278652191162"/><att type="string" name="shared_name" value="Rv2621c"/></node>
<node id="1033" label="Rv2301" aliasName="cut2"><graphics x="317.16796875" y="2886.8717041015625"/><att type="string" name="shared_name" value="Rv2301"/></node>
<node id="1034" label="Rv2962c" aliasName="Rv2962c"><graphics x="1311.3999481201172" y="2262.8812866210938"/><att type="string" name="shared_name" value="Rv2962c"/></node>
<node id="1035" label="Rv1651c" aliasName="PE_PGRS30"><graphics x="1608.611572265625" y="976.2601318359375"/><att type="string" name="shared_name" value="Rv1651c"/></node>
<node id="1036" label="Rv3130c" aliasName="tgs1"><graphics x="1703.1619110107422" y="1718.6554107666016"/><att type="string" name="shared_name" value="Rv3130c"/></node>
<node id="1037" label="Rv0268c" aliasName="Rv0268c"><graphics x="1715.1544036865234" y="1855.6632690429688"/><att type="string" name="shared_name" value="Rv0268c"/></node>
<node id="1038" label="Rv0067c" aliasName="Rv0067c"><graphics x="323.9150390625" y="1629.9140243530273"/><att type="string" name="shared_name" value="Rv0067c"/></node>
<node id="1039" label="Rv1847" aliasName="Rv1847"><graphics x="432.426513671875" y="2886.8717041015625"/><att type="string" name="shared_name" value="Rv1847"/></node>
<node id="1040" label="Rv1848" aliasName="ureA"><graphics x="3922.0694580078125" y="2735.511410713196"/><att type="string" name="shared_name" value="Rv1848"/></node>
<node id="1041" label="Rv2308" aliasName="Rv2308"><graphics x="2055.3494873046875" y="2886.8717041015625"/><att type="string" name="shared_name" value="Rv2308"/></node>
<node id="1042" label="Rv2305" aliasName="Rv2305"><graphics x="131.73828125" y="2956.7376708984375"/><att type="string" name="shared_name" value="Rv2305"/></node>
<node id="1043" label="Rv2365c" aliasName="Rv2365c"><graphics x="3888.2360458374023" y="2536.51150226593"/><att type="string" name="shared_name" value="Rv2365c"/></node>
<node id="1044" label="Rv0153c" aliasName="ptbB"><graphics x="1860.583984375" y="2921.391845703125"/><att type="string" name="shared_name" value="Rv0153c"/></node>
<node id="1045" label="Rv2971" aliasName="Rv2971"><graphics x="1975.7627563476562" y="1031.8939819335938"/><att type="string" name="shared_name" value="Rv2971"/></node>
<node id="1046" label="Rv3765c" aliasName="Rv3765c"><graphics x="1295.453109741211" y="1674.862045288086"/><att type="string" name="shared_name" value="Rv3765c"/></node>
<node id="1047" label="Rv1097c" aliasName="Rv1097c"><graphics x="1447.12939453125" y="829.2553100585938"/><att type="string" name="shared_name" value="Rv1097c"/></node>
<node id="1048" label="Rv2314c" aliasName="Rv2314c"><graphics x="625.9649658203125" y="2932.1512451171875"/><att type="string" name="shared_name" value="Rv2314c"/></node>
<node id="1049" label="Rv2200c" aliasName="ctaC"><graphics x="789.0294799804688" y="363.429443359375"/><att type="string" name="shared_name" value="Rv2200c"/></node>
<node id="1050" label="Rv2925c" aliasName="rnc"><graphics x="1206.8132934570312" y="1505.9919204711914"/><att type="string" name="shared_name" value="Rv2925c"/></node>
<node id="1051" label="Rv1850" aliasName="ureC"><graphics x="3893.4798583984375" y="2712.0483980178833"/><att type="string" name="shared_name" value="Rv1850"/></node>
<node id="1052" label="Rv1851" aliasName="ureF"><graphics x="3864.24951171875" y="2722.788266181946"/><att type="string" name="shared_name" value="Rv1851"/></node>
<node id="1053" label="Rv3473c" aliasName="bpoA"><graphics x="1900.4738464355469" y="1720.1523895263672"/><att type="string" name="shared_name" value="Rv3473c"/></node>
<node id="1054" label="Rv1858" aliasName="modB"><graphics x="3910.5503540039062" y="1430.1622924804688"/><att type="string" name="shared_name" value="Rv1858"/></node>
<node id="1055" label="Rv1859" aliasName="modC"><graphics x="3943.7720336914062" y="1449.9630737304688"/><att type="string" name="shared_name" value="Rv1859"/></node>
<node id="1056" label="Rv1857" aliasName="modA"><graphics x="3935.9463500976562" y="1423.2678833007812"/><att type="string" name="shared_name" value="Rv1857"/></node>
<node id="1057" label="Rv1852" aliasName="ureG"><graphics x="3920.0501708984375" y="2709.4631929397583"/><att type="string" name="shared_name" value="Rv1852"/></node>
<node id="1058" label="Rv1853" aliasName="ureD"><graphics x="3884.8326416015625" y="2773.890072822571"/><att type="string" name="shared_name" value="Rv1853"/></node>
<node id="1059" label="Rv3768" aliasName="Rv3768"><graphics x="3615.6351165771484" y="1613.7844848632812"/><att type="string" name="shared_name" value="Rv3768"/></node>
<node id="1060" label="Rv3769" aliasName="Rv3769"><graphics x="3656.10831451416" y="1593.1298217773438"/><att type="string" name="shared_name" value="Rv3769"/></node>
<node id="1061" label="Rv3766" aliasName="Rv3766"><graphics x="1233.7054138183594" y="1687.2547912597656"/><att type="string" name="shared_name" value="Rv3766"/></node>
<node id="1062" label="Rv0647c" aliasName="Rv0647c"><graphics x="1565.6102981567383" y="1362.6793975830078"/><att type="string" name="shared_name" value="Rv0647c"/></node>
<node id="1063" label="Rv0738" aliasName="Rv0738"><graphics x="3562.6817626953125" y="2504.721219062805"/><att type="string" name="shared_name" value="Rv0738"/></node>
<node id="1064" label="Rv3657c" aliasName="Rv3657c"><graphics x="3682.0289916992188" y="2631.033444404602"/><att type="string" name="shared_name" value="Rv3657c"/></node>
<node id="1065" label="Rv2804c" aliasName="Rv2804c"><graphics x="1256.6168212890625" y="2803.5216064453125"/><att type="string" name="shared_name" value="Rv2804c"/></node>
<node id="1066" label="Rv1720c" aliasName="Rv1720c"><graphics x="2007.85205078125" y="2593.5460205078125"/><att type="string" name="shared_name" value="Rv1720c"/></node>
<node id="1067" label="Rv0739" aliasName="Rv0739"><graphics x="3586.8002166748047" y="2482.88992023468"/><att type="string" name="shared_name" value="Rv0739"/></node>
<node id="1068" label="Rv3763" aliasName="lpqH"><graphics x="285.9970703125" y="890.4927368164062"/><att type="string" name="shared_name" value="Rv3763"/></node>
<node id="1069" label="Rv0609A" aliasName="Rv0609A"><graphics x="1183.16845703125" y="2005.4174499511719"/><att type="string" name="shared_name" value="Rv0609A"/></node>
<node id="1070" label="Rv0730" aliasName="Rv0730"><graphics x="3563.3280029296875" y="2549.44802570343"/><att type="string" name="shared_name" value="Rv0730"/></node>
<node id="1071" label="Rv0733" aliasName="adk"><graphics x="1906.7749938964844" y="2803.5216064453125"/><att type="string" name="shared_name" value="Rv0733"/></node>
<node id="1072" label="Rv0732" aliasName="secY"><graphics x="1894.5943298339844" y="2859.4512329101562"/><att type="string" name="shared_name" value="Rv0732"/></node>
<node id="1073" label="Rv0735" aliasName="sigL"><graphics x="3841.0927124023438" y="1352.3052368164062"/><att type="string" name="shared_name" value="Rv0735"/></node>
<node id="1074" label="Rv1102c" aliasName="Rv1102c"><graphics x="1812.4409790039062" y="1100.0670776367188"/><att type="string" name="shared_name" value="Rv1102c"/></node>
<node id="1075" label="Rv0734" aliasName="mapA"><graphics x="1852.3221130371094" y="2821.2322998046875"/><att type="string" name="shared_name" value="Rv0734"/></node>
<node id="1076" label="Rv0017c" aliasName="rodA"><graphics x="1940.8165893554688" y="1818.6815795898438"/><att type="string" name="shared_name" value="Rv0017c"/></node>
<node id="1077" label="Rv0736" aliasName="Rv0736"><graphics x="3863.8425903320312" y="1372.3389282226562"/><att type="string" name="shared_name" value="Rv0736"/></node>
<node id="1078" label="Rv2875" aliasName="mpt70"><graphics x="558.76025390625" y="1135.7895202636719"/><att type="string" name="shared_name" value="Rv2875"/></node>
<node id="1079" label="Rv2842c" aliasName="Rv2842c"><graphics x="2339.8786010742188" y="2607.2589111328125"/><att type="string" name="shared_name" value="Rv2842c"/></node>
<node id="1080" label="Rv0689c" aliasName="Rv0689c"><graphics x="4017.84920501709" y="2545.529324531555"/><att type="string" name="shared_name" value="Rv0689c"/></node>
<node id="1081" label="Rv2874" aliasName="dipZ"><graphics x="511.0513916015625" y="1059.3910522460938"/><att type="string" name="shared_name" value="Rv2874"/></node>
<node id="1082" label="Rv0165c" aliasName="Rv0165c"><graphics x="1215.5251159667969" y="2984.9676513671875"/><att type="string" name="shared_name" value="Rv0165c"/></node>
<node id="1083" label="Rv2873" aliasName="mpt83"><graphics x="551.9507446289062" y="1087.3747253417969"/><att type="string" name="shared_name" value="Rv2873"/></node>
<node id="1084" label="Rv2872" aliasName="Rv2872"><graphics x="566.5464477539062" y="1042.1714477539062"/><att type="string" name="shared_name" value="Rv2872"/></node>
<node id="1085" label="Rv2871" aliasName="Rv2871"><graphics x="644.1908569335938" y="1004.6072387695312"/><att type="string" name="shared_name" value="Rv2871"/></node>
<node id="1086" label="Rv3376" aliasName="Rv3376"><graphics x="438.59521484375" y="1002.309326171875"/><att type="string" name="shared_name" value="Rv3376"/></node>
<node id="1087" label="Rv3375" aliasName="amiD"><graphics x="1666.6185302734375" y="1324.2450408935547"/><att type="string" name="shared_name" value="Rv3375"/></node>
<node id="1088" label="Rv1762c" aliasName="Rv1762c"><graphics x="745.0271606445312" y="2803.5216064453125"/><att type="string" name="shared_name" value="Rv1762c"/></node>
<node id="1089" label="Rv3373" aliasName="echA18"><graphics x="1666.6409759521484" y="1287.4013061523438"/><att type="string" name="shared_name" value="Rv3373"/></node>
<node id="1090" label="Rv2145c" aliasName="wag31"><graphics x="2380.691650390625" y="1689.6720886230469"/><att type="string" name="shared_name" value="Rv2145c"/></node>
<node id="1091" label="Rv3924c" aliasName="rpmH"><graphics x="3695.4498291015625" y="1782.8104858398438"/><att type="string" name="shared_name" value="Rv3924c"/></node>
<node id="1092" label="Rv3371" aliasName="Rv3371"><graphics x="1676.997787475586" y="1680.9306030273438"/><att type="string" name="shared_name" value="Rv3371"/></node>
<node id="1093" label="Rv3372" aliasName="otsB2"><graphics x="1621.018180847168" y="1633.7173461914062"/><att type="string" name="shared_name" value="Rv3372"/></node>
<node id="1094" label="Rv3777" aliasName="Rv3777"><graphics x="1466.4672317504883" y="1601.049575805664"/><att type="string" name="shared_name" value="Rv3777"/></node>
<node id="1095" label="Rv1426c" aliasName="lipO"><graphics x="1776.376724243164" y="1678.8907318115234"/><att type="string" name="shared_name" value="Rv1426c"/></node>
<node id="1096" label="Rv0791c" aliasName="Rv0791c"><graphics x="1578.1199951171875" y="2886.8717041015625"/><att type="string" name="shared_name" value="Rv0791c"/></node>
<node id="1097" label="Rv3779" aliasName="Rv3779"><graphics x="1395.4311218261719" y="2831.548095703125"/><att type="string" name="shared_name" value="Rv3779"/></node>
<node id="1098" label="Rv1157c" aliasName="Rv1157c"><graphics x="3860.6492309570312" y="642.8453979492188"/><att type="string" name="shared_name" value="Rv1157c"/></node>
<node id="1099" label="Rv3774" aliasName="echA21"><graphics x="1110.3721923828125" y="1229.9885864257812"/><att type="string" name="shared_name" value="Rv3774"/></node>
<node id="1100" label="Rv3658c" aliasName="Rv3658c"><graphics x="3706.3993530273438" y="2648.102231025696"/><att type="string" name="shared_name" value="Rv3658c"/></node>
<node id="1101" label="Rv0749" aliasName="Rv0749"><graphics x="1321.84033203125" y="1037.2564086914062"/><att type="string" name="shared_name" value="Rv0749"/></node>
<node id="1102" label="Rv3775" aliasName="lipE"><graphics x="1128.5960693359375" y="1256.6339111328125"/><att type="string" name="shared_name" value="Rv3775"/></node>
<node id="1103" label="Rv1721c" aliasName="Rv1721c"><graphics x="2005.4960327148438" y="2558.1177368164062"/><att type="string" name="shared_name" value="Rv1721c"/></node>
<node id="1104" label="Rv3068c" aliasName="pgmA"><graphics x="1975.457763671875" y="2083.860107421875"/><att type="string" name="shared_name" value="Rv3068c"/></node>
<node id="1105" label="Rv0742" aliasName="PE_PGRS8"><graphics x="3621.9296264648438" y="2428.505887031555"/><att type="string" name="shared_name" value="Rv0742"/></node>
<node id="1106" label="Rv2841c" aliasName="nusA"><graphics x="2356.3095092773438" y="2640.1324462890625"/><att type="string" name="shared_name" value="Rv2841c"/></node>
<node id="1107" label="Rv0741" aliasName="Rv0741"><graphics x="3643.1139755249023" y="2450.382840156555"/><att type="string" name="shared_name" value="Rv0741"/></node>
<node id="1108" label="Rv0748" aliasName="Rv0748"><graphics x="1321.3289794921875" y="1074.4777526855469"/><att type="string" name="shared_name" value="Rv0748"/></node>
<node id="1109" label="Rv2887" aliasName="Rv2887"><graphics x="1831.084716796875" y="2502.7042846679688"/><att type="string" name="shared_name" value="Rv2887"/></node>
<node id="1110" label="Rv0747" aliasName="PE_PGRS10"><graphics x="1325.5655212402344" y="1120.8442993164062"/><att type="string" name="shared_name" value="Rv0747"/></node>
<node id="1111" label="Rv0018c" aliasName="ppp"><graphics x="1838.0953369140625" y="1805.1380767822266"/><att type="string" name="shared_name" value="Rv0018c"/></node>
<node id="1112" label="Rv0746" aliasName="PE_PGRS9"><graphics x="1281.7594299316406" y="1085.1148681640625"/><att type="string" name="shared_name" value="Rv0746"/></node>
<node id="1113" label="Rv0307c" aliasName="Rv0307c"><graphics x="3578.5263671875" y="1035.6970825195312"/><att type="string" name="shared_name" value="Rv0307c"/></node>
<node id="1114" label="Rv0745" aliasName="Rv0745"><graphics x="1245.6236267089844" y="1087.6988830566406"/><att type="string" name="shared_name" value="Rv0745"/></node>
<node id="1115" label="Rv1103c" aliasName="Rv1103c"><graphics x="1828.5478515625" y="1063.3942565917969"/><att type="string" name="shared_name" value="Rv1103c"/></node>
<node id="1116" label="Rv0792c" aliasName="Rv0792c"><graphics x="1600.6810302734375" y="2891.9189453125"/><att type="string" name="shared_name" value="Rv0792c"/></node>
<node id="1117" label="Rv3367" aliasName="PE_PGRS51"><graphics x="1383.7682800292969" y="1732.9744110107422"/><att type="string" name="shared_name" value="Rv3367"/></node>
<node id="1118" label="Rv3369" aliasName="Rv3369"><graphics x="1886.6712646484375" y="1410.1138458251953"/><att type="string" name="shared_name" value="Rv3369"/></node>
<node id="1119" label="Rv1833c" aliasName="Rv1833c"><graphics x="1962.0406494140625" y="1132.6692810058594"/><att type="string" name="shared_name" value="Rv1833c"/></node>
<node id="1120" label="Rv0740" aliasName="Rv0740"><graphics x="3612.0238189697266" y="2459.22390460968"/><att type="string" name="shared_name" value="Rv0740"/></node>
<node id="1121" label="Rv2250A" aliasName="Rv2250A"><graphics x="2370.9682006835938" y="1582.7421894073486"/><att type="string" name="shared_name" value="Rv2250A"/></node>
<node id="1122" label="Rv0230c" aliasName="php"><graphics x="1158.3415832519531" y="2862.9202880859375"/><att type="string" name="shared_name" value="Rv0230c"/></node>
<node id="1123" label="Rv0162c" aliasName="adhE1"><graphics x="1946.5171813964844" y="1076.9767761230469"/><att type="string" name="shared_name" value="Rv0162c"/></node>
<node id="1124" label="Rv3788" aliasName="Rv3788"><graphics x="3544.987060546875" y="908.0794067382812"/><att type="string" name="shared_name" value="Rv3788"/></node>
<node id="1125" label="Rv2356c" aliasName="PPE40"><graphics x="988.3480834960938" y="1310.3948974609375"/><att type="string" name="shared_name" value="Rv2356c"/></node>
<node id="1126" label="Rv3789" aliasName="Rv3789"><graphics x="3586.10400390625" y="909.4429321289062"/><att type="string" name="shared_name" value="Rv3789"/></node>
<node id="1127" label="Rv1005c" aliasName="pabB"><graphics x="2893.2889404296875" y="2418.6627807617188"/><att type="string" name="shared_name" value="Rv1005c"/></node>
<node id="1128" label="Rv3782" aliasName="Rv3782"><graphics x="1377.7303161621094" y="2861.0380859375"/><att type="string" name="shared_name" value="Rv3782"/></node>
<node id="1129" label="Rv3923c" aliasName="rnpA"><graphics x="3720.3780517578125" y="1811.7200927734375"/><att type="string" name="shared_name" value="Rv3923c"/></node>
<node id="1130" label="Rv3783" aliasName="rfbD"><graphics x="1363.0550842285156" y="2805.5621337890625"/><att type="string" name="shared_name" value="Rv3783"/></node>
<node id="1131" label="Rv3655c" aliasName="Rv3655c"><graphics x="3708.5280151367188" y="2688.5855684280396"/><att type="string" name="shared_name" value="Rv3655c"/></node>
<node id="1132" label="Rv3780" aliasName="Rv3780"><graphics x="1422.0392761230469" y="2856.8427734375"/><att type="string" name="shared_name" value="Rv3780"/></node>
<node id="1133" label="Rv3781" aliasName="rfbE"><graphics x="1387.7990417480469" y="2803.5216064453125"/><att type="string" name="shared_name" value="Rv3781"/></node>
<node id="1134" label="Rv3784" aliasName="Rv3784"><graphics x="1328.0519714355469" y="2841.908203125"/><att type="string" name="shared_name" value="Rv3784"/></node>
<node id="1135" label="Rv2802c" aliasName="Rv2802c"><graphics x="572.1094360351562" y="2254.0872192382812"/><att type="string" name="shared_name" value="Rv2802c"/></node>
<node id="1136" label="Rv3502c" aliasName="fabG"><graphics x="1592.6037483215332" y="1190.7259521484375"/><att type="string" name="shared_name" value="Rv3502c"/></node>
<node id="1137" label="Rv1427c" aliasName="fadD12"><graphics x="1745.5071258544922" y="1640.9224472045898"/><att type="string" name="shared_name" value="Rv1427c"/></node>
<node id="1138" label="Rv3785" aliasName="Rv3785"><graphics x="1362.9806213378906" y="2832.9854736328125"/><att type="string" name="shared_name" value="Rv3785"/></node>
<node id="1139" label="Rv0757" aliasName="phoP"><graphics x="1325.8541107177734" y="1652.3721008300781"/><att type="string" name="shared_name" value="Rv0757"/></node>
<node id="1140" label="Rv3616c" aliasName="Rv3616c"><graphics x="3972.0792236328125" y="1971.7673950195312"/><att type="string" name="shared_name" value="Rv3616c"/></node>
<node id="1141" label="Rv0758" aliasName="phoR"><graphics x="1323.1713409423828" y="1672.9435348510742"/><att type="string" name="shared_name" value="Rv0758"/></node>
<node id="1142" label="Rv3596c" aliasName="clpC1"><graphics x="2145.7029418945312" y="1116.5820617675781"/><att type="string" name="shared_name" value="Rv3596c"/></node>
<node id="1143" label="Rv3790" aliasName="Rv3790"><graphics x="3627.4530029296875" y="904.3129272460938"/><att type="string" name="shared_name" value="Rv3790"/></node>
<node id="1144" label="Rv0754" aliasName="PE_PGRS11"><graphics x="489.59765625" y="2915.3094787597656"/><att type="string" name="shared_name" value="Rv0754"/></node>
<node id="1145" label="Rv0750" aliasName="Rv0750"><graphics x="2236.49609375" y="2917.7305908203125"/><att type="string" name="shared_name" value="Rv0750"/></node>
<node id="1146" label="Rv2141c" aliasName="Rv2141c"><graphics x="1752.2603912353516" y="2268.2899780273438"/><att type="string" name="shared_name" value="Rv2141c"/></node>
<node id="1147" label="Rv1153c" aliasName="omt"><graphics x="873.7073974609375" y="1389.0169830322266"/><att type="string" name="shared_name" value="Rv1153c"/></node>
<node id="1148" label="Rv0019c" aliasName="Rv0019c"><graphics x="1948.1242980957031" y="1843.513427734375"/><att type="string" name="shared_name" value="Rv0019c"/></node>
<node id="1149" label="Rv0304c" aliasName="PPE5"><graphics x="3800.64453125" y="642.8453979492188"/><att type="string" name="shared_name" value="Rv0304c"/></node>
<node id="1150" label="Rv2893" aliasName="Rv2893"><graphics x="4021.5778198242188" y="889.9793090820312"/><att type="string" name="shared_name" value="Rv2893"/></node>
<node id="1151" label="Rv3399" aliasName="Rv3399"><graphics x="1230.5718688964844" y="1439.4805603027344"/><att type="string" name="shared_name" value="Rv3399"/></node>
<node id="1152" label="Rv2357c" aliasName="glyS"><graphics x="1019.5825805664062" y="1298.380859375"/><att type="string" name="shared_name" value="Rv2357c"/></node>
<node id="1153" label="Rv3390" aliasName="lpqD"><graphics x="1466.626579284668" y="1646.628158569336"/><att type="string" name="shared_name" value="Rv3390"/></node>
<node id="1154" label="Rv2801c" aliasName="Rv2801c"><graphics x="572.055908203125" y="2292.5218505859375"/><att type="string" name="shared_name" value="Rv2801c"/></node>
<node id="1155" label="Rv3391" aliasName="acrA1"><graphics x="1646.507957458496" y="1714.6885375976562"/><att type="string" name="shared_name" value="Rv3391"/></node>
<node id="1156" label="Rv3393" aliasName="iunH"><graphics x="800.9527587890625" y="1515.2683181762695"/><att type="string" name="shared_name" value="Rv3393"/></node>
<node id="1157" label="Rv3791" aliasName="Rv3791"><graphics x="3612.124267578125" y="929.7694702148438"/><att type="string" name="shared_name" value="Rv3791"/></node>
<node id="1158" label="Rv0920c" aliasName="Rv0920c"><graphics x="1833.1985473632812" y="2254.4297485351562"/><att type="string" name="shared_name" value="Rv0920c"/></node>
<node id="1159" label="Rv3922c" aliasName="Rv3922c"><graphics x="3694.7200927734375" y="1804.3585205078125"/><att type="string" name="shared_name" value="Rv3922c"/></node>
<node id="1160" label="Rv1428c" aliasName="Rv1428c"><graphics x="1788.2622680664062" y="1660.4078826904297"/><att type="string" name="shared_name" value="Rv1428c"/></node>
<node id="1161" label="Rv3503c" aliasName="fdxD"><graphics x="1576.7170753479004" y="1130.8597717285156"/><att type="string" name="shared_name" value="Rv3503c"/></node>
<node id="1162" label="Rv3656c" aliasName="Rv3656c"><graphics x="3666.6517944335938" y="2656.436276435852"/><att type="string" name="shared_name" value="Rv3656c"/></node>
<node id="1163" label="Rv0305c" aliasName="PPE6"><graphics x="3784.84033203125" y="672.6980590820312"/><att type="string" name="shared_name" value="Rv0305c"/></node>
<node id="1164" label="Rv0769" aliasName="Rv0769"><graphics x="3536.5842895507812" y="1895.9041137695312"/><att type="string" name="shared_name" value="Rv0769"/></node>
<node id="1165" label="Rv3595c" aliasName="PE_PGRS59"><graphics x="2123.2659301757812" y="1145.7503051757812"/><att type="string" name="shared_name" value="Rv3595c"/></node>
<node id="1166" label="Rv2142c" aliasName="Rv2142c"><graphics x="1130.7634582519531" y="2100.2404174804688"/><att type="string" name="shared_name" value="Rv2142c"/></node>
<node id="1167" label="Rv1761c" aliasName="Rv1761c"><graphics x="772.2017211914062" y="2817.602783203125"/><att type="string" name="shared_name" value="Rv1761c"/></node>
<node id="1168" label="Rv3387" aliasName="Rv3387"><graphics x="1453.8377304077148" y="2189.3717651367188"/><att type="string" name="shared_name" value="Rv3387"/></node>
<node id="1169" label="Rv3386" aliasName="Rv3386"><graphics x="1426.894660949707" y="2219.4719848632812"/><att type="string" name="shared_name" value="Rv3386"/></node>
<node id="1170" label="Rv0376c" aliasName="Rv0376c"><graphics x="2712.9666748046875" y="1087.4176330566406"/><att type="string" name="shared_name" value="Rv0376c"/></node>
<node id="1171" label="Rv3615c" aliasName="Rv3615c"><graphics x="3951.565185546875" y="1997.1323852539062"/><att type="string" name="shared_name" value="Rv3615c"/></node>
<node id="1172" label="Rv3388" aliasName="PE_PGRS52"><graphics x="1438.5574645996094" y="2165.4712524414062"/><att type="string" name="shared_name" value="Rv3388"/></node>
<node id="1173" label="Rv1154c" aliasName="Rv1154c"><graphics x="790.4251708984375" y="1381.1180572509766"/><att type="string" name="shared_name" value="Rv1154c"/></node>
<node id="1174" label="Rv1793" aliasName="esxN"><graphics x="1185.4472961425781" y="1757.3027801513672"/><att type="string" name="shared_name" value="Rv1793"/></node>
<node id="1175" label="Rv3720" aliasName="Rv3720"><graphics x="3665.612569093704" y="2969.6309814453125"/><att type="string" name="shared_name" value="Rv3720"/></node>
<node id="1176" label="Rv1794" aliasName="Rv1794"><graphics x="1116.2111206054688" y="1721.8376007080078"/><att type="string" name="shared_name" value="Rv1794"/></node>
<node id="1177" label="Rv1795" aliasName="Rv1795"><graphics x="1081.6865234375" y="1744.7864074707031"/><att type="string" name="shared_name" value="Rv1795"/></node>
<node id="1178" label="Rv0643c" aliasName="mmaA3"><graphics x="1556.0715732574463" y="1273.9302062988281"/><att type="string" name="shared_name" value="Rv0643c"/></node>
<node id="1179" label="Rv1796" aliasName="mycP5"><graphics x="1081.4849548339844" y="1716.7423858642578"/><att type="string" name="shared_name" value="Rv1796"/></node>
<node id="1180" label="Rv3728" aliasName="Rv3728"><graphics x="1042.7042832374573" y="3006.056915283203"/><att type="string" name="shared_name" value="Rv3728"/></node>
<node id="1181" label="Rv0923c" aliasName="Rv0923c"><graphics x="3985.9548263549805" y="2502.4586458206177"/><att type="string" name="shared_name" value="Rv0923c"/></node>
<node id="1182" label="Rv3727" aliasName="Rv3727"><graphics x="1073.4061875343323" y="3009.1073303222656"/><att type="string" name="shared_name" value="Rv3727"/></node>
<node id="1183" label="Rv1391" aliasName="dfp"><graphics x="1349.2659134864807" y="3008.365753173828"/><att type="string" name="shared_name" value="Rv1391"/></node>
<node id="1184" label="Rv0160c" aliasName="PE4"><graphics x="214.880859375" y="2886.8717041015625"/><att type="string" name="shared_name" value="Rv0160c"/></node>
<node id="1185" label="Rv1392" aliasName="metK"><graphics x="1559.9742908477783" y="1235.6676940917969"/><att type="string" name="shared_name" value="Rv1392"/></node>
<node id="1186" label="Rv3726" aliasName="Rv3726"><graphics x="77.72320556640625" y="3006.056915283203"/><att type="string" name="shared_name" value="Rv3726"/></node>
<node id="1187" label="Rv0571c" aliasName="Rv0571c"><graphics x="1147.8398132324219" y="1974.9928283691406"/><att type="string" name="shared_name" value="Rv0571c"/></node>
<node id="1188" label="Rv2732c" aliasName="Rv2732c"><graphics x="2180.1111450195312" y="1685.3246765136719"/><att type="string" name="shared_name" value="Rv2732c"/></node>
<node id="1189" label="Rv1797" aliasName="Rv1797"><graphics x="1078.7291259765625" y="1691.4835815429688"/><att type="string" name="shared_name" value="Rv1797"/></node>
<node id="1190" label="Rv3770c" aliasName="Rv3770c"><graphics x="3759.80078125" y="2099.0112915039062"/><att type="string" name="shared_name" value="Rv3770c"/></node>
<node id="1191" label="Rv1724c" aliasName="Rv1724c"><graphics x="3893.560302734375" y="955.3062763214111"/><att type="string" name="shared_name" value="Rv1724c"/></node>
<node id="1192" label="Rv1798" aliasName="Rv1798"><graphics x="1101.9180603027344" y="1692.863037109375"/><att type="string" name="shared_name" value="Rv1798"/></node>
<node id="1193" label="Rv1799" aliasName="lppT"><graphics x="2328.156982421875" y="2917.7147827148438"/><att type="string" name="shared_name" value="Rv1799"/></node>
<node id="1194" label="Rv1212c" aliasName="Rv1212c"><graphics x="1539.9333149194717" y="1782.769271850586"/><att type="string" name="shared_name" value="Rv1212c"/></node>
<node id="1195" label="Rv1387" aliasName="PPE20"><graphics x="418.51513671875" y="2985.7923583984375"/><att type="string" name="shared_name" value="Rv1387"/></node>
<node id="1196" label="Rv1386" aliasName="PE15"><graphics x="408.033447265625" y="2956.7376708984375"/><att type="string" name="shared_name" value="Rv1386"/></node>
<node id="1197" label="Rv1151c" aliasName="Rv1151c"><graphics x="1710.0592498779297" y="2002.0029602050781"/><att type="string" name="shared_name" value="Rv1151c"/></node>
<node id="1198" label="Rv3614c" aliasName="Rv3614c"><graphics x="3930.8153076171875" y="2022.7861938476562"/><att type="string" name="shared_name" value="Rv3614c"/></node>
<node id="1199" label="Rv3334" aliasName="Rv3334"><graphics x="2321.8436279296875" y="1708.4042205810547"/><att type="string" name="shared_name" value="Rv3334"/></node>
<node id="1200" label="Rv0770" aliasName="Rv0770"><graphics x="3504.0128784179688" y="1951.7673950195312"/><att type="string" name="shared_name" value="Rv0770"/></node>
<node id="1201" label="Rv0962c" aliasName="lprP"><graphics x="2667.372314453125" y="143.66552734375"/><att type="string" name="shared_name" value="Rv0962c"/></node>
<node id="1202" label="Rv3331" aliasName="sugI"><graphics x="3869.4276325702667" y="2968.1639404296875"/><att type="string" name="shared_name" value="Rv3331"/></node>
<node id="1203" label="Rv0771" aliasName="Rv0771"><graphics x="3507.2529296875" y="1918.2691040039062"/><att type="string" name="shared_name" value="Rv0771"/></node>
<node id="1204" label="Rv0572c" aliasName="Rv0572c"><graphics x="1137.6674194335938" y="1812.5978546142578"/><att type="string" name="shared_name" value="Rv0572c"/></node>
<node id="1205" label="Rv3332" aliasName="nagA"><graphics x="3840.7547810077667" y="2956.7376708984375"/><att type="string" name="shared_name" value="Rv3332"/></node>
<node id="1206" label="Rv0772" aliasName="purD"><graphics x="3474.5142822265625" y="1910.6582641601562"/><att type="string" name="shared_name" value="Rv0772"/></node>
<node id="1207" label="Rv1385" aliasName="pyrF"><graphics x="3819.421875" y="2299.7598266601562"/><att type="string" name="shared_name" value="Rv1385"/></node>
<node id="1208" label="Rv0375c" aliasName="Rv0375c"><graphics x="2889.9854736328125" y="1099.7098693847656"/><att type="string" name="shared_name" value="Rv0375c"/></node>
<node id="1209" label="Rv0775" aliasName="Rv0775"><graphics x="904.4142456054688" y="2833.7359313964844"/><att type="string" name="shared_name" value="Rv0775"/></node>
<node id="1210" label="Rv0777" aliasName="purB"><graphics x="894.3158569335938" y="2803.5216064453125"/><att type="string" name="shared_name" value="Rv0777"/></node>
<node id="1211" label="Rv0272c" aliasName="Rv0272c"><graphics x="2599.3849182128906" y="2886.8717041015625"/><att type="string" name="shared_name" value="Rv0272c"/></node>
<node id="1212" label="Rv3337" aliasName="Rv3337"><graphics x="2286.2277975082397" y="2858.7747802734375"/><att type="string" name="shared_name" value="Rv3337"/></node>
<node id="1213" label="Rv3338" aliasName="Rv3338"><graphics x="2270.2026510238647" y="2831.1964111328125"/><att type="string" name="shared_name" value="Rv3338"/></node>
<node id="1214" label="Rv3731" aliasName="ligC"><graphics x="1678.4415435791016" y="1871.0784606933594"/><att type="string" name="shared_name" value="Rv3731"/></node>
<node id="1215" label="Rv3064c" aliasName="Rv3064c"><graphics x="906.1788330078125" y="961.9273681640625"/><att type="string" name="shared_name" value="Rv3064c"/></node>
<node id="1216" label="Rv0644c" aliasName="mmaA2"><graphics x="1562.860544204712" y="1290.6417541503906"/><att type="string" name="shared_name" value="Rv0644c"/></node>
<node id="1217" label="Rv3654c" aliasName="Rv3654c"><graphics x="3691.8558959960938" y="2666.946743965149"/><att type="string" name="shared_name" value="Rv3654c"/></node>
<node id="1218" label="Rv3598c" aliasName="lysS"><graphics x="2366.7369995117188" y="740.6668701171875"/><att type="string" name="shared_name" value="Rv3598c"/></node>
<node id="1219" label="Rv3737" aliasName="Rv3737"><graphics x="1612.7524795532227" y="2175.4872436523438"/><att type="string" name="shared_name" value="Rv3737"/></node>
<node id="1220" label="Rv0373c" aliasName="Rv0373c"><graphics x="2860.6219482421875" y="1127.0738830566406"/><att type="string" name="shared_name" value="Rv0373c"/></node>
<node id="1221" label="Rv3770A" aliasName="Rv3770A"><graphics x="3767.6112060546875" y="2130.2109985351562"/><att type="string" name="shared_name" value="Rv3770A"/></node>
<node id="1222" label="Rv1788" aliasName="PE18"><graphics x="3964.248529434204" y="1570.7007446289062"/><att type="string" name="shared_name" value="Rv1788"/></node>
<node id="1223" label="Rv3770B" aliasName="Rv3770B"><graphics x="3775.4566650390625" y="2162.3529663085938"/><att type="string" name="shared_name" value="Rv3770B"/></node>
<node id="1224" label="Rv1789" aliasName="PPE26"><graphics x="3995.693597793579" y="1561.4988403320312"/><att type="string" name="shared_name" value="Rv1789"/></node>
<node id="1225" label="Rv3509c" aliasName="ilvX"><graphics x="1238.0230712890625" y="1540.9443664550781"/><att type="string" name="shared_name" value="Rv3509c"/></node>
<node id="1226" label="Rv3736" aliasName="Rv3736"><graphics x="1656.5814819335938" y="2051.858154296875"/><att type="string" name="shared_name" value="Rv3736"/></node>
<node id="1227" label="Rv1004c" aliasName="Rv1004c"><graphics x="2833.858642578125" y="2448.8701782226562"/><att type="string" name="shared_name" value="Rv1004c"/></node>
<node id="1228" label="Rv1725c" aliasName="Rv1725c"><graphics x="3862.234130859375" y="965.0191135406494"/><att type="string" name="shared_name" value="Rv1725c"/></node>
<node id="1229" label="Rv1786" aliasName="Rv1786"><graphics x="3950.918207168579" y="1604.4287719726562"/><att type="string" name="shared_name" value="Rv1786"/></node>
<node id="1230" label="Rv2733c" aliasName="Rv2733c"><graphics x="2203.099365234375" y="1672.2358932495117"/><att type="string" name="shared_name" value="Rv2733c"/></node>
<node id="1231" label="Rv3735" aliasName="Rv3735"><graphics x="1702.5567932128906" y="1912.0467224121094"/><att type="string" name="shared_name" value="Rv3735"/></node>
<node id="1232" label="Rv1787" aliasName="PPE25"><graphics x="3954.5262393951416" y="1538.5286254882812"/><att type="string" name="shared_name" value="Rv1787"/></node>
<node id="1233" label="Rv0780" aliasName="hemH"><graphics x="1402.945083618164" y="1499.6918830871582"/><att type="string" name="shared_name" value="Rv0780"/></node>
<node id="1234" label="Rv3613c" aliasName="Rv3613c"><graphics x="3910.6116333007812" y="2047.7546997070312"/><att type="string" name="shared_name" value="Rv3613c"/></node>
<node id="1235" label="Rv3325" aliasName="Rv3325"><graphics x="2328.1581420898438" y="1458.4576110839844"/><att type="string" name="shared_name" value="Rv3325"/></node>
<node id="1236" label="Rv0374c" aliasName="Rv0374c"><graphics x="2813.992431640625" y="1101.6619873046875"/><att type="string" name="shared_name" value="Rv0374c"/></node>
<node id="1237" label="Rv1395" aliasName="Rv1395"><graphics x="1094.0142517089844" y="2956.7376708984375"/><att type="string" name="shared_name" value="Rv1395"/></node>
<node id="1238" label="Rv0784" aliasName="Rv0784"><graphics x="1145.1360473632812" y="1598.624267578125"/><att type="string" name="shared_name" value="Rv0784"/></node>
<node id="1239" label="Rv0963c" aliasName="Rv0963c"><graphics x="2644.3094482421875" y="127.1591796875"/><att type="string" name="shared_name" value="Rv0963c"/></node>
<node id="1240" label="Rv0781" aliasName="ptrBa"><graphics x="1464.0078430175781" y="1548.0044221878052"/><att type="string" name="shared_name" value="Rv0781"/></node>
<node id="1241" label="Rv0573c" aliasName="Rv0573c"><graphics x="1147.5746765136719" y="1678.8961715698242"/><att type="string" name="shared_name" value="Rv0573c"/></node>
<node id="1242" label="Rv0782" aliasName="ptrBb"><graphics x="1438.6895751953125" y="1526.0550918579102"/><att type="string" name="shared_name" value="Rv0782"/></node>
<node id="1243" label="Rv0787" aliasName="Rv0787"><graphics x="1296.5425415039062" y="1439.226676940918"/><att type="string" name="shared_name" value="Rv0787"/></node>
<node id="1244" label="Rv0788" aliasName="purQ"><graphics x="1320.5034790039062" y="1438.384506225586"/><att type="string" name="shared_name" value="Rv0788"/></node>
<node id="1245" label="Rv0785" aliasName="Rv0785"><graphics x="1185.830810546875" y="1585.8494415283203"/><att type="string" name="shared_name" value="Rv0785"/></node>
<node id="1246" label="Rv0858c" aliasName="Rv0858c"><graphics x="208.84628295898438" y="2845.8636474609375"/><att type="string" name="shared_name" value="Rv0858c"/></node>
<node id="1247" label="Rv3326" aliasName="Rv3326"><graphics x="2366.6060180664062" y="1442.1782302856445"/><att type="string" name="shared_name" value="Rv3326"/></node>
<node id="1248" label="Rv3327" aliasName="Rv3327"><graphics x="2430.6063842773438" y="1412.6681060791016"/><att type="string" name="shared_name" value="Rv3327"/></node>
<node id="1249" label="Rv3329" aliasName="Rv3329"><graphics x="2922.859151124954" y="2956.7376708984375"/><att type="string" name="shared_name" value="Rv3329"/></node>
<node id="1250" label="Rv0273c" aliasName="Rv0273c"><graphics x="2571.3603515625" y="2899.7823486328125"/><att type="string" name="shared_name" value="Rv0273c"/></node>
<node id="1251" label="Rv1578c" aliasName="Rv1578c"><graphics x="3573.7906494140625" y="500.4573974609375"/><att type="string" name="shared_name" value="Rv1578c"/></node>
<node id="1252" label="Rv0645c" aliasName="mmaA1"><graphics x="1580.9504280090332" y="1405.4268341064453"/><att type="string" name="shared_name" value="Rv0645c"/></node>
<node id="1253" label="Rv3747" aliasName="Rv3747"><graphics x="1327.0962524414062" y="2913.9471435546875"/><att type="string" name="shared_name" value="Rv3747"/></node>
<node id="1254" label="Rv0925c" aliasName="Rv0925c"><graphics x="4000.9936447143555" y="2473.832058906555"/><att type="string" name="shared_name" value="Rv0925c"/></node>
<node id="1255" label="Rv3744" aliasName="Rv3744"><graphics x="2314.742919921875" y="1253.5852661132812"/><att type="string" name="shared_name" value="Rv3744"/></node>
<node id="1256" label="Rv1214c" aliasName="PE14"><graphics x="963.314697265625" y="2456.6766357421875"/><att type="string" name="shared_name" value="Rv1214c"/></node>
<node id="1257" label="Rv0372c" aliasName="Rv0372c"><graphics x="2841.7115478515625" y="1095.9870300292969"/><att type="string" name="shared_name" value="Rv0372c"/></node>
<node id="1258" label="Rv3748" aliasName="Rv3748"><graphics x="1297.631591796875" y="2926.6505126953125"/><att type="string" name="shared_name" value="Rv3748"/></node>
<node id="1259" label="Rv0799c" aliasName="Rv0799c"><graphics x="2583.328369140625" y="1590.257984161377"/><att type="string" name="shared_name" value="Rv0799c"/></node>
<node id="1260" label="Rv0793" aliasName="Rv0793"><graphics x="1566.0872802734375" y="2906.2908935546875"/><att type="string" name="shared_name" value="Rv0793"/></node>
<node id="1261" label="Rv3354" aliasName="Rv3354"><graphics x="3926.76513671875" y="1123.0560894012451"/><att type="string" name="shared_name" value="Rv3354"/></node>
<node id="1262" label="Rv0964c" aliasName="Rv0964c"><graphics x="2634.1253662109375" y="162.808837890625"/><att type="string" name="shared_name" value="Rv0964c"/></node>
<node id="1263" label="Rv0795" aliasName="Rv0795"><graphics x="2722.4930419921875" y="1279.0541076660156"/><att type="string" name="shared_name" value="Rv0795"/></node>
<node id="1264" label="Rv3357" aliasName="Rv3357"><graphics x="2146.54150390625" y="862.9421997070312"/><att type="string" name="shared_name" value="Rv3357"/></node>
<node id="1265" label="Rv3358" aliasName="Rv3358"><graphics x="2168.670166015625" y="833.0304565429688"/><att type="string" name="shared_name" value="Rv3358"/></node>
<node id="1266" label="Rv3612c" aliasName="Rv3612c"><graphics x="3890.9295654296875" y="2072.0650024414062"/><att type="string" name="shared_name" value="Rv3612c"/></node>
<node id="1267" label="Rv1765A" aliasName="Rv1765A"><graphics x="2704.7889404296875" y="1661.4590225219727"/><att type="string" name="shared_name" value="Rv1765A"/></node>
<node id="1268" label="Rv3359" aliasName="Rv3359"><graphics x="2183.6860961914062" y="857.5180053710938"/><att type="string" name="shared_name" value="Rv3359"/></node>
<node id="1269" label="Rv0796" aliasName="Rv0796"><graphics x="2718.681640625" y="1310.6759033203125"/><att type="string" name="shared_name" value="Rv0796"/></node>
<node id="1270" label="Rv0797" aliasName="Rv0797"><graphics x="2692.1234130859375" y="1292.2208557128906"/><att type="string" name="shared_name" value="Rv0797"/></node>
<node id="1271" label="Rv1990A" aliasName="Rv1990A"><graphics x="1816.7330932617188" y="1876.1233215332031"/><att type="string" name="shared_name" value="Rv1990A"/></node>
<node id="1272" label="Rv1579c" aliasName="Rv1579c"><graphics x="3645.0599365234375" y="527.584716796875"/><att type="string" name="shared_name" value="Rv1579c"/></node>
<node id="1273" label="Rv3751" aliasName="Rv3751"><graphics x="536.02294921875" y="2064.7913513183594"/><att type="string" name="shared_name" value="Rv3751"/></node>
<node id="1274" label="Rv1424c" aliasName="Rv1424c"><graphics x="1781.4997253417969" y="1722.9301452636719"/><att type="string" name="shared_name" value="Rv1424c"/></node>
<node id="1275" label="Rv2735c" aliasName="Rv2735c"><graphics x="2111.0386962890625" y="2886.8717041015625"/><att type="string" name="shared_name" value="Rv2735c"/></node>
<node id="1276" label="Rv0646c" aliasName="lipG"><graphics x="1587.0010223388672" y="1326.5076599121094"/><att type="string" name="shared_name" value="Rv0646c"/></node>
<node id="1277" label="Rv0371c" aliasName="Rv0371c"><graphics x="2782.1865234375" y="1087.9396362304688"/><att type="string" name="shared_name" value="Rv0371c"/></node>
<node id="1278" label="Rv0924c" aliasName="mntH"><graphics x="3966.8017501831055" y="2477.6808137893677"/><att type="string" name="shared_name" value="Rv0924c"/></node>
<node id="1279" label="Rv3340" aliasName="metC"><graphics x="3575.8465576171875" y="1235.9525756835938"/><att type="string" name="shared_name" value="Rv3340"/></node>
<node id="1280" label="Rv3341" aliasName="metX"><graphics x="1086.1214599609375" y="2078.57861328125"/><att type="string" name="shared_name" value="Rv3341"/></node>
<node id="1281" label="Rv3342" aliasName="Rv3342"><graphics x="1630.9095611572266" y="1936.2271728515625"/><att type="string" name="shared_name" value="Rv3342"/></node>
<node id="1282" label="Rv0798c" aliasName="cfp29"><graphics x="2559.0557250976562" y="1563.000099658966"/><att type="string" name="shared_name" value="Rv0798c"/></node>
<node id="1283" label="Rv1101c" aliasName="Rv1101c"><graphics x="1803.0423278808594" y="1057.5722351074219"/><att type="string" name="shared_name" value="Rv1101c"/></node>
<node id="1284" label="Rv3348" aliasName="Rv3348"><graphics x="2162.6712789535522" y="2803.5216064453125"/><att type="string" name="shared_name" value="Rv3348"/></node>
<node id="1285" label="Rv3469c" aliasName="mhpE"><graphics x="952.9649047851562" y="1373.780044555664"/><att type="string" name="shared_name" value="Rv3469c"/></node>
<node id="1286" label="Rv0965c" aliasName="Rv0965c"><graphics x="2604.3924560546875" y="208.6533203125"/><att type="string" name="shared_name" value="Rv0965c"/></node>
<node id="1287" label="Rv0966c" aliasName="Rv0966c"><graphics x="2630.4134521484375" y="203.5914306640625"/><att type="string" name="shared_name" value="Rv0966c"/></node>
<node id="1288" label="Rv3315c" aliasName="cdd"><graphics x="1813.8721008300781" y="2803.5216064453125"/><att type="string" name="shared_name" value="Rv3315c"/></node>
<node id="1289" label="Rv1348" aliasName="Rv1348"><graphics x="1995.2662048339844" y="1857.6552734375"/><att type="string" name="shared_name" value="Rv1348"/></node>
<node id="1290" label="Rv1349" aliasName="Rv1349"><graphics x="2023.5820617675781" y="1877.8578186035156"/><att type="string" name="shared_name" value="Rv1349"/></node>
<node id="1291" label="Rv1346" aliasName="fadE14"><graphics x="1775.4715270996094" y="2046.3463439941406"/><att type="string" name="shared_name" value="Rv1346"/></node>
<node id="1292" label="Rv1255c" aliasName="Rv1255c"><graphics x="494.5828857421875" y="1263.0814819335938"/><att type="string" name="shared_name" value="Rv1255c"/></node>
<node id="1293" label="Rv1344" aliasName="Rv1344"><graphics x="1775.5664825439453" y="2005.9328002929688"/><att type="string" name="shared_name" value="Rv1344"/></node>
<node id="1294" label="Rv1345" aliasName="fadD33"><graphics x="1801.1355895996094" y="2039.7917175292969"/><att type="string" name="shared_name" value="Rv1345"/></node>
<node id="1295" label="Rv3395A" aliasName="Rv3395A"><graphics x="3982.3009033203125" y="2741.3213472366333"/><att type="string" name="shared_name" value="Rv3395A"/></node>
<node id="1296" label="Rv0600c" aliasName="Rv0600c"><graphics x="1401.4603576660156" y="1862.8015747070312"/><att type="string" name="shared_name" value="Rv0600c"/></node>
<node id="1297" label="Rv1340" aliasName="rph"><graphics x="611.7760620117188" y="2127.7518920898438"/><att type="string" name="shared_name" value="Rv1340"/></node>
<node id="1298" label="Rv3394c" aliasName="Rv3394c"><graphics x="3982.7557373046875" y="2773.1699800491333"/><att type="string" name="shared_name" value="Rv3394c"/></node>
<node id="1299" label="Rv0853c" aliasName="pdc"><graphics x="1038.2500305175781" y="1226.6431579589844"/><att type="string" name="shared_name" value="Rv0853c"/></node>
<node id="1300" label="Rv1216c" aliasName="Rv1216c"><graphics x="976.8251342773438" y="2474.3719482421875"/><att type="string" name="shared_name" value="Rv1216c"/></node>
<node id="1301" label="Rv1505c" aliasName="Rv1505c"><graphics x="3520.863525390625" y="2179.4235229492188"/><att type="string" name="shared_name" value="Rv1505c"/></node>
<node id="1302" label="Rv2257c" aliasName="Rv2257c"><graphics x="493.041259765625" y="2083.6238403320312"/><att type="string" name="shared_name" value="Rv2257c"/></node>
<node id="1303" label="Rv1728c" aliasName="Rv1728c"><graphics x="3170.8414916992188" y="2886.8717041015625"/><att type="string" name="shared_name" value="Rv1728c"/></node>
<node id="1304" label="Rv3213c" aliasName="Rv3213c"><graphics x="2346.3259887695312" y="2404.0477294921875"/><att type="string" name="shared_name" value="Rv3213c"/></node>
<node id="1305" label="Rv0680c" aliasName="Rv0680c"><graphics x="2092.4908447265625" y="2015.3025512695312"/><att type="string" name="shared_name" value="Rv0680c"/></node>
<node id="1306" label="Rv0814c" aliasName="sseC2"><graphics x="1686.289654970169" y="3006.497344970703"/><att type="string" name="shared_name" value="Rv0814c"/></node>
<node id="1307" label="Rv1907c" aliasName="Rv1907c"><graphics x="1336.2410583496094" y="1290.7545166015625"/><att type="string" name="shared_name" value="Rv1907c"/></node>
<node id="1308" label="Rv3427c" aliasName="Rv3427c"><graphics x="3683.1993408203125" y="2099.0112915039062"/><att type="string" name="shared_name" value="Rv3427c"/></node>
<node id="1309" label="Rv2889c" aliasName="tsf"><graphics x="1688.3397064208984" y="1305.3334045410156"/><att type="string" name="shared_name" value="Rv2889c"/></node>
<node id="1310" label="Rv0534c" aliasName="menA"><graphics x="1722.4445037841797" y="1280.2342529296875"/><att type="string" name="shared_name" value="Rv0534c"/></node>
<node id="1311" label="Rv1576c" aliasName="Rv1576c"><graphics x="3553.3031005859375" y="472.74676513671875"/><att type="string" name="shared_name" value="Rv1576c"/></node>
<node id="1312" label="Rv1990c" aliasName="Rv1990c"><graphics x="1800.2709045410156" y="1834.6615600585938"/><att type="string" name="shared_name" value="Rv1990c"/></node>
<node id="1313" label="Rv1358" aliasName="Rv1358"><graphics x="1915.1939086914062" y="2063.356658935547"/><att type="string" name="shared_name" value="Rv1358"/></node>
<node id="1314" label="Rv1359" aliasName="Rv1359"><graphics x="1896.6130676269531" y="2023.2239379882812"/><att type="string" name="shared_name" value="Rv1359"/></node>
<node id="1315" label="Rv3314c" aliasName="deoA"><graphics x="1822.3221130371094" y="2850.8641357421875"/><att type="string" name="shared_name" value="Rv3314c"/></node>
<node id="1316" label="Rv1256c" aliasName="cyp130"><graphics x="461.6439208984375" y="1240.8229064941406"/><att type="string" name="shared_name" value="Rv1256c"/></node>
<node id="1317" label="Rv3820c" aliasName="papA2"><graphics x="2495.013945579529" y="2803.5216064453125"/><att type="string" name="shared_name" value="Rv3820c"/></node>
<node id="1318" label="Rv1350" aliasName="fabG"><graphics x="1665.4575805664062" y="1703.2245330810547"/><att type="string" name="shared_name" value="Rv1350"/></node>
<node id="1319" label="Rv1351" aliasName="Rv1351"><graphics x="1868.3743896484375" y="1799.3872985839844"/><att type="string" name="shared_name" value="Rv1351"/></node>
<node id="1320" label="Rv1352" aliasName="Rv1352"><graphics x="1775.0272064208984" y="1754.6766052246094"/><att type="string" name="shared_name" value="Rv1352"/></node>
<node id="1321" label="Rv3428c" aliasName="Rv3428c"><graphics x="3683.8861083984375" y="2132.9168090820312"/><att type="string" name="shared_name" value="Rv3428c"/></node>
<node id="1322" label="Rv1906c" aliasName="Rv1906c"><graphics x="1182.0798645019531" y="1306.3033447265625"/><att type="string" name="shared_name" value="Rv1906c"/></node>
<node id="1323" label="Rv3249c" aliasName="Rv3249c"><graphics x="1977.2998962402344" y="902.2828979492188"/><att type="string" name="shared_name" value="Rv3249c"/></node>
<node id="1324" label="Rv1729c" aliasName="Rv1729c"><graphics x="3200.418258666992" y="2895.7296142578125"/><att type="string" name="shared_name" value="Rv1729c"/></node>
<node id="1325" label="Rv1215c" aliasName="Rv1215c"><graphics x="945.9393310546875" y="2490.760009765625"/><att type="string" name="shared_name" value="Rv1215c"/></node>
<node id="1326" label="Rv1504c" aliasName="Rv1504c"><graphics x="3474.5142822265625" y="2196.9015502929688"/><att type="string" name="shared_name" value="Rv1504c"/></node>
<node id="1327" label="Rv2258c" aliasName="Rv2258c"><graphics x="479.565185546875" y="2118.80908203125"/><att type="string" name="shared_name" value="Rv2258c"/></node>
<node id="1328" label="Rv1991c" aliasName="Rv1991c"><graphics x="1774.637466430664" y="1572.0967426300049"/><att type="string" name="shared_name" value="Rv1991c"/></node>
<node id="1329" label="Rv1577c" aliasName="Rv1577c"><graphics x="3539.0457763671875" y="497.0604248046875"/><att type="string" name="shared_name" value="Rv1577c"/></node>
<node id="1330" label="Rv0410c" aliasName="pknG"><graphics x="1684.109390258789" y="1951.9757995605469"/><att type="string" name="shared_name" value="Rv0410c"/></node>
<node id="1331" label="Rv1257c" aliasName="Rv1257c"><graphics x="606.80029296875" y="1317.5357818603516"/><att type="string" name="shared_name" value="Rv1257c"/></node>
<node id="1332" label="Rv0602c" aliasName="tcrA"><graphics x="1338.8781280517578" y="1728.9258422851562"/><att type="string" name="shared_name" value="Rv0602c"/></node>
<node id="1333" label="Rv3313c" aliasName="add"><graphics x="1774.5572204589844" y="2859.5980224609375"/><att type="string" name="shared_name" value="Rv3313c"/></node>
<node id="1334" label="Rv2568c" aliasName="Rv2568c"><graphics x="1511.9325637817383" y="572.13623046875"/><att type="string" name="shared_name" value="Rv2568c"/></node>
<node id="1335" label="Rv3392c" aliasName="cmaA1"><graphics x="702.0948486328125" y="1370.7678985595703"/><att type="string" name="shared_name" value="Rv3392c"/></node>
<node id="1336" label="Rv1909c" aliasName="furA"><graphics x="1299.984848022461" y="1296.2381286621094"/><att type="string" name="shared_name" value="Rv1909c"/></node>
<node id="1337" label="Rv0574c" aliasName="Rv0574c"><graphics x="1113.4717102050781" y="1766.2716217041016"/><att type="string" name="shared_name" value="Rv0574c"/></node>
<node id="1338" label="Rv1374c" aliasName="Rv1374c"><graphics x="2389.99560546875" y="2886.8717041015625"/><att type="string" name="shared_name" value="Rv1374c"/></node>
<node id="1339" label="Rv2254c" aliasName="Rv2254c"><graphics x="435.3087158203125" y="2165.2438354492188"/><att type="string" name="shared_name" value="Rv2254c"/></node>
<node id="1340" label="Rv3248c" aliasName="sahH"><graphics x="1578.7163848876953" y="1271.4432983398438"/><att type="string" name="shared_name" value="Rv3248c"/></node>
<node id="1341" label="Rv0816c" aliasName="thiX"><graphics x="2104.4091796875" y="1691.2508850097656"/><att type="string" name="shared_name" value="Rv0816c"/></node>
<node id="1342" label="Rv2469c" aliasName="Rv2469c"><graphics x="1357.7796325683594" y="1847.937744140625"/><att type="string" name="shared_name" value="Rv2469c"/></node>
<node id="1343" label="Rv2255c" aliasName="Rv2255c"><graphics x="450.2879638671875" y="2127.679931640625"/><att type="string" name="shared_name" value="Rv2255c"/></node>
<node id="1344" label="Rv1992c" aliasName="ctpG"><graphics x="2082.82861328125" y="1329.8599243164062"/><att type="string" name="shared_name" value="Rv1992c"/></node>
<node id="1345" label="Rv1218c" aliasName="Rv1218c"><graphics x="1006.6856079101562" y="2427.7093505859375"/><att type="string" name="shared_name" value="Rv1218c"/></node>
<node id="1346" label="Rv3286c" aliasName="sigF"><graphics x="1637.7699661254883" y="1149.025390625"/><att type="string" name="shared_name" value="Rv3286c"/></node>
<node id="1347" label="Rv3307" aliasName="deoD"><graphics x="1149.7011413574219" y="1708.0177917480469"/><att type="string" name="shared_name" value="Rv3307"/></node>
<node id="1348" label="Rv3312c" aliasName="Rv3312c"><graphics x="1765.8407287597656" y="2812.2843017578125"/><att type="string" name="shared_name" value="Rv3312c"/></node>
<node id="1349" label="Rv3304" aliasName="Rv3304"><graphics x="1594.5395188331604" y="3006.056915283203"/><att type="string" name="shared_name" value="Rv3304"/></node>
<node id="1350" label="Rv1258c" aliasName="Rv1258c"><graphics x="542.4063720703125" y="1289.3303833007812"/><att type="string" name="shared_name" value="Rv1258c"/></node>
<node id="1351" label="Rv2569c" aliasName="Rv2569c"><graphics x="1519.6075763702393" y="607.2222290039062"/><att type="string" name="shared_name" value="Rv2569c"/></node>
<node id="1352" label="Rv3308" aliasName="pmmB"><graphics x="1234.4031982421875" y="2193.9531860351562"/><att type="string" name="shared_name" value="Rv3308"/></node>
<node id="1353" label="Rv1371" aliasName="Rv1371"><graphics x="1598.7542419433594" y="2476.5724487304688"/><att type="string" name="shared_name" value="Rv1371"/></node>
<node id="1354" label="Rv1372" aliasName="Rv1372"><graphics x="1571.263584136963" y="2448.586669921875"/><att type="string" name="shared_name" value="Rv1372"/></node>
<node id="1355" label="Rv1373" aliasName="Rv1373"><graphics x="1561.3410263061523" y="2485.64306640625"/><att type="string" name="shared_name" value="Rv1373"/></node>
<node id="1356" label="Rv1908c" aliasName="katG"><graphics x="1479.106674194336" y="1281.7543334960938"/><att type="string" name="shared_name" value="Rv1908c"/></node>
<node id="1357" label="Rv0575c" aliasName="Rv0575c"><graphics x="1007.8833618164062" y="1648.042625427246"/><att type="string" name="shared_name" value="Rv0575c"/></node>
<node id="1358" label="Rv1375" aliasName="Rv1375"><graphics x="2391.161865234375" y="2917.6756591796875"/><att type="string" name="shared_name" value="Rv1375"/></node>
<node id="1359" label="Rv0601c" aliasName="Rv0601c"><graphics x="1411.4585647583008" y="1772.2877502441406"/><att type="string" name="shared_name" value="Rv0601c"/></node>
<node id="1360" label="Rv1376" aliasName="Rv1376"><graphics x="2417.30322265625" y="2901.2698974609375"/><att type="string" name="shared_name" value="Rv1376"/></node>
<node id="1361" label="Rv0537c" aliasName="Rv0537c"><graphics x="1149.4706115722656" y="1934.361572265625"/><att type="string" name="shared_name" value="Rv0537c"/></node>
<node id="1362" label="Rv0815c" aliasName="cysA2"><graphics x="1655.3808274269104" y="3006.056915283203"/><att type="string" name="shared_name" value="Rv0815c"/></node>
<node id="1363" label="Rv3247c" aliasName="tmk"><graphics x="1077.4975891113281" y="1404.1709747314453"/><att type="string" name="shared_name" value="Rv3247c"/></node>
<node id="1364" label="Rv2256c" aliasName="Rv2256c"><graphics x="411.71484375" y="2142.5604248046875"/><att type="string" name="shared_name" value="Rv2256c"/></node>
<node id="1365" label="Rv1217c" aliasName="Rv1217c"><graphics x="981.975341796875" y="2437.3174438476562"/><att type="string" name="shared_name" value="Rv1217c"/></node>
<node id="1366" label="Rv1993c" aliasName="Rv1993c"><graphics x="1962.89013671875" y="1424.4293518066406"/><att type="string" name="shared_name" value="Rv1993c"/></node>
<node id="1367" label="Rv2790c" aliasName="ltp1"><graphics x="1224.7342529296875" y="976.6336669921875"/><att type="string" name="shared_name" value="Rv2790c"/></node>
<node id="1368" label="Rv2528c" aliasName="mrr"><graphics x="4076.5997517108917" y="2966.9078369140625"/><att type="string" name="shared_name" value="Rv2528c"/></node>
<node id="1369" label="Rv0309" aliasName="Rv0309"><graphics x="3543.626220703125" y="1041.3137817382812"/><att type="string" name="shared_name" value="Rv0309"/></node>
<node id="1370" label="Rv3172c" aliasName="Rv3172c"><graphics x="1698.7093200683594" y="1438.7646408081055"/><att type="string" name="shared_name" value="Rv3172c"/></node>
<node id="1371" label="Rv3398c" aliasName="idsA1"><graphics x="1280.0877380371094" y="1295.5023498535156"/><att type="string" name="shared_name" value="Rv3398c"/></node>
<node id="1372" label="Rv1309" aliasName="atpG"><graphics x="3727.6383056640625" y="2285.8414916992188"/><att type="string" name="shared_name" value="Rv1309"/></node>
<node id="1373" label="Rv1308" aliasName="atpA"><graphics x="3751.2898559570312" y="2300.9520874023438"/><att type="string" name="shared_name" value="Rv1308"/></node>
<node id="1374" label="Rv1838c" aliasName="Rv1838c"><graphics x="4081.99755859375" y="2685.350125312805"/><att type="string" name="shared_name" value="Rv1838c"/></node>
<node id="1375" label="Rv1307" aliasName="atpH"><graphics x="3782.18701171875" y="2288.3471069335938"/><att type="string" name="shared_name" value="Rv1307"/></node>
<node id="1376" label="Rv1306" aliasName="atpF"><graphics x="3758.5994873046875" y="2274.7694702148438"/><att type="string" name="shared_name" value="Rv1306"/></node>
<node id="1377" label="Rv1106c" aliasName="Rv1106c"><graphics x="1435.4055557250977" y="938.0040893554688"/><att type="string" name="shared_name" value="Rv1106c"/></node>
<node id="1378" label="Rv1305" aliasName="atpE"><graphics x="3751.9638061523438" y="2256.2011108398438"/><att type="string" name="shared_name" value="Rv1305"/></node>
<node id="1379" label="Rv3590c" aliasName="PE_PGRS58"><graphics x="2401.7990865707397" y="2833.4107666015625"/><att type="string" name="shared_name" value="Rv3590c"/></node>
<node id="1380" label="Rv1304" aliasName="atpB"><graphics x="3775.9335327148438" y="2239.5114135742188"/><att type="string" name="shared_name" value="Rv1304"/></node>
<node id="1381" label="Rv1303" aliasName="Rv1303"><graphics x="3759.231201171875" y="2216.9015502929688"/><att type="string" name="shared_name" value="Rv1303"/></node>
<node id="1382" label="Rv0300" aliasName="Rv0300"><graphics x="800.108154296875" y="1676.2322540283203"/><att type="string" name="shared_name" value="Rv0300"/></node>
<node id="1383" label="Rv1994c" aliasName="Rv1994c"><graphics x="1940.21533203125" y="1323.9897766113281"/><att type="string" name="shared_name" value="Rv1994c"/></node>
<node id="1384" label="Rv3500c" aliasName="yrbE4B"><graphics x="3435.578389406204" y="2971.3302001953125"/><att type="string" name="shared_name" value="Rv3500c"/></node>
<node id="1385" label="Rv2523c" aliasName="acpS"><graphics x="3501.782989501953" y="2276.3471069335938"/><att type="string" name="shared_name" value="Rv2523c"/></node>
<node id="1386" label="Rv0303" aliasName="Rv0303"><graphics x="829.1573486328125" y="1662.897933959961"/><att type="string" name="shared_name" value="Rv0303"/></node>
<node id="1387" label="Rv2885c" aliasName="Rv2885c"><graphics x="1831.898681640625" y="2544.9647827148438"/><att type="string" name="shared_name" value="Rv2885c"/></node>
<node id="1388" label="Rv0302" aliasName="Rv0302"><graphics x="883.982177734375" y="1672.6726608276367"/><att type="string" name="shared_name" value="Rv0302"/></node>
<node id="1389" label="Rv0301" aliasName="Rv0301"><graphics x="784.3455200195312" y="1654.2122192382812"/><att type="string" name="shared_name" value="Rv0301"/></node>
<node id="1390" label="Rv0308" aliasName="Rv0308"><graphics x="3616.640625" y="1028.6759643554688"/><att type="string" name="shared_name" value="Rv0308"/></node>
<node id="1391" label="Rv2676c" aliasName="Rv2676c"><graphics x="895.1481323242188" y="462.958984375"/><att type="string" name="shared_name" value="Rv2676c"/></node>
<node id="1392" label="Rv3423c" aliasName="alr"><graphics x="3723.813819885254" y="2526.976590156555"/><att type="string" name="shared_name" value="Rv3423c"/></node>
<node id="1393" label="Rv0306" aliasName="Rv0306"><graphics x="3764.2939453125" y="703.4782104492188"/><att type="string" name="shared_name" value="Rv0306"/></node>
<node id="1394" label="Rv3246c" aliasName="mtrA"><graphics x="1389.5776824951172" y="1704.5809936523438"/><att type="string" name="shared_name" value="Rv3246c"/></node>
<node id="1395" label="Rv1310" aliasName="atpD"><graphics x="3722.1942138671875" y="2260.6098022460938"/><att type="string" name="shared_name" value="Rv1310"/></node>
<node id="1396" label="Rv3397c" aliasName="phyA"><graphics x="1189.8129577636719" y="1394.5135650634766"/><att type="string" name="shared_name" value="Rv3397c"/></node>
<node id="1397" label="Rv3171c" aliasName="hpx"><graphics x="1779.0852813720703" y="1247.9592895507812"/><att type="string" name="shared_name" value="Rv3171c"/></node>
<node id="1398" label="Rv2140c" aliasName="TB18.6"><graphics x="1736.812728881836" y="2233.55859375"/><att type="string" name="shared_name" value="Rv2140c"/></node>
<node id="1399" label="Rv3244c" aliasName="lpqB"><graphics x="1480.6291809082031" y="1767.675521850586"/><att type="string" name="shared_name" value="Rv3244c"/></node>
<node id="1400" label="Rv1311" aliasName="atpC"><graphics x="3789.421875" y="2261.9598999023438"/><att type="string" name="shared_name" value="Rv1311"/></node>
<node id="1401" label="Rv3824c" aliasName="papA1"><graphics x="697.4361572265625" y="2985.3510131835938"/><att type="string" name="shared_name" value="Rv3824c"/></node>
<node id="1402" label="Rv1107c" aliasName="xseB"><graphics x="1441.672004699707" y="979.59912109375"/><att type="string" name="shared_name" value="Rv1107c"/></node>
<node id="1403" label="Rv0014c" aliasName="pknB"><graphics x="1903.3124084472656" y="1834.656982421875"/><att type="string" name="shared_name" value="Rv0014c"/></node>
<node id="1404" label="Rv1572c" aliasName="Rv1572c"><graphics x="879.97265625" y="1491.0205612182617"/><att type="string" name="shared_name" value="Rv1572c"/></node>
<node id="1405" label="Rv1837c" aliasName="glcB"><graphics x="645.5003662109375" y="1319.3873291015625"/><att type="string" name="shared_name" value="Rv1837c"/></node>
<node id="1406" label="Rv3501c" aliasName="yrbE4A"><graphics x="3462.794453859329" y="2956.7376708984375"/><att type="string" name="shared_name" value="Rv3501c"/></node>
<node id="1407" label="Rv1219c" aliasName="Rv1219c"><graphics x="997.2105102539062" y="2463.97021484375"/><att type="string" name="shared_name" value="Rv1219c"/></node>
<node id="1408" label="Rv2522c" aliasName="Rv2522c"><graphics x="3488.021270751953" y="2246.1495971679688"/><att type="string" name="shared_name" value="Rv2522c"/></node>
<node id="1409" label="Rv3245c" aliasName="mtrB"><graphics x="1411.9643630981445" y="1703.5080261230469"/><att type="string" name="shared_name" value="Rv3245c"/></node>
<node id="1410" label="Rv3424c" aliasName="Rv3424c"><graphics x="3722.8638458251953" y="2563.627469062805"/><att type="string" name="shared_name" value="Rv3424c"/></node>
<node id="1411" label="Rv2675c" aliasName="Rv2675c"><graphics x="873.4473266601562" y="493.7919921875"/><att type="string" name="shared_name" value="Rv2675c"/></node>
<node id="1412" label="Rv1508c" aliasName="Rv1508c"><graphics x="1312.3839416503906" y="2416.0808715820312"/><att type="string" name="shared_name" value="Rv1508c"/></node>
<node id="1413" label="Rv2886c" aliasName="Rv2886c"><graphics x="1857.2640991210938" y="2535.1675415039062"/><att type="string" name="shared_name" value="Rv2886c"/></node>
<node id="1414" label="Rv0851c" aliasName="Rv0851c"><graphics x="3520.014424562454" y="2956.7376708984375"/><att type="string" name="shared_name" value="Rv0851c"/></node>
<node id="1415" label="Rv1108c" aliasName="xseA"><graphics x="1462.2875213623047" y="940.607421875"/><att type="string" name="shared_name" value="Rv1108c"/></node>
<node id="1416" label="Rv1370c" aliasName="Rv1370c"><graphics x="1585.087287902832" y="2501.9534301757812"/><att type="string" name="shared_name" value="Rv1370c"/></node>
<node id="1417" label="Rv2250c" aliasName="Rv2250c"><graphics x="2407.8468017578125" y="1634.9826431274414"/><att type="string" name="shared_name" value="Rv2250c"/></node>
<node id="1418" label="Rv3396c" aliasName="guaA"><graphics x="1503.7739701271057" y="3006.056915283203"/><att type="string" name="shared_name" value="Rv3396c"/></node>
<node id="1419" label="Rv3243c" aliasName="Rv3243c"><graphics x="1502.4985542297363" y="1737.6261749267578"/><att type="string" name="shared_name" value="Rv3243c"/></node>
<node id="1420" label="Rv0578c" aliasName="PE_PGRS7"><graphics x="1360.0243835449219" y="1306.9454345703125"/><att type="string" name="shared_name" value="Rv0578c"/></node>
<node id="1421" label="Rv3420c" aliasName="rimI"><graphics x="3753.834297180176" y="2579.830105781555"/><att type="string" name="shared_name" value="Rv3420c"/></node>
<node id="1422" label="Rv1199c" aliasName="Rv1199c"><graphics x="1885.3731384277344" y="2281.7507934570312"/><att type="string" name="shared_name" value="Rv1199c"/></node>
<node id="1423" label="Rv0712" aliasName="Rv0712"><graphics x="1833.4938659667969" y="1331.7168731689453"/><att type="string" name="shared_name" value="Rv0712"/></node>
<node id="1424" label="Rv0713" aliasName="Rv0713"><graphics x="1869.9869079589844" y="1324.7474365234375"/><att type="string" name="shared_name" value="Rv0713"/></node>
<node id="1425" label="Rv1324" aliasName="Rv1324"><graphics x="3821.703119277954" y="1612.5767211914062"/><att type="string" name="shared_name" value="Rv1324"/></node>
<node id="1426" label="Rv0015c" aliasName="pknA"><graphics x="1909.4808349609375" y="1816.6924743652344"/><att type="string" name="shared_name" value="Rv0015c"/></node>
<node id="1427" label="Rv0711" aliasName="atsA"><graphics x="1866.7554931640625" y="1351.5397033691406"/><att type="string" name="shared_name" value="Rv0711"/></node>
<node id="1428" label="Rv1328" aliasName="glgP"><graphics x="1873.7646484375" y="1635.7229766845703"/><att type="string" name="shared_name" value="Rv1328"/></node>
<node id="1429" label="Rv0322" aliasName="udgA"><graphics x="1546.4448218345642" y="2309.9300537109375"/><att type="string" name="shared_name" value="Rv0322"/></node>
<node id="1430" label="Rv3659c" aliasName="Rv3659c"><graphics x="3729.1327514648438" y="2667.2337923049927"/><att type="string" name="shared_name" value="Rv3659c"/></node>
<node id="1431" label="Rv3421c" aliasName="Rv3421c"><graphics x="3756.265037536621" y="2550.657742500305"/><att type="string" name="shared_name" value="Rv3421c"/></node>
<node id="1432" label="Rv2465c" aliasName="Rv2465c"><graphics x="1164.1054062843323" y="3008.771514892578"/><att type="string" name="shared_name" value="Rv2465c"/></node>
<node id="1433" label="Rv0790c" aliasName="Rv0790c"><graphics x="1601.879150390625" y="2914.9239501953125"/><att type="string" name="shared_name" value="Rv0790c"/></node>
<node id="1434" label="Rv0328" aliasName="Rv0328"><graphics x="1387.4997253417969" y="2956.7376708984375"/><att type="string" name="shared_name" value="Rv0328"/></node>
<node id="1435" label="Rv1508A" aliasName="Rv1508A"><graphics x="1321.1108093261719" y="2355.3922729492188"/><att type="string" name="shared_name" value="Rv1508A"/></node>
<node id="1436" label="Rv0326" aliasName="Rv0326"><graphics x="595.7973022460938" y="1056.9313659667969"/><att type="string" name="shared_name" value="Rv0326"/></node>
<node id="1437" label="Rv0325" aliasName="Rv0325"><graphics x="617.7662963867188" y="1033.5823974609375"/><att type="string" name="shared_name" value="Rv0325"/></node>
<node id="1438" label="Rv1507c" aliasName="Rv1507c"><graphics x="3508.2333984375" y="2136.8174438476562"/><att type="string" name="shared_name" value="Rv1507c"/></node>
<node id="1439" label="Rv0324" aliasName="Rv0324"><graphics x="605.0145874023438" y="997.823486328125"/><att type="string" name="shared_name" value="Rv0324"/></node>
<node id="1440" label="Rv2525c" aliasName="Rv2525c"><graphics x="893.6038818359375" y="2929.0660400390625"/><att type="string" name="shared_name" value="Rv2525c"/></node>
<node id="1441" label="Rv2678c" aliasName="hemE"><graphics x="858.43798828125" y="460.379638671875"/><att type="string" name="shared_name" value="Rv2678c"/></node>
<node id="1442" label="Rv1109c" aliasName="Rv1109c"><graphics x="1411.4011306762695" y="953.9016723632812"/><att type="string" name="shared_name" value="Rv1109c"/></node>
<node id="1443" label="Rv3242c" aliasName="Rv3242c"><graphics x="1504.3930931091309" y="1777.9830169677734"/><att type="string" name="shared_name" value="Rv3242c"/></node>
<node id="1444" label="Rv1331" aliasName="clpS"><graphics x="792.0894775390625" y="1838.7788391113281"/><att type="string" name="shared_name" value="Rv1331"/></node>
<node id="1445" label="Rv3395c" aliasName="Rv3395c"><graphics x="3982.2337646484375" y="2709.4631929397583"/><att type="string" name="shared_name" value="Rv3395c"/></node>
<node id="1446" label="Rv1334" aliasName="Rv1334"><graphics x="758.3977661132812" y="1920.8628845214844"/><att type="string" name="shared_name" value="Rv1334"/></node>
<node id="1447" label="Rv1333" aliasName="Rv1333"><graphics x="773.3278198242188" y="1878.4940490722656"/><att type="string" name="shared_name" value="Rv1333"/></node>
<node id="1448" label="Rv1336" aliasName="cysM"><graphics x="674.7872314453125" y="2022.8455505371094"/><att type="string" name="shared_name" value="Rv1336"/></node>
<node id="1449" label="Rv3591c" aliasName="Rv3591c"><graphics x="2431.5485982894897" y="2828.5104370117188"/><att type="string" name="shared_name" value="Rv3591c"/></node>
<node id="1450" label="Rv0016c" aliasName="pbpA"><graphics x="1927.1795654296875" y="1851.2055053710938"/><att type="string" name="shared_name" value="Rv0016c"/></node>
<node id="1451" label="Rv1335" aliasName="Rv1335"><graphics x="708.7750854492188" y="2003.3920593261719"/><att type="string" name="shared_name" value="Rv1335"/></node>
<node id="1452" label="Rv1337" aliasName="Rv1337"><graphics x="671.3515014648438" y="2058.9300231933594"/><att type="string" name="shared_name" value="Rv1337"/></node>
<node id="1453" label="Rv1339" aliasName="Rv1339"><graphics x="638.6738891601562" y="2098.5097045898438"/><att type="string" name="shared_name" value="Rv1339"/></node>
<node id="1454" label="Rv1839c" aliasName="Rv1839c"><graphics x="4107.067687988281" y="2668.38210773468"/><att type="string" name="shared_name" value="Rv1839c"/></node>
<node id="1455" label="Rv0751c" aliasName="mmsB"><graphics x="504.291015625" y="2886.8717041015625"/><att type="string" name="shared_name" value="Rv0751c"/></node>
<node id="1456" label="Rv0729" aliasName="xylB"><graphics x="3530.3126220703125" y="2559.71755695343"/><att type="string" name="shared_name" value="Rv0729"/></node>
<node id="1457" label="Rv2888c" aliasName="amiC"><graphics x="1681.4683990478516" y="1345.2651824951172"/><att type="string" name="shared_name" value="Rv2888c"/></node>
<node id="1458" label="Rv0316" aliasName="Rv0316"><graphics x="1415.8071899414062" y="1815.8944702148438"/><att type="string" name="shared_name" value="Rv0316"/></node>
<node id="1459" label="Rv1507A" aliasName="Rv1507A"><graphics x="3484.9144287109375" y="2153.2721557617188"/><att type="string" name="shared_name" value="Rv1507A"/></node>
<node id="1460" label="Rv0319" aliasName="pcp"><graphics x="1775.2006530761719" y="1529.3519687652588"/><att type="string" name="shared_name" value="Rv0319"/></node>
<node id="1461" label="Rv3422c" aliasName="Rv3422c"><graphics x="3731.3010482788086" y="2598.459988594055"/><att type="string" name="shared_name" value="Rv3422c"/></node>
<node id="1462" label="Rv2677c" aliasName="hemY"><graphics x="865.343994140625" y="542.191650390625"/><att type="string" name="shared_name" value="Rv2677c"/></node>
<node id="1463" label="Rv1506c" aliasName="Rv1506c"><graphics x="3500.0941162109375" y="2170.7188110351562"/><att type="string" name="shared_name" value="Rv1506c"/></node>
<node id="1464" label="Rv0315" aliasName="Rv0315"><graphics x="1297.043228149414" y="1831.4992980957031"/><att type="string" name="shared_name" value="Rv0315"/></node>
<node id="1465" label="Rv2270" aliasName="lppN"><graphics x="671.1682739257812" y="796.091064453125"/><att type="string" name="shared_name" value="Rv2270"/></node>
<node id="1466" label="Rv2272" aliasName="Rv2272"><graphics x="773.0940551757812" y="869.191162109375"/><att type="string" name="shared_name" value="Rv2272"/></node>
<node id="1467" label="Rv2271" aliasName="Rv2271"><graphics x="719.1162109375" y="830.1432495117188"/><att type="string" name="shared_name" value="Rv2271"/></node>
<node id="1468" label="Rv1444c" aliasName="Rv1444c"><graphics x="1935.790771484375" y="1901.5592651367188"/><att type="string" name="shared_name" value="Rv1444c"/></node>
<node id="1469" label="Rv3103c" aliasName="Rv3103c"><graphics x="2538.49072265625" y="2886.8717041015625"/><att type="string" name="shared_name" value="Rv3103c"/></node>
<node id="1470" label="Rv2456c" aliasName="Rv2456c"><graphics x="2594.8570556640625" y="947.9425659179688"/><att type="string" name="shared_name" value="Rv2456c"/></node>
<node id="1471" label="Rv0829" aliasName="Rv0829"><graphics x="1487.1978645324707" y="1934.6249389648438"/><att type="string" name="shared_name" value="Rv0829"/></node>
<node id="1472" label="Rv1378c" aliasName="Rv1378c"><graphics x="2114.263397216797" y="2956.7376708984375"/><att type="string" name="shared_name" value="Rv1378c"/></node>
<node id="1473" label="Rv0820" aliasName="phoT"><graphics x="1999.6190795898438" y="1593.014492034912"/><att type="string" name="shared_name" value="Rv0820"/></node>
<node id="1474" label="Rv2415c" aliasName="Rv2415c"><graphics x="1103.4061875343323" y="3006.056915283203"/><att type="string" name="shared_name" value="Rv2415c"/></node>
<node id="1475" label="Rv3880c" aliasName="Rv3880c"><graphics x="2925.9293212890625" y="2753.6593017578125"/><att type="string" name="shared_name" value="Rv3880c"/></node>
<node id="1476" label="Rv1136" aliasName="Rv1136"><graphics x="3752.2919301986694" y="2830.8197021484375"/><att type="string" name="shared_name" value="Rv1136"/></node>
<node id="1477" label="Rv1134" aliasName="Rv1134"><graphics x="2267.626953125" y="2917.726806640625"/><att type="string" name="shared_name" value="Rv1134"/></node>
<node id="1478" label="Rv3842c" aliasName="glpQ1"><graphics x="2511.5823974609375" y="1313.6137390136719"/><att type="string" name="shared_name" value="Rv3842c"/></node>
<node id="1479" label="Rv0143c" aliasName="Rv0143c"><graphics x="1034.6063232421875" y="1372.2178955078125"/><att type="string" name="shared_name" value="Rv0143c"/></node>
<node id="1480" label="Rv2263" aliasName="Rv2263"><graphics x="248.420166015625" y="2956.7376708984375"/><att type="string" name="shared_name" value="Rv2263"/></node>
<node id="1481" label="Rv1131" aliasName="gltA1"><graphics x="218.420166015625" y="2956.7376708984375"/><att type="string" name="shared_name" value="Rv1131"/></node>
<node id="1482" label="Rv1130" aliasName="Rv1130"><graphics x="190.1248779296875" y="2971.4571533203125"/><att type="string" name="shared_name" value="Rv1130"/></node>
<node id="1483" label="Rv2580c" aliasName="hisS"><graphics x="1536.2606449127197" y="1223.7028503417969"/><att type="string" name="shared_name" value="Rv2580c"/></node>
<node id="1484" label="Rv2265" aliasName="Rv2265"><graphics x="1845.8106994628906" y="1398.4185028076172"/><att type="string" name="shared_name" value="Rv2265"/></node>
<node id="1485" label="Rv3102c" aliasName="ftsE"><graphics x="559.2843627929688" y="2329.6539306640625"/><att type="string" name="shared_name" value="Rv3102c"/></node>
<node id="1486" label="Rv2260" aliasName="Rv2260"><graphics x="3987.4952595233917" y="2956.7376708984375"/><att type="string" name="shared_name" value="Rv2260"/></node>
<node id="1487" label="Rv2455c" aliasName="Rv2455c"><graphics x="2510.0680541992188" y="1014.0435791015625"/><att type="string" name="shared_name" value="Rv2455c"/></node>
<node id="1488" label="Rv0141c" aliasName="Rv0141c"><graphics x="866.2642822265625" y="1445.8447799682617"/><att type="string" name="shared_name" value="Rv0141c"/></node>
<node id="1489" label="Rv1889c" aliasName="Rv1889c"><graphics x="3784.7907104492188" y="1438.2918090820312"/><att type="string" name="shared_name" value="Rv1889c"/></node>
<node id="1490" label="Rv0818" aliasName="Rv0818"><graphics x="2066.1917114257812" y="1645.9852752685547"/><att type="string" name="shared_name" value="Rv0818"/></node>
<node id="1491" label="Rv3142c" aliasName="Rv3142c"><graphics x="2749.8141174316406" y="2917.4961853027344"/><att type="string" name="shared_name" value="Rv3142c"/></node>
<node id="1492" label="Rv0819" aliasName="Rv0819"><graphics x="2099.2762451171875" y="1664.062255859375"/><att type="string" name="shared_name" value="Rv0819"/></node>
<node id="1493" label="Rv1905c" aliasName="aao"><graphics x="924.6968383789062" y="1327.4187622070312"/><att type="string" name="shared_name" value="Rv1905c"/></node>
<node id="1494" label="Rv0812" aliasName="Rv0812"><graphics x="2925.5953369140625" y="2427.9749755859375"/><att type="string" name="shared_name" value="Rv0812"/></node>
<node id="1495" label="Rv3881c" aliasName="Rv3881c"><graphics x="2947.3125" y="2783.5216064453125"/><att type="string" name="shared_name" value="Rv3881c"/></node>
<node id="1496" label="Rv2259" aliasName="adhE2"><graphics x="3958.3702595233917" y="2967.0015869140625"/><att type="string" name="shared_name" value="Rv2259"/></node>
<node id="1497" label="Rv1122" aliasName="gnd2"><graphics x="1843.9671936035156" y="1851.1767578125"/><att type="string" name="shared_name" value="Rv1122"/></node>
<node id="1498" label="Rv1125" aliasName="Rv1125"><graphics x="1998.258544921875" y="1777.9808654785156"/><att type="string" name="shared_name" value="Rv1125"/></node>
<node id="1499" label="Rv1124" aliasName="ephC"><graphics x="1956.4016723632812" y="1766.299331665039"/><att type="string" name="shared_name" value="Rv1124"/></node>
<node id="1500" label="Rv2253" aliasName="Rv2253"><graphics x="2416.3603515625" y="1600.642017364502"/><att type="string" name="shared_name" value="Rv2253"/></node>
<node id="1501" label="Rv2251" aliasName="Rv2251"><graphics x="2391.515625" y="1604.299301147461"/><att type="string" name="shared_name" value="Rv2251"/></node>
<node id="1502" label="Rv3101c" aliasName="ftsX"><graphics x="537.7550048828125" y="2311.7107543945312"/><att type="string" name="shared_name" value="Rv3101c"/></node>
<node id="1503" label="Rv1121" aliasName="zwf1"><graphics x="1899.9772338867188" y="1929.5410766601562"/><att type="string" name="shared_name" value="Rv1121"/></node>
<node id="1504" label="Rv2252" aliasName="Rv2252"><graphics x="2447.3997802734375" y="1609.8612937927246"/><att type="string" name="shared_name" value="Rv2252"/></node>
<node id="1505" label="Rv2454c" aliasName="Rv2454c"><graphics x="2546.3659057617188" y="945.9956665039062"/><att type="string" name="shared_name" value="Rv2454c"/></node>
<node id="1506" label="Rv2309c" aliasName="Rv2309c"><graphics x="785.5524291992188" y="2150.989990234375"/><att type="string" name="shared_name" value="Rv2309c"/></node>
<node id="1507" label="Rv0420c" aliasName="Rv0420c"><graphics x="2598.8272705078125" y="1111.33935546875"/><att type="string" name="shared_name" value="Rv0420c"/></node>
<node id="1508" label="Rv1666c" aliasName="cyp139"><graphics x="287.16796875" y="2886.8717041015625"/><att type="string" name="shared_name" value="Rv1666c"/></node>
<node id="1509" label="Rv2728c" aliasName="Rv2728c"><graphics x="3896.6432495117188" y="2687.300808906555"/><att type="string" name="shared_name" value="Rv2728c"/></node>
<node id="1510" label="Rv3883c" aliasName="mycP1"><graphics x="2881.3450927734375" y="2736.2767333984375"/><att type="string" name="shared_name" value="Rv3883c"/></node>
<node id="1511" label="Rv0848" aliasName="cysK2"><graphics x="3860.9295654296875" y="2051.5923461914062"/><att type="string" name="shared_name" value="Rv0848"/></node>
<node id="1512" label="Rv0849" aliasName="Rv0849"><graphics x="3826.3121948242188" y="2065.4304809570312"/><att type="string" name="shared_name" value="Rv0849"/></node>
<node id="1513" label="Rv0847" aliasName="lpqS"><graphics x="3835.8270874023438" y="2038.6272583007812"/><att type="string" name="shared_name" value="Rv0847"/></node>
<node id="1514" label="Rv3181c" aliasName="Rv3181c"><graphics x="3578.9923095703125" y="2336.415687561035"/><att type="string" name="shared_name" value="Rv3181c"/></node>
<node id="1515" label="Rv1117" aliasName="Rv1117"><graphics x="1685.5246276855469" y="2983.9207153320312"/><att type="string" name="shared_name" value="Rv1117"/></node>
<node id="1516" label="Rv0845" aliasName="Rv0845"><graphics x="2084.0994262695312" y="2173.5692138671875"/><att type="string" name="shared_name" value="Rv0845"/></node>
<node id="1517" label="Rv1116" aliasName="Rv1116"><graphics x="1983.0961303710938" y="559.0936889648438"/><att type="string" name="shared_name" value="Rv1116"/></node>
<node id="1518" label="Rv3882c" aliasName="Rv3882c"><graphics x="2961.672607421875" y="2746.9686279296875"/><att type="string" name="shared_name" value="Rv3882c"/></node>
<node id="1519" label="Rv1115" aliasName="Rv1115"><graphics x="1961.8467712402344" y="525.11767578125"/><att type="string" name="shared_name" value="Rv1115"/></node>
<node id="1520" label="Rv1902c" aliasName="nanT"><graphics x="3210.1248981952667" y="2973.2212524414062"/><att type="string" name="shared_name" value="Rv1902c"/></node>
<node id="1521" label="Rv0843" aliasName="Rv0843"><graphics x="551.8469848632812" y="473.552001953125"/><att type="string" name="shared_name" value="Rv0843"/></node>
<node id="1522" label="Rv0842" aliasName="Rv0842"><graphics x="532.0419311523438" y="494.0462646484375"/><att type="string" name="shared_name" value="Rv0842"/></node>
<node id="1523" label="Rv0841" aliasName="Rv0841"><graphics x="567.5245971679688" y="508.4525146484375"/><att type="string" name="shared_name" value="Rv0841"/></node>
<node id="1524" label="Rv3039c" aliasName="echA17"><graphics x="3722.3049306869507" y="2804.2821044921875"/><att type="string" name="shared_name" value="Rv3039c"/></node>
<node id="1525" label="Rv1110" aliasName="ispH"><graphics x="1427.6893005371094" y="1125.0942687988281"/><att type="string" name="shared_name" value="Rv1110"/></node>
<node id="1526" label="Rv2792c" aliasName="Rv2792c"><graphics x="1186.4437255859375" y="867.6245727539062"/><att type="string" name="shared_name" value="Rv2792c"/></node>
<node id="1527" label="Rv1114" aliasName="Rv1114"><graphics x="1974.9168090820312" y="587.7442016601562"/><att type="string" name="shared_name" value="Rv1114"/></node>
<node id="1528" label="Rv2244" aliasName="acpP"><graphics x="1606.3011627197266" y="1730.5572814941406"/><att type="string" name="shared_name" value="Rv2244"/></node>
<node id="1529" label="Rv1113" aliasName="Rv1113"><graphics x="1992.3554992675781" y="618.572021484375"/><att type="string" name="shared_name" value="Rv1113"/></node>
<node id="1530" label="Rv2245" aliasName="kasA"><graphics x="1630.4786987304688" y="1666.4995727539062"/><att type="string" name="shared_name" value="Rv2245"/></node>
<node id="1531" label="Rv1112" aliasName="Rv1112"><graphics x="1994.1836547851562" y="519.1812744140625"/><att type="string" name="shared_name" value="Rv1112"/></node>
<node id="1532" label="Rv2246" aliasName="kasB"><graphics x="1607.054344177246" y="1663.9668502807617"/><att type="string" name="shared_name" value="Rv2246"/></node>
<node id="1533" label="Rv2453c" aliasName="mobA"><graphics x="2526.6229248046875" y="975.9865112304688"/><att type="string" name="shared_name" value="Rv2453c"/></node>
<node id="1534" label="Rv3104c" aliasName="Rv3104c"><graphics x="2541.3603515625" y="2917.5848388671875"/><att type="string" name="shared_name" value="Rv3104c"/></node>
<node id="1535" label="Rv1441c" aliasName="PE_PGRS26"><graphics x="2269.7760009765625" y="2177.7533569335938"/><att type="string" name="shared_name" value="Rv1441c"/></node>
<node id="1536" label="Rv2729c" aliasName="Rv2729c"><graphics x="3885.2401733398438" y="2619.60964679718"/><att type="string" name="shared_name" value="Rv2729c"/></node>
<node id="1537" label="Rv3144c" aliasName="PPE52"><graphics x="1846.8549499511719" y="1138.6060485839844"/><att type="string" name="shared_name" value="Rv3144c"/></node>
<node id="1538" label="Rv2309A" aliasName="Rv2309A"><graphics x="830.3104858398438" y="2075.7737426757812"/><att type="string" name="shared_name" value="Rv2309A"/></node>
<node id="1539" label="Rv0838" aliasName="lpqR"><graphics x="722.7634887695312" y="1878.1182861328125"/><att type="string" name="shared_name" value="Rv0838"/></node>
<node id="1540" label="Rv3884c" aliasName="Rv3884c"><graphics x="2868.172119140625" y="2661.8060302734375"/><att type="string" name="shared_name" value="Rv3884c"/></node>
<node id="1541" label="Rv0839" aliasName="Rv0839"><graphics x="685.915283203125" y="1886.4217834472656"/><att type="string" name="shared_name" value="Rv0839"/></node>
<node id="1542" label="Rv1105" aliasName="Rv1105"><graphics x="1776.3154907226562" y="1186.5213012695312"/><att type="string" name="shared_name" value="Rv1105"/></node>
<node id="1543" label="Rv0833" aliasName="PE_PGRS13"><graphics x="1583.9770317077637" y="1004.8959350585938"/><att type="string" name="shared_name" value="Rv0833"/></node>
<node id="1544" label="Rv1104" aliasName="Rv1104"><graphics x="1797.0727233886719" y="1170.0585021972656"/><att type="string" name="shared_name" value="Rv1104"/></node>
<node id="1545" label="Rv0830" aliasName="Rv0830"><graphics x="1572.122200012207" y="1882.6630859375"/><att type="string" name="shared_name" value="Rv0830"/></node>
<node id="1546" label="Rv0832" aliasName="PE_PGRS12"><graphics x="1584.2135200500488" y="963.8966064453125"/><att type="string" name="shared_name" value="Rv0832"/></node>
<node id="1547" label="Rv1377c" aliasName="Rv1377c"><graphics x="2096.279266357422" y="2981.8245849609375"/><att type="string" name="shared_name" value="Rv1377c"/></node>
<node id="1548" label="Rv2414c" aliasName="Rv2414c"><graphics x="1134.1054062843323" y="3008.921417236328"/><att type="string" name="shared_name" value="Rv2414c"/></node>
<node id="1549" label="Rv2791c" aliasName="Rv2791c"><graphics x="1209.6084289550781" y="905.5317993164062"/><att type="string" name="shared_name" value="Rv2791c"/></node>
<node id="1550" label="Rv2232" aliasName="Rv2232"><graphics x="102.087890625" y="2935.7958374023438"/><att type="string" name="shared_name" value="Rv2232"/></node>
<node id="1551" label="Rv0744c" aliasName="Rv0744c"><graphics x="1274.254150390625" y="1048.3670959472656"/><att type="string" name="shared_name" value="Rv0744c"/></node>
<node id="1552" label="Rv3730c" aliasName="Rv3730c"><graphics x="1648.8621826171875" y="1857.9424743652344"/><att type="string" name="shared_name" value="Rv3730c"/></node>
<node id="1553" label="Rv2235" aliasName="Rv2235"><graphics x="122.40478515625" y="2911.27880859375"/><att type="string" name="shared_name" value="Rv2235"/></node>
<node id="1554" label="Rv2970A" aliasName="Rv2970A"><graphics x="1888.4944763183594" y="1114.1277465820312"/><att type="string" name="shared_name" value="Rv2970A"/></node>
<node id="1555" label="Rv1100" aliasName="Rv1100"><graphics x="1431.3473739624023" y="788.8885498046875"/><att type="string" name="shared_name" value="Rv1100"/></node>
<node id="1556" label="Rv2452c" aliasName="Rv2452c"><graphics x="2555.4921875" y="976.3452758789062"/><att type="string" name="shared_name" value="Rv2452c"/></node>
<node id="1557" label="Rv2234" aliasName="ptpA"><graphics x="142.842041015625" y="2886.8717041015625"/><att type="string" name="shared_name" value="Rv2234"/></node>
<node id="1558" label="Rv1531" aliasName="Rv1531"><graphics x="1991.8524169921875" y="1104.4551391601562"/><att type="string" name="shared_name" value="Rv1531"/></node>
<node id="1559" label="Rv3557c" aliasName="Rv3557c"><graphics x="1008.1060791015625" y="1546.4301223754883"/><att type="string" name="shared_name" value="Rv3557c"/></node>
<node id="1560" label="Rv3885c" aliasName="Rv3885c"><graphics x="2809.89306640625" y="2690.5377197265625"/><att type="string" name="shared_name" value="Rv3885c"/></node>
<node id="1561" label="Rv2726c" aliasName="dapF"><graphics x="258.7586669921875" y="2803.5216064453125"/><att type="string" name="shared_name" value="Rv2726c"/></node>
<node id="1562" label="Rv0422c" aliasName="thiD"><graphics x="2609.97607421875" y="1132.1555480957031"/><att type="string" name="shared_name" value="Rv0422c"/></node>
<node id="1563" label="Rv1530" aliasName="adh"><graphics x="1950.625732421875" y="1098.0584716796875"/><att type="string" name="shared_name" value="Rv1530"/></node>
<node id="1564" label="Rv1668c" aliasName="Rv1668c"><graphics x="244.880859375" y="2934.6087646484375"/><att type="string" name="shared_name" value="Rv1668c"/></node>
<node id="1565" label="Rv1927" aliasName="Rv1927"><graphics x="1813.9573364257812" y="2473.12255859375"/><att type="string" name="shared_name" value="Rv1927"/></node>
<node id="1566" label="Rv2307c" aliasName="Rv2307c"><graphics x="2521.6475219726562" y="1282.3088989257812"/><att type="string" name="shared_name" value="Rv2307c"/></node>
<node id="1567" label="Rv3814c" aliasName="Rv3814c"><graphics x="2321.2786865234375" y="928.4279174804688"/><att type="string" name="shared_name" value="Rv3814c"/></node>
<node id="1568" label="Rv1948c" aliasName="Rv1948c"><graphics x="3703.013717651367" y="2903.9195556640625"/><att type="string" name="shared_name" value="Rv1948c"/></node>
<node id="1569" label="Rv1537" aliasName="dinX"><graphics x="532.760498046875" y="1566.8754434585571"/><att type="string" name="shared_name" value="Rv1537"/></node>
<node id="1570" label="Rv1535" aliasName="Rv1535"><graphics x="620.6730346679688" y="1521.5330429077148"/><att type="string" name="shared_name" value="Rv1535"/></node>
<node id="1571" label="Rv1536" aliasName="ileS"><graphics x="588.0033569335938" y="1514.8749961853027"/><att type="string" name="shared_name" value="Rv1536"/></node>
<node id="1572" label="Rv1533" aliasName="Rv1533"><graphics x="713.7520141601562" y="1457.0985488891602"/><att type="string" name="shared_name" value="Rv1533"/></node>
<node id="1573" label="Rv2500c" aliasName="fadE19"><graphics x="291.093017578125" y="1517.301914215088"/><att type="string" name="shared_name" value="Rv2500c"/></node>
<node id="1574" label="Rv1534" aliasName="Rv1534"><graphics x="752.8430786132812" y="1468.3635482788086"/><att type="string" name="shared_name" value="Rv1534"/></node>
<node id="1575" label="Rv0356c" aliasName="Rv0356c"><graphics x="3619.553955078125" y="2709.4631929397583"/><att type="string" name="shared_name" value="Rv0356c"/></node>
<node id="1576" label="Rv3351c" aliasName="Rv3351c"><graphics x="3897.3349609375" y="1024.3907375335693"/><att type="string" name="shared_name" value="Rv3351c"/></node>
<node id="1577" label="Rv1840c" aliasName="PE_PGRS34"><graphics x="4078.0151977539062" y="2652.466824531555"/><att type="string" name="shared_name" value="Rv1840c"/></node>
<node id="1578" label="Rv2419c" aliasName="Rv2419c"><graphics x="3837.974048614502" y="2469.16238117218"/><att type="string" name="shared_name" value="Rv2419c"/></node>
<node id="1579" label="Rv0743c" aliasName="Rv0743c"><graphics x="1253.450439453125" y="1062.2400207519531"/><att type="string" name="shared_name" value="Rv0743c"/></node>
<node id="1580" label="Rv1925" aliasName="fadD31"><graphics x="2018.9689636230469" y="2956.7376708984375"/><att type="string" name="shared_name" value="Rv1925"/></node>
<node id="1581" label="Rv3291c" aliasName="Rv3291c"><graphics x="2320.9712524414062" y="822.6292114257812"/><att type="string" name="shared_name" value="Rv3291c"/></node>
<node id="1582" label="Rv1923" aliasName="lipD"><graphics x="624.9094848632812" y="1972.571533203125"/><att type="string" name="shared_name" value="Rv1923"/></node>
<node id="1583" label="Rv1922" aliasName="Rv1922"><graphics x="714.7515869140625" y="1911.7534484863281"/><att type="string" name="shared_name" value="Rv1922"/></node>
<node id="1584" label="Rv1900c" aliasName="lipJ"><graphics x="3728.2587280273438" y="1891.5321655273438"/><att type="string" name="shared_name" value="Rv1900c"/></node>
<node id="1585" label="Rv1920" aliasName="Rv1920"><graphics x="2144.263397216797" y="2979.8280639648438"/><att type="string" name="shared_name" value="Rv1920"/></node>
<node id="1586" label="Rv1989c" aliasName="Rv1989c"><graphics x="1812.5999755859375" y="2073.70751953125"/><att type="string" name="shared_name" value="Rv1989c"/></node>
<node id="1587" label="Rv1268c" aliasName="Rv1268c"><graphics x="2068.7794189453125" y="1954.8506469726562"/><att type="string" name="shared_name" value="Rv1268c"/></node>
<node id="1588" label="Rv3886c" aliasName="mycP2"><graphics x="2836.67529296875" y="2707.6331787109375"/><att type="string" name="shared_name" value="Rv3886c"/></node>
<node id="1589" label="Rv2727c" aliasName="miaA"><graphics x="3924.5067749023438" y="2647.723660469055"/><att type="string" name="shared_name" value="Rv2727c"/></node>
<node id="1590" label="Rv1520" aliasName="Rv1520"><graphics x="1433.480125427246" y="2022.7316284179688"/><att type="string" name="shared_name" value="Rv1520"/></node>
<node id="1591" label="Rv1521" aliasName="fadD25"><graphics x="1602.10347366333" y="1553.9516823291779"/><att type="string" name="shared_name" value="Rv1521"/></node>
<node id="1592" label="Rv0630c" aliasName="recB"><graphics x="2475.3624267578125" y="2917.6070556640625"/><att type="string" name="shared_name" value="Rv0630c"/></node>
<node id="1593" label="Rv1937" aliasName="Rv1937"><graphics x="3560.8570556640625" y="2303.6738891601562"/><att type="string" name="shared_name" value="Rv1937"/></node>
<node id="1594" label="Rv3813c" aliasName="Rv3813c"><graphics x="2364.6008911132812" y="919.1105346679688"/><att type="string" name="shared_name" value="Rv3813c"/></node>
<node id="1595" label="Rv2307B" aliasName="Rv2307B"><graphics x="1993.7897338867188" y="2908.5294189453125"/><att type="string" name="shared_name" value="Rv2307B"/></node>
<node id="1596" label="Rv1938" aliasName="ephB"><graphics x="3593.0340576171875" y="2289.7212524414062"/><att type="string" name="shared_name" value="Rv1938"/></node>
<node id="1597" label="Rv1939" aliasName="Rv1939"><graphics x="3572.650390625" y="2277.4149780273438"/><att type="string" name="shared_name" value="Rv1939"/></node>
<node id="1598" label="Rv1667c" aliasName="Rv1667c"><graphics x="265.99951171875" y="2910.7174072265625"/><att type="string" name="shared_name" value="Rv1667c"/></node>
<node id="1599" label="Rv0421c" aliasName="Rv0421c"><graphics x="2632.3255615234375" y="1139.673583984375"/><att type="string" name="shared_name" value="Rv0421c"/></node>
<node id="1600" label="Rv2307A" aliasName="Rv2307A"><graphics x="1963.723388671875" y="2919.9122314453125"/><att type="string" name="shared_name" value="Rv2307A"/></node>
<node id="1601" label="Rv2501c" aliasName="accA1"><graphics x="286.56005859375" y="1484.2956848144531"/><att type="string" name="shared_name" value="Rv2501c"/></node>
<node id="1602" label="Rv2307D" aliasName="Rv2307D"><graphics x="2024.9417114257812" y="2897.2869873046875"/><att type="string" name="shared_name" value="Rv2307D"/></node>
<node id="1603" label="Rv1529" aliasName="fadD24"><graphics x="2050.402374267578" y="1077.2484436035156"/><att type="string" name="shared_name" value="Rv1529"/></node>
<node id="1604" label="Rv2798c" aliasName="Rv2798c"><graphics x="427.8355712890625" y="2838.1146240234375"/><att type="string" name="shared_name" value="Rv2798c"/></node>
<node id="1605" label="Rv1523" aliasName="Rv1523"><graphics x="481.1138916015625" y="1554.555091381073"/><att type="string" name="shared_name" value="Rv1523"/></node>
<node id="1606" label="Rv1524" aliasName="Rv1524"><graphics x="517.9091796875" y="1543.4551515579224"/><att type="string" name="shared_name" value="Rv1524"/></node>
<node id="1607" label="Rv1525" aliasName="wbbL2"><graphics x="565.788330078125" y="1537.705467224121"/><att type="string" name="shared_name" value="Rv1525"/></node>
<node id="1608" label="Rv3352c" aliasName="Rv3352c"><graphics x="3907.41650390625" y="1058.5442333221436"/><att type="string" name="shared_name" value="Rv3352c"/></node>
<node id="1609" label="Rv0357c" aliasName="purA"><graphics x="3637.037841796875" y="2774.6887788772583"/><att type="string" name="shared_name" value="Rv0357c"/></node>
<node id="1610" label="Rv2298" aliasName="Rv2298"><graphics x="2043.9440307617188" y="982.7246704101562"/><att type="string" name="shared_name" value="Rv2298"/></node>
<node id="1611" label="Rv2297" aliasName="Rv2297"><graphics x="2112.420654296875" y="960.6549682617188"/><att type="string" name="shared_name" value="Rv2297"/></node>
<node id="1612" label="Rv0259c" aliasName="Rv0259c"><graphics x="137.25213623046875" y="3006.056915283203"/><att type="string" name="shared_name" value="Rv0259c"/></node>
<node id="1613" label="Rv2296" aliasName="Rv2296"><graphics x="1986.029541015625" y="1060.8715515136719"/><att type="string" name="shared_name" value="Rv2296"/></node>
<node id="1614" label="Rv2295" aliasName="Rv2295"><graphics x="2179.7882690429688" y="989.4296264648438"/><att type="string" name="shared_name" value="Rv2295"/></node>
<node id="1615" label="Rv1936" aliasName="Rv1936"><graphics x="3545.1285400390625" y="2273.0377807617188"/><att type="string" name="shared_name" value="Rv1936"/></node>
<node id="1616" label="Rv3290c" aliasName="lat"><graphics x="2354.1793212890625" y="773.4473266601562"/><att type="string" name="shared_name" value="Rv3290c"/></node>
<node id="1617" label="Rv1932" aliasName="tpx"><graphics x="3799.8397827148438" y="1947.1221313476562"/><att type="string" name="shared_name" value="Rv1932"/></node>
<node id="1618" label="Rv3180c" aliasName="Rv3180c"><graphics x="3601.0562744140625" y="2358.7803115844727"/><att type="string" name="shared_name" value="Rv3180c"/></node>
<node id="1619" label="Rv1267c" aliasName="embR"><graphics x="2020.9360961914062" y="1938.2892761230469"/><att type="string" name="shared_name" value="Rv1267c"/></node>
<node id="1620" label="Rv3887c" aliasName="Rv3887c"><graphics x="2833.5968017578125" y="2674.7451171875"/><att type="string" name="shared_name" value="Rv3887c"/></node>
<node id="1621" label="Rv2306A" aliasName="Rv2306A"><graphics x="101.530029296875" y="2963.065185546875"/><att type="string" name="shared_name" value="Rv2306A"/></node>
<node id="1622" label="Rv2306B" aliasName="Rv2306B"><graphics x="122.102294921875" y="2986.0393981933594"/><att type="string" name="shared_name" value="Rv2306B"/></node>
<node id="1623" label="Rv0424c" aliasName="Rv0424c"><graphics x="2599.2786865234375" y="1155.2803649902344"/><att type="string" name="shared_name" value="Rv0424c"/></node>
<node id="1624" label="Rv1510" aliasName="Rv1510"><graphics x="1302.8863067626953" y="2457.7505493164062"/><att type="string" name="shared_name" value="Rv1510"/></node>
<node id="1625" label="Rv1513" aliasName="Rv1513"><graphics x="1395.62109375" y="2312.598388671875"/><att type="string" name="shared_name" value="Rv1513"/></node>
<node id="1626" label="Rv1511" aliasName="gmdA"><graphics x="1398.2316131591797" y="2355.7276611328125"/><att type="string" name="shared_name" value="Rv1511"/></node>
<node id="1627" label="Rv2290" aliasName="lppO"><graphics x="4007.4137573242188" y="1912.7532348632812"/><att type="string" name="shared_name" value="Rv2290"/></node>
<node id="1628" label="Rv1946c" aliasName="lppG"><graphics x="3644.39306640625" y="1971.7673950195312"/><att type="string" name="shared_name" value="Rv1946c"/></node>
<node id="1629" label="Rv1512" aliasName="epiA"><graphics x="1351.8690338134766" y="2265.3707885742188"/><att type="string" name="shared_name" value="Rv1512"/></node>
<node id="1630" label="Rv2398c" aliasName="cysW"><graphics x="3927.5657348632812" y="1386.0148315429688"/><att type="string" name="shared_name" value="Rv2398c"/></node>
<node id="1631" label="Rv2291" aliasName="sseB"><graphics x="4009.6300659179688" y="1946.9578857421875"/><att type="string" name="shared_name" value="Rv2291"/></node>
<node id="1632" label="Rv2797c" aliasName="Rv2797c"><graphics x="459.9691162109375" y="2840.0859375"/><att type="string" name="shared_name" value="Rv2797c"/></node>
<node id="1633" label="Rv1517" aliasName="Rv1517"><graphics x="1461.0553817749023" y="1921.5013732910156"/><att type="string" name="shared_name" value="Rv1517"/></node>
<node id="1634" label="Rv1518" aliasName="Rv1518"><graphics x="1450.045021057129" y="1975.98876953125"/><att type="string" name="shared_name" value="Rv1518"/></node>
<node id="1635" label="Rv2294" aliasName="Rv2294"><graphics x="2221.512939453125" y="820.9132080078125"/><att type="string" name="shared_name" value="Rv2294"/></node>
<node id="1636" label="Rv3816c" aliasName="Rv3816c"><graphics x="2335.3942260742188" y="904.7643432617188"/><att type="string" name="shared_name" value="Rv3816c"/></node>
<node id="1637" label="Rv2285" aliasName="Rv2285"><graphics x="1674.3245086669922" y="1740.0575866699219"/><att type="string" name="shared_name" value="Rv2285"/></node>
<node id="1638" label="Rv2417c" aliasName="Rv2417c"><graphics x="154.06002807617188" y="2828.2479248046875"/><att type="string" name="shared_name" value="Rv2417c"/></node>
<node id="1639" label="Rv2284" aliasName="lipM"><graphics x="1665.9789352416992" y="1776.3975677490234"/><att type="string" name="shared_name" value="Rv2284"/></node>
<node id="1640" label="Rv2031c" aliasName="hspX"><graphics x="1223.1843872070312" y="2105.4716796875"/><att type="string" name="shared_name" value="Rv2031c"/></node>
<node id="1641" label="Rv2287" aliasName="yjcE"><graphics x="4026.2914428710938" y="1894.8479614257812"/><att type="string" name="shared_name" value="Rv2287"/></node>
<node id="1642" label="Rv1519" aliasName="Rv1519"><graphics x="1491.3068885803223" y="1861.9625244140625"/><att type="string" name="shared_name" value="Rv1519"/></node>
<node id="1643" label="Rv3353c" aliasName="Rv3353c"><graphics x="3917.18701171875" y="1091.7478008270264"/><att type="string" name="shared_name" value="Rv3353c"/></node>
<node id="1644" label="Rv2289" aliasName="cdh"><graphics x="4013.6307983398438" y="1870.2575073242188"/><att type="string" name="shared_name" value="Rv2289"/></node>
<node id="1645" label="Rv2288" aliasName="Rv2288"><graphics x="3988.2802124023438" y="1890.7090454101562"/><att type="string" name="shared_name" value="Rv2288"/></node>
<node id="1646" label="Rv2397c" aliasName="cysA1"><graphics x="3903.8875122070312" y="1390.9288940429688"/><att type="string" name="shared_name" value="Rv2397c"/></node>
<node id="1647" label="Rv0803" aliasName="purL"><graphics x="1304.9595489501953" y="1469.369972229004"/><att type="string" name="shared_name" value="Rv0803"/></node>
<node id="1648" label="Rv0800" aliasName="pepC"><graphics x="2479.6251831054688" y="1533.2593040466309"/><att type="string" name="shared_name" value="Rv0800"/></node>
<node id="1649" label="Rv0801" aliasName="Rv0801"><graphics x="2513.2738037109375" y="1545.6753025054932"/><att type="string" name="shared_name" value="Rv0801"/></node>
<node id="1650" label="Rv1903" aliasName="Rv1903"><graphics x="3236.2413532733917" y="2956.7376708984375"/><att type="string" name="shared_name" value="Rv1903"/></node>
<node id="1651" label="Rv1915" aliasName="aceAa"><graphics x="679.7235107421875" y="1346.9153900146484"/><att type="string" name="shared_name" value="Rv1915"/></node>
<node id="1652" label="Rv1916" aliasName="aceAb"><graphics x="634.3816528320312" y="1344.411880493164"/><att type="string" name="shared_name" value="Rv1916"/></node>
<node id="1653" label="Rv3888c" aliasName="Rv3888c"><graphics x="2814.5721435546875" y="2655.5704345703125"/><att type="string" name="shared_name" value="Rv3888c"/></node>
<node id="1654" label="Rv0423c" aliasName="thiC"><graphics x="2629.6968994140625" y="1115.3235778808594"/><att type="string" name="shared_name" value="Rv0423c"/></node>
<node id="1655" label="Rv2399c" aliasName="cysT"><graphics x="3929.2942504882812" y="1361.6759643554688"/><att type="string" name="shared_name" value="Rv2399c"/></node>
<node id="1656" label="Rv1500" aliasName="Rv1500"><graphics x="3604.6868896484375" y="2154.4910278320312"/><att type="string" name="shared_name" value="Rv1500"/></node>
<node id="1657" label="Rv3355c" aliasName="Rv3355c"><graphics x="1919.1637268066406" y="2264.4020385742188"/><att type="string" name="shared_name" value="Rv3355c"/></node>
<node id="1658" label="Rv1501" aliasName="Rv1501"><graphics x="3573.5423583984375" y="2143.5383911132812"/><att type="string" name="shared_name" value="Rv1501"/></node>
<node id="1659" label="Rv1502" aliasName="Rv1502"><graphics x="3535.4593505859375" y="2152.9124145507812"/><att type="string" name="shared_name" value="Rv1502"/></node>
<node id="1660" label="Rv2304c" aliasName="Rv2304c"><graphics x="3526.692184448242" y="2916.6285400390625"/><att type="string" name="shared_name" value="Rv2304c"/></node>
<node id="1661" label="Rv2283" aliasName="Rv2283"><graphics x="1642.0710906982422" y="1759.942123413086"/><att type="string" name="shared_name" value="Rv2283"/></node>
<node id="1662" label="Rv3815c" aliasName="Rv3815c"><graphics x="2310.1983032226562" y="898.1542358398438"/><att type="string" name="shared_name" value="Rv3815c"/></node>
<node id="1663" label="Rv2280" aliasName="Rv2280"><graphics x="2343.6672973632812" y="1253.5904541015625"/><att type="string" name="shared_name" value="Rv2280"/></node>
<node id="1664" label="Rv2457c" aliasName="clpX"><graphics x="2624.9578857421875" y="924.0361328125"/><att type="string" name="shared_name" value="Rv2457c"/></node>
<node id="1665" label="Rv2281" aliasName="pitB"><graphics x="1846.3788452148438" y="1431.0940246582031"/><att type="string" name="shared_name" value="Rv2281"/></node>
<node id="1666" label="Rv2796c" aliasName="lppV"><graphics x="443.9893798828125" y="2866.0306396484375"/><att type="string" name="shared_name" value="Rv2796c"/></node>
<node id="1667" label="Rv2276" aliasName="cyp121"><graphics x="1474.8661804199219" y="2956.7376708984375"/><att type="string" name="shared_name" value="Rv2276"/></node>
<node id="1668" label="Rv1509" aliasName="Rv1509"><graphics x="1300.0719146728516" y="2391.4928588867188"/><att type="string" name="shared_name" value="Rv1509"/></node>
<node id="1669" label="Rv2275" aliasName="Rv2275"><graphics x="1460.8031921386719" y="2984.2451171875"/><att type="string" name="shared_name" value="Rv2275"/></node>
<node id="1670" label="Rv2418c" aliasName="Rv2418c"><graphics x="3797.1716775894165" y="2497.849148750305"/><att type="string" name="shared_name" value="Rv2418c"/></node>
<node id="1671" label="Rv0464c" aliasName="Rv0464c"><graphics x="533.979248046875" y="1317.0914001464844"/><att type="string" name="shared_name" value="Rv0464c"/></node>
<node id="1672" label="Rv2273" aliasName="Rv2273"><graphics x="744.5010375976562" y="846.8720703125"/><att type="string" name="shared_name" value="Rv2273"/></node>
<node id="1673" label="Rv2030c" aliasName="Rv2030c"><graphics x="1197.3305969238281" y="2062.853790283203"/><att type="string" name="shared_name" value="Rv2030c"/></node>
<node id="1674" label="Rv2279" aliasName="Rv2279"><graphics x="2392.7722778320312" y="1251.0651550292969"/><att type="string" name="shared_name" value="Rv2279"/></node>
<node id="1675" label="Rv2581c" aliasName="Rv2581c"><graphics x="1453.2559051513672" y="1003.7088012695312"/><att type="string" name="shared_name" value="Rv2581c"/></node>
<node id="1676" label="Rv2278" aliasName="Rv2278"><graphics x="2388.4564208984375" y="1274.6170654296875"/><att type="string" name="shared_name" value="Rv2278"/></node>
<node id="1677" label="Rv1269c" aliasName="Rv1269c"><graphics x="2107.4049072265625" y="1971.9223937988281"/><att type="string" name="shared_name" value="Rv1269c"/></node>
<node id="1678" label="Rv1913" aliasName="Rv1913"><graphics x="1426.480323791504" y="1467.4821166992188"/><att type="string" name="shared_name" value="Rv1913"/></node>
<node id="1679" label="Rv1080c" aliasName="greA"><graphics x="3060.725067138672" y="2886.8717041015625"/><att type="string" name="shared_name" value="Rv1080c"/></node>
<node id="1680" label="Rv3074" aliasName="Rv3074"><graphics x="4021.1241455078125" y="853.0264282226562"/><att type="string" name="shared_name" value="Rv3074"/></node>
<node id="1681" label="Rv1967" aliasName="mce3B"><graphics x="3593.3280029296875" y="2546.2679262161255"/><att type="string" name="shared_name" value="Rv1967"/></node>
<node id="1682" label="Rv3071" aliasName="Rv3071"><graphics x="1978.1612854003906" y="1237.4920654296875"/><att type="string" name="shared_name" value="Rv3071"/></node>
<node id="1683" label="Rv2011c" aliasName="Rv2011c"><graphics x="1593.2797660827637" y="2383.2258911132812"/><att type="string" name="shared_name" value="Rv2011c"/></node>
<node id="1684" label="Rv3070" aliasName="ccrB"><graphics x="1902.3912353515625" y="1323.1501770019531"/><att type="string" name="shared_name" value="Rv3070"/></node>
<node id="1685" label="Rv1964" aliasName="yrbE3A"><graphics x="3626.9884033203125" y="2526.976590156555"/><att type="string" name="shared_name" value="Rv1964"/></node>
<node id="1686" label="Rv1965" aliasName="yrbE3B"><graphics x="3653.0108642578125" y="2538.8636293411255"/><att type="string" name="shared_name" value="Rv1965"/></node>
<node id="1687" label="Rv0256c" aliasName="PPE2"><graphics x="3664.7200927734375" y="1774.6078491210938"/><att type="string" name="shared_name" value="Rv0256c"/></node>
<node id="1688" label="Rv1961" aliasName="Rv1961"><graphics x="3632.06982421875" y="2039.3865356445312"/><att type="string" name="shared_name" value="Rv1961"/></node>
<node id="1689" label="Rv2974c" aliasName="Rv2974c"><graphics x="136.9447479248047" y="2803.5216064453125"/><att type="string" name="shared_name" value="Rv2974c"/></node>
<node id="1690" label="Rv0465c" aliasName="Rv0465c"><graphics x="575.2902221679688" y="1310.3330383300781"/><att type="string" name="shared_name" value="Rv0465c"/></node>
<node id="1691" label="Rv1330c" aliasName="Rv1330c"><graphics x="850.0918579101562" y="1746.668701171875"/><att type="string" name="shared_name" value="Rv1330c"/></node>
<node id="1692" label="Rv0991c" aliasName="Rv0991c"><graphics x="1626.5710144042969" y="2956.7376708984375"/><att type="string" name="shared_name" value="Rv0991c"/></node>
<node id="1693" label="Rv3705c" aliasName="Rv3705c"><graphics x="406.53564453125" y="1292.8464965820312"/><att type="string" name="shared_name" value="Rv3705c"/></node>
<node id="1694" label="Rv2628" aliasName="Rv2628"><graphics x="1367.2140655517578" y="2092.2523193359375"/><att type="string" name="shared_name" value="Rv2628"/></node>
<node id="1695" label="Rv2303c" aliasName="Rv2303c"><graphics x="3518.512252807617" y="2886.8717041015625"/><att type="string" name="shared_name" value="Rv2303c"/></node>
<node id="1696" label="Rv2629" aliasName="Rv2629"><graphics x="1271.5417175292969" y="2051.6951293945312"/><att type="string" name="shared_name" value="Rv2629"/></node>
<node id="1697" label="Rv1944c" aliasName="Rv1944c"><graphics x="1316.8222351074219" y="2099.5149536132812"/><att type="string" name="shared_name" value="Rv1944c"/></node>
<node id="1698" label="Rv2622" aliasName="Rv2622"><graphics x="2670.83544921875" y="1590.892276763916"/><att type="string" name="shared_name" value="Rv2622"/></node>
<node id="1699" label="Rv1041c" aliasName="Rv1041c"><graphics x="90.1593017578125" y="2111.4818725585938"/><att type="string" name="shared_name" value="Rv1041c"/></node>
<node id="1700" label="Rv2072c" aliasName="cobL"><graphics x="3690.0950927734375" y="840.176513671875"/><att type="string" name="shared_name" value="Rv2072c"/></node>
<node id="1701" label="Rv2352c" aliasName="PPE38"><graphics x="2905.9752492904663" y="2838.4852294921875"/><att type="string" name="shared_name" value="Rv2352c"/></node>
<node id="1702" label="Rv2835c" aliasName="ugpA"><graphics x="507.567138671875" y="1865.2617492675781"/><att type="string" name="shared_name" value="Rv2835c"/></node>
<node id="1703" label="Rv3069" aliasName="ccrB"><graphics x="1939.7181396484375" y="1245.3870544433594"/><att type="string" name="shared_name" value="Rv3069"/></node>
<node id="1704" label="Rv3067" aliasName="Rv3067"><graphics x="859.5794067382812" y="949.1519775390625"/><att type="string" name="shared_name" value="Rv3067"/></node>
<node id="1705" label="Rv3889c" aliasName="Rv3889c"><graphics x="2789.7269287109375" y="2667.9892578125"/><att type="string" name="shared_name" value="Rv3889c"/></node>
<node id="1706" label="Rv3666c" aliasName="dppA"><graphics x="3968.6555557250977" y="1806.1828002929688"/><att type="string" name="shared_name" value="Rv3666c"/></node>
<node id="1707" label="Rv3065" aliasName="mmr"><graphics x="873.3656005859375" y="927.8255615234375"/><att type="string" name="shared_name" value="Rv3065"/></node>
<node id="1708" label="Rv3066" aliasName="Rv3066"><graphics x="839.5965576171875" y="917.8340454101562"/><att type="string" name="shared_name" value="Rv3066"/></node>
<node id="1709" label="Rv3084" aliasName="lipR"><graphics x="1816.9048767089844" y="1195.5654907226562"/><att type="string" name="shared_name" value="Rv3084"/></node>
<node id="1710" label="Rv3083" aliasName="Rv3083"><graphics x="1850.6829223632812" y="1225.2206420898438"/><att type="string" name="shared_name" value="Rv3083"/></node>
<node id="1711" label="Rv3086" aliasName="adhD"><graphics x="1875.9861450195312" y="1192.1666259765625"/><att type="string" name="shared_name" value="Rv3086"/></node>
<node id="1712" label="Rv1159A" aliasName="Rv1159A"><graphics x="3613.066940307617" y="2916.59423828125"/><att type="string" name="shared_name" value="Rv1159A"/></node>
<node id="1713" label="Rv1978" aliasName="Rv1978"><graphics x="1373.8936462402344" y="1291.5727844238281"/><att type="string" name="shared_name" value="Rv1978"/></node>
<node id="1714" label="Rv3085" aliasName="Rv3085"><graphics x="1864.4745483398438" y="1156.7158508300781"/><att type="string" name="shared_name" value="Rv3085"/></node>
<node id="1715" label="Rv0895" aliasName="Rv0895"><graphics x="1718.4991455078125" y="1778.516616821289"/><att type="string" name="shared_name" value="Rv0895"/></node>
<node id="1716" label="Rv1975" aliasName="Rv1975"><graphics x="3660.2103271484375" y="2576.6607942581177"/><att type="string" name="shared_name" value="Rv1975"/></node>
<node id="1717" label="Rv1973" aliasName="Rv1973"><graphics x="3596.1270751953125" y="2584.14138507843"/><att type="string" name="shared_name" value="Rv1973"/></node>
<node id="1718" label="Rv0899" aliasName="ompA"><graphics x="946.1027221679688" y="1965.8275146484375"/><att type="string" name="shared_name" value="Rv0899"/></node>
<node id="1719" label="Rv3081" aliasName="Rv3081"><graphics x="1565.7851257324219" y="2958.148223876953"/><att type="string" name="shared_name" value="Rv3081"/></node>
<node id="1720" label="Rv1974" aliasName="Rv1974"><graphics x="3626.1597900390625" y="2562.8806886672974"/><att type="string" name="shared_name" value="Rv1974"/></node>
<node id="1721" label="Rv1158c" aliasName="Rv1158c"><graphics x="3864.5112915039062" y="676.8406372070312"/><att type="string" name="shared_name" value="Rv1158c"/></node>
<node id="1722" label="Rv1972" aliasName="Rv1972"><graphics x="3630.3360595703125" y="2599.161602973938"/><att type="string" name="shared_name" value="Rv1972"/></node>
<node id="1723" label="Rv0255c" aliasName="cobQ1"><graphics x="3639.5849609375" y="1817.1624145507812"/><att type="string" name="shared_name" value="Rv0255c"/></node>
<node id="1724" label="Rv0894" aliasName="Rv0894"><graphics x="1766.0983276367188" y="1871.637939453125"/><att type="string" name="shared_name" value="Rv0894"/></node>
<node id="1725" label="Rv1730c" aliasName="Rv1730c"><graphics x="3177.947509765625" y="2916.8963623046875"/><att type="string" name="shared_name" value="Rv1730c"/></node>
<node id="1726" label="Rv2975c" aliasName="Rv2975c"><graphics x="121.16084289550781" y="2832.8385009765625"/><att type="string" name="shared_name" value="Rv2975c"/></node>
<node id="1727" label="Rv0892" aliasName="Rv0892"><graphics x="1633.195327758789" y="1294.521484375"/><att type="string" name="shared_name" value="Rv0892"/></node>
<node id="1728" label="Rv3705A" aliasName="Rv3705A"><graphics x="348.8065185546875" y="1312.8804779052734"/><att type="string" name="shared_name" value="Rv3705A"/></node>
<node id="1729" label="Rv2616" aliasName="Rv2616"><graphics x="15.0" y="3016.204620361328"/><att type="string" name="shared_name" value="Rv2616"/></node>
<node id="1730" label="Rv3704c" aliasName="gshA"><graphics x="352.1510009765625" y="1213.2306518554688"/><att type="string" name="shared_name" value="Rv3704c"/></node>
<node id="1731" label="Rv2618" aliasName="Rv2618"><graphics x="1718.9856567382812" y="776.0169067382812"/><att type="string" name="shared_name" value="Rv2618"/></node>
<node id="1732" label="Rv2610c" aliasName="pimA"><graphics x="3809.0631942749023" y="2526.976590156555"/><att type="string" name="shared_name" value="Rv2610c"/></node>
<node id="1733" label="Rv2836c" aliasName="dinF"><graphics x="1658.3865966796875" y="2904.54296875"/><att type="string" name="shared_name" value="Rv2836c"/></node>
<node id="1734" label="Rv0395" aliasName="Rv0395"><graphics x="3493.7532958984375" y="2454.357449531555"/><att type="string" name="shared_name" value="Rv0395"/></node>
<node id="1735" label="Rv2073c" aliasName="Rv2073c"><graphics x="3664.1019287109375" y="884.7407836914062"/><att type="string" name="shared_name" value="Rv2073c"/></node>
<node id="1736" label="Rv2351c" aliasName="plcA"><graphics x="2657.6103515625" y="1445.2664337158203"/><att type="string" name="shared_name" value="Rv2351c"/></node>
<node id="1737" label="Rv3076" aliasName="Rv3076"><graphics x="364.1773681640625" y="1429.2958984375"/><att type="string" name="shared_name" value="Rv3076"/></node>
<node id="1738" label="Rv3077" aliasName="Rv3077"><graphics x="356.7779541015625" y="1459.1963272094727"/><att type="string" name="shared_name" value="Rv3077"/></node>
<node id="1739" label="Rv3665c" aliasName="dppB"><graphics x="3954.7055740356445" y="1776.9511108398438"/><att type="string" name="shared_name" value="Rv3665c"/></node>
<node id="1740" label="Rv3078" aliasName="hab"><graphics x="397.2623291015625" y="1452.7304000854492"/><att type="string" name="shared_name" value="Rv3078"/></node>
<node id="1741" label="Rv0396" aliasName="Rv0396"><graphics x="3513.5286865234375" y="2481.03640460968"/><att type="string" name="shared_name" value="Rv0396"/></node>
<node id="1742" label="Rv1040c" aliasName="PE8"><graphics x="816.2893676757812" y="2006.2179870605469"/><att type="string" name="shared_name" value="Rv1040c"/></node>
<node id="1743" label="Rv0397" aliasName="Rv0397"><graphics x="3532.6817626953125" y="2506.976590156555"/><att type="string" name="shared_name" value="Rv0397"/></node>
<node id="1744" label="Rv1940" aliasName="ribA1"><graphics x="3604.296875" y="2262.9275512695312"/><att type="string" name="shared_name" value="Rv1940"/></node>
<node id="1745" label="Rv1941" aliasName="Rv1941"><graphics x="3575.57177734375" y="2252.1793823242188"/><att type="string" name="shared_name" value="Rv1941"/></node>
<node id="1746" label="Rv3312A" aliasName="Rv3312A"><graphics x="1794.1327209472656" y="2831.5172119140625"/><att type="string" name="shared_name" value="Rv3312A"/></node>
<node id="1747" label="Rv0391" aliasName="metZ"><graphics x="3531.1446533203125" y="1218.2807006835938"/><att type="string" name="shared_name" value="Rv0391"/></node>
<node id="1748" label="Rv0390" aliasName="Rv0390"><graphics x="3537.7059326171875" y="1184.2572631835938"/><att type="string" name="shared_name" value="Rv0390"/></node>
<node id="1749" label="Rv1945" aliasName="Rv1945"><graphics x="1319.0775146484375" y="2158.8011474609375"/><att type="string" name="shared_name" value="Rv1945"/></node>
<node id="1750" label="Rv1947" aliasName="Rv1947"><graphics x="3638.70068359375" y="2004.1159057617188"/><att type="string" name="shared_name" value="Rv1947"/></node>
<node id="1751" label="Rv1196" aliasName="PPE18"><graphics x="1221.8272705078125" y="2042.393798828125"/><att type="string" name="shared_name" value="Rv1196"/></node>
<node id="1752" label="Rv0354c" aliasName="PPE7"><graphics x="3638.9091796875" y="2739.2358980178833"/><att type="string" name="shared_name" value="Rv0354c"/></node>
<node id="1753" label="Rv2976c" aliasName="ung"><graphics x="2704.4662160873413" y="2849.2166748046875"/><att type="string" name="shared_name" value="Rv2976c"/></node>
<node id="1754" label="Rv1195" aliasName="PE13"><graphics x="1216.8147277832031" y="2080.8410034179688"/><att type="string" name="shared_name" value="Rv1195"/></node>
<node id="1755" label="Rv1198" aliasName="esxL"><graphics x="1250.8074951171875" y="1896.3518371582031"/><att type="string" name="shared_name" value="Rv1198"/></node>
<node id="1756" label="Rv0898c" aliasName="Rv0898c"><graphics x="968.5643310546875" y="1984.4077758789062"/><att type="string" name="shared_name" value="Rv0898c"/></node>
<node id="1757" label="Rv1197" aliasName="esxK"><graphics x="1229.6104736328125" y="2001.3993835449219"/><att type="string" name="shared_name" value="Rv1197"/></node>
<node id="1758" label="Rv2833c" aliasName="ugpB"><graphics x="533.7803344726562" y="1856.7460632324219"/><att type="string" name="shared_name" value="Rv2833c"/></node>
<node id="1759" label="Rv2602" aliasName="Rv2602"><graphics x="2640.0228271484375" y="450.5989990234375"/><att type="string" name="shared_name" value="Rv2602"/></node>
<node id="1760" label="Rv2600" aliasName="Rv2600"><graphics x="2602.4708251953125" y="410.904052734375"/><att type="string" name="shared_name" value="Rv2600"/></node>
<node id="1761" label="Rv2601" aliasName="speE"><graphics x="2575.6044921875" y="430.2120361328125"/><att type="string" name="shared_name" value="Rv2601"/></node>
<node id="1762" label="Rv0389" aliasName="purT"><graphics x="3522.4591064453125" y="1156.4797973632812"/><att type="string" name="shared_name" value="Rv0389"/></node>
<node id="1763" label="Rv2189c" aliasName="Rv2189c"><graphics x="646.205183506012" y="3011.067413330078"/><att type="string" name="shared_name" value="Rv2189c"/></node>
<node id="1764" label="Rv3707c" aliasName="Rv3707c"><graphics x="259.8837890625" y="1328.1680145263672"/><att type="string" name="shared_name" value="Rv3707c"/></node>
<node id="1765" label="Rv3664c" aliasName="dppC"><graphics x="3992.2309646606445" y="1783.7631225585938"/><att type="string" name="shared_name" value="Rv3664c"/></node>
<node id="1766" label="Rv3045" aliasName="adhC"><graphics x="1844.3934936523438" y="1534.2468795776367"/><att type="string" name="shared_name" value="Rv3045"/></node>
<node id="1767" label="Rv0385" aliasName="Rv0385"><graphics x="4041.1197509765625" y="1104.2466430664062"/><att type="string" name="shared_name" value="Rv0385"/></node>
<node id="1768" label="Rv3778c" aliasName="Rv3778c"><graphics x="1429.1138610839844" y="2815.9891357421875"/><att type="string" name="shared_name" value="Rv3778c"/></node>
<node id="1769" label="Rv3044" aliasName="fecB"><graphics x="1875.5643615722656" y="1522.425235748291"/><att type="string" name="shared_name" value="Rv3044"/></node>
<node id="1770" label="Rv1043c" aliasName="Rv1043c"><graphics x="173.4879150390625" y="2119.9840698242188"/><att type="string" name="shared_name" value="Rv1043c"/></node>
<node id="1771" label="Rv1942c" aliasName="Rv1942c"><graphics x="1340.0632629394531" y="2074.7254028320312"/><att type="string" name="shared_name" value="Rv1942c"/></node>
<node id="1772" label="Rv1953" aliasName="Rv1953"><graphics x="3766.028854370117" y="2916.5665283203125"/><att type="string" name="shared_name" value="Rv1953"/></node>
<node id="1773" label="Rv1952" aliasName="Rv1952"><graphics x="3793.718551635742" y="2900.7799072265625"/><att type="string" name="shared_name" value="Rv1952"/></node>
<node id="1774" label="Rv3062" aliasName="ligB"><graphics x="1687.881362915039" y="1815.5769348144531"/><att type="string" name="shared_name" value="Rv3062"/></node>
<node id="1775" label="Rv2077A" aliasName="Rv2077A"><graphics x="3601.7701416015625" y="749.6808471679688"/><att type="string" name="shared_name" value="Rv2077A"/></node>
<node id="1776" label="Rv1957" aliasName="Rv1957"><graphics x="1908.2607421875" y="2886.8717041015625"/><att type="string" name="shared_name" value="Rv1957"/></node>
<node id="1777" label="Rv1955" aliasName="Rv1955"><graphics x="1925.8154296875" y="2920.272632598877"/><att type="string" name="shared_name" value="Rv1955"/></node>
<node id="1778" label="Rv1956" aliasName="Rv1956"><graphics x="1900.344482421875" y="2912.3532638549805"/><att type="string" name="shared_name" value="Rv1956"/></node>
<node id="1779" label="Rv1187" aliasName="rocA"><graphics x="705.500732421875" y="642.4605712890625"/><att type="string" name="shared_name" value="Rv1187"/></node>
<node id="1780" label="Rv2690c" aliasName="Rv2690c"><graphics x="479.102783203125" y="1415.7692260742188"/><att type="string" name="shared_name" value="Rv2690c"/></node>
<node id="1781" label="Rv0897c" aliasName="Rv0897c"><graphics x="1041.2913513183594" y="1917.2767944335938"/><att type="string" name="shared_name" value="Rv0897c"/></node>
<node id="1782" label="Rv0355c" aliasName="PPE8"><graphics x="3661.27587890625" y="2711.6406831741333"/><att type="string" name="shared_name" value="Rv0355c"/></node>
<node id="1783" label="Rv2977c" aliasName="thiL"><graphics x="2738.2079153060913" y="2803.5216064453125"/><att type="string" name="shared_name" value="Rv2977c"/></node>
<node id="1784" label="Rv1189" aliasName="sigI"><graphics x="2377.417510986328" y="2967.981201171875"/><att type="string" name="shared_name" value="Rv1189"/></node>
<node id="1785" label="Rv1188" aliasName="Rv1188"><graphics x="654.4569091796875" y="592.3751831054688"/><att type="string" name="shared_name" value="Rv1188"/></node>
<node id="1786" label="Rv1190" aliasName="Rv1190"><graphics x="2407.2308654785156" y="2979.279052734375"/><att type="string" name="shared_name" value="Rv1190"/></node>
<node id="1787" label="Rv0817c" aliasName="Rv0817c"><graphics x="2132.3502807617188" y="1722.702133178711"/><att type="string" name="shared_name" value="Rv0817c"/></node>
<node id="1788" label="Rv2238c" aliasName="ahpE"><graphics x="3635.612569093704" y="2969.6893310546875"/><att type="string" name="shared_name" value="Rv2238c"/></node>
<node id="1789" label="Rv2300c" aliasName="Rv2300c"><graphics x="338.35400390625" y="2910.6770362854004"/><att type="string" name="shared_name" value="Rv2300c"/></node>
<node id="1790" label="Rv2834c" aliasName="ugpE"><graphics x="564.97900390625" y="1867.0980834960938"/><att type="string" name="shared_name" value="Rv2834c"/></node>
<node id="1791" label="Rv1193" aliasName="fadD36"><graphics x="1759.6831665039062" y="1660.200080871582"/><att type="string" name="shared_name" value="Rv1193"/></node>
<node id="1792" label="Rv3706c" aliasName="Rv3706c"><graphics x="299.372314453125" y="1322.800277709961"/><att type="string" name="shared_name" value="Rv3706c"/></node>
<node id="1793" label="Rv0992c" aliasName="Rv0992c"><graphics x="1640.8659362792969" y="2984.0933837890625"/><att type="string" name="shared_name" value="Rv0992c"/></node>
<node id="1794" label="Rv1191" aliasName="Rv1191"><graphics x="2347.575469970703" y="2956.7376708984375"/><att type="string" name="shared_name" value="Rv1191"/></node>
<node id="1795" label="Rv0378" aliasName="Rv0378"><graphics x="2169.4036254882812" y="1151.6726989746094"/><att type="string" name="shared_name" value="Rv0378"/></node>
<node id="1796" label="Rv1192" aliasName="Rv1192"><graphics x="1826.0158996582031" y="1712.2582397460938"/><att type="string" name="shared_name" value="Rv1192"/></node>
<node id="1797" label="Rv0379" aliasName="secE2"><graphics x="2216.8449096679688" y="1122.2393798828125"/><att type="string" name="shared_name" value="Rv0379"/></node>
<node id="1798" label="Rv2075c" aliasName="Rv2075c"><graphics x="3649.46630859375" y="812.2377319335938"/><att type="string" name="shared_name" value="Rv2075c"/></node>
<node id="1799" label="Rv3055" aliasName="Rv3055"><graphics x="382.287841796875" y="1615.8632049560547"/><att type="string" name="shared_name" value="Rv3055"/></node>
<node id="1800" label="Rv0377" aliasName="Rv0377"><graphics x="2209.9376831054688" y="1153.8474426269531"/><att type="string" name="shared_name" value="Rv0377"/></node>
<node id="1801" label="Rv3056" aliasName="dinP"><graphics x="448.50732421875" y="1597.134132385254"/><att type="string" name="shared_name" value="Rv3056"/></node>
<node id="1802" label="Rv3663c" aliasName="dppD"><graphics x="3978.967140197754" y="1750.6962280273438"/><att type="string" name="shared_name" value="Rv3663c"/></node>
<node id="1803" label="Rv1042c" aliasName="Rv1042c"><graphics x="134.753173828125" y="2109.6456909179688"/><att type="string" name="shared_name" value="Rv1042c"/></node>
<node id="1804" label="Rv2353c" aliasName="PPE39"><graphics x="2943.343047142029" y="2818.3541259765625"/><att type="string" name="shared_name" value="Rv2353c"/></node>
<node id="1805" label="Rv3059" aliasName="cyp136"><graphics x="551.448974609375" y="2932.4405517578125"/><att type="string" name="shared_name" value="Rv3059"/></node>
<node id="1806" label="Rv1943c" aliasName="Rv1943c"><graphics x="1328.0206298828125" y="2123.0136108398438"/><att type="string" name="shared_name" value="Rv1943c"/></node>
<node id="1807" label="Rv0314c" aliasName="Rv0314c"><graphics x="1281.0737609863281" y="1862.9928894042969"/><att type="string" name="shared_name" value="Rv0314c"/></node>
<node id="1808" label="Rv2225" aliasName="panB"><graphics x="3495.285888671875" y="2709.4631929397583"/><att type="string" name="shared_name" value="Rv2225"/></node>
<node id="1809" label="Rv1177" aliasName="fdxC"><graphics x="1808.1587219238281" y="736.3352661132812"/><att type="string" name="shared_name" value="Rv1177"/></node>
<node id="1810" label="Rv2182c" aliasName="Rv2182c"><graphics x="4043.4511108398438" y="1849.7033081054688"/><att type="string" name="shared_name" value="Rv2182c"/></node>
<node id="1811" label="Rv1178" aliasName="Rv1178"><graphics x="1842.0037841796875" y="713.089111328125"/><att type="string" name="shared_name" value="Rv1178"/></node>
<node id="1812" label="Rv1120c" aliasName="Rv1120c"><graphics x="1892.8172302246094" y="1979.4845581054688"/><att type="string" name="shared_name" value="Rv1120c"/></node>
<node id="1813" label="Rv2970c" aliasName="lipN"><graphics x="1795.3015747070312" y="1202.9395751953125"/><att type="string" name="shared_name" value="Rv2970c"/></node>
<node id="1814" label="Rv3733c" aliasName="Rv3733c"><graphics x="1709.3008422851562" y="1755.8182373046875"/><att type="string" name="shared_name" value="Rv3733c"/></node>
<node id="1815" label="Rv1173" aliasName="fbiC"><graphics x="1263.6944885253906" y="1166.1828918457031"/><att type="string" name="shared_name" value="Rv1173"/></node>
<node id="1816" label="Rv0864" aliasName="moaC"><graphics x="2169.3863525390625" y="1473.4643936157227"/><att type="string" name="shared_name" value="Rv0864"/></node>
<node id="1817" label="Rv0865" aliasName="mog"><graphics x="2187.8843383789062" y="1490.4720916748047"/><att type="string" name="shared_name" value="Rv0865"/></node>
<node id="1818" label="Rv0866" aliasName="moaE2"><graphics x="2200.0853881835938" y="1441.3095626831055"/><att type="string" name="shared_name" value="Rv0866"/></node>
<node id="1819" label="Rv2411c" aliasName="Rv2411c"><graphics x="1518.0457000732422" y="634.6396484375"/><att type="string" name="shared_name" value="Rv2411c"/></node>
<node id="1820" label="Rv3771c" aliasName="Rv3771c"><graphics x="3782.8399658203125" y="2193.5755004882812"/><att type="string" name="shared_name" value="Rv3771c"/></node>
<node id="1821" label="Rv2227" aliasName="Rv2227"><graphics x="704.8108520507812" y="1095.5311889648438"/><att type="string" name="shared_name" value="Rv2227"/></node>
<node id="1822" label="Rv1046c" aliasName="Rv1046c"><graphics x="1825.2751159667969" y="2330.2940673828125"/><att type="string" name="shared_name" value="Rv1046c"/></node>
<node id="1823" label="Rv2614A" aliasName="Rv2614A"><graphics x="3817.664207458496" y="2561.91091632843"/><att type="string" name="shared_name" value="Rv2614A"/></node>
<node id="1824" label="Rv2076c" aliasName="Rv2076c"><graphics x="3616.1234130859375" y="781.9671020507812"/><att type="string" name="shared_name" value="Rv2076c"/></node>
<node id="1825" label="Rv2839c" aliasName="infB"><graphics x="2320.6876831054688" y="2568.8451538085938"/><att type="string" name="shared_name" value="Rv2839c"/></node>
<node id="1826" label="Rv2038c" aliasName="Rv2038c"><graphics x="675.1678466796875" y="1853.2361145019531"/><att type="string" name="shared_name" value="Rv2038c"/></node>
<node id="1827" label="Rv1183" aliasName="mmpL10"><graphics x="2074.9000854492188" y="515.5396728515625"/><att type="string" name="shared_name" value="Rv1183"/></node>
<node id="1828" label="Rv0069c" aliasName="sdaA"><graphics x="2224.3602437973022" y="2803.5216064453125"/><att type="string" name="shared_name" value="Rv0069c"/></node>
<node id="1829" label="Rv2613c" aliasName="Rv2613c"><graphics x="3821.7920150756836" y="2598.40261554718"/><att type="string" name="shared_name" value="Rv2613c"/></node>
<node id="1830" label="Rv0251c" aliasName="hsp"><graphics x="3437.8809814453125" y="1080.7051696777344"/><att type="string" name="shared_name" value="Rv0251c"/></node>
<node id="1831" label="Rv2239c" aliasName="Rv2239c"><graphics x="3607.595967531204" y="2956.7376708984375"/><att type="string" name="shared_name" value="Rv2239c"/></node>
<node id="1832" label="Rv1620c" aliasName="cydC"><graphics x="2135.9382934570312" y="1921.8776245117188"/><att type="string" name="shared_name" value="Rv1620c"/></node>
<node id="1833" label="Rv2212" aliasName="Rv2212"><graphics x="1842.8902282714844" y="2012.2420349121094"/><att type="string" name="shared_name" value="Rv2212"/></node>
<node id="1834" label="Rv1085c" aliasName="Rv1085c"><graphics x="868.8399658203125" y="1932.4878540039062"/><att type="string" name="shared_name" value="Rv1085c"/></node>
<node id="1835" label="Rv3075c" aliasName="Rv3075c"><graphics x="457.283447265625" y="1467.6547088623047"/><att type="string" name="shared_name" value="Rv3075c"/></node>
<node id="1836" label="Rv2213" aliasName="pepB"><graphics x="1862.0467529296875" y="2052.7176818847656"/><att type="string" name="shared_name" value="Rv2213"/></node>
<node id="1837" label="Rv1164" aliasName="narI"><graphics x="3384.4156494140625" y="1029.565185546875"/><att type="string" name="shared_name" value="Rv1164"/></node>
<node id="1838" label="Rv0850" aliasName="Rv0850"><graphics x="3850.6665649414062" y="2075.5327758789062"/><att type="string" name="shared_name" value="Rv0850"/></node>
<node id="1839" label="Rv1162" aliasName="narH"><graphics x="3367.156982421875" y="1040.95361328125"/><att type="string" name="shared_name" value="Rv1162"/></node>
<node id="1840" label="Rv1163" aliasName="narJ"><graphics x="3389.9012451171875" y="1051.0870056152344"/><att type="string" name="shared_name" value="Rv1163"/></node>
<node id="1841" label="Rv0854" aliasName="Rv0854"><graphics x="1164.9151000976562" y="1052.0661926269531"/><att type="string" name="shared_name" value="Rv0854"/></node>
<node id="1842" label="Rv0852" aliasName="fadD16"><graphics x="3492.794453859329" y="2971.278564453125"/><att type="string" name="shared_name" value="Rv0852"/></node>
<node id="1843" label="Rv2126c" aliasName="PE_PGRS37"><graphics x="2091.5775146484375" y="1182.2342529296875"/><att type="string" name="shared_name" value="Rv2126c"/></node>
<node id="1844" label="Rv0855" aliasName="far"><graphics x="1192.8353576660156" y="1074.2210388183594"/><att type="string" name="shared_name" value="Rv0855"/></node>
<node id="1845" label="Rv1489A" aliasName="Rv1489A"><graphics x="864.3158569335938" y="2817.1470947265625"/><att type="string" name="shared_name" value="Rv1489A"/></node>
<node id="1846" label="Rv0351" aliasName="grpE"><graphics x="4024.66162109375" y="1000.5847778320312"/><att type="string" name="shared_name" value="Rv0351"/></node>
<node id="1847" label="Rv2077c" aliasName="Rv2077c"><graphics x="3582.4361572265625" y="771.6763305664062"/><att type="string" name="shared_name" value="Rv2077c"/></node>
<node id="1848" label="Rv0353" aliasName="hspR"><graphics x="4033.5516357421875" y="1036.0061645507812"/><att type="string" name="shared_name" value="Rv0353"/></node>
<node id="1849" label="Rv0352" aliasName="dnaJ1"><graphics x="4054.8096923828125" y="1012.9522094726562"/><att type="string" name="shared_name" value="Rv0352"/></node>
<node id="1850" label="Rv2614c" aliasName="thrS"><graphics x="3845.84481048584" y="2538.09304523468"/><att type="string" name="shared_name" value="Rv2614c"/></node>
<node id="1851" label="Rv0359" aliasName="Rv0359"><graphics x="3604.604736328125" y="2748.4854097366333"/><att type="string" name="shared_name" value="Rv0359"/></node>
<node id="1852" label="Rv1171" aliasName="Rv1171"><graphics x="3614.3309326171875" y="1181.2255859375"/><att type="string" name="shared_name" value="Rv1171"/></node>
<node id="1853" label="Rv0358" aliasName="Rv0358"><graphics x="3672.0736083984375" y="2751.9526948928833"/><att type="string" name="shared_name" value="Rv0358"/></node>
<node id="1854" label="Rv1170" aliasName="mshB"><graphics x="3649.4886474609375" y="1228.9985961914062"/><att type="string" name="shared_name" value="Rv1170"/></node>
<node id="1855" label="Rv2037c" aliasName="Rv2037c"><graphics x="721.575439453125" y="1855.4458923339844"/><att type="string" name="shared_name" value="Rv2037c"/></node>
<node id="1856" label="Rv1087A" aliasName="Rv1087A"><graphics x="966.17431640625" y="1900.4790649414062"/><att type="string" name="shared_name" value="Rv1087A"/></node>
<node id="1857" label="Rv1447c" aliasName="zwf2"><graphics x="1928.0118103027344" y="1927.1828308105469"/><att type="string" name="shared_name" value="Rv1447c"/></node>
<node id="1858" label="Rv0880" aliasName="Rv0880"><graphics x="2525.013945579529" y="2833.8963623046875"/><att type="string" name="shared_name" value="Rv0880"/></node>
<node id="1859" label="Rv1621c" aliasName="cydD"><graphics x="2107.4782104492188" y="1899.9952697753906"/><att type="string" name="shared_name" value="Rv1621c"/></node>
<node id="1860" label="Rv0881" aliasName="Rv0881"><graphics x="2531.252715110779" y="2803.5216064453125"/><att type="string" name="shared_name" value="Rv0881"/></node>
<node id="1861" label="Rv1152" aliasName="Rv1152"><graphics x="1693.1407012939453" y="2033.9330444335938"/><att type="string" name="shared_name" value="Rv1152"/></node>
<node id="1862" label="Rv0882" aliasName="Rv0882"><graphics x="2545.551299095154" y="2857.1097412109375"/><att type="string" name="shared_name" value="Rv0882"/></node>
<node id="1863" label="Rv2972c" aliasName="Rv2972c"><graphics x="117.29788208007812" y="2866.7923583984375"/><att type="string" name="shared_name" value="Rv2972c"/></node>
<node id="1864" label="Rv1983" aliasName="PE_PGRS35"><graphics x="2800.8582763671875" y="1778.6231689453125"/><att type="string" name="shared_name" value="Rv1983"/></node>
<node id="1865" label="Rv0254c" aliasName="cobU"><graphics x="3600.1378173828125" y="1764.7929077148438"/><att type="string" name="shared_name" value="Rv0254c"/></node>
<node id="1866" label="Rv3072c" aliasName="Rv3072c"><graphics x="3990.1746826171875" y="870.1392211914062"/><att type="string" name="shared_name" value="Rv3072c"/></node>
<node id="1867" label="Rv2184c" aliasName="Rv2184c"><graphics x="2519.0289306640625" y="1160.57373046875"/><att type="string" name="shared_name" value="Rv2184c"/></node>
<node id="1868" label="Rv0676c" aliasName="mmpL5"><graphics x="3088.6290485858917" y="2956.7376708984375"/><att type="string" name="shared_name" value="Rv0676c"/></node>
<node id="1869" label="Rv2207" aliasName="cobT"><graphics x="3561.1378173828125" y="1713.4379272460938"/><att type="string" name="shared_name" value="Rv2207"/></node>
<node id="1870" label="Rv2129c" aliasName="Rv2129c"><graphics x="3671.2620849609375" y="1291.6596069335938"/><att type="string" name="shared_name" value="Rv2129c"/></node>
<node id="1871" label="Rv1048c" aliasName="Rv1048c"><graphics x="2936.6495666503906" y="2886.8717041015625"/><att type="string" name="shared_name" value="Rv1048c"/></node>
<node id="1872" label="Rv3090" aliasName="Rv3090"><graphics x="167.25213623046875" y="3014.627227783203"/><att type="string" name="shared_name" value="Rv3090"/></node>
<node id="1873" label="Rv1986" aliasName="Rv1986"><graphics x="2796.532470703125" y="1807.4032897949219"/><att type="string" name="shared_name" value="Rv1986"/></node>
<node id="1874" label="Rv3091" aliasName="Rv3091"><graphics x="196.91619873046875" y="3006.056915283203"/><att type="string" name="shared_name" value="Rv3091"/></node>
<node id="1875" label="Rv3096" aliasName="Rv3096"><graphics x="2322.2941284179688" y="2111.7591552734375"/><att type="string" name="shared_name" value="Rv3096"/></node>
<node id="1876" label="Rv1988" aliasName="Rv1988"><graphics x="1512.0528450012207" y="1263.4524536132812"/><att type="string" name="shared_name" value="Rv1988"/></node>
<node id="1877" label="Rv0885" aliasName="Rv0885"><graphics x="1679.423110961914" y="915.0162963867188"/><att type="string" name="shared_name" value="Rv0885"/></node>
<node id="1878" label="Rv0886" aliasName="fprB"><graphics x="1680.0187072753906" y="956.002685546875"/><att type="string" name="shared_name" value="Rv0886"/></node>
<node id="1879" label="Rv3095" aliasName="Rv3095"><graphics x="2291.0750732421875" y="2134.094482421875"/><att type="string" name="shared_name" value="Rv3095"/></node>
<node id="1880" label="Rv2208" aliasName="cobS"><graphics x="3567.9844970703125" y="1744.3434448242188"/><att type="string" name="shared_name" value="Rv2208"/></node>
<node id="1881" label="Rv0342" aliasName="iniA"><graphics x="3790.1424560546875" y="2064.4555053710938"/><att type="string" name="shared_name" value="Rv0342"/></node>
<node id="1882" label="Rv3089" aliasName="fadD13"><graphics x="1757.0938568115234" y="1500.875617980957"/><att type="string" name="shared_name" value="Rv3089"/></node>
<node id="1883" label="Rv0341" aliasName="iniB"><graphics x="3765.192138671875" y="2040.6205444335938"/><att type="string" name="shared_name" value="Rv0341"/></node>
<node id="1884" label="Rv3088" aliasName="Rv3088"><graphics x="1735.2862701416016" y="1597.8800964355469"/><att type="string" name="shared_name" value="Rv3088"/></node>
<node id="1885" label="Rv3087" aliasName="Rv3087"><graphics x="1727.2593231201172" y="1622.4747772216797"/><att type="string" name="shared_name" value="Rv3087"/></node>
<node id="1886" label="Rv0343" aliasName="iniC"><graphics x="3790.6385498046875" y="2017.3805541992188"/><att type="string" name="shared_name" value="Rv0343"/></node>
<node id="1887" label="Rv2837c" aliasName="Rv2837c"><graphics x="1684.86767578125" y="2922.2440185546875"/><att type="string" name="shared_name" value="Rv2837c"/></node>
<node id="1888" label="Rv2350c" aliasName="plcB"><graphics x="2682.9903564453125" y="1469.9880294799805"/><att type="string" name="shared_name" value="Rv2350c"/></node>
<node id="1889" label="Rv0340" aliasName="Rv0340"><graphics x="3725.4317626953125" y="2040.7588500976562"/><att type="string" name="shared_name" value="Rv0340"/></node>
<node id="1890" label="Rv0349" aliasName="Rv0349"><graphics x="3988.8419189453125" y="927.6919555664062"/><att type="string" name="shared_name" value="Rv0349"/></node>
<node id="1891" label="Rv2611c" aliasName="Rv2611c"><graphics x="3851.777671813965" y="2575.58572101593"/><att type="string" name="shared_name" value="Rv2611c"/></node>
<node id="1892" label="Rv1161" aliasName="narG"><graphics x="3361.4512939453125" y="1059.7664184570312"/><att type="string" name="shared_name" value="Rv1161"/></node>
<node id="1893" label="Rv0348" aliasName="Rv0348"><graphics x="3978.84375" y="951.4465942382812"/><att type="string" name="shared_name" value="Rv0348"/></node>
<node id="1894" label="Rv1160" aliasName="mutT2"><graphics x="3584.895553588867" y="2901.7054443359375"/><att type="string" name="shared_name" value="Rv1160"/></node>
<node id="1895" label="Rv0347" aliasName="Rv0347"><graphics x="4005.319580078125" y="965.7937622070312"/><att type="string" name="shared_name" value="Rv0347"/></node>
<node id="1896" label="Rv0871" aliasName="cspB"><graphics x="2144.1668090820312" y="1385.3314056396484"/><att type="string" name="shared_name" value="Rv0871"/></node>
<node id="1897" label="Rv1143" aliasName="mcr"><graphics x="1282.7267761230469" y="959.3392333984375"/><att type="string" name="shared_name" value="Rv1143"/></node>
<node id="1898" label="Rv1622c" aliasName="cydB"><graphics x="2142.780029296875" y="1876.9840698242188"/><att type="string" name="shared_name" value="Rv1622c"/></node>
<node id="1899" label="Rv3734c" aliasName="Rv3734c"><graphics x="1707.8684539794922" y="1795.3401336669922"/><att type="string" name="shared_name" value="Rv3734c"/></node>
<node id="1900" label="Rv3073c" aliasName="Rv3073c"><graphics x="3959.092041015625" y="887.5784301757812"/><att type="string" name="shared_name" value="Rv3073c"/></node>
<node id="1901" label="Rv1146" aliasName="mmpL13b"><graphics x="3857.967523574829" y="1538.5286254882812"/><att type="string" name="shared_name" value="Rv1146"/></node>
<node id="1902" label="Rv2183c" aliasName="Rv2183c"><graphics x="2543.2294311523438" y="1136.7844848632812"/><att type="string" name="shared_name" value="Rv2183c"/></node>
<node id="1903" label="Rv1147" aliasName="Rv1147"><graphics x="3865.367181777954" y="1570.6504516601562"/><att type="string" name="shared_name" value="Rv1147"/></node>
<node id="1904" label="Rv1144" aliasName="Rv1144"><graphics x="1262.7552490234375" y="920.8272094726562"/><att type="string" name="shared_name" value="Rv1144"/></node>
<node id="1905" label="Rv2973c" aliasName="recG"><graphics x="88.10665893554688" y="2824.5311279296875"/><att type="string" name="shared_name" value="Rv2973c"/></node>
<node id="1906" label="Rv1145" aliasName="mmpL13a"><graphics x="3887.268548965454" y="1545.9629516601562"/><att type="string" name="shared_name" value="Rv1145"/></node>
<node id="1907" label="Rv2410c" aliasName="Rv2410c"><graphics x="1545.737117767334" y="621.1423950195312"/><att type="string" name="shared_name" value="Rv2410c"/></node>
<node id="1908" label="Rv1997" aliasName="ctpF"><graphics x="2033.5421447753906" y="1383.4484558105469"/><att type="string" name="shared_name" value="Rv1997"/></node>
<node id="1909" label="Rv0927c" aliasName="Rv0927c"><graphics x="2043.1331481933594" y="1699.7800903320312"/><att type="string" name="shared_name" value="Rv0927c"/></node>
<node id="1910" label="Rv0877" aliasName="Rv0877"><graphics x="2182.5474243164062" y="1370.5321960449219"/><att type="string" name="shared_name" value="Rv0877"/></node>
<node id="1911" label="Rv1996" aliasName="Rv1996"><graphics x="1997.7295227050781" y="1398.276840209961"/><att type="string" name="shared_name" value="Rv1996"/></node>
<node id="1912" label="Rv1149" aliasName="Rv1149"><graphics x="50.27001953125" y="2112.0345458984375"/><att type="string" name="shared_name" value="Rv1149"/></node>
<node id="1913" label="Rv1995" aliasName="Rv1995"><graphics x="2051.1658935546875" y="1473.919319152832"/><att type="string" name="shared_name" value="Rv1995"/></node>
<node id="1914" label="Rv0749A" aliasName="Rv0749A"><graphics x="2236.584228515625" y="2886.8717041015625"/><att type="string" name="shared_name" value="Rv0749A"/></node>
<node id="1915" label="Rv1486c" aliasName="Rv1486c"><graphics x="861.0913696289062" y="2863.6671142578125"/><att type="string" name="shared_name" value="Rv1486c"/></node>
<node id="1916" label="Rv0873" aliasName="fadE10"><graphics x="708.4322509765625" y="1406.2769622802734"/><att type="string" name="shared_name" value="Rv0873"/></node>
<node id="1917" label="Rv0333" aliasName="Rv0333"><graphics x="1566.4013767242432" y="2287.22216796875"/><att type="string" name="shared_name" value="Rv0333"/></node>
<node id="1918" label="Rv0332" aliasName="Rv0332"><graphics x="1557.8962421417236" y="2341.236083984375"/><att type="string" name="shared_name" value="Rv0332"/></node>
<node id="1919" label="Rv0331" aliasName="Rv0331"><graphics x="1530.0448427200317" y="2348.4459228515625"/><att type="string" name="shared_name" value="Rv0331"/></node>
<node id="1920" label="Rv2838c" aliasName="rbfA"><graphics x="1631.879150390625" y="2886.8717041015625"/><att type="string" name="shared_name" value="Rv2838c"/></node>
<node id="1921" label="Rv2039c" aliasName="Rv2039c"><graphics x="644.9521484375" y="1830.690185546875"/><att type="string" name="shared_name" value="Rv2039c"/></node>
<node id="1922" label="Rv1445c" aliasName="devB"><graphics x="1897.1878662109375" y="1897.2202453613281"/><att type="string" name="shared_name" value="Rv1445c"/></node>
<node id="1923" label="Rv1089A" aliasName="Rv1089A"><graphics x="1010.0265502929688" y="1848.0648193359375"/><att type="string" name="shared_name" value="Rv1089A"/></node>
<node id="1924" label="Rv3468c" aliasName="Rv3468c"><graphics x="951.9324340820312" y="1580.3064975738525"/><att type="string" name="shared_name" value="Rv3468c"/></node>
<node id="1925" label="Rv0789c" aliasName="Rv0789c"><graphics x="1580.8804931640625" y="2923.5859375"/><att type="string" name="shared_name" value="Rv0789c"/></node>
<node id="1926" label="Rv0336" aliasName="Rv0336"><graphics x="2148.2081298828125" y="2917.740234375"/><att type="string" name="shared_name" value="Rv0336"/></node>
<node id="1927" label="Rv2612c" aliasName="pgsA1"><graphics x="3787.187400817871" y="2582.727078437805"/><att type="string" name="shared_name" value="Rv2612c"/></node>
<node id="1928" label="Rv0334" aliasName="rmlA"><graphics x="1572.9035568237305" y="2196.8142700195312"/><att type="string" name="shared_name" value="Rv0334"/></node>
<node id="1929" label="Rv2029c" aliasName="pfkB"><graphics x="1266.3822021484375" y="2103.8634643554688"/><att type="string" name="shared_name" value="Rv2029c"/></node>
<node id="1930" label="Rv2579" aliasName="dhaA"><graphics x="1968.4848327636719" y="1093.4865417480469"/><att type="string" name="shared_name" value="Rv2579"/></node>
<node id="1931" label="Rv0890c" aliasName="Rv0890c"><graphics x="1862.0228881835938" y="1993.50732421875"/><att type="string" name="shared_name" value="Rv0890c"/></node>
<node id="1932" label="Rv2689c" aliasName="Rv2689c"><graphics x="510.1551513671875" y="1407.0406188964844"/><att type="string" name="shared_name" value="Rv2689c"/></node>
<node id="1933" label="Rv0433" aliasName="Rv0433"><graphics x="1443.1746063232422" y="1189.2599487304688"/><att type="string" name="shared_name" value="Rv0433"/></node>
<node id="1934" label="Rv0976c" aliasName="Rv0976c"><graphics x="1862.5270690917969" y="1670.8288269042969"/><att type="string" name="shared_name" value="Rv0976c"/></node>
<node id="1935" label="Rv0434" aliasName="Rv0434"><graphics x="1464.9401779174805" y="1175.9361572265625"/><att type="string" name="shared_name" value="Rv0434"/></node>
<node id="1936" label="Rv2573" aliasName="Rv2573"><graphics x="3507.87548828125" y="2741.2615327835083"/><att type="string" name="shared_name" value="Rv2573"/></node>
<node id="1937" label="Rv2133c" aliasName="Rv2133c"><graphics x="3903.6642990112305" y="2456.169949531555"/><att type="string" name="shared_name" value="Rv2133c"/></node>
<node id="1938" label="Rv2007c" aliasName="fdxA"><graphics x="1924.3855590820312" y="787.4500122070312"/><att type="string" name="shared_name" value="Rv2007c"/></node>
<node id="1939" label="Rv0432" aliasName="sodC"><graphics x="1463.2297592163086" y="1219.8409423828125"/><att type="string" name="shared_name" value="Rv0432"/></node>
<node id="1940" label="Rv2577" aliasName="Rv2577"><graphics x="3214.6875" y="1087.298828125"/><att type="string" name="shared_name" value="Rv2577"/></node>
<node id="1941" label="Rv2574" aliasName="Rv2574"><graphics x="3513.7279052734375" y="2774.9739351272583"/><att type="string" name="shared_name" value="Rv2574"/></node>
<node id="1942" label="Rv2575" aliasName="Rv2575"><graphics x="3542.813232421875" y="2731.5205659866333"/><att type="string" name="shared_name" value="Rv2575"/></node>
<node id="1943" label="Rv1037c" aliasName="esxI"><graphics x="932.5181274414062" y="1896.09326171875"/><att type="string" name="shared_name" value="Rv1037c"/></node>
<node id="1944" label="Rv0937c" aliasName="Rv0937c"><graphics x="1623.4507446289062" y="1880.96826171875"/><att type="string" name="shared_name" value="Rv0937c"/></node>
<node id="1945" label="Rv2530A" aliasName="Rv2530A"><graphics x="1905.4571228027344" y="2406.0775146484375"/><att type="string" name="shared_name" value="Rv2530A"/></node>
<node id="1946" label="Rv2348c" aliasName="Rv2348c"><graphics x="2703.306396484375" y="1489.9181747436523"/><att type="string" name="shared_name" value="Rv2348c"/></node>
<node id="1947" label="Rv3079c" aliasName="Rv3079c"><graphics x="1582.4443054199219" y="2984.176727294922"/><att type="string" name="shared_name" value="Rv3079c"/></node>
<node id="1948" label="Rv1624c" aliasName="Rv1624c"><graphics x="1106.0626525878906" y="2803.5216064453125"/><att type="string" name="shared_name" value="Rv1624c"/></node>
<node id="1949" label="Rv0891c" aliasName="Rv0891c"><graphics x="1821.3806762695312" y="1955.0193481445312"/><att type="string" name="shared_name" value="Rv0891c"/></node>
<node id="1950" label="Rv2589" aliasName="gabT"><graphics x="2131.5836181640625" y="1267.6454467773438"/><att type="string" name="shared_name" value="Rv2589"/></node>
<node id="1951" label="Rv3457c" aliasName="rpoA"><graphics x="1621.6346282958984" y="1070.5240783691406"/><att type="string" name="shared_name" value="Rv3457c"/></node>
<node id="1952" label="Rv0078A" aliasName="Rv0078A"><graphics x="4049.0828857421875" y="2741.241644859314"/><att type="string" name="shared_name" value="Rv0078A"/></node>
<node id="1953" label="Rv0787A" aliasName="Rv0787A"><graphics x="1339.4623413085938" y="1468.419692993164"/><att type="string" name="shared_name" value="Rv0787A"/></node>
<node id="1954" label="Rv0077c" aliasName="Rv0077c"><graphics x="1695.2686462402344" y="1062.290283203125"/><att type="string" name="shared_name" value="Rv0077c"/></node>
<node id="1955" label="Rv2617c" aliasName="Rv2617c"><graphics x="1723.2491455078125" y="816.597412109375"/><att type="string" name="shared_name" value="Rv2617c"/></node>
<node id="1956" label="Rv0786c" aliasName="Rv0786c"><graphics x="1268.7736511230469" y="1412.5591583251953"/><att type="string" name="shared_name" value="Rv0786c"/></node>
<node id="1957" label="Rv2582" aliasName="ppiB"><graphics x="1492.7646789550781" y="1106.0534362792969"/><att type="string" name="shared_name" value="Rv2582"/></node>
<node id="1958" label="Rv0443" aliasName="Rv0443"><graphics x="1009.2200622558594" y="2985.0396728515625"/><att type="string" name="shared_name" value="Rv0443"/></node>
<node id="1959" label="Rv2008c" aliasName="Rv2008c"><graphics x="2014.67529296875" y="790.2453002929688"/><att type="string" name="shared_name" value="Rv2008c"/></node>
<node id="1960" label="Rv3368c" aliasName="Rv3368c"><graphics x="1923.5293579101562" y="1407.6300201416016"/><att type="string" name="shared_name" value="Rv3368c"/></node>
<node id="1961" label="Rv2135c" aliasName="Rv2135c"><graphics x="3875.667366027832" y="2475.70193195343"/><att type="string" name="shared_name" value="Rv2135c"/></node>
<node id="1962" label="Rv0193c" aliasName="Rv0193c"><graphics x="2161.6558837890625" y="2067.6800537109375"/><att type="string" name="shared_name" value="Rv0193c"/></node>
<node id="1963" label="Rv1038c" aliasName="esxJ"><graphics x="846.09130859375" y="1986.2012634277344"/><att type="string" name="shared_name" value="Rv1038c"/></node>
<node id="1964" label="Rv2349c" aliasName="plcC"><graphics x="2636.8145751953125" y="1472.797592163086"/><att type="string" name="shared_name" value="Rv2349c"/></node>
<node id="1965" label="Rv2591" aliasName="PE_PGRS44"><graphics x="2089.8851928710938" y="1263.7630920410156"/><att type="string" name="shared_name" value="Rv2591"/></node>
<node id="1966" label="Rv3305c" aliasName="amiA1"><graphics x="1743.3810577392578" y="1994.6930541992188"/><att type="string" name="shared_name" value="Rv3305c"/></node>
<node id="1967" label="Rv1739c" aliasName="Rv1739c"><graphics x="2128.5811157226562" y="2192.96240234375"/><att type="string" name="shared_name" value="Rv1739c"/></node>
<node id="1968" label="Rv2590" aliasName="fadD9"><graphics x="2118.5824584960938" y="1290.5942077636719"/><att type="string" name="shared_name" value="Rv2590"/></node>
<node id="1969" label="Rv1623c" aliasName="cydA"><graphics x="2157.9932861328125" y="1898.8587341308594"/><att type="string" name="shared_name" value="Rv1623c"/></node>
<node id="1970" label="Rv0076c" aliasName="Rv0076c"><graphics x="1666.5896377563477" y="995.0452270507812"/><att type="string" name="shared_name" value="Rv0076c"/></node>
<node id="1971" label="Rv0413" aliasName="mutT3"><graphics x="2473.3619995117188" y="1243.5396118164062"/><att type="string" name="shared_name" value="Rv0413"/></node>
<node id="1972" label="Rv0415" aliasName="thiO"><graphics x="2152.7410888671875" y="1613.8805122375488"/><att type="string" name="shared_name" value="Rv0415"/></node>
<node id="1973" label="Rv0416" aliasName="thiS"><graphics x="2107.2572631835938" y="1603.749656677246"/><att type="string" name="shared_name" value="Rv0416"/></node>
<node id="1974" label="Rv2687c" aliasName="Rv2687c"><graphics x="1029.1849975585938" y="2430.8922119140625"/><att type="string" name="shared_name" value="Rv2687c"/></node>
<node id="1975" label="Rv0417" aliasName="thiG"><graphics x="2131.3104858398438" y="1632.7604064941406"/><att type="string" name="shared_name" value="Rv0417"/></node>
<node id="1976" label="Rv0260c" aliasName="Rv0260c"><graphics x="107.72320556640625" y="3015.044464111328"/><att type="string" name="shared_name" value="Rv0260c"/></node>
<node id="1977" label="Rv2005c" aliasName="Rv2005c"><graphics x="1384.9559020996094" y="1628.1454315185547"/><att type="string" name="shared_name" value="Rv2005c"/></node>
<node id="1978" label="Rv1778c" aliasName="Rv1778c"><graphics x="518.2214965820312" y="1438.3143997192383"/><att type="string" name="shared_name" value="Rv1778c"/></node>
<node id="1979" label="Rv0821c" aliasName="phoY2"><graphics x="2018.1259155273438" y="1612.4575729370117"/><att type="string" name="shared_name" value="Rv0821c"/></node>
<node id="1980" label="Rv0974c" aliasName="accD2"><graphics x="1907.0830078125" y="1680.688362121582"/><att type="string" name="shared_name" value="Rv0974c"/></node>
<node id="1981" label="Rv2293c" aliasName="Rv2293c"><graphics x="2413.310791015625" y="561.6934204101562"/><att type="string" name="shared_name" value="Rv2293c"/></node>
<node id="1982" label="Rv2136c" aliasName="uppP"><graphics x="3895.064224243164" y="2503.684597969055"/><att type="string" name="shared_name" value="Rv2136c"/></node>
<node id="1983" label="Rv1039c" aliasName="PPE15"><graphics x="775.499267578125" y="2065.1119689941406"/><att type="string" name="shared_name" value="Rv1039c"/></node>
<node id="1984" label="Rv3306c" aliasName="amiB1"><graphics x="1725.7649383544922" y="1962.6758422851562"/><att type="string" name="shared_name" value="Rv3306c"/></node>
<node id="1985" label="Rv1736c" aliasName="narX"><graphics x="3400.795166015625" y="1024.48095703125"/><att type="string" name="shared_name" value="Rv1736c"/></node>
<node id="1986" label="Rv0679c" aliasName="Rv0679c"><graphics x="2132.6982421875" y="2028.9935607910156"/><att type="string" name="shared_name" value="Rv0679c"/></node>
<node id="1987" label="Rv2768c" aliasName="PPE43"><graphics x="3279.8099660873413" y="2855.54345703125"/><att type="string" name="shared_name" value="Rv2768c"/></node>
<node id="1988" label="Rv3419c" aliasName="gcp"><graphics x="3690.2103271484375" y="2547.00271320343"/><att type="string" name="shared_name" value="Rv3419c"/></node>
<node id="1989" label="Rv2688c" aliasName="Rv2688c"><graphics x="1035.0888061523438" y="2403.1314697265625"/><att type="string" name="shared_name" value="Rv2688c"/></node>
<node id="1990" label="Rv2567" aliasName="Rv2567"><graphics x="1552.8458223342896" y="700.1425170898438"/><att type="string" name="shared_name" value="Rv2567"/></node>
<node id="1991" label="Rv0261c" aliasName="narK3"><graphics x="3345.4891357421875" y="1005.0086059570312"/><att type="string" name="shared_name" value="Rv0261c"/></node>
<node id="1992" label="Rv1779c" aliasName="Rv1779c"><graphics x="503.7908935546875" y="1470.7278213500977"/><att type="string" name="shared_name" value="Rv1779c"/></node>
<node id="1993" label="Rv2563" aliasName="Rv2563"><graphics x="966.6693115234375" y="816.0966796875"/><att type="string" name="shared_name" value="Rv2563"/></node>
<node id="1994" label="Rv2564" aliasName="glnQ"><graphics x="949.02734375" y="785.3048706054688"/><att type="string" name="shared_name" value="Rv2564"/></node>
<node id="1995" label="Rv2565" aliasName="Rv2565"><graphics x="1566.1193103790283" y="745.2705078125"/><att type="string" name="shared_name" value="Rv2565"/></node>
<node id="1996" label="Rv2566" aliasName="Rv2566"><graphics x="1585.3945198059082" y="800.1473999023438"/><att type="string" name="shared_name" value="Rv2566"/></node>
<node id="1997" label="Rv2560" aliasName="Rv2560"><graphics x="932.173095703125" y="672.40576171875"/><att type="string" name="shared_name" value="Rv2560"/></node>
<node id="1998" label="Rv2292c" aliasName="Rv2292c"><graphics x="2319.6826171875" y="686.4730224609375"/><att type="string" name="shared_name" value="Rv2292c"/></node>
<node id="1999" label="Rv2615c" aliasName="PE_PGRS45"><graphics x="46.28936767578125" y="3010.549102783203"/><att type="string" name="shared_name" value="Rv2615c"/></node>
<node id="2000" label="Rv2561" aliasName="Rv2561"><graphics x="941.5707397460938" y="711.4852905273438"/><att type="string" name="shared_name" value="Rv2561"/></node>
<node id="2001" label="Rv0561c" aliasName="Rv0561c"><graphics x="1206.7225646972656" y="1243.6010131835938"/><att type="string" name="shared_name" value="Rv0561c"/></node>
<node id="2002" label="Rv2562" aliasName="Rv2562"><graphics x="951.8146362304688" y="757.8562622070312"/><att type="string" name="shared_name" value="Rv2562"/></node>
<node id="2003" label="Rv0560c" aliasName="Rv0560c"><graphics x="1232.1927795410156" y="1248.4882507324219"/><att type="string" name="shared_name" value="Rv0560c"/></node>
<node id="2004" label="Rv1625c" aliasName="cya"><graphics x="1095.8138732910156" y="2833.5841064453125"/><att type="string" name="shared_name" value="Rv1625c"/></node>
<node id="2005" label="Rv1737c" aliasName="narK2"><graphics x="3376.06005859375" y="995.63623046875"/><att type="string" name="shared_name" value="Rv1737c"/></node>
<node id="2006" label="Rv2769c" aliasName="PE27"><graphics x="3255.6564016342163" y="2803.5216064453125"/><att type="string" name="shared_name" value="Rv2769c"/></node>
<node id="2007" label="Rv3700c" aliasName="Rv3700c"><graphics x="341.517578125" y="1247.8493957519531"/><att type="string" name="shared_name" value="Rv3700c"/></node>
<node id="2008" label="Rv2870c" aliasName="dxr"><graphics x="769.44921875" y="1038.414794921875"/><att type="string" name="shared_name" value="Rv2870c"/></node>
<node id="2009" label="Rv1229c" aliasName="mrp"><graphics x="2977.723408937454" y="2975.0638427734375"/><att type="string" name="shared_name" value="Rv1229c"/></node>
<node id="2010" label="Rv3033" aliasName="Rv3033"><graphics x="308.685546875" y="2983.2798461914062"/><att type="string" name="shared_name" value="Rv3033"/></node>
<node id="2011" label="Rv3032" aliasName="Rv3032"><graphics x="311.246826171875" y="2956.7376708984375"/><att type="string" name="shared_name" value="Rv3032"/></node>
<node id="2012" label="Rv3251c" aliasName="rubA"><graphics x="1973.5387573242188" y="875.7646484375"/><att type="string" name="shared_name" value="Rv3251c"/></node>
<node id="2013" label="Rv0783c" aliasName="emrB"><graphics x="1162.5814514160156" y="1618.1553077697754"/><att type="string" name="shared_name" value="Rv0783c"/></node>
<node id="2014" label="Rv1491c" aliasName="Rv1491c"><graphics x="3643.43359375" y="2302.1947631835938"/><att type="string" name="shared_name" value="Rv1491c"/></node>
<node id="2015" label="Rv3364c" aliasName="Rv3364c"><graphics x="3668.8610229492188" y="1942.4674682617188"/><att type="string" name="shared_name" value="Rv3364c"/></node>
<node id="2016" label="Rv2282c" aliasName="Rv2282c"><graphics x="1602.6951866149902" y="1775.6075134277344"/><att type="string" name="shared_name" value="Rv2282c"/></node>
<node id="2017" label="Rv2536" aliasName="Rv2536"><graphics x="1897.9916687011719" y="2472.0701293945312"/><att type="string" name="shared_name" value="Rv2536"/></node>
<node id="2018" label="Rv0827c" aliasName="Rv0827c"><graphics x="1648.194465637207" y="1896.7406616210938"/><att type="string" name="shared_name" value="Rv0827c"/></node>
<node id="2019" label="Rv2832c" aliasName="ugpC"><graphics x="529.5891723632812" y="1887.8570556640625"/><att type="string" name="shared_name" value="Rv2832c"/></node>
<node id="2020" label="Rv1734c" aliasName="Rv1734c"><graphics x="3401.4197998046875" y="961.2507934570312"/><att type="string" name="shared_name" value="Rv1734c"/></node>
<node id="2021" label="Rv3300c" aliasName="Rv3300c"><graphics x="1871.15966796875" y="1441.6779861450195"/><att type="string" name="shared_name" value="Rv3300c"/></node>
<node id="2022" label="Rv2766c" aliasName="fabG"><graphics x="3312.408720970154" y="2808.524169921875"/><att type="string" name="shared_name" value="Rv2766c"/></node>
<node id="2023" label="Rv2533c" aliasName="nusB"><graphics x="1939.2412414550781" y="2425.4174194335938"/><att type="string" name="shared_name" value="Rv2533c"/></node>
<node id="2024" label="Rv3425" aliasName="PPE57"><graphics x="3693.598129272461" y="2585.48659992218"/><att type="string" name="shared_name" value="Rv3425"/></node>
<node id="2025" label="Rv3429" aliasName="PPE59"><graphics x="1241.8076477050781" y="1344.306625366211"/><att type="string" name="shared_name" value="Rv3429"/></node>
<node id="2026" label="Rv2979c" aliasName="Rv2979c"><graphics x="2760.9461965560913" y="2856.6680908203125"/><att type="string" name="shared_name" value="Rv2979c"/></node>
<node id="2027" label="Rv1628c" aliasName="Rv1628c"><graphics x="1245.5251159667969" y="2956.7376708984375"/><att type="string" name="shared_name" value="Rv1628c"/></node>
<node id="2028" label="Rv3672c" aliasName="Rv3672c"><graphics x="2590.1468505859375" y="34.615234375"/><att type="string" name="shared_name" value="Rv3672c"/></node>
<node id="2029" label="Rv3250c" aliasName="rubB"><graphics x="1997.8283386230469" y="868.07177734375"/><att type="string" name="shared_name" value="Rv3250c"/></node>
<node id="2030" label="Rv1773c" aliasName="Rv1773c"><graphics x="2657.7315979003906" y="2886.8717041015625"/><att type="string" name="shared_name" value="Rv1773c"/></node>
<node id="2031" label="Rv2130c" aliasName="cysS"><graphics x="3650.7283935546875" y="1266.6253051757812"/><att type="string" name="shared_name" value="Rv2130c"/></node>
<node id="2032" label="Rv3674c" aliasName="nth"><graphics x="2522.7933349609375" y="32.5517578125"/><att type="string" name="shared_name" value="Rv3674c"/></node>
<node id="2033" label="Rv3701c" aliasName="Rv3701c"><graphics x="335.2120361328125" y="1274.7615661621094"/><att type="string" name="shared_name" value="Rv3701c"/></node>
<node id="2034" label="Rv0973c" aliasName="accA2"><graphics x="1904.6513366699219" y="1657.3659744262695"/><att type="string" name="shared_name" value="Rv0973c"/></node>
<node id="2035" label="Rv3363c" aliasName="Rv3363c"><graphics x="3725.1691284179688" y="1950.5258178710938"/><att type="string" name="shared_name" value="Rv3363c"/></node>
<node id="2036" label="Rv2542" aliasName="Rv2542"><graphics x="4044.0936889648438" y="2099.0112915039062"/><att type="string" name="shared_name" value="Rv2542"/></node>
<node id="2037" label="Rv2541" aliasName="Rv2541"><graphics x="3002.41943359375" y="2383.2372436523438"/><att type="string" name="shared_name" value="Rv2541"/></node>
<node id="2038" label="Rv2544" aliasName="lppB"><graphics x="4033.6366577148438" y="2129.706787109375"/><att type="string" name="shared_name" value="Rv2544"/></node>
<node id="2039" label="Rv2543" aliasName="lppA"><graphics x="4017.6583862304688" y="2116.0577392578125"/><att type="string" name="shared_name" value="Rv2543"/></node>
<node id="2040" label="Rv2686c" aliasName="Rv2686c"><graphics x="1052.3112182617188" y="2444.1318969726562"/><att type="string" name="shared_name" value="Rv2686c"/></node>
<node id="2041" label="Rv0407" aliasName="fgd1"><graphics x="3827.747024536133" y="1807.9309692382812"/><att type="string" name="shared_name" value="Rv0407"/></node>
<node id="2042" label="Rv2546" aliasName="Rv2546"><graphics x="4025.3351440429688" y="2154.3327026367188"/><att type="string" name="shared_name" value="Rv2546"/></node>
<node id="2043" label="Rv0317c" aliasName="glpQ2"><graphics x="2482.6843872070312" y="1290.0254516601562"/><att type="string" name="shared_name" value="Rv0317c"/></node>
<node id="2044" label="Rv2545" aliasName="Rv2545"><graphics x="4054.8688354492188" y="2128.5175170898438"/><att type="string" name="shared_name" value="Rv2545"/></node>
<node id="2045" label="Rv0405" aliasName="pks6"><graphics x="1405.6508178710938" y="1557.4573833346367"/><att type="string" name="shared_name" value="Rv0405"/></node>
<node id="2046" label="Rv2548" aliasName="Rv2548"><graphics x="4029.5830688476562" y="2188.7889404296875"/><att type="string" name="shared_name" value="Rv2548"/></node>
<node id="2047" label="Rv0828c" aliasName="Rv0828c"><graphics x="1654.6173934936523" y="1819.8427429199219"/><att type="string" name="shared_name" value="Rv0828c"/></node>
<node id="2048" label="Rv2547" aliasName="Rv2547"><graphics x="4001.1992797851562" y="2179.2348022460938"/><att type="string" name="shared_name" value="Rv2547"/></node>
<node id="2049" label="Rv0404" aliasName="fadD30"><graphics x="1377.0032958984375" y="1534.7813549041748"/><att type="string" name="shared_name" value="Rv0404"/></node>
<node id="2050" label="Rv0401" aliasName="Rv0401"><graphics x="1571.984275817871" y="877.5457763671875"/><att type="string" name="shared_name" value="Rv0401"/></node>
<node id="2051" label="Rv3620c" aliasName="esxW"><graphics x="3509.5076904296875" y="2675.055111885071"/><att type="string" name="shared_name" value="Rv3620c"/></node>
<node id="2052" label="Rv0408" aliasName="pta"><graphics x="3801.185989379883" y="1746.8959350585938"/><att type="string" name="shared_name" value="Rv0408"/></node>
<node id="2053" label="Rv0409" aliasName="ackA"><graphics x="3791.1688232421875" y="1787.8739624023438"/><att type="string" name="shared_name" value="Rv0409"/></node>
<node id="2054" label="Rv1167c" aliasName="Rv1167c"><graphics x="3677.7999267578125" y="1174.5341186523438"/><att type="string" name="shared_name" value="Rv1167c"/></node>
<node id="2055" label="Rv3437" aliasName="Rv3437"><graphics x="1682.4293518066406" y="2337.2393798828125"/><att type="string" name="shared_name" value="Rv3437"/></node>
<node id="2056" label="Rv2767c" aliasName="Rv2767c"><graphics x="3282.565215110779" y="2822.638671875"/><att type="string" name="shared_name" value="Rv2767c"/></node>
<node id="2057" label="Rv2532c" aliasName="Rv2532c"><graphics x="1907.283203125" y="2428.9793090820312"/><att type="string" name="shared_name" value="Rv2532c"/></node>
<node id="2058" label="Rv1735c" aliasName="Rv1735c"><graphics x="3374.776611328125" y="956.6600341796875"/><att type="string" name="shared_name" value="Rv1735c"/></node>
<node id="2059" label="Rv3438" aliasName="Rv3438"><graphics x="1674.8523712158203" y="2378.919677734375"/><att type="string" name="shared_name" value="Rv3438"/></node>
<node id="2060" label="Rv3301c" aliasName="phoY1"><graphics x="1913.4912109375" y="1507.0453796386719"/><att type="string" name="shared_name" value="Rv3301c"/></node>
<node id="2061" label="Rv3673c" aliasName="Rv3673c"><graphics x="2540.1896362304688" y="10.0"/><att type="string" name="shared_name" value="Rv3673c"/></node>
<node id="2062" label="Rv2978c" aliasName="Rv2978c"><graphics x="2734.8543996810913" y="2836.37890625"/><att type="string" name="shared_name" value="Rv2978c"/></node>
<node id="2063" label="Rv1627c" aliasName="Rv1627c"><graphics x="1258.2775573730469" y="2984.8743743896484"/><att type="string" name="shared_name" value="Rv1627c"/></node>
<node id="2064" label="Rv3030" aliasName="Rv3030"><graphics x="337.794189453125" y="2959.322784423828"/><att type="string" name="shared_name" value="Rv3030"/></node>
<node id="2065" label="Rv3031" aliasName="Rv3031"><graphics x="335.231689453125" y="2985.8681030273438"/><att type="string" name="shared_name" value="Rv3031"/></node>
<node id="2066" label="Rv0932c" aliasName="pstS2"><graphics x="1972.0758972167969" y="1687.6655731201172"/><att type="string" name="shared_name" value="Rv0932c"/></node>
<node id="2067" label="Rv3253c" aliasName="Rv3253c"><graphics x="2005.3657836914062" y="832.2714233398438"/><att type="string" name="shared_name" value="Rv3253c"/></node>
<node id="2068" label="Rv3016" aliasName="lpqA"><graphics x="738.3486008644104" y="3008.218536376953"/><att type="string" name="shared_name" value="Rv3016"/></node>
<node id="2069" label="Rv2071c" aliasName="cobM"><graphics x="3630.0386962890625" y="836.243408203125"/><att type="string" name="shared_name" value="Rv2071c"/></node>
<node id="2070" label="Rv3702c" aliasName="Rv3702c"><graphics x="374.580810546875" y="1248.6811218261719"/><att type="string" name="shared_name" value="Rv3702c"/></node>
<node id="2071" label="Rv2131c" aliasName="cysQ"><graphics x="3626.2220458984375" y="1331.0713500976562"/><att type="string" name="shared_name" value="Rv2131c"/></node>
<node id="2072" label="Rv0021c" aliasName="Rv0021c"><graphics x="3506.1065673828125" y="1363.2700805664062"/><att type="string" name="shared_name" value="Rv0021c"/></node>
<node id="2073" label="Rv2830c" aliasName="Rv2830c"><graphics x="993.3651123046875" y="2047.677490234375"/><att type="string" name="shared_name" value="Rv2830c"/></node>
<node id="2074" label="Rv1227c" aliasName="Rv1227c"><graphics x="3384.2120819091797" y="2886.8717041015625"/><att type="string" name="shared_name" value="Rv1227c"/></node>
<node id="2075" label="Rv0318c" aliasName="Rv0318c"><graphics x="1802.8619079589844" y="1554.145887374878"/><att type="string" name="shared_name" value="Rv0318c"/></node>
<node id="2076" label="Rv2513" aliasName="Rv2513"><graphics x="1927.5648193359375" y="2241.3048706054688"/><att type="string" name="shared_name" value="Rv2513"/></node>
<node id="2077" label="Rv3401" aliasName="Rv3401"><graphics x="1227.2205810546875" y="1509.3200454711914"/><att type="string" name="shared_name" value="Rv3401"/></node>
<node id="2078" label="Rv0893c" aliasName="Rv0893c"><graphics x="1744.0066528320312" y="1832.3208618164062"/><att type="string" name="shared_name" value="Rv0893c"/></node>
<node id="2079" label="Rv3400" aliasName="Rv3400"><graphics x="1228.6984252929688" y="1573.6433296203613"/><att type="string" name="shared_name" value="Rv3400"/></node>
<node id="2080" label="Rv2682c" aliasName="dxs1"><graphics x="2371.7990865707397" y="2803.5216064453125"/><att type="string" name="shared_name" value="Rv2682c"/></node>
<node id="2081" label="Rv0931c" aliasName="pknD"><graphics x="1917.1689147949219" y="1755.7660827636719"/><att type="string" name="shared_name" value="Rv0931c"/></node>
<node id="2082" label="Rv3621c" aliasName="PPE65"><graphics x="3478.5123291015625" y="2681.2874727249146"/><att type="string" name="shared_name" value="Rv3621c"/></node>
<node id="2083" label="Rv0022c" aliasName="whiB5"><graphics x="3542.8277587890625" y="1370.7173461914062"/><att type="string" name="shared_name" value="Rv0022c"/></node>
<node id="2084" label="Rv3407" aliasName="Rv3407"><graphics x="1487.3594703674316" y="2060.353759765625"/><att type="string" name="shared_name" value="Rv3407"/></node>
<node id="2085" label="Rv3408" aliasName="Rv3408"><graphics x="1515.9688396453857" y="2097.636962890625"/><att type="string" name="shared_name" value="Rv3408"/></node>
<node id="2086" label="Rv3406" aliasName="Rv3406"><graphics x="1582.995216369629" y="2071.4744873046875"/><att type="string" name="shared_name" value="Rv3406"/></node>
<node id="2087" label="Rv1168c" aliasName="PPE17"><graphics x="3654.2608642578125" y="1156.4797973632812"/><att type="string" name="shared_name" value="Rv1168c"/></node>
<node id="2088" label="Rv2531c" aliasName="Rv2531c"><graphics x="1942.8200988769531" y="2461.7237548828125"/><att type="string" name="shared_name" value="Rv2531c"/></node>
<node id="2089" label="Rv2346c" aliasName="esxO"><graphics x="2793.2646484375" y="1501.5965003967285"/><att type="string" name="shared_name" value="Rv2346c"/></node>
<node id="2090" label="Rv3252c" aliasName="alkB"><graphics x="1957.3356628417969" y="941.1875610351562"/><att type="string" name="shared_name" value="Rv3252c"/></node>
<node id="2091" label="Rv3006" aliasName="lppZ"><graphics x="3981.5333251953125" y="1484.3421020507812"/><att type="string" name="shared_name" value="Rv3006"/></node>
<node id="2092" label="Rv3365c" aliasName="Rv3365c"><graphics x="3676.7702026367188" y="1915.9126586914062"/><att type="string" name="shared_name" value="Rv3365c"/></node>
<node id="2093" label="Rv2619c" aliasName="Rv2619c"><graphics x="2625.2935791015625" y="1578.4147834777832"/><att type="string" name="shared_name" value="Rv2619c"/></node>
<node id="2094" label="Rv0020c" aliasName="TB39.8"><graphics x="1976.5912170410156" y="1871.3255310058594"/><att type="string" name="shared_name" value="Rv0020c"/></node>
<node id="2095" label="Rv3000" aliasName="Rv3000"><graphics x="1248.2447204589844" y="1833.6932983398438"/><att type="string" name="shared_name" value="Rv3000"/></node>
<node id="2096" label="Rv3703c" aliasName="Rv3703c"><graphics x="366.4619140625" y="1275.1898498535156"/><att type="string" name="shared_name" value="Rv3703c"/></node>
<node id="2097" label="Rv2527" aliasName="Rv2527"><graphics x="941.2362060546875" y="2886.8717041015625"/><att type="string" name="shared_name" value="Rv2527"/></node>
<node id="2098" label="Rv1116A" aliasName="Rv1116A"><graphics x="1670.8659362792969" y="2956.7376708984375"/><att type="string" name="shared_name" value="Rv1116A"/></node>
<node id="2099" label="Rv2529" aliasName="Rv2529"><graphics x="4105.766743898392" y="2956.7376708984375"/><att type="string" name="shared_name" value="Rv2529"/></node>
<node id="2100" label="Rv3008" aliasName="Rv3008"><graphics x="2016.8263854980469" y="2803.5216064453125"/><att type="string" name="shared_name" value="Rv3008"/></node>
<node id="2101" label="Rv2526" aliasName="Rv2526"><graphics x="917.6342163085938" y="2908.2230224609375"/><att type="string" name="shared_name" value="Rv2526"/></node>
<node id="2102" label="Rv2070c" aliasName="cobK"><graphics x="3663.205322265625" y="840.001708984375"/><att type="string" name="shared_name" value="Rv2070c"/></node>
<node id="2103" label="Rv1733c" aliasName="Rv1733c"><graphics x="1364.9934692382812" y="2129.8145141601562"/><att type="string" name="shared_name" value="Rv1733c"/></node>
<node id="2104" label="Rv3622c" aliasName="PE32"><graphics x="3486.5531005859375" y="2650.5946321487427"/><att type="string" name="shared_name" value="Rv3622c"/></node>
<node id="2105" label="Rv2347c" aliasName="esxP"><graphics x="2753.7373046875" y="1497.6185493469238"/><att type="string" name="shared_name" value="Rv2347c"/></node>
<node id="2106" label="Rv3671c" aliasName="Rv3671c"><graphics x="2574.8155517578125" y="10.9351806640625"/><att type="string" name="shared_name" value="Rv3671c"/></node>
<node id="2107" label="Rv2530c" aliasName="Rv2530c"><graphics x="1860.1432189941406" y="2336.574951171875"/><att type="string" name="shared_name" value="Rv2530c"/></node>
<node id="2108" label="Rv3303c" aliasName="lpdA"><graphics x="1625.3808274269104" y="3007.842071533203"/><att type="string" name="shared_name" value="Rv3303c"/></node>
<node id="2109" label="Rv1169c" aliasName="PE11"><graphics x="3647.7806396484375" y="1190.339111328125"/><att type="string" name="shared_name" value="Rv1169c"/></node>
<node id="2110" label="Rv2537c" aliasName="aroD"><graphics x="3040.2398681640625" y="2371.8278198242188"/><att type="string" name="shared_name" value="Rv2537c"/></node>
<node id="2111" label="Rv1880c" aliasName="cyp140"><graphics x="1472.5219192504883" y="2593.995361328125"/><att type="string" name="shared_name" value="Rv1880c"/></node>
<node id="2112" label="Rv2762c" aliasName="Rv2762c"><graphics x="933.993896484375" y="2161.477783203125"/><att type="string" name="shared_name" value="Rv2762c"/></node>
<node id="2113" label="Rv3294c" aliasName="Rv3294c"><graphics x="2116.2713012695312" y="936.5824584960938"/><att type="string" name="shared_name" value="Rv3294c"/></node>
<node id="2114" label="Rv3510c" aliasName="Rv3510c"><graphics x="1290.0894622802734" y="1492.0083312988281"/><att type="string" name="shared_name" value="Rv3510c"/></node>
<node id="2115" label="Rv3464" aliasName="rmlB"><graphics x="3642.1965322494507" y="2805.5567626953125"/><att type="string" name="shared_name" value="Rv3464"/></node>
<node id="2116" label="Rv3463" aliasName="Rv3463"><graphics x="3644.2395009994507" y="2854.0006103515625"/><att type="string" name="shared_name" value="Rv3463"/></node>
<node id="2117" label="Rv3466" aliasName="Rv3466"><graphics x="3667.3801259994507" y="2828.7412109375"/><att type="string" name="shared_name" value="Rv3466"/></node>
<node id="2118" label="Rv3465" aliasName="rmlC"><graphics x="3692.3049306869507" y="2852.1854248046875"/><att type="string" name="shared_name" value="Rv3465"/></node>
<node id="2119" label="Rv1843c" aliasName="guaB1"><graphics x="1471.9382767677307" y="3007.298065185547"/><att type="string" name="shared_name" value="Rv1843c"/></node>
<node id="2120" label="Rv3467" aliasName="Rv3467"><graphics x="3690.5922842025757" y="2803.5216064453125"/><att type="string" name="shared_name" value="Rv3467"/></node>
<node id="2121" label="Rv1804c" aliasName="Rv1804c"><graphics x="4010.6785278320312" y="2387.1200561523438"/><att type="string" name="shared_name" value="Rv1804c"/></node>
<node id="2122" label="Rv2576c" aliasName="Rv2576c"><graphics x="3241.2939453125" y="1109.5705871582031"/><att type="string" name="shared_name" value="Rv2576c"/></node>
<node id="2123" label="Rv1225c" aliasName="Rv1225c"><graphics x="3327.487350463867" y="2914.3179931640625"/><att type="string" name="shared_name" value="Rv1225c"/></node>
<node id="2124" label="Rv1440" aliasName="secG"><graphics x="2359.598876953125" y="2917.6931381225586"/><att type="string" name="shared_name" value="Rv1440"/></node>
<node id="2125" label="Rv2286c" aliasName="Rv2286c"><graphics x="3953.0458374023438" y="1893.6323852539062"/><att type="string" name="shared_name" value="Rv2286c"/></node>
<node id="2126" label="Rv1881c" aliasName="lppE"><graphics x="1507.6648406982422" y="2577.330322265625"/><att type="string" name="shared_name" value="Rv1881c"/></node>
<node id="2127" label="Rv3255c" aliasName="manA"><graphics x="1255.6316223144531" y="2157.2838745117188"/><att type="string" name="shared_name" value="Rv3255c"/></node>
<node id="2128" label="Rv0425c" aliasName="ctpH"><graphics x="2549.977783203125" y="1192.3005981445312"/><att type="string" name="shared_name" value="Rv0425c"/></node>
<node id="2129" label="Rv1442" aliasName="bisC"><graphics x="2244.2819213867188" y="2148.9266357421875"/><att type="string" name="shared_name" value="Rv1442"/></node>
<node id="2130" label="Rv0566c" aliasName="Rv0566c"><graphics x="1926.5191955566406" y="922.7100830078125"/><att type="string" name="shared_name" value="Rv0566c"/></node>
<node id="2131" label="Rv0634c" aliasName="Rv0634c"><graphics x="1408.9224395751953" y="910.56689453125"/><att type="string" name="shared_name" value="Rv0634c"/></node>
<node id="2132" label="Rv2299c" aliasName="htpG"><graphics x="359.42529296875" y="2934.586399078369"/><att type="string" name="shared_name" value="Rv2299c"/></node>
<node id="2133" label="Rv1276c" aliasName="Rv1276c"><graphics x="3474.5142822265625" y="2216.9015502929688"/><att type="string" name="shared_name" value="Rv1276c"/></node>
<node id="2134" label="Rv3410c" aliasName="guaB3"><graphics x="1440.0710892677307" y="3007.953338623047"/><att type="string" name="shared_name" value="Rv3410c"/></node>
<node id="2135" label="Rv3475" aliasName="Rv3475"><graphics x="1941.93896484375" y="1711.1260528564453"/><att type="string" name="shared_name" value="Rv3475"/></node>
<node id="2136" label="Rv3474" aliasName="Rv3474"><graphics x="1944.7096557617188" y="1736.541748046875"/><att type="string" name="shared_name" value="Rv3474"/></node>
<node id="2137" label="Rv3472" aliasName="Rv3472"><graphics x="872.26025390625" y="1282.4358520507812"/><att type="string" name="shared_name" value="Rv3472"/></node>
<node id="2138" label="Rv3479" aliasName="Rv3479"><graphics x="1676.3138732910156" y="2837.385772705078"/><att type="string" name="shared_name" value="Rv3479"/></node>
<node id="2139" label="Rv1844c" aliasName="gnd1"><graphics x="1931.4467163085938" y="1958.6350402832031"/><att type="string" name="shared_name" value="Rv1844c"/></node>
<node id="2140" label="Rv3478" aliasName="PPE60"><graphics x="1623.7516174316406" y="2860.3695373535156"/><att type="string" name="shared_name" value="Rv3478"/></node>
<node id="2141" label="Rv3624c" aliasName="hpt"><graphics x="3498.724425315857" y="2803.5216064453125"/><att type="string" name="shared_name" value="Rv3624c"/></node>
<node id="2142" label="Rv3477" aliasName="PE31"><graphics x="1643.4479064941406" y="2833.8168334960938"/><att type="string" name="shared_name" value="Rv3477"/></node>
<node id="2143" label="Rv1985c" aliasName="Rv1985c"><graphics x="2820.841552734375" y="1852.2767944335938"/><att type="string" name="shared_name" value="Rv1985c"/></node>
<node id="2144" label="Rv0426c" aliasName="Rv0426c"><graphics x="2610.9500732421875" y="1192.6436462402344"/><att type="string" name="shared_name" value="Rv0426c"/></node>
<node id="2145" label="Rv1803c" aliasName="PE_PGRS32"><graphics x="4036.8843383789062" y="2406.3734741210938"/><att type="string" name="shared_name" value="Rv1803c"/></node>
<node id="2146" label="Rv0634B" aliasName="Rv0634B"><graphics x="1348.2857360839844" y="830.7510986328125"/><att type="string" name="shared_name" value="Rv0634B"/></node>
<node id="2147" label="Rv0634A" aliasName="Rv0634A"><graphics x="1373.1977844238281" y="866.177978515625"/><att type="string" name="shared_name" value="Rv0634A"/></node>
<node id="2148" label="Rv1226c" aliasName="Rv1226c"><graphics x="3390.334274291992" y="2916.7987060546875"/><att type="string" name="shared_name" value="Rv1226c"/></node>
<node id="2149" label="Rv1882c" aliasName="Rv1882c"><graphics x="1515.0002193450928" y="2622.2103271484375"/><att type="string" name="shared_name" value="Rv1882c"/></node>
<node id="2150" label="Rv1451" aliasName="ctaB"><graphics x="798.3033447265625" y="428.0162353515625"/><att type="string" name="shared_name" value="Rv1451"/></node>
<node id="2151" label="Rv0633c" aliasName="Rv0633c"><graphics x="1399.1921691894531" y="855.1323852539062"/><att type="string" name="shared_name" value="Rv0633c"/></node>
<node id="2152" label="Rv1453" aliasName="Rv1453"><graphics x="1377.4991149902344" y="1445.3692016601562"/><att type="string" name="shared_name" value="Rv1453"/></node>
<node id="2153" label="Rv3566A" aliasName="Rv3566A"><graphics x="815.9769287109375" y="1178.9591674804688"/><att type="string" name="shared_name" value="Rv3566A"/></node>
<node id="2154" label="Rv1455" aliasName="Rv1455"><graphics x="1509.2037982940674" y="1516.1328735351562"/><att type="string" name="shared_name" value="Rv1455"/></node>
<node id="2155" label="Rv2535c" aliasName="pepQ"><graphics x="1923.1260986328125" y="2474.4432373046875"/><att type="string" name="shared_name" value="Rv2535c"/></node>
<node id="2156" label="Rv3448" aliasName="Rv3448"><graphics x="713.9969482421875" y="2249.6483154296875"/><att type="string" name="shared_name" value="Rv3448"/></node>
<node id="2157" label="Rv2640c" aliasName="Rv2640c"><graphics x="920.7220458984375" y="1364.1911010742188"/><att type="string" name="shared_name" value="Rv2640c"/></node>
<node id="2158" label="Rv3449" aliasName="mycP4"><graphics x="747.269775390625" y="2218.5608520507812"/><att type="string" name="shared_name" value="Rv3449"/></node>
<node id="2159" label="Rv1841c" aliasName="Rv1841c"><graphics x="4048.9873657226562" y="2636.59548664093"/><att type="string" name="shared_name" value="Rv1841c"/></node>
<node id="2160" label="Rv3625c" aliasName="mesJ"><graphics x="3495.992705345154" y="2835.0079345703125"/><att type="string" name="shared_name" value="Rv3625c"/></node>
<node id="2161" label="Rv1982c" aliasName="Rv1982c"><graphics x="1096.8118286132812" y="2053.220977783203"/><att type="string" name="shared_name" value="Rv1982c"/></node>
<node id="2162" label="Rv1429" aliasName="Rv1429"><graphics x="1810.9581298828125" y="1685.3806915283203"/><att type="string" name="shared_name" value="Rv1429"/></node>
<node id="2163" label="Rv1118c" aliasName="Rv1118c"><graphics x="1876.3681030273438" y="1956.3534240722656"/><att type="string" name="shared_name" value="Rv1118c"/></node>
<node id="2164" label="Rv1425" aliasName="Rv1425"><graphics x="1741.254150390625" y="1715.8800964355469"/><att type="string" name="shared_name" value="Rv1425"/></node>
<node id="2165" label="Rv0427c" aliasName="xthA"><graphics x="2626.994140625" y="1225.6747741699219"/><att type="string" name="shared_name" value="Rv0427c"/></node>
<node id="2166" label="Rv2721c" aliasName="Rv2721c"><graphics x="328.9312744140625" y="2803.5216064453125"/><att type="string" name="shared_name" value="Rv2721c"/></node>
<node id="2167" label="Rv1423" aliasName="whiA"><graphics x="1767.436264038086" y="818.8968505859375"/><att type="string" name="shared_name" value="Rv1423"/></node>
<node id="2168" label="Rv1422" aliasName="Rv1422"><graphics x="1825.5124816894531" y="852.0148315429688"/><att type="string" name="shared_name" value="Rv1422"/></node>
<node id="2169" label="Rv3362c" aliasName="Rv3362c"><graphics x="3694.4550170898438" y="1948.5897827148438"/><att type="string" name="shared_name" value="Rv3362c"/></node>
<node id="2170" label="Rv0632c" aliasName="echA3"><graphics x="1387.9711151123047" y="813.392578125"/><att type="string" name="shared_name" value="Rv0632c"/></node>
<node id="2171" label="Rv1421" aliasName="Rv1421"><graphics x="1793.4569396972656" y="803.3433227539062"/><att type="string" name="shared_name" value="Rv1421"/></node>
<node id="2172" label="Rv1420" aliasName="uvrC"><graphics x="1824.8168029785156" y="820.3119506835938"/><att type="string" name="shared_name" value="Rv1420"/></node>
<node id="2173" label="Rv0201c" aliasName="Rv0201c"><graphics x="3673.013717651367" y="2916.5941162109375"/><att type="string" name="shared_name" value="Rv0201c"/></node>
<node id="2174" label="Rv1883c" aliasName="Rv1883c"><graphics x="1536.4962697029114" y="2603.2215576171875"/><att type="string" name="shared_name" value="Rv1883c"/></node>
<node id="2175" label="Rv2761c" aliasName="hsdS"><graphics x="906.51708984375" y="2178.4096069335938"/><att type="string" name="shared_name" value="Rv2761c"/></node>
<node id="2176" label="Rv2534c" aliasName="efp"><graphics x="1884.7550659179688" y="2440.2444458007812"/><att type="string" name="shared_name" value="Rv2534c"/></node>
<node id="2177" label="Rv3257c" aliasName="manB"><graphics x="1264.8179931640625" y="2189.738037109375"/><att type="string" name="shared_name" value="Rv3257c"/></node>
<node id="2178" label="Rv1842c" aliasName="Rv1842c"><graphics x="4074.0767211914062" y="2619.60964679718"/><att type="string" name="shared_name" value="Rv1842c"/></node>
<node id="2179" label="Rv3626c" aliasName="Rv3626c"><graphics x="3520.9337759017944" y="2854.4473876953125"/><att type="string" name="shared_name" value="Rv3626c"/></node>
<node id="2180" label="Rv3454" aliasName="Rv3454"><graphics x="3348.769551515579" y="2972.7994384765625"/><att type="string" name="shared_name" value="Rv3454"/></node>
<node id="2181" label="Rv3513c" aliasName="fadD18"><graphics x="1513.932996749878" y="1127.565185546875"/><att type="string" name="shared_name" value="Rv3513c"/></node>
<node id="2182" label="Rv3453" aliasName="Rv3453"><graphics x="3322.4559528827667" y="2956.7376708984375"/><att type="string" name="shared_name" value="Rv3453"/></node>
<node id="2183" label="Rv0428c" aliasName="Rv0428c"><graphics x="2650.1807861328125" y="1178.3958129882812"/><att type="string" name="shared_name" value="Rv0428c"/></node>
<node id="2184" label="Rv1431" aliasName="Rv1431"><graphics x="1533.7739701271057" y="3007.885772705078"/><att type="string" name="shared_name" value="Rv1431"/></node>
<node id="2185" label="Rv0631c" aliasName="recC"><graphics x="2447.30322265625" y="2904.7208251953125"/><att type="string" name="shared_name" value="Rv0631c"/></node>
<node id="2186" label="Rv1432" aliasName="Rv1432"><graphics x="1564.5395188331604" y="3006.056915283203"/><att type="string" name="shared_name" value="Rv1432"/></node>
<node id="2187" label="Rv1884c" aliasName="rpfC"><graphics x="1488.23978805542" y="2618.153076171875"/><att type="string" name="shared_name" value="Rv1884c"/></node>
<node id="2188" label="Rv3361c" aliasName="Rv3361c"><graphics x="3705.1940307617188" y="1922.6557006835938"/><att type="string" name="shared_name" value="Rv3361c"/></node>
<node id="2189" label="Rv0202c" aliasName="mmpL11"><graphics x="3664.528366088867" y="2886.8717041015625"/><att type="string" name="shared_name" value="Rv0202c"/></node>
<node id="2190" label="Rv2760c" aliasName="Rv2760c"><graphics x="911.573974609375" y="2148.2139892578125"/><att type="string" name="shared_name" value="Rv2760c"/></node>
<node id="2191" label="Rv1119c" aliasName="Rv1119c"><graphics x="1870.0597229003906" y="1923.3223876953125"/><att type="string" name="shared_name" value="Rv1119c"/></node>
<node id="2192" label="Rv3298c" aliasName="lpqC"><graphics x="1829.3836669921875" y="1371.333755493164"/><att type="string" name="shared_name" value="Rv3298c"/></node>
<node id="2193" label="Rv3413c" aliasName="Rv3413c"><graphics x="2218.0867309570312" y="762.637939453125"/><att type="string" name="shared_name" value="Rv3413c"/></node>
<node id="2194" label="Rv3627c" aliasName="Rv3627c"><graphics x="3523.649962425232" y="2822.9566650390625"/><att type="string" name="shared_name" value="Rv3627c"/></node>
<node id="2195" label="Rv1515c" aliasName="Rv1515c"><graphics x="1403.7963562011719" y="2139.3106079101562"/><att type="string" name="shared_name" value="Rv1515c"/></node>
<node id="2196" label="Rv1490" aliasName="Rv1490"><graphics x="838.0136108398438" y="2803.5216064453125"/><att type="string" name="shared_name" value="Rv1490"/></node>
<node id="2197" label="Rv1483" aliasName="fabG1"><graphics x="1609.4658432006836" y="1693.5637664794922"/><att type="string" name="shared_name" value="Rv1483"/></node>
<node id="2198" label="Rv1270c" aliasName="lprA"><graphics x="2087.2630004882812" y="1977.58154296875"/><att type="string" name="shared_name" value="Rv1270c"/></node>
<node id="2199" label="Rv1481" aliasName="Rv1481"><graphics x="1028.5731506347656" y="771.0054931640625"/><att type="string" name="shared_name" value="Rv1481"/></node>
<node id="2200" label="Rv1885c" aliasName="Rv1885c"><graphics x="1519.6044311523438" y="2494.0299072265625"/><att type="string" name="shared_name" value="Rv1885c"/></node>
<node id="2201" label="Rv1487" aliasName="Rv1487"><graphics x="802.2017211914062" y="2836.8778076171875"/><att type="string" name="shared_name" value="Rv1487"/></node>
<node id="2202" label="Rv1488" aliasName="Rv1488"><graphics x="814.0188598632812" y="2864.0150146484375"/><att type="string" name="shared_name" value="Rv1488"/></node>
<node id="2203" label="Rv1485" aliasName="hemH"><graphics x="837.2000122070312" y="516.614501953125"/><att type="string" name="shared_name" value="Rv1485"/></node>
<node id="2204" label="Rv0429c" aliasName="def"><graphics x="2651.172119140625" y="1206.4090881347656"/><att type="string" name="shared_name" value="Rv0429c"/></node>
<node id="2205" label="Rv1489" aliasName="Rv1489"><graphics x="836.7620239257812" y="2838.0118408203125"/><att type="string" name="shared_name" value="Rv1489"/></node>
<node id="2206" label="Rv3349c" aliasName="Rv3349c"><graphics x="2066.88818359375" y="1227.2433776855469"/><att type="string" name="shared_name" value="Rv3349c"/></node>
<node id="2207" label="Rv1514c" aliasName="Rv1514c"><graphics x="1388.187515258789" y="2176.9678955078125"/><att type="string" name="shared_name" value="Rv1514c"/></node>
<node id="2208" label="Rv1981c" aliasName="nrdF1"><graphics x="1125.4371643066406" y="1388.8108520507812"/><att type="string" name="shared_name" value="Rv1981c"/></node>
<node id="2209" label="Rv3299c" aliasName="atsB"><graphics x="1800.0430908203125" y="1388.1436004638672"/><att type="string" name="shared_name" value="Rv3299c"/></node>
<node id="2210" label="Rv3414c" aliasName="sigD"><graphics x="2183.4862670898438" y="777.954833984375"/><att type="string" name="shared_name" value="Rv3414c"/></node>
<node id="2211" label="Rv1492" aliasName="mutA"><graphics x="3691.1876831054688" y="2274.1723022460938"/><att type="string" name="shared_name" value="Rv1492"/></node>
<node id="2212" label="Rv1493" aliasName="mutB"><graphics x="3692.1942138671875" y="2246.9078979492188"/><att type="string" name="shared_name" value="Rv1493"/></node>
<node id="2213" label="Rv2508c" aliasName="Rv2508c"><graphics x="2868.141377687454" y="2975.7003173828125"/><att type="string" name="shared_name" value="Rv2508c"/></node>
<node id="2214" label="Rv1271c" aliasName="Rv1271c"><graphics x="2095.3875122070312" y="1936.263427734375"/><att type="string" name="shared_name" value="Rv1271c"/></node>
<node id="2215" label="Rv1494" aliasName="Rv1494"><graphics x="3661.9021606445312" y="2272.2775268554688"/><att type="string" name="shared_name" value="Rv1494"/></node>
<node id="2216" label="Rv1495" aliasName="Rv1495"><graphics x="3634.296875" y="2272.1627807617188"/><att type="string" name="shared_name" value="Rv1495"/></node>
<node id="2217" label="Rv1496" aliasName="Rv1496"><graphics x="3664.5552978515625" y="2246.6647338867188"/><att type="string" name="shared_name" value="Rv1496"/></node>
<node id="2218" label="Rv1497" aliasName="lipL"><graphics x="3635.2117309570312" y="2244.8446655273438"/><att type="string" name="shared_name" value="Rv1497"/></node>
<node id="2219" label="Rv1499" aliasName="Rv1499"><graphics x="3603.208984375" y="2123.4823608398438"/><att type="string" name="shared_name" value="Rv1499"/></node>
<node id="2220" label="Rv2464c" aliasName="Rv2464c"><graphics x="1194.8351426124573" y="3006.056915283203"/><att type="string" name="shared_name" value="Rv2464c"/></node>
<node id="2221" label="Rv3488" aliasName="Rv3488"><graphics x="1757.6878051757812" y="1468.1985397338867"/><att type="string" name="shared_name" value="Rv3488"/></node>
<node id="2222" label="Rv2460c" aliasName="clpP2"><graphics x="2737.499786376953" y="2977.2083740234375"/><att type="string" name="shared_name" value="Rv2460c"/></node>
<node id="2223" label="Rv3489" aliasName="Rv3489"><graphics x="1703.8113708496094" y="1466.3119888305664"/><att type="string" name="shared_name" value="Rv3489"/></node>
<node id="2224" label="Rv2539c" aliasName="aroK"><graphics x="3013.261474609375" y="2348.67138671875"/><att type="string" name="shared_name" value="Rv2539c"/></node>
<node id="2225" label="Rv3486" aliasName="Rv3486"><graphics x="1909.5213623046875" y="1372.4898376464844"/><att type="string" name="shared_name" value="Rv3486"/></node>
<node id="2226" label="Rv3891c" aliasName="esxD"><graphics x="2670.044921875" y="2582.6656494140625"/><att type="string" name="shared_name" value="Rv3891c"/></node>
<node id="2227" label="Rv3629c" aliasName="Rv3629c"><graphics x="685.2068481445312" y="2803.5216064453125"/><att type="string" name="shared_name" value="Rv3629c"/></node>
<node id="2228" label="Rv1845c" aliasName="Rv1845c"><graphics x="389.42529296875" y="2934.2574462890625"/><att type="string" name="shared_name" value="Rv1845c"/></node>
<node id="2229" label="Rv2877c" aliasName="Rv2877c"><graphics x="2294.638671875" y="1673.0260696411133"/><att type="string" name="shared_name" value="Rv2877c"/></node>
<node id="2230" label="Rv1465" aliasName="Rv1465"><graphics x="3692.6333084106445" y="1617.2924194335938"/><att type="string" name="shared_name" value="Rv1465"/></node>
<node id="2231" label="Rv2597" aliasName="Rv2597"><graphics x="2661.6810302734375" y="386.7740478515625"/><att type="string" name="shared_name" value="Rv2597"/></node>
<node id="2232" label="Rv2596" aliasName="Rv2596"><graphics x="2673.6617431640625" y="426.4049072265625"/><att type="string" name="shared_name" value="Rv2596"/></node>
<node id="2233" label="Rv1466" aliasName="Rv1466"><graphics x="3633.443359375" y="1565.4221801757812"/><att type="string" name="shared_name" value="Rv1466"/></node>
<node id="2234" label="Rv2599" aliasName="Rv2599"><graphics x="2638.1470947265625" y="415.8057861328125"/><att type="string" name="shared_name" value="Rv2599"/></node>
<node id="2235" label="Rv1463" aliasName="Rv1463"><graphics x="3690.82657623291" y="1564.6195678710938"/><att type="string" name="shared_name" value="Rv1463"/></node>
<node id="2236" label="Rv1464" aliasName="csd"><graphics x="3669.0802459716797" y="1619.2020874023438"/><att type="string" name="shared_name" value="Rv1464"/></node>
<node id="2237" label="Rv1272c" aliasName="Rv1272c"><graphics x="2060.3165283203125" y="1885.9148254394531"/><att type="string" name="shared_name" value="Rv1272c"/></node>
<node id="2238" label="Rv2598" aliasName="Rv2598"><graphics x="2629.8951416015625" y="379.65576171875"/><att type="string" name="shared_name" value="Rv2598"/></node>
<node id="2239" label="Rv1461" aliasName="Rv1461"><graphics x="3694.895088195801" y="1589.1937866210938"/><att type="string" name="shared_name" value="Rv1461"/></node>
<node id="2240" label="Rv0564c" aliasName="gpsA"><graphics x="1899.6830444335938" y="928.5541381835938"/><att type="string" name="shared_name" value="Rv0564c"/></node>
<node id="2241" label="Rv3200c" aliasName="Rv3200c"><graphics x="1111.2317810058594" y="1017.4627075195312"/><att type="string" name="shared_name" value="Rv3200c"/></node>
<node id="2242" label="Rv1462" aliasName="Rv1462"><graphics x="3664.1413040161133" y="1565.3657836914062"/><att type="string" name="shared_name" value="Rv1462"/></node>
<node id="2243" label="Rv2595" aliasName="Rv2595"><graphics x="2699.1734619140625" y="408.6004638671875"/><att type="string" name="shared_name" value="Rv2595"/></node>
<node id="2244" label="Rv1460" aliasName="Rv1460"><graphics x="3724.9232025146484" y="1565.3587036132812"/><att type="string" name="shared_name" value="Rv1460"/></node>
<node id="2245" label="Rv0978c" aliasName="PE_PGRS17"><graphics x="1103.6379699707031" y="1190.5870666503906"/><att type="string" name="shared_name" value="Rv0978c"/></node>
<node id="2246" label="Rv3491" aliasName="Rv3491"><graphics x="1631.9819946289062" y="1470.5933456420898"/><att type="string" name="shared_name" value="Rv3491"/></node>
<node id="2247" label="Rv3490" aliasName="otsA"><graphics x="1684.9283447265625" y="1562.7346115112305"/><att type="string" name="shared_name" value="Rv3490"/></node>
<node id="2248" label="Rv1469" aliasName="ctpD"><graphics x="2362.0407104492188" y="1311.534408569336"/><att type="string" name="shared_name" value="Rv1469"/></node>
<node id="2249" label="Rv1888A" aliasName="Rv1888A"><graphics x="3809.1456909179688" y="1411.2158813476562"/><att type="string" name="shared_name" value="Rv1888A"/></node>
<node id="2250" label="Rv0151c" aliasName="PE1"><graphics x="1807.787841796875" y="2886.8717041015625"/><att type="string" name="shared_name" value="Rv0151c"/></node>
<node id="2251" label="Rv0979A" aliasName="Rv0979A"><graphics x="1066.2077026367188" y="1117.9565124511719"/><att type="string" name="shared_name" value="Rv0979A"/></node>
<node id="2252" label="Rv2461c" aliasName="clpP"><graphics x="2760.6161091327667" y="2956.7376708984375"/><att type="string" name="shared_name" value="Rv2461c"/></node>
<node id="2253" label="Rv2991" aliasName="Rv2991"><graphics x="1560.2932662963867" y="1079.9860229492188"/><att type="string" name="shared_name" value="Rv2991"/></node>
<node id="2254" label="Rv2538c" aliasName="aroB"><graphics x="3031.827392578125" y="2405.5565795898438"/><att type="string" name="shared_name" value="Rv2538c"/></node>
<node id="2255" label="Rv1480" aliasName="Rv1480"><graphics x="1010.8809204101562" y="808.663818359375"/><att type="string" name="shared_name" value="Rv1480"/></node>
<node id="2256" label="Rv1516c" aliasName="Rv1516c"><graphics x="1414.7023315429688" y="2089.5545043945312"/><att type="string" name="shared_name" value="Rv1516c"/></node>
<node id="2257" label="Rv2998" aliasName="Rv2998"><graphics x="1180.5214233398438" y="1866.7429809570312"/><att type="string" name="shared_name" value="Rv2998"/></node>
<node id="2258" label="Rv2999" aliasName="lppY"><graphics x="1240.92333984375" y="1813.55615234375"/><att type="string" name="shared_name" value="Rv2999"/></node>
<node id="2259" label="Rv2878c" aliasName="mpt53"><graphics x="2259.3096313476562" y="1624.328971862793"/><att type="string" name="shared_name" value="Rv2878c"/></node>
<node id="2260" label="Rv1846c" aliasName="Rv1846c"><graphics x="411.05322265625" y="2910.6930389404297"/><att type="string" name="shared_name" value="Rv1846c"/></node>
<node id="2261" label="Rv3890c" aliasName="esxC"><graphics x="2730.2677001953125" y="2627.00244140625"/><att type="string" name="shared_name" value="Rv3890c"/></node>
<node id="2262" label="Rv2997" aliasName="Rv2997"><graphics x="1092.787109375" y="1930.4779357910156"/><att type="string" name="shared_name" value="Rv2997"/></node>
<node id="2263" label="Rv0565c" aliasName="Rv0565c"><graphics x="1917.9275817871094" y="966.266357421875"/><att type="string" name="shared_name" value="Rv0565c"/></node>
<node id="2264" label="Rv1273c" aliasName="Rv1273c"><graphics x="2047.3520812988281" y="1904.5731811523438"/><att type="string" name="shared_name" value="Rv1273c"/></node>
<node id="2265" label="Rv1888c" aliasName="Rv1888c"><graphics x="3833.1829223632812" y="1384.1930541992188"/><att type="string" name="shared_name" value="Rv1888c"/></node>
<node id="2266" label="Rv1477" aliasName="Rv1477"><graphics x="993.8225708007812" y="646.66455078125"/><att type="string" name="shared_name" value="Rv1477"/></node>
<node id="2267" label="Rv1470" aliasName="trxA"><graphics x="2484.7161865234375" y="1415.9017944335938"/><att type="string" name="shared_name" value="Rv1470"/></node>
<node id="2268" label="Rv1471" aliasName="trxB1"><graphics x="2578.9119873046875" y="1525.2975845336914"/><att type="string" name="shared_name" value="Rv1471"/></node>
<node id="2269" label="Rv1472" aliasName="echA12"><graphics x="2520.244873046875" y="1428.6598510742188"/><att type="string" name="shared_name" value="Rv1472"/></node>
<node id="2270" label="Rv1473" aliasName="Rv1473"><graphics x="2516.4419555664062" y="1395.0225219726562"/><att type="string" name="shared_name" value="Rv1473"/></node>
<node id="2271" label="Rv1805c" aliasName="Rv1805c"><graphics x="3983.9202270507812" y="2366.8439331054688"/><att type="string" name="shared_name" value="Rv1805c"/></node>
<node id="2272" label="Rv0979c" aliasName="Rv0979c"><graphics x="1083.08203125" y="1150.3675842285156"/><att type="string" name="shared_name" value="Rv0979c"/></node>
<node id="2273" label="Rv1478" aliasName="Rv1478"><graphics x="1010.7936401367188" y="683.8298950195312"/><att type="string" name="shared_name" value="Rv1478"/></node>
<node id="2274" label="Rv1479" aliasName="moxR1"><graphics x="1029.0053100585938" y="733.5670166015625"/><att type="string" name="shared_name" value="Rv1479"/></node>
<node id="2275" label="Rv0152c" aliasName="PE2"><graphics x="1838.819580078125" y="2897.84765625"/><att type="string" name="shared_name" value="Rv0152c"/></node>
<node id="2276" label="Rv2829c" aliasName="Rv2829c"><graphics x="984.23291015625" y="2091.2784423828125"/><att type="string" name="shared_name" value="Rv2829c"/></node>
<node id="2277" label="Rv3895c" aliasName="Rv3895c"><graphics x="2577.1932373046875" y="2463.2659912109375"/><att type="string" name="shared_name" value="Rv3895c"/></node>
<node id="2278" label="Rv0969" aliasName="ctpV"><graphics x="2578.368896484375" y="241.084228515625"/><att type="string" name="shared_name" value="Rv0969"/></node>
<node id="2279" label="Rv1565c" aliasName="Rv1565c"><graphics x="1509.7338123321533" y="1654.9938354492188"/><att type="string" name="shared_name" value="Rv1565c"/></node>
<node id="2280" label="Rv3346c" aliasName="Rv3346c"><graphics x="1913.974365234375" y="2283.0950927734375"/><att type="string" name="shared_name" value="Rv3346c"/></node>
<node id="2281" label="Rv3808c" aliasName="glfT"><graphics x="3674.04931640625" y="1001.5494995117188"/><att type="string" name="shared_name" value="Rv3808c"/></node>
<node id="2282" label="Rv1454c" aliasName="qor"><graphics x="1494.7556343078613" y="1547.111379623413"/><att type="string" name="shared_name" value="Rv1454c"/></node>
<node id="2283" label="Rv0470c" aliasName="pcaA"><graphics x="971.2362060546875" y="2924.6488037109375"/><att type="string" name="shared_name" value="Rv0470c"/></node>
<node id="2284" label="Rv0960" aliasName="Rv0960"><graphics x="980.0921630859375" y="849.834716796875"/><att type="string" name="shared_name" value="Rv0960"/></node>
<node id="2285" label="Rv0013" aliasName="trpG"><graphics x="2900.185546875" y="2383.7461547851562"/><att type="string" name="shared_name" value="Rv0013"/></node>
<node id="2286" label="Rv3856c" aliasName="Rv3856c"><graphics x="1107.6675109863281" y="2118.853759765625"/><att type="string" name="shared_name" value="Rv3856c"/></node>
<node id="2287" label="Rv3743c" aliasName="ctpJ"><graphics x="2451.58349609375" y="1216.321044921875"/><att type="string" name="shared_name" value="Rv3743c"/></node>
<node id="2288" label="Rv3193c" aliasName="Rv3193c"><graphics x="1760.1746826171875" y="2956.7376708984375"/><att type="string" name="shared_name" value="Rv3193c"/></node>
<node id="2289" label="Rv0968" aliasName="Rv0968"><graphics x="2605.8729248046875" y="235.906982421875"/><att type="string" name="shared_name" value="Rv0968"/></node>
<node id="2290" label="Rv2127" aliasName="ansP1"><graphics x="1012.7042832374573" y="3006.056915283203"/><att type="string" name="shared_name" value="Rv2127"/></node>
<node id="2291" label="Rv0967" aliasName="Rv0967"><graphics x="2586.5906982421875" y="270.7064208984375"/><att type="string" name="shared_name" value="Rv0967"/></node>
<node id="2292" label="Rv2128" aliasName="Rv2128"><graphics x="982.0302109718323" y="3009.387481689453"/><att type="string" name="shared_name" value="Rv2128"/></node>
<node id="2293" label="Rv1979c" aliasName="Rv1979c"><graphics x="2827.942626953125" y="1801.3319396972656"/><att type="string" name="shared_name" value="Rv1979c"/></node>
<node id="2294" label="Rv0961" aliasName="Rv0961"><graphics x="912.5463256835938" y="706.437255859375"/><att type="string" name="shared_name" value="Rv0961"/></node>
<node id="2295" label="Rv1564c" aliasName="treX"><graphics x="1562.6859531402588" y="1714.038803100586"/><att type="string" name="shared_name" value="Rv1564c"/></node>
<node id="2296" label="Rv0958" aliasName="Rv0958"><graphics x="874.8656616210938" y="601.8827514648438"/><att type="string" name="shared_name" value="Rv0958"/></node>
<node id="2297" label="Rv3896c" aliasName="Rv3896c"><graphics x="2547.1685180664062" y="2477.7008666992188"/><att type="string" name="shared_name" value="Rv3896c"/></node>
<node id="2298" label="Rv0959" aliasName="Rv0959"><graphics x="889.7841186523438" y="650.1805419921875"/><att type="string" name="shared_name" value="Rv0959"/></node>
<node id="2299" label="Rv2717c" aliasName="Rv2717c"><graphics x="1086.7923278808594" y="1220.269775390625"/><att type="string" name="shared_name" value="Rv2717c"/></node>
<node id="2300" label="Rv3807c" aliasName="Rv3807c"><graphics x="3641.0179443359375" y="985.9193725585938"/><att type="string" name="shared_name" value="Rv3807c"/></node>
<node id="2301" label="Rv0131c" aliasName="fadE1"><graphics x="863.6038818359375" y="2886.8717041015625"/><att type="string" name="shared_name" value="Rv0131c"/></node>
<node id="2302" label="Rv0471c" aliasName="Rv0471c"><graphics x="1004.7864990234375" y="2902.2542724609375"/><att type="string" name="shared_name" value="Rv0471c"/></node>
<node id="2303" label="Rv0023" aliasName="Rv0023"><graphics x="3581.885986328125" y="1368.7827758789062"/><att type="string" name="shared_name" value="Rv0023"/></node>
<node id="2304" label="Rv0025" aliasName="Rv0025"><graphics x="3569.3539428710938" y="1393.0862426757812"/><att type="string" name="shared_name" value="Rv0025"/></node>
<node id="2305" label="Rv0024" aliasName="Rv0024"><graphics x="3564.4580078125" y="1352.3052368164062"/><att type="string" name="shared_name" value="Rv0024"/></node>
<node id="2306" label="Rv3194c" aliasName="Rv3194c"><graphics x="1774.8438720703125" y="2983.8883056640625"/><att type="string" name="shared_name" value="Rv3194c"/></node>
<node id="2307" label="Rv2114" aliasName="Rv2114"><graphics x="2601.3988342285156" y="2956.7376708984375"/><att type="string" name="shared_name" value="Rv2114"/></node>
<node id="2308" label="Rv0132c" aliasName="fgd2"><graphics x="834.9428100585938" y="2901.4373779296875"/><att type="string" name="shared_name" value="Rv0132c"/></node>
<node id="2309" label="Rv2869c" aliasName="Rv2869c"><graphics x="639.5419921875" y="967.1287231445312"/><att type="string" name="shared_name" value="Rv2869c"/></node>
<node id="2310" label="Rv2113" aliasName="Rv2113"><graphics x="2578.748260498047" y="2977.6383056640625"/><att type="string" name="shared_name" value="Rv2113"/></node>
<node id="2311" label="Rv3742c" aliasName="Rv3742c"><graphics x="1773.7821197509766" y="1814.8695373535156"/><att type="string" name="shared_name" value="Rv3742c"/></node>
<node id="2312" label="Rv0954" aliasName="Rv0954"><graphics x="3007.723408937454" y="2974.4464111328125"/><att type="string" name="shared_name" value="Rv0954"/></node>
<node id="2313" label="Rv0027" aliasName="Rv0027"><graphics x="3594.9730224609375" y="1423.7088012695312"/><att type="string" name="shared_name" value="Rv0027"/></node>
<node id="2314" label="Rv0026" aliasName="Rv0026"><graphics x="3563.5588989257812" y="1425.0789184570312"/><att type="string" name="shared_name" value="Rv0026"/></node>
<node id="2315" label="Rv0029" aliasName="Rv0029"><graphics x="3651.7177734375" y="1471.9087524414062"/><att type="string" name="shared_name" value="Rv0029"/></node>
<node id="2316" label="Rv0028" aliasName="Rv0028"><graphics x="3624.4906616210938" y="1448.1470336914062"/><att type="string" name="shared_name" value="Rv0028"/></node>
<node id="2317" label="Rv1563c" aliasName="treY"><graphics x="1511.359390258789" y="1714.9972534179688"/><att type="string" name="shared_name" value="Rv1563c"/></node>
<node id="2318" label="Rv2718c" aliasName="nrdR"><graphics x="1061.3511962890625" y="1187.1772766113281"/><att type="string" name="shared_name" value="Rv2718c"/></node>
<node id="2319" label="Rv1616" aliasName="Rv1616"><graphics x="525.9802689552307" y="3006.056915283203"/><att type="string" name="shared_name" value="Rv1616"/></node>
<node id="2320" label="Rv1615" aliasName="Rv1615"><graphics x="556.049665927887" y="3013.110382080078"/><att type="string" name="shared_name" value="Rv1615"/></node>
<node id="2321" label="Rv3806c" aliasName="Rv3806c"><graphics x="3646.438232421875" y="933.1900024414062"/><att type="string" name="shared_name" value="Rv3806c"/></node>
<node id="2322" label="Rv1456c" aliasName="Rv1456c"><graphics x="763.8016967773438" y="434.061279296875"/><att type="string" name="shared_name" value="Rv1456c"/></node>
<node id="2323" label="Rv0032" aliasName="bioF2"><graphics x="1684.4515686035156" y="1537.7879333496094"/><att type="string" name="shared_name" value="Rv0032"/></node>
<node id="2324" label="Rv0031" aliasName="Rv0031"><graphics x="3699.7938842773438" y="1518.5286254882812"/><att type="string" name="shared_name" value="Rv0031"/></node>
<node id="2325" label="Rv2592c" aliasName="ruvB"><graphics x="2739.7574462890625" y="401.7818603515625"/><att type="string" name="shared_name" value="Rv2592c"/></node>
<node id="2326" label="Rv0030" aliasName="Rv0030"><graphics x="3676.8277587890625" y="1495.7385864257812"/><att type="string" name="shared_name" value="Rv0030"/></node>
<node id="2327" label="Rv1013" aliasName="pks16"><graphics x="3788.5553588867188" y="2619.60964679718"/><att type="string" name="shared_name" value="Rv1013"/></node>
<node id="2328" label="Rv3741c" aliasName="Rv3741c"><graphics x="1789.9434356689453" y="1793.7377319335938"/><att type="string" name="shared_name" value="Rv3741c"/></node>
<node id="2329" label="Rv1012" aliasName="Rv1012"><graphics x="3793.1547241210938" y="2653.596646308899"/><att type="string" name="shared_name" value="Rv1012"/></node>
<node id="2330" label="Rv3854c" aliasName="ethA"><graphics x="1891.5997314453125" y="1079.7271728515625"/><att type="string" name="shared_name" value="Rv3854c"/></node>
<node id="2331" label="Rv1011" aliasName="ispE"><graphics x="3797.8268432617188" y="2687.5802278518677"/><att type="string" name="shared_name" value="Rv1011"/></node>
<node id="2332" label="Rv0035" aliasName="fadD34"><graphics x="1713.2690124511719" y="1560.3423418998718"/><att type="string" name="shared_name" value="Rv0035"/></node>
<node id="2333" label="Rv1010" aliasName="ksgA"><graphics x="3759.1442260742188" y="2658.0789461135864"/><att type="string" name="shared_name" value="Rv1010"/></node>
<node id="2334" label="Rv2143" aliasName="Rv2143"><graphics x="1141.6620483398438" y="2062.3389892578125"/><att type="string" name="shared_name" value="Rv2143"/></node>
<node id="2335" label="Rv0034" aliasName="Rv0034"><graphics x="1736.5348358154297" y="1534.6212406158447"/><att type="string" name="shared_name" value="Rv0034"/></node>
<node id="2336" label="Rv3196A" aliasName="Rv3196A"><graphics x="1819.6749267578125" y="2956.7376708984375"/><att type="string" name="shared_name" value="Rv3196A"/></node>
<node id="2337" label="Rv0033" aliasName="acpA"><graphics x="1711.222671508789" y="1529.8178901672363"/><att type="string" name="shared_name" value="Rv0033"/></node>
<node id="2338" label="Rv0942" aliasName="Rv0942"><graphics x="3360.864287376404" y="2829.3800048828125"/><att type="string" name="shared_name" value="Rv0942"/></node>
<node id="2339" label="Rv2403c" aliasName="lppR"><graphics x="3149.3729450702667" y="2965.0528564453125"/><att type="string" name="shared_name" value="Rv2403c"/></node>
<node id="2340" label="Rv3049c" aliasName="Rv3049c"><graphics x="980.2728271484375" y="1425.9452819824219"/><att type="string" name="shared_name" value="Rv3049c"/></node>
<node id="2341" label="Rv0945" aliasName="Rv0945"><graphics x="1142.3411560058594" y="2984.9710693359375"/><att type="string" name="shared_name" value="Rv0945"/></node>
<node id="2342" label="Rv3892c" aliasName="PPE69"><graphics x="2640.002197265625" y="2563.97900390625"/><att type="string" name="shared_name" value="Rv3892c"/></node>
<node id="2343" label="Rv0944" aliasName="Rv0944"><graphics x="1173.0368347167969" y="2981.6907958984375"/><att type="string" name="shared_name" value="Rv0944"/></node>
<node id="2344" label="Rv0936" aliasName="pstA2"><graphics x="1997.1641540527344" y="1624.0911254882812"/><att type="string" name="shared_name" value="Rv0936"/></node>
<node id="2345" label="Rv1562c" aliasName="treZ"><graphics x="1578.5393867492676" y="1684.3425750732422"/><att type="string" name="shared_name" value="Rv1562c"/></node>
<node id="2346" label="Rv1675c" aliasName="Rv1675c"><graphics x="2251.22412109375" y="1565.3341073989868"/><att type="string" name="shared_name" value="Rv1675c"/></node>
<node id="2347" label="Rv0938" aliasName="Rv0938"><graphics x="1599.0985374450684" y="1854.0933837890625"/><att type="string" name="shared_name" value="Rv0938"/></node>
<node id="2348" label="Rv0939" aliasName="Rv0939"><graphics x="1494.2195053100586" y="1838.0552978515625"/><att type="string" name="shared_name" value="Rv0939"/></node>
<node id="2349" label="Rv3894c" aliasName="Rv3894c"><graphics x="2553.4444580078125" y="2510.4326782226562"/><att type="string" name="shared_name" value="Rv3894c"/></node>
<node id="2350" label="Rv1604" aliasName="impA"><graphics x="2659.0269775390625" y="1501.6758995056152"/><att type="string" name="shared_name" value="Rv1604"/></node>
<node id="2351" label="Rv0470A" aliasName="Rv0470A"><graphics x="977.201171875" y="2899.1383056640625"/><att type="string" name="shared_name" value="Rv0470A"/></node>
<node id="2352" label="Rv3345c" aliasName="PE_PGRS50"><graphics x="1371.024429321289" y="1391.9258270263672"/><att type="string" name="shared_name" value="Rv3345c"/></node>
<node id="2353" label="Rv0050" aliasName="ponA1"><graphics x="3891.3004760742188" y="1837.1624145507812"/><att type="string" name="shared_name" value="Rv0050"/></node>
<node id="2354" label="Rv0041" aliasName="leuS"><graphics x="1034.7018432617188" y="2863.7203369140625"/><att type="string" name="shared_name" value="Rv0041"/></node>
<node id="2355" label="Rv1001" aliasName="arcA"><graphics x="947.6424560546875" y="896.0123291015625"/><att type="string" name="shared_name" value="Rv1001"/></node>
<node id="2356" label="Rv3740c" aliasName="Rv3740c"><graphics x="1752.2328491210938" y="1784.5602722167969"/><att type="string" name="shared_name" value="Rv3740c"/></node>
<node id="2357" label="Rv2132" aliasName="Rv2132"><graphics x="3641.4500732421875" y="1300.8023071289062"/><att type="string" name="shared_name" value="Rv2132"/></node>
<node id="2358" label="Rv2900c" aliasName="fdhF"><graphics x="3016.8125" y="1078.5513610839844"/><att type="string" name="shared_name" value="Rv2900c"/></node>
<node id="2359" label="Rv2404c" aliasName="lepA"><graphics x="3180.1248981952667" y="2956.7376708984375"/><att type="string" name="shared_name" value="Rv2404c"/></node>
<node id="2360" label="Rv1009" aliasName="rpfB"><graphics x="3827.1564331054688" y="2649.0267000198364"/><att type="string" name="shared_name" value="Rv1009"/></node>
<node id="2361" label="Rv0930" aliasName="pstA1"><graphics x="2028.2150573730469" y="1645.6753234863281"/><att type="string" name="shared_name" value="Rv0930"/></node>
<node id="2362" label="Rv0933" aliasName="pstB"><graphics x="2003.2798461914062" y="1644.4366149902344"/><att type="string" name="shared_name" value="Rv0933"/></node>
<node id="2363" label="Rv1006" aliasName="Rv1006"><graphics x="2860.8773193359375" y="2427.530029296875"/><att type="string" name="shared_name" value="Rv1006"/></node>
<node id="2364" label="Rv3893c" aliasName="PE36"><graphics x="2612.938232421875" y="2536.3261108398438"/><att type="string" name="shared_name" value="Rv3893c"/></node>
<node id="2365" label="Rv0935" aliasName="pstC1"><graphics x="1971.9989624023438" y="1618.2070007324219"/><att type="string" name="shared_name" value="Rv0935"/></node>
<node id="2366" label="Rv0934" aliasName="pstS1"><graphics x="1978.7245178222656" y="1653.481216430664"/><att type="string" name="shared_name" value="Rv0934"/></node>
<node id="2367" label="Rv1634" aliasName="Rv1634"><graphics x="3760.2474660873413" y="1551.3427124023438"/><att type="string" name="shared_name" value="Rv1634"/></node>
<node id="2368" label="Rv1633" aliasName="uvrB"><graphics x="3791.703119277954" y="1538.5286254882812"/><att type="string" name="shared_name" value="Rv1633"/></node>
<node id="2369" label="Rv2446c" aliasName="Rv2446c"><graphics x="3979.3768920898438" y="2619.60964679718"/><att type="string" name="shared_name" value="Rv2446c"/></node>
<node id="2370" label="Rv2170" aliasName="Rv2170"><graphics x="3039.2701711654663" y="2856.2427978515625"/><att type="string" name="shared_name" value="Rv2170"/></node>
<node id="2371" label="Rv1638" aliasName="uvrA"><graphics x="2508.49072265625" y="2917.5950927734375"/><att type="string" name="shared_name" value="Rv1638"/></node>
<node id="2372" label="Rv2171" aliasName="lppM"><graphics x="3004.529326438904" y="2810.0841064453125"/><att type="string" name="shared_name" value="Rv2171"/></node>
<node id="2373" label="Rv1636" aliasName="TB15.3"><graphics x="1755.7640686035156" y="2157.36376953125"/><att type="string" name="shared_name" value="Rv1636"/></node>
<node id="2374" label="Rv2173" aliasName="idsA2"><graphics x="1312.0330657958984" y="1228.5121459960938"/><att type="string" name="shared_name" value="Rv2173"/></node>
<node id="2375" label="Rv3899c" aliasName="Rv3899c"><graphics x="2742.38525390625" y="2457.6870727539062"/><att type="string" name="shared_name" value="Rv3899c"/></node>
[truncated: 2,212,625 more chars]
