# Supplementary material for: SyNDI: synchronous network data integration framework
Source: BMC Bioinformatics. 2018 Nov 6;19:403. doi: 10.1186/s12859-018-2426-5 (PMC6219086; doi:10.1186/s12859-018-2426-5)
Supplement: Supplementary file 7 — This additional file is a zip package that contains all files and folder that used to generate Fig. 10. Detailed descriptions of each of these files and folders are presented in a README file included in this zip package. (ZIP 16.9 MB) [file 12859_2018_2426_MOESM7_ESM.zip › Additional_file_7/Nets/H37Rv_string_exp.xgmml]

<?xml version="1.0" encoding="UTF-8"?>
<graph xmlns="http://www.cs.rpi.edu/XGMML" xmlns:dc="http://purl.org/dc/elements/1.1/" xmlns:xlink="http://www.w3.org/1999/xlink" xmlns:cy="http://www.cytoscape.org" label="out">
<att name="GRAPH_VIEW_CENTER_X" value="1144.3115367889404"/><att name="GRAPH_VIEW_CENTER_Y" value="1144.3115367889404"/>
<node id="0" label="Rv3432c" aliasName="gadB"><graphics x="516.9097595214844" y="718.6387634277344"/><att type="string" name="shared_name" value="Rv3432c"/></node>
<node id="1" label="Rv0208c" aliasName="trmB"><graphics x="235.784912109375" y="570.9378814697266"/><att type="string" name="shared_name" value="Rv0208c"/></node>
<node id="2" label="Rv2504c" aliasName="scoA"><graphics x="998.5414123535156" y="371.86814880371094"/><att type="string" name="shared_name" value="Rv2504c"/></node>
<node id="3" label="Rv2166c" aliasName="Rv2166c"><graphics x="359.1313362121582" y="339.57379055023193"/><att type="string" name="shared_name" value="Rv2166c"/></node>
<node id="4" label="Rv0113" aliasName="gmhA"><graphics x="148.77734375" y="482.81053161621094"/><att type="string" name="shared_name" value="Rv0113"/></node>
<node id="5" label="Rv2495c" aliasName="pdhC"><graphics x="608.1361846923828" y="365.2403211593628"/><att type="string" name="shared_name" value="Rv2495c"/></node>
<node id="6" label="Rv2442c" aliasName="rplU"><graphics x="297.96973419189453" y="642.9220275878906"/><att type="string" name="shared_name" value="Rv2442c"/></node>
<node id="7" label="Rv0013" aliasName="trpG"><graphics x="521.4993743896484" y="657.5617370605469"/><att type="string" name="shared_name" value="Rv0013"/></node>
<node id="8" label="Rv3441c" aliasName="glmM"><graphics x="200.8402099609375" y="458.58312225341797"/><att type="string" name="shared_name" value="Rv3441c"/></node>
<node id="9" label="Rv2995c" aliasName="leuB"><graphics x="614.5579528808594" y="398.96114349365234"/><att type="string" name="shared_name" value="Rv2995c"/></node>
<node id="10" label="Rv2785c" aliasName="rpsO"><graphics x="314.524658203125" y="523.4187164306641"/><att type="string" name="shared_name" value="Rv2785c"/></node>
<node id="11" label="Rv2441c" aliasName="rpmA"><graphics x="288.67679595947266" y="546.6761779785156"/><att type="string" name="shared_name" value="Rv2441c"/></node>
<node id="12" label="Rv2916c" aliasName="ffh"><graphics x="328.8643569946289" y="587.1916351318359"/><att type="string" name="shared_name" value="Rv2916c"/></node>
<node id="13" label="Rv2165c" aliasName="mraW"><graphics x="331.6647605895996" y="388.05185317993164"/><att type="string" name="shared_name" value="Rv2165c"/></node>
<node id="14" label="Rv2421c" aliasName="nadD"><graphics x="230.04586791992188" y="423.2015609741211"/><att type="string" name="shared_name" value="Rv2421c"/></node>
<node id="15" label="Rv2440c" aliasName="obgE"><graphics x="467.2239532470703" y="567.9810943603516"/><att type="string" name="shared_name" value="Rv2440c"/></node>
<node id="16" label="Rv1959c" aliasName="Rv1959c"><graphics x="942.8184509277344" y="372.18199157714844"/><att type="string" name="shared_name" value="Rv1959c"/></node>
<node id="17" label="Rv0957" aliasName="purH"><graphics x="623.3266143798828" y="539.6704864501953"/><att type="string" name="shared_name" value="Rv0957"/></node>
<node id="18" label="Rv0951" aliasName="sucC"><graphics x="583.7511138916016" y="407.27288818359375"/><att type="string" name="shared_name" value="Rv0951"/></node>
<node id="19" label="Rv0952" aliasName="sucD"><graphics x="644.4422302246094" y="390.90085220336914"/><att type="string" name="shared_name" value="Rv0952"/></node>
<node id="20" label="Rv0949" aliasName="uvrD1"><graphics x="343.3383026123047" y="449.3663787841797"/><att type="string" name="shared_name" value="Rv0949"/></node>
<node id="21" label="Rv2055c" aliasName="rpsR"><graphics x="218.28904724121094" y="484.01756286621094"/><att type="string" name="shared_name" value="Rv2055c"/></node>
<node id="22" label="Rv3105c" aliasName="prfB"><graphics x="347.6694641113281" y="552.7640380859375"/><att type="string" name="shared_name" value="Rv3105c"/></node>
<node id="23" label="Rv3029c" aliasName="fixA"><graphics x="379.7212691307068" y="171.1053009033203"/><att type="string" name="shared_name" value="Rv3029c"/></node>
<node id="24" label="Rv1617" aliasName="pykA"><graphics x="384.6580390930176" y="341.882022857666"/><att type="string" name="shared_name" value="Rv1617"/></node>
<node id="25" label="Rv3019c" aliasName="esxR"><graphics x="1054.4660949707031" y="355.08665466308594"/><att type="string" name="shared_name" value="Rv3019c"/></node>
<node id="26" label="Rv2572c" aliasName="aspS"><graphics x="365.77976989746094" y="10.0"/><att type="string" name="shared_name" value="Rv2572c"/></node>
<node id="27" label="Rv1613" aliasName="trpA"><graphics x="228.72613525390625" y="304.8806037902832"/><att type="string" name="shared_name" value="Rv1613"/></node>
<node id="28" label="Rv1612" aliasName="trpB"><graphics x="261.5487823486328" y="368.2924747467041"/><att type="string" name="shared_name" value="Rv1612"/></node>
<node id="29" label="Rv2444c" aliasName="rne"><graphics x="432.7725944519043" y="442.77945709228516"/><att type="string" name="shared_name" value="Rv2444c"/></node>
<node id="30" label="Rv2592c" aliasName="ruvB"><graphics x="224.68313598632812" y="531.5041809082031"/><att type="string" name="shared_name" value="Rv2592c"/></node>
<node id="31" label="Rv1416" aliasName="ribH"><graphics x="391.3834762573242" y="677.3415222167969"/><att type="string" name="shared_name" value="Rv1416"/></node>
<node id="32" label="Rv0843" aliasName="Rv0843"><graphics x="591.7624053955078" y="297.31402587890625"/><att type="string" name="shared_name" value="Rv0843"/></node>
<node id="33" label="Rv1415" aliasName="ribA2"><graphics x="947.5834674835205" y="429.69883728027344"/><att type="string" name="shared_name" value="Rv1415"/></node>
<node id="34" label="Rv1412" aliasName="ribC"><graphics x="978.3806629180908" y="427.38877868652344"/><att type="string" name="shared_name" value="Rv1412"/></node>
<node id="35" label="Rv1110" aliasName="ispH"><graphics x="113.37716674804688" y="580.8621063232422"/><att type="string" name="shared_name" value="Rv1110"/></node>
<node id="36" label="Rv2241" aliasName="aceE"><graphics x="204.57736206054688" y="861.6890563964844"/><att type="string" name="shared_name" value="Rv2241"/></node>
<node id="37" label="Rv1112" aliasName="Rv1112"><graphics x="585.6232452392578" y="457.62902069091797"/><att type="string" name="shared_name" value="Rv1112"/></node>
<node id="38" label="Rv0764c" aliasName="cyp51"><graphics x="1127.5653686523438" y="262.7205505371094"/><att type="string" name="shared_name" value="Rv0764c"/></node>
<node id="39" label="Rv2503c" aliasName="scoB"><graphics x="1024.4660949707031" y="355.08665466308594"/><att type="string" name="shared_name" value="Rv2503c"/></node>
<node id="40" label="Rv1605" aliasName="hisF"><graphics x="887.9259338378906" y="290.53855895996094"/><att type="string" name="shared_name" value="Rv1605"/></node>
<node id="41" label="Rv3443c" aliasName="rplM"><graphics x="286.55284881591797" y="610.75341796875"/><att type="string" name="shared_name" value="Rv3443c"/></node>
<node id="42" label="Rv1409" aliasName="ribG"><graphics x="425.6158676147461" y="766.6311340332031"/><att type="string" name="shared_name" value="Rv1409"/></node>
<node id="43" label="Rv1602" aliasName="hisH"><graphics x="901.3746643066406" y="262.7205505371094"/><att type="string" name="shared_name" value="Rv1602"/></node>
<node id="44" label="Rv1601" aliasName="hisB"><graphics x="211.24513244628906" y="654.4334106445312"/><att type="string" name="shared_name" value="Rv1601"/></node>
<node id="45" label="Rv0041" aliasName="leuS"><graphics x="249.29808044433594" y="427.1084518432617"/><att type="string" name="shared_name" value="Rv0041"/></node>
<node id="46" label="Rv2178c" aliasName="aroG"><graphics x="1066.0884704589844" y="130.91842651367188"/><att type="string" name="shared_name" value="Rv2178c"/></node>
<node id="47" label="Rv2786c" aliasName="ribF"><graphics x="237.49539184570312" y="734.0606079101562"/><att type="string" name="shared_name" value="Rv2786c"/></node>
<node id="48" label="Rv1003" aliasName="Rv1003"><graphics x="945.3232727050781" y="290.2773742675781"/><att type="string" name="shared_name" value="Rv1003"/></node>
<node id="49" label="Rv1408" aliasName="rpe"><graphics x="277.3941650390625" y="358.32841300964355"/><att type="string" name="shared_name" value="Rv1408"/></node>
<node id="50" label="Rv3442c" aliasName="rpsI"><graphics x="348.27069091796875" y="553.9214935302734"/><att type="string" name="shared_name" value="Rv3442c"/></node>
<node id="51" label="Rv1609" aliasName="trpE"><graphics x="486.0851058959961" y="630.0505981445312"/><att type="string" name="shared_name" value="Rv1609"/></node>
<node id="52" label="Rv2404c" aliasName="lepA"><graphics x="325.6756820678711" y="612.5057067871094"/><att type="string" name="shared_name" value="Rv2404c"/></node>
<node id="53" label="Rv1008" aliasName="tatD"><graphics x="246.96798706054688" y="455.28173828125"/><att type="string" name="shared_name" value="Rv1008"/></node>
<node id="54" label="Rv2139" aliasName="pyrD"><graphics x="527.6465911865234" y="393.55785751342773"/><att type="string" name="shared_name" value="Rv2139"/></node>
<node id="55" label="Rv1633" aliasName="uvrB"><graphics x="356.27000427246094" y="485.23646545410156"/><att type="string" name="shared_name" value="Rv1633"/></node>
<node id="56" label="Rv1638" aliasName="uvrA"><graphics x="293.2104034423828" y="465.77061462402344"/><att type="string" name="shared_name" value="Rv1638"/></node>
<node id="57" label="Rv2307c" aliasName="Rv2307c"><graphics x="550.7269134521484" y="466.12559509277344"/><att type="string" name="shared_name" value="Rv2307c"/></node>
<node id="58" label="Rv1539" aliasName="lspA"><graphics x="395.0745735168457" y="611.2052917480469"/><att type="string" name="shared_name" value="Rv1539"/></node>
<node id="59" label="Rv0157" aliasName="pntB"><graphics x="906.671630859375" y="335.08665466308594"/><att type="string" name="shared_name" value="Rv0157"/></node>
<node id="60" label="Rv1630" aliasName="rpsA"><graphics x="331.9564895629883" y="484.0135040283203"/><att type="string" name="shared_name" value="Rv1630"/></node>
<node id="61" label="Rv1536" aliasName="ileS"><graphics x="371.0959253311157" y="763.6883544921875"/><att type="string" name="shared_name" value="Rv1536"/></node>
<node id="62" label="Rv0155" aliasName="pntAa"><graphics x="887.9259338378906" y="310.53855895996094"/><att type="string" name="shared_name" value="Rv0155"/></node>
<node id="63" label="Rv2584c" aliasName="apt"><graphics x="562.5674285888672" y="600.2860565185547"/><att type="string" name="shared_name" value="Rv2584c"/></node>
<node id="64" label="Rv0137c" aliasName="msrA"><graphics x="444.6661376953125" y="511.15565490722656"/><att type="string" name="shared_name" value="Rv0137c"/></node>
<node id="65" label="Rv2594c" aliasName="ruvC"><graphics x="93.84783935546875" y="480.6030807495117"/><att type="string" name="shared_name" value="Rv2594c"/></node>
<node id="66" label="Rv3012c" aliasName="gatC"><graphics x="897.2064514160156" y="70.24935913085938"/><att type="string" name="shared_name" value="Rv3012c"/></node>
<node id="67" label="Rv2445c" aliasName="ndk"><graphics x="438.7251625061035" y="332.4060764312744"/><att type="string" name="shared_name" value="Rv2445c"/></node>
<node id="68" label="Rv2727c" aliasName="miaA"><graphics x="376.44918179512024" y="499.0121154785156"/><att type="string" name="shared_name" value="Rv2727c"/></node>
<node id="69" label="Rv3014c" aliasName="ligA"><graphics x="319.31425857543945" y="447.55921173095703"/><att type="string" name="shared_name" value="Rv3014c"/></node>
<node id="70" label="Rv0630c" aliasName="recB"><graphics x="159.98089599609375" y="840.7388916015625"/><att type="string" name="shared_name" value="Rv0630c"/></node>
<node id="71" label="Rv1262c" aliasName="Rv1262c"><graphics x="931.3746643066406" y="262.7205505371094"/><att type="string" name="shared_name" value="Rv1262c"/></node>
<node id="72" label="Rv2430c" aliasName="PPE41"><graphics x="1112.898910522461" y="310.53855895996094"/><att type="string" name="shared_name" value="Rv2430c"/></node>
<node id="73" label="Rv3028c" aliasName="fixB"><graphics x="358.92527961730957" y="128.4528350830078"/><att type="string" name="shared_name" value="Rv3028c"/></node>
<node id="74" label="Rv0869c" aliasName="moaA"><graphics x="171.76620483398438" y="452.4069290161133"/><att type="string" name="shared_name" value="Rv0869c"/></node>
<node id="75" label="Rv2583c" aliasName="relA"><graphics x="413.2365036010742" y="614.0258483886719"/><att type="string" name="shared_name" value="Rv2583c"/></node>
<node id="76" label="Rv0357c" aliasName="purA"><graphics x="478.3223342895508" y="582.3973846435547"/><att type="string" name="shared_name" value="Rv0357c"/></node>
<node id="77" label="Rv3859c" aliasName="gltB"><graphics x="221.21163940429688" y="620.1250305175781"/><att type="string" name="shared_name" value="Rv3859c"/></node>
<node id="78" label="Rv2431c" aliasName="PE25"><graphics x="1088.8016357421875" y="329.86607360839844"/><att type="string" name="shared_name" value="Rv2431c"/></node>
<node id="79" label="Rv1629" aliasName="polA"><graphics x="336.5443916320801" y="472.0714416503906"/><att type="string" name="shared_name" value="Rv1629"/></node>
<node id="80" label="Rv1932" aliasName="tpx"><graphics x="464.8908386230469" y="410.30441665649414"/><att type="string" name="shared_name" value="Rv1932"/></node>
<node id="81" label="Rv2593c" aliasName="ruvA"><graphics x="147.4934844970703" y="513.5433502197266"/><att type="string" name="shared_name" value="Rv2593c"/></node>
<node id="82" label="Rv2193" aliasName="ctaE"><graphics x="549.9668731689453" y="499.1644287109375"/><att type="string" name="shared_name" value="Rv2193"/></node>
<node id="83" label="Rv1658" aliasName="argG"><graphics x="1004.7096557617188" y="334.80174255371094"/><att type="string" name="shared_name" value="Rv1658"/></node>
<node id="84" label="Rv0808" aliasName="purF"><graphics x="582.6437072753906" y="542.63818359375"/><att type="string" name="shared_name" value="Rv0808"/></node>
<node id="85" label="Rv2782c" aliasName="pepR"><graphics x="240.08323669433594" y="669.9954528808594"/><att type="string" name="shared_name" value="Rv2782c"/></node>
<node id="86" label="Rv1656" aliasName="argF"><graphics x="570.4438629150391" y="280.15506744384766"/><att type="string" name="shared_name" value="Rv1656"/></node>
<node id="87" label="Rv1654" aliasName="argB"><graphics x="957.9239807128906" y="173.31210327148438"/><att type="string" name="shared_name" value="Rv1654"/></node>
<node id="88" label="Rv3025c" aliasName="iscS"><graphics x="486.3227005004883" y="418.78248596191406"/><att type="string" name="shared_name" value="Rv3025c"/></node>
<node id="89" label="Rv1650" aliasName="pheT"><graphics x="552.2205047607422" y="651.0452270507812"/><att type="string" name="shared_name" value="Rv1650"/></node>
<node id="90" label="Rv3100c" aliasName="smpB"><graphics x="236.54006958007812" y="462.2007293701172"/><att type="string" name="shared_name" value="Rv3100c"/></node>
<node id="91" label="Rv0803" aliasName="purL"><graphics x="1110.789535522461" y="370.59568786621094"/><att type="string" name="shared_name" value="Rv0803"/></node>
<node id="92" label="Rv2783c" aliasName="gpsI"><graphics x="321.98609924316406" y="500.495361328125"/><att type="string" name="shared_name" value="Rv2783c"/></node>
<node id="93" label="Rv0800" aliasName="pepC"><graphics x="1004.5743103027344" y="212.80661010742188"/><att type="string" name="shared_name" value="Rv0800"/></node>
<node id="94" label="Rv2392" aliasName="cysH"><graphics x="462.53199005126953" y="359.0790410041809"/><att type="string" name="shared_name" value="Rv2392"/></node>
<node id="95" label="Rv3535c" aliasName="Rv3535c"><graphics x="1061.9194030761719" y="393.36888122558594"/><att type="string" name="shared_name" value="Rv3535c"/></node>
<node id="96" label="Rv2420c" aliasName="Rv2420c"><graphics x="218.15538024902344" y="592.6742248535156"/><att type="string" name="shared_name" value="Rv2420c"/></node>
<node id="97" label="Rv0248c" aliasName="sdhA"><graphics x="1049.7120666503906" y="86.28558349609375"/><att type="string" name="shared_name" value="Rv0248c"/></node>
<node id="98" label="Rv1649" aliasName="pheS"><graphics x="508.5050811767578" y="632.8050537109375"/><att type="string" name="shared_name" value="Rv1649"/></node>
<node id="99" label="Rv2447c" aliasName="folC"><graphics x="291.7033920288086" y="311.9797782897949"/><att type="string" name="shared_name" value="Rv2447c"/></node>
<node id="100" label="Rv0287" aliasName="esxG"><graphics x="1098.8191223144531" y="130.91842651367188"/><att type="string" name="shared_name" value="Rv0287"/></node>
<node id="101" label="Rv1643" aliasName="rplT"><graphics x="257.8446273803711" y="589.6408081054688"/><att type="string" name="shared_name" value="Rv1643"/></node>
<node id="102" label="Rv0288" aliasName="esxH"><graphics x="1097.0574645996094" y="161.74459838867188"/><att type="string" name="shared_name" value="Rv0288"/></node>
<node id="103" label="Rv2496c" aliasName="pdhB"><graphics x="550.5728454589844" y="321.7910614013672"/><att type="string" name="shared_name" value="Rv2496c"/></node>
<node id="104" label="Rv1641" aliasName="infC"><graphics x="359.6441135406494" y="541.3629608154297"/><att type="string" name="shared_name" value="Rv1641"/></node>
<node id="105" label="Rv2457c" aliasName="clpX"><graphics x="412.681697845459" y="685.8677673339844"/><att type="string" name="shared_name" value="Rv2457c"/></node>
<node id="106" label="Rv2919c" aliasName="glnB"><graphics x="981.7844543457031" y="152.10714721679688"/><att type="string" name="shared_name" value="Rv2919c"/></node>
<node id="107" label="Rv0005" aliasName="gyrB"><graphics x="276.9645690917969" y="497.6044158935547"/><att type="string" name="shared_name" value="Rv0005"/></node>
<node id="108" label="Rv0006" aliasName="gyrA"><graphics x="341.06853103637695" y="476.0645523071289"/><att type="string" name="shared_name" value="Rv0006"/></node>
<node id="109" label="Rv2497c" aliasName="pdhA"><graphics x="489.47900390625" y="381.61670112609863"/><att type="string" name="shared_name" value="Rv2497c"/></node>
<node id="110" label="Rv3534c" aliasName="Rv3534c"><graphics x="1090.7283630371094" y="404.50608825683594"/><att type="string" name="shared_name" value="Rv3534c"/></node>
<node id="111" label="Rv0001" aliasName="dnaA"><graphics x="326.6674499511719" y="678.2910766601562"/><att type="string" name="shared_name" value="Rv0001"/></node>
<node id="112" label="Rv2109c" aliasName="prcA"><graphics x="895.6361999511719" y="242.72055053710938"/><att type="string" name="shared_name" value="Rv2109c"/></node>
<node id="113" label="Rv0002" aliasName="dnaN"><graphics x="326.96062088012695" y="901.5079345703125"/><att type="string" name="shared_name" value="Rv0002"/></node>
<node id="114" label="Rv1326c" aliasName="glgB"><graphics x="1088.6401500701904" y="212.80661010742188"/><att type="string" name="shared_name" value="Rv1326c"/></node>
<node id="115" label="Rv1080c" aliasName="greA"><graphics x="312.7186508178711" y="451.4164123535156"/><att type="string" name="shared_name" value="Rv1080c"/></node>
<node id="116" label="Rv2988c" aliasName="leuC"><graphics x="402.0511932373047" y="263.2880554199219"/><att type="string" name="shared_name" value="Rv2988c"/></node>
<node id="117" label="Rv1079" aliasName="metB"><graphics x="521.3244781494141" y="591.8267822265625"/><att type="string" name="shared_name" value="Rv1079"/></node>
<node id="118" label="Rv2907c" aliasName="rimM"><graphics x="406.78330421447754" y="645.5459899902344"/><att type="string" name="shared_name" value="Rv2907c"/></node>
<node id="119" label="Rv2343c" aliasName="dnaG"><graphics x="324.6924133300781" y="808.0354614257812"/><att type="string" name="shared_name" value="Rv2343c"/></node>
<node id="120" label="Rv2362c" aliasName="recO"><graphics x="349.79232025146484" y="289.42391204833984"/><att type="string" name="shared_name" value="Rv2362c"/></node>
<node id="121" label="Rv3460c" aliasName="rpsM"><graphics x="339.95092010498047" y="505.2166290283203"/><att type="string" name="shared_name" value="Rv3460c"/></node>
<node id="122" label="Rv3710" aliasName="leuA"><graphics x="985.58544921875" y="310.53855895996094"/><att type="string" name="shared_name" value="Rv3710"/></node>
<node id="123" label="Rv3042c" aliasName="serB2"><graphics x="698.4696960449219" y="437.7617492675781"/><att type="string" name="shared_name" value="Rv3042c"/></node>
<node id="124" label="Rv2720" aliasName="lexA"><graphics x="479.03890228271484" y="500.07623291015625"/><att type="string" name="shared_name" value="Rv2720"/></node>
<node id="125" label="Rv0904c" aliasName="accD3"><graphics x="417.2527313232422" y="816.7670288085938"/><att type="string" name="shared_name" value="Rv0904c"/></node>
<node id="126" label="Rv2737c" aliasName="recA"><graphics x="429.69627380371094" y="512.9673004150391"/><att type="string" name="shared_name" value="Rv2737c"/></node>
<node id="127" label="Rv0266c" aliasName="oplA"><graphics x="690.2086486816406" y="505.0958709716797"/><att type="string" name="shared_name" value="Rv0266c"/></node>
<node id="128" label="Rv1071c" aliasName="echA9"><graphics x="399.7650375366211" y="556.2495422363281"/><att type="string" name="shared_name" value="Rv1071c"/></node>
<node id="129" label="Rv0896" aliasName="gltA"><graphics x="1016.2326793670654" y="241.40121459960938"/><att type="string" name="shared_name" value="Rv0896"/></node>
<node id="130" label="Rv3002c" aliasName="ilvH"><graphics x="638.5458068847656" y="761.7405700683594"/><att type="string" name="shared_name" value="Rv3002c"/></node>
<node id="131" label="Rv3461c" aliasName="rpmJ"><graphics x="294.5188674926758" y="637.7018432617188"/><att type="string" name="shared_name" value="Rv3461c"/></node>
<node id="132" label="Rv3051c" aliasName="nrdE"><graphics x="453.1712188720703" y="245.45789337158203"/><att type="string" name="shared_name" value="Rv3051c"/></node>
<node id="133" label="Rv3043c" aliasName="ctaD"><graphics x="515.2649841308594" y="541.2176208496094"/><att type="string" name="shared_name" value="Rv3043c"/></node>
<node id="134" label="Rv2710" aliasName="sigB"><graphics x="271.3133087158203" y="355.0768458843231"/><att type="string" name="shared_name" value="Rv2710"/></node>
<node id="135" label="Rv2458" aliasName="mmuM"><graphics x="405.0540065765381" y="730.4815979003906"/><att type="string" name="shared_name" value="Rv2458"/></node>
<node id="136" label="Rv3003c" aliasName="ilvB1"><graphics x="600.4788513183594" y="731.5238342285156"/><att type="string" name="shared_name" value="Rv3003c"/></node>
<node id="137" label="Rv0263c" aliasName="Rv0263c"><graphics x="1003.5425720214844" y="393.36888122558594"/><att type="string" name="shared_name" value="Rv0263c"/></node>
<node id="138" label="Rv2374c" aliasName="hrcA"><graphics x="389.77142238616943" y="426.23062896728516"/><att type="string" name="shared_name" value="Rv2374c"/></node>
<node id="139" label="Rv2976c" aliasName="ung"><graphics x="504.4950942993164" y="245.12017822265625"/><att type="string" name="shared_name" value="Rv2976c"/></node>
<node id="140" label="Rv3020c" aliasName="esxS"><graphics x="1080.789535522461" y="371.22776794433594"/><att type="string" name="shared_name" value="Rv3020c"/></node>
<node id="141" label="Rv3462c" aliasName="infA"><graphics x="273.5400695800781" y="455.9975280761719"/><att type="string" name="shared_name" value="Rv3462c"/></node>
<node id="142" label="Rv2920c" aliasName="amt"><graphics x="1005.6579284667969" y="130.91842651367188"/><att type="string" name="shared_name" value="Rv2920c"/></node>
<node id="143" label="Rv2833c" aliasName="ugpB"><graphics x="287.5439682006836" y="857.1668701171875"/><att type="string" name="shared_name" value="Rv2833c"/></node>
<node id="144" label="Rv2909c" aliasName="rpsP"><graphics x="335.6789245605469" y="523.4195251464844"/><att type="string" name="shared_name" value="Rv2909c"/></node>
<node id="145" label="Rv2607" aliasName="pdxH"><graphics x="227.52793884277344" y="678.9181823730469"/><att type="string" name="shared_name" value="Rv2607"/></node>
<node id="146" label="Rv0264c" aliasName="Rv0264c"><graphics x="1031.9194030761719" y="405.57090759277344"/><att type="string" name="shared_name" value="Rv0264c"/></node>
<node id="147" label="Rv3721c" aliasName="dnaZX"><graphics x="323.2461700439453" y="829.4255676269531"/><att type="string" name="shared_name" value="Rv3721c"/></node>
<node id="148" label="Rv3011c" aliasName="gatA"><graphics x="928.7405090332031" y="10.0"/><att type="string" name="shared_name" value="Rv3011c"/></node>
<node id="149" label="Rv2373c" aliasName="dnaJ2"><graphics x="448.3656692504883" y="434.45137786865234"/><att type="string" name="shared_name" value="Rv2373c"/></node>
<node id="150" label="Rv2987c" aliasName="leuD"><graphics x="386.070228099823" y="216.162841796875"/><att type="string" name="shared_name" value="Rv2987c"/></node>
<node id="151" label="Rv3063" aliasName="cstA"><graphics x="197.51768493652344" y="753.9456176757812"/><att type="string" name="shared_name" value="Rv3063"/></node>
<node id="152" label="Rv2921c" aliasName="ftsY"><graphics x="336.8099937438965" y="660.9873657226562"/><att type="string" name="shared_name" value="Rv2921c"/></node>
<node id="153" label="Rv2748c" aliasName="ftsK"><graphics x="274.81263732910156" y="338.8456230163574"/><att type="string" name="shared_name" value="Rv2748c"/></node>
<node id="154" label="Rv0183" aliasName="Rv0183"><graphics x="368.0383234024048" y="249.2221221923828"/><att type="string" name="shared_name" value="Rv0183"/></node>
<node id="155" label="Rv2436" aliasName="rbsK"><graphics x="370.57783126831055" y="420.31781005859375"/><att type="string" name="shared_name" value="Rv2436"/></node>
<node id="156" label="Rv2332" aliasName="mez"><graphics x="451.49346923828125" y="751.9594116210938"/><att type="string" name="shared_name" value="Rv2332"/></node>
<node id="157" label="Rv2335" aliasName="cysE"><graphics x="1019.6177062988281" y="289.8778991699219"/><att type="string" name="shared_name" value="Rv2335"/></node>
<node id="158" label="Rv3056" aliasName="dinP"><graphics x="328.80907821655273" y="943.953857421875"/><att type="string" name="shared_name" value="Rv3056"/></node>
<node id="159" label="Rv2334" aliasName="cysK1"><graphics x="1034.3282775878906" y="262.7205505371094"/><att type="string" name="shared_name" value="Rv2334"/></node>
<node id="160" label="Rv1093" aliasName="glyA"><graphics x="763.3030395507812" y="418.1772994995117"/><att type="string" name="shared_name" value="Rv1093"/></node>
<node id="161" label="Rv1449c" aliasName="tkt"><graphics x="317.8527603149414" y="370.5110969543457"/><att type="string" name="shared_name" value="Rv1449c"/></node>
<node id="162" label="Rv2225" aliasName="panB"><graphics x="428.4230422973633" y="271.4634704589844"/><att type="string" name="shared_name" value="Rv2225"/></node>
<node id="163" label="Rv2211c" aliasName="gcvT"><graphics x="818.6954956054688" y="406.2149772644043"/><att type="string" name="shared_name" value="Rv2211c"/></node>
<node id="164" label="Rv1098c" aliasName="fumC"><graphics x="1034.7096557617188" y="329.86875915527344"/><att type="string" name="shared_name" value="Rv1098c"/></node>
<node id="165" label="Rv2866" aliasName="Rv2866"><graphics x="1046.2326793670654" y="241.09841918945312"/><att type="string" name="shared_name" value="Rv2866"/></node>
<node id="166" label="Rv2865" aliasName="Rv2865"><graphics x="1058.6401500701904" y="212.80661010742188"/><att type="string" name="shared_name" value="Rv2865"/></node>
<node id="167" label="Rv0055" aliasName="rpsR"><graphics x="196.6082000732422" y="483.6568145751953"/><att type="string" name="shared_name" value="Rv0055"/></node>
<node id="168" label="Rv0056" aliasName="rplI"><graphics x="360.36075019836426" y="524.9756317138672"/><att type="string" name="shared_name" value="Rv0056"/></node>
<node id="169" label="Rv2845c" aliasName="proS"><graphics x="624.9638214111328" y="601.0990753173828"/><att type="string" name="shared_name" value="Rv2845c"/></node>
<node id="170" label="Rv0865" aliasName="mog"><graphics x="557.5538024902344" y="576.2497711181641"/><att type="string" name="shared_name" value="Rv0865"/></node>
<node id="171" label="Rv0058" aliasName="dnaB"><graphics x="344.74072647094727" y="778.3577880859375"/><att type="string" name="shared_name" value="Rv0058"/></node>
<node id="172" label="Rv0053" aliasName="rpsF"><graphics x="392.0648832321167" y="540.7052764892578"/><att type="string" name="shared_name" value="Rv0053"/></node>
<node id="173" label="Rv0054" aliasName="ssb"><graphics x="166.83836364746094" y="375.9143180847168"/><att type="string" name="shared_name" value="Rv0054"/></node>
<node id="174" label="Rv0362" aliasName="mgtE"><graphics x="151.28839111328125" y="579.5812530517578"/><att type="string" name="shared_name" value="Rv0362"/></node>
<node id="175" label="Rv2839c" aliasName="infB"><graphics x="249.34539794921875" y="509.3435821533203"/><att type="string" name="shared_name" value="Rv2839c"/></node>
<node id="176" label="Rv0462" aliasName="lpd"><graphics x="559.1913909912109" y="359.54122257232666"/><att type="string" name="shared_name" value="Rv0462"/></node>
<node id="177" label="Rv1821" aliasName="secA2"><graphics x="561.006103515625" y="720.0528259277344"/><att type="string" name="shared_name" value="Rv1821"/></node>
<node id="178" label="Rv2367c" aliasName="Rv2367c"><graphics x="150.7196807861328" y="611.0722961425781"/><att type="string" name="shared_name" value="Rv2367c"/></node>
<node id="179" label="Rv1826" aliasName="gcvH"><graphics x="846.741943359375" y="379.4921226501465"/><att type="string" name="shared_name" value="Rv1826"/></node>
<node id="180" label="Rv2210c" aliasName="ilvE"><graphics x="542.8873901367188" y="694.6182556152344"/><att type="string" name="shared_name" value="Rv2210c"/></node>
<node id="181" label="Rv2057c" aliasName="rpmG"><graphics x="329.0551872253418" y="652.6815795898438"/><att type="string" name="shared_name" value="Rv2057c"/></node>
<node id="182" label="Rv2213" aliasName="pepB"><graphics x="953.0174865722656" y="61.68902587890625"/><att type="string" name="shared_name" value="Rv2213"/></node>
<node id="183" label="Rv1164" aliasName="narI"><graphics x="637.6957397460938" y="661.9136047363281"/><att type="string" name="shared_name" value="Rv1164"/></node>
<node id="184" label="Rv3048c" aliasName="nrdF2"><graphics x="468.9055480957031" y="186.0404815673828"/><att type="string" name="shared_name" value="Rv3048c"/></node>
<node id="185" label="Rv1162" aliasName="narH"><graphics x="671.5928039550781" y="649.7706604003906"/><att type="string" name="shared_name" value="Rv1162"/></node>
<node id="186" label="Rv1163" aliasName="narJ"><graphics x="667.2356872558594" y="678.1272277832031"/><att type="string" name="shared_name" value="Rv1163"/></node>
<node id="187" label="Rv1021" aliasName="Rv1021"><graphics x="485.6364974975586" y="650.20947265625"/><att type="string" name="shared_name" value="Rv1021"/></node>
<node id="188" label="Rv0363c" aliasName="fba"><graphics x="327.1094398498535" y="358.17457580566406"/><att type="string" name="shared_name" value="Rv0363c"/></node>
<node id="189" label="Rv1020" aliasName="mfd"><graphics x="309.62520599365234" y="378.6071968078613"/><att type="string" name="shared_name" value="Rv1020"/></node>
<node id="190" label="Rv2439c" aliasName="proB"><graphics x="160.37472534179688" y="730.2928771972656"/><att type="string" name="shared_name" value="Rv2439c"/></node>
<node id="191" label="Rv2215" aliasName="dlaT"><graphics x="578.6349487304688" y="350.5026650428772"/><att type="string" name="shared_name" value="Rv2215"/></node>
<node id="192" label="Rv1023" aliasName="eno"><graphics x="363.03595542907715" y="428.7014617919922"/><att type="string" name="shared_name" value="Rv1023"/></node>
<node id="193" label="Rv0351" aliasName="grpE"><graphics x="383.35436630249023" y="374.32068824768066"/><att type="string" name="shared_name" value="Rv0351"/></node>
<node id="194" label="Rv0350" aliasName="dnaK"><graphics x="363.7853889465332" y="453.1877975463867"/><att type="string" name="shared_name" value="Rv0350"/></node>
<node id="195" label="Rv3456c" aliasName="rplQ"><graphics x="303.04449462890625" y="550.4809265136719"/><att type="string" name="shared_name" value="Rv3456c"/></node>
<node id="196" label="Rv2965c" aliasName="coaD"><graphics x="887.9259338378906" y="130.91842651367188"/><att type="string" name="shared_name" value="Rv2965c"/></node>
<node id="197" label="Rv3846" aliasName="sodA"><graphics x="281.1155014038086" y="787.6380310058594"/><att type="string" name="shared_name" value="Rv3846"/></node>
<node id="198" label="Rv0861c" aliasName="ercc3"><graphics x="531.0326538085938" y="767.8229370117188"/><att type="string" name="shared_name" value="Rv0861c"/></node>
<node id="199" label="Rv0352" aliasName="dnaJ1"><graphics x="449.3254928588867" y="460.06136322021484"/><att type="string" name="shared_name" value="Rv0352"/></node>
<node id="200" label="Rv2614c" aliasName="thrS"><graphics x="398.1954917907715" y="486.1899871826172"/><att type="string" name="shared_name" value="Rv2614c"/></node>
<node id="201" label="Rv1832" aliasName="gcvB"><graphics x="95.75112915039062" y="440.44935607910156"/><att type="string" name="shared_name" value="Rv1832"/></node>
<node id="202" label="Rv2412" aliasName="rpsT"><graphics x="304.0699157714844" y="580.0729827880859"/><att type="string" name="shared_name" value="Rv2412"/></node>
<node id="203" label="Rv3708c" aliasName="asd"><graphics x="278.0430374145508" y="442.55311584472656"/><att type="string" name="shared_name" value="Rv3708c"/></node>
<node id="204" label="Rv1447c" aliasName="zwf2"><graphics x="326.6030578613281" y="323.73943519592285"/><att type="string" name="shared_name" value="Rv1447c"/></node>
<node id="205" label="Rv2056c" aliasName="rpsN"><graphics x="190.11537170410156" y="637.4797058105469"/><att type="string" name="shared_name" value="Rv2056c"/></node>
<node id="206" label="Rv2115c" aliasName="Rv2115c"><graphics x="915.4606018066406" y="407.38877868652344"/><att type="string" name="shared_name" value="Rv2115c"/></node>
<node id="207" label="Rv2364c" aliasName="era"><graphics x="419.5201835632324" y="583.9516906738281"/><att type="string" name="shared_name" value="Rv2364c"/></node>
<node id="208" label="Rv2924c" aliasName="fpg"><graphics x="231.71212768554688" y="651.3809814453125"/><att type="string" name="shared_name" value="Rv2924c"/></node>
<node id="209" label="Rv2101" aliasName="helZ"><graphics x="294.87574005126953" y="420.7138977050781"/><att type="string" name="shared_name" value="Rv2101"/></node>
<node id="210" label="Rv2993c" aliasName="Rv2993c"><graphics x="346.55768966674805" y="316.5591354370117"/><att type="string" name="shared_name" value="Rv2993c"/></node>
<node id="211" label="Rv0489" aliasName="gpmA"><graphics x="357.7458381652832" y="399.30108642578125"/><att type="string" name="shared_name" value="Rv0489"/></node>
<node id="212" label="Rv2703" aliasName="sigA"><graphics x="236.5431365966797" y="415.5615043640137"/><att type="string" name="shared_name" value="Rv2703"/></node>
<node id="213" label="Rv3715c" aliasName="recR"><graphics x="347.7045783996582" y="340.07379055023193"/><att type="string" name="shared_name" value="Rv3715c"/></node>
<node id="214" label="Rv1133c" aliasName="metE"><graphics x="389.309552192688" y="447.9405288696289"/><att type="string" name="shared_name" value="Rv1133c"/></node>
<node id="215" label="Rv0083" aliasName="Rv0083"><graphics x="927.9239807128906" y="178.93838500976562"/><att type="string" name="shared_name" value="Rv0083"/></node>
<node id="216" label="Rv3874" aliasName="esxB"><graphics x="1080.2019348144531" y="289.2203063964844"/><att type="string" name="shared_name" value="Rv3874"/></node>
<node id="217" label="Rv3875" aliasName="esxA"><graphics x="1064.3282775878906" y="262.7205505371094"/><att type="string" name="shared_name" value="Rv3875"/></node>
<node id="218" label="Rv1848" aliasName="ureA"><graphics x="917.5834674835205" y="435.99998474121094"/><att type="string" name="shared_name" value="Rv1848"/></node>
<node id="219" label="Rv1161" aliasName="narG"><graphics x="614.7858581542969" y="636.7121276855469"/><att type="string" name="shared_name" value="Rv1161"/></node>
<node id="220" label="Rv2904c" aliasName="rplS"><graphics x="308.3750991821289" y="567.1204223632812"/><att type="string" name="shared_name" value="Rv2904c"/></node>
<node id="221" label="Rv2973c" aliasName="recG"><graphics x="134.18460083007812" y="322.9304141998291"/><att type="string" name="shared_name" value="Rv2973c"/></node>
<node id="222" label="Rv1997" aliasName="ctpF"><graphics x="279.9547348022461" y="735.4015808105469"/><att type="string" name="shared_name" value="Rv1997"/></node>
<node id="223" label="Rv2427c" aliasName="proA"><graphics x="596.599365234375" y="568.1870422363281"/><att type="string" name="shared_name" value="Rv2427c"/></node>
<node id="224" label="Rv2925c" aliasName="rnc"><graphics x="197.9488067626953" y="691.6783752441406"/><att type="string" name="shared_name" value="Rv2925c"/></node>
<node id="225" label="Rv2200c" aliasName="ctaC"><graphics x="565.7919311523438" y="550.3050537109375"/><att type="string" name="shared_name" value="Rv2200c"/></node>
<node id="226" label="Rv2992c" aliasName="gltX"><graphics x="538.7067413330078" y="187.3609161376953"/><att type="string" name="shared_name" value="Rv2992c"/></node>
<node id="227" label="Rv1850" aliasName="ureC"><graphics x="887.9259338378906" y="427.38877868652344"/><att type="string" name="shared_name" value="Rv1850"/></node>
<node id="228" label="Rv1713" aliasName="engA"><graphics x="284.1677474975586" y="544.3534698486328"/><att type="string" name="shared_name" value="Rv1713"/></node>
<node id="229" label="Rv3809c" aliasName="glf"><graphics x="307.63792419433594" y="737.5805358886719"/><att type="string" name="shared_name" value="Rv3809c"/></node>
<node id="230" label="Rv2163c" aliasName="pbpB"><graphics x="230.4171142578125" y="277.3814163208008"/><att type="string" name="shared_name" value="Rv2163c"/></node>
<node id="231" label="Rv1007c" aliasName="metG"><graphics x="382.4646792411804" y="389.6363182067871"/><att type="string" name="shared_name" value="Rv1007c"/></node>
<node id="232" label="Rv1175c" aliasName="fadH"><graphics x="714.0450134277344" y="659.1395568847656"/><att type="string" name="shared_name" value="Rv1175c"/></node>
<node id="233" label="Rv2674" aliasName="Rv2674"><graphics x="451.0826110839844" y="456.3423309326172"/><att type="string" name="shared_name" value="Rv2674"/></node>
<node id="234" label="Rv2604c" aliasName="Rv2604c"><graphics x="989.6177062988281" y="290.1054382324219"/><att type="string" name="shared_name" value="Rv2604c"/></node>
<node id="235" label="Rv0639" aliasName="nusG"><graphics x="306.4305419921875" y="478.44488525390625"/><att type="string" name="shared_name" value="Rv0639"/></node>
<node id="236" label="Rv3458c" aliasName="rpsD"><graphics x="328.9805145263672" y="581.2829284667969"/><att type="string" name="shared_name" value="Rv3458c"/></node>
<node id="237" label="Rv0647c" aliasName="Rv0647c"><graphics x="135.78970336914062" y="507.79017639160156"/><att type="string" name="shared_name" value="Rv0647c"/></node>
<node id="238" label="Rv2368c" aliasName="phoH1"><graphics x="191.97760009765625" y="597.4683227539062"/><att type="string" name="shared_name" value="Rv2368c"/></node>
<node id="239" label="Rv1017c" aliasName="prsA"><graphics x="351.02892112731934" y="419.35208892822266"/><att type="string" name="shared_name" value="Rv1017c"/></node>
<node id="240" label="Rv2153c" aliasName="murG"><graphics x="897.0287170410156" y="192.80661010742188"/><att type="string" name="shared_name" value="Rv2153c"/></node>
<node id="241" label="Rv0733" aliasName="adk"><graphics x="1017.6542053222656" y="65.85394287109375"/><att type="string" name="shared_name" value="Rv0733"/></node>
<node id="242" label="Rv0732" aliasName="secY"><graphics x="518.2613677978516" y="690.1872863769531"/><att type="string" name="shared_name" value="Rv0732"/></node>
<node id="243" label="Rv0735" aliasName="sigL"><graphics x="143.8179473876953" y="395.54727935791016"/><att type="string" name="shared_name" value="Rv0735"/></node>
<node id="244" label="Rv3417c" aliasName="groEL"><graphics x="498.42357635498047" y="574.1401824951172"/><att type="string" name="shared_name" value="Rv3417c"/></node>
<node id="245" label="Rv0736" aliasName="Rv0736"><graphics x="108.36709594726562" y="362.0574188232422"/><att type="string" name="shared_name" value="Rv0736"/></node>
<node id="246" label="Rv3375" aliasName="amiD"><graphics x="887.9259338378906" y="27.01763916015625"/><att type="string" name="shared_name" value="Rv3375"/></node>
<node id="247" label="Rv2756c" aliasName="hsdM"><graphics x="995.2422180175781" y="110.91842651367188"/><att type="string" name="shared_name" value="Rv2756c"/></node>
<node id="248" label="Rv3644c" aliasName="Rv3644c"><graphics x="301.3077621459961" y="879.2703857421875"/><att type="string" name="shared_name" value="Rv3644c"/></node>
<node id="249" label="Rv2882c" aliasName="frr"><graphics x="324.97507095336914" y="578.2226715087891"/><att type="string" name="shared_name" value="Rv2882c"/></node>
<node id="250" label="Rv3924c" aliasName="rpmH"><graphics x="307.69366455078125" y="660.4239196777344"/><att type="string" name="shared_name" value="Rv3924c"/></node>
<node id="251" label="Rv3457c" aliasName="rpoA"><graphics x="285.49166107177734" y="457.8619613647461"/><att type="string" name="shared_name" value="Rv3457c"/></node>
<node id="252" label="Rv3676" aliasName="Rv3676"><graphics x="195.95314025878906" y="500.10218811035156"/><att type="string" name="shared_name" value="Rv3676"/></node>
<node id="253" label="Rv0440" aliasName="groEL"><graphics x="488.76383209228516" y="549.7618713378906"/><att type="string" name="shared_name" value="Rv0440"/></node>
<node id="254" label="Rv1018c" aliasName="glmU"><graphics x="175.55734252929688" y="548.4569854736328"/><att type="string" name="shared_name" value="Rv1018c"/></node>
<node id="255" label="Rv3068c" aliasName="pgmA"><graphics x="395.75485706329346" y="315.47243881225586"/><att type="string" name="shared_name" value="Rv3068c"/></node>
<node id="256" label="Rv0641" aliasName="rplA"><graphics x="371.07212352752686" y="541.8390502929688"/><att type="string" name="shared_name" value="Rv0641"/></node>
<node id="257" label="Rv0640" aliasName="rplK"><graphics x="326.1210594177246" y="623.4737243652344"/><att type="string" name="shared_name" value="Rv0640"/></node>
<node id="258" label="Rv2841c" aliasName="nusA"><graphics x="267.21429443359375" y="501.96343994140625"/><att type="string" name="shared_name" value="Rv2841c"/></node>
<node id="259" label="Rv3418c" aliasName="groES"><graphics x="466.2389144897461" y="503.80958557128906"/><att type="string" name="shared_name" value="Rv3418c"/></node>
<node id="260" label="Rv0946c" aliasName="pgi"><graphics x="528.4554748535156" y="479.53150939941406"/><att type="string" name="shared_name" value="Rv0946c"/></node>
<node id="261" label="Rv2092c" aliasName="helY"><graphics x="592.5088043212891" y="379.0401420593262"/><att type="string" name="shared_name" value="Rv2092c"/></node>
<node id="262" label="Rv3583c" aliasName="Rv3583c"><graphics x="207.80215454101562" y="353.97912645339966"/><att type="string" name="shared_name" value="Rv3583c"/></node>
<node id="263" label="Rv3240c" aliasName="secA1"><graphics x="463.98834228515625" y="635.1111755371094"/><att type="string" name="shared_name" value="Rv3240c"/></node>
<node id="264" label="Rv2606c" aliasName="Rv2606c"><graphics x="975.3232727050781" y="262.7205505371094"/><att type="string" name="shared_name" value="Rv2606c"/></node>
<node id="265" label="Rv2540c" aliasName="aroF"><graphics x="321.8211441040039" y="262.73487854003906"/><att type="string" name="shared_name" value="Rv2540c"/></node>
<node id="266" label="Rv2883c" aliasName="pyrH"><graphics x="303.7986602783203" y="683.6460571289062"/><att type="string" name="shared_name" value="Rv2883c"/></node>
<node id="267" label="Rv2967c" aliasName="pca"><graphics x="1058.8016357421875" y="310.53855895996094"/><att type="string" name="shared_name" value="Rv2967c"/></node>
<node id="268" label="Rv3596c" aliasName="clpC1"><graphics x="425.2703666687012" y="486.39317321777344"/><att type="string" name="shared_name" value="Rv3596c"/></node>
<node id="269" label="Rv3582c" aliasName="ispD"><graphics x="233.3778839111328" y="685.3888549804688"/><att type="string" name="shared_name" value="Rv3582c"/></node>
<node id="270" label="Rv3419c" aliasName="gcp"><graphics x="246.16665649414062" y="374.2050323486328"/><att type="string" name="shared_name" value="Rv3419c"/></node>
<node id="271" label="Rv3459c" aliasName="rpsK"><graphics x="373.2401647567749" y="515.4662017822266"/><att type="string" name="shared_name" value="Rv3459c"/></node>
<node id="272" label="Rv2357c" aliasName="glyS"><graphics x="425.3912696838379" y="335.69990158081055"/><att type="string" name="shared_name" value="Rv2357c"/></node>
<node id="273" label="Rv3646c" aliasName="topA"><graphics x="227.21627807617188" y="445.5839385986328"/><att type="string" name="shared_name" value="Rv3646c"/></node>
<node id="274" label="Rv3393" aliasName="iunH"><graphics x="955.58544921875" y="334.9558868408203"/><att type="string" name="shared_name" value="Rv3393"/></node>
<node id="275" label="Rv3109" aliasName="moaA1"><graphics x="181.08477783203125" y="444.4198760986328"/><att type="string" name="shared_name" value="Rv3109"/></node>
<node id="276" label="Rv0629c" aliasName="recD"><graphics x="196.4783172607422" y="820.9328308105469"/><att type="string" name="shared_name" value="Rv0629c"/></node>
<node id="277" label="Rv3696c" aliasName="glpK"><graphics x="434.77177810668945" y="200.84539794921875"/><att type="string" name="shared_name" value="Rv3696c"/></node>
<node id="278" label="Rv0948c" aliasName="Rv0948c"><graphics x="1067.0574645996094" y="161.7969250679016"/><att type="string" name="shared_name" value="Rv0948c"/></node>
<node id="279" label="Rv0627" aliasName="Rv0627"><graphics x="973.5425720214844" y="393.36888122558594"/><att type="string" name="shared_name" value="Rv0627"/></node>
<node id="280" label="Rv0626" aliasName="Rv0626"><graphics x="945.4606018066406" y="406.25267028808594"/><att type="string" name="shared_name" value="Rv0626"/></node>
<node id="281" label="Rv2746c" aliasName="pgsA3"><graphics x="233.30859375" y="556.5514831542969"/><att type="string" name="shared_name" value="Rv2746c"/></node>
<node id="282" label="Rv0384c" aliasName="clpB"><graphics x="312.0370178222656" y="475.3411636352539"/><att type="string" name="shared_name" value="Rv0384c"/></node>
<node id="283" label="Rv2158c" aliasName="murE"><graphics x="901.3255920410156" y="161.00747680664062"/><att type="string" name="shared_name" value="Rv2158c"/></node>
<node id="284" label="Rv1292" aliasName="argS"><graphics x="388.9843645095825" y="488.3249816894531"/><att type="string" name="shared_name" value="Rv1292"/></node>
<node id="285" label="Rv1391" aliasName="dfp"><graphics x="352.5375118255615" y="441.7286071777344"/><att type="string" name="shared_name" value="Rv1391"/></node>
<node id="286" label="Rv1392" aliasName="metK"><graphics x="406.82345962524414" y="578.037841796875"/><att type="string" name="shared_name" value="Rv1392"/></node>
<node id="287" label="Rv0189c" aliasName="ilvD"><graphics x="506.84300231933594" y="739.3145141601562"/><att type="string" name="shared_name" value="Rv0189c"/></node>
<node id="288" label="Rv1389" aliasName="gmk"><graphics x="170.17666625976562" y="527.4515228271484"/><att type="string" name="shared_name" value="Rv1389"/></node>
<node id="289" label="Rv2752c" aliasName="Rv2752c"><graphics x="314.03284454345703" y="677.8487548828125"/><att type="string" name="shared_name" value="Rv2752c"/></node>
<node id="290" label="Rv1151c" aliasName="Rv1151c"><graphics x="434.1526908874512" y="388.0753517150879"/><att type="string" name="shared_name" value="Rv1151c"/></node>
<node id="291" label="Rv1383" aliasName="carA"><graphics x="192.9866943359375" y="665.984130859375"/><att type="string" name="shared_name" value="Rv1383"/></node>
<node id="292" label="Rv1384" aliasName="carB"><graphics x="203.50616455078125" y="604.9680023193359"/><att type="string" name="shared_name" value="Rv1384"/></node>
<node id="293" label="Rv0672" aliasName="fadE8"><graphics x="283.6418762207031" y="522.177001953125"/><att type="string" name="shared_name" value="Rv0672"/></node>
<node id="294" label="Rv2533c" aliasName="nusB"><graphics x="435.3619079589844" y="623.3318786621094"/><att type="string" name="shared_name" value="Rv2533c"/></node>
<node id="295" label="Rv1286" aliasName="cysN"><graphics x="1100.129259109497" y="427.60398864746094"/><att type="string" name="shared_name" value="Rv1286"/></node>
<node id="296" label="Rv2890c" aliasName="rpsB"><graphics x="381.8277266025543" y="577.4541320800781"/><att type="string" name="shared_name" value="Rv2890c"/></node>
<node id="297" label="Rv0777" aliasName="purB"><graphics x="610.9471588134766" y="576.9486999511719"/><att type="string" name="shared_name" value="Rv0777"/></node>
<node id="298" label="Rv1285" aliasName="cysD"><graphics x="1069.2509632110596" y="427.38877868652344"/><att type="string" name="shared_name" value="Rv1285"/></node>
<node id="299" label="Rv1689" aliasName="tyrS"><graphics x="302.3544616699219" y="304.73480224609375"/><att type="string" name="shared_name" value="Rv1689"/></node>
<node id="300" label="Rv1014c" aliasName="pth"><graphics x="200.40040588378906" y="555.1456451416016"/><att type="string" name="shared_name" value="Rv1014c"/></node>
<node id="301" label="Rv3598c" aliasName="lysS"><graphics x="370.15053272247314" y="48.24188232421875"/><att type="string" name="shared_name" value="Rv3598c"/></node>
<node id="302" label="Rv3054c" aliasName="Rv3054c"><graphics x="252.7068634033203" y="605.0831451416016"/><att type="string" name="shared_name" value="Rv3054c"/></node>
<node id="303" label="Rv2733c" aliasName="Rv2733c"><graphics x="352.7760543823242" y="865.06787109375"/><att type="string" name="shared_name" value="Rv2733c"/></node>
<node id="304" label="Rv0780" aliasName="hemH"><graphics x="563.3770294189453" y="491.40834045410156"/><att type="string" name="shared_name" value="Rv0780"/></node>
<node id="305" label="Rv0408" aliasName="pta"><graphics x="226.47581481933594" y="526.9499053955078"/><att type="string" name="shared_name" value="Rv0408"/></node>
<node id="306" label="Rv1297" aliasName="rho"><graphics x="252.00701904296875" y="545.9267883300781"/><att type="string" name="shared_name" value="Rv1297"/></node>
<node id="307" label="Rv0509" aliasName="hemA"><graphics x="1144.3115367889404" y="212.80661010742188"/><att type="string" name="shared_name" value="Rv0509"/></node>
<node id="308" label="Rv0684" aliasName="fusA1"><graphics x="307.2080841064453" y="588.0014343261719"/><att type="string" name="shared_name" value="Rv0684"/></node>
<node id="309" label="Rv0685" aliasName="tuf"><graphics x="368.5562057495117" y="567.6418151855469"/><att type="string" name="shared_name" value="Rv0685"/></node>
<node id="310" label="Rv0788" aliasName="purQ"><graphics x="1137.502182006836" y="355.08665466308594"/><att type="string" name="shared_name" value="Rv0788"/></node>
<node id="311" label="Rv1296" aliasName="thrB"><graphics x="617.0941619873047" y="464.2399139404297"/><att type="string" name="shared_name" value="Rv1296"/></node>
<node id="312" label="Rv0682" aliasName="rpsL"><graphics x="318.1590881347656" y="539.4432373046875"/><att type="string" name="shared_name" value="Rv0682"/></node>
<node id="313" label="Rv1960c" aliasName="Rv1960c"><graphics x="968.5414123535156" y="355.08665466308594"/><att type="string" name="shared_name" value="Rv1960c"/></node>
<node id="314" label="Rv0683" aliasName="rpsG"><graphics x="289.55567932128906" y="549.2706909179688"/><att type="string" name="shared_name" value="Rv0683"/></node>
<node id="315" label="Rv1299" aliasName="prfA"><graphics x="378.4132785797119" y="521.8497924804688"/><att type="string" name="shared_name" value="Rv1299"/></node>
<node id="316" label="Rv1298" aliasName="rpmE"><graphics x="252.85183715820312" y="560.577880859375"/><att type="string" name="shared_name" value="Rv1298"/></node>
<node id="317" label="Rv2697c" aliasName="dut"><graphics x="540.8481903076172" y="217.0380096435547"/><att type="string" name="shared_name" value="Rv2697c"/></node>
<node id="318" label="Rv1015c" aliasName="rplY"><graphics x="317.4967842102051" y="709.5464172363281"/><att type="string" name="shared_name" value="Rv1015c"/></node>
<node id="319" label="Rv0512" aliasName="hemB"><graphics x="471.3634262084961" y="703.8764343261719"/><att type="string" name="shared_name" value="Rv0512"/></node>
<node id="320" label="Rv3156" aliasName="nuoL"><graphics x="34.487274169921875" y="680.2397766113281"/><att type="string" name="shared_name" value="Rv3156"/></node>
<node id="321" label="Rv3155" aliasName="nuoK"><graphics x="37.183929443359375" y="706.0101318359375"/><att type="string" name="shared_name" value="Rv3155"/></node>
<node id="322" label="Rv3154" aliasName="nuoJ"><graphics x="74.58477783203125" y="751.2794494628906"/><att type="string" name="shared_name" value="Rv3154"/></node>
<node id="323" label="Rv3153" aliasName="nuoI"><graphics x="100.5396728515625" y="706.2863464355469"/><att type="string" name="shared_name" value="Rv3153"/></node>
<node id="324" label="Rv3158" aliasName="nuoN"><graphics x="22.459625244140625" y="736.6929016113281"/><att type="string" name="shared_name" value="Rv3158"/></node>
<node id="325" label="Rv3157" aliasName="nuoM"><graphics x="15.0" y="709.3649597167969"/><att type="string" name="shared_name" value="Rv3157"/></node>
<node id="326" label="Rv3357" aliasName="Rv3357"><graphics x="925.6361999511719" y="212.80661010742188"/><att type="string" name="shared_name" value="Rv3357"/></node>
<node id="327" label="Rv3358" aliasName="Rv3358"><graphics x="933.5334167480469" y="242.66354370117188"/><att type="string" name="shared_name" value="Rv3358"/></node>
<node id="328" label="Rv2764c" aliasName="thyA"><graphics x="480.0993957519531" y="218.40528869628906"/><att type="string" name="shared_name" value="Rv2764c"/></node>
<node id="329" label="Rv0651" aliasName="rplJ"><graphics x="363.54054069519043" y="610.4408874511719"/><att type="string" name="shared_name" value="Rv0651"/></node>
<node id="330" label="Rv3302c" aliasName="glpD2"><graphics x="395.29466438293457" y="357.9516324996948"/><att type="string" name="shared_name" value="Rv3302c"/></node>
<node id="331" label="Rv0652" aliasName="rplL"><graphics x="361.19516372680664" y="644.7373352050781"/><att type="string" name="shared_name" value="Rv0652"/></node>
<node id="332" label="Rv2346c" aliasName="esxO"><graphics x="1035.6579284667969" y="161.81959533691406"/><att type="string" name="shared_name" value="Rv2346c"/></node>
<node id="333" label="Rv0524" aliasName="hemL"><graphics x="1131.068983078003" y="240.71078491210938"/><att type="string" name="shared_name" value="Rv0524"/></node>
<node id="334" label="Rv3913" aliasName="trxB2"><graphics x="477.79881286621094" y="370.4934844970703"/><att type="string" name="shared_name" value="Rv3913"/></node>
<node id="335" label="Rv3914" aliasName="trxC"><graphics x="424.0146675109863" y="424.77711486816406"/><att type="string" name="shared_name" value="Rv3914"/></node>
<node id="336" label="Rv3145" aliasName="nuoA"><graphics x="48.844085693359375" y="733.2588500976562"/><att type="string" name="shared_name" value="Rv3145"/></node>
<node id="337" label="Rv3052c" aliasName="nrdI"><graphics x="468.24478912353516" y="145.58767700195312"/><att type="string" name="shared_name" value="Rv3052c"/></node>
<node id="338" label="Rv3147" aliasName="nuoC"><graphics x="97.2542724609375" y="731.8277282714844"/><att type="string" name="shared_name" value="Rv3147"/></node>
<node id="339" label="Rv3146" aliasName="nuoB"><graphics x="166.73133850097656" y="593.9959411621094"/><att type="string" name="shared_name" value="Rv3146"/></node>
<node id="340" label="Rv0924c" aliasName="mntH"><graphics x="254.57970428466797" y="780.1461791992188"/><att type="string" name="shared_name" value="Rv0924c"/></node>
<node id="341" label="Rv3149" aliasName="nuoE"><graphics x="146.18084716796875" y="675.3245849609375"/><att type="string" name="shared_name" value="Rv3149"/></node>
<node id="342" label="Rv3148" aliasName="nuoD"><graphics x="76.40151977539062" y="701.7672424316406"/><att type="string" name="shared_name" value="Rv3148"/></node>
<node id="343" label="Rv3340" aliasName="metC"><graphics x="638.4210510253906" y="519.5953521728516"/><att type="string" name="shared_name" value="Rv3340"/></node>
<node id="344" label="Rv0667" aliasName="rpoB"><graphics x="251.1342315673828" y="404.26176834106445"/><att type="string" name="shared_name" value="Rv0667"/></node>
<node id="345" label="Rv3150" aliasName="nuoF"><graphics x="114.35400390625" y="673.5069580078125"/><att type="string" name="shared_name" value="Rv3150"/></node>
<node id="346" label="Rv3151" aliasName="nuoG"><graphics x="83.771240234375" y="678.6425476074219"/><att type="string" name="shared_name" value="Rv3151"/></node>
<node id="347" label="Rv0668" aliasName="rpoC"><graphics x="226.8560333251953" y="435.60528564453125"/><att type="string" name="shared_name" value="Rv0668"/></node>
<node id="348" label="Rv3152" aliasName="nuoH"><graphics x="46.5113525390625" y="757.5822143554688"/><att type="string" name="shared_name" value="Rv3152"/></node>
<node id="349" label="Rv2347c" aliasName="esxP"><graphics x="1036.0884704589844" y="130.91842651367188"/><att type="string" name="shared_name" value="Rv2347c"/></node>
<node id="350" label="Rv3315c" aliasName="cdd"><graphics x="371.1599702835083" y="690.1181945800781"/><att type="string" name="shared_name" value="Rv3315c"/></node>
<node id="351" label="Rv2861c" aliasName="mapB"><graphics x="233.21597290039062" y="335.3387851715088"/><att type="string" name="shared_name" value="Rv2861c"/></node>
<node id="352" label="Rv1340" aliasName="rph"><graphics x="491.8742446899414" y="574.1557312011719"/><att type="string" name="shared_name" value="Rv1340"/></node>
<node id="353" label="Rv3610c" aliasName="ftsH"><graphics x="986.1667785644531" y="78.32231140136719"/><att type="string" name="shared_name" value="Rv3610c"/></node>
<node id="354" label="Rv1540" aliasName="Rv1540"><graphics x="561.8387298583984" y="147.26844787597656"/><att type="string" name="shared_name" value="Rv1540"/></node>
<node id="355" label="Rv2889c" aliasName="tsf"><graphics x="386.80861234664917" y="592.4555969238281"/><att type="string" name="shared_name" value="Rv2889c"/></node>
<node id="356" label="Rv3919c" aliasName="gidB"><graphics x="335.59904861450195" y="410.974796295166"/><att type="string" name="shared_name" value="Rv3919c"/></node>
<node id="357" label="Rv1547" aliasName="dnaE"><graphics x="326.8397521972656" y="871.2510375976562"/><att type="string" name="shared_name" value="Rv1547"/></node>
<node id="358" label="Rv2299c" aliasName="htpG"><graphics x="499.2318878173828" y="488.82257080078125"/><att type="string" name="shared_name" value="Rv2299c"/></node>
<node id="359" label="Rv1253" aliasName="deaD"><graphics x="396.96973609924316" y="662.8349304199219"/><att type="string" name="shared_name" value="Rv1253"/></node>
<node id="360" label="Rv2763c" aliasName="dfrA"><graphics x="465.7453842163086" y="546.1866149902344"/><att type="string" name="shared_name" value="Rv2763c"/></node>
<node id="361" label="Rv3314c" aliasName="deoA"><graphics x="160.46429443359375" y="464.22045135498047"/><att type="string" name="shared_name" value="Rv3314c"/></node>
<node id="362" label="Rv1844c" aliasName="gnd1"><graphics x="294.1335220336914" y="342.42505264282227"/><att type="string" name="shared_name" value="Rv1844c"/></node>
<node id="363" label="Rv1552" aliasName="frdA"><graphics x="1047.6542053222656" y="25.06610107421875"/><att type="string" name="shared_name" value="Rv1552"/></node>
<node id="364" label="Rv0634B" aliasName="Rv0634B"><graphics x="308.1578674316406" y="587.3450164794922"/><att type="string" name="shared_name" value="Rv0634B"/></node>
<node id="365" label="Rv1554" aliasName="frdC"><graphics x="1075.5532531738281" y="10.0"/><att type="string" name="shared_name" value="Rv1554"/></node>
<node id="366" label="Rv1553" aliasName="frdB"><graphics x="1075.9914855957031" y="44.119384765625"/><att type="string" name="shared_name" value="Rv1553"/></node>
<node id="367" label="Rv1559" aliasName="ilvA"><graphics x="472.7280731201172" y="797.8969116210938"/><att type="string" name="shared_name" value="Rv1559"/></node>
<node id="368" label="Rv3313c" aliasName="add"><graphics x="250.36203002929688" y="432.28787994384766"/><att type="string" name="shared_name" value="Rv3313c"/></node>
<node id="369" label="Rv3318" aliasName="sdhA"><graphics x="1081.1400451660156" y="73.6832275390625"/><att type="string" name="shared_name" value="Rv3318"/></node>
<node id="370" label="Rv3319" aliasName="sdhB"><graphics x="1048.3292541503906" y="58.433837890625"/><att type="string" name="shared_name" value="Rv3319"/></node>
<node id="371" label="Rv3382c" aliasName="lytB1"><graphics x="128.77098083496094" y="555.3951110839844"/><att type="string" name="shared_name" value="Rv3382c"/></node>
<node id="372" label="Rv3248c" aliasName="sahH"><graphics x="688.2388305664062" y="533.030517578125"/><att type="string" name="shared_name" value="Rv3248c"/></node>
<node id="373" label="Rv3276c" aliasName="purK"><graphics x="638.7178344726562" y="567.2237854003906"/><att type="string" name="shared_name" value="Rv3276c"/></node>
<node id="374" label="Rv1422" aliasName="Rv1422"><graphics x="260.3370132446289" y="271.896240234375"/><att type="string" name="shared_name" value="Rv1422"/></node>
<node id="375" label="Rv1568" aliasName="bioA"><graphics x="375.5058674812317" y="97.86917114257812"/><att type="string" name="shared_name" value="Rv1568"/></node>
<node id="376" label="Rv1420" aliasName="uvrC"><graphics x="482.19384765625" y="511.5557861328125"/><att type="string" name="shared_name" value="Rv1420"/></node>
<node id="377" label="Rv3286c" aliasName="sigF"><graphics x="187.21365356445312" y="401.24385833740234"/><att type="string" name="shared_name" value="Rv3286c"/></node>
<node id="378" label="Rv3307" aliasName="deoD"><graphics x="936.671630859375" y="310.53855895996094"/><att type="string" name="shared_name" value="Rv3307"/></node>
<node id="379" label="Rv2534c" aliasName="efp"><graphics x="377.4869999885559" y="540.0581665039062"/><att type="string" name="shared_name" value="Rv2534c"/></node>
<node id="380" label="Rv0070c" aliasName="glyA"><graphics x="857.9259338378906" y="412.8371238708496"/><att type="string" name="shared_name" value="Rv0070c"/></node>
<node id="381" label="Rv1908c" aliasName="katG"><graphics x="444.4548110961914" y="373.88293075561523"/><att type="string" name="shared_name" value="Rv1908c"/></node>
<node id="382" label="Rv2555c" aliasName="alaS"><graphics x="249.4979705810547" y="553.0900268554688"/><att type="string" name="shared_name" value="Rv2555c"/></node>
<node id="383" label="Rv1438" aliasName="tpiA"><graphics x="367.9704837799072" y="378.65185928344727"/><att type="string" name="shared_name" value="Rv1438"/></node>
<node id="384" label="Rv1381" aliasName="pyrC"><graphics x="1008.3806629180908" y="427.38877868652344"/><att type="string" name="shared_name" value="Rv1381"/></node>
<node id="385" label="Rv1437" aliasName="pgk"><graphics x="314.56175231933594" y="420.95361328125"/><att type="string" name="shared_name" value="Rv1437"/></node>
<node id="386" label="Rv1380" aliasName="pyrB"><graphics x="1039.2509632110596" y="428.46714782714844"/><att type="string" name="shared_name" value="Rv1380"/></node>
<node id="387" label="Rv1436" aliasName="gap"><graphics x="365.1739253997803" y="369.0661163330078"/><att type="string" name="shared_name" value="Rv1436"/></node>
<node id="388" label="Rv0631c" aliasName="recC"><graphics x="176.9340362548828" y="864.155517578125"/><att type="string" name="shared_name" value="Rv0631c"/></node>
<node id="389" label="Rv1206" aliasName="fadD6"><graphics x="376.9758372306824" y="308.8485908508301"/><att type="string" name="shared_name" value="Rv1206"/></node>
<node id="390" label="Rv1301" aliasName="Rv1301"><graphics x="388.6225357055664" y="634.4688720703125"/><att type="string" name="shared_name" value="Rv1301"/></node>
<node id="391" label="Rv1300" aliasName="hemK"><graphics x="475.34525299072266" y="523.2884521484375"/><att type="string" name="shared_name" value="Rv1300"/></node>
<node id="392" label="Rv2462c" aliasName="tig"><graphics x="263.40550994873047" y="610.3946838378906"/><att type="string" name="shared_name" value="Rv2462c"/></node>
<node id="393" label="Rv1309" aliasName="atpG"><graphics x="518.9008331298828" y="427.32086181640625"/><att type="string" name="shared_name" value="Rv1309"/></node>
<node id="394" label="Rv1308" aliasName="atpA"><graphics x="495.0693893432617" y="444.44397735595703"/><att type="string" name="shared_name" value="Rv1308"/></node>
<node id="395" label="Rv1306" aliasName="atpF"><graphics x="538.9316253662109" y="430.54508209228516"/><att type="string" name="shared_name" value="Rv1306"/></node>
<node id="396" label="Rv1106c" aliasName="Rv1106c"><graphics x="1110.2019348144531" y="288.2548522949219"/><att type="string" name="shared_name" value="Rv1106c"/></node>
<node id="397" label="Rv1304" aliasName="atpB"><graphics x="574.9315185546875" y="435.85841369628906"/><att type="string" name="shared_name" value="Rv1304"/></node>
<node id="398" label="Rv3433c" aliasName="Rv3433c"><graphics x="494.2315673828125" y="602.5053863525391"/><att type="string" name="shared_name" value="Rv3433c"/></node>
<node id="399" label="Rv0300" aliasName="Rv0300"><graphics x="1128.8191223144531" y="160.92361450195312"/><att type="string" name="shared_name" value="Rv0300"/></node>
<node id="400" label="Rv0429c" aliasName="def"><graphics x="177.4041748046875" y="581.3539581298828"/><att type="string" name="shared_name" value="Rv0429c"/></node>
<node id="401" label="Rv2110c" aliasName="prcB"><graphics x="887.9259338378906" y="212.80661010742188"/><att type="string" name="shared_name" value="Rv2110c"/></node>
<node id="402" label="Rv0301" aliasName="Rv0301"><graphics x="1136.1667785644531" y="130.91842651367188"/><att type="string" name="shared_name" value="Rv0301"/></node>
<node id="403" label="Rv1310" aliasName="atpD"><graphics x="534.3401031494141" y="454.23140716552734"/><att type="string" name="shared_name" value="Rv1310"/></node>
<node id="404" label="Rv3309c" aliasName="upp"><graphics x="167.7747039794922" y="501.6075439453125"/><att type="string" name="shared_name" value="Rv3309c"/></node>
<node id="405" label="Rv1981c" aliasName="nrdF1"><graphics x="445.26210021972656" y="176.276123046875"/><att type="string" name="shared_name" value="Rv1981c"/></node>
<node id="406" label="Rv1311" aliasName="atpC"><graphics x="509.3856201171875" y="398.93330001831055"/><att type="string" name="shared_name" value="Rv1311"/></node>
<node id="407" label="Rv0700" aliasName="rpsJ"><graphics x="421.6402702331543" y="587.2672729492188"/><att type="string" name="shared_name" value="Rv0700"/></node>
<node id="408" label="Rv2150c" aliasName="ftsZ"><graphics x="327.80250549316406" y="445.48937225341797"/><att type="string" name="shared_name" value="Rv2150c"/></node>
<node id="409" label="Rv0701" aliasName="rplC"><graphics x="302.98363494873047" y="621.5656127929688"/><att type="string" name="shared_name" value="Rv0701"/></node>
<node id="410" label="Rv0702" aliasName="rplD"><graphics x="260.3485794067383" y="576.7851104736328"/><att type="string" name="shared_name" value="Rv0702"/></node>
<node id="411" label="Rv0703" aliasName="rplW"><graphics x="308.9575424194336" y="618.3011779785156"/><att type="string" name="shared_name" value="Rv0703"/></node>
<node id="412" label="Rv1315" aliasName="murA"><graphics x="306.76390075683594" y="398.2143363952637"/><att type="string" name="shared_name" value="Rv1315"/></node>
<node id="413" label="Rv0704" aliasName="rplB"><graphics x="313.80426025390625" y="633.8768005371094"/><att type="string" name="shared_name" value="Rv0704"/></node>
<node id="414" label="Rv3009c" aliasName="gatB"><graphics x="919.1441955566406" y="43.37799072265625"/><att type="string" name="shared_name" value="Rv3009c"/></node>
<node id="415" label="Rv0706" aliasName="rplV"><graphics x="290.7947311401367" y="618.0643615722656"/><att type="string" name="shared_name" value="Rv0706"/></node>
<node id="416" label="Rv1493" aliasName="mutB"><graphics x="887.9259338378906" y="355.08665466308594"/><att type="string" name="shared_name" value="Rv1493"/></node>
<node id="417" label="Rv0705" aliasName="rpsS"><graphics x="355.33643531799316" y="544.4064178466797"/><att type="string" name="shared_name" value="Rv0705"/></node>
<node id="418" label="Rv0708" aliasName="rplP"><graphics x="349.18657302856445" y="540.1655578613281"/><att type="string" name="shared_name" value="Rv0708"/></node>
<node id="419" label="Rv0707" aliasName="rpsC"><graphics x="302.4455871582031" y="529.1153411865234"/><att type="string" name="shared_name" value="Rv0707"/></node>
<node id="420" label="Rv1496" aliasName="Rv1496"><graphics x="912.8184509277344" y="373.36888122558594"/><att type="string" name="shared_name" value="Rv1496"/></node>
<node id="421" label="Rv0709" aliasName="rpmC"><graphics x="283.2784957885742" y="676.2513427734375"/><att type="string" name="shared_name" value="Rv0709"/></node>
<node id="422" label="Rv2522c" aliasName="Rv2522c"><graphics x="586.8867492675781" y="504.29701232910156"/><att type="string" name="shared_name" value="Rv2522c"/></node>
<node id="423" label="Rv2460c" aliasName="clpP2"><graphics x="433.4394950866699" y="722.6141662597656"/><att type="string" name="shared_name" value="Rv2460c"/></node>
<node id="424" label="Rv0714" aliasName="rplN"><graphics x="272.3139877319336" y="628.8202819824219"/><att type="string" name="shared_name" value="Rv0714"/></node>
<node id="425" label="Rv0715" aliasName="rplX"><graphics x="231.00909423828125" y="619.8007507324219"/><att type="string" name="shared_name" value="Rv0715"/></node>
<node id="426" label="Rv1324" aliasName="Rv1324"><graphics x="180.6230010986328" y="389.6449317932129"/><att type="string" name="shared_name" value="Rv1324"/></node>
<node id="427" label="Rv0710" aliasName="rpsQ"><graphics x="403.20198822021484" y="582.9568786621094"/><att type="string" name="shared_name" value="Rv0710"/></node>
<node id="428" label="Rv1464" aliasName="csd"><graphics x="423.95826721191406" y="648.9145812988281"/><att type="string" name="shared_name" value="Rv1464"/></node>
<node id="429" label="Rv0719" aliasName="rplF"><graphics x="297.3497619628906" y="608.4537506103516"/><att type="string" name="shared_name" value="Rv0719"/></node>
<node id="430" label="Rv0718" aliasName="rpsH"><graphics x="333.25776290893555" y="561.364013671875"/><att type="string" name="shared_name" value="Rv0718"/></node>
<node id="431" label="Rv0717" aliasName="rpsN"><graphics x="385.3299341201782" y="517.6453094482422"/><att type="string" name="shared_name" value="Rv0717"/></node>
<node id="432" label="Rv0716" aliasName="rplE"><graphics x="257.6387023925781" y="542.541748046875"/><att type="string" name="shared_name" value="Rv0716"/></node>
<node id="433" label="Rv3490" aliasName="otsA"><graphics x="1101.068983078003" y="241.08261108398438"/><att type="string" name="shared_name" value="Rv3490"/></node>
<node id="434" label="Rv2465c" aliasName="Rv2465c"><graphics x="419.55587005615234" y="498.5083312988281"/><att type="string" name="shared_name" value="Rv2465c"/></node>
<node id="435" label="Rv1248c" aliasName="kgd"><graphics x="555.7485198974609" y="412.45813751220703"/><att type="string" name="shared_name" value="Rv1248c"/></node>
<node id="436" label="Rv2461c" aliasName="clpP"><graphics x="456.62068939208984" y="719.89404296875"/><att type="string" name="shared_name" value="Rv2461c"/></node>
<node id="437" label="Rv1336" aliasName="cysM"><graphics x="963.5334167480469" y="241.65945434570312"/><att type="string" name="shared_name" value="Rv1336"/></node>
<node id="438" label="Rv0723" aliasName="rplO"><graphics x="351.7387981414795" y="625.8855590820312"/><att type="string" name="shared_name" value="Rv0723"/></node>
<node id="439" label="Rv1335" aliasName="Rv1335"><graphics x="974.5743103027344" y="212.80661010742188"/><att type="string" name="shared_name" value="Rv1335"/></node>
<node id="440" label="Rv1338" aliasName="murI"><graphics x="353.9844284057617" y="569.6896362304688"/><att type="string" name="shared_name" value="Rv1338"/></node>
<node id="441" label="Rv3199c" aliasName="nudC"><graphics x="209.09535217285156" y="667.1431274414062"/><att type="string" name="shared_name" value="Rv3199c"/></node>
<node id="442" label="Rv0720" aliasName="rplR"><graphics x="286.95152282714844" y="581.9857025146484"/><att type="string" name="shared_name" value="Rv0720"/></node>
<node id="443" label="Rv2152c" aliasName="murC"><graphics x="135.43606567382812" y="453.36824798583984"/><att type="string" name="shared_name" value="Rv2152c"/></node>
<node id="444" label="Rv0721" aliasName="rpsE"><graphics x="342.6810836791992" y="581.7079620361328"/><att type="string" name="shared_name" value="Rv0721"/></node>
<node id="445" label="Rv0722" aliasName="rpmD"><graphics x="288.09405517578125" y="640.6723937988281"/><att type="string" name="shared_name" value="Rv0722"/></node>
<node id="446" label="Rv3436c" aliasName="glmS"><graphics x="440.06807708740234" y="682.593505859375"/><att type="string" name="shared_name" value="Rv3436c"/></node>
<node id="447" label="Rv3336c" aliasName="trpS"><graphics x="289.2858581542969" y="493.38853454589844"/><att type="string" name="shared_name" value="Rv3336c"/></node>
<node id="448" label="Rv1471" aliasName="trxB1"><graphics x="493.7507095336914" y="323.53343391418457"/><att type="string" name="shared_name" value="Rv1471"/></node>
<node id="449" label="Rv3422c" aliasName="Rv3422c"><graphics x="452.8269958496094" y="674.8892211914062"/><att type="string" name="shared_name" value="Rv3422c"/></node>
<node id="450" label="Rv2111c" aliasName="Rv2111c"><graphics x="887.9259338378906" y="393.36888122558594"/><att type="string" name="shared_name" value="Rv2111c"/></node>
<edge label="Rv3432c (pp) Rv0861c" source="0" target="198" weight="1.0" weightOut="1.0" weigthIn="1.0" countOut="1.0" countIn="1.0">
<att type="string" name="edge.targetArrowShape" value="DIAMOND"/>
<att type="string" name="shared_name" value="Rv3432c (pp) Rv0861c"/></edge>
<edge label="Rv3432c (pp) Rv3422c" source="0" target="449" weight="1.0" weightOut="1.0" weigthIn="1.0" countOut="1.0" countIn="1.0">
<att type="string" name="edge.targetArrowShape" value="DIAMOND"/>
<att type="string" name="shared_name" value="Rv3432c (pp) Rv3422c"/></edge>
<edge label="Rv2504c (pp) Rv2503c" source="2" target="39" weight="1.0" weightOut="1.0" weigthIn="1.0" countOut="1.0" countIn="1.0">
<att type="string" name="edge.targetArrowShape" value="DIAMOND"/>
<att type="string" name="shared_name" value="Rv2504c (pp) Rv2503c"/></edge>
<edge label="Rv0208c (pp) Rv0702" source="1" target="410" weight="1.0" weightOut="1.0" weigthIn="1.0" countOut="1.0" countIn="1.0">
<att type="string" name="edge.targetArrowShape" value="DIAMOND"/>
<att type="string" name="shared_name" value="Rv0208c (pp) Rv0702"/></edge>
<edge label="Rv0208c (pp) Rv0707" source="1" target="419" weight="1.0" weightOut="1.0" weigthIn="1.0" countOut="1.0" countIn="1.0">
<att type="string" name="edge.targetArrowShape" value="DIAMOND"/>
<att type="string" name="shared_name" value="Rv0208c (pp) Rv0707"/></edge>
<edge label="Rv0208c (pp) Rv0719" source="1" target="429" weight="1.0" weightOut="1.0" weigthIn="1.0" countOut="1.0" countIn="1.0">
<att type="string" name="edge.targetArrowShape" value="DIAMOND"/>
<att type="string" name="shared_name" value="Rv0208c (pp) Rv0719"/></edge>
<edge label="Rv0208c (pp) Rv2368c" source="1" target="238" weight="1.0" weightOut="1.0" weigthIn="1.0" countOut="1.0" countIn="1.0">
<att type="string" name="edge.targetArrowShape" value="DIAMOND"/>
<att type="string" name="shared_name" value="Rv0208c (pp) Rv2368c"/></edge>
<edge label="Rv0113 (pp) Rv0055" source="4" target="167" weight="1.0" weightOut="1.0" weigthIn="1.0" countOut="1.0" countIn="1.0">
<att type="string" name="edge.targetArrowShape" value="DIAMOND"/>
<att type="string" name="shared_name" value="Rv0113 (pp) Rv0055"/></edge>
<edge label="Rv2166c (pp) Rv1408" source="3" target="49" weight="1.0" weightOut="1.0" weigthIn="1.0" countOut="1.0" countIn="1.0">
<att type="string" name="edge.targetArrowShape" value="DIAMOND"/>
<att type="string" name="shared_name" value="Rv2166c (pp) Rv1408"/></edge>
<edge label="Rv2166c (pp) Rv2165c" source="3" target="13" weight="1.0" weightOut="1.0" weigthIn="1.0" countOut="1.0" countIn="1.0">
<att type="string" name="edge.targetArrowShape" value="DIAMOND"/>
<att type="string" name="shared_name" value="Rv2166c (pp) Rv2165c"/></edge>
<edge label="Rv2166c (pp) Rv2445c" source="3" target="67" weight="1.0" weightOut="1.0" weigthIn="1.0" countOut="1.0" countIn="1.0">
<att type="string" name="edge.targetArrowShape" value="DIAMOND"/>
<att type="string" name="shared_name" value="Rv2166c (pp) Rv2445c"/></edge>
<edge label="Rv2495c (pp) Rv1248c" source="5" target="435" weight="1.0" weightOut="1.0" weigthIn="1.0" countOut="1.0" countIn="1.0">
<att type="string" name="edge.targetArrowShape" value="DIAMOND"/>
<att type="string" name="shared_name" value="Rv2495c (pp) Rv1248c"/></edge>
<edge label="Rv2442c (pp) Rv2916c" source="6" target="12" weight="1.0" weightOut="1.0" weigthIn="1.0" countOut="2.0" countIn="2.0">
<att type="string" name="edge.targetArrowShape" value="DIAMOND"/>
<att type="string" name="shared_name" value="Rv2442c (pp) Rv2916c"/></edge>
<edge label="Rv0013 (pp) Rv1609" source="7" target="51" weight="1.0" weightOut="1.0" weigthIn="1.0" countOut="1.0" countIn="1.0">
<att type="string" name="edge.targetArrowShape" value="DIAMOND"/>
<att type="string" name="shared_name" value="Rv0013 (pp) Rv1609"/></edge>
<edge label="Rv3441c (pp) Rv0639" source="8" target="235" weight="1.0" weightOut="1.0" weigthIn="1.0" countOut="1.0" countIn="1.0">
<att type="string" name="edge.targetArrowShape" value="DIAMOND"/>
<att type="string" name="shared_name" value="Rv3441c (pp) Rv0639"/></edge>
<edge label="Rv3441c (pp) Rv2152c" source="8" target="443" weight="1.0" weightOut="1.0" weigthIn="1.0" countOut="1.0" countIn="1.0">
<att type="string" name="edge.targetArrowShape" value="DIAMOND"/>
<att type="string" name="shared_name" value="Rv3441c (pp) Rv2152c"/></edge>
<edge label="Rv2995c (pp) Rv0951" source="9" target="18" weight="1.0" weightOut="1.0" weigthIn="1.0" countOut="1.0" countIn="1.0">
<att type="string" name="edge.targetArrowShape" value="DIAMOND"/>
<att type="string" name="shared_name" value="Rv2995c (pp) Rv0951"/></edge>
<edge label="Rv2995c (pp) Rv1248c" source="9" target="435" weight="1.0" weightOut="1.0" weigthIn="1.0" countOut="1.0" countIn="1.0">
<att type="string" name="edge.targetArrowShape" value="DIAMOND"/>
<att type="string" name="shared_name" value="Rv2995c (pp) Rv1248c"/></edge>
<edge label="Rv2785c (pp) Rv0685" source="10" target="309" weight="1.0" weightOut="1.0" weigthIn="1.0" countOut="1.6666666269302368" countIn="1.6666666269302368">
<att type="string" name="edge.targetArrowShape" value="DIAMOND"/>
<att type="string" name="shared_name" value="Rv2785c (pp) Rv0685"/></edge>
<edge label="Rv2785c (pp) Rv1641" source="10" target="104" weight="1.0" weightOut="1.0" weigthIn="1.0" countOut="1.0" countIn="1.0">
<att type="string" name="edge.targetArrowShape" value="DIAMOND"/>
<att type="string" name="shared_name" value="Rv2785c (pp) Rv1641"/></edge>
<edge label="Rv2785c (pp) Rv2534c" source="10" target="379" weight="1.0" weightOut="1.0" weigthIn="1.0" countOut="1.0" countIn="1.0">
<att type="string" name="edge.targetArrowShape" value="DIAMOND"/>
<att type="string" name="shared_name" value="Rv2785c (pp) Rv2534c"/></edge>
<edge label="Rv2785c (pp) Rv2882c" source="10" target="249" weight="1.0" weightOut="1.0" weigthIn="1.0" countOut="1.8333333730697632" countIn="1.8333333730697632">
<att type="string" name="edge.targetArrowShape" value="DIAMOND"/>
<att type="string" name="shared_name" value="Rv2785c (pp) Rv2882c"/></edge>
<edge label="Rv2441c (pp) Rv0006" source="11" target="108" weight="1.0" weightOut="1.0" weigthIn="1.0" countOut="1.3333333730697632" countIn="1.3333333730697632">
<att type="string" name="edge.targetArrowShape" value="DIAMOND"/>
<att type="string" name="shared_name" value="Rv2441c (pp) Rv0006"/></edge>
<edge label="Rv2441c (pp) Rv0634B" source="11" target="364" weight="1.0" weightOut="1.0" weigthIn="1.0" countOut="9.438271522521973" countIn="9.438271522521973">
<att type="string" name="edge.targetArrowShape" value="DIAMOND"/>
<att type="string" name="shared_name" value="Rv2441c (pp) Rv0634B"/></edge>
<edge label="Rv2441c (pp) Rv0684" source="11" target="308" weight="1.0" weightOut="1.0" weigthIn="1.0" countOut="1.6666666269302368" countIn="1.6666666269302368">
<att type="string" name="edge.targetArrowShape" value="DIAMOND"/>
<att type="string" name="shared_name" value="Rv2441c (pp) Rv0684"/></edge>
<edge label="Rv2441c (pp) Rv2882c" source="11" target="249" weight="1.0" weightOut="1.0" weigthIn="1.0" countOut="3.5055556297302246" countIn="3.5055556297302246">
<att type="string" name="edge.targetArrowShape" value="DIAMOND"/>
<att type="string" name="shared_name" value="Rv2441c (pp) Rv2882c"/></edge>
<edge label="Rv2441c (pp) Rv2916c" source="11" target="12" weight="1.0" weightOut="1.0" weigthIn="1.0" countOut="1.3333333730697632" countIn="1.3333333730697632">
<att type="string" name="edge.targetArrowShape" value="DIAMOND"/>
<att type="string" name="shared_name" value="Rv2441c (pp) Rv2916c"/></edge>
<edge label="Rv2916c (pp) Rv0701" source="12" target="409" weight="1.0" weightOut="1.0" weigthIn="1.0" countOut="1.0" countIn="1.0">
<att type="string" name="edge.targetArrowShape" value="DIAMOND"/>
<att type="string" name="shared_name" value="Rv2916c (pp) Rv0701"/></edge>
<edge label="Rv2916c (pp) Rv0702" source="12" target="410" weight="1.0" weightOut="1.0" weigthIn="1.0" countOut="1.3333333730697632" countIn="1.3333333730697632">
<att type="string" name="edge.targetArrowShape" value="DIAMOND"/>
<att type="string" name="shared_name" value="Rv2916c (pp) Rv0702"/></edge>
<edge label="Rv2916c (pp) Rv0703" source="12" target="411" weight="1.0" weightOut="1.0" weigthIn="1.0" countOut="1.3333333730697632" countIn="1.3333333730697632">
<att type="string" name="edge.targetArrowShape" value="DIAMOND"/>
<att type="string" name="shared_name" value="Rv2916c (pp) Rv0703"/></edge>
<edge label="Rv2916c (pp) Rv1007c" source="12" target="231" weight="1.0" weightOut="1.0" weigthIn="1.0" countOut="1.0" countIn="1.0">
<att type="string" name="edge.targetArrowShape" value="DIAMOND"/>
<att type="string" name="shared_name" value="Rv2916c (pp) Rv1007c"/></edge>
<edge label="Rv2916c (pp) Rv2441c" source="12" target="11" weight="1.0" weightOut="1.0" weigthIn="1.0" countOut="12.610493659973145" countIn="12.610493659973145">
<att type="string" name="edge.targetArrowShape" value="DIAMOND"/>
<att type="string" name="shared_name" value="Rv2916c (pp) Rv2441c"/></edge>
<edge label="Rv2916c (pp) Rv2442c" source="12" target="6" weight="1.0" weightOut="1.0" weigthIn="1.0" countOut="1.0" countIn="1.0">
<att type="string" name="edge.targetArrowShape" value="DIAMOND"/>
<att type="string" name="shared_name" value="Rv2916c (pp) Rv2442c"/></edge>
<edge label="Rv2916c (pp) Rv2752c" source="12" target="289" weight="1.0" weightOut="1.0" weigthIn="1.0" countOut="1.0" countIn="1.0">
<att type="string" name="edge.targetArrowShape" value="DIAMOND"/>
<att type="string" name="shared_name" value="Rv2916c (pp) Rv2752c"/></edge>
<edge label="Rv2916c (pp) Rv2921c" source="12" target="152" weight="1.0" weightOut="1.0" weigthIn="1.0" countOut="1.0" countIn="1.0">
<att type="string" name="edge.targetArrowShape" value="DIAMOND"/>
<att type="string" name="shared_name" value="Rv2916c (pp) Rv2921c"/></edge>
<edge label="Rv2165c (pp) Rv2150c" source="13" target="408" weight="1.0" weightOut="1.0" weigthIn="1.0" countOut="1.0" countIn="1.0">
<att type="string" name="edge.targetArrowShape" value="DIAMOND"/>
<att type="string" name="shared_name" value="Rv2165c (pp) Rv2150c"/></edge>
<edge label="Rv2165c (pp) Rv2166c" source="13" target="3" weight="1.0" weightOut="1.0" weigthIn="1.0" countOut="1.0" countIn="1.0">
<att type="string" name="edge.targetArrowShape" value="DIAMOND"/>
<att type="string" name="shared_name" value="Rv2165c (pp) Rv2166c"/></edge>
<edge label="Rv2421c (pp) Rv1080c" source="14" target="115" weight="1.0" weightOut="1.0" weigthIn="1.0" countOut="1.0" countIn="1.0">
<att type="string" name="edge.targetArrowShape" value="DIAMOND"/>
<att type="string" name="shared_name" value="Rv2421c (pp) Rv1080c"/></edge>
<edge label="Rv2440c (pp) Rv1420" source="15" target="376" weight="1.0" weightOut="1.0" weigthIn="1.0" countOut="1.0" countIn="1.0">
<att type="string" name="edge.targetArrowShape" value="DIAMOND"/>
<att type="string" name="shared_name" value="Rv2440c (pp) Rv1420"/></edge>
<edge label="Rv2440c (pp) Rv2583c" source="15" target="75" weight="1.0" weightOut="1.0" weigthIn="1.0" countOut="1.0" countIn="1.0">
<att type="string" name="edge.targetArrowShape" value="DIAMOND"/>
<att type="string" name="shared_name" value="Rv2440c (pp) Rv2583c"/></edge>
<edge label="Rv1959c (pp) Rv1960c" source="16" target="313" weight="1.0" weightOut="1.0" weigthIn="1.0" countOut="1.0" countIn="1.0">
<att type="string" name="edge.targetArrowShape" value="DIAMOND"/>
<att type="string" name="shared_name" value="Rv1959c (pp) Rv1960c"/></edge>
<edge label="Rv0957 (pp) Rv0808" source="17" target="84" weight="1.0" weightOut="1.0" weigthIn="1.0" countOut="1.0" countIn="1.0">
<att type="string" name="edge.targetArrowShape" value="DIAMOND"/>
<att type="string" name="shared_name" value="Rv0957 (pp) Rv0808"/></edge>
<edge label="Rv0951 (pp) Rv0952" source="18" target="19" weight="1.0" weightOut="1.0" weigthIn="1.0" countOut="1.0" countIn="1.0">
<att type="string" name="edge.targetArrowShape" value="DIAMOND"/>
<att type="string" name="shared_name" value="Rv0951 (pp) Rv0952"/></edge>
<edge label="Rv0951 (pp) Rv1308" source="18" target="394" weight="1.0" weightOut="1.0" weigthIn="1.0" countOut="1.0" countIn="1.0">
<att type="string" name="edge.targetArrowShape" value="DIAMOND"/>
<att type="string" name="shared_name" value="Rv0951 (pp) Rv1308"/></edge>
<edge label="Rv0951 (pp) Rv2995c" source="18" target="9" weight="1.0" weightOut="1.0" weigthIn="1.0" countOut="1.3333333730697632" countIn="1.3333333730697632">
<att type="string" name="edge.targetArrowShape" value="DIAMOND"/>
<att type="string" name="shared_name" value="Rv0951 (pp) Rv2995c"/></edge>
<edge label="Rv0952 (pp) Rv0951" source="19" target="18" weight="1.0" weightOut="1.0" weigthIn="1.0" countOut="1.0" countIn="1.0">
<att type="string" name="edge.targetArrowShape" value="DIAMOND"/>
<att type="string" name="shared_name" value="Rv0952 (pp) Rv0951"/></edge>
<edge label="Rv0949 (pp) Rv1633" source="20" target="55" weight="1.0" weightOut="1.0" weigthIn="1.0" countOut="1.0" countIn="1.0">
<att type="string" name="edge.targetArrowShape" value="DIAMOND"/>
<att type="string" name="shared_name" value="Rv0949 (pp) Rv1633"/></edge>
<edge label="Rv0949 (pp) Rv1638" source="20" target="56" weight="1.0" weightOut="1.0" weigthIn="1.0" countOut="1.0" countIn="1.0">
<att type="string" name="edge.targetArrowShape" value="DIAMOND"/>
<att type="string" name="shared_name" value="Rv0949 (pp) Rv1638"/></edge>
<edge label="Rv2055c (pp) Rv3462c" source="21" target="141" weight="1.0" weightOut="1.0" weigthIn="1.0" countOut="1.0" countIn="1.0">
<att type="string" name="edge.targetArrowShape" value="DIAMOND"/>
<att type="string" name="shared_name" value="Rv2055c (pp) Rv3462c"/></edge>
<edge label="Rv3105c (pp) Rv0053" source="22" target="172" weight="1.0" weightOut="1.0" weigthIn="1.0" countOut="1.0" countIn="1.0">
<att type="string" name="edge.targetArrowShape" value="DIAMOND"/>
<att type="string" name="shared_name" value="Rv3105c (pp) Rv0053"/></edge>
<edge label="Rv3105c (pp) Rv0640" source="22" target="257" weight="1.0" weightOut="1.0" weigthIn="1.0" countOut="1.0" countIn="1.0">
<att type="string" name="edge.targetArrowShape" value="DIAMOND"/>
<att type="string" name="shared_name" value="Rv3105c (pp) Rv0640"/></edge>
<edge label="Rv3105c (pp) Rv0682" source="22" target="312" weight="1.0" weightOut="1.0" weigthIn="1.0" countOut="1.0" countIn="1.0">
<att type="string" name="edge.targetArrowShape" value="DIAMOND"/>
<att type="string" name="shared_name" value="Rv3105c (pp) Rv0682"/></edge>
<edge label="Rv3105c (pp) Rv0683" source="22" target="314" weight="1.0" weightOut="1.0" weigthIn="1.0" countOut="1.0" countIn="1.0">
<att type="string" name="edge.targetArrowShape" value="DIAMOND"/>
<att type="string" name="shared_name" value="Rv3105c (pp) Rv0683"/></edge>
<edge label="Rv3105c (pp) Rv0700" source="22" target="407" weight="1.0" weightOut="1.0" weigthIn="1.0" countOut="1.0" countIn="1.0">
<att type="string" name="edge.targetArrowShape" value="DIAMOND"/>
<att type="string" name="shared_name" value="Rv3105c (pp) Rv0700"/></edge>
<edge label="Rv3105c (pp) Rv0705" source="22" target="417" weight="1.0" weightOut="1.0" weigthIn="1.0" countOut="1.0" countIn="1.0">
<att type="string" name="edge.targetArrowShape" value="DIAMOND"/>
<att type="string" name="shared_name" value="Rv3105c (pp) Rv0705"/></edge>
<edge label="Rv3105c (pp) Rv0707" source="22" target="419" weight="1.0" weightOut="1.0" weigthIn="1.0" countOut="1.0" countIn="1.0">
<att type="string" name="edge.targetArrowShape" value="DIAMOND"/>
<att type="string" name="shared_name" value="Rv3105c (pp) Rv0707"/></edge>
<edge label="Rv3105c (pp) Rv0710" source="22" target="427" weight="1.0" weightOut="1.0" weigthIn="1.0" countOut="1.6666666269302368" countIn="1.6666666269302368">
<att type="string" name="edge.targetArrowShape" value="DIAMOND"/>
<att type="string" name="shared_name" value="Rv3105c (pp) Rv0710"/></edge>
<edge label="Rv3105c (pp) Rv0717" source="22" target="431" weight="1.0" weightOut="1.0" weigthIn="1.0" countOut="1.0" countIn="1.0">
<att type="string" name="edge.targetArrowShape" value="DIAMOND"/>
<att type="string" name="shared_name" value="Rv3105c (pp) Rv0717"/></edge>
<edge label="Rv3105c (pp) Rv0718" source="22" target="430" weight="1.0" weightOut="1.0" weigthIn="1.0" countOut="1.0" countIn="1.0">
<att type="string" name="edge.targetArrowShape" value="DIAMOND"/>
<att type="string" name="shared_name" value="Rv3105c (pp) Rv0718"/></edge>
<edge label="Rv3105c (pp) Rv0721" source="22" target="444" weight="1.0" weightOut="1.0" weigthIn="1.0" countOut="1.0" countIn="1.0">
<att type="string" name="edge.targetArrowShape" value="DIAMOND"/>
<att type="string" name="shared_name" value="Rv3105c (pp) Rv0721"/></edge>
<edge label="Rv3105c (pp) Rv2412" source="22" target="202" weight="1.0" weightOut="1.0" weigthIn="1.0" countOut="1.0" countIn="1.0">
<att type="string" name="edge.targetArrowShape" value="DIAMOND"/>
<att type="string" name="shared_name" value="Rv3105c (pp) Rv2412"/></edge>
<edge label="Rv3105c (pp) Rv2785c" source="22" target="10" weight="1.0" weightOut="1.0" weigthIn="1.0" countOut="1.0" countIn="1.0">
<att type="string" name="edge.targetArrowShape" value="DIAMOND"/>
<att type="string" name="shared_name" value="Rv3105c (pp) Rv2785c"/></edge>
<edge label="Rv3105c (pp) Rv2890c" source="22" target="296" weight="1.0" weightOut="1.0" weigthIn="1.0" countOut="1.0" countIn="1.0">
<att type="string" name="edge.targetArrowShape" value="DIAMOND"/>
<att type="string" name="shared_name" value="Rv3105c (pp) Rv2890c"/></edge>
<edge label="Rv3105c (pp) Rv2909c" source="22" target="144" weight="1.0" weightOut="1.0" weigthIn="1.0" countOut="1.0" countIn="1.0">
<att type="string" name="edge.targetArrowShape" value="DIAMOND"/>
<att type="string" name="shared_name" value="Rv3105c (pp) Rv2909c"/></edge>
<edge label="Rv3105c (pp) Rv3442c" source="22" target="50" weight="1.0" weightOut="1.0" weigthIn="1.0" countOut="1.0" countIn="1.0">
<att type="string" name="edge.targetArrowShape" value="DIAMOND"/>
<att type="string" name="shared_name" value="Rv3105c (pp) Rv3442c"/></edge>
<edge label="Rv3105c (pp) Rv3458c" source="22" target="236" weight="1.0" weightOut="1.0" weigthIn="1.0" countOut="1.0" countIn="1.0">
<att type="string" name="edge.targetArrowShape" value="DIAMOND"/>
<att type="string" name="shared_name" value="Rv3105c (pp) Rv3458c"/></edge>
<edge label="Rv3105c (pp) Rv3459c" source="22" target="271" weight="1.0" weightOut="1.0" weigthIn="1.0" countOut="1.0" countIn="1.0">
<att type="string" name="edge.targetArrowShape" value="DIAMOND"/>
<att type="string" name="shared_name" value="Rv3105c (pp) Rv3459c"/></edge>
<edge label="Rv3105c (pp) Rv3460c" source="22" target="121" weight="1.0" weightOut="1.0" weigthIn="1.0" countOut="1.0" countIn="1.0">
<att type="string" name="edge.targetArrowShape" value="DIAMOND"/>
<att type="string" name="shared_name" value="Rv3105c (pp) Rv3460c"/></edge>
<edge label="Rv3029c (pp) Rv1568" source="23" target="375" weight="1.0" weightOut="1.0" weigthIn="1.0" countOut="1.0" countIn="1.0">
<att type="string" name="edge.targetArrowShape" value="DIAMOND"/>
<att type="string" name="shared_name" value="Rv3029c (pp) Rv1568"/></edge>
<edge label="Rv3029c (pp) Rv2988c" source="23" target="116" weight="1.0" weightOut="1.0" weigthIn="1.0" countOut="1.0" countIn="1.0">
<att type="string" name="edge.targetArrowShape" value="DIAMOND"/>
<att type="string" name="shared_name" value="Rv3029c (pp) Rv2988c"/></edge>
<edge label="Rv3029c (pp) Rv3028c" source="23" target="73" weight="1.0" weightOut="1.0" weigthIn="1.0" countOut="1.0" countIn="1.0">
<att type="string" name="edge.targetArrowShape" value="DIAMOND"/>
<att type="string" name="shared_name" value="Rv3029c (pp) Rv3028c"/></edge>
<edge label="Rv3019c (pp) Rv3020c" source="25" target="140" weight="1.0" weightOut="1.0" weigthIn="1.0" countOut="1.0" countIn="1.0">
<att type="string" name="edge.targetArrowShape" value="DIAMOND"/>
<att type="string" name="shared_name" value="Rv3019c (pp) Rv3020c"/></edge>
<edge label="Rv1617 (pp) Rv0363c" source="24" target="188" weight="1.0" weightOut="1.0" weigthIn="1.0" countOut="1.5" countIn="1.5">
<att type="string" name="edge.targetArrowShape" value="DIAMOND"/>
<att type="string" name="shared_name" value="Rv1617 (pp) Rv0363c"/></edge>
<edge label="Rv1617 (pp) Rv1007c" source="24" target="231" weight="1.0" weightOut="1.0" weigthIn="1.0" countOut="1.5" countIn="1.5">
<att type="string" name="edge.targetArrowShape" value="DIAMOND"/>
<att type="string" name="shared_name" value="Rv1617 (pp) Rv1007c"/></edge>
<edge label="Rv1617 (pp) Rv1436" source="24" target="387" weight="1.0" weightOut="1.0" weigthIn="1.0" countOut="1.0" countIn="1.0">
<att type="string" name="edge.targetArrowShape" value="DIAMOND"/>
<att type="string" name="shared_name" value="Rv1617 (pp) Rv1436"/></edge>
<edge label="Rv2572c (pp) Rv3598c" source="26" target="301" weight="1.0" weightOut="1.0" weigthIn="1.0" countOut="1.0" countIn="1.0">
<att type="string" name="edge.targetArrowShape" value="DIAMOND"/>
<att type="string" name="shared_name" value="Rv2572c (pp) Rv3598c"/></edge>
<edge label="Rv1613 (pp) Rv1612" source="27" target="28" weight="1.0" weightOut="1.0" weigthIn="1.0" countOut="1.0" countIn="1.0">
<att type="string" name="edge.targetArrowShape" value="DIAMOND"/>
<att type="string" name="shared_name" value="Rv1613 (pp) Rv1612"/></edge>
<edge label="Rv1612 (pp) Rv1613" source="28" target="27" weight="1.0" weightOut="1.0" weigthIn="1.0" countOut="1.0" countIn="1.0">
<att type="string" name="edge.targetArrowShape" value="DIAMOND"/>
<att type="string" name="shared_name" value="Rv1612 (pp) Rv1613"/></edge>
<edge label="Rv1612 (pp) Rv2150c" source="28" target="408" weight="1.0" weightOut="1.0" weigthIn="1.0" countOut="1.0" countIn="1.0">
<att type="string" name="edge.targetArrowShape" value="DIAMOND"/>
<att type="string" name="shared_name" value="Rv1612 (pp) Rv2150c"/></edge>
<edge label="Rv2444c (pp) Rv1023" source="29" target="192" weight="1.0" weightOut="1.0" weigthIn="1.0" countOut="1.0" countIn="1.0">
<att type="string" name="edge.targetArrowShape" value="DIAMOND"/>
<att type="string" name="shared_name" value="Rv2444c (pp) Rv1023"/></edge>
<edge label="Rv2444c (pp) Rv1641" source="29" target="104" weight="1.0" weightOut="1.0" weigthIn="1.0" countOut="1.0" countIn="1.0">
<att type="string" name="edge.targetArrowShape" value="DIAMOND"/>
<att type="string" name="shared_name" value="Rv2444c (pp) Rv1641"/></edge>
<edge label="Rv2592c (pp) Rv1297" source="30" target="306" weight="1.0" weightOut="1.0" weigthIn="1.0" countOut="1.0" countIn="1.0">
<att type="string" name="edge.targetArrowShape" value="DIAMOND"/>
<att type="string" name="shared_name" value="Rv2592c (pp) Rv1297"/></edge>
<edge label="Rv2592c (pp) Rv1713" source="30" target="228" weight="1.0" weightOut="1.0" weigthIn="1.0" countOut="1.0" countIn="1.0">
<att type="string" name="edge.targetArrowShape" value="DIAMOND"/>
<att type="string" name="shared_name" value="Rv2592c (pp) Rv1713"/></edge>
<edge label="Rv2592c (pp) Rv2593c" source="30" target="81" weight="1.0" weightOut="1.0" weigthIn="1.0" countOut="1.0" countIn="1.0">
<att type="string" name="edge.targetArrowShape" value="DIAMOND"/>
<att type="string" name="shared_name" value="Rv2592c (pp) Rv2593c"/></edge>
<edge label="Rv2592c (pp) Rv2904c" source="30" target="220" weight="1.0" weightOut="1.0" weigthIn="1.0" countOut="1.0" countIn="1.0">
<att type="string" name="edge.targetArrowShape" value="DIAMOND"/>
<att type="string" name="shared_name" value="Rv2592c (pp) Rv2904c"/></edge>
<edge label="Rv1416 (pp) Rv0651" source="31" target="329" weight="1.0" weightOut="1.0" weigthIn="1.0" countOut="1.0" countIn="1.0">
<att type="string" name="edge.targetArrowShape" value="DIAMOND"/>
<att type="string" name="shared_name" value="Rv1416 (pp) Rv0651"/></edge>
<edge label="Rv1416 (pp) Rv0685" source="31" target="309" weight="1.0" weightOut="1.0" weigthIn="1.0" countOut="1.0" countIn="1.0">
<att type="string" name="edge.targetArrowShape" value="DIAMOND"/>
<att type="string" name="shared_name" value="Rv1416 (pp) Rv0685"/></edge>
<edge label="Rv1416 (pp) Rv1409" source="31" target="42" weight="1.0" weightOut="1.0" weigthIn="1.0" countOut="1.0" countIn="1.0">
<att type="string" name="edge.targetArrowShape" value="DIAMOND"/>
<att type="string" name="shared_name" value="Rv1416 (pp) Rv1409"/></edge>
<edge label="Rv1416 (pp) Rv2458" source="31" target="135" weight="1.0" weightOut="1.0" weigthIn="1.0" countOut="1.0" countIn="1.0">
<att type="string" name="edge.targetArrowShape" value="DIAMOND"/>
<att type="string" name="shared_name" value="Rv1416 (pp) Rv2458"/></edge>
<edge label="Rv0843 (pp) Rv2496c" source="32" target="103" weight="1.0" weightOut="1.0" weigthIn="1.0" countOut="1.0" countIn="1.0">
<att type="string" name="edge.targetArrowShape" value="DIAMOND"/>
<att type="string" name="shared_name" value="Rv0843 (pp) Rv2496c"/></edge>
<edge label="Rv1415 (pp) Rv1412" source="33" target="34" weight="1.0" weightOut="1.0" weigthIn="1.0" countOut="1.0" countIn="1.0">
<att type="string" name="edge.targetArrowShape" value="DIAMOND"/>
<att type="string" name="shared_name" value="Rv1415 (pp) Rv1412"/></edge>
<edge label="Rv1412 (pp) Rv1415" source="34" target="33" weight="1.0" weightOut="1.0" weigthIn="1.0" countOut="1.0" countIn="1.0">
<att type="string" name="edge.targetArrowShape" value="DIAMOND"/>
<att type="string" name="shared_name" value="Rv1412 (pp) Rv1415"/></edge>
<edge label="Rv1110 (pp) Rv1014c" source="35" target="300" weight="1.0" weightOut="1.0" weigthIn="1.0" countOut="1.0" countIn="1.0">
<att type="string" name="edge.targetArrowShape" value="DIAMOND"/>
<att type="string" name="shared_name" value="Rv1110 (pp) Rv1014c"/></edge>
<edge label="Rv2241 (pp) Rv0629c" source="36" target="276" weight="1.0" weightOut="1.0" weigthIn="1.0" countOut="1.0" countIn="1.0">
<att type="string" name="edge.targetArrowShape" value="DIAMOND"/>
<att type="string" name="shared_name" value="Rv2241 (pp) Rv0629c"/></edge>
<edge label="Rv1112 (pp) Rv1310" source="37" target="403" weight="1.0" weightOut="1.0" weigthIn="1.0" countOut="1.0" countIn="1.0">
<att type="string" name="edge.targetArrowShape" value="DIAMOND"/>
<att type="string" name="shared_name" value="Rv1112 (pp) Rv1310"/></edge>
<edge label="Rv0764c (pp) Rv1106c" source="38" target="396" weight="1.0" weightOut="1.0" weigthIn="1.0" countOut="1.0" countIn="1.0">
<att type="string" name="edge.targetArrowShape" value="DIAMOND"/>
<att type="string" name="shared_name" value="Rv0764c (pp) Rv1106c"/></edge>
<edge label="Rv2503c (pp) Rv2504c" source="39" target="2" weight="1.0" weightOut="1.0" weigthIn="1.0" countOut="1.0" countIn="1.0">
<att type="string" name="edge.targetArrowShape" value="DIAMOND"/>
<att type="string" name="shared_name" value="Rv2503c (pp) Rv2504c"/></edge>
<edge label="Rv3443c (pp) Rv0634B" source="41" target="364" weight="1.0" weightOut="1.0" weigthIn="1.0" countOut="1.0" countIn="1.0">
<att type="string" name="edge.targetArrowShape" value="DIAMOND"/>
<att type="string" name="shared_name" value="Rv3443c (pp) Rv0634B"/></edge>
<edge label="Rv3443c (pp) Rv0684" source="41" target="308" weight="1.0" weightOut="1.0" weigthIn="1.0" countOut="1.0" countIn="1.0">
<att type="string" name="edge.targetArrowShape" value="DIAMOND"/>
<att type="string" name="shared_name" value="Rv3443c (pp) Rv0684"/></edge>
<edge label="Rv3443c (pp) Rv2462c" source="41" target="392" weight="1.0" weightOut="1.0" weigthIn="1.0" countOut="1.0" countIn="1.0">
<att type="string" name="edge.targetArrowShape" value="DIAMOND"/>
<att type="string" name="shared_name" value="Rv3443c (pp) Rv2462c"/></edge>
<edge label="Rv3443c (pp) Rv2882c" source="41" target="249" weight="1.0" weightOut="1.0" weigthIn="1.0" countOut="1.0" countIn="1.0">
<att type="string" name="edge.targetArrowShape" value="DIAMOND"/>
<att type="string" name="shared_name" value="Rv3443c (pp) Rv2882c"/></edge>
<edge label="Rv3443c (pp) Rv2916c" source="41" target="12" weight="1.0" weightOut="1.0" weigthIn="1.0" countOut="1.0" countIn="1.0">
<att type="string" name="edge.targetArrowShape" value="DIAMOND"/>
<att type="string" name="shared_name" value="Rv3443c (pp) Rv2916c"/></edge>
<edge label="Rv1605 (pp) Rv1602" source="40" target="43" weight="1.0" weightOut="1.0" weigthIn="1.0" countOut="1.0" countIn="1.0">
<att type="string" name="edge.targetArrowShape" value="DIAMOND"/>
<att type="string" name="shared_name" value="Rv1605 (pp) Rv1602"/></edge>
<edge label="Rv1409 (pp) Rv0904c" source="42" target="125" weight="1.0" weightOut="1.0" weigthIn="1.0" countOut="1.0" countIn="1.0">
<att type="string" name="edge.targetArrowShape" value="DIAMOND"/>
<att type="string" name="shared_name" value="Rv1409 (pp) Rv0904c"/></edge>
<edge label="Rv1409 (pp) Rv1416" source="42" target="31" weight="1.0" weightOut="1.0" weigthIn="1.0" countOut="1.0" countIn="1.0">
<att type="string" name="edge.targetArrowShape" value="DIAMOND"/>
<att type="string" name="shared_name" value="Rv1409 (pp) Rv1416"/></edge>
<edge label="Rv1602 (pp) Rv1605" source="43" target="40" weight="1.0" weightOut="1.0" weigthIn="1.0" countOut="1.0" countIn="1.0">
<att type="string" name="edge.targetArrowShape" value="DIAMOND"/>
<att type="string" name="shared_name" value="Rv1602 (pp) Rv1605"/></edge>
<edge label="Rv1601 (pp) Rv2462c" source="44" target="392" weight="1.0" weightOut="1.0" weigthIn="1.0" countOut="1.0" countIn="1.0">
<att type="string" name="edge.targetArrowShape" value="DIAMOND"/>
<att type="string" name="shared_name" value="Rv1601 (pp) Rv2462c"/></edge>
<edge label="Rv0041 (pp) Rv2861c" source="45" target="351" weight="1.0" weightOut="1.0" weigthIn="1.0" countOut="1.0" countIn="1.0">
<att type="string" name="edge.targetArrowShape" value="DIAMOND"/>
<att type="string" name="shared_name" value="Rv0041 (pp) Rv2861c"/></edge>
<edge label="Rv0041 (pp) Rv3014c" source="45" target="69" weight="1.0" weightOut="1.0" weigthIn="1.0" countOut="1.0" countIn="1.0">
<att type="string" name="edge.targetArrowShape" value="DIAMOND"/>
<att type="string" name="shared_name" value="Rv0041 (pp) Rv3014c"/></edge>
<edge label="Rv0041 (pp) Rv3646c" source="45" target="273" weight="1.0" weightOut="1.0" weigthIn="1.0" countOut="1.0" countIn="1.0">
<att type="string" name="edge.targetArrowShape" value="DIAMOND"/>
<att type="string" name="shared_name" value="Rv0041 (pp) Rv3646c"/></edge>
<edge label="Rv2178c (pp) Rv0948c" source="46" target="278" weight="1.0" weightOut="1.0" weigthIn="1.0" countOut="1.0" countIn="1.0">
<att type="string" name="edge.targetArrowShape" value="DIAMOND"/>
<att type="string" name="shared_name" value="Rv2178c (pp) Rv0948c"/></edge>
<edge label="Rv2786c (pp) Rv0629c" source="47" target="276" weight="1.0" weightOut="1.0" weigthIn="1.0" countOut="1.0" countIn="1.0">
<att type="string" name="edge.targetArrowShape" value="DIAMOND"/>
<att type="string" name="shared_name" value="Rv2786c (pp) Rv0629c"/></edge>
<edge label="Rv2786c (pp) Rv1997" source="47" target="222" weight="1.0" weightOut="1.0" weigthIn="1.0" countOut="1.0" countIn="1.0">
<att type="string" name="edge.targetArrowShape" value="DIAMOND"/>
<att type="string" name="shared_name" value="Rv2786c (pp) Rv1997"/></edge>
<edge label="Rv2786c (pp) Rv2462c" source="47" target="392" weight="1.0" weightOut="1.0" weigthIn="1.0" countOut="1.0" countIn="1.0">
<att type="string" name="edge.targetArrowShape" value="DIAMOND"/>
<att type="string" name="shared_name" value="Rv2786c (pp) Rv2462c"/></edge>
<edge label="Rv1003 (pp) Rv1262c" source="48" target="71" weight="1.0" weightOut="1.0" weigthIn="1.0" countOut="1.0" countIn="1.0">
<att type="string" name="edge.targetArrowShape" value="DIAMOND"/>
<att type="string" name="shared_name" value="Rv1003 (pp) Rv1262c"/></edge>
<edge label="Rv1408 (pp) Rv1447c" source="49" target="204" weight="1.0" weightOut="1.0" weigthIn="1.0" countOut="1.5" countIn="1.5">
<att type="string" name="edge.targetArrowShape" value="DIAMOND"/>
<att type="string" name="shared_name" value="Rv1408 (pp) Rv1447c"/></edge>
<edge label="Rv1408 (pp) Rv1449c" source="49" target="161" weight="1.0" weightOut="1.0" weigthIn="1.0" countOut="1.0" countIn="1.0">
<att type="string" name="edge.targetArrowShape" value="DIAMOND"/>
<att type="string" name="shared_name" value="Rv1408 (pp) Rv1449c"/></edge>
<edge label="Rv1408 (pp) Rv1844c" source="49" target="362" weight="1.0" weightOut="1.0" weigthIn="1.0" countOut="1.0" countIn="1.0">
<att type="string" name="edge.targetArrowShape" value="DIAMOND"/>
<att type="string" name="shared_name" value="Rv1408 (pp) Rv1844c"/></edge>
<edge label="Rv1408 (pp) Rv2166c" source="49" target="3" weight="1.0" weightOut="1.0" weigthIn="1.0" countOut="1.0" countIn="1.0">
<att type="string" name="edge.targetArrowShape" value="DIAMOND"/>
<att type="string" name="shared_name" value="Rv1408 (pp) Rv2166c"/></edge>
<edge label="Rv1408 (pp) Rv3462c" source="49" target="141" weight="1.0" weightOut="1.0" weigthIn="1.0" countOut="1.0" countIn="1.0">
<att type="string" name="edge.targetArrowShape" value="DIAMOND"/>
<att type="string" name="shared_name" value="Rv1408 (pp) Rv3462c"/></edge>
<edge label="Rv1408 (pp) Rv3646c" source="49" target="273" weight="1.0" weightOut="1.0" weigthIn="1.0" countOut="1.0" countIn="1.0">
<att type="string" name="edge.targetArrowShape" value="DIAMOND"/>
<att type="string" name="shared_name" value="Rv1408 (pp) Rv3646c"/></edge>
<edge label="Rv3442c (pp) Rv0685" source="50" target="309" weight="1.0" weightOut="1.0" weigthIn="1.0" countOut="2.3333332538604736" countIn="2.3333332538604736">
<att type="string" name="edge.targetArrowShape" value="DIAMOND"/>
<att type="string" name="shared_name" value="Rv3442c (pp) Rv0685"/></edge>
<edge label="Rv3442c (pp) Rv1641" source="50" target="104" weight="1.0" weightOut="1.0" weigthIn="1.0" countOut="1.0" countIn="1.0">
<att type="string" name="edge.targetArrowShape" value="DIAMOND"/>
<att type="string" name="shared_name" value="Rv3442c (pp) Rv1641"/></edge>
<edge label="Rv3442c (pp) Rv2534c" source="50" target="379" weight="1.0" weightOut="1.0" weigthIn="1.0" countOut="1.0" countIn="1.0">
<att type="string" name="edge.targetArrowShape" value="DIAMOND"/>
<att type="string" name="shared_name" value="Rv3442c (pp) Rv2534c"/></edge>
<edge label="Rv3442c (pp) Rv2882c" source="50" target="249" weight="1.0" weightOut="1.0" weigthIn="1.0" countOut="1.8333333730697632" countIn="1.8333333730697632">
<att type="string" name="edge.targetArrowShape" value="DIAMOND"/>
<att type="string" name="shared_name" value="Rv3442c (pp) Rv2882c"/></edge>
<edge label="Rv1609 (pp) Rv0013" source="51" target="7" weight="1.0" weightOut="1.0" weigthIn="1.0" countOut="1.0" countIn="1.0">
<att type="string" name="edge.targetArrowShape" value="DIAMOND"/>
<att type="string" name="shared_name" value="Rv1609 (pp) Rv0013"/></edge>
<edge label="Rv1609 (pp) Rv1392" source="51" target="286" weight="1.0" weightOut="1.0" weigthIn="1.0" countOut="1.0" countIn="1.0">
<att type="string" name="edge.targetArrowShape" value="DIAMOND"/>
<att type="string" name="shared_name" value="Rv1609 (pp) Rv1392"/></edge>
<edge label="Rv2404c (pp) Rv0640" source="52" target="257" weight="1.0" weightOut="1.0" weigthIn="1.0" countOut="1.0" countIn="1.0">
<att type="string" name="edge.targetArrowShape" value="DIAMOND"/>
<att type="string" name="shared_name" value="Rv2404c (pp) Rv0640"/></edge>
<edge label="Rv2404c (pp) Rv0682" source="52" target="312" weight="1.0" weightOut="1.0" weigthIn="1.0" countOut="1.0" countIn="1.0">
<att type="string" name="edge.targetArrowShape" value="DIAMOND"/>
<att type="string" name="shared_name" value="Rv2404c (pp) Rv0682"/></edge>
<edge label="Rv1008 (pp) Rv1638" source="53" target="56" weight="1.0" weightOut="1.0" weigthIn="1.0" countOut="1.0" countIn="1.0">
<att type="string" name="edge.targetArrowShape" value="DIAMOND"/>
<att type="string" name="shared_name" value="Rv1008 (pp) Rv1638"/></edge>
<edge label="Rv1008 (pp) Rv3646c" source="53" target="273" weight="1.0" weightOut="1.0" weigthIn="1.0" countOut="1.0" countIn="1.0">
<att type="string" name="edge.targetArrowShape" value="DIAMOND"/>
<att type="string" name="shared_name" value="Rv1008 (pp) Rv3646c"/></edge>
<edge label="Rv2139 (pp) Rv1308" source="54" target="394" weight="1.0" weightOut="1.0" weigthIn="1.0" countOut="1.0" countIn="1.0">
<att type="string" name="edge.targetArrowShape" value="DIAMOND"/>
<att type="string" name="shared_name" value="Rv2139 (pp) Rv1308"/></edge>
<edge label="Rv1633 (pp) Rv0708" source="55" target="418" weight="1.0" weightOut="1.0" weigthIn="1.0" countOut="1.0" countIn="1.0">
<att type="string" name="edge.targetArrowShape" value="DIAMOND"/>
<att type="string" name="shared_name" value="Rv1633 (pp) Rv0708"/></edge>
<edge label="Rv1633 (pp) Rv1420" source="55" target="376" weight="1.0" weightOut="1.0" weigthIn="1.0" countOut="1.0" countIn="1.0">
<att type="string" name="edge.targetArrowShape" value="DIAMOND"/>
<att type="string" name="shared_name" value="Rv1633 (pp) Rv1420"/></edge>
<edge label="Rv1633 (pp) Rv1638" source="55" target="56" weight="1.0" weightOut="1.0" weigthIn="1.0" countOut="1.5" countIn="1.5">
<att type="string" name="edge.targetArrowShape" value="DIAMOND"/>
<att type="string" name="shared_name" value="Rv1633 (pp) Rv1638"/></edge>
<edge label="Rv1638 (pp) Rv0949" source="56" target="20" weight="1.0" weightOut="1.0" weigthIn="1.0" countOut="1.5" countIn="1.5">
<att type="string" name="edge.targetArrowShape" value="DIAMOND"/>
<att type="string" name="shared_name" value="Rv1638 (pp) Rv0949"/></edge>
<edge label="Rv1638 (pp) Rv1007c" source="56" target="231" weight="1.0" weightOut="1.0" weigthIn="1.0" countOut="1.0" countIn="1.0">
<att type="string" name="edge.targetArrowShape" value="DIAMOND"/>
<att type="string" name="shared_name" value="Rv1638 (pp) Rv1007c"/></edge>
<edge label="Rv1638 (pp) Rv1008" source="56" target="53" weight="1.0" weightOut="1.0" weigthIn="1.0" countOut="1.0" countIn="1.0">
<att type="string" name="edge.targetArrowShape" value="DIAMOND"/>
<att type="string" name="shared_name" value="Rv1638 (pp) Rv1008"/></edge>
<edge label="Rv1638 (pp) Rv1020" source="56" target="189" weight="1.0" weightOut="1.0" weigthIn="1.0" countOut="1.0" countIn="1.0">
<att type="string" name="edge.targetArrowShape" value="DIAMOND"/>
<att type="string" name="shared_name" value="Rv1638 (pp) Rv1020"/></edge>
<edge label="Rv1638 (pp) Rv1633" source="56" target="55" weight="1.0" weightOut="1.0" weigthIn="1.0" countOut="1.0" countIn="1.0">
<att type="string" name="edge.targetArrowShape" value="DIAMOND"/>
<att type="string" name="shared_name" value="Rv1638 (pp) Rv1633"/></edge>
<edge label="Rv1638 (pp) Rv2462c" source="56" target="392" weight="1.0" weightOut="1.0" weigthIn="1.0" countOut="1.0" countIn="1.0">
<att type="string" name="edge.targetArrowShape" value="DIAMOND"/>
<att type="string" name="shared_name" value="Rv1638 (pp) Rv2462c"/></edge>
<edge label="Rv2307c (pp) Rv2299c" source="57" target="358" weight="1.0" weightOut="1.0" weigthIn="1.0" countOut="1.0" countIn="1.0">
<att type="string" name="edge.targetArrowShape" value="DIAMOND"/>
<att type="string" name="shared_name" value="Rv2307c (pp) Rv2299c"/></edge>
<edge label="Rv1539 (pp) Rv0056" source="58" target="168" weight="1.0" weightOut="1.0" weigthIn="1.0" countOut="1.0" countIn="1.0">
<att type="string" name="edge.targetArrowShape" value="DIAMOND"/>
<att type="string" name="shared_name" value="Rv1539 (pp) Rv0056"/></edge>
<edge label="Rv0157 (pp) Rv0155" source="59" target="62" weight="1.0" weightOut="1.0" weigthIn="1.0" countOut="1.0" countIn="1.0">
<att type="string" name="edge.targetArrowShape" value="DIAMOND"/>
<att type="string" name="shared_name" value="Rv0157 (pp) Rv0155"/></edge>
<edge label="Rv1630 (pp) Rv2462c" source="60" target="392" weight="1.0" weightOut="1.0" weigthIn="1.0" countOut="1.0" countIn="1.0">
<att type="string" name="edge.targetArrowShape" value="DIAMOND"/>
<att type="string" name="shared_name" value="Rv1630 (pp) Rv2462c"/></edge>
<edge label="Rv1630 (pp) Rv2614c" source="60" target="200" weight="1.0" weightOut="1.0" weigthIn="1.0" countOut="1.3333333730697632" countIn="1.3333333730697632">
<att type="string" name="edge.targetArrowShape" value="DIAMOND"/>
<att type="string" name="shared_name" value="Rv1630 (pp) Rv2614c"/></edge>
<edge label="Rv1630 (pp) Rv2783c" source="60" target="92" weight="1.0" weightOut="1.0" weigthIn="1.0" countOut="1.5833333730697632" countIn="1.5833333730697632">
<att type="string" name="edge.targetArrowShape" value="DIAMOND"/>
<att type="string" name="shared_name" value="Rv1630 (pp) Rv2783c"/></edge>
<edge label="Rv1536 (pp) Rv1997" source="61" target="222" weight="1.0" weightOut="1.0" weigthIn="1.0" countOut="1.0" countIn="1.0">
<att type="string" name="edge.targetArrowShape" value="DIAMOND"/>
<att type="string" name="shared_name" value="Rv1536 (pp) Rv1997"/></edge>
<edge label="Rv1536 (pp) Rv2332" source="61" target="156" weight="1.0" weightOut="1.0" weigthIn="1.0" countOut="1.0" countIn="1.0">
<att type="string" name="edge.targetArrowShape" value="DIAMOND"/>
<att type="string" name="shared_name" value="Rv1536 (pp) Rv2332"/></edge>
<edge label="Rv0155 (pp) Rv0157" source="62" target="59" weight="1.0" weightOut="1.0" weigthIn="1.0" countOut="1.0" countIn="1.0">
<att type="string" name="edge.targetArrowShape" value="DIAMOND"/>
<att type="string" name="shared_name" value="Rv0155 (pp) Rv0157"/></edge>
<edge label="Rv2584c (pp) Rv0357c" source="63" target="76" weight="1.0" weightOut="1.0" weigthIn="1.0" countOut="1.0" countIn="1.0">
<att type="string" name="edge.targetArrowShape" value="DIAMOND"/>
<att type="string" name="shared_name" value="Rv2584c (pp) Rv0357c"/></edge>
<edge label="Rv2584c (pp) Rv0777" source="63" target="297" weight="1.0" weightOut="1.0" weigthIn="1.0" countOut="1.0" countIn="1.0">
<att type="string" name="edge.targetArrowShape" value="DIAMOND"/>
<att type="string" name="shared_name" value="Rv2584c (pp) Rv0777"/></edge>
<edge label="Rv0137c (pp) Rv1392" source="64" target="286" weight="1.0" weightOut="1.0" weigthIn="1.0" countOut="1.5" countIn="1.5">
<att type="string" name="edge.targetArrowShape" value="DIAMOND"/>
<att type="string" name="shared_name" value="Rv0137c (pp) Rv1392"/></edge>
<edge label="Rv0137c (pp) Rv2674" source="64" target="233" weight="1.0" weightOut="1.0" weigthIn="1.0" countOut="1.3333333730697632" countIn="1.3333333730697632">
<att type="string" name="edge.targetArrowShape" value="DIAMOND"/>
<att type="string" name="shared_name" value="Rv0137c (pp) Rv2674"/></edge>
<edge label="Rv0137c (pp) Rv3914" source="64" target="335" weight="1.0" weightOut="1.0" weigthIn="1.0" countOut="1.3333333730697632" countIn="1.3333333730697632">
<att type="string" name="edge.targetArrowShape" value="DIAMOND"/>
<att type="string" name="shared_name" value="Rv0137c (pp) Rv3914"/></edge>
<edge label="Rv2594c (pp) Rv2152c" source="65" target="443" weight="1.0" weightOut="1.0" weigthIn="1.0" countOut="1.0" countIn="1.0">
<att type="string" name="edge.targetArrowShape" value="DIAMOND"/>
<att type="string" name="shared_name" value="Rv2594c (pp) Rv2152c"/></edge>
<edge label="Rv2594c (pp) Rv2593c" source="65" target="81" weight="1.0" weightOut="1.0" weigthIn="1.0" countOut="1.0" countIn="1.0">
<att type="string" name="edge.targetArrowShape" value="DIAMOND"/>
<att type="string" name="shared_name" value="Rv2594c (pp) Rv2593c"/></edge>
<edge label="Rv3012c (pp) Rv3009c" source="66" target="414" weight="1.0" weightOut="1.0" weigthIn="1.0" countOut="1.5" countIn="1.5">
<att type="string" name="edge.targetArrowShape" value="DIAMOND"/>
<att type="string" name="shared_name" value="Rv3012c (pp) Rv3009c"/></edge>
<edge label="Rv2445c (pp) Rv2166c" source="67" target="3" weight="1.0" weightOut="1.0" weigthIn="1.0" countOut="1.0" countIn="1.0">
<att type="string" name="edge.targetArrowShape" value="DIAMOND"/>
<att type="string" name="shared_name" value="Rv2445c (pp) Rv2166c"/></edge>
<edge label="Rv2445c (pp) Rv2976c" source="67" target="139" weight="1.0" weightOut="1.0" weigthIn="1.0" countOut="1.0" countIn="1.0">
<att type="string" name="edge.targetArrowShape" value="DIAMOND"/>
<att type="string" name="shared_name" value="Rv2445c (pp) Rv2976c"/></edge>
<edge label="Rv2445c (pp) Rv3914" source="67" target="335" weight="1.0" weightOut="1.0" weigthIn="1.0" countOut="1.0" countIn="1.0">
<att type="string" name="edge.targetArrowShape" value="DIAMOND"/>
<att type="string" name="shared_name" value="Rv2445c (pp) Rv3914"/></edge>
<edge label="Rv2727c (pp) Rv0056" source="68" target="168" weight="1.0" weightOut="1.0" weigthIn="1.0" countOut="1.0" countIn="1.0">
<att type="string" name="edge.targetArrowShape" value="DIAMOND"/>
<att type="string" name="shared_name" value="Rv2727c (pp) Rv0056"/></edge>
<edge label="Rv3014c (pp) Rv0041" source="69" target="45" weight="1.0" weightOut="1.0" weigthIn="1.0" countOut="1.0" countIn="1.0">
<att type="string" name="edge.targetArrowShape" value="DIAMOND"/>
<att type="string" name="shared_name" value="Rv3014c (pp) Rv0041"/></edge>
<edge label="Rv3014c (pp) Rv0641" source="69" target="256" weight="1.0" weightOut="1.0" weigthIn="1.0" countOut="1.0" countIn="1.0">
<att type="string" name="edge.targetArrowShape" value="DIAMOND"/>
<att type="string" name="shared_name" value="Rv3014c (pp) Rv0641"/></edge>
<edge label="Rv3014c (pp) Rv1017c" source="69" target="239" weight="1.0" weightOut="1.0" weigthIn="1.0" countOut="1.0" countIn="1.0">
<att type="string" name="edge.targetArrowShape" value="DIAMOND"/>
<att type="string" name="shared_name" value="Rv3014c (pp) Rv1017c"/></edge>
<edge label="Rv0630c (pp) Rv0629c" source="70" target="276" weight="1.0" weightOut="1.0" weigthIn="1.0" countOut="1.5" countIn="1.5">
<att type="string" name="edge.targetArrowShape" value="DIAMOND"/>
<att type="string" name="shared_name" value="Rv0630c (pp) Rv0629c"/></edge>
<edge label="Rv1262c (pp) Rv1003" source="71" target="48" weight="1.0" weightOut="1.0" weigthIn="1.0" countOut="1.0" countIn="1.0">
<att type="string" name="edge.targetArrowShape" value="DIAMOND"/>
<att type="string" name="shared_name" value="Rv1262c (pp) Rv1003"/></edge>
<edge label="Rv2430c (pp) Rv2431c" source="72" target="78" weight="1.0" weightOut="1.0" weigthIn="1.0" countOut="1.0" countIn="1.0">
<att type="string" name="edge.targetArrowShape" value="DIAMOND"/>
<att type="string" name="shared_name" value="Rv2430c (pp) Rv2431c"/></edge>
<edge label="Rv3028c (pp) Rv3029c" source="73" target="23" weight="1.0" weightOut="1.0" weigthIn="1.0" countOut="1.0" countIn="1.0">
<att type="string" name="edge.targetArrowShape" value="DIAMOND"/>
<att type="string" name="shared_name" value="Rv3028c (pp) Rv3029c"/></edge>
<edge label="Rv0869c (pp) Rv3100c" source="74" target="90" weight="1.0" weightOut="1.0" weigthIn="1.0" countOut="1.0" countIn="1.0">
<att type="string" name="edge.targetArrowShape" value="DIAMOND"/>
<att type="string" name="shared_name" value="Rv0869c (pp) Rv3100c"/></edge>
<edge label="Rv2583c (pp) Rv0651" source="75" target="329" weight="1.0" weightOut="1.0" weigthIn="1.0" countOut="1.0" countIn="1.0">
<att type="string" name="edge.targetArrowShape" value="DIAMOND"/>
<att type="string" name="shared_name" value="Rv2583c (pp) Rv0651"/></edge>
<edge label="Rv2583c (pp) Rv2440c" source="75" target="15" weight="1.0" weightOut="1.0" weigthIn="1.0" countOut="1.0" countIn="1.0">
<att type="string" name="edge.targetArrowShape" value="DIAMOND"/>
<att type="string" name="shared_name" value="Rv2583c (pp) Rv2440c"/></edge>
<edge label="Rv2583c (pp) Rv3456c" source="75" target="195" weight="1.0" weightOut="1.0" weigthIn="1.0" countOut="1.0" countIn="1.0">
<att type="string" name="edge.targetArrowShape" value="DIAMOND"/>
<att type="string" name="shared_name" value="Rv2583c (pp) Rv3456c"/></edge>
<edge label="Rv0357c (pp) Rv0685" source="76" target="309" weight="1.0" weightOut="1.0" weigthIn="1.0" countOut="1.0" countIn="1.0">
<att type="string" name="edge.targetArrowShape" value="DIAMOND"/>
<att type="string" name="shared_name" value="Rv0357c (pp) Rv0685"/></edge>
<edge label="Rv0357c (pp) Rv2584c" source="76" target="63" weight="1.0" weightOut="1.0" weigthIn="1.0" countOut="1.0" countIn="1.0">
<att type="string" name="edge.targetArrowShape" value="DIAMOND"/>
<att type="string" name="shared_name" value="Rv0357c (pp) Rv2584c"/></edge>
<edge label="Rv3859c (pp) Rv0714" source="77" target="424" weight="1.0" weightOut="1.0" weigthIn="1.0" countOut="1.0" countIn="1.0">
<att type="string" name="edge.targetArrowShape" value="DIAMOND"/>
<att type="string" name="shared_name" value="Rv3859c (pp) Rv0714"/></edge>
<edge label="Rv2431c (pp) Rv2430c" source="78" target="72" weight="1.0" weightOut="1.0" weigthIn="1.0" countOut="1.0" countIn="1.0">
<att type="string" name="edge.targetArrowShape" value="DIAMOND"/>
<att type="string" name="shared_name" value="Rv2431c (pp) Rv2430c"/></edge>
<edge label="Rv1629 (pp) Rv0685" source="79" target="309" weight="1.0" weightOut="1.0" weigthIn="1.0" countOut="1.0" countIn="1.0">
<att type="string" name="edge.targetArrowShape" value="DIAMOND"/>
<att type="string" name="shared_name" value="Rv1629 (pp) Rv0685"/></edge>
<edge label="Rv1629 (pp) Rv3457c" source="79" target="251" weight="1.0" weightOut="1.0" weigthIn="1.0" countOut="1.0" countIn="1.0">
<att type="string" name="edge.targetArrowShape" value="DIAMOND"/>
<att type="string" name="shared_name" value="Rv1629 (pp) Rv3457c"/></edge>
<edge label="Rv1932 (pp) Rv3914" source="80" target="335" weight="1.0" weightOut="1.0" weigthIn="1.0" countOut="1.0" countIn="1.0">
<att type="string" name="edge.targetArrowShape" value="DIAMOND"/>
<att type="string" name="shared_name" value="Rv1932 (pp) Rv3914"/></edge>
<edge label="Rv2593c (pp) Rv2592c" source="81" target="30" weight="1.0" weightOut="1.0" weigthIn="1.0" countOut="1.0" countIn="1.0">
<att type="string" name="edge.targetArrowShape" value="DIAMOND"/>
<att type="string" name="shared_name" value="Rv2593c (pp) Rv2592c"/></edge>
<edge label="Rv2593c (pp) Rv2594c" source="81" target="65" weight="1.0" weightOut="1.0" weigthIn="1.0" countOut="1.0" countIn="1.0">
<att type="string" name="edge.targetArrowShape" value="DIAMOND"/>
<att type="string" name="shared_name" value="Rv2593c (pp) Rv2594c"/></edge>
<edge label="Rv2193 (pp) Rv1310" source="82" target="403" weight="1.0" weightOut="1.0" weigthIn="1.0" countOut="1.0" countIn="1.0">
<att type="string" name="edge.targetArrowShape" value="DIAMOND"/>
<att type="string" name="shared_name" value="Rv2193 (pp) Rv1310"/></edge>
<edge label="Rv2193 (pp) Rv3043c" source="82" target="133" weight="1.0" weightOut="1.0" weigthIn="1.0" countOut="1.5" countIn="1.5">
<att type="string" name="edge.targetArrowShape" value="DIAMOND"/>
<att type="string" name="shared_name" value="Rv2193 (pp) Rv3043c"/></edge>
<edge label="Rv1658 (pp) Rv3710" source="83" target="122" weight="1.0" weightOut="1.0" weigthIn="1.0" countOut="1.0" countIn="1.0">
<att type="string" name="edge.targetArrowShape" value="DIAMOND"/>
<att type="string" name="shared_name" value="Rv1658 (pp) Rv3710"/></edge>
<edge label="Rv0808 (pp) Rv0777" source="84" target="297" weight="1.0" weightOut="1.0" weigthIn="1.0" countOut="1.5" countIn="1.5">
<att type="string" name="edge.targetArrowShape" value="DIAMOND"/>
<att type="string" name="shared_name" value="Rv0808 (pp) Rv0777"/></edge>
<edge label="Rv0808 (pp) Rv0957" source="84" target="17" weight="1.0" weightOut="1.0" weigthIn="1.0" countOut="1.0" countIn="1.0">
<att type="string" name="edge.targetArrowShape" value="DIAMOND"/>
<att type="string" name="shared_name" value="Rv0808 (pp) Rv0957"/></edge>
<edge label="Rv0808 (pp) Rv1079" source="84" target="117" weight="1.0" weightOut="1.0" weigthIn="1.0" countOut="1.0" countIn="1.0">
<att type="string" name="edge.targetArrowShape" value="DIAMOND"/>
<att type="string" name="shared_name" value="Rv0808 (pp) Rv1079"/></edge>
<edge label="Rv0808 (pp) Rv2299c" source="84" target="358" weight="1.0" weightOut="1.0" weigthIn="1.0" countOut="1.0" countIn="1.0">
<att type="string" name="edge.targetArrowShape" value="DIAMOND"/>
<att type="string" name="shared_name" value="Rv0808 (pp) Rv2299c"/></edge>
<edge label="Rv0808 (pp) Rv3340" source="84" target="343" weight="1.0" weightOut="1.0" weigthIn="1.0" countOut="1.0" countIn="1.0">
<att type="string" name="edge.targetArrowShape" value="DIAMOND"/>
<att type="string" name="shared_name" value="Rv0808 (pp) Rv3340"/></edge>
<edge label="Rv2782c (pp) Rv0701" source="85" target="409" weight="1.0" weightOut="1.0" weigthIn="1.0" countOut="1.0" countIn="1.0">
<att type="string" name="edge.targetArrowShape" value="DIAMOND"/>
<att type="string" name="shared_name" value="Rv2782c (pp) Rv0701"/></edge>
<edge label="Rv1656 (pp) Rv2496c" source="86" target="103" weight="1.0" weightOut="1.0" weigthIn="1.0" countOut="1.0" countIn="1.0">
<att type="string" name="edge.targetArrowShape" value="DIAMOND"/>
<att type="string" name="shared_name" value="Rv1656 (pp) Rv2496c"/></edge>
<edge label="Rv1654 (pp) Rv2919c" source="87" target="106" weight="1.0" weightOut="1.0" weigthIn="1.0" countOut="1.0" countIn="1.0">
<att type="string" name="edge.targetArrowShape" value="DIAMOND"/>
<att type="string" name="shared_name" value="Rv1654 (pp) Rv2919c"/></edge>
<edge label="Rv3025c (pp) Rv1151c" source="88" target="290" weight="1.0" weightOut="1.0" weigthIn="1.0" countOut="1.0" countIn="1.0">
<att type="string" name="edge.targetArrowShape" value="DIAMOND"/>
<att type="string" name="shared_name" value="Rv3025c (pp) Rv1151c"/></edge>
<edge label="Rv3025c (pp) Rv2299c" source="88" target="358" weight="1.0" weightOut="1.0" weigthIn="1.0" countOut="1.0" countIn="1.0">
<att type="string" name="edge.targetArrowShape" value="DIAMOND"/>
<att type="string" name="shared_name" value="Rv3025c (pp) Rv2299c"/></edge>
<edge label="Rv1650 (pp) Rv1649" source="89" target="98" weight="1.0" weightOut="1.0" weigthIn="1.0" countOut="1.0" countIn="1.0">
<att type="string" name="edge.targetArrowShape" value="DIAMOND"/>
<att type="string" name="shared_name" value="Rv1650 (pp) Rv1649"/></edge>
<edge label="Rv3100c (pp) Rv0005" source="90" target="107" weight="1.0" weightOut="1.0" weigthIn="1.0" countOut="1.0" countIn="1.0">
<att type="string" name="edge.targetArrowShape" value="DIAMOND"/>
<att type="string" name="shared_name" value="Rv3100c (pp) Rv0005"/></edge>
<edge label="Rv3100c (pp) Rv0006" source="90" target="108" weight="1.0" weightOut="1.0" weigthIn="1.0" countOut="1.0" countIn="1.0">
<att type="string" name="edge.targetArrowShape" value="DIAMOND"/>
<att type="string" name="shared_name" value="Rv3100c (pp) Rv0006"/></edge>
<edge label="Rv3100c (pp) Rv0672" source="90" target="293" weight="1.0" weightOut="1.0" weigthIn="1.0" countOut="1.0" countIn="1.0">
<att type="string" name="edge.targetArrowShape" value="DIAMOND"/>
<att type="string" name="shared_name" value="Rv3100c (pp) Rv0672"/></edge>
<edge label="Rv3100c (pp) Rv0869c" source="90" target="74" weight="1.0" weightOut="1.0" weigthIn="1.0" countOut="1.0" countIn="1.0">
<att type="string" name="edge.targetArrowShape" value="DIAMOND"/>
<att type="string" name="shared_name" value="Rv3100c (pp) Rv0869c"/></edge>
<edge label="Rv3100c (pp) Rv3109" source="90" target="275" weight="1.0" weightOut="1.0" weigthIn="1.0" countOut="1.0" countIn="1.0">
<att type="string" name="edge.targetArrowShape" value="DIAMOND"/>
<att type="string" name="shared_name" value="Rv3100c (pp) Rv3109"/></edge>
<edge label="Rv0803 (pp) Rv0788" source="91" target="310" weight="1.0" weightOut="1.0" weigthIn="1.0" countOut="1.0" countIn="1.0">
<att type="string" name="edge.targetArrowShape" value="DIAMOND"/>
<att type="string" name="shared_name" value="Rv0803 (pp) Rv0788"/></edge>
<edge label="Rv2783c (pp) Rv1023" source="92" target="192" weight="1.0" weightOut="1.0" weigthIn="1.0" countOut="2.4166667461395264" countIn="2.4166667461395264">
<att type="string" name="edge.targetArrowShape" value="DIAMOND"/>
<att type="string" name="shared_name" value="Rv2783c (pp) Rv1023"/></edge>
<edge label="Rv2783c (pp) Rv1437" source="92" target="385" weight="1.0" weightOut="1.0" weigthIn="1.0" countOut="1.0" countIn="1.0">
<att type="string" name="edge.targetArrowShape" value="DIAMOND"/>
<att type="string" name="shared_name" value="Rv2783c (pp) Rv1437"/></edge>
<edge label="Rv2783c (pp) Rv1630" source="92" target="60" weight="1.0" weightOut="1.0" weigthIn="1.0" countOut="1.3333333730697632" countIn="1.3333333730697632">
<att type="string" name="edge.targetArrowShape" value="DIAMOND"/>
<att type="string" name="shared_name" value="Rv2783c (pp) Rv1630"/></edge>
<edge label="Rv2783c (pp) Rv2412" source="92" target="202" weight="1.0" weightOut="1.0" weigthIn="1.0" countOut="1.0" countIn="1.0">
<att type="string" name="edge.targetArrowShape" value="DIAMOND"/>
<att type="string" name="shared_name" value="Rv2783c (pp) Rv2412"/></edge>
<edge label="Rv2783c (pp) Rv3456c" source="92" target="195" weight="1.0" weightOut="1.0" weigthIn="1.0" countOut="1.0" countIn="1.0">
<att type="string" name="edge.targetArrowShape" value="DIAMOND"/>
<att type="string" name="shared_name" value="Rv2783c (pp) Rv3456c"/></edge>
<edge label="Rv0800 (pp) Rv0896" source="93" target="129" weight="1.0" weightOut="1.0" weigthIn="1.0" countOut="1.0" countIn="1.0">
<att type="string" name="edge.targetArrowShape" value="DIAMOND"/>
<att type="string" name="shared_name" value="Rv0800 (pp) Rv0896"/></edge>
<edge label="Rv2392 (pp) Rv1471" source="94" target="448" weight="1.0" weightOut="1.0" weigthIn="1.0" countOut="1.0" countIn="1.0">
<att type="string" name="edge.targetArrowShape" value="DIAMOND"/>
<att type="string" name="shared_name" value="Rv2392 (pp) Rv1471"/></edge>
<edge label="Rv2392 (pp) Rv3914" source="94" target="335" weight="1.0" weightOut="1.0" weigthIn="1.0" countOut="1.0" countIn="1.0">
<att type="string" name="edge.targetArrowShape" value="DIAMOND"/>
<att type="string" name="shared_name" value="Rv2392 (pp) Rv3914"/></edge>
<edge label="Rv3535c (pp) Rv3534c" source="95" target="110" weight="1.0" weightOut="1.0" weigthIn="1.0" countOut="1.0" countIn="1.0">
<att type="string" name="edge.targetArrowShape" value="DIAMOND"/>
<att type="string" name="shared_name" value="Rv3535c (pp) Rv3534c"/></edge>
<edge label="Rv2420c (pp) Rv0714" source="96" target="424" weight="1.0" weightOut="1.0" weigthIn="1.0" countOut="1.0" countIn="1.0">
<att type="string" name="edge.targetArrowShape" value="DIAMOND"/>
<att type="string" name="shared_name" value="Rv2420c (pp) Rv0714"/></edge>
<edge label="Rv2420c (pp) Rv1298" source="96" target="316" weight="1.0" weightOut="1.0" weigthIn="1.0" countOut="1.0" countIn="1.0">
<att type="string" name="edge.targetArrowShape" value="DIAMOND"/>
<att type="string" name="shared_name" value="Rv2420c (pp) Rv1298"/></edge>
<edge label="Rv2420c (pp) Rv3462c" source="96" target="141" weight="1.0" weightOut="1.0" weigthIn="1.0" countOut="1.0" countIn="1.0">
<att type="string" name="edge.targetArrowShape" value="DIAMOND"/>
<att type="string" name="shared_name" value="Rv2420c (pp) Rv3462c"/></edge>
<edge label="Rv0248c (pp) Rv1553" source="97" target="366" weight="1.0" weightOut="1.0" weigthIn="1.0" countOut="1.0" countIn="1.0">
<att type="string" name="edge.targetArrowShape" value="DIAMOND"/>
<att type="string" name="shared_name" value="Rv0248c (pp) Rv1553"/></edge>
<edge label="Rv0248c (pp) Rv3319" source="97" target="370" weight="1.0" weightOut="1.0" weigthIn="1.0" countOut="1.0" countIn="1.0">
<att type="string" name="edge.targetArrowShape" value="DIAMOND"/>
<att type="string" name="shared_name" value="Rv0248c (pp) Rv3319"/></edge>
<edge label="Rv1649 (pp) Rv0440" source="98" target="253" weight="1.0" weightOut="1.0" weigthIn="1.0" countOut="1.0" countIn="1.0">
<att type="string" name="edge.targetArrowShape" value="DIAMOND"/>
<att type="string" name="shared_name" value="Rv1649 (pp) Rv0440"/></edge>
<edge label="Rv1649 (pp) Rv1650" source="98" target="89" weight="1.0" weightOut="1.0" weigthIn="1.0" countOut="1.0" countIn="1.0">
<att type="string" name="edge.targetArrowShape" value="DIAMOND"/>
<att type="string" name="shared_name" value="Rv1649 (pp) Rv1650"/></edge>
<edge label="Rv1649 (pp) Rv3417c" source="98" target="244" weight="1.0" weightOut="1.0" weigthIn="1.0" countOut="1.0" countIn="1.0">
<att type="string" name="edge.targetArrowShape" value="DIAMOND"/>
<att type="string" name="shared_name" value="Rv1649 (pp) Rv3417c"/></edge>
<edge label="Rv2447c (pp) Rv0363c" source="99" target="188" weight="1.0" weightOut="1.0" weigthIn="1.0" countOut="1.0" countIn="1.0">
<att type="string" name="edge.targetArrowShape" value="DIAMOND"/>
<att type="string" name="shared_name" value="Rv2447c (pp) Rv0363c"/></edge>
<edge label="Rv1643 (pp) Rv0634B" source="101" target="364" weight="1.0" weightOut="1.0" weigthIn="1.0" countOut="1.3333333730697632" countIn="1.3333333730697632">
<att type="string" name="edge.targetArrowShape" value="DIAMOND"/>
<att type="string" name="shared_name" value="Rv1643 (pp) Rv0634B"/></edge>
<edge label="Rv1643 (pp) Rv0684" source="101" target="308" weight="1.0" weightOut="1.0" weigthIn="1.0" countOut="1.0" countIn="1.0">
<att type="string" name="edge.targetArrowShape" value="DIAMOND"/>
<att type="string" name="shared_name" value="Rv1643 (pp) Rv0684"/></edge>
<edge label="Rv1643 (pp) Rv2882c" source="101" target="249" weight="1.0" weightOut="1.0" weigthIn="1.0" countOut="1.0" countIn="1.0">
<att type="string" name="edge.targetArrowShape" value="DIAMOND"/>
<att type="string" name="shared_name" value="Rv1643 (pp) Rv2882c"/></edge>
<edge label="Rv1643 (pp) Rv2916c" source="101" target="12" weight="1.0" weightOut="1.0" weigthIn="1.0" countOut="1.0" countIn="1.0">
<att type="string" name="edge.targetArrowShape" value="DIAMOND"/>
<att type="string" name="shared_name" value="Rv1643 (pp) Rv2916c"/></edge>
<edge label="Rv0287 (pp) Rv0288" source="100" target="102" weight="1.0" weightOut="1.0" weigthIn="1.0" countOut="1.0" countIn="1.0">
<att type="string" name="edge.targetArrowShape" value="DIAMOND"/>
<att type="string" name="shared_name" value="Rv0287 (pp) Rv0288"/></edge>
<edge label="Rv0288 (pp) Rv0287" source="102" target="100" weight="1.0" weightOut="1.0" weigthIn="1.0" countOut="1.0" countIn="1.0">
<att type="string" name="edge.targetArrowShape" value="DIAMOND"/>
<att type="string" name="shared_name" value="Rv0288 (pp) Rv0287"/></edge>
<edge label="Rv2496c (pp) Rv0462" source="103" target="176" weight="1.0" weightOut="1.0" weigthIn="1.0" countOut="1.0" countIn="1.0">
<att type="string" name="edge.targetArrowShape" value="DIAMOND"/>
<att type="string" name="shared_name" value="Rv2496c (pp) Rv0462"/></edge>
<edge label="Rv2496c (pp) Rv0843" source="103" target="32" weight="1.0" weightOut="1.0" weigthIn="1.0" countOut="1.0" countIn="1.0">
<att type="string" name="edge.targetArrowShape" value="DIAMOND"/>
<att type="string" name="shared_name" value="Rv2496c (pp) Rv0843"/></edge>
<edge label="Rv2496c (pp) Rv1656" source="103" target="86" weight="1.0" weightOut="1.0" weigthIn="1.0" countOut="1.0" countIn="1.0">
<att type="string" name="edge.targetArrowShape" value="DIAMOND"/>
<att type="string" name="shared_name" value="Rv2496c (pp) Rv1656"/></edge>
<edge label="Rv2496c (pp) Rv2215" source="103" target="191" weight="1.0" weightOut="1.0" weigthIn="1.0" countOut="1.0" countIn="1.0">
<att type="string" name="edge.targetArrowShape" value="DIAMOND"/>
<att type="string" name="shared_name" value="Rv2496c (pp) Rv2215"/></edge>
<edge label="Rv2496c (pp) Rv2497c" source="103" target="109" weight="1.0" weightOut="1.0" weigthIn="1.0" countOut="1.0" countIn="1.0">
<att type="string" name="edge.targetArrowShape" value="DIAMOND"/>
<att type="string" name="shared_name" value="Rv2496c (pp) Rv2497c"/></edge>
<edge label="Rv1641 (pp) Rv0053" source="104" target="172" weight="1.0" weightOut="1.0" weigthIn="1.0" countOut="2.0" countIn="2.0">
<att type="string" name="edge.targetArrowShape" value="DIAMOND"/>
<att type="string" name="shared_name" value="Rv1641 (pp) Rv0053"/></edge>
<edge label="Rv1641 (pp) Rv0682" source="104" target="312" weight="1.0" weightOut="1.0" weigthIn="1.0" countOut="1.0" countIn="1.0">
<att type="string" name="edge.targetArrowShape" value="DIAMOND"/>
<att type="string" name="shared_name" value="Rv1641 (pp) Rv0682"/></edge>
<edge label="Rv1641 (pp) Rv0683" source="104" target="314" weight="1.0" weightOut="1.0" weigthIn="1.0" countOut="2.3333332538604736" countIn="2.3333332538604736">
<att type="string" name="edge.targetArrowShape" value="DIAMOND"/>
<att type="string" name="shared_name" value="Rv1641 (pp) Rv0683"/></edge>
<edge label="Rv1641 (pp) Rv0700" source="104" target="407" weight="1.0" weightOut="1.0" weigthIn="1.0" countOut="1.0" countIn="1.0">
<att type="string" name="edge.targetArrowShape" value="DIAMOND"/>
<att type="string" name="shared_name" value="Rv1641 (pp) Rv0700"/></edge>
<edge label="Rv1641 (pp) Rv0705" source="104" target="417" weight="1.0" weightOut="1.0" weigthIn="1.0" countOut="1.25" countIn="1.25">
<att type="string" name="edge.targetArrowShape" value="DIAMOND"/>
<att type="string" name="shared_name" value="Rv1641 (pp) Rv0705"/></edge>
<edge label="Rv1641 (pp) Rv0707" source="104" target="419" weight="1.0" weightOut="1.0" weigthIn="1.0" countOut="1.6666666269302368" countIn="1.6666666269302368">
<att type="string" name="edge.targetArrowShape" value="DIAMOND"/>
<att type="string" name="shared_name" value="Rv1641 (pp) Rv0707"/></edge>
<edge label="Rv1641 (pp) Rv0710" source="104" target="427" weight="1.0" weightOut="1.0" weigthIn="1.0" countOut="1.3333333730697632" countIn="1.3333333730697632">
<att type="string" name="edge.targetArrowShape" value="DIAMOND"/>
<att type="string" name="shared_name" value="Rv1641 (pp) Rv0710"/></edge>
<edge label="Rv1641 (pp) Rv0717" source="104" target="431" weight="1.0" weightOut="1.0" weigthIn="1.0" countOut="1.0" countIn="1.0">
<att type="string" name="edge.targetArrowShape" value="DIAMOND"/>
<att type="string" name="shared_name" value="Rv1641 (pp) Rv0717"/></edge>
<edge label="Rv1641 (pp) Rv0718" source="104" target="430" weight="1.0" weightOut="1.0" weigthIn="1.0" countOut="1.0" countIn="1.0">
<att type="string" name="edge.targetArrowShape" value="DIAMOND"/>
<att type="string" name="shared_name" value="Rv1641 (pp) Rv0718"/></edge>
<edge label="Rv1641 (pp) Rv0721" source="104" target="444" weight="1.0" weightOut="1.0" weigthIn="1.0" countOut="1.0" countIn="1.0">
<att type="string" name="edge.targetArrowShape" value="DIAMOND"/>
<att type="string" name="shared_name" value="Rv1641 (pp) Rv0721"/></edge>
<edge label="Rv1641 (pp) Rv2412" source="104" target="202" weight="1.0" weightOut="1.0" weigthIn="1.0" countOut="1.3333333730697632" countIn="1.3333333730697632">
<att type="string" name="edge.targetArrowShape" value="DIAMOND"/>
<att type="string" name="shared_name" value="Rv1641 (pp) Rv2412"/></edge>
<edge label="Rv1641 (pp) Rv2444c" source="104" target="29" weight="1.0" weightOut="1.0" weigthIn="1.0" countOut="1.0" countIn="1.0">
<att type="string" name="edge.targetArrowShape" value="DIAMOND"/>
<att type="string" name="shared_name" value="Rv1641 (pp) Rv2444c"/></edge>
<edge label="Rv1641 (pp) Rv2785c" source="104" target="10" weight="1.0" weightOut="1.0" weigthIn="1.0" countOut="1.0" countIn="1.0">
<att type="string" name="edge.targetArrowShape" value="DIAMOND"/>
<att type="string" name="shared_name" value="Rv1641 (pp) Rv2785c"/></edge>
<edge label="Rv1641 (pp) Rv2890c" source="104" target="296" weight="1.0" weightOut="1.0" weigthIn="1.0" countOut="1.0" countIn="1.0">
<att type="string" name="edge.targetArrowShape" value="DIAMOND"/>
<att type="string" name="shared_name" value="Rv1641 (pp) Rv2890c"/></edge>
<edge label="Rv1641 (pp) Rv2909c" source="104" target="144" weight="1.0" weightOut="1.0" weigthIn="1.0" countOut="1.3333333730697632" countIn="1.3333333730697632">
<att type="string" name="edge.targetArrowShape" value="DIAMOND"/>
<att type="string" name="shared_name" value="Rv1641 (pp) Rv2909c"/></edge>
<edge label="Rv1641 (pp) Rv3442c" source="104" target="50" weight="1.0" weightOut="1.0" weigthIn="1.0" countOut="1.0" countIn="1.0">
<att type="string" name="edge.targetArrowShape" value="DIAMOND"/>
<att type="string" name="shared_name" value="Rv1641 (pp) Rv3442c"/></edge>
<edge label="Rv1641 (pp) Rv3458c" source="104" target="236" weight="1.0" weightOut="1.0" weigthIn="1.0" countOut="1.0" countIn="1.0">
<att type="string" name="edge.targetArrowShape" value="DIAMOND"/>
<att type="string" name="shared_name" value="Rv1641 (pp) Rv3458c"/></edge>
<edge label="Rv1641 (pp) Rv3459c" source="104" target="271" weight="1.0" weightOut="1.0" weigthIn="1.0" countOut="1.0" countIn="1.0">
<att type="string" name="edge.targetArrowShape" value="DIAMOND"/>
<att type="string" name="shared_name" value="Rv1641 (pp) Rv3459c"/></edge>
<edge label="Rv1641 (pp) Rv3460c" source="104" target="121" weight="1.0" weightOut="1.0" weigthIn="1.0" countOut="2.6666667461395264" countIn="2.6666667461395264">
<att type="string" name="edge.targetArrowShape" value="DIAMOND"/>
<att type="string" name="shared_name" value="Rv1641 (pp) Rv3460c"/></edge>
<edge label="Rv2457c (pp) Rv0512" source="105" target="319" weight="1.0" weightOut="1.0" weigthIn="1.0" countOut="1.0" countIn="1.0">
<att type="string" name="edge.targetArrowShape" value="DIAMOND"/>
<att type="string" name="shared_name" value="Rv2457c (pp) Rv0512"/></edge>
<edge label="Rv2457c (pp) Rv1392" source="105" target="286" weight="1.0" weightOut="1.0" weigthIn="1.0" countOut="1.0" countIn="1.0">
<att type="string" name="edge.targetArrowShape" value="DIAMOND"/>
<att type="string" name="shared_name" value="Rv2457c (pp) Rv1392"/></edge>
<edge label="Rv2457c (pp) Rv2057c" source="105" target="181" weight="1.0" weightOut="1.0" weigthIn="1.0" countOut="1.0" countIn="1.0">
<att type="string" name="edge.targetArrowShape" value="DIAMOND"/>
<att type="string" name="shared_name" value="Rv2457c (pp) Rv2057c"/></edge>
<edge label="Rv2457c (pp) Rv2460c" source="105" target="423" weight="1.0" weightOut="1.0" weigthIn="1.0" countOut="1.0" countIn="1.0">
<att type="string" name="edge.targetArrowShape" value="DIAMOND"/>
<att type="string" name="shared_name" value="Rv2457c (pp) Rv2460c"/></edge>
<edge label="Rv2457c (pp) Rv2461c" source="105" target="436" weight="1.0" weightOut="1.0" weigthIn="1.0" countOut="1.0" countIn="1.0">
<att type="string" name="edge.targetArrowShape" value="DIAMOND"/>
<att type="string" name="shared_name" value="Rv2457c (pp) Rv2461c"/></edge>
<edge label="Rv2919c (pp) Rv1654" source="106" target="87" weight="1.0" weightOut="1.0" weigthIn="1.0" countOut="1.0" countIn="1.0">
<att type="string" name="edge.targetArrowShape" value="DIAMOND"/>
<att type="string" name="shared_name" value="Rv2919c (pp) Rv1654"/></edge>
<edge label="Rv2919c (pp) Rv2920c" source="106" target="142" weight="1.0" weightOut="1.0" weigthIn="1.0" countOut="1.0" countIn="1.0">
<att type="string" name="edge.targetArrowShape" value="DIAMOND"/>
<att type="string" name="shared_name" value="Rv2919c (pp) Rv2920c"/></edge>
<edge label="Rv0005 (pp) Rv0006" source="107" target="108" weight="1.0" weightOut="1.0" weigthIn="1.0" countOut="1.5" countIn="1.5">
<att type="string" name="edge.targetArrowShape" value="DIAMOND"/>
<att type="string" name="shared_name" value="Rv0005 (pp) Rv0006"/></edge>
<edge label="Rv0006 (pp) Rv0005" source="108" target="107" weight="1.0" weightOut="1.0" weigthIn="1.0" countOut="1.0" countIn="1.0">
<att type="string" name="edge.targetArrowShape" value="DIAMOND"/>
<att type="string" name="shared_name" value="Rv0006 (pp) Rv0005"/></edge>
<edge label="Rv0006 (pp) Rv0350" source="108" target="194" weight="1.0" weightOut="1.0" weigthIn="1.0" countOut="1.0" countIn="1.0">
<att type="string" name="edge.targetArrowShape" value="DIAMOND"/>
<att type="string" name="shared_name" value="Rv0006 (pp) Rv0350"/></edge>
<edge label="Rv0006 (pp) Rv0705" source="108" target="417" weight="1.0" weightOut="1.0" weigthIn="1.0" countOut="1.0" countIn="1.0">
<att type="string" name="edge.targetArrowShape" value="DIAMOND"/>
<att type="string" name="shared_name" value="Rv0006 (pp) Rv0705"/></edge>
<edge label="Rv0006 (pp) Rv1392" source="108" target="286" weight="1.0" weightOut="1.0" weigthIn="1.0" countOut="1.0" countIn="1.0">
<att type="string" name="edge.targetArrowShape" value="DIAMOND"/>
<att type="string" name="shared_name" value="Rv0006 (pp) Rv1392"/></edge>
<edge label="Rv0006 (pp) Rv2150c" source="108" target="408" weight="1.0" weightOut="1.0" weigthIn="1.0" countOut="1.0" countIn="1.0">
<att type="string" name="edge.targetArrowShape" value="DIAMOND"/>
<att type="string" name="shared_name" value="Rv0006 (pp) Rv2150c"/></edge>
<edge label="Rv0006 (pp) Rv2441c" source="108" target="11" weight="1.0" weightOut="1.0" weigthIn="1.0" countOut="1.0" countIn="1.0">
<att type="string" name="edge.targetArrowShape" value="DIAMOND"/>
<att type="string" name="shared_name" value="Rv0006 (pp) Rv2441c"/></edge>
<edge label="Rv0006 (pp) Rv2737c" source="108" target="126" weight="1.0" weightOut="1.0" weigthIn="1.0" countOut="1.0" countIn="1.0">
<att type="string" name="edge.targetArrowShape" value="DIAMOND"/>
<att type="string" name="shared_name" value="Rv0006 (pp) Rv2737c"/></edge>
<edge label="Rv0006 (pp) Rv3100c" source="108" target="90" weight="1.0" weightOut="1.0" weigthIn="1.0" countOut="1.5" countIn="1.5">
<att type="string" name="edge.targetArrowShape" value="DIAMOND"/>
<att type="string" name="shared_name" value="Rv0006 (pp) Rv3100c"/></edge>
<edge label="Rv0006 (pp) Rv3313c" source="108" target="368" weight="1.0" weightOut="1.0" weigthIn="1.0" countOut="1.0" countIn="1.0">
<att type="string" name="edge.targetArrowShape" value="DIAMOND"/>
<att type="string" name="shared_name" value="Rv0006 (pp) Rv3313c"/></edge>
<edge label="Rv0006 (pp) Rv3919c" source="108" target="356" weight="1.0" weightOut="1.0" weigthIn="1.0" countOut="1.0" countIn="1.0">
<att type="string" name="edge.targetArrowShape" value="DIAMOND"/>
<att type="string" name="shared_name" value="Rv0006 (pp) Rv3919c"/></edge>
<edge label="Rv2497c (pp) Rv1007c" source="109" target="231" weight="1.0" weightOut="1.0" weigthIn="1.0" countOut="1.0" countIn="1.0">
<att type="string" name="edge.targetArrowShape" value="DIAMOND"/>
<att type="string" name="shared_name" value="Rv2497c (pp) Rv1007c"/></edge>
<edge label="Rv2497c (pp) Rv2496c" source="109" target="103" weight="1.0" weightOut="1.0" weigthIn="1.0" countOut="1.0" countIn="1.0">
<att type="string" name="edge.targetArrowShape" value="DIAMOND"/>
<att type="string" name="shared_name" value="Rv2497c (pp) Rv2496c"/></edge>
<edge label="Rv2497c (pp) Rv2674" source="109" target="233" weight="1.0" weightOut="1.0" weigthIn="1.0" countOut="1.0" countIn="1.0">
<att type="string" name="edge.targetArrowShape" value="DIAMOND"/>
<att type="string" name="shared_name" value="Rv2497c (pp) Rv2674"/></edge>
<edge label="Rv3534c (pp) Rv3535c" source="110" target="95" weight="1.0" weightOut="1.0" weigthIn="1.0" countOut="1.0" countIn="1.0">
<att type="string" name="edge.targetArrowShape" value="DIAMOND"/>
<att type="string" name="shared_name" value="Rv3534c (pp) Rv3535c"/></edge>
<edge label="Rv0001 (pp) Rv0058" source="111" target="171" weight="1.0" weightOut="1.0" weigthIn="1.0" countOut="1.0" countIn="1.0">
<att type="string" name="edge.targetArrowShape" value="DIAMOND"/>
<att type="string" name="shared_name" value="Rv0001 (pp) Rv0058"/></edge>
<edge label="Rv0001 (pp) Rv0685" source="111" target="309" weight="1.0" weightOut="1.0" weigthIn="1.0" countOut="1.0" countIn="1.0">
<att type="string" name="edge.targetArrowShape" value="DIAMOND"/>
<att type="string" name="shared_name" value="Rv0001 (pp) Rv0685"/></edge>
<edge label="Rv0001 (pp) Rv0701" source="111" target="409" weight="1.0" weightOut="1.0" weigthIn="1.0" countOut="1.0" countIn="1.0">
<att type="string" name="edge.targetArrowShape" value="DIAMOND"/>
<att type="string" name="shared_name" value="Rv0001 (pp) Rv0701"/></edge>
<edge label="Rv0001 (pp) Rv0703" source="111" target="411" weight="1.0" weightOut="1.0" weigthIn="1.0" countOut="1.0" countIn="1.0">
<att type="string" name="edge.targetArrowShape" value="DIAMOND"/>
<att type="string" name="shared_name" value="Rv0001 (pp) Rv0703"/></edge>
<edge label="Rv0001 (pp) Rv0704" source="111" target="413" weight="1.0" weightOut="1.0" weigthIn="1.0" countOut="1.0" countIn="1.0">
<att type="string" name="edge.targetArrowShape" value="DIAMOND"/>
<att type="string" name="shared_name" value="Rv0001 (pp) Rv0704"/></edge>
<edge label="Rv0001 (pp) Rv2752c" source="111" target="289" weight="1.0" weightOut="1.0" weigthIn="1.0" countOut="1.0" countIn="1.0">
<att type="string" name="edge.targetArrowShape" value="DIAMOND"/>
<att type="string" name="shared_name" value="Rv0001 (pp) Rv2752c"/></edge>
<edge label="Rv0002 (pp) Rv3056" source="113" target="158" weight="1.0" weightOut="1.0" weigthIn="1.0" countOut="1.0" countIn="1.0">
<att type="string" name="edge.targetArrowShape" value="DIAMOND"/>
<att type="string" name="shared_name" value="Rv0002 (pp) Rv3056"/></edge>
<edge label="Rv0002 (pp) Rv3721c" source="113" target="147" weight="1.0" weightOut="1.0" weigthIn="1.0" countOut="1.5" countIn="1.5">
<att type="string" name="edge.targetArrowShape" value="DIAMOND"/>
<att type="string" name="shared_name" value="Rv0002 (pp) Rv3721c"/></edge>
<edge label="Rv2109c (pp) Rv2110c" source="112" target="401" weight="1.0" weightOut="1.0" weigthIn="1.0" countOut="1.0" countIn="1.0">
<att type="string" name="edge.targetArrowShape" value="DIAMOND"/>
<att type="string" name="shared_name" value="Rv2109c (pp) Rv2110c"/></edge>
<edge label="Rv1326c (pp) Rv3490" source="114" target="433" weight="1.0" weightOut="1.0" weigthIn="1.0" countOut="1.0" countIn="1.0">
<att type="string" name="edge.targetArrowShape" value="DIAMOND"/>
<att type="string" name="shared_name" value="Rv1326c (pp) Rv3490"/></edge>
<edge label="Rv1080c (pp) Rv0667" source="115" target="344" weight="1.0" weightOut="1.0" weigthIn="1.0" countOut="1.0" countIn="1.0">
<att type="string" name="edge.targetArrowShape" value="DIAMOND"/>
<att type="string" name="shared_name" value="Rv1080c (pp) Rv0667"/></edge>
<edge label="Rv1080c (pp) Rv2421c" source="115" target="14" weight="1.0" weightOut="1.0" weigthIn="1.0" countOut="1.0" countIn="1.0">
<att type="string" name="edge.targetArrowShape" value="DIAMOND"/>
<att type="string" name="shared_name" value="Rv1080c (pp) Rv2421c"/></edge>
<edge label="Rv1080c (pp) Rv2614c" source="115" target="200" weight="1.0" weightOut="1.0" weigthIn="1.0" countOut="1.0" countIn="1.0">
<att type="string" name="edge.targetArrowShape" value="DIAMOND"/>
<att type="string" name="shared_name" value="Rv1080c (pp) Rv2614c"/></edge>
<edge label="Rv1080c (pp) Rv3457c" source="115" target="251" weight="1.0" weightOut="1.0" weigthIn="1.0" countOut="1.0" countIn="1.0">
<att type="string" name="edge.targetArrowShape" value="DIAMOND"/>
<att type="string" name="shared_name" value="Rv1080c (pp) Rv3457c"/></edge>
<edge label="Rv2988c (pp) Rv1007c" source="116" target="231" weight="1.0" weightOut="1.0" weigthIn="1.0" countOut="1.0" countIn="1.0">
<att type="string" name="edge.targetArrowShape" value="DIAMOND"/>
<att type="string" name="shared_name" value="Rv2988c (pp) Rv1007c"/></edge>
<edge label="Rv2988c (pp) Rv2987c" source="116" target="150" weight="1.0" weightOut="1.0" weigthIn="1.0" countOut="1.0" countIn="1.0">
<att type="string" name="edge.targetArrowShape" value="DIAMOND"/>
<att type="string" name="shared_name" value="Rv2988c (pp) Rv2987c"/></edge>
<edge label="Rv2988c (pp) Rv3029c" source="116" target="23" weight="1.0" weightOut="1.0" weigthIn="1.0" countOut="1.0" countIn="1.0">
<att type="string" name="edge.targetArrowShape" value="DIAMOND"/>
<att type="string" name="shared_name" value="Rv2988c (pp) Rv3029c"/></edge>
<edge label="Rv2988c (pp) Rv3068c" source="116" target="255" weight="1.0" weightOut="1.0" weigthIn="1.0" countOut="1.0" countIn="1.0">
<att type="string" name="edge.targetArrowShape" value="DIAMOND"/>
<att type="string" name="shared_name" value="Rv2988c (pp) Rv3068c"/></edge>
<edge label="Rv1079 (pp) Rv0137c" source="117" target="64" weight="1.0" weightOut="1.0" weigthIn="1.0" countOut="1.0" countIn="1.0">
<att type="string" name="edge.targetArrowShape" value="DIAMOND"/>
<att type="string" name="shared_name" value="Rv1079 (pp) Rv0137c"/></edge>
<edge label="Rv1079 (pp) Rv0808" source="117" target="84" weight="1.0" weightOut="1.0" weigthIn="1.0" countOut="1.0" countIn="1.0">
<att type="string" name="edge.targetArrowShape" value="DIAMOND"/>
<att type="string" name="shared_name" value="Rv1079 (pp) Rv0808"/></edge>
<edge label="Rv1079 (pp) Rv1392" source="117" target="286" weight="1.0" weightOut="1.0" weigthIn="1.0" countOut="1.0" countIn="1.0">
<att type="string" name="edge.targetArrowShape" value="DIAMOND"/>
<att type="string" name="shared_name" value="Rv1079 (pp) Rv1392"/></edge>
<edge label="Rv1079 (pp) Rv2210c" source="117" target="180" weight="1.0" weightOut="1.0" weigthIn="1.0" countOut="1.0" countIn="1.0">
<att type="string" name="edge.targetArrowShape" value="DIAMOND"/>
<att type="string" name="shared_name" value="Rv1079 (pp) Rv2210c"/></edge>
<edge label="Rv2907c (pp) Rv0705" source="118" target="417" weight="1.0" weightOut="1.0" weigthIn="1.0" countOut="1.0" countIn="1.0">
<att type="string" name="edge.targetArrowShape" value="DIAMOND"/>
<att type="string" name="shared_name" value="Rv2907c (pp) Rv0705"/></edge>
<edge label="Rv2343c (pp) Rv0058" source="119" target="171" weight="1.0" weightOut="1.0" weigthIn="1.0" countOut="1.0" countIn="1.0">
<att type="string" name="edge.targetArrowShape" value="DIAMOND"/>
<att type="string" name="shared_name" value="Rv2343c (pp) Rv0058"/></edge>
<edge label="Rv2362c (pp) Rv3715c" source="120" target="213" weight="1.0" weightOut="1.0" weigthIn="1.0" countOut="1.0" countIn="1.0">
<att type="string" name="edge.targetArrowShape" value="DIAMOND"/>
<att type="string" name="shared_name" value="Rv2362c (pp) Rv3715c"/></edge>
<edge label="Rv3460c (pp) Rv0685" source="121" target="309" weight="1.0" weightOut="1.0" weigthIn="1.0" countOut="1.0" countIn="1.0">
<att type="string" name="edge.targetArrowShape" value="DIAMOND"/>
<att type="string" name="shared_name" value="Rv3460c (pp) Rv0685"/></edge>
<edge label="Rv3460c (pp) Rv1299" source="121" target="315" weight="1.0" weightOut="1.0" weigthIn="1.0" countOut="3.777777671813965" countIn="3.777777671813965">
<att type="string" name="edge.targetArrowShape" value="DIAMOND"/>
<att type="string" name="shared_name" value="Rv3460c (pp) Rv1299"/></edge>
<edge label="Rv3460c (pp) Rv1438" source="121" target="383" weight="1.0" weightOut="1.0" weigthIn="1.0" countOut="1.0" countIn="1.0">
<att type="string" name="edge.targetArrowShape" value="DIAMOND"/>
<att type="string" name="shared_name" value="Rv3460c (pp) Rv1438"/></edge>
<edge label="Rv3460c (pp) Rv1641" source="121" target="104" weight="1.0" weightOut="1.0" weigthIn="1.0" countOut="1.6666666269302368" countIn="1.6666666269302368">
<att type="string" name="edge.targetArrowShape" value="DIAMOND"/>
<att type="string" name="shared_name" value="Rv3460c (pp) Rv1641"/></edge>
<edge label="Rv3460c (pp) Rv2534c" source="121" target="379" weight="1.0" weightOut="1.0" weigthIn="1.0" countOut="1.0" countIn="1.0">
<att type="string" name="edge.targetArrowShape" value="DIAMOND"/>
<att type="string" name="shared_name" value="Rv3460c (pp) Rv2534c"/></edge>
<edge label="Rv3460c (pp) Rv2839c" source="121" target="175" weight="1.0" weightOut="1.0" weigthIn="1.0" countOut="1.6666666269302368" countIn="1.6666666269302368">
<att type="string" name="edge.targetArrowShape" value="DIAMOND"/>
<att type="string" name="shared_name" value="Rv3460c (pp) Rv2839c"/></edge>
<edge label="Rv3460c (pp) Rv2882c" source="121" target="249" weight="1.0" weightOut="1.0" weigthIn="1.0" countOut="1.8333333730697632" countIn="1.8333333730697632">
<att type="string" name="edge.targetArrowShape" value="DIAMOND"/>
<att type="string" name="shared_name" value="Rv3460c (pp) Rv2882c"/></edge>
<edge label="Rv3710 (pp) Rv1658" source="122" target="83" weight="1.0" weightOut="1.0" weigthIn="1.0" countOut="1.0" countIn="1.0">
<att type="string" name="edge.targetArrowShape" value="DIAMOND"/>
<att type="string" name="shared_name" value="Rv3710 (pp) Rv1658"/></edge>
<edge label="Rv3042c (pp) Rv1093" source="123" target="160" weight="1.0" weightOut="1.0" weigthIn="1.0" countOut="1.0" countIn="1.0">
<att type="string" name="edge.targetArrowShape" value="DIAMOND"/>
<att type="string" name="shared_name" value="Rv3042c (pp) Rv1093"/></edge>
<edge label="Rv3042c (pp) Rv1296" source="123" target="311" weight="1.0" weightOut="1.0" weigthIn="1.0" countOut="1.0" countIn="1.0">
<att type="string" name="edge.targetArrowShape" value="DIAMOND"/>
<att type="string" name="shared_name" value="Rv3042c (pp) Rv1296"/></edge>
<edge label="Rv2720 (pp) Rv2737c" source="124" target="126" weight="1.0" weightOut="1.0" weigthIn="1.0" countOut="1.0" countIn="1.0">
<att type="string" name="edge.targetArrowShape" value="DIAMOND"/>
<att type="string" name="shared_name" value="Rv2720 (pp) Rv2737c"/></edge>
<edge label="Rv2737c (pp) Rv1340" source="126" target="352" weight="1.0" weightOut="1.0" weigthIn="1.0" countOut="1.0" countIn="1.0">
<att type="string" name="edge.targetArrowShape" value="DIAMOND"/>
<att type="string" name="shared_name" value="Rv2737c (pp) Rv1340"/></edge>
<edge label="Rv2737c (pp) Rv1392" source="126" target="286" weight="1.0" weightOut="1.0" weigthIn="1.0" countOut="1.8333333730697632" countIn="1.8333333730697632">
<att type="string" name="edge.targetArrowShape" value="DIAMOND"/>
<att type="string" name="shared_name" value="Rv2737c (pp) Rv1392"/></edge>
<edge label="Rv2737c (pp) Rv2150c" source="126" target="408" weight="1.0" weightOut="1.0" weigthIn="1.0" countOut="1.0" countIn="1.0">
<att type="string" name="edge.targetArrowShape" value="DIAMOND"/>
<att type="string" name="shared_name" value="Rv2737c (pp) Rv2150c"/></edge>
<edge label="Rv2737c (pp) Rv2720" source="126" target="124" weight="1.0" weightOut="1.0" weigthIn="1.0" countOut="1.0" countIn="1.0">
<att type="string" name="edge.targetArrowShape" value="DIAMOND"/>
<att type="string" name="shared_name" value="Rv2737c (pp) Rv2720"/></edge>
<edge label="Rv0904c (pp) Rv1409" source="125" target="42" weight="1.0" weightOut="1.0" weigthIn="1.0" countOut="1.0" countIn="1.0">
<att type="string" name="edge.targetArrowShape" value="DIAMOND"/>
<att type="string" name="shared_name" value="Rv0904c (pp) Rv1409"/></edge>
<edge label="Rv0266c (pp) Rv3340" source="127" target="343" weight="1.0" weightOut="1.0" weigthIn="1.0" countOut="1.0" countIn="1.0">
<att type="string" name="edge.targetArrowShape" value="DIAMOND"/>
<att type="string" name="shared_name" value="Rv0266c (pp) Rv3340"/></edge>
<edge label="Rv1071c (pp) Rv0700" source="128" target="407" weight="1.0" weightOut="1.0" weigthIn="1.0" countOut="1.0" countIn="1.0">
<att type="string" name="edge.targetArrowShape" value="DIAMOND"/>
<att type="string" name="shared_name" value="Rv1071c (pp) Rv0700"/></edge>
<edge label="Rv1071c (pp) Rv2890c" source="128" target="296" weight="1.0" weightOut="1.0" weigthIn="1.0" countOut="1.0" countIn="1.0">
<att type="string" name="edge.targetArrowShape" value="DIAMOND"/>
<att type="string" name="shared_name" value="Rv1071c (pp) Rv2890c"/></edge>
<edge label="Rv1071c (pp) Rv2909c" source="128" target="144" weight="1.0" weightOut="1.0" weigthIn="1.0" countOut="1.0" countIn="1.0">
<att type="string" name="edge.targetArrowShape" value="DIAMOND"/>
<att type="string" name="shared_name" value="Rv1071c (pp) Rv2909c"/></edge>
<edge label="Rv0896 (pp) Rv0800" source="129" target="93" weight="1.0" weightOut="1.0" weigthIn="1.0" countOut="1.0" countIn="1.0">
<att type="string" name="edge.targetArrowShape" value="DIAMOND"/>
<att type="string" name="shared_name" value="Rv0896 (pp) Rv0800"/></edge>
<edge label="Rv3002c (pp) Rv3003c" source="130" target="136" weight="1.0" weightOut="1.0" weigthIn="1.0" countOut="1.0" countIn="1.0">
<att type="string" name="edge.targetArrowShape" value="DIAMOND"/>
<att type="string" name="shared_name" value="Rv3002c (pp) Rv3003c"/></edge>
<edge label="Rv3461c (pp) Rv0634B" source="131" target="364" weight="1.0" weightOut="1.0" weigthIn="1.0" countOut="1.6666666269302368" countIn="1.6666666269302368">
<att type="string" name="edge.targetArrowShape" value="DIAMOND"/>
<att type="string" name="shared_name" value="Rv3461c (pp) Rv0634B"/></edge>
<edge label="Rv3051c (pp) Rv1007c" source="132" target="231" weight="1.0" weightOut="1.0" weigthIn="1.0" countOut="1.0" countIn="1.0">
<att type="string" name="edge.targetArrowShape" value="DIAMOND"/>
<att type="string" name="shared_name" value="Rv3051c (pp) Rv1007c"/></edge>
<edge label="Rv3051c (pp) Rv1981c" source="132" target="405" weight="1.0" weightOut="1.0" weigthIn="1.0" countOut="1.0" countIn="1.0">
<att type="string" name="edge.targetArrowShape" value="DIAMOND"/>
<att type="string" name="shared_name" value="Rv3051c (pp) Rv1981c"/></edge>
<edge label="Rv3051c (pp) Rv2764c" source="132" target="328" weight="1.0" weightOut="1.0" weigthIn="1.0" countOut="1.0" countIn="1.0">
<att type="string" name="edge.targetArrowShape" value="DIAMOND"/>
<att type="string" name="shared_name" value="Rv3051c (pp) Rv2764c"/></edge>
<edge label="Rv3051c (pp) Rv3048c" source="132" target="184" weight="1.0" weightOut="1.0" weigthIn="1.0" countOut="1.0" countIn="1.0">
<att type="string" name="edge.targetArrowShape" value="DIAMOND"/>
<att type="string" name="shared_name" value="Rv3051c (pp) Rv3048c"/></edge>
<edge label="Rv3051c (pp) Rv3696c" source="132" target="277" weight="1.0" weightOut="1.0" weigthIn="1.0" countOut="1.0" countIn="1.0">
<att type="string" name="edge.targetArrowShape" value="DIAMOND"/>
<att type="string" name="shared_name" value="Rv3051c (pp) Rv3696c"/></edge>
<edge label="Rv3043c (pp) Rv1299" source="133" target="315" weight="1.0" weightOut="1.0" weigthIn="1.0" countOut="1.0" countIn="1.0">
<att type="string" name="edge.targetArrowShape" value="DIAMOND"/>
<att type="string" name="shared_name" value="Rv3043c (pp) Rv1299"/></edge>
<edge label="Rv3043c (pp) Rv2193" source="133" target="82" weight="1.0" weightOut="1.0" weigthIn="1.0" countOut="1.5" countIn="1.5">
<att type="string" name="edge.targetArrowShape" value="DIAMOND"/>
<att type="string" name="shared_name" value="Rv3043c (pp) Rv2193"/></edge>
<edge label="Rv3043c (pp) Rv2200c" source="133" target="225" weight="1.0" weightOut="1.0" weigthIn="1.0" countOut="1.5" countIn="1.5">
<att type="string" name="edge.targetArrowShape" value="DIAMOND"/>
<att type="string" name="shared_name" value="Rv3043c (pp) Rv2200c"/></edge>
<edge label="Rv3043c (pp) Rv2427c" source="133" target="223" weight="1.0" weightOut="1.0" weigthIn="1.0" countOut="1.0" countIn="1.0">
<att type="string" name="edge.targetArrowShape" value="DIAMOND"/>
<att type="string" name="shared_name" value="Rv3043c (pp) Rv2427c"/></edge>
<edge label="Rv2710 (pp) Rv0667" source="134" target="344" weight="1.0" weightOut="1.0" weigthIn="1.0" countOut="2.25" countIn="2.25">
<att type="string" name="edge.targetArrowShape" value="DIAMOND"/>
<att type="string" name="shared_name" value="Rv2710 (pp) Rv0667"/></edge>
<edge label="Rv2710 (pp) Rv0668" source="134" target="347" weight="1.0" weightOut="1.0" weigthIn="1.0" countOut="1.0" countIn="1.0">
<att type="string" name="edge.targetArrowShape" value="DIAMOND"/>
<att type="string" name="shared_name" value="Rv2710 (pp) Rv0668"/></edge>
<edge label="Rv2710 (pp) Rv3457c" source="134" target="251" weight="1.0" weightOut="1.0" weigthIn="1.0" countOut="1.3333333730697632" countIn="1.3333333730697632">
<att type="string" name="edge.targetArrowShape" value="DIAMOND"/>
<att type="string" name="shared_name" value="Rv2710 (pp) Rv3457c"/></edge>
<edge label="Rv2458 (pp) Rv1416" source="135" target="31" weight="1.0" weightOut="1.0" weigthIn="1.0" countOut="1.0" countIn="1.0">
<att type="string" name="edge.targetArrowShape" value="DIAMOND"/>
<att type="string" name="shared_name" value="Rv2458 (pp) Rv1416"/></edge>
<edge label="Rv3003c (pp) Rv2210c" source="136" target="180" weight="1.0" weightOut="1.0" weigthIn="1.0" countOut="1.0" countIn="1.0">
<att type="string" name="edge.targetArrowShape" value="DIAMOND"/>
<att type="string" name="shared_name" value="Rv3003c (pp) Rv2210c"/></edge>
<edge label="Rv3003c (pp) Rv3002c" source="136" target="130" weight="1.0" weightOut="1.0" weigthIn="1.0" countOut="1.0" countIn="1.0">
<att type="string" name="edge.targetArrowShape" value="DIAMOND"/>
<att type="string" name="shared_name" value="Rv3003c (pp) Rv3002c"/></edge>
<edge label="Rv0263c (pp) Rv0264c" source="137" target="146" weight="1.0" weightOut="1.0" weigthIn="1.0" countOut="1.0" countIn="1.0">
<att type="string" name="edge.targetArrowShape" value="DIAMOND"/>
<att type="string" name="shared_name" value="Rv0263c (pp) Rv0264c"/></edge>
<edge label="Rv2374c (pp) Rv0350" source="138" target="194" weight="1.0" weightOut="1.0" weigthIn="1.0" countOut="1.5" countIn="1.5">
<att type="string" name="edge.targetArrowShape" value="DIAMOND"/>
<att type="string" name="shared_name" value="Rv2374c (pp) Rv0350"/></edge>
<edge label="Rv2976c (pp) Rv2445c" source="139" target="67" weight="1.0" weightOut="1.0" weigthIn="1.0" countOut="1.0" countIn="1.0">
<att type="string" name="edge.targetArrowShape" value="DIAMOND"/>
<att type="string" name="shared_name" value="Rv2976c (pp) Rv2445c"/></edge>
<edge label="Rv2976c (pp) Rv2697c" source="139" target="317" weight="1.0" weightOut="1.0" weigthIn="1.0" countOut="1.0" countIn="1.0">
<att type="string" name="edge.targetArrowShape" value="DIAMOND"/>
<att type="string" name="shared_name" value="Rv2976c (pp) Rv2697c"/></edge>
<edge label="Rv2976c (pp) Rv2764c" source="139" target="328" weight="1.0" weightOut="1.0" weigthIn="1.0" countOut="1.0" countIn="1.0">
<att type="string" name="edge.targetArrowShape" value="DIAMOND"/>
<att type="string" name="shared_name" value="Rv2976c (pp) Rv2764c"/></edge>
<edge label="Rv2976c (pp) Rv2992c" source="139" target="226" weight="1.0" weightOut="1.0" weigthIn="1.0" countOut="1.0" countIn="1.0">
<att type="string" name="edge.targetArrowShape" value="DIAMOND"/>
<att type="string" name="shared_name" value="Rv2976c (pp) Rv2992c"/></edge>
<edge label="Rv3020c (pp) Rv3019c" source="140" target="25" weight="1.0" weightOut="1.0" weigthIn="1.0" countOut="1.0" countIn="1.0">
<att type="string" name="edge.targetArrowShape" value="DIAMOND"/>
<att type="string" name="shared_name" value="Rv3020c (pp) Rv3019c"/></edge>
<edge label="Rv2920c (pp) Rv2919c" source="142" target="106" weight="1.0" weightOut="1.0" weigthIn="1.0" countOut="1.0" countIn="1.0">
<att type="string" name="edge.targetArrowShape" value="DIAMOND"/>
<att type="string" name="shared_name" value="Rv2920c (pp) Rv2919c"/></edge>
<edge label="Rv3462c (pp) Rv0055" source="141" target="167" weight="1.0" weightOut="1.0" weigthIn="1.0" countOut="1.0" countIn="1.0">
<att type="string" name="edge.targetArrowShape" value="DIAMOND"/>
<att type="string" name="shared_name" value="Rv3462c (pp) Rv0055"/></edge>
<edge label="Rv3462c (pp) Rv0668" source="141" target="347" weight="1.0" weightOut="1.0" weigthIn="1.0" countOut="1.0" countIn="1.0">
<att type="string" name="edge.targetArrowShape" value="DIAMOND"/>
<att type="string" name="shared_name" value="Rv3462c (pp) Rv0668"/></edge>
<edge label="Rv3462c (pp) Rv0682" source="141" target="312" weight="1.0" weightOut="1.0" weigthIn="1.0" countOut="2.25" countIn="2.25">
<att type="string" name="edge.targetArrowShape" value="DIAMOND"/>
<att type="string" name="shared_name" value="Rv3462c (pp) Rv0682"/></edge>
<edge label="Rv3462c (pp) Rv0707" source="141" target="419" weight="1.0" weightOut="1.0" weigthIn="1.0" countOut="1.0" countIn="1.0">
<att type="string" name="edge.targetArrowShape" value="DIAMOND"/>
<att type="string" name="shared_name" value="Rv3462c (pp) Rv0707"/></edge>
<edge label="Rv3462c (pp) Rv1408" source="141" target="49" weight="1.0" weightOut="1.0" weigthIn="1.0" countOut="1.0" countIn="1.0">
<att type="string" name="edge.targetArrowShape" value="DIAMOND"/>
<att type="string" name="shared_name" value="Rv3462c (pp) Rv1408"/></edge>
<edge label="Rv3462c (pp) Rv2055c" source="141" target="21" weight="1.0" weightOut="1.0" weigthIn="1.0" countOut="1.0" countIn="1.0">
<att type="string" name="edge.targetArrowShape" value="DIAMOND"/>
<att type="string" name="shared_name" value="Rv3462c (pp) Rv2055c"/></edge>
<edge label="Rv3462c (pp) Rv3457c" source="141" target="251" weight="1.0" weightOut="1.0" weigthIn="1.0" countOut="1.0" countIn="1.0">
<att type="string" name="edge.targetArrowShape" value="DIAMOND"/>
<att type="string" name="shared_name" value="Rv3462c (pp) Rv3457c"/></edge>
<edge label="Rv2833c (pp) Rv3721c" source="143" target="147" weight="1.0" weightOut="1.0" weigthIn="1.0" countOut="1.0" countIn="1.0">
<att type="string" name="edge.targetArrowShape" value="DIAMOND"/>
<att type="string" name="shared_name" value="Rv2833c (pp) Rv3721c"/></edge>
<edge label="Rv2909c (pp) Rv0639" source="144" target="235" weight="1.0" weightOut="1.0" weigthIn="1.0" countOut="2.2833333015441895" countIn="2.2833333015441895">
<att type="string" name="edge.targetArrowShape" value="DIAMOND"/>
<att type="string" name="shared_name" value="Rv2909c (pp) Rv0639"/></edge>
<edge label="Rv2909c (pp) Rv0685" source="144" target="309" weight="1.0" weightOut="1.0" weigthIn="1.0" countOut="2.3333332538604736" countIn="2.3333332538604736">
<att type="string" name="edge.targetArrowShape" value="DIAMOND"/>
<att type="string" name="shared_name" value="Rv2909c (pp) Rv0685"/></edge>
<edge label="Rv2909c (pp) Rv1133c" source="144" target="214" weight="1.0" weightOut="1.0" weigthIn="1.0" countOut="1.0" countIn="1.0">
<att type="string" name="edge.targetArrowShape" value="DIAMOND"/>
<att type="string" name="shared_name" value="Rv2909c (pp) Rv1133c"/></edge>
<edge label="Rv2909c (pp) Rv1299" source="144" target="315" weight="1.0" weightOut="1.0" weigthIn="1.0" countOut="1.0" countIn="1.0">
<att type="string" name="edge.targetArrowShape" value="DIAMOND"/>
<att type="string" name="shared_name" value="Rv2909c (pp) Rv1299"/></edge>
<edge label="Rv2909c (pp) Rv1641" source="144" target="104" weight="1.0" weightOut="1.0" weigthIn="1.0" countOut="1.0" countIn="1.0">
<att type="string" name="edge.targetArrowShape" value="DIAMOND"/>
<att type="string" name="shared_name" value="Rv2909c (pp) Rv1641"/></edge>
<edge label="Rv2909c (pp) Rv2534c" source="144" target="379" weight="1.0" weightOut="1.0" weigthIn="1.0" countOut="1.0" countIn="1.0">
<att type="string" name="edge.targetArrowShape" value="DIAMOND"/>
<att type="string" name="shared_name" value="Rv2909c (pp) Rv2534c"/></edge>
<edge label="Rv2909c (pp) Rv2882c" source="144" target="249" weight="1.0" weightOut="1.0" weigthIn="1.0" countOut="1.5" countIn="1.5">
<att type="string" name="edge.targetArrowShape" value="DIAMOND"/>
<att type="string" name="shared_name" value="Rv2909c (pp) Rv2882c"/></edge>
<edge label="Rv2607 (pp) Rv2462c" source="145" target="392" weight="1.0" weightOut="1.0" weigthIn="1.0" countOut="1.0" countIn="1.0">
<att type="string" name="edge.targetArrowShape" value="DIAMOND"/>
<att type="string" name="shared_name" value="Rv2607 (pp) Rv2462c"/></edge>
<edge label="Rv3721c (pp) Rv0002" source="147" target="113" weight="1.0" weightOut="1.0" weigthIn="1.0" countOut="1.0" countIn="1.0">
<att type="string" name="edge.targetArrowShape" value="DIAMOND"/>
<att type="string" name="shared_name" value="Rv3721c (pp) Rv0002"/></edge>
<edge label="Rv3721c (pp) Rv0058" source="147" target="171" weight="1.0" weightOut="1.0" weigthIn="1.0" countOut="1.0" countIn="1.0">
<att type="string" name="edge.targetArrowShape" value="DIAMOND"/>
<att type="string" name="shared_name" value="Rv3721c (pp) Rv0058"/></edge>
<edge label="Rv3721c (pp) Rv1015c" source="147" target="318" weight="1.0" weightOut="1.0" weigthIn="1.0" countOut="1.0" countIn="1.0">
<att type="string" name="edge.targetArrowShape" value="DIAMOND"/>
<att type="string" name="shared_name" value="Rv3721c (pp) Rv1015c"/></edge>
<edge label="Rv3721c (pp) Rv1547" source="147" target="357" weight="1.0" weightOut="1.0" weigthIn="1.0" countOut="1.5" countIn="1.5">
<att type="string" name="edge.targetArrowShape" value="DIAMOND"/>
<att type="string" name="shared_name" value="Rv3721c (pp) Rv1547"/></edge>
<edge label="Rv3721c (pp) Rv2733c" source="147" target="303" weight="1.0" weightOut="1.0" weigthIn="1.0" countOut="1.0" countIn="1.0">
<att type="string" name="edge.targetArrowShape" value="DIAMOND"/>
<att type="string" name="shared_name" value="Rv3721c (pp) Rv2733c"/></edge>
<edge label="Rv3721c (pp) Rv2833c" source="147" target="143" weight="1.0" weightOut="1.0" weigthIn="1.0" countOut="1.0" countIn="1.0">
<att type="string" name="edge.targetArrowShape" value="DIAMOND"/>
<att type="string" name="shared_name" value="Rv3721c (pp) Rv2833c"/></edge>
<edge label="Rv3721c (pp) Rv3644c" source="147" target="248" weight="1.0" weightOut="1.0" weigthIn="1.0" countOut="1.0" countIn="1.0">
<att type="string" name="edge.targetArrowShape" value="DIAMOND"/>
<att type="string" name="shared_name" value="Rv3721c (pp) Rv3644c"/></edge>
<edge label="Rv0264c (pp) Rv0263c" source="146" target="137" weight="1.0" weightOut="1.0" weigthIn="1.0" countOut="1.0" countIn="1.0">
<att type="string" name="edge.targetArrowShape" value="DIAMOND"/>
<att type="string" name="shared_name" value="Rv0264c (pp) Rv0263c"/></edge>
<edge label="Rv3011c (pp) Rv3009c" source="148" target="414" weight="1.0" weightOut="1.0" weigthIn="1.0" countOut="1.5" countIn="1.5">
<att type="string" name="edge.targetArrowShape" value="DIAMOND"/>
<att type="string" name="shared_name" value="Rv3011c (pp) Rv3009c"/></edge>
<edge label="Rv2987c (pp) Rv2988c" source="150" target="116" weight="1.0" weightOut="1.0" weigthIn="1.0" countOut="1.0" countIn="1.0">
<att type="string" name="edge.targetArrowShape" value="DIAMOND"/>
<att type="string" name="shared_name" value="Rv2987c (pp) Rv2988c"/></edge>
<edge label="Rv2373c (pp) Rv0350" source="149" target="194" weight="1.0" weightOut="1.0" weigthIn="1.0" countOut="1.0" countIn="1.0">
<att type="string" name="edge.targetArrowShape" value="DIAMOND"/>
<att type="string" name="shared_name" value="Rv2373c (pp) Rv0350"/></edge>
<edge label="Rv2373c (pp) Rv2299c" source="149" target="358" weight="1.0" weightOut="1.0" weigthIn="1.0" countOut="1.0" countIn="1.0">
<att type="string" name="edge.targetArrowShape" value="DIAMOND"/>
<att type="string" name="shared_name" value="Rv2373c (pp) Rv2299c"/></edge>
<edge label="Rv3063 (pp) Rv2925c" source="151" target="224" weight="1.0" weightOut="1.0" weigthIn="1.0" countOut="1.0" countIn="1.0">
<att type="string" name="edge.targetArrowShape" value="DIAMOND"/>
<att type="string" name="shared_name" value="Rv3063 (pp) Rv2925c"/></edge>
<edge label="Rv2921c (pp) Rv2916c" source="152" target="12" weight="1.0" weightOut="1.0" weigthIn="1.0" countOut="1.0" countIn="1.0">
<att type="string" name="edge.targetArrowShape" value="DIAMOND"/>
<att type="string" name="shared_name" value="Rv2921c (pp) Rv2916c"/></edge>
<edge label="Rv0183 (pp) Rv1206" source="154" target="389" weight="1.0" weightOut="1.0" weigthIn="1.0" countOut="1.0" countIn="1.0">
<att type="string" name="edge.targetArrowShape" value="DIAMOND"/>
<att type="string" name="shared_name" value="Rv0183 (pp) Rv1206"/></edge>
<edge label="Rv2748c (pp) Rv1422" source="153" target="374" weight="1.0" weightOut="1.0" weigthIn="1.0" countOut="1.0" countIn="1.0">
<att type="string" name="edge.targetArrowShape" value="DIAMOND"/>
<att type="string" name="shared_name" value="Rv2748c (pp) Rv1422"/></edge>
<edge label="Rv2748c (pp) Rv2150c" source="153" target="408" weight="1.0" weightOut="1.0" weigthIn="1.0" countOut="1.0" countIn="1.0">
<att type="string" name="edge.targetArrowShape" value="DIAMOND"/>
<att type="string" name="shared_name" value="Rv2748c (pp) Rv2150c"/></edge>
<edge label="Rv2748c (pp) Rv2163c" source="153" target="230" weight="1.0" weightOut="1.0" weigthIn="1.0" countOut="1.0" countIn="1.0">
<att type="string" name="edge.targetArrowShape" value="DIAMOND"/>
<att type="string" name="shared_name" value="Rv2748c (pp) Rv2163c"/></edge>
<edge label="Rv2436 (pp) Rv1017c" source="155" target="239" weight="1.0" weightOut="1.0" weigthIn="1.0" countOut="1.0" countIn="1.0">
<att type="string" name="edge.targetArrowShape" value="DIAMOND"/>
<att type="string" name="shared_name" value="Rv2436 (pp) Rv1017c"/></edge>
<edge label="Rv2332 (pp) Rv0189c" source="156" target="287" weight="1.0" weightOut="1.0" weigthIn="1.0" countOut="1.0" countIn="1.0">
<att type="string" name="edge.targetArrowShape" value="DIAMOND"/>
<att type="string" name="shared_name" value="Rv2332 (pp) Rv0189c"/></edge>
<edge label="Rv2332 (pp) Rv1536" source="156" target="61" weight="1.0" weightOut="1.0" weigthIn="1.0" countOut="1.0" countIn="1.0">
<att type="string" name="edge.targetArrowShape" value="DIAMOND"/>
<att type="string" name="shared_name" value="Rv2332 (pp) Rv1536"/></edge>
<edge label="Rv2332 (pp) Rv1559" source="156" target="367" weight="1.0" weightOut="1.0" weigthIn="1.0" countOut="1.0" countIn="1.0">
<att type="string" name="edge.targetArrowShape" value="DIAMOND"/>
<att type="string" name="shared_name" value="Rv2332 (pp) Rv1559"/></edge>
<edge label="Rv2332 (pp) Rv3436c" source="156" target="446" weight="1.0" weightOut="1.0" weigthIn="1.0" countOut="1.0" countIn="1.0">
<att type="string" name="edge.targetArrowShape" value="DIAMOND"/>
<att type="string" name="shared_name" value="Rv2332 (pp) Rv3436c"/></edge>
<edge label="Rv3056 (pp) Rv0002" source="158" target="113" weight="1.0" weightOut="1.0" weigthIn="1.0" countOut="1.0" countIn="1.0">
<att type="string" name="edge.targetArrowShape" value="DIAMOND"/>
<att type="string" name="shared_name" value="Rv3056 (pp) Rv0002"/></edge>
<edge label="Rv2335 (pp) Rv2334" source="157" target="159" weight="1.0" weightOut="1.0" weigthIn="1.0" countOut="1.0" countIn="1.0">
<att type="string" name="edge.targetArrowShape" value="DIAMOND"/>
<att type="string" name="shared_name" value="Rv2335 (pp) Rv2334"/></edge>
<edge label="Rv1093 (pp) Rv2211c" source="160" target="163" weight="1.0" weightOut="1.0" weigthIn="1.0" countOut="1.0" countIn="1.0">
<att type="string" name="edge.targetArrowShape" value="DIAMOND"/>
<att type="string" name="shared_name" value="Rv1093 (pp) Rv2211c"/></edge>
<edge label="Rv1093 (pp) Rv3042c" source="160" target="123" weight="1.0" weightOut="1.0" weigthIn="1.0" countOut="1.0" countIn="1.0">
<att type="string" name="edge.targetArrowShape" value="DIAMOND"/>
<att type="string" name="shared_name" value="Rv1093 (pp) Rv3042c"/></edge>
<edge label="Rv2334 (pp) Rv2335" source="159" target="157" weight="1.0" weightOut="1.0" weigthIn="1.0" countOut="1.0" countIn="1.0">
<att type="string" name="edge.targetArrowShape" value="DIAMOND"/>
<att type="string" name="shared_name" value="Rv2334 (pp) Rv2335"/></edge>
<edge label="Rv1449c (pp) Rv1133c" source="161" target="214" weight="1.0" weightOut="1.0" weigthIn="1.0" countOut="1.0" countIn="1.0">
<att type="string" name="edge.targetArrowShape" value="DIAMOND"/>
<att type="string" name="shared_name" value="Rv1449c (pp) Rv1133c"/></edge>
<edge label="Rv1449c (pp) Rv1408" source="161" target="49" weight="1.0" weightOut="1.0" weigthIn="1.0" countOut="1.5" countIn="1.5">
<att type="string" name="edge.targetArrowShape" value="DIAMOND"/>
<att type="string" name="shared_name" value="Rv1449c (pp) Rv1408"/></edge>
<edge label="Rv1449c (pp) Rv1844c" source="161" target="362" weight="1.0" weightOut="1.0" weigthIn="1.0" countOut="1.0" countIn="1.0">
<att type="string" name="edge.targetArrowShape" value="DIAMOND"/>
<att type="string" name="shared_name" value="Rv1449c (pp) Rv1844c"/></edge>
<edge label="Rv2225 (pp) Rv3068c" source="162" target="255" weight="1.0" weightOut="1.0" weigthIn="1.0" countOut="1.0" countIn="1.0">
<att type="string" name="edge.targetArrowShape" value="DIAMOND"/>
<att type="string" name="shared_name" value="Rv2225 (pp) Rv3068c"/></edge>
<edge label="Rv2211c (pp) Rv0070c" source="163" target="380" weight="1.0" weightOut="1.0" weigthIn="1.0" countOut="1.0" countIn="1.0">
<att type="string" name="edge.targetArrowShape" value="DIAMOND"/>
<att type="string" name="shared_name" value="Rv2211c (pp) Rv0070c"/></edge>
<edge label="Rv2211c (pp) Rv1093" source="163" target="160" weight="1.0" weightOut="1.0" weigthIn="1.0" countOut="1.0" countIn="1.0">
<att type="string" name="edge.targetArrowShape" value="DIAMOND"/>
<att type="string" name="shared_name" value="Rv2211c (pp) Rv1093"/></edge>
<edge label="Rv2211c (pp) Rv1826" source="163" target="179" weight="1.0" weightOut="1.0" weigthIn="1.0" countOut="1.0" countIn="1.0">
<att type="string" name="edge.targetArrowShape" value="DIAMOND"/>
<att type="string" name="shared_name" value="Rv2211c (pp) Rv1826"/></edge>
<edge label="Rv2866 (pp) Rv2865" source="165" target="166" weight="1.0" weightOut="1.0" weigthIn="1.0" countOut="1.0" countIn="1.0">
<att type="string" name="edge.targetArrowShape" value="DIAMOND"/>
<att type="string" name="shared_name" value="Rv2866 (pp) Rv2865"/></edge>
<edge label="Rv1098c (pp) Rv2967c" source="164" target="267" weight="1.0" weightOut="1.0" weigthIn="1.0" countOut="1.0" countIn="1.0">
<att type="string" name="edge.targetArrowShape" value="DIAMOND"/>
<att type="string" name="shared_name" value="Rv1098c (pp) Rv2967c"/></edge>
<edge label="Rv2865 (pp) Rv2866" source="166" target="165" weight="1.0" weightOut="1.0" weigthIn="1.0" countOut="1.0" countIn="1.0">
<att type="string" name="edge.targetArrowShape" value="DIAMOND"/>
<att type="string" name="shared_name" value="Rv2865 (pp) Rv2866"/></edge>
<edge label="Rv0055 (pp) Rv0113" source="167" target="4" weight="1.0" weightOut="1.0" weigthIn="1.0" countOut="1.0" countIn="1.0">
<att type="string" name="edge.targetArrowShape" value="DIAMOND"/>
<att type="string" name="shared_name" value="Rv0055 (pp) Rv0113"/></edge>
<edge label="Rv0055 (pp) Rv1713" source="167" target="228" weight="1.0" weightOut="1.0" weigthIn="1.0" countOut="1.0" countIn="1.0">
<att type="string" name="edge.targetArrowShape" value="DIAMOND"/>
<att type="string" name="shared_name" value="Rv0055 (pp) Rv1713"/></edge>
<edge label="Rv0055 (pp) Rv3462c" source="167" target="141" weight="1.0" weightOut="1.0" weigthIn="1.0" countOut="1.0" countIn="1.0">
<att type="string" name="edge.targetArrowShape" value="DIAMOND"/>
<att type="string" name="shared_name" value="Rv0055 (pp) Rv3462c"/></edge>
<edge label="Rv2845c (pp) Rv2427c" source="169" target="223" weight="1.0" weightOut="1.0" weigthIn="1.0" countOut="1.0" countIn="1.0">
<att type="string" name="edge.targetArrowShape" value="DIAMOND"/>
<att type="string" name="shared_name" value="Rv2845c (pp) Rv2427c"/></edge>
<edge label="Rv0056 (pp) Rv0634B" source="168" target="364" weight="1.0" weightOut="1.0" weigthIn="1.0" countOut="1.3333333730697632" countIn="1.3333333730697632">
<att type="string" name="edge.targetArrowShape" value="DIAMOND"/>
<att type="string" name="shared_name" value="Rv0056 (pp) Rv0634B"/></edge>
<edge label="Rv0056 (pp) Rv1308" source="168" target="394" weight="1.0" weightOut="1.0" weigthIn="1.0" countOut="1.0" countIn="1.0">
<att type="string" name="edge.targetArrowShape" value="DIAMOND"/>
<att type="string" name="shared_name" value="Rv0056 (pp) Rv1308"/></edge>
<edge label="Rv0056 (pp) Rv1539" source="168" target="58" weight="1.0" weightOut="1.0" weigthIn="1.0" countOut="1.0" countIn="1.0">
<att type="string" name="edge.targetArrowShape" value="DIAMOND"/>
<att type="string" name="shared_name" value="Rv0056 (pp) Rv1539"/></edge>
<edge label="Rv0056 (pp) Rv2150c" source="168" target="408" weight="1.0" weightOut="1.0" weigthIn="1.0" countOut="1.5" countIn="1.5">
<att type="string" name="edge.targetArrowShape" value="DIAMOND"/>
<att type="string" name="shared_name" value="Rv0056 (pp) Rv2150c"/></edge>
<edge label="Rv0056 (pp) Rv2727c" source="168" target="68" weight="1.0" weightOut="1.0" weigthIn="1.0" countOut="1.0" countIn="1.0">
<att type="string" name="edge.targetArrowShape" value="DIAMOND"/>
<att type="string" name="shared_name" value="Rv0056 (pp) Rv2727c"/></edge>
<edge label="Rv0056 (pp) Rv2882c" source="168" target="249" weight="1.0" weightOut="1.0" weigthIn="1.0" countOut="2.4166667461395264" countIn="2.4166667461395264">
<att type="string" name="edge.targetArrowShape" value="DIAMOND"/>
<att type="string" name="shared_name" value="Rv0056 (pp) Rv2882c"/></edge>
<edge label="Rv0056 (pp) Rv2916c" source="168" target="12" weight="1.0" weightOut="1.0" weigthIn="1.0" countOut="1.5" countIn="1.5">
<att type="string" name="edge.targetArrowShape" value="DIAMOND"/>
<att type="string" name="shared_name" value="Rv0056 (pp) Rv2916c"/></edge>
<edge label="Rv0058 (pp) Rv0001" source="171" target="111" weight="1.0" weightOut="1.0" weigthIn="1.0" countOut="1.0" countIn="1.0">
<att type="string" name="edge.targetArrowShape" value="DIAMOND"/>
<att type="string" name="shared_name" value="Rv0058 (pp) Rv0001"/></edge>
<edge label="Rv0058 (pp) Rv2343c" source="171" target="119" weight="1.0" weightOut="1.0" weigthIn="1.0" countOut="1.0" countIn="1.0">
<att type="string" name="edge.targetArrowShape" value="DIAMOND"/>
<att type="string" name="shared_name" value="Rv0058 (pp) Rv2343c"/></edge>
<edge label="Rv0058 (pp) Rv3721c" source="171" target="147" weight="1.0" weightOut="1.0" weigthIn="1.0" countOut="1.0" countIn="1.0">
<att type="string" name="edge.targetArrowShape" value="DIAMOND"/>
<att type="string" name="shared_name" value="Rv0058 (pp) Rv3721c"/></edge>
<edge label="Rv0865 (pp) Rv1340" source="170" target="352" weight="1.0" weightOut="1.0" weigthIn="1.0" countOut="1.0" countIn="1.0">
<att type="string" name="edge.targetArrowShape" value="DIAMOND"/>
<att type="string" name="shared_name" value="Rv0865 (pp) Rv1340"/></edge>
<edge label="Rv0053 (pp) Rv0685" source="172" target="309" weight="1.0" weightOut="1.0" weigthIn="1.0" countOut="1.3333333730697632" countIn="1.3333333730697632">
<att type="string" name="edge.targetArrowShape" value="DIAMOND"/>
<att type="string" name="shared_name" value="Rv0053 (pp) Rv0685"/></edge>
<edge label="Rv0053 (pp) Rv1299" source="172" target="315" weight="1.0" weightOut="1.0" weigthIn="1.0" countOut="1.6666666269302368" countIn="1.6666666269302368">
<att type="string" name="edge.targetArrowShape" value="DIAMOND"/>
<att type="string" name="shared_name" value="Rv0053 (pp) Rv1299"/></edge>
<edge label="Rv0053 (pp) Rv1641" source="172" target="104" weight="1.0" weightOut="1.0" weigthIn="1.0" countOut="1.0" countIn="1.0">
<att type="string" name="edge.targetArrowShape" value="DIAMOND"/>
<att type="string" name="shared_name" value="Rv0053 (pp) Rv1641"/></edge>
<edge label="Rv0053 (pp) Rv2534c" source="172" target="379" weight="1.0" weightOut="1.0" weigthIn="1.0" countOut="1.0" countIn="1.0">
<att type="string" name="edge.targetArrowShape" value="DIAMOND"/>
<att type="string" name="shared_name" value="Rv0053 (pp) Rv2534c"/></edge>
<edge label="Rv0053 (pp) Rv2882c" source="172" target="249" weight="1.0" weightOut="1.0" weigthIn="1.0" countOut="1.5" countIn="1.5">
<att type="string" name="edge.targetArrowShape" value="DIAMOND"/>
<att type="string" name="shared_name" value="Rv0053 (pp) Rv2882c"/></edge>
<edge label="Rv0053 (pp) Rv3105c" source="172" target="22" weight="1.0" weightOut="1.0" weigthIn="1.0" countOut="2.0" countIn="2.0">
<att type="string" name="edge.targetArrowShape" value="DIAMOND"/>
<att type="string" name="shared_name" value="Rv0053 (pp) Rv3105c"/></edge>
<edge label="Rv0054 (pp) Rv2973c" source="173" target="221" weight="1.0" weightOut="1.0" weigthIn="1.0" countOut="1.0" countIn="1.0">
<att type="string" name="edge.targetArrowShape" value="DIAMOND"/>
<att type="string" name="shared_name" value="Rv0054 (pp) Rv2973c"/></edge>
<edge label="Rv0054 (pp) Rv3646c" source="173" target="273" weight="1.0" weightOut="1.0" weigthIn="1.0" countOut="1.0" countIn="1.0">
<att type="string" name="edge.targetArrowShape" value="DIAMOND"/>
<att type="string" name="shared_name" value="Rv0054 (pp) Rv3646c"/></edge>
<edge label="Rv0362 (pp) Rv2746c" source="174" target="281" weight="1.0" weightOut="1.0" weigthIn="1.0" countOut="1.0" countIn="1.0">
<att type="string" name="edge.targetArrowShape" value="DIAMOND"/>
<att type="string" name="shared_name" value="Rv0362 (pp) Rv2746c"/></edge>
<edge label="Rv2839c (pp) Rv0384c" source="175" target="282" weight="1.0" weightOut="1.0" weigthIn="1.0" countOut="1.0" countIn="1.0">
<att type="string" name="edge.targetArrowShape" value="DIAMOND"/>
<att type="string" name="shared_name" value="Rv2839c (pp) Rv0384c"/></edge>
<edge label="Rv2839c (pp) Rv0668" source="175" target="347" weight="1.0" weightOut="1.0" weigthIn="1.0" countOut="1.0" countIn="1.0">
<att type="string" name="edge.targetArrowShape" value="DIAMOND"/>
<att type="string" name="shared_name" value="Rv2839c (pp) Rv0668"/></edge>
<edge label="Rv2839c (pp) Rv0718" source="175" target="430" weight="1.0" weightOut="1.0" weigthIn="1.0" countOut="1.0" countIn="1.0">
<att type="string" name="edge.targetArrowShape" value="DIAMOND"/>
<att type="string" name="shared_name" value="Rv2839c (pp) Rv0718"/></edge>
<edge label="Rv2839c (pp) Rv1389" source="175" target="288" weight="1.0" weightOut="1.0" weigthIn="1.0" countOut="1.0" countIn="1.0">
<att type="string" name="edge.targetArrowShape" value="DIAMOND"/>
<att type="string" name="shared_name" value="Rv2839c (pp) Rv1389"/></edge>
<edge label="Rv2839c (pp) Rv1713" source="175" target="228" weight="1.0" weightOut="1.0" weigthIn="1.0" countOut="1.0" countIn="1.0">
<att type="string" name="edge.targetArrowShape" value="DIAMOND"/>
<att type="string" name="shared_name" value="Rv2839c (pp) Rv1713"/></edge>
<edge label="Rv2839c (pp) Rv2841c" source="175" target="258" weight="1.0" weightOut="1.0" weigthIn="1.0" countOut="1.0" countIn="1.0">
<att type="string" name="edge.targetArrowShape" value="DIAMOND"/>
<att type="string" name="shared_name" value="Rv2839c (pp) Rv2841c"/></edge>
<edge label="Rv2839c (pp) Rv3309c" source="175" target="404" weight="1.0" weightOut="1.0" weigthIn="1.0" countOut="1.0" countIn="1.0">
<att type="string" name="edge.targetArrowShape" value="DIAMOND"/>
<att type="string" name="shared_name" value="Rv2839c (pp) Rv3309c"/></edge>
<edge label="Rv2839c (pp) Rv3314c" source="175" target="361" weight="1.0" weightOut="1.0" weigthIn="1.0" countOut="1.0" countIn="1.0">
<att type="string" name="edge.targetArrowShape" value="DIAMOND"/>
<att type="string" name="shared_name" value="Rv2839c (pp) Rv3314c"/></edge>
<edge label="Rv2839c (pp) Rv3442c" source="175" target="50" weight="1.0" weightOut="1.0" weigthIn="1.0" countOut="1.0" countIn="1.0">
<att type="string" name="edge.targetArrowShape" value="DIAMOND"/>
<att type="string" name="shared_name" value="Rv2839c (pp) Rv3442c"/></edge>
<edge label="Rv2839c (pp) Rv3460c" source="175" target="121" weight="1.0" weightOut="1.0" weigthIn="1.0" countOut="1.0" countIn="1.0">
<att type="string" name="edge.targetArrowShape" value="DIAMOND"/>
<att type="string" name="shared_name" value="Rv2839c (pp) Rv3460c"/></edge>
<edge label="Rv0462 (pp) Rv1248c" source="176" target="435" weight="1.0" weightOut="1.0" weigthIn="1.0" countOut="1.0" countIn="1.0">
<att type="string" name="edge.targetArrowShape" value="DIAMOND"/>
<att type="string" name="shared_name" value="Rv0462 (pp) Rv1248c"/></edge>
<edge label="Rv0462 (pp) Rv2215" source="176" target="191" weight="1.0" weightOut="1.0" weigthIn="1.0" countOut="1.0" countIn="1.0">
<att type="string" name="edge.targetArrowShape" value="DIAMOND"/>
<att type="string" name="shared_name" value="Rv0462 (pp) Rv2215"/></edge>
<edge label="Rv0462 (pp) Rv2496c" source="176" target="103" weight="1.0" weightOut="1.0" weigthIn="1.0" countOut="1.0" countIn="1.0">
<att type="string" name="edge.targetArrowShape" value="DIAMOND"/>
<att type="string" name="shared_name" value="Rv0462 (pp) Rv2496c"/></edge>
<edge label="Rv1821 (pp) Rv0732" source="177" target="242" weight="1.0" weightOut="1.0" weigthIn="1.0" countOut="1.0" countIn="1.0">
<att type="string" name="edge.targetArrowShape" value="DIAMOND"/>
<att type="string" name="shared_name" value="Rv1821 (pp) Rv0732"/></edge>
<edge label="Rv2367c (pp) Rv0429c" source="178" target="400" weight="1.0" weightOut="1.0" weigthIn="1.0" countOut="1.0" countIn="1.0">
<att type="string" name="edge.targetArrowShape" value="DIAMOND"/>
<att type="string" name="shared_name" value="Rv2367c (pp) Rv0429c"/></edge>
<edge label="Rv2210c (pp) Rv0189c" source="180" target="287" weight="1.0" weightOut="1.0" weigthIn="1.0" countOut="1.0" countIn="1.0">
<att type="string" name="edge.targetArrowShape" value="DIAMOND"/>
<att type="string" name="shared_name" value="Rv2210c (pp) Rv0189c"/></edge>
<edge label="Rv2210c (pp) Rv1079" source="180" target="117" weight="1.0" weightOut="1.0" weigthIn="1.0" countOut="1.0" countIn="1.0">
<att type="string" name="edge.targetArrowShape" value="DIAMOND"/>
<att type="string" name="shared_name" value="Rv2210c (pp) Rv1079"/></edge>
<edge label="Rv2210c (pp) Rv3003c" source="180" target="136" weight="1.0" weightOut="1.0" weigthIn="1.0" countOut="1.0" countIn="1.0">
<att type="string" name="edge.targetArrowShape" value="DIAMOND"/>
<att type="string" name="shared_name" value="Rv2210c (pp) Rv3003c"/></edge>
<edge label="Rv1826 (pp) Rv2211c" source="179" target="163" weight="1.0" weightOut="1.0" weigthIn="1.0" countOut="1.0" countIn="1.0">
<att type="string" name="edge.targetArrowShape" value="DIAMOND"/>
<att type="string" name="shared_name" value="Rv1826 (pp) Rv2211c"/></edge>
<edge label="Rv2057c (pp) Rv0684" source="181" target="308" weight="1.0" weightOut="1.0" weigthIn="1.0" countOut="1.0" countIn="1.0">
<att type="string" name="edge.targetArrowShape" value="DIAMOND"/>
<att type="string" name="shared_name" value="Rv2057c (pp) Rv0684"/></edge>
<edge label="Rv2057c (pp) Rv2457c" source="181" target="105" weight="1.0" weightOut="1.0" weigthIn="1.0" countOut="1.0" countIn="1.0">
<att type="string" name="edge.targetArrowShape" value="DIAMOND"/>
<att type="string" name="shared_name" value="Rv2057c (pp) Rv2457c"/></edge>
<edge label="Rv2057c (pp) Rv2882c" source="181" target="249" weight="1.0" weightOut="1.0" weigthIn="1.0" countOut="1.0" countIn="1.0">
<att type="string" name="edge.targetArrowShape" value="DIAMOND"/>
<att type="string" name="shared_name" value="Rv2057c (pp) Rv2882c"/></edge>
<edge label="Rv2057c (pp) Rv2916c" source="181" target="12" weight="1.0" weightOut="1.0" weigthIn="1.0" countOut="1.0" countIn="1.0">
<att type="string" name="edge.targetArrowShape" value="DIAMOND"/>
<att type="string" name="shared_name" value="Rv2057c (pp) Rv2916c"/></edge>
<edge label="Rv2213 (pp) Rv3009c" source="182" target="414" weight="1.0" weightOut="1.0" weigthIn="1.0" countOut="1.0" countIn="1.0">
<att type="string" name="edge.targetArrowShape" value="DIAMOND"/>
<att type="string" name="shared_name" value="Rv2213 (pp) Rv3009c"/></edge>
<edge label="Rv2213 (pp) Rv3610c" source="182" target="353" weight="1.0" weightOut="1.0" weigthIn="1.0" countOut="1.0" countIn="1.0">
<att type="string" name="edge.targetArrowShape" value="DIAMOND"/>
<att type="string" name="shared_name" value="Rv2213 (pp) Rv3610c"/></edge>
<edge label="Rv3048c (pp) Rv3051c" source="184" target="132" weight="1.0" weightOut="1.0" weigthIn="1.0" countOut="1.0" countIn="1.0">
<att type="string" name="edge.targetArrowShape" value="DIAMOND"/>
<att type="string" name="shared_name" value="Rv3048c (pp) Rv3051c"/></edge>
<edge label="Rv3048c (pp) Rv3052c" source="184" target="337" weight="1.0" weightOut="1.0" weigthIn="1.0" countOut="1.0" countIn="1.0">
<att type="string" name="edge.targetArrowShape" value="DIAMOND"/>
<att type="string" name="shared_name" value="Rv3048c (pp) Rv3052c"/></edge>
<edge label="Rv1164 (pp) Rv1161" source="183" target="219" weight="1.0" weightOut="1.0" weigthIn="1.0" countOut="1.5" countIn="1.5">
<att type="string" name="edge.targetArrowShape" value="DIAMOND"/>
<att type="string" name="shared_name" value="Rv1164 (pp) Rv1161"/></edge>
<edge label="Rv1162 (pp) Rv1161" source="185" target="219" weight="1.0" weightOut="1.0" weigthIn="1.0" countOut="1.5" countIn="1.5">
<att type="string" name="edge.targetArrowShape" value="DIAMOND"/>
<att type="string" name="shared_name" value="Rv1162 (pp) Rv1161"/></edge>
<edge label="Rv1162 (pp) Rv1163" source="185" target="186" weight="1.0" weightOut="1.0" weigthIn="1.0" countOut="1.5" countIn="1.5">
<att type="string" name="edge.targetArrowShape" value="DIAMOND"/>
<att type="string" name="shared_name" value="Rv1162 (pp) Rv1163"/></edge>
<edge label="Rv1162 (pp) Rv1175c" source="185" target="232" weight="1.0" weightOut="1.0" weigthIn="1.0" countOut="1.0" countIn="1.0">
<att type="string" name="edge.targetArrowShape" value="DIAMOND"/>
<att type="string" name="shared_name" value="Rv1162 (pp) Rv1175c"/></edge>
<edge label="Rv1163 (pp) Rv1161" source="186" target="219" weight="1.0" weightOut="1.0" weigthIn="1.0" countOut="1.0" countIn="1.0">
<att type="string" name="edge.targetArrowShape" value="DIAMOND"/>
<att type="string" name="shared_name" value="Rv1163 (pp) Rv1161"/></edge>
<edge label="Rv1163 (pp) Rv1162" source="186" target="185" weight="1.0" weightOut="1.0" weigthIn="1.0" countOut="1.0" countIn="1.0">
<att type="string" name="edge.targetArrowShape" value="DIAMOND"/>
<att type="string" name="shared_name" value="Rv1163 (pp) Rv1162"/></edge>
<edge label="Rv1021 (pp) Rv2364c" source="187" target="207" weight="1.0" weightOut="1.0" weigthIn="1.0" countOut="1.0" countIn="1.0">
<att type="string" name="edge.targetArrowShape" value="DIAMOND"/>
<att type="string" name="shared_name" value="Rv1021 (pp) Rv2364c"/></edge>
<edge label="Rv0363c (pp) Rv0489" source="188" target="211" weight="1.0" weightOut="1.0" weigthIn="1.0" countOut="1.0" countIn="1.0">
<att type="string" name="edge.targetArrowShape" value="DIAMOND"/>
<att type="string" name="shared_name" value="Rv0363c (pp) Rv0489"/></edge>
<edge label="Rv0363c (pp) Rv1436" source="188" target="387" weight="1.0" weightOut="1.0" weigthIn="1.0" countOut="2.0" countIn="2.0">
<att type="string" name="edge.targetArrowShape" value="DIAMOND"/>
<att type="string" name="shared_name" value="Rv0363c (pp) Rv1436"/></edge>
<edge label="Rv0363c (pp) Rv1437" source="188" target="385" weight="1.0" weightOut="1.0" weigthIn="1.0" countOut="2.366666555404663" countIn="2.366666555404663">
<att type="string" name="edge.targetArrowShape" value="DIAMOND"/>
<att type="string" name="shared_name" value="Rv0363c (pp) Rv1437"/></edge>
<edge label="Rv0363c (pp) Rv1438" source="188" target="383" weight="1.0" weightOut="1.0" weigthIn="1.0" countOut="1.3333333730697632" countIn="1.3333333730697632">
<att type="string" name="edge.targetArrowShape" value="DIAMOND"/>
<att type="string" name="shared_name" value="Rv0363c (pp) Rv1438"/></edge>
<edge label="Rv0363c (pp) Rv1617" source="188" target="24" weight="1.0" weightOut="1.0" weigthIn="1.0" countOut="2.0" countIn="2.0">
<att type="string" name="edge.targetArrowShape" value="DIAMOND"/>
<att type="string" name="shared_name" value="Rv0363c (pp) Rv1617"/></edge>
<edge label="Rv0363c (pp) Rv1689" source="188" target="299" weight="1.0" weightOut="1.0" weigthIn="1.0" countOut="1.0" countIn="1.0">
<att type="string" name="edge.targetArrowShape" value="DIAMOND"/>
<att type="string" name="shared_name" value="Rv0363c (pp) Rv1689"/></edge>
<edge label="Rv0363c (pp) Rv2150c" source="188" target="408" weight="1.0" weightOut="1.0" weigthIn="1.0" countOut="1.0" countIn="1.0">
<att type="string" name="edge.targetArrowShape" value="DIAMOND"/>
<att type="string" name="shared_name" value="Rv0363c (pp) Rv2150c"/></edge>
<edge label="Rv0363c (pp) Rv2447c" source="188" target="99" weight="1.0" weightOut="1.0" weigthIn="1.0" countOut="1.0" countIn="1.0">
<att type="string" name="edge.targetArrowShape" value="DIAMOND"/>
<att type="string" name="shared_name" value="Rv0363c (pp) Rv2447c"/></edge>
<edge label="Rv0363c (pp) Rv2993c" source="188" target="210" weight="1.0" weightOut="1.0" weigthIn="1.0" countOut="1.0" countIn="1.0">
<att type="string" name="edge.targetArrowShape" value="DIAMOND"/>
<att type="string" name="shared_name" value="Rv0363c (pp) Rv2993c"/></edge>
<edge label="Rv1020 (pp) Rv0667" source="189" target="344" weight="1.0" weightOut="1.0" weigthIn="1.0" countOut="1.0" countIn="1.0">
<att type="string" name="edge.targetArrowShape" value="DIAMOND"/>
<att type="string" name="shared_name" value="Rv1020 (pp) Rv0667"/></edge>
<edge label="Rv1020 (pp) Rv1638" source="189" target="56" weight="1.0" weightOut="1.0" weigthIn="1.0" countOut="1.0" countIn="1.0">
<att type="string" name="edge.targetArrowShape" value="DIAMOND"/>
<att type="string" name="shared_name" value="Rv1020 (pp) Rv1638"/></edge>
<edge label="Rv2215 (pp) Rv1248c" source="191" target="435" weight="1.0" weightOut="1.0" weigthIn="1.0" countOut="1.5" countIn="1.5">
<att type="string" name="edge.targetArrowShape" value="DIAMOND"/>
<att type="string" name="shared_name" value="Rv2215 (pp) Rv1248c"/></edge>
<edge label="Rv2215 (pp) Rv2496c" source="191" target="103" weight="1.0" weightOut="1.0" weigthIn="1.0" countOut="1.0" countIn="1.0">
<att type="string" name="edge.targetArrowShape" value="DIAMOND"/>
<att type="string" name="shared_name" value="Rv2215 (pp) Rv2496c"/></edge>
<edge label="Rv2439c (pp) Rv1383" source="190" target="291" weight="1.0" weightOut="1.0" weigthIn="1.0" countOut="1.0" countIn="1.0">
<att type="string" name="edge.targetArrowShape" value="DIAMOND"/>
<att type="string" name="shared_name" value="Rv2439c (pp) Rv1383"/></edge>
<edge label="Rv1023 (pp) Rv0350" source="192" target="194" weight="1.0" weightOut="1.0" weigthIn="1.0" countOut="2.9166667461395264" countIn="2.9166667461395264">
<att type="string" name="edge.targetArrowShape" value="DIAMOND"/>
<att type="string" name="shared_name" value="Rv1023 (pp) Rv0350"/></edge>
<edge label="Rv1023 (pp) Rv1437" source="192" target="385" weight="1.0" weightOut="1.0" weigthIn="1.0" countOut="1.5833333730697632" countIn="1.5833333730697632">
<att type="string" name="edge.targetArrowShape" value="DIAMOND"/>
<att type="string" name="shared_name" value="Rv1023 (pp) Rv1437"/></edge>
<edge label="Rv1023 (pp) Rv2444c" source="192" target="29" weight="1.0" weightOut="1.0" weigthIn="1.0" countOut="1.0" countIn="1.0">
<att type="string" name="edge.targetArrowShape" value="DIAMOND"/>
<att type="string" name="shared_name" value="Rv1023 (pp) Rv2444c"/></edge>
<edge label="Rv1023 (pp) Rv2783c" source="192" target="92" weight="1.0" weightOut="1.0" weigthIn="1.0" countOut="1.8333333730697632" countIn="1.8333333730697632">
<att type="string" name="edge.targetArrowShape" value="DIAMOND"/>
<att type="string" name="shared_name" value="Rv1023 (pp) Rv2783c"/></edge>
<edge label="Rv0351 (pp) Rv0350" source="193" target="194" weight="1.0" weightOut="1.0" weigthIn="1.0" countOut="1.0" countIn="1.0">
<att type="string" name="edge.targetArrowShape" value="DIAMOND"/>
<att type="string" name="shared_name" value="Rv0351 (pp) Rv0350"/></edge>
<edge label="Rv0350 (pp) Rv0006" source="194" target="108" weight="1.0" weightOut="1.0" weigthIn="1.0" countOut="1.0" countIn="1.0">
<att type="string" name="edge.targetArrowShape" value="DIAMOND"/>
<att type="string" name="shared_name" value="Rv0350 (pp) Rv0006"/></edge>
<edge label="Rv0350 (pp) Rv0351" source="194" target="193" weight="1.0" weightOut="1.0" weigthIn="1.0" countOut="1.0" countIn="1.0">
<att type="string" name="edge.targetArrowShape" value="DIAMOND"/>
<att type="string" name="shared_name" value="Rv0350 (pp) Rv0351"/></edge>
<edge label="Rv0350 (pp) Rv0352" source="194" target="199" weight="1.0" weightOut="1.0" weigthIn="1.0" countOut="1.0" countIn="1.0">
<att type="string" name="edge.targetArrowShape" value="DIAMOND"/>
<att type="string" name="shared_name" value="Rv0350 (pp) Rv0352"/></edge>
<edge label="Rv0350 (pp) Rv0384c" source="194" target="282" weight="1.0" weightOut="1.0" weigthIn="1.0" countOut="1.75" countIn="1.75">
<att type="string" name="edge.targetArrowShape" value="DIAMOND"/>
<att type="string" name="shared_name" value="Rv0350 (pp) Rv0384c"/></edge>
<edge label="Rv0350 (pp) Rv0641" source="194" target="256" weight="1.0" weightOut="1.0" weigthIn="1.0" countOut="1.0" countIn="1.0">
<att type="string" name="edge.targetArrowShape" value="DIAMOND"/>
<att type="string" name="shared_name" value="Rv0350 (pp) Rv0641"/></edge>
<edge label="Rv0350 (pp) Rv0716" source="194" target="432" weight="1.0" weightOut="1.0" weigthIn="1.0" countOut="1.0" countIn="1.0">
<att type="string" name="edge.targetArrowShape" value="DIAMOND"/>
<att type="string" name="shared_name" value="Rv0350 (pp) Rv0716"/></edge>
<edge label="Rv0350 (pp) Rv1023" source="194" target="192" weight="1.0" weightOut="1.0" weigthIn="1.0" countOut="1.5" countIn="1.5">
<att type="string" name="edge.targetArrowShape" value="DIAMOND"/>
<att type="string" name="shared_name" value="Rv0350 (pp) Rv1023"/></edge>
<edge label="Rv0350 (pp) Rv1436" source="194" target="387" weight="1.0" weightOut="1.0" weigthIn="1.0" countOut="1.5" countIn="1.5">
<att type="string" name="edge.targetArrowShape" value="DIAMOND"/>
<att type="string" name="shared_name" value="Rv0350 (pp) Rv1436"/></edge>
<edge label="Rv0350 (pp) Rv1437" source="194" target="385" weight="1.0" weightOut="1.0" weigthIn="1.0" countOut="1.25" countIn="1.25">
<att type="string" name="edge.targetArrowShape" value="DIAMOND"/>
<att type="string" name="shared_name" value="Rv0350 (pp) Rv1437"/></edge>
<edge label="Rv0350 (pp) Rv1630" source="194" target="60" weight="1.0" weightOut="1.0" weigthIn="1.0" countOut="1.5" countIn="1.5">
<att type="string" name="edge.targetArrowShape" value="DIAMOND"/>
<att type="string" name="shared_name" value="Rv0350 (pp) Rv1630"/></edge>
<edge label="Rv0350 (pp) Rv2373c" source="194" target="149" weight="1.0" weightOut="1.0" weigthIn="1.0" countOut="1.0" countIn="1.0">
<att type="string" name="edge.targetArrowShape" value="DIAMOND"/>
<att type="string" name="shared_name" value="Rv0350 (pp) Rv2373c"/></edge>
<edge label="Rv0350 (pp) Rv2374c" source="194" target="138" weight="1.0" weightOut="1.0" weigthIn="1.0" countOut="1.5" countIn="1.5">
<att type="string" name="edge.targetArrowShape" value="DIAMOND"/>
<att type="string" name="shared_name" value="Rv0350 (pp) Rv2374c"/></edge>
<edge label="Rv0350 (pp) Rv2890c" source="194" target="296" weight="1.0" weightOut="1.0" weigthIn="1.0" countOut="1.5" countIn="1.5">
<att type="string" name="edge.targetArrowShape" value="DIAMOND"/>
<att type="string" name="shared_name" value="Rv0350 (pp) Rv2890c"/></edge>
<edge label="Rv0350 (pp) Rv3457c" source="194" target="251" weight="1.0" weightOut="1.0" weigthIn="1.0" countOut="1.3333333730697632" countIn="1.3333333730697632">
<att type="string" name="edge.targetArrowShape" value="DIAMOND"/>
<att type="string" name="shared_name" value="Rv0350 (pp) Rv3457c"/></edge>
<edge label="Rv0350 (pp) Rv3596c" source="194" target="268" weight="1.0" weightOut="1.0" weigthIn="1.0" countOut="1.0" countIn="1.0">
<att type="string" name="edge.targetArrowShape" value="DIAMOND"/>
<att type="string" name="shared_name" value="Rv0350 (pp) Rv3596c"/></edge>
<edge label="Rv0350 (pp) Rv3715c" source="194" target="213" weight="1.0" weightOut="1.0" weigthIn="1.0" countOut="1.0" countIn="1.0">
<att type="string" name="edge.targetArrowShape" value="DIAMOND"/>
<att type="string" name="shared_name" value="Rv0350 (pp) Rv3715c"/></edge>
<edge label="Rv3456c (pp) Rv0634B" source="195" target="364" weight="1.0" weightOut="1.0" weigthIn="1.0" countOut="2.0" countIn="2.0">
<att type="string" name="edge.targetArrowShape" value="DIAMOND"/>
<att type="string" name="shared_name" value="Rv3456c (pp) Rv0634B"/></edge>
<edge label="Rv3456c (pp) Rv2462c" source="195" target="392" weight="1.0" weightOut="1.0" weigthIn="1.0" countOut="1.0" countIn="1.0">
<att type="string" name="edge.targetArrowShape" value="DIAMOND"/>
<att type="string" name="shared_name" value="Rv3456c (pp) Rv2462c"/></edge>
<edge label="Rv3456c (pp) Rv2746c" source="195" target="281" weight="1.0" weightOut="1.0" weigthIn="1.0" countOut="1.0" countIn="1.0">
<att type="string" name="edge.targetArrowShape" value="DIAMOND"/>
<att type="string" name="shared_name" value="Rv3456c (pp) Rv2746c"/></edge>
<edge label="Rv3456c (pp) Rv2783c" source="195" target="92" weight="1.0" weightOut="1.0" weigthIn="1.0" countOut="1.3333333730697632" countIn="1.3333333730697632">
<att type="string" name="edge.targetArrowShape" value="DIAMOND"/>
<att type="string" name="shared_name" value="Rv3456c (pp) Rv2783c"/></edge>
<edge label="Rv3456c (pp) Rv2882c" source="195" target="249" weight="1.0" weightOut="1.0" weigthIn="1.0" countOut="1.5" countIn="1.5">
<att type="string" name="edge.targetArrowShape" value="DIAMOND"/>
<att type="string" name="shared_name" value="Rv3456c (pp) Rv2882c"/></edge>
<edge label="Rv3456c (pp) Rv2916c" source="195" target="12" weight="1.0" weightOut="1.0" weigthIn="1.0" countOut="1.0" countIn="1.0">
<att type="string" name="edge.targetArrowShape" value="DIAMOND"/>
<att type="string" name="shared_name" value="Rv3456c (pp) Rv2916c"/></edge>
<edge label="Rv2965c (pp) Rv2158c" source="196" target="283" weight="1.0" weightOut="1.0" weigthIn="1.0" countOut="1.0" countIn="1.0">
<att type="string" name="edge.targetArrowShape" value="DIAMOND"/>
<att type="string" name="shared_name" value="Rv2965c (pp) Rv2158c"/></edge>
<edge label="Rv3846 (pp) Rv1997" source="197" target="222" weight="1.0" weightOut="1.0" weigthIn="1.0" countOut="1.0" countIn="1.0">
<att type="string" name="edge.targetArrowShape" value="DIAMOND"/>
<att type="string" name="shared_name" value="Rv3846 (pp) Rv1997"/></edge>
<edge label="Rv0861c (pp) Rv3432c" source="198" target="0" weight="1.0" weightOut="1.0" weigthIn="1.0" countOut="1.0" countIn="1.0">
<att type="string" name="edge.targetArrowShape" value="DIAMOND"/>
<att type="string" name="shared_name" value="Rv0861c (pp) Rv3432c"/></edge>
<edge label="Rv0352 (pp) Rv0350" source="199" target="194" weight="1.0" weightOut="1.0" weigthIn="1.0" countOut="1.0" countIn="1.0">
<att type="string" name="edge.targetArrowShape" value="DIAMOND"/>
<att type="string" name="shared_name" value="Rv0352 (pp) Rv0350"/></edge>
<edge label="Rv0352 (pp) Rv2299c" source="199" target="358" weight="1.0" weightOut="1.0" weigthIn="1.0" countOut="1.0" countIn="1.0">
<att type="string" name="edge.targetArrowShape" value="DIAMOND"/>
<att type="string" name="shared_name" value="Rv0352 (pp) Rv2299c"/></edge>
<edge label="Rv2614c (pp) Rv0440" source="200" target="253" weight="1.0" weightOut="1.0" weigthIn="1.0" countOut="1.0" countIn="1.0">
<att type="string" name="edge.targetArrowShape" value="DIAMOND"/>
<att type="string" name="shared_name" value="Rv2614c (pp) Rv0440"/></edge>
<edge label="Rv2614c (pp) Rv0717" source="200" target="431" weight="1.0" weightOut="1.0" weigthIn="1.0" countOut="1.0" countIn="1.0">
<att type="string" name="edge.targetArrowShape" value="DIAMOND"/>
<att type="string" name="shared_name" value="Rv2614c (pp) Rv0717"/></edge>
<edge label="Rv2614c (pp) Rv1023" source="200" target="192" weight="1.0" weightOut="1.0" weigthIn="1.0" countOut="1.0" countIn="1.0">
<att type="string" name="edge.targetArrowShape" value="DIAMOND"/>
<att type="string" name="shared_name" value="Rv2614c (pp) Rv1023"/></edge>
<edge label="Rv2614c (pp) Rv1080c" source="200" target="115" weight="1.0" weightOut="1.0" weigthIn="1.0" countOut="1.0" countIn="1.0">
<att type="string" name="edge.targetArrowShape" value="DIAMOND"/>
<att type="string" name="shared_name" value="Rv2614c (pp) Rv1080c"/></edge>
<edge label="Rv2614c (pp) Rv1630" source="200" target="60" weight="1.0" weightOut="1.0" weigthIn="1.0" countOut="1.0" countIn="1.0">
<att type="string" name="edge.targetArrowShape" value="DIAMOND"/>
<att type="string" name="shared_name" value="Rv2614c (pp) Rv1630"/></edge>
<edge label="Rv2614c (pp) Rv1713" source="200" target="228" weight="1.0" weightOut="1.0" weigthIn="1.0" countOut="1.0" countIn="1.0">
<att type="string" name="edge.targetArrowShape" value="DIAMOND"/>
<att type="string" name="shared_name" value="Rv2614c (pp) Rv1713"/></edge>
<edge label="Rv2614c (pp) Rv2465c" source="200" target="434" weight="1.0" weightOut="1.0" weigthIn="1.0" countOut="1.0" countIn="1.0">
<att type="string" name="edge.targetArrowShape" value="DIAMOND"/>
<att type="string" name="shared_name" value="Rv2614c (pp) Rv2465c"/></edge>
<edge label="Rv2614c (pp) Rv3417c" source="200" target="244" weight="1.0" weightOut="1.0" weigthIn="1.0" countOut="1.0" countIn="1.0">
<att type="string" name="edge.targetArrowShape" value="DIAMOND"/>
<att type="string" name="shared_name" value="Rv2614c (pp) Rv3417c"/></edge>
<edge label="Rv1832 (pp) Rv3314c" source="201" target="361" weight="1.0" weightOut="1.0" weigthIn="1.0" countOut="1.0" countIn="1.0">
<att type="string" name="edge.targetArrowShape" value="DIAMOND"/>
<att type="string" name="shared_name" value="Rv1832 (pp) Rv3314c"/></edge>
<edge label="Rv2412 (pp) Rv0685" source="202" target="309" weight="1.0" weightOut="1.0" weigthIn="1.0" countOut="1.0" countIn="1.0">
<att type="string" name="edge.targetArrowShape" value="DIAMOND"/>
<att type="string" name="shared_name" value="Rv2412 (pp) Rv0685"/></edge>
<edge label="Rv2412 (pp) Rv1299" source="202" target="315" weight="1.0" weightOut="1.0" weigthIn="1.0" countOut="1.0" countIn="1.0">
<att type="string" name="edge.targetArrowShape" value="DIAMOND"/>
<att type="string" name="shared_name" value="Rv2412 (pp) Rv1299"/></edge>
<edge label="Rv2412 (pp) Rv1641" source="202" target="104" weight="1.0" weightOut="1.0" weigthIn="1.0" countOut="1.3333333730697632" countIn="1.3333333730697632">
<att type="string" name="edge.targetArrowShape" value="DIAMOND"/>
<att type="string" name="shared_name" value="Rv2412 (pp) Rv1641"/></edge>
<edge label="Rv2412 (pp) Rv2882c" source="202" target="249" weight="1.0" weightOut="1.0" weigthIn="1.0" countOut="1.8333333730697632" countIn="1.8333333730697632">
<att type="string" name="edge.targetArrowShape" value="DIAMOND"/>
<att type="string" name="shared_name" value="Rv2412 (pp) Rv2882c"/></edge>
<edge label="Rv3708c (pp) Rv0639" source="203" target="235" weight="1.0" weightOut="1.0" weigthIn="1.0" countOut="1.9500000476837158" countIn="1.9500000476837158">
<att type="string" name="edge.targetArrowShape" value="DIAMOND"/>
<att type="string" name="shared_name" value="Rv3708c (pp) Rv0639"/></edge>
<edge label="Rv3708c (pp) Rv0668" source="203" target="347" weight="1.0" weightOut="1.0" weigthIn="1.0" countOut="1.3333333730697632" countIn="1.3333333730697632">
<att type="string" name="edge.targetArrowShape" value="DIAMOND"/>
<att type="string" name="shared_name" value="Rv3708c (pp) Rv0668"/></edge>
<edge label="Rv3708c (pp) Rv0707" source="203" target="419" weight="1.0" weightOut="1.0" weigthIn="1.0" countOut="1.0" countIn="1.0">
<att type="string" name="edge.targetArrowShape" value="DIAMOND"/>
<att type="string" name="shared_name" value="Rv3708c (pp) Rv0707"/></edge>
<edge label="Rv3708c (pp) Rv1324" source="203" target="426" weight="1.0" weightOut="1.0" weigthIn="1.0" countOut="1.0" countIn="1.0">
<att type="string" name="edge.targetArrowShape" value="DIAMOND"/>
<att type="string" name="shared_name" value="Rv3708c (pp) Rv1324"/></edge>
<edge label="Rv3708c (pp) Rv1437" source="203" target="385" weight="1.0" weightOut="1.0" weigthIn="1.0" countOut="1.0" countIn="1.0">
<att type="string" name="edge.targetArrowShape" value="DIAMOND"/>
<att type="string" name="shared_name" value="Rv3708c (pp) Rv1437"/></edge>
<edge label="Rv1447c (pp) Rv1408" source="204" target="49" weight="1.0" weightOut="1.0" weigthIn="1.0" countOut="1.0" countIn="1.0">
<att type="string" name="edge.targetArrowShape" value="DIAMOND"/>
<att type="string" name="shared_name" value="Rv1447c (pp) Rv1408"/></edge>
<edge label="Rv1447c (pp) Rv1449c" source="204" target="161" weight="1.0" weightOut="1.0" weigthIn="1.0" countOut="1.0" countIn="1.0">
<att type="string" name="edge.targetArrowShape" value="DIAMOND"/>
<att type="string" name="shared_name" value="Rv1447c (pp) Rv1449c"/></edge>
<edge label="Rv1447c (pp) Rv2540c" source="204" target="265" weight="1.0" weightOut="1.0" weigthIn="1.0" countOut="1.0" countIn="1.0">
<att type="string" name="edge.targetArrowShape" value="DIAMOND"/>
<att type="string" name="shared_name" value="Rv1447c (pp) Rv2540c"/></edge>
<edge label="Rv1447c (pp) Rv3068c" source="204" target="255" weight="1.0" weightOut="1.0" weigthIn="1.0" countOut="1.0" countIn="1.0">
<att type="string" name="edge.targetArrowShape" value="DIAMOND"/>
<att type="string" name="shared_name" value="Rv1447c (pp) Rv3068c"/></edge>
<edge label="Rv2056c (pp) Rv2462c" source="205" target="392" weight="1.0" weightOut="1.0" weigthIn="1.0" countOut="1.0" countIn="1.0">
<att type="string" name="edge.targetArrowShape" value="DIAMOND"/>
<att type="string" name="shared_name" value="Rv2056c (pp) Rv2462c"/></edge>
<edge label="Rv2115c (pp) Rv2111c" source="206" target="450" weight="1.0" weightOut="1.0" weigthIn="1.0" countOut="1.0" countIn="1.0">
<att type="string" name="edge.targetArrowShape" value="DIAMOND"/>
<att type="string" name="shared_name" value="Rv2115c (pp) Rv2111c"/></edge>
<edge label="Rv2364c (pp) Rv0685" source="207" target="309" weight="1.0" weightOut="1.0" weigthIn="1.0" countOut="1.0" countIn="1.0">
<att type="string" name="edge.targetArrowShape" value="DIAMOND"/>
<att type="string" name="shared_name" value="Rv2364c (pp) Rv0685"/></edge>
<edge label="Rv2364c (pp) Rv0721" source="207" target="444" weight="1.0" weightOut="1.0" weigthIn="1.0" countOut="1.0" countIn="1.0">
<att type="string" name="edge.targetArrowShape" value="DIAMOND"/>
<att type="string" name="shared_name" value="Rv2364c (pp) Rv0721"/></edge>
<edge label="Rv2364c (pp) Rv1021" source="207" target="187" weight="1.0" weightOut="1.0" weigthIn="1.0" countOut="1.0" countIn="1.0">
<att type="string" name="edge.targetArrowShape" value="DIAMOND"/>
<att type="string" name="shared_name" value="Rv2364c (pp) Rv1021"/></edge>
<edge label="Rv2364c (pp) Rv2890c" source="207" target="296" weight="1.0" weightOut="1.0" weigthIn="1.0" countOut="1.0" countIn="1.0">
<att type="string" name="edge.targetArrowShape" value="DIAMOND"/>
<att type="string" name="shared_name" value="Rv2364c (pp) Rv2890c"/></edge>
<edge label="Rv2924c (pp) Rv2462c" source="208" target="392" weight="1.0" weightOut="1.0" weigthIn="1.0" countOut="1.0" countIn="1.0">
<att type="string" name="edge.targetArrowShape" value="DIAMOND"/>
<att type="string" name="shared_name" value="Rv2924c (pp) Rv2462c"/></edge>
<edge label="Rv2101 (pp) Rv0350" source="209" target="194" weight="1.0" weightOut="1.0" weigthIn="1.0" countOut="1.0" countIn="1.0">
<att type="string" name="edge.targetArrowShape" value="DIAMOND"/>
<att type="string" name="shared_name" value="Rv2101 (pp) Rv0350"/></edge>
<edge label="Rv2101 (pp) Rv0363c" source="209" target="188" weight="1.0" weightOut="1.0" weigthIn="1.0" countOut="1.0" countIn="1.0">
<att type="string" name="edge.targetArrowShape" value="DIAMOND"/>
<att type="string" name="shared_name" value="Rv2101 (pp) Rv0363c"/></edge>
<edge label="Rv2101 (pp) Rv0667" source="209" target="344" weight="1.0" weightOut="1.0" weigthIn="1.0" countOut="1.0" countIn="1.0">
<att type="string" name="edge.targetArrowShape" value="DIAMOND"/>
<att type="string" name="shared_name" value="Rv2101 (pp) Rv0667"/></edge>
<edge label="Rv2101 (pp) Rv0668" source="209" target="347" weight="1.0" weightOut="1.0" weigthIn="1.0" countOut="1.0" countIn="1.0">
<att type="string" name="edge.targetArrowShape" value="DIAMOND"/>
<att type="string" name="shared_name" value="Rv2101 (pp) Rv0668"/></edge>
<edge label="Rv2101 (pp) Rv1436" source="209" target="387" weight="1.0" weightOut="1.0" weigthIn="1.0" countOut="1.0" countIn="1.0">
<att type="string" name="edge.targetArrowShape" value="DIAMOND"/>
<att type="string" name="shared_name" value="Rv2101 (pp) Rv1436"/></edge>
<edge label="Rv2101 (pp) Rv3336c" source="209" target="447" weight="1.0" weightOut="1.0" weigthIn="1.0" countOut="1.0" countIn="1.0">
<att type="string" name="edge.targetArrowShape" value="DIAMOND"/>
<att type="string" name="shared_name" value="Rv2101 (pp) Rv3336c"/></edge>
<edge label="Rv2101 (pp) Rv3457c" source="209" target="251" weight="1.0" weightOut="1.0" weigthIn="1.0" countOut="1.0" countIn="1.0">
<att type="string" name="edge.targetArrowShape" value="DIAMOND"/>
<att type="string" name="shared_name" value="Rv2101 (pp) Rv3457c"/></edge>
<edge label="Rv2993c (pp) Rv0363c" source="210" target="188" weight="1.0" weightOut="1.0" weigthIn="1.0" countOut="1.0" countIn="1.0">
<att type="string" name="edge.targetArrowShape" value="DIAMOND"/>
<att type="string" name="shared_name" value="Rv2993c (pp) Rv0363c"/></edge>
<edge label="Rv0489 (pp) Rv0363c" source="211" target="188" weight="1.0" weightOut="1.0" weigthIn="1.0" countOut="1.0" countIn="1.0">
<att type="string" name="edge.targetArrowShape" value="DIAMOND"/>
<att type="string" name="shared_name" value="Rv0489 (pp) Rv0363c"/></edge>
<edge label="Rv0489 (pp) Rv1133c" source="211" target="214" weight="1.0" weightOut="1.0" weigthIn="1.0" countOut="1.0" countIn="1.0">
<att type="string" name="edge.targetArrowShape" value="DIAMOND"/>
<att type="string" name="shared_name" value="Rv0489 (pp) Rv1133c"/></edge>
<edge label="Rv2703 (pp) Rv0667" source="212" target="344" weight="1.0" weightOut="1.0" weigthIn="1.0" countOut="2.3333332538604736" countIn="2.3333332538604736">
<att type="string" name="edge.targetArrowShape" value="DIAMOND"/>
<att type="string" name="shared_name" value="Rv2703 (pp) Rv0667"/></edge>
<edge label="Rv2703 (pp) Rv0668" source="212" target="347" weight="1.0" weightOut="1.0" weigthIn="1.0" countOut="1.0" countIn="1.0">
<att type="string" name="edge.targetArrowShape" value="DIAMOND"/>
<att type="string" name="shared_name" value="Rv2703 (pp) Rv0668"/></edge>
<edge label="Rv2703 (pp) Rv3457c" source="212" target="251" weight="1.0" weightOut="1.0" weigthIn="1.0" countOut="2.1666667461395264" countIn="2.1666667461395264">
<att type="string" name="edge.targetArrowShape" value="DIAMOND"/>
<att type="string" name="shared_name" value="Rv2703 (pp) Rv3457c"/></edge>
<edge label="Rv3715c (pp) Rv0350" source="213" target="194" weight="1.0" weightOut="1.0" weigthIn="1.0" countOut="1.0" countIn="1.0">
<att type="string" name="edge.targetArrowShape" value="DIAMOND"/>
<att type="string" name="shared_name" value="Rv3715c (pp) Rv0350"/></edge>
<edge label="Rv3715c (pp) Rv2362c" source="213" target="120" weight="1.0" weightOut="1.0" weigthIn="1.0" countOut="1.0" countIn="1.0">
<att type="string" name="edge.targetArrowShape" value="DIAMOND"/>
<att type="string" name="shared_name" value="Rv3715c (pp) Rv2362c"/></edge>
<edge label="Rv1133c (pp) Rv0489" source="214" target="211" weight="1.0" weightOut="1.0" weigthIn="1.0" countOut="1.0" countIn="1.0">
<att type="string" name="edge.targetArrowShape" value="DIAMOND"/>
<att type="string" name="shared_name" value="Rv1133c (pp) Rv0489"/></edge>
<edge label="Rv1133c (pp) Rv1392" source="214" target="286" weight="1.0" weightOut="1.0" weigthIn="1.0" countOut="1.0" countIn="1.0">
<att type="string" name="edge.targetArrowShape" value="DIAMOND"/>
<att type="string" name="shared_name" value="Rv1133c (pp) Rv1392"/></edge>
<edge label="Rv1133c (pp) Rv1449c" source="214" target="161" weight="1.0" weightOut="1.0" weigthIn="1.0" countOut="1.0" countIn="1.0">
<att type="string" name="edge.targetArrowShape" value="DIAMOND"/>
<att type="string" name="shared_name" value="Rv1133c (pp) Rv1449c"/></edge>
<edge label="Rv1133c (pp) Rv2909c" source="214" target="144" weight="1.0" weightOut="1.0" weigthIn="1.0" countOut="1.0" countIn="1.0">
<att type="string" name="edge.targetArrowShape" value="DIAMOND"/>
<att type="string" name="shared_name" value="Rv1133c (pp) Rv2909c"/></edge>
<edge label="Rv0083 (pp) Rv2153c" source="215" target="240" weight="1.0" weightOut="1.0" weigthIn="1.0" countOut="1.0" countIn="1.0">
<att type="string" name="edge.targetArrowShape" value="DIAMOND"/>
<att type="string" name="shared_name" value="Rv0083 (pp) Rv2153c"/></edge>
<edge label="Rv0083 (pp) Rv2158c" source="215" target="283" weight="1.0" weightOut="1.0" weigthIn="1.0" countOut="1.0" countIn="1.0">
<att type="string" name="edge.targetArrowShape" value="DIAMOND"/>
<att type="string" name="shared_name" value="Rv0083 (pp) Rv2158c"/></edge>
<edge label="Rv3874 (pp) Rv3875" source="216" target="217" weight="1.0" weightOut="1.0" weigthIn="1.0" countOut="1.0" countIn="1.0">
<att type="string" name="edge.targetArrowShape" value="DIAMOND"/>
<att type="string" name="shared_name" value="Rv3874 (pp) Rv3875"/></edge>
<edge label="Rv3875 (pp) Rv3874" source="217" target="216" weight="1.0" weightOut="1.0" weigthIn="1.0" countOut="1.0" countIn="1.0">
<att type="string" name="edge.targetArrowShape" value="DIAMOND"/>
<att type="string" name="shared_name" value="Rv3875 (pp) Rv3874"/></edge>
<edge label="Rv1848 (pp) Rv1850" source="218" target="227" weight="1.0" weightOut="1.0" weigthIn="1.0" countOut="1.0" countIn="1.0">
<att type="string" name="edge.targetArrowShape" value="DIAMOND"/>
<att type="string" name="shared_name" value="Rv1848 (pp) Rv1850"/></edge>
<edge label="Rv1161 (pp) Rv1162" source="219" target="185" weight="1.0" weightOut="1.0" weigthIn="1.0" countOut="2.0" countIn="2.0">
<att type="string" name="edge.targetArrowShape" value="DIAMOND"/>
<att type="string" name="shared_name" value="Rv1161 (pp) Rv1162"/></edge>
<edge label="Rv1161 (pp) Rv1164" source="219" target="183" weight="1.0" weightOut="1.0" weigthIn="1.0" countOut="1.5" countIn="1.5">
<att type="string" name="edge.targetArrowShape" value="DIAMOND"/>
<att type="string" name="shared_name" value="Rv1161 (pp) Rv1164"/></edge>
<edge label="Rv1161 (pp) Rv1340" source="219" target="352" weight="1.0" weightOut="1.0" weigthIn="1.0" countOut="1.0" countIn="1.0">
<att type="string" name="edge.targetArrowShape" value="DIAMOND"/>
<att type="string" name="shared_name" value="Rv1161 (pp) Rv1340"/></edge>
<edge label="Rv2904c (pp) Rv0634B" source="220" target="364" weight="1.0" weightOut="1.0" weigthIn="1.0" countOut="1.6666666269302368" countIn="1.6666666269302368">
<att type="string" name="edge.targetArrowShape" value="DIAMOND"/>
<att type="string" name="shared_name" value="Rv2904c (pp) Rv0634B"/></edge>
<edge label="Rv2904c (pp) Rv0684" source="220" target="308" weight="1.0" weightOut="1.0" weigthIn="1.0" countOut="1.0" countIn="1.0">
<att type="string" name="edge.targetArrowShape" value="DIAMOND"/>
<att type="string" name="shared_name" value="Rv2904c (pp) Rv0684"/></edge>
<edge label="Rv2904c (pp) Rv2592c" source="220" target="30" weight="1.0" weightOut="1.0" weigthIn="1.0" countOut="1.0" countIn="1.0">
<att type="string" name="edge.targetArrowShape" value="DIAMOND"/>
<att type="string" name="shared_name" value="Rv2904c (pp) Rv2592c"/></edge>
<edge label="Rv2904c (pp) Rv2882c" source="220" target="249" weight="1.0" weightOut="1.0" weigthIn="1.0" countOut="1.0" countIn="1.0">
<att type="string" name="edge.targetArrowShape" value="DIAMOND"/>
<att type="string" name="shared_name" value="Rv2904c (pp) Rv2882c"/></edge>
<edge label="Rv2904c (pp) Rv2916c" source="220" target="12" weight="1.0" weightOut="1.0" weigthIn="1.0" countOut="1.0" countIn="1.0">
<att type="string" name="edge.targetArrowShape" value="DIAMOND"/>
<att type="string" name="shared_name" value="Rv2904c (pp) Rv2916c"/></edge>
<edge label="Rv2973c (pp) Rv0054" source="221" target="173" weight="1.0" weightOut="1.0" weigthIn="1.0" countOut="1.0" countIn="1.0">
<att type="string" name="edge.targetArrowShape" value="DIAMOND"/>
<att type="string" name="shared_name" value="Rv2973c (pp) Rv0054"/></edge>
<edge label="Rv1997 (pp) Rv0924c" source="222" target="340" weight="1.0" weightOut="1.0" weigthIn="1.0" countOut="1.0" countIn="1.0">
<att type="string" name="edge.targetArrowShape" value="DIAMOND"/>
<att type="string" name="shared_name" value="Rv1997 (pp) Rv0924c"/></edge>
<edge label="Rv1997 (pp) Rv1536" source="222" target="61" weight="1.0" weightOut="1.0" weigthIn="1.0" countOut="1.0" countIn="1.0">
<att type="string" name="edge.targetArrowShape" value="DIAMOND"/>
<att type="string" name="shared_name" value="Rv1997 (pp) Rv1536"/></edge>
<edge label="Rv1997 (pp) Rv2462c" source="222" target="392" weight="1.0" weightOut="1.0" weigthIn="1.0" countOut="1.0" countIn="1.0">
<att type="string" name="edge.targetArrowShape" value="DIAMOND"/>
<att type="string" name="shared_name" value="Rv1997 (pp) Rv2462c"/></edge>
<edge label="Rv1997 (pp) Rv2786c" source="222" target="47" weight="1.0" weightOut="1.0" weigthIn="1.0" countOut="1.0" countIn="1.0">
<att type="string" name="edge.targetArrowShape" value="DIAMOND"/>
<att type="string" name="shared_name" value="Rv1997 (pp) Rv2786c"/></edge>
<edge label="Rv1997 (pp) Rv3846" source="222" target="197" weight="1.0" weightOut="1.0" weigthIn="1.0" countOut="1.0" countIn="1.0">
<att type="string" name="edge.targetArrowShape" value="DIAMOND"/>
<att type="string" name="shared_name" value="Rv1997 (pp) Rv3846"/></edge>
<edge label="Rv2427c (pp) Rv2845c" source="223" target="169" weight="1.0" weightOut="1.0" weigthIn="1.0" countOut="1.0" countIn="1.0">
<att type="string" name="edge.targetArrowShape" value="DIAMOND"/>
<att type="string" name="shared_name" value="Rv2427c (pp) Rv2845c"/></edge>
<edge label="Rv2427c (pp) Rv3043c" source="223" target="133" weight="1.0" weightOut="1.0" weigthIn="1.0" countOut="1.0" countIn="1.0">
<att type="string" name="edge.targetArrowShape" value="DIAMOND"/>
<att type="string" name="shared_name" value="Rv2427c (pp) Rv3043c"/></edge>
<edge label="Rv2925c (pp) Rv2462c" source="224" target="392" weight="1.0" weightOut="1.0" weigthIn="1.0" countOut="1.0" countIn="1.0">
<att type="string" name="edge.targetArrowShape" value="DIAMOND"/>
<att type="string" name="shared_name" value="Rv2925c (pp) Rv2462c"/></edge>
<edge label="Rv2925c (pp) Rv3063" source="224" target="151" weight="1.0" weightOut="1.0" weigthIn="1.0" countOut="1.0" countIn="1.0">
<att type="string" name="edge.targetArrowShape" value="DIAMOND"/>
<att type="string" name="shared_name" value="Rv2925c (pp) Rv3063"/></edge>
<edge label="Rv2200c (pp) Rv3043c" source="225" target="133" weight="1.0" weightOut="1.0" weigthIn="1.0" countOut="1.5" countIn="1.5">
<att type="string" name="edge.targetArrowShape" value="DIAMOND"/>
<att type="string" name="shared_name" value="Rv2200c (pp) Rv3043c"/></edge>
<edge label="Rv2992c (pp) Rv1540" source="226" target="354" weight="1.0" weightOut="1.0" weigthIn="1.0" countOut="1.0" countIn="1.0">
<att type="string" name="edge.targetArrowShape" value="DIAMOND"/>
<att type="string" name="shared_name" value="Rv2992c (pp) Rv1540"/></edge>
<edge label="Rv2992c (pp) Rv2976c" source="226" target="139" weight="1.0" weightOut="1.0" weigthIn="1.0" countOut="1.0" countIn="1.0">
<att type="string" name="edge.targetArrowShape" value="DIAMOND"/>
<att type="string" name="shared_name" value="Rv2992c (pp) Rv2976c"/></edge>
<edge label="Rv1850 (pp) Rv1848" source="227" target="218" weight="1.0" weightOut="1.0" weigthIn="1.0" countOut="1.0" countIn="1.0">
<att type="string" name="edge.targetArrowShape" value="DIAMOND"/>
<att type="string" name="shared_name" value="Rv1850 (pp) Rv1848"/></edge>
<edge label="Rv1713 (pp) Rv0055" source="228" target="167" weight="1.0" weightOut="1.0" weigthIn="1.0" countOut="1.0" countIn="1.0">
<att type="string" name="edge.targetArrowShape" value="DIAMOND"/>
<att type="string" name="shared_name" value="Rv1713 (pp) Rv0055"/></edge>
<edge label="Rv1713 (pp) Rv0408" source="228" target="305" weight="1.0" weightOut="1.0" weigthIn="1.0" countOut="1.0" countIn="1.0">
<att type="string" name="edge.targetArrowShape" value="DIAMOND"/>
<att type="string" name="shared_name" value="Rv1713 (pp) Rv0408"/></edge>
<edge label="Rv1713 (pp) Rv0651" source="228" target="329" weight="1.0" weightOut="1.0" weigthIn="1.0" countOut="1.0" countIn="1.0">
<att type="string" name="edge.targetArrowShape" value="DIAMOND"/>
<att type="string" name="shared_name" value="Rv1713 (pp) Rv0651"/></edge>
<edge label="Rv1713 (pp) Rv0652" source="228" target="331" weight="1.0" weightOut="1.0" weigthIn="1.0" countOut="1.0" countIn="1.0">
<att type="string" name="edge.targetArrowShape" value="DIAMOND"/>
<att type="string" name="shared_name" value="Rv1713 (pp) Rv0652"/></edge>
<edge label="Rv1713 (pp) Rv0702" source="228" target="410" weight="1.0" weightOut="1.0" weigthIn="1.0" countOut="5.166666507720947" countIn="5.166666507720947">
<att type="string" name="edge.targetArrowShape" value="DIAMOND"/>
<att type="string" name="shared_name" value="Rv1713 (pp) Rv0702"/></edge>
<edge label="Rv1713 (pp) Rv0704" source="228" target="413" weight="1.0" weightOut="1.0" weigthIn="1.0" countOut="1.5" countIn="1.5">
<att type="string" name="edge.targetArrowShape" value="DIAMOND"/>
<att type="string" name="shared_name" value="Rv1713 (pp) Rv0704"/></edge>
<edge label="Rv1713 (pp) Rv0707" source="228" target="419" weight="1.0" weightOut="1.0" weigthIn="1.0" countOut="1.0" countIn="1.0">
<att type="string" name="edge.targetArrowShape" value="DIAMOND"/>
<att type="string" name="shared_name" value="Rv1713 (pp) Rv0707"/></edge>
<edge label="Rv1713 (pp) Rv0708" source="228" target="418" weight="1.0" weightOut="1.0" weigthIn="1.0" countOut="1.0" countIn="1.0">
<att type="string" name="edge.targetArrowShape" value="DIAMOND"/>
<att type="string" name="shared_name" value="Rv1713 (pp) Rv0708"/></edge>
<edge label="Rv1713 (pp) Rv0710" source="228" target="427" weight="1.0" weightOut="1.0" weigthIn="1.0" countOut="1.0" countIn="1.0">
<att type="string" name="edge.targetArrowShape" value="DIAMOND"/>
<att type="string" name="shared_name" value="Rv1713 (pp) Rv0710"/></edge>
<edge label="Rv1713 (pp) Rv0715" source="228" target="425" weight="1.0" weightOut="1.0" weigthIn="1.0" countOut="1.0" countIn="1.0">
<att type="string" name="edge.targetArrowShape" value="DIAMOND"/>
<att type="string" name="shared_name" value="Rv1713 (pp) Rv0715"/></edge>
<edge label="Rv1713 (pp) Rv0716" source="228" target="432" weight="1.0" weightOut="1.0" weigthIn="1.0" countOut="1.0" countIn="1.0">
<att type="string" name="edge.targetArrowShape" value="DIAMOND"/>
<att type="string" name="shared_name" value="Rv1713 (pp) Rv0716"/></edge>
<edge label="Rv1713 (pp) Rv0717" source="228" target="431" weight="1.0" weightOut="1.0" weigthIn="1.0" countOut="1.0" countIn="1.0">
<att type="string" name="edge.targetArrowShape" value="DIAMOND"/>
<att type="string" name="shared_name" value="Rv1713 (pp) Rv0717"/></edge>
<edge label="Rv1713 (pp) Rv0718" source="228" target="430" weight="1.0" weightOut="1.0" weigthIn="1.0" countOut="1.0" countIn="1.0">
<att type="string" name="edge.targetArrowShape" value="DIAMOND"/>
<att type="string" name="shared_name" value="Rv1713 (pp) Rv0718"/></edge>
<edge label="Rv1713 (pp) Rv0719" source="228" target="429" weight="1.0" weightOut="1.0" weigthIn="1.0" countOut="1.0" countIn="1.0">
<att type="string" name="edge.targetArrowShape" value="DIAMOND"/>
<att type="string" name="shared_name" value="Rv1713 (pp) Rv0719"/></edge>
<edge label="Rv1713 (pp) Rv1014c" source="228" target="300" weight="1.0" weightOut="1.0" weigthIn="1.0" countOut="1.0" countIn="1.0">
<att type="string" name="edge.targetArrowShape" value="DIAMOND"/>
<att type="string" name="shared_name" value="Rv1713 (pp) Rv1014c"/></edge>
<edge label="Rv1713 (pp) Rv1641" source="228" target="104" weight="1.0" weightOut="1.0" weigthIn="1.0" countOut="1.0" countIn="1.0">
<att type="string" name="edge.targetArrowShape" value="DIAMOND"/>
<att type="string" name="shared_name" value="Rv1713 (pp) Rv1641"/></edge>
<edge label="Rv1713 (pp) Rv1643" source="228" target="101" weight="1.0" weightOut="1.0" weigthIn="1.0" countOut="1.0" countIn="1.0">
<att type="string" name="edge.targetArrowShape" value="DIAMOND"/>
<att type="string" name="shared_name" value="Rv1713 (pp) Rv1643"/></edge>
<edge label="Rv1713 (pp) Rv2150c" source="228" target="408" weight="1.0" weightOut="1.0" weigthIn="1.0" countOut="1.0" countIn="1.0">
<att type="string" name="edge.targetArrowShape" value="DIAMOND"/>
<att type="string" name="shared_name" value="Rv1713 (pp) Rv2150c"/></edge>
<edge label="Rv1713 (pp) Rv2441c" source="228" target="11" weight="1.0" weightOut="1.0" weigthIn="1.0" countOut="1.0" countIn="1.0">
<att type="string" name="edge.targetArrowShape" value="DIAMOND"/>
<att type="string" name="shared_name" value="Rv1713 (pp) Rv2441c"/></edge>
<edge label="Rv1713 (pp) Rv2592c" source="228" target="30" weight="1.0" weightOut="1.0" weigthIn="1.0" countOut="1.0" countIn="1.0">
<att type="string" name="edge.targetArrowShape" value="DIAMOND"/>
<att type="string" name="shared_name" value="Rv1713 (pp) Rv2592c"/></edge>
<edge label="Rv1713 (pp) Rv2614c" source="228" target="200" weight="1.0" weightOut="1.0" weigthIn="1.0" countOut="1.0" countIn="1.0">
<att type="string" name="edge.targetArrowShape" value="DIAMOND"/>
<att type="string" name="shared_name" value="Rv1713 (pp) Rv2614c"/></edge>
<edge label="Rv1713 (pp) Rv2746c" source="228" target="281" weight="1.0" weightOut="1.0" weigthIn="1.0" countOut="1.0" countIn="1.0">
<att type="string" name="edge.targetArrowShape" value="DIAMOND"/>
<att type="string" name="shared_name" value="Rv1713 (pp) Rv2746c"/></edge>
<edge label="Rv1713 (pp) Rv2785c" source="228" target="10" weight="1.0" weightOut="1.0" weigthIn="1.0" countOut="1.0" countIn="1.0">
<att type="string" name="edge.targetArrowShape" value="DIAMOND"/>
<att type="string" name="shared_name" value="Rv1713 (pp) Rv2785c"/></edge>
<edge label="Rv1713 (pp) Rv2839c" source="228" target="175" weight="1.0" weightOut="1.0" weigthIn="1.0" countOut="1.0" countIn="1.0">
<att type="string" name="edge.targetArrowShape" value="DIAMOND"/>
<att type="string" name="shared_name" value="Rv1713 (pp) Rv2839c"/></edge>
<edge label="Rv1713 (pp) Rv2890c" source="228" target="296" weight="1.0" weightOut="1.0" weigthIn="1.0" countOut="1.0" countIn="1.0">
<att type="string" name="edge.targetArrowShape" value="DIAMOND"/>
<att type="string" name="shared_name" value="Rv1713 (pp) Rv2890c"/></edge>
<edge label="Rv1713 (pp) Rv2909c" source="228" target="144" weight="1.0" weightOut="1.0" weigthIn="1.0" countOut="1.0" countIn="1.0">
<att type="string" name="edge.targetArrowShape" value="DIAMOND"/>
<att type="string" name="shared_name" value="Rv1713 (pp) Rv2909c"/></edge>
<edge label="Rv1713 (pp) Rv3054c" source="228" target="302" weight="1.0" weightOut="1.0" weigthIn="1.0" countOut="1.0" countIn="1.0">
<att type="string" name="edge.targetArrowShape" value="DIAMOND"/>
<att type="string" name="shared_name" value="Rv1713 (pp) Rv3054c"/></edge>
<edge label="Rv1713 (pp) Rv3442c" source="228" target="50" weight="1.0" weightOut="1.0" weigthIn="1.0" countOut="1.0" countIn="1.0">
<att type="string" name="edge.targetArrowShape" value="DIAMOND"/>
<att type="string" name="shared_name" value="Rv1713 (pp) Rv3442c"/></edge>
<edge label="Rv1713 (pp) Rv3458c" source="228" target="236" weight="1.0" weightOut="1.0" weigthIn="1.0" countOut="1.0" countIn="1.0">
<att type="string" name="edge.targetArrowShape" value="DIAMOND"/>
<att type="string" name="shared_name" value="Rv1713 (pp) Rv3458c"/></edge>
<edge label="Rv1713 (pp) Rv3461c" source="228" target="131" weight="1.0" weightOut="1.0" weigthIn="1.0" countOut="1.0" countIn="1.0">
<att type="string" name="edge.targetArrowShape" value="DIAMOND"/>
<att type="string" name="shared_name" value="Rv1713 (pp) Rv3461c"/></edge>
<edge label="Rv3809c (pp) Rv2752c" source="229" target="289" weight="1.0" weightOut="1.0" weigthIn="1.0" countOut="1.0" countIn="1.0">
<att type="string" name="edge.targetArrowShape" value="DIAMOND"/>
<att type="string" name="shared_name" value="Rv3809c (pp) Rv2752c"/></edge>
<edge label="Rv2163c (pp) Rv2748c" source="230" target="153" weight="1.0" weightOut="1.0" weigthIn="1.0" countOut="1.0" countIn="1.0">
<att type="string" name="edge.targetArrowShape" value="DIAMOND"/>
<att type="string" name="shared_name" value="Rv2163c (pp) Rv2748c"/></edge>
<edge label="Rv1007c (pp) Rv1617" source="231" target="24" weight="1.0" weightOut="1.0" weigthIn="1.0" countOut="1.5" countIn="1.5">
<att type="string" name="edge.targetArrowShape" value="DIAMOND"/>
<att type="string" name="shared_name" value="Rv1007c (pp) Rv1617"/></edge>
<edge label="Rv1007c (pp) Rv1638" source="231" target="56" weight="1.0" weightOut="1.0" weigthIn="1.0" countOut="1.0" countIn="1.0">
<att type="string" name="edge.targetArrowShape" value="DIAMOND"/>
<att type="string" name="shared_name" value="Rv1007c (pp) Rv1638"/></edge>
<edge label="Rv1007c (pp) Rv2357c" source="231" target="272" weight="1.0" weightOut="1.0" weigthIn="1.0" countOut="1.0" countIn="1.0">
<att type="string" name="edge.targetArrowShape" value="DIAMOND"/>
<att type="string" name="shared_name" value="Rv1007c (pp) Rv2357c"/></edge>
<edge label="Rv1007c (pp) Rv2497c" source="231" target="109" weight="1.0" weightOut="1.0" weigthIn="1.0" countOut="1.0" countIn="1.0">
<att type="string" name="edge.targetArrowShape" value="DIAMOND"/>
<att type="string" name="shared_name" value="Rv1007c (pp) Rv2497c"/></edge>
<edge label="Rv1007c (pp) Rv2916c" source="231" target="12" weight="1.0" weightOut="1.0" weigthIn="1.0" countOut="1.0" countIn="1.0">
<att type="string" name="edge.targetArrowShape" value="DIAMOND"/>
<att type="string" name="shared_name" value="Rv1007c (pp) Rv2916c"/></edge>
<edge label="Rv1007c (pp) Rv2988c" source="231" target="116" weight="1.0" weightOut="1.0" weigthIn="1.0" countOut="1.0" countIn="1.0">
<att type="string" name="edge.targetArrowShape" value="DIAMOND"/>
<att type="string" name="shared_name" value="Rv1007c (pp) Rv2988c"/></edge>
<edge label="Rv1007c (pp) Rv3051c" source="231" target="132" weight="1.0" weightOut="1.0" weigthIn="1.0" countOut="1.0" countIn="1.0">
<att type="string" name="edge.targetArrowShape" value="DIAMOND"/>
<att type="string" name="shared_name" value="Rv1007c (pp) Rv3051c"/></edge>
<edge label="Rv1175c (pp) Rv1162" source="232" target="185" weight="1.0" weightOut="1.0" weigthIn="1.0" countOut="1.0" countIn="1.0">
<att type="string" name="edge.targetArrowShape" value="DIAMOND"/>
<att type="string" name="shared_name" value="Rv1175c (pp) Rv1162"/></edge>
<edge label="Rv2674 (pp) Rv0137c" source="233" target="64" weight="1.0" weightOut="1.0" weigthIn="1.0" countOut="1.0" countIn="1.0">
<att type="string" name="edge.targetArrowShape" value="DIAMOND"/>
<att type="string" name="shared_name" value="Rv2674 (pp) Rv0137c"/></edge>
<edge label="Rv2674 (pp) Rv0685" source="233" target="309" weight="1.0" weightOut="1.0" weigthIn="1.0" countOut="1.8333333730697632" countIn="1.8333333730697632">
<att type="string" name="edge.targetArrowShape" value="DIAMOND"/>
<att type="string" name="shared_name" value="Rv2674 (pp) Rv0685"/></edge>
<edge label="Rv2674 (pp) Rv2497c" source="233" target="109" weight="1.0" weightOut="1.0" weigthIn="1.0" countOut="1.0" countIn="1.0">
<att type="string" name="edge.targetArrowShape" value="DIAMOND"/>
<att type="string" name="shared_name" value="Rv2674 (pp) Rv2497c"/></edge>
<edge label="Rv2604c (pp) Rv2606c" source="234" target="264" weight="1.0" weightOut="1.0" weigthIn="1.0" countOut="1.0" countIn="1.0">
<att type="string" name="edge.targetArrowShape" value="DIAMOND"/>
<att type="string" name="shared_name" value="Rv2604c (pp) Rv2606c"/></edge>
<edge label="Rv0639 (pp) Rv0053" source="235" target="172" weight="1.0" weightOut="1.0" weigthIn="1.0" countOut="1.0" countIn="1.0">
<att type="string" name="edge.targetArrowShape" value="DIAMOND"/>
<att type="string" name="shared_name" value="Rv0639 (pp) Rv0053"/></edge>
<edge label="Rv0639 (pp) Rv0667" source="235" target="344" weight="1.0" weightOut="1.0" weigthIn="1.0" countOut="1.5" countIn="1.5">
<att type="string" name="edge.targetArrowShape" value="DIAMOND"/>
<att type="string" name="shared_name" value="Rv0639 (pp) Rv0667"/></edge>
<edge label="Rv0639 (pp) Rv0668" source="235" target="347" weight="1.0" weightOut="1.0" weigthIn="1.0" countOut="1.0" countIn="1.0">
<att type="string" name="edge.targetArrowShape" value="DIAMOND"/>
<att type="string" name="shared_name" value="Rv0639 (pp) Rv0668"/></edge>
<edge label="Rv0639 (pp) Rv1017c" source="235" target="239" weight="1.0" weightOut="1.0" weigthIn="1.0" countOut="1.5" countIn="1.5">
<att type="string" name="edge.targetArrowShape" value="DIAMOND"/>
<att type="string" name="shared_name" value="Rv0639 (pp) Rv1017c"/></edge>
<edge label="Rv0639 (pp) Rv1297" source="235" target="306" weight="1.0" weightOut="1.0" weigthIn="1.0" countOut="1.3333333730697632" countIn="1.3333333730697632">
<att type="string" name="edge.targetArrowShape" value="DIAMOND"/>
<att type="string" name="shared_name" value="Rv0639 (pp) Rv1297"/></edge>
<edge label="Rv0639 (pp) Rv1338" source="235" target="440" weight="1.0" weightOut="1.0" weigthIn="1.0" countOut="1.3333333730697632" countIn="1.3333333730697632">
<att type="string" name="edge.targetArrowShape" value="DIAMOND"/>
<att type="string" name="shared_name" value="Rv0639 (pp) Rv1338"/></edge>
<edge label="Rv0639 (pp) Rv2909c" source="235" target="144" weight="1.0" weightOut="1.0" weigthIn="1.0" countOut="1.0" countIn="1.0">
<att type="string" name="edge.targetArrowShape" value="DIAMOND"/>
<att type="string" name="shared_name" value="Rv0639 (pp) Rv2909c"/></edge>
<edge label="Rv0639 (pp) Rv3441c" source="235" target="8" weight="1.0" weightOut="1.0" weigthIn="1.0" countOut="1.0" countIn="1.0">
<att type="string" name="edge.targetArrowShape" value="DIAMOND"/>
<att type="string" name="shared_name" value="Rv0639 (pp) Rv3441c"/></edge>
<edge label="Rv0639 (pp) Rv3457c" source="235" target="251" weight="1.0" weightOut="1.0" weigthIn="1.0" countOut="1.0" countIn="1.0">
<att type="string" name="edge.targetArrowShape" value="DIAMOND"/>
<att type="string" name="shared_name" value="Rv0639 (pp) Rv3457c"/></edge>
<edge label="Rv0639 (pp) Rv3708c" source="235" target="203" weight="1.0" weightOut="1.0" weigthIn="1.0" countOut="2.0" countIn="2.0">
<att type="string" name="edge.targetArrowShape" value="DIAMOND"/>
<att type="string" name="shared_name" value="Rv0639 (pp) Rv3708c"/></edge>
<edge label="Rv0639 (pp) Rv3914" source="235" target="335" weight="1.0" weightOut="1.0" weigthIn="1.0" countOut="1.4500000476837158" countIn="1.4500000476837158">
<att type="string" name="edge.targetArrowShape" value="DIAMOND"/>
<att type="string" name="shared_name" value="Rv0639 (pp) Rv3914"/></edge>
<edge label="Rv3458c (pp) Rv0685" source="236" target="309" weight="1.0" weightOut="1.0" weigthIn="1.0" countOut="2.3333332538604736" countIn="2.3333332538604736">
<att type="string" name="edge.targetArrowShape" value="DIAMOND"/>
<att type="string" name="shared_name" value="Rv3458c (pp) Rv0685"/></edge>
<edge label="Rv3458c (pp) Rv1464" source="236" target="428" weight="1.0" weightOut="1.0" weigthIn="1.0" countOut="1.0" countIn="1.0">
<att type="string" name="edge.targetArrowShape" value="DIAMOND"/>
<att type="string" name="shared_name" value="Rv3458c (pp) Rv1464"/></edge>
<edge label="Rv3458c (pp) Rv1641" source="236" target="104" weight="1.0" weightOut="1.0" weigthIn="1.0" countOut="1.0" countIn="1.0">
<att type="string" name="edge.targetArrowShape" value="DIAMOND"/>
<att type="string" name="shared_name" value="Rv3458c (pp) Rv1641"/></edge>
<edge label="Rv3458c (pp) Rv2534c" source="236" target="379" weight="1.0" weightOut="1.0" weigthIn="1.0" countOut="1.0" countIn="1.0">
<att type="string" name="edge.targetArrowShape" value="DIAMOND"/>
<att type="string" name="shared_name" value="Rv3458c (pp) Rv2534c"/></edge>
<edge label="Rv3458c (pp) Rv2882c" source="236" target="249" weight="1.0" weightOut="1.0" weigthIn="1.0" countOut="1.8333333730697632" countIn="1.8333333730697632">
<att type="string" name="edge.targetArrowShape" value="DIAMOND"/>
<att type="string" name="shared_name" value="Rv3458c (pp) Rv2882c"/></edge>
<edge label="Rv0647c (pp) Rv3676" source="237" target="252" weight="1.0" weightOut="1.0" weigthIn="1.0" countOut="1.0" countIn="1.0">
<att type="string" name="edge.targetArrowShape" value="DIAMOND"/>
<att type="string" name="shared_name" value="Rv0647c (pp) Rv3676"/></edge>
<edge label="Rv2368c (pp) Rv0208c" source="238" target="1" weight="1.0" weightOut="1.0" weigthIn="1.0" countOut="1.0" countIn="1.0">
<att type="string" name="edge.targetArrowShape" value="DIAMOND"/>
<att type="string" name="shared_name" value="Rv2368c (pp) Rv0208c"/></edge>
<edge label="Rv1017c (pp) Rv0639" source="239" target="235" weight="1.0" weightOut="1.0" weigthIn="1.0" countOut="1.0" countIn="1.0">
<att type="string" name="edge.targetArrowShape" value="DIAMOND"/>
<att type="string" name="shared_name" value="Rv1017c (pp) Rv0639"/></edge>
<edge label="Rv1017c (pp) Rv0703" source="239" target="411" weight="1.0" weightOut="1.0" weigthIn="1.0" countOut="1.0" countIn="1.0">
<att type="string" name="edge.targetArrowShape" value="DIAMOND"/>
<att type="string" name="shared_name" value="Rv1017c (pp) Rv0703"/></edge>
<edge label="Rv1017c (pp) Rv1151c" source="239" target="290" weight="1.0" weightOut="1.0" weigthIn="1.0" countOut="1.0" countIn="1.0">
<att type="string" name="edge.targetArrowShape" value="DIAMOND"/>
<att type="string" name="shared_name" value="Rv1017c (pp) Rv1151c"/></edge>
<edge label="Rv1017c (pp) Rv1292" source="239" target="284" weight="1.0" weightOut="1.0" weigthIn="1.0" countOut="1.0" countIn="1.0">
<att type="string" name="edge.targetArrowShape" value="DIAMOND"/>
<att type="string" name="shared_name" value="Rv1017c (pp) Rv1292"/></edge>
<edge label="Rv1017c (pp) Rv1315" source="239" target="412" weight="1.0" weightOut="1.0" weigthIn="1.0" countOut="1.0" countIn="1.0">
<att type="string" name="edge.targetArrowShape" value="DIAMOND"/>
<att type="string" name="shared_name" value="Rv1017c (pp) Rv1315"/></edge>
<edge label="Rv1017c (pp) Rv2436" source="239" target="155" weight="1.0" weightOut="1.0" weigthIn="1.0" countOut="1.0" countIn="1.0">
<att type="string" name="edge.targetArrowShape" value="DIAMOND"/>
<att type="string" name="shared_name" value="Rv1017c (pp) Rv2436"/></edge>
<edge label="Rv1017c (pp) Rv2841c" source="239" target="258" weight="1.0" weightOut="1.0" weigthIn="1.0" countOut="1.0" countIn="1.0">
<att type="string" name="edge.targetArrowShape" value="DIAMOND"/>
<att type="string" name="shared_name" value="Rv1017c (pp) Rv2841c"/></edge>
<edge label="Rv1017c (pp) Rv3014c" source="239" target="69" weight="1.0" weightOut="1.0" weigthIn="1.0" countOut="1.0" countIn="1.0">
<att type="string" name="edge.targetArrowShape" value="DIAMOND"/>
<att type="string" name="shared_name" value="Rv1017c (pp) Rv3014c"/></edge>
<edge label="Rv2153c (pp) Rv2158c" source="240" target="283" weight="1.0" weightOut="1.0" weigthIn="1.0" countOut="1.5" countIn="1.5">
<att type="string" name="edge.targetArrowShape" value="DIAMOND"/>
<att type="string" name="shared_name" value="Rv2153c (pp) Rv2158c"/></edge>
<edge label="Rv0733 (pp) Rv3610c" source="241" target="353" weight="1.0" weightOut="1.0" weigthIn="1.0" countOut="1.0" countIn="1.0">
<att type="string" name="edge.targetArrowShape" value="DIAMOND"/>
<att type="string" name="shared_name" value="Rv0733 (pp) Rv3610c"/></edge>
<edge label="Rv0732 (pp) Rv1821" source="242" target="177" weight="1.0" weightOut="1.0" weigthIn="1.0" countOut="1.0" countIn="1.0">
<att type="string" name="edge.targetArrowShape" value="DIAMOND"/>
<att type="string" name="shared_name" value="Rv0732 (pp) Rv1821"/></edge>
<edge label="Rv0732 (pp) Rv3240c" source="242" target="263" weight="1.0" weightOut="1.0" weigthIn="1.0" countOut="1.0" countIn="1.0">
<att type="string" name="edge.targetArrowShape" value="DIAMOND"/>
<att type="string" name="shared_name" value="Rv0732 (pp) Rv3240c"/></edge>
<edge label="Rv0735 (pp) Rv0668" source="243" target="347" weight="1.0" weightOut="1.0" weigthIn="1.0" countOut="1.0" countIn="1.0">
<att type="string" name="edge.targetArrowShape" value="DIAMOND"/>
<att type="string" name="shared_name" value="Rv0735 (pp) Rv0668"/></edge>
<edge label="Rv0735 (pp) Rv0736" source="243" target="245" weight="1.0" weightOut="1.0" weigthIn="1.0" countOut="1.0" countIn="1.0">
<att type="string" name="edge.targetArrowShape" value="DIAMOND"/>
<att type="string" name="shared_name" value="Rv0735 (pp) Rv0736"/></edge>
<edge label="Rv3417c (pp) Rv3418c" source="244" target="259" weight="1.0" weightOut="1.0" weigthIn="1.0" countOut="2.3333332538604736" countIn="2.3333332538604736">
<att type="string" name="edge.targetArrowShape" value="DIAMOND"/>
<att type="string" name="shared_name" value="Rv3417c (pp) Rv3418c"/></edge>
<edge label="Rv0736 (pp) Rv0735" source="245" target="243" weight="1.0" weightOut="1.0" weigthIn="1.0" countOut="1.0" countIn="1.0">
<att type="string" name="edge.targetArrowShape" value="DIAMOND"/>
<att type="string" name="shared_name" value="Rv0736 (pp) Rv0735"/></edge>
<edge label="Rv3375 (pp) Rv3009c" source="246" target="414" weight="1.0" weightOut="1.0" weigthIn="1.0" countOut="1.0" countIn="1.0">
<att type="string" name="edge.targetArrowShape" value="DIAMOND"/>
<att type="string" name="shared_name" value="Rv3375 (pp) Rv3009c"/></edge>
<edge label="Rv2756c (pp) Rv3610c" source="247" target="353" weight="1.0" weightOut="1.0" weigthIn="1.0" countOut="1.0" countIn="1.0">
<att type="string" name="edge.targetArrowShape" value="DIAMOND"/>
<att type="string" name="shared_name" value="Rv2756c (pp) Rv3610c"/></edge>
<edge label="Rv3644c (pp) Rv3721c" source="248" target="147" weight="1.0" weightOut="1.0" weigthIn="1.0" countOut="1.0" countIn="1.0">
<att type="string" name="edge.targetArrowShape" value="DIAMOND"/>
<att type="string" name="shared_name" value="Rv3644c (pp) Rv3721c"/></edge>
<edge label="Rv2882c (pp) Rv0053" source="249" target="172" weight="1.0" weightOut="1.0" weigthIn="1.0" countOut="1.3333333730697632" countIn="1.3333333730697632">
<att type="string" name="edge.targetArrowShape" value="DIAMOND"/>
<att type="string" name="shared_name" value="Rv2882c (pp) Rv0053"/></edge>
<edge label="Rv2882c (pp) Rv0056" source="249" target="168" weight="1.0" weightOut="1.0" weigthIn="1.0" countOut="1.3333333730697632" countIn="1.3333333730697632">
<att type="string" name="edge.targetArrowShape" value="DIAMOND"/>
<att type="string" name="shared_name" value="Rv2882c (pp) Rv0056"/></edge>
<edge label="Rv2882c (pp) Rv0640" source="249" target="257" weight="1.0" weightOut="1.0" weigthIn="1.0" countOut="2.25" countIn="2.25">
<att type="string" name="edge.targetArrowShape" value="DIAMOND"/>
<att type="string" name="shared_name" value="Rv2882c (pp) Rv0640"/></edge>
<edge label="Rv2882c (pp) Rv0641" source="249" target="256" weight="1.0" weightOut="1.0" weigthIn="1.0" countOut="4.416666507720947" countIn="4.416666507720947">
<att type="string" name="edge.targetArrowShape" value="DIAMOND"/>
<att type="string" name="shared_name" value="Rv2882c (pp) Rv0641"/></edge>
<edge label="Rv2882c (pp) Rv0682" source="249" target="312" weight="1.0" weightOut="1.0" weigthIn="1.0" countOut="1.4444444179534912" countIn="1.4444444179534912">
<att type="string" name="edge.targetArrowShape" value="DIAMOND"/>
<att type="string" name="shared_name" value="Rv2882c (pp) Rv0682"/></edge>
<edge label="Rv2882c (pp) Rv0683" source="249" target="314" weight="1.0" weightOut="1.0" weigthIn="1.0" countOut="2.1111111640930176" countIn="2.1111111640930176">
<att type="string" name="edge.targetArrowShape" value="DIAMOND"/>
<att type="string" name="shared_name" value="Rv2882c (pp) Rv0683"/></edge>
<edge label="Rv2882c (pp) Rv0700" source="249" target="407" weight="1.0" weightOut="1.0" weigthIn="1.0" countOut="1.75" countIn="1.75">
<att type="string" name="edge.targetArrowShape" value="DIAMOND"/>
<att type="string" name="shared_name" value="Rv2882c (pp) Rv0700"/></edge>
<edge label="Rv2882c (pp) Rv0701" source="249" target="409" weight="1.0" weightOut="1.0" weigthIn="1.0" countOut="1.3333333730697632" countIn="1.3333333730697632">
<att type="string" name="edge.targetArrowShape" value="DIAMOND"/>
<att type="string" name="shared_name" value="Rv2882c (pp) Rv0701"/></edge>
<edge label="Rv2882c (pp) Rv0702" source="249" target="410" weight="1.0" weightOut="1.0" weigthIn="1.0" countOut="3.0" countIn="3.0">
<att type="string" name="edge.targetArrowShape" value="DIAMOND"/>
<att type="string" name="shared_name" value="Rv2882c (pp) Rv0702"/></edge>
<edge label="Rv2882c (pp) Rv0703" source="249" target="411" weight="1.0" weightOut="1.0" weigthIn="1.0" countOut="1.25" countIn="1.25">
<att type="string" name="edge.targetArrowShape" value="DIAMOND"/>
<att type="string" name="shared_name" value="Rv2882c (pp) Rv0703"/></edge>
<edge label="Rv2882c (pp) Rv0704" source="249" target="413" weight="1.0" weightOut="1.0" weigthIn="1.0" countOut="6.277777671813965" countIn="6.277777671813965">
<att type="string" name="edge.targetArrowShape" value="DIAMOND"/>
<att type="string" name="shared_name" value="Rv2882c (pp) Rv0704"/></edge>
<edge label="Rv2882c (pp) Rv0705" source="249" target="417" weight="1.0" weightOut="1.0" weigthIn="1.0" countOut="1.7777777910232544" countIn="1.7777777910232544">
<att type="string" name="edge.targetArrowShape" value="DIAMOND"/>
<att type="string" name="shared_name" value="Rv2882c (pp) Rv0705"/></edge>
<edge label="Rv2882c (pp) Rv0706" source="249" target="415" weight="1.0" weightOut="1.0" weigthIn="1.0" countOut="1.0" countIn="1.0">
<att type="string" name="edge.targetArrowShape" value="DIAMOND"/>
<att type="string" name="shared_name" value="Rv2882c (pp) Rv0706"/></edge>
<edge label="Rv2882c (pp) Rv0707" source="249" target="419" weight="1.0" weightOut="1.0" weigthIn="1.0" countOut="1.6666666269302368" countIn="1.6666666269302368">
<att type="string" name="edge.targetArrowShape" value="DIAMOND"/>
<att type="string" name="shared_name" value="Rv2882c (pp) Rv0707"/></edge>
<edge label="Rv2882c (pp) Rv0708" source="249" target="418" weight="1.0" weightOut="1.0" weigthIn="1.0" countOut="1.3333333730697632" countIn="1.3333333730697632">
<att type="string" name="edge.targetArrowShape" value="DIAMOND"/>
<att type="string" name="shared_name" value="Rv2882c (pp) Rv0708"/></edge>
<edge label="Rv2882c (pp) Rv0710" source="249" target="427" weight="1.0" weightOut="1.0" weigthIn="1.0" countOut="2.0" countIn="2.0">
<att type="string" name="edge.targetArrowShape" value="DIAMOND"/>
<att type="string" name="shared_name" value="Rv2882c (pp) Rv0710"/></edge>
<edge label="Rv2882c (pp) Rv0714" source="249" target="424" weight="1.0" weightOut="1.0" weigthIn="1.0" countOut="1.25" countIn="1.25">
<att type="string" name="edge.targetArrowShape" value="DIAMOND"/>
<att type="string" name="shared_name" value="Rv2882c (pp) Rv0714"/></edge>
<edge label="Rv2882c (pp) Rv0715" source="249" target="425" weight="1.0" weightOut="1.0" weigthIn="1.0" countOut="1.3333333730697632" countIn="1.3333333730697632">
<att type="string" name="edge.targetArrowShape" value="DIAMOND"/>
<att type="string" name="shared_name" value="Rv2882c (pp) Rv0715"/></edge>
<edge label="Rv2882c (pp) Rv0716" source="249" target="432" weight="1.0" weightOut="1.0" weigthIn="1.0" countOut="1.6666666269302368" countIn="1.6666666269302368">
<att type="string" name="edge.targetArrowShape" value="DIAMOND"/>
<att type="string" name="shared_name" value="Rv2882c (pp) Rv0716"/></edge>
<edge label="Rv2882c (pp) Rv0717" source="249" target="431" weight="1.0" weightOut="1.0" weigthIn="1.0" countOut="1.3333333730697632" countIn="1.3333333730697632">
<att type="string" name="edge.targetArrowShape" value="DIAMOND"/>
<att type="string" name="shared_name" value="Rv2882c (pp) Rv0717"/></edge>
<edge label="Rv2882c (pp) Rv0718" source="249" target="430" weight="1.0" weightOut="1.0" weigthIn="1.0" countOut="1.3333333730697632" countIn="1.3333333730697632">
<att type="string" name="edge.targetArrowShape" value="DIAMOND"/>
<att type="string" name="shared_name" value="Rv2882c (pp) Rv0718"/></edge>
<edge label="Rv2882c (pp) Rv0719" source="249" target="429" weight="1.0" weightOut="1.0" weigthIn="1.0" countOut="1.0" countIn="1.0">
<att type="string" name="edge.targetArrowShape" value="DIAMOND"/>
<att type="string" name="shared_name" value="Rv2882c (pp) Rv0719"/></edge>
<edge label="Rv2882c (pp) Rv0720" source="249" target="442" weight="1.0" weightOut="1.0" weigthIn="1.0" countOut="1.0" countIn="1.0">
<att type="string" name="edge.targetArrowShape" value="DIAMOND"/>
<att type="string" name="shared_name" value="Rv2882c (pp) Rv0720"/></edge>
<edge label="Rv2882c (pp) Rv0721" source="249" target="444" weight="1.0" weightOut="1.0" weigthIn="1.0" countOut="1.7777777910232544" countIn="1.7777777910232544">
<att type="string" name="edge.targetArrowShape" value="DIAMOND"/>
<att type="string" name="shared_name" value="Rv2882c (pp) Rv0721"/></edge>
<edge label="Rv2882c (pp) Rv0722" source="249" target="445" weight="1.0" weightOut="1.0" weigthIn="1.0" countOut="1.3333333730697632" countIn="1.3333333730697632">
<att type="string" name="edge.targetArrowShape" value="DIAMOND"/>
<att type="string" name="shared_name" value="Rv2882c (pp) Rv0722"/></edge>
<edge label="Rv2882c (pp) Rv0723" source="249" target="438" weight="1.0" weightOut="1.0" weigthIn="1.0" countOut="1.0" countIn="1.0">
<att type="string" name="edge.targetArrowShape" value="DIAMOND"/>
<att type="string" name="shared_name" value="Rv2882c (pp) Rv0723"/></edge>
<edge label="Rv2882c (pp) Rv1298" source="249" target="316" weight="1.0" weightOut="1.0" weigthIn="1.0" countOut="1.0" countIn="1.0">
<att type="string" name="edge.targetArrowShape" value="DIAMOND"/>
<att type="string" name="shared_name" value="Rv2882c (pp) Rv1298"/></edge>
<edge label="Rv2882c (pp) Rv1643" source="249" target="101" weight="1.0" weightOut="1.0" weigthIn="1.0" countOut="1.0" countIn="1.0">
<att type="string" name="edge.targetArrowShape" value="DIAMOND"/>
<att type="string" name="shared_name" value="Rv2882c (pp) Rv1643"/></edge>
<edge label="Rv2882c (pp) Rv2057c" source="249" target="181" weight="1.0" weightOut="1.0" weigthIn="1.0" countOut="1.3333333730697632" countIn="1.3333333730697632">
<att type="string" name="edge.targetArrowShape" value="DIAMOND"/>
<att type="string" name="shared_name" value="Rv2882c (pp) Rv2057c"/></edge>
<edge label="Rv2882c (pp) Rv2412" source="249" target="202" weight="1.0" weightOut="1.0" weigthIn="1.0" countOut="1.3333333730697632" countIn="1.3333333730697632">
<att type="string" name="edge.targetArrowShape" value="DIAMOND"/>
<att type="string" name="shared_name" value="Rv2882c (pp) Rv2412"/></edge>
<edge label="Rv2882c (pp) Rv2441c" source="249" target="11" weight="1.0" weightOut="1.0" weigthIn="1.0" countOut="1.3333333730697632" countIn="1.3333333730697632">
<att type="string" name="edge.targetArrowShape" value="DIAMOND"/>
<att type="string" name="shared_name" value="Rv2882c (pp) Rv2441c"/></edge>
<edge label="Rv2882c (pp) Rv2442c" source="249" target="6" weight="1.0" weightOut="1.0" weigthIn="1.0" countOut="1.0" countIn="1.0">
<att type="string" name="edge.targetArrowShape" value="DIAMOND"/>
<att type="string" name="shared_name" value="Rv2882c (pp) Rv2442c"/></edge>
<edge label="Rv2882c (pp) Rv2785c" source="249" target="10" weight="1.0" weightOut="1.0" weigthIn="1.0" countOut="1.3333333730697632" countIn="1.3333333730697632">
<att type="string" name="edge.targetArrowShape" value="DIAMOND"/>
<att type="string" name="shared_name" value="Rv2882c (pp) Rv2785c"/></edge>
<edge label="Rv2882c (pp) Rv2890c" source="249" target="296" weight="1.0" weightOut="1.0" weigthIn="1.0" countOut="2.9166667461395264" countIn="2.9166667461395264">
<att type="string" name="edge.targetArrowShape" value="DIAMOND"/>
<att type="string" name="shared_name" value="Rv2882c (pp) Rv2890c"/></edge>
<edge label="Rv2882c (pp) Rv2904c" source="249" target="220" weight="1.0" weightOut="1.0" weigthIn="1.0" countOut="1.3333333730697632" countIn="1.3333333730697632">
<att type="string" name="edge.targetArrowShape" value="DIAMOND"/>
<att type="string" name="shared_name" value="Rv2882c (pp) Rv2904c"/></edge>
<edge label="Rv2882c (pp) Rv2909c" source="249" target="144" weight="1.0" weightOut="1.0" weigthIn="1.0" countOut="1.7000000476837158" countIn="1.7000000476837158">
<att type="string" name="edge.targetArrowShape" value="DIAMOND"/>
<att type="string" name="shared_name" value="Rv2882c (pp) Rv2909c"/></edge>
<edge label="Rv2882c (pp) Rv3442c" source="249" target="50" weight="1.0" weightOut="1.0" weigthIn="1.0" countOut="1.6666666269302368" countIn="1.6666666269302368">
<att type="string" name="edge.targetArrowShape" value="DIAMOND"/>
<att type="string" name="shared_name" value="Rv2882c (pp) Rv3442c"/></edge>
<edge label="Rv2882c (pp) Rv3443c" source="249" target="41" weight="1.0" weightOut="1.0" weigthIn="1.0" countOut="1.0" countIn="1.0">
<att type="string" name="edge.targetArrowShape" value="DIAMOND"/>
<att type="string" name="shared_name" value="Rv2882c (pp) Rv3443c"/></edge>
<edge label="Rv2882c (pp) Rv3456c" source="249" target="195" weight="1.0" weightOut="1.0" weigthIn="1.0" countOut="1.6666666269302368" countIn="1.6666666269302368">
<att type="string" name="edge.targetArrowShape" value="DIAMOND"/>
<att type="string" name="shared_name" value="Rv2882c (pp) Rv3456c"/></edge>
<edge label="Rv2882c (pp) Rv3458c" source="249" target="236" weight="1.0" weightOut="1.0" weigthIn="1.0" countOut="1.3333333730697632" countIn="1.3333333730697632">
<att type="string" name="edge.targetArrowShape" value="DIAMOND"/>
<att type="string" name="shared_name" value="Rv2882c (pp) Rv3458c"/></edge>
<edge label="Rv2882c (pp) Rv3459c" source="249" target="271" weight="1.0" weightOut="1.0" weigthIn="1.0" countOut="1.6666666269302368" countIn="1.6666666269302368">
<att type="string" name="edge.targetArrowShape" value="DIAMOND"/>
<att type="string" name="shared_name" value="Rv2882c (pp) Rv3459c"/></edge>
<edge label="Rv2882c (pp) Rv3460c" source="249" target="121" weight="1.0" weightOut="1.0" weigthIn="1.0" countOut="1.7777777910232544" countIn="1.7777777910232544">
<att type="string" name="edge.targetArrowShape" value="DIAMOND"/>
<att type="string" name="shared_name" value="Rv2882c (pp) Rv3460c"/></edge>
<edge label="Rv3924c (pp) Rv0634B" source="250" target="364" weight="1.0" weightOut="1.0" weigthIn="1.0" countOut="1.0" countIn="1.0">
<att type="string" name="edge.targetArrowShape" value="DIAMOND"/>
<att type="string" name="shared_name" value="Rv3924c (pp) Rv0634B"/></edge>
<edge label="Rv3457c (pp) Rv0350" source="251" target="194" weight="1.0" weightOut="1.0" weigthIn="1.0" countOut="1.0" countIn="1.0">
<att type="string" name="edge.targetArrowShape" value="DIAMOND"/>
<att type="string" name="shared_name" value="Rv3457c (pp) Rv0350"/></edge>
<edge label="Rv3457c (pp) Rv1080c" source="251" target="115" weight="1.0" weightOut="1.0" weigthIn="1.0" countOut="1.3333333730697632" countIn="1.3333333730697632">
<att type="string" name="edge.targetArrowShape" value="DIAMOND"/>
<att type="string" name="shared_name" value="Rv3457c (pp) Rv1080c"/></edge>
<edge label="Rv3457c (pp) Rv1391" source="251" target="285" weight="1.0" weightOut="1.0" weigthIn="1.0" countOut="1.0" countIn="1.0">
<att type="string" name="edge.targetArrowShape" value="DIAMOND"/>
<att type="string" name="shared_name" value="Rv3457c (pp) Rv1391"/></edge>
<edge label="Rv3457c (pp) Rv1629" source="251" target="79" weight="1.0" weightOut="1.0" weigthIn="1.0" countOut="1.0" countIn="1.0">
<att type="string" name="edge.targetArrowShape" value="DIAMOND"/>
<att type="string" name="shared_name" value="Rv3457c (pp) Rv1629"/></edge>
<edge label="Rv3457c (pp) Rv2703" source="251" target="212" weight="1.0" weightOut="1.0" weigthIn="1.0" countOut="2.8333332538604736" countIn="2.8333332538604736">
<att type="string" name="edge.targetArrowShape" value="DIAMOND"/>
<att type="string" name="shared_name" value="Rv3457c (pp) Rv2703"/></edge>
<edge label="Rv3457c (pp) Rv2710" source="251" target="134" weight="1.0" weightOut="1.0" weigthIn="1.0" countOut="1.0" countIn="1.0">
<att type="string" name="edge.targetArrowShape" value="DIAMOND"/>
<att type="string" name="shared_name" value="Rv3457c (pp) Rv2710"/></edge>
<edge label="Rv3457c (pp) Rv2783c" source="251" target="92" weight="1.0" weightOut="1.0" weigthIn="1.0" countOut="1.0" countIn="1.0">
<att type="string" name="edge.targetArrowShape" value="DIAMOND"/>
<att type="string" name="shared_name" value="Rv3457c (pp) Rv2783c"/></edge>
<edge label="Rv3457c (pp) Rv2841c" source="251" target="258" weight="1.0" weightOut="1.0" weigthIn="1.0" countOut="1.0" countIn="1.0">
<att type="string" name="edge.targetArrowShape" value="DIAMOND"/>
<att type="string" name="shared_name" value="Rv3457c (pp) Rv2841c"/></edge>
<edge label="Rv3457c (pp) Rv3462c" source="251" target="141" weight="1.0" weightOut="1.0" weigthIn="1.0" countOut="1.3333333730697632" countIn="1.3333333730697632">
<att type="string" name="edge.targetArrowShape" value="DIAMOND"/>
<att type="string" name="shared_name" value="Rv3457c (pp) Rv3462c"/></edge>
<edge label="Rv3457c (pp) Rv3646c" source="251" target="273" weight="1.0" weightOut="1.0" weigthIn="1.0" countOut="1.75" countIn="1.75">
<att type="string" name="edge.targetArrowShape" value="DIAMOND"/>
<att type="string" name="shared_name" value="Rv3457c (pp) Rv3646c"/></edge>
<edge label="Rv3457c (pp) Rv3676" source="251" target="252" weight="1.0" weightOut="1.0" weigthIn="1.0" countOut="1.8333333730697632" countIn="1.8333333730697632">
<att type="string" name="edge.targetArrowShape" value="DIAMOND"/>
<att type="string" name="shared_name" value="Rv3457c (pp) Rv3676"/></edge>
<edge label="Rv3676 (pp) Rv0647c" source="252" target="237" weight="1.0" weightOut="1.0" weigthIn="1.0" countOut="1.0" countIn="1.0">
<att type="string" name="edge.targetArrowShape" value="DIAMOND"/>
<att type="string" name="shared_name" value="Rv3676 (pp) Rv0647c"/></edge>
<edge label="Rv3676 (pp) Rv3457c" source="252" target="251" weight="1.0" weightOut="1.0" weigthIn="1.0" countOut="2.3333332538604736" countIn="2.3333332538604736">
<att type="string" name="edge.targetArrowShape" value="DIAMOND"/>
<att type="string" name="shared_name" value="Rv3676 (pp) Rv3457c"/></edge>
<edge label="Rv0440 (pp) Rv1392" source="253" target="286" weight="1.0" weightOut="1.0" weigthIn="1.0" countOut="1.3333333730697632" countIn="1.3333333730697632">
<att type="string" name="edge.targetArrowShape" value="DIAMOND"/>
<att type="string" name="shared_name" value="Rv0440 (pp) Rv1392"/></edge>
<edge label="Rv0440 (pp) Rv1649" source="253" target="98" weight="1.0" weightOut="1.0" weigthIn="1.0" countOut="1.3333333730697632" countIn="1.3333333730697632">
<att type="string" name="edge.targetArrowShape" value="DIAMOND"/>
<att type="string" name="shared_name" value="Rv0440 (pp) Rv1649"/></edge>
<edge label="Rv0440 (pp) Rv2614c" source="253" target="200" weight="1.0" weightOut="1.0" weigthIn="1.0" countOut="1.3333333730697632" countIn="1.3333333730697632">
<att type="string" name="edge.targetArrowShape" value="DIAMOND"/>
<att type="string" name="shared_name" value="Rv0440 (pp) Rv2614c"/></edge>
<edge label="Rv0440 (pp) Rv2763c" source="253" target="360" weight="1.0" weightOut="1.0" weigthIn="1.0" countOut="1.3333333730697632" countIn="1.3333333730697632">
<att type="string" name="edge.targetArrowShape" value="DIAMOND"/>
<att type="string" name="shared_name" value="Rv0440 (pp) Rv2763c"/></edge>
<edge label="Rv0440 (pp) Rv3418c" source="253" target="259" weight="1.0" weightOut="1.0" weigthIn="1.0" countOut="1.0" countIn="1.0">
<att type="string" name="edge.targetArrowShape" value="DIAMOND"/>
<att type="string" name="shared_name" value="Rv0440 (pp) Rv3418c"/></edge>
<edge label="Rv1018c (pp) Rv0408" source="254" target="305" weight="1.0" weightOut="1.0" weigthIn="1.0" countOut="1.0" countIn="1.0">
<att type="string" name="edge.targetArrowShape" value="DIAMOND"/>
<att type="string" name="shared_name" value="Rv1018c (pp) Rv0408"/></edge>
<edge label="Rv3068c (pp) Rv1447c" source="255" target="204" weight="1.0" weightOut="1.0" weigthIn="1.0" countOut="1.0" countIn="1.0">
<att type="string" name="edge.targetArrowShape" value="DIAMOND"/>
<att type="string" name="shared_name" value="Rv3068c (pp) Rv1447c"/></edge>
<edge label="Rv3068c (pp) Rv2225" source="255" target="162" weight="1.0" weightOut="1.0" weigthIn="1.0" countOut="1.0" countIn="1.0">
<att type="string" name="edge.targetArrowShape" value="DIAMOND"/>
<att type="string" name="shared_name" value="Rv3068c (pp) Rv2225"/></edge>
<edge label="Rv3068c (pp) Rv2988c" source="255" target="116" weight="1.0" weightOut="1.0" weigthIn="1.0" countOut="1.0" countIn="1.0">
<att type="string" name="edge.targetArrowShape" value="DIAMOND"/>
<att type="string" name="shared_name" value="Rv3068c (pp) Rv2988c"/></edge>
<edge label="Rv3068c (pp) Rv3914" source="255" target="335" weight="1.0" weightOut="1.0" weigthIn="1.0" countOut="1.0" countIn="1.0">
<att type="string" name="edge.targetArrowShape" value="DIAMOND"/>
<att type="string" name="shared_name" value="Rv3068c (pp) Rv3914"/></edge>
<edge label="Rv0641 (pp) Rv0634B" source="256" target="364" weight="1.0" weightOut="1.0" weigthIn="1.0" countOut="2.0" countIn="2.0">
<att type="string" name="edge.targetArrowShape" value="DIAMOND"/>
<att type="string" name="shared_name" value="Rv0641 (pp) Rv0634B"/></edge>
<edge label="Rv0641 (pp) Rv0684" source="256" target="308" weight="1.0" weightOut="1.0" weigthIn="1.0" countOut="4.083333492279053" countIn="4.083333492279053">
<att type="string" name="edge.targetArrowShape" value="DIAMOND"/>
<att type="string" name="shared_name" value="Rv0641 (pp) Rv0684"/></edge>
<edge label="Rv0641 (pp) Rv1308" source="256" target="394" weight="1.0" weightOut="1.0" weigthIn="1.0" countOut="1.5833333730697632" countIn="1.5833333730697632">
<att type="string" name="edge.targetArrowShape" value="DIAMOND"/>
<att type="string" name="shared_name" value="Rv0641 (pp) Rv1308"/></edge>
<edge label="Rv0641 (pp) Rv1391" source="256" target="285" weight="1.0" weightOut="1.0" weigthIn="1.0" countOut="1.0" countIn="1.0">
<att type="string" name="edge.targetArrowShape" value="DIAMOND"/>
<att type="string" name="shared_name" value="Rv0641 (pp) Rv1391"/></edge>
<edge label="Rv0641 (pp) Rv2462c" source="256" target="392" weight="1.0" weightOut="1.0" weigthIn="1.0" countOut="1.0" countIn="1.0">
<att type="string" name="edge.targetArrowShape" value="DIAMOND"/>
<att type="string" name="shared_name" value="Rv0641 (pp) Rv2462c"/></edge>
<edge label="Rv0641 (pp) Rv2882c" source="256" target="249" weight="1.0" weightOut="1.0" weigthIn="1.0" countOut="8.38888931274414" countIn="8.38888931274414">
<att type="string" name="edge.targetArrowShape" value="DIAMOND"/>
<att type="string" name="shared_name" value="Rv0641 (pp) Rv2882c"/></edge>
<edge label="Rv0641 (pp) Rv3014c" source="256" target="69" weight="1.0" weightOut="1.0" weigthIn="1.0" countOut="1.0" countIn="1.0">
<att type="string" name="edge.targetArrowShape" value="DIAMOND"/>
<att type="string" name="shared_name" value="Rv0641 (pp) Rv3014c"/></edge>
<edge label="Rv0640 (pp) Rv0634B" source="257" target="364" weight="1.0" weightOut="1.0" weigthIn="1.0" countOut="1.6666666269302368" countIn="1.6666666269302368">
<att type="string" name="edge.targetArrowShape" value="DIAMOND"/>
<att type="string" name="shared_name" value="Rv0640 (pp) Rv0634B"/></edge>
<edge label="Rv0640 (pp) Rv0684" source="257" target="308" weight="1.0" weightOut="1.0" weigthIn="1.0" countOut="1.0" countIn="1.0">
<att type="string" name="edge.targetArrowShape" value="DIAMOND"/>
<att type="string" name="shared_name" value="Rv0640 (pp) Rv0684"/></edge>
<edge label="Rv0640 (pp) Rv0685" source="257" target="309" weight="1.0" weightOut="1.0" weigthIn="1.0" countOut="4.25" countIn="4.25">
<att type="string" name="edge.targetArrowShape" value="DIAMOND"/>
<att type="string" name="shared_name" value="Rv0640 (pp) Rv0685"/></edge>
<edge label="Rv0640 (pp) Rv1301" source="257" target="390" weight="1.0" weightOut="1.0" weigthIn="1.0" countOut="1.6666666269302368" countIn="1.6666666269302368">
<att type="string" name="edge.targetArrowShape" value="DIAMOND"/>
<att type="string" name="shared_name" value="Rv0640 (pp) Rv1301"/></edge>
<edge label="Rv0640 (pp) Rv2404c" source="257" target="52" weight="1.0" weightOut="1.0" weigthIn="1.0" countOut="1.0" countIn="1.0">
<att type="string" name="edge.targetArrowShape" value="DIAMOND"/>
<att type="string" name="shared_name" value="Rv0640 (pp) Rv2404c"/></edge>
<edge label="Rv0640 (pp) Rv2882c" source="257" target="249" weight="1.0" weightOut="1.0" weigthIn="1.0" countOut="1.3333333730697632" countIn="1.3333333730697632">
<att type="string" name="edge.targetArrowShape" value="DIAMOND"/>
<att type="string" name="shared_name" value="Rv0640 (pp) Rv2882c"/></edge>
<edge label="Rv0640 (pp) Rv2916c" source="257" target="12" weight="1.0" weightOut="1.0" weigthIn="1.0" countOut="1.0" countIn="1.0">
<att type="string" name="edge.targetArrowShape" value="DIAMOND"/>
<att type="string" name="shared_name" value="Rv0640 (pp) Rv2916c"/></edge>
<edge label="Rv2841c (pp) Rv0667" source="258" target="344" weight="1.0" weightOut="1.0" weigthIn="1.0" countOut="1.3333333730697632" countIn="1.3333333730697632">
<att type="string" name="edge.targetArrowShape" value="DIAMOND"/>
<att type="string" name="shared_name" value="Rv2841c (pp) Rv0667"/></edge>
<edge label="Rv2841c (pp) Rv0668" source="258" target="347" weight="1.0" weightOut="1.0" weigthIn="1.0" countOut="1.5" countIn="1.5">
<att type="string" name="edge.targetArrowShape" value="DIAMOND"/>
<att type="string" name="shared_name" value="Rv2841c (pp) Rv0668"/></edge>
<edge label="Rv2841c (pp) Rv0683" source="258" target="314" weight="1.0" weightOut="1.0" weigthIn="1.0" countOut="1.0" countIn="1.0">
<att type="string" name="edge.targetArrowShape" value="DIAMOND"/>
<att type="string" name="shared_name" value="Rv2841c (pp) Rv0683"/></edge>
<edge label="Rv2841c (pp) Rv0723" source="258" target="438" weight="1.0" weightOut="1.0" weigthIn="1.0" countOut="1.0" countIn="1.0">
<att type="string" name="edge.targetArrowShape" value="DIAMOND"/>
<att type="string" name="shared_name" value="Rv2841c (pp) Rv0723"/></edge>
<edge label="Rv2841c (pp) Rv3457c" source="258" target="251" weight="1.0" weightOut="1.0" weigthIn="1.0" countOut="1.25" countIn="1.25">
<att type="string" name="edge.targetArrowShape" value="DIAMOND"/>
<att type="string" name="shared_name" value="Rv2841c (pp) Rv3457c"/></edge>
<edge label="Rv2841c (pp) Rv3458c" source="258" target="236" weight="1.0" weightOut="1.0" weigthIn="1.0" countOut="1.0" countIn="1.0">
<att type="string" name="edge.targetArrowShape" value="DIAMOND"/>
<att type="string" name="shared_name" value="Rv2841c (pp) Rv3458c"/></edge>
<edge label="Rv3418c (pp) Rv0440" source="259" target="253" weight="1.0" weightOut="1.0" weigthIn="1.0" countOut="2.3333332538604736" countIn="2.3333332538604736">
<att type="string" name="edge.targetArrowShape" value="DIAMOND"/>
<att type="string" name="shared_name" value="Rv3418c (pp) Rv0440"/></edge>
<edge label="Rv3418c (pp) Rv2299c" source="259" target="358" weight="1.0" weightOut="1.0" weigthIn="1.0" countOut="1.0" countIn="1.0">
<att type="string" name="edge.targetArrowShape" value="DIAMOND"/>
<att type="string" name="shared_name" value="Rv3418c (pp) Rv2299c"/></edge>
<edge label="Rv3418c (pp) Rv3417c" source="259" target="244" weight="1.0" weightOut="1.0" weigthIn="1.0" countOut="1.0" countIn="1.0">
<att type="string" name="edge.targetArrowShape" value="DIAMOND"/>
<att type="string" name="shared_name" value="Rv3418c (pp) Rv3417c"/></edge>
<edge label="Rv0946c (pp) Rv2299c" source="260" target="358" weight="1.0" weightOut="1.0" weigthIn="1.0" countOut="1.0" countIn="1.0">
<att type="string" name="edge.targetArrowShape" value="DIAMOND"/>
<att type="string" name="shared_name" value="Rv0946c (pp) Rv2299c"/></edge>
<edge label="Rv2092c (pp) Rv1248c" source="261" target="435" weight="1.0" weightOut="1.0" weigthIn="1.0" countOut="1.0" countIn="1.0">
<att type="string" name="edge.targetArrowShape" value="DIAMOND"/>
<att type="string" name="shared_name" value="Rv2092c (pp) Rv1248c"/></edge>
<edge label="Rv3583c (pp) Rv0667" source="262" target="344" weight="1.0" weightOut="1.0" weigthIn="1.0" countOut="1.0" countIn="1.0">
<att type="string" name="edge.targetArrowShape" value="DIAMOND"/>
<att type="string" name="shared_name" value="Rv3583c (pp) Rv0667"/></edge>
<edge label="Rv3240c (pp) Rv0732" source="263" target="242" weight="1.0" weightOut="1.0" weigthIn="1.0" countOut="1.0" countIn="1.0">
<att type="string" name="edge.targetArrowShape" value="DIAMOND"/>
<att type="string" name="shared_name" value="Rv3240c (pp) Rv0732"/></edge>
<edge label="Rv3240c (pp) Rv2890c" source="263" target="296" weight="1.0" weightOut="1.0" weigthIn="1.0" countOut="1.0" countIn="1.0">
<att type="string" name="edge.targetArrowShape" value="DIAMOND"/>
<att type="string" name="shared_name" value="Rv3240c (pp) Rv2890c"/></edge>
<edge label="Rv2606c (pp) Rv2604c" source="264" target="234" weight="1.0" weightOut="1.0" weigthIn="1.0" countOut="1.0" countIn="1.0">
<att type="string" name="edge.targetArrowShape" value="DIAMOND"/>
<att type="string" name="shared_name" value="Rv2606c (pp) Rv2604c"/></edge>
<edge label="Rv2540c (pp) Rv1447c" source="265" target="204" weight="1.0" weightOut="1.0" weigthIn="1.0" countOut="1.0" countIn="1.0">
<att type="string" name="edge.targetArrowShape" value="DIAMOND"/>
<att type="string" name="shared_name" value="Rv2540c (pp) Rv1447c"/></edge>
<edge label="Rv2883c (pp) Rv0703" source="266" target="411" weight="1.0" weightOut="1.0" weigthIn="1.0" countOut="1.0" countIn="1.0">
<att type="string" name="edge.targetArrowShape" value="DIAMOND"/>
<att type="string" name="shared_name" value="Rv2883c (pp) Rv0703"/></edge>
<edge label="Rv2967c (pp) Rv1098c" source="267" target="164" weight="1.0" weightOut="1.0" weigthIn="1.0" countOut="1.0" countIn="1.0">
<att type="string" name="edge.targetArrowShape" value="DIAMOND"/>
<att type="string" name="shared_name" value="Rv2967c (pp) Rv1098c"/></edge>
<edge label="Rv3596c (pp) Rv0350" source="268" target="194" weight="1.0" weightOut="1.0" weigthIn="1.0" countOut="1.0" countIn="1.0">
<att type="string" name="edge.targetArrowShape" value="DIAMOND"/>
<att type="string" name="shared_name" value="Rv3596c (pp) Rv0350"/></edge>
<edge label="Rv3582c (pp) Rv2462c" source="269" target="392" weight="1.0" weightOut="1.0" weigthIn="1.0" countOut="1.0" countIn="1.0">
<att type="string" name="edge.targetArrowShape" value="DIAMOND"/>
<att type="string" name="shared_name" value="Rv3582c (pp) Rv2462c"/></edge>
<edge label="Rv3419c (pp) Rv0667" source="270" target="344" weight="1.0" weightOut="1.0" weigthIn="1.0" countOut="1.0" countIn="1.0">
<att type="string" name="edge.targetArrowShape" value="DIAMOND"/>
<att type="string" name="shared_name" value="Rv3419c (pp) Rv0667"/></edge>
<edge label="Rv3459c (pp) Rv0685" source="271" target="309" weight="1.0" weightOut="1.0" weigthIn="1.0" countOut="1.3333333730697632" countIn="1.3333333730697632">
<att type="string" name="edge.targetArrowShape" value="DIAMOND"/>
<att type="string" name="shared_name" value="Rv3459c (pp) Rv0685"/></edge>
<edge label="Rv3459c (pp) Rv1641" source="271" target="104" weight="1.0" weightOut="1.0" weigthIn="1.0" countOut="2.0" countIn="2.0">
<att type="string" name="edge.targetArrowShape" value="DIAMOND"/>
<att type="string" name="shared_name" value="Rv3459c (pp) Rv1641"/></edge>
<edge label="Rv3459c (pp) Rv2534c" source="271" target="379" weight="1.0" weightOut="1.0" weigthIn="1.0" countOut="1.0" countIn="1.0">
<att type="string" name="edge.targetArrowShape" value="DIAMOND"/>
<att type="string" name="shared_name" value="Rv3459c (pp) Rv2534c"/></edge>
<edge label="Rv3459c (pp) Rv2882c" source="271" target="249" weight="1.0" weightOut="1.0" weigthIn="1.0" countOut="1.5" countIn="1.5">
<att type="string" name="edge.targetArrowShape" value="DIAMOND"/>
<att type="string" name="shared_name" value="Rv3459c (pp) Rv2882c"/></edge>
<edge label="Rv2357c (pp) Rv1007c" source="272" target="231" weight="1.0" weightOut="1.0" weigthIn="1.0" countOut="1.0" countIn="1.0">
<att type="string" name="edge.targetArrowShape" value="DIAMOND"/>
<att type="string" name="shared_name" value="Rv2357c (pp) Rv1007c"/></edge>
<edge label="Rv3646c (pp) Rv0041" source="273" target="45" weight="1.0" weightOut="1.0" weigthIn="1.0" countOut="1.0" countIn="1.0">
<att type="string" name="edge.targetArrowShape" value="DIAMOND"/>
<att type="string" name="shared_name" value="Rv3646c (pp) Rv0041"/></edge>
<edge label="Rv3646c (pp) Rv0054" source="273" target="173" weight="1.0" weightOut="1.0" weigthIn="1.0" countOut="1.0" countIn="1.0">
<att type="string" name="edge.targetArrowShape" value="DIAMOND"/>
<att type="string" name="shared_name" value="Rv3646c (pp) Rv0054"/></edge>
<edge label="Rv3646c (pp) Rv0668" source="273" target="347" weight="1.0" weightOut="1.0" weigthIn="1.0" countOut="1.0" countIn="1.0">
<att type="string" name="edge.targetArrowShape" value="DIAMOND"/>
<att type="string" name="shared_name" value="Rv3646c (pp) Rv0668"/></edge>
<edge label="Rv3646c (pp) Rv1008" source="273" target="53" weight="1.0" weightOut="1.0" weigthIn="1.0" countOut="1.0" countIn="1.0">
<att type="string" name="edge.targetArrowShape" value="DIAMOND"/>
<att type="string" name="shared_name" value="Rv3646c (pp) Rv1008"/></edge>
<edge label="Rv3646c (pp) Rv1408" source="273" target="49" weight="1.0" weightOut="1.0" weigthIn="1.0" countOut="1.0" countIn="1.0">
<att type="string" name="edge.targetArrowShape" value="DIAMOND"/>
<att type="string" name="shared_name" value="Rv3646c (pp) Rv1408"/></edge>
<edge label="Rv3646c (pp) Rv2462c" source="273" target="392" weight="1.0" weightOut="1.0" weigthIn="1.0" countOut="1.75" countIn="1.75">
<att type="string" name="edge.targetArrowShape" value="DIAMOND"/>
<att type="string" name="shared_name" value="Rv3646c (pp) Rv2462c"/></edge>
<edge label="Rv3646c (pp) Rv3457c" source="273" target="251" weight="1.0" weightOut="1.0" weigthIn="1.0" countOut="1.0" countIn="1.0">
<att type="string" name="edge.targetArrowShape" value="DIAMOND"/>
<att type="string" name="shared_name" value="Rv3646c (pp) Rv3457c"/></edge>
<edge label="Rv3393 (pp) Rv3307" source="274" target="378" weight="1.0" weightOut="1.0" weigthIn="1.0" countOut="1.0" countIn="1.0">
<att type="string" name="edge.targetArrowShape" value="DIAMOND"/>
<att type="string" name="shared_name" value="Rv3393 (pp) Rv3307"/></edge>
<edge label="Rv3109 (pp) Rv3100c" source="275" target="90" weight="1.0" weightOut="1.0" weigthIn="1.0" countOut="1.0" countIn="1.0">
<att type="string" name="edge.targetArrowShape" value="DIAMOND"/>
<att type="string" name="shared_name" value="Rv3109 (pp) Rv3100c"/></edge>
<edge label="Rv0629c (pp) Rv0630c" source="276" target="70" weight="1.0" weightOut="1.0" weigthIn="1.0" countOut="1.5" countIn="1.5">
<att type="string" name="edge.targetArrowShape" value="DIAMOND"/>
<att type="string" name="shared_name" value="Rv0629c (pp) Rv0630c"/></edge>
<edge label="Rv0629c (pp) Rv0631c" source="276" target="388" weight="1.0" weightOut="1.0" weigthIn="1.0" countOut="1.5" countIn="1.5">
<att type="string" name="edge.targetArrowShape" value="DIAMOND"/>
<att type="string" name="shared_name" value="Rv0629c (pp) Rv0631c"/></edge>
<edge label="Rv0629c (pp) Rv2241" source="276" target="36" weight="1.0" weightOut="1.0" weigthIn="1.0" countOut="1.0" countIn="1.0">
<att type="string" name="edge.targetArrowShape" value="DIAMOND"/>
<att type="string" name="shared_name" value="Rv0629c (pp) Rv2241"/></edge>
<edge label="Rv0629c (pp) Rv2786c" source="276" target="47" weight="1.0" weightOut="1.0" weigthIn="1.0" countOut="1.0" countIn="1.0">
<att type="string" name="edge.targetArrowShape" value="DIAMOND"/>
<att type="string" name="shared_name" value="Rv0629c (pp) Rv2786c"/></edge>
<edge label="Rv3696c (pp) Rv3051c" source="277" target="132" weight="1.0" weightOut="1.0" weigthIn="1.0" countOut="1.0" countIn="1.0">
<att type="string" name="edge.targetArrowShape" value="DIAMOND"/>
<att type="string" name="shared_name" value="Rv3696c (pp) Rv3051c"/></edge>
<edge label="Rv0948c (pp) Rv2178c" source="278" target="46" weight="1.0" weightOut="1.0" weigthIn="1.0" countOut="1.0" countIn="1.0">
<att type="string" name="edge.targetArrowShape" value="DIAMOND"/>
<att type="string" name="shared_name" value="Rv0948c (pp) Rv2178c"/></edge>
<edge label="Rv0627 (pp) Rv0626" source="279" target="280" weight="1.0" weightOut="1.0" weigthIn="1.0" countOut="1.0" countIn="1.0">
<att type="string" name="edge.targetArrowShape" value="DIAMOND"/>
<att type="string" name="shared_name" value="Rv0627 (pp) Rv0626"/></edge>
<edge label="Rv0626 (pp) Rv0627" source="280" target="279" weight="1.0" weightOut="1.0" weigthIn="1.0" countOut="1.0" countIn="1.0">
<att type="string" name="edge.targetArrowShape" value="DIAMOND"/>
<att type="string" name="shared_name" value="Rv0626 (pp) Rv0627"/></edge>
<edge label="Rv2746c (pp) Rv0362" source="281" target="174" weight="1.0" weightOut="1.0" weigthIn="1.0" countOut="1.0" countIn="1.0">
<att type="string" name="edge.targetArrowShape" value="DIAMOND"/>
<att type="string" name="shared_name" value="Rv2746c (pp) Rv0362"/></edge>
<edge label="Rv2746c (pp) Rv1713" source="281" target="228" weight="1.0" weightOut="1.0" weigthIn="1.0" countOut="1.0" countIn="1.0">
<att type="string" name="edge.targetArrowShape" value="DIAMOND"/>
<att type="string" name="shared_name" value="Rv2746c (pp) Rv1713"/></edge>
<edge label="Rv2746c (pp) Rv3456c" source="281" target="195" weight="1.0" weightOut="1.0" weigthIn="1.0" countOut="1.0" countIn="1.0">
<att type="string" name="edge.targetArrowShape" value="DIAMOND"/>
<att type="string" name="shared_name" value="Rv2746c (pp) Rv3456c"/></edge>
<edge label="Rv0384c (pp) Rv0350" source="282" target="194" weight="1.0" weightOut="1.0" weigthIn="1.0" countOut="2.0" countIn="2.0">
<att type="string" name="edge.targetArrowShape" value="DIAMOND"/>
<att type="string" name="shared_name" value="Rv0384c (pp) Rv0350"/></edge>
<edge label="Rv0384c (pp) Rv2839c" source="282" target="175" weight="1.0" weightOut="1.0" weigthIn="1.0" countOut="1.0" countIn="1.0">
<att type="string" name="edge.targetArrowShape" value="DIAMOND"/>
<att type="string" name="shared_name" value="Rv0384c (pp) Rv2839c"/></edge>
<edge label="Rv2158c (pp) Rv0083" source="283" target="215" weight="1.0" weightOut="1.0" weigthIn="1.0" countOut="1.5" countIn="1.5">
<att type="string" name="edge.targetArrowShape" value="DIAMOND"/>
<att type="string" name="shared_name" value="Rv2158c (pp) Rv0083"/></edge>
<edge label="Rv2158c (pp) Rv2153c" source="283" target="240" weight="1.0" weightOut="1.0" weigthIn="1.0" countOut="1.0" countIn="1.0">
<att type="string" name="edge.targetArrowShape" value="DIAMOND"/>
<att type="string" name="shared_name" value="Rv2158c (pp) Rv2153c"/></edge>
<edge label="Rv2158c (pp) Rv2965c" source="283" target="196" weight="1.0" weightOut="1.0" weigthIn="1.0" countOut="1.0" countIn="1.0">
<att type="string" name="edge.targetArrowShape" value="DIAMOND"/>
<att type="string" name="shared_name" value="Rv2158c (pp) Rv2965c"/></edge>
<edge label="Rv1292 (pp) Rv1017c" source="284" target="239" weight="1.0" weightOut="1.0" weigthIn="1.0" countOut="1.0" countIn="1.0">
<att type="string" name="edge.targetArrowShape" value="DIAMOND"/>
<att type="string" name="shared_name" value="Rv1292 (pp) Rv1017c"/></edge>
<edge label="Rv1292 (pp) Rv1299" source="284" target="315" weight="1.0" weightOut="1.0" weigthIn="1.0" countOut="1.0" countIn="1.0">
<att type="string" name="edge.targetArrowShape" value="DIAMOND"/>
<att type="string" name="shared_name" value="Rv1292 (pp) Rv1299"/></edge>
<edge label="Rv1391 (pp) Rv0641" source="285" target="256" weight="1.0" weightOut="1.0" weigthIn="1.0" countOut="1.0" countIn="1.0">
<att type="string" name="edge.targetArrowShape" value="DIAMOND"/>
<att type="string" name="shared_name" value="Rv1391 (pp) Rv0641"/></edge>
<edge label="Rv1391 (pp) Rv3457c" source="285" target="251" weight="1.0" weightOut="1.0" weigthIn="1.0" countOut="1.0" countIn="1.0">
<att type="string" name="edge.targetArrowShape" value="DIAMOND"/>
<att type="string" name="shared_name" value="Rv1391 (pp) Rv3457c"/></edge>
<edge label="Rv1392 (pp) Rv0006" source="286" target="108" weight="1.0" weightOut="1.0" weigthIn="1.0" countOut="1.5" countIn="1.5">
<att type="string" name="edge.targetArrowShape" value="DIAMOND"/>
<att type="string" name="shared_name" value="Rv1392 (pp) Rv0006"/></edge>
<edge label="Rv1392 (pp) Rv0137c" source="286" target="64" weight="1.0" weightOut="1.0" weigthIn="1.0" countOut="1.6666666269302368" countIn="1.6666666269302368">
<att type="string" name="edge.targetArrowShape" value="DIAMOND"/>
<att type="string" name="shared_name" value="Rv1392 (pp) Rv0137c"/></edge>
<edge label="Rv1392 (pp) Rv0440" source="286" target="253" weight="1.0" weightOut="1.0" weigthIn="1.0" countOut="1.0" countIn="1.0">
<att type="string" name="edge.targetArrowShape" value="DIAMOND"/>
<att type="string" name="shared_name" value="Rv1392 (pp) Rv0440"/></edge>
<edge label="Rv1392 (pp) Rv0704" source="286" target="413" weight="1.0" weightOut="1.0" weigthIn="1.0" countOut="1.0" countIn="1.0">
<att type="string" name="edge.targetArrowShape" value="DIAMOND"/>
<att type="string" name="shared_name" value="Rv1392 (pp) Rv0704"/></edge>
<edge label="Rv1392 (pp) Rv1079" source="286" target="117" weight="1.0" weightOut="1.0" weigthIn="1.0" countOut="1.5" countIn="1.5">
<att type="string" name="edge.targetArrowShape" value="DIAMOND"/>
<att type="string" name="shared_name" value="Rv1392 (pp) Rv1079"/></edge>
<edge label="Rv1392 (pp) Rv1133c" source="286" target="214" weight="1.0" weightOut="1.0" weigthIn="1.0" countOut="1.0" countIn="1.0">
<att type="string" name="edge.targetArrowShape" value="DIAMOND"/>
<att type="string" name="shared_name" value="Rv1392 (pp) Rv1133c"/></edge>
<edge label="Rv1392 (pp) Rv1609" source="286" target="51" weight="1.0" weightOut="1.0" weigthIn="1.0" countOut="1.0" countIn="1.0">
<att type="string" name="edge.targetArrowShape" value="DIAMOND"/>
<att type="string" name="shared_name" value="Rv1392 (pp) Rv1609"/></edge>
<edge label="Rv1392 (pp) Rv2457c" source="286" target="105" weight="1.0" weightOut="1.0" weigthIn="1.0" countOut="1.0" countIn="1.0">
<att type="string" name="edge.targetArrowShape" value="DIAMOND"/>
<att type="string" name="shared_name" value="Rv1392 (pp) Rv2457c"/></edge>
<edge label="Rv1392 (pp) Rv2462c" source="286" target="392" weight="1.0" weightOut="1.0" weigthIn="1.0" countOut="1.0" countIn="1.0">
<att type="string" name="edge.targetArrowShape" value="DIAMOND"/>
<att type="string" name="shared_name" value="Rv1392 (pp) Rv2462c"/></edge>
<edge label="Rv1392 (pp) Rv2737c" source="286" target="126" weight="1.0" weightOut="1.0" weigthIn="1.0" countOut="1.0" countIn="1.0">
<att type="string" name="edge.targetArrowShape" value="DIAMOND"/>
<att type="string" name="shared_name" value="Rv1392 (pp) Rv2737c"/></edge>
<edge label="Rv1392 (pp) Rv2916c" source="286" target="12" weight="1.0" weightOut="1.0" weigthIn="1.0" countOut="1.0" countIn="1.0">
<att type="string" name="edge.targetArrowShape" value="DIAMOND"/>
<att type="string" name="shared_name" value="Rv1392 (pp) Rv2916c"/></edge>
<edge label="Rv1392 (pp) Rv3417c" source="286" target="244" weight="1.0" weightOut="1.0" weigthIn="1.0" countOut="1.0" countIn="1.0">
<att type="string" name="edge.targetArrowShape" value="DIAMOND"/>
<att type="string" name="shared_name" value="Rv1392 (pp) Rv3417c"/></edge>
<edge label="Rv1392 (pp) Rv3436c" source="286" target="446" weight="1.0" weightOut="1.0" weigthIn="1.0" countOut="1.0" countIn="1.0">
<att type="string" name="edge.targetArrowShape" value="DIAMOND"/>
<att type="string" name="shared_name" value="Rv1392 (pp) Rv3436c"/></edge>
<edge label="Rv0189c (pp) Rv2210c" source="287" target="180" weight="1.0" weightOut="1.0" weigthIn="1.0" countOut="1.0" countIn="1.0">
<att type="string" name="edge.targetArrowShape" value="DIAMOND"/>
<att type="string" name="shared_name" value="Rv0189c (pp) Rv2210c"/></edge>
<edge label="Rv0189c (pp) Rv2332" source="287" target="156" weight="1.0" weightOut="1.0" weigthIn="1.0" countOut="1.0" countIn="1.0">
<att type="string" name="edge.targetArrowShape" value="DIAMOND"/>
<att type="string" name="shared_name" value="Rv0189c (pp) Rv2332"/></edge>
<edge label="Rv1389 (pp) Rv0429c" source="288" target="400" weight="1.0" weightOut="1.0" weigthIn="1.0" countOut="1.0" countIn="1.0">
<att type="string" name="edge.targetArrowShape" value="DIAMOND"/>
<att type="string" name="shared_name" value="Rv1389 (pp) Rv0429c"/></edge>
<edge label="Rv1389 (pp) Rv2839c" source="288" target="175" weight="1.0" weightOut="1.0" weigthIn="1.0" countOut="1.0" countIn="1.0">
<att type="string" name="edge.targetArrowShape" value="DIAMOND"/>
<att type="string" name="shared_name" value="Rv1389 (pp) Rv2839c"/></edge>
<edge label="Rv2752c (pp) Rv0001" source="289" target="111" weight="1.0" weightOut="1.0" weigthIn="1.0" countOut="1.0" countIn="1.0">
<att type="string" name="edge.targetArrowShape" value="DIAMOND"/>
<att type="string" name="shared_name" value="Rv2752c (pp) Rv0001"/></edge>
<edge label="Rv2752c (pp) Rv2916c" source="289" target="12" weight="1.0" weightOut="1.0" weigthIn="1.0" countOut="1.0" countIn="1.0">
<att type="string" name="edge.targetArrowShape" value="DIAMOND"/>
<att type="string" name="shared_name" value="Rv2752c (pp) Rv2916c"/></edge>
<edge label="Rv2752c (pp) Rv3809c" source="289" target="229" weight="1.0" weightOut="1.0" weigthIn="1.0" countOut="1.0" countIn="1.0">
<att type="string" name="edge.targetArrowShape" value="DIAMOND"/>
<att type="string" name="shared_name" value="Rv2752c (pp) Rv3809c"/></edge>
<edge label="Rv1151c (pp) Rv1017c" source="290" target="239" weight="1.0" weightOut="1.0" weigthIn="1.0" countOut="1.0" countIn="1.0">
<att type="string" name="edge.targetArrowShape" value="DIAMOND"/>
<att type="string" name="shared_name" value="Rv1151c (pp) Rv1017c"/></edge>
<edge label="Rv1151c (pp) Rv1436" source="290" target="387" weight="1.0" weightOut="1.0" weigthIn="1.0" countOut="1.0" countIn="1.0">
<att type="string" name="edge.targetArrowShape" value="DIAMOND"/>
<att type="string" name="shared_name" value="Rv1151c (pp) Rv1436"/></edge>
<edge label="Rv1151c (pp) Rv3025c" source="290" target="88" weight="1.0" weightOut="1.0" weigthIn="1.0" countOut="1.0" countIn="1.0">
<att type="string" name="edge.targetArrowShape" value="DIAMOND"/>
<att type="string" name="shared_name" value="Rv1151c (pp) Rv3025c"/></edge>
<edge label="Rv1383 (pp) Rv1384" source="291" target="292" weight="1.0" weightOut="1.0" weigthIn="1.0" countOut="1.5" countIn="1.5">
<att type="string" name="edge.targetArrowShape" value="DIAMOND"/>
<att type="string" name="shared_name" value="Rv1383 (pp) Rv1384"/></edge>
<edge label="Rv1383 (pp) Rv2439c" source="291" target="190" weight="1.0" weightOut="1.0" weigthIn="1.0" countOut="1.0" countIn="1.0">
<att type="string" name="edge.targetArrowShape" value="DIAMOND"/>
<att type="string" name="shared_name" value="Rv1383 (pp) Rv2439c"/></edge>
<edge label="Rv1384 (pp) Rv1383" source="292" target="291" weight="1.0" weightOut="1.0" weigthIn="1.0" countOut="1.0" countIn="1.0">
<att type="string" name="edge.targetArrowShape" value="DIAMOND"/>
<att type="string" name="shared_name" value="Rv1384 (pp) Rv1383"/></edge>
<edge label="Rv1384 (pp) Rv2462c" source="292" target="392" weight="1.0" weightOut="1.0" weigthIn="1.0" countOut="1.5" countIn="1.5">
<att type="string" name="edge.targetArrowShape" value="DIAMOND"/>
<att type="string" name="shared_name" value="Rv1384 (pp) Rv2462c"/></edge>
<edge label="Rv1384 (pp) Rv2555c" source="292" target="382" weight="1.0" weightOut="1.0" weigthIn="1.0" countOut="1.25" countIn="1.25">
<att type="string" name="edge.targetArrowShape" value="DIAMOND"/>
<att type="string" name="shared_name" value="Rv1384 (pp) Rv2555c"/></edge>
<edge label="Rv0672 (pp) Rv0682" source="293" target="312" weight="1.0" weightOut="1.0" weigthIn="1.0" countOut="1.0" countIn="1.0">
<att type="string" name="edge.targetArrowShape" value="DIAMOND"/>
<att type="string" name="shared_name" value="Rv0672 (pp) Rv0682"/></edge>
<edge label="Rv0672 (pp) Rv3100c" source="293" target="90" weight="1.0" weightOut="1.0" weigthIn="1.0" countOut="1.0" countIn="1.0">
<att type="string" name="edge.targetArrowShape" value="DIAMOND"/>
<att type="string" name="shared_name" value="Rv0672 (pp) Rv3100c"/></edge>
<edge label="Rv0672 (pp) Rv3458c" source="293" target="236" weight="1.0" weightOut="1.0" weigthIn="1.0" countOut="1.0" countIn="1.0">
<att type="string" name="edge.targetArrowShape" value="DIAMOND"/>
<att type="string" name="shared_name" value="Rv0672 (pp) Rv3458c"/></edge>
<edge label="Rv2533c (pp) Rv0700" source="294" target="407" weight="1.0" weightOut="1.0" weigthIn="1.0" countOut="1.0" countIn="1.0">
<att type="string" name="edge.targetArrowShape" value="DIAMOND"/>
<att type="string" name="shared_name" value="Rv2533c (pp) Rv0700"/></edge>
<edge label="Rv1286 (pp) Rv1285" source="295" target="298" weight="1.0" weightOut="1.0" weigthIn="1.0" countOut="1.0" countIn="1.0">
<att type="string" name="edge.targetArrowShape" value="DIAMOND"/>
<att type="string" name="shared_name" value="Rv1286 (pp) Rv1285"/></edge>
<edge label="Rv2890c (pp) Rv0350" source="296" target="194" weight="1.0" weightOut="1.0" weigthIn="1.0" countOut="2.4166667461395264" countIn="2.4166667461395264">
<att type="string" name="edge.targetArrowShape" value="DIAMOND"/>
<att type="string" name="shared_name" value="Rv2890c (pp) Rv0350"/></edge>
<edge label="Rv2890c (pp) Rv0685" source="296" target="309" weight="1.0" weightOut="1.0" weigthIn="1.0" countOut="1.8333333730697632" countIn="1.8333333730697632">
<att type="string" name="edge.targetArrowShape" value="DIAMOND"/>
<att type="string" name="shared_name" value="Rv2890c (pp) Rv0685"/></edge>
<edge label="Rv2890c (pp) Rv1071c" source="296" target="128" weight="1.0" weightOut="1.0" weigthIn="1.0" countOut="1.6666666269302368" countIn="1.6666666269302368">
<att type="string" name="edge.targetArrowShape" value="DIAMOND"/>
<att type="string" name="shared_name" value="Rv2890c (pp) Rv1071c"/></edge>
<edge label="Rv2890c (pp) Rv1641" source="296" target="104" weight="1.0" weightOut="1.0" weigthIn="1.0" countOut="2.0" countIn="2.0">
<att type="string" name="edge.targetArrowShape" value="DIAMOND"/>
<att type="string" name="shared_name" value="Rv2890c (pp) Rv1641"/></edge>
<edge label="Rv2890c (pp) Rv2299c" source="296" target="358" weight="1.0" weightOut="1.0" weigthIn="1.0" countOut="2.6666667461395264" countIn="2.6666667461395264">
<att type="string" name="edge.targetArrowShape" value="DIAMOND"/>
<att type="string" name="shared_name" value="Rv2890c (pp) Rv2299c"/></edge>
<edge label="Rv2890c (pp) Rv2534c" source="296" target="379" weight="1.0" weightOut="1.0" weigthIn="1.0" countOut="1.0" countIn="1.0">
<att type="string" name="edge.targetArrowShape" value="DIAMOND"/>
<att type="string" name="shared_name" value="Rv2890c (pp) Rv2534c"/></edge>
<edge label="Rv2890c (pp) Rv2882c" source="296" target="249" weight="1.0" weightOut="1.0" weigthIn="1.0" countOut="1.7777777910232544" countIn="1.7777777910232544">
<att type="string" name="edge.targetArrowShape" value="DIAMOND"/>
<att type="string" name="shared_name" value="Rv2890c (pp) Rv2882c"/></edge>
<edge label="Rv2890c (pp) Rv3240c" source="296" target="263" weight="1.0" weightOut="1.0" weigthIn="1.0" countOut="1.0" countIn="1.0">
<att type="string" name="edge.targetArrowShape" value="DIAMOND"/>
<att type="string" name="shared_name" value="Rv2890c (pp) Rv3240c"/></edge>
<edge label="Rv0777 (pp) Rv0808" source="297" target="84" weight="1.0" weightOut="1.0" weigthIn="1.0" countOut="1.0" countIn="1.0">
<att type="string" name="edge.targetArrowShape" value="DIAMOND"/>
<att type="string" name="shared_name" value="Rv0777 (pp) Rv0808"/></edge>
<edge label="Rv0777 (pp) Rv2584c" source="297" target="63" weight="1.0" weightOut="1.0" weigthIn="1.0" countOut="1.0" countIn="1.0">
<att type="string" name="edge.targetArrowShape" value="DIAMOND"/>
<att type="string" name="shared_name" value="Rv0777 (pp) Rv2584c"/></edge>
<edge label="Rv0777 (pp) Rv3276c" source="297" target="373" weight="1.0" weightOut="1.0" weigthIn="1.0" countOut="1.5" countIn="1.5">
<att type="string" name="edge.targetArrowShape" value="DIAMOND"/>
<att type="string" name="shared_name" value="Rv0777 (pp) Rv3276c"/></edge>
<edge label="Rv1285 (pp) Rv1286" source="298" target="295" weight="1.0" weightOut="1.0" weigthIn="1.0" countOut="1.0" countIn="1.0">
<att type="string" name="edge.targetArrowShape" value="DIAMOND"/>
<att type="string" name="shared_name" value="Rv1285 (pp) Rv1286"/></edge>
<edge label="Rv1689 (pp) Rv0363c" source="299" target="188" weight="1.0" weightOut="1.0" weigthIn="1.0" countOut="1.0" countIn="1.0">
<att type="string" name="edge.targetArrowShape" value="DIAMOND"/>
<att type="string" name="shared_name" value="Rv1689 (pp) Rv0363c"/></edge>
<edge label="Rv1014c (pp) Rv0683" source="300" target="314" weight="1.0" weightOut="1.0" weigthIn="1.0" countOut="1.0" countIn="1.0">
<att type="string" name="edge.targetArrowShape" value="DIAMOND"/>
<att type="string" name="shared_name" value="Rv1014c (pp) Rv0683"/></edge>
<edge label="Rv1014c (pp) Rv1110" source="300" target="35" weight="1.0" weightOut="1.0" weigthIn="1.0" countOut="1.0" countIn="1.0">
<att type="string" name="edge.targetArrowShape" value="DIAMOND"/>
<att type="string" name="shared_name" value="Rv1014c (pp) Rv1110"/></edge>
<edge label="Rv1014c (pp) Rv1713" source="300" target="228" weight="1.0" weightOut="1.0" weigthIn="1.0" countOut="1.0" countIn="1.0">
<att type="string" name="edge.targetArrowShape" value="DIAMOND"/>
<att type="string" name="shared_name" value="Rv1014c (pp) Rv1713"/></edge>
<edge label="Rv1014c (pp) Rv3382c" source="300" target="371" weight="1.0" weightOut="1.0" weigthIn="1.0" countOut="1.0" countIn="1.0">
<att type="string" name="edge.targetArrowShape" value="DIAMOND"/>
<att type="string" name="shared_name" value="Rv1014c (pp) Rv3382c"/></edge>
<edge label="Rv3598c (pp) Rv1568" source="301" target="375" weight="1.0" weightOut="1.0" weigthIn="1.0" countOut="1.0" countIn="1.0">
<att type="string" name="edge.targetArrowShape" value="DIAMOND"/>
<att type="string" name="shared_name" value="Rv3598c (pp) Rv1568"/></edge>
<edge label="Rv3598c (pp) Rv2572c" source="301" target="26" weight="1.0" weightOut="1.0" weigthIn="1.0" countOut="1.0" countIn="1.0">
<att type="string" name="edge.targetArrowShape" value="DIAMOND"/>
<att type="string" name="shared_name" value="Rv3598c (pp) Rv2572c"/></edge>
<edge label="Rv3054c (pp) Rv0683" source="302" target="314" weight="1.0" weightOut="1.0" weigthIn="1.0" countOut="1.0" countIn="1.0">
<att type="string" name="edge.targetArrowShape" value="DIAMOND"/>
<att type="string" name="shared_name" value="Rv3054c (pp) Rv0683"/></edge>
<edge label="Rv3054c (pp) Rv1713" source="302" target="228" weight="1.0" weightOut="1.0" weigthIn="1.0" countOut="1.0" countIn="1.0">
<att type="string" name="edge.targetArrowShape" value="DIAMOND"/>
<att type="string" name="shared_name" value="Rv3054c (pp) Rv1713"/></edge>
<edge label="Rv2733c (pp) Rv3721c" source="303" target="147" weight="1.0" weightOut="1.0" weigthIn="1.0" countOut="1.0" countIn="1.0">
<att type="string" name="edge.targetArrowShape" value="DIAMOND"/>
<att type="string" name="shared_name" value="Rv2733c (pp) Rv3721c"/></edge>
<edge label="Rv0780 (pp) Rv2299c" source="304" target="358" weight="1.0" weightOut="1.0" weigthIn="1.0" countOut="1.0" countIn="1.0">
<att type="string" name="edge.targetArrowShape" value="DIAMOND"/>
<att type="string" name="shared_name" value="Rv0780 (pp) Rv2299c"/></edge>
<edge label="Rv0408 (pp) Rv0683" source="305" target="314" weight="1.0" weightOut="1.0" weigthIn="1.0" countOut="1.0" countIn="1.0">
<att type="string" name="edge.targetArrowShape" value="DIAMOND"/>
<att type="string" name="shared_name" value="Rv0408 (pp) Rv0683"/></edge>
<edge label="Rv0408 (pp) Rv1018c" source="305" target="254" weight="1.0" weightOut="1.0" weigthIn="1.0" countOut="1.0" countIn="1.0">
<att type="string" name="edge.targetArrowShape" value="DIAMOND"/>
<att type="string" name="shared_name" value="Rv0408 (pp) Rv1018c"/></edge>
<edge label="Rv0408 (pp) Rv1713" source="305" target="228" weight="1.0" weightOut="1.0" weigthIn="1.0" countOut="1.0" countIn="1.0">
<att type="string" name="edge.targetArrowShape" value="DIAMOND"/>
<att type="string" name="shared_name" value="Rv0408 (pp) Rv1713"/></edge>
<edge label="Rv1297 (pp) Rv0639" source="306" target="235" weight="1.0" weightOut="1.0" weigthIn="1.0" countOut="1.0" countIn="1.0">
<att type="string" name="edge.targetArrowShape" value="DIAMOND"/>
<att type="string" name="shared_name" value="Rv1297 (pp) Rv0639"/></edge>
<edge label="Rv1297 (pp) Rv2462c" source="306" target="392" weight="1.0" weightOut="1.0" weigthIn="1.0" countOut="1.3333333730697632" countIn="1.3333333730697632">
<att type="string" name="edge.targetArrowShape" value="DIAMOND"/>
<att type="string" name="shared_name" value="Rv1297 (pp) Rv2462c"/></edge>
<edge label="Rv1297 (pp) Rv2592c" source="306" target="30" weight="1.0" weightOut="1.0" weigthIn="1.0" countOut="1.0" countIn="1.0">
<att type="string" name="edge.targetArrowShape" value="DIAMOND"/>
<att type="string" name="shared_name" value="Rv1297 (pp) Rv2592c"/></edge>
<edge label="Rv0509 (pp) Rv0524" source="307" target="333" weight="1.0" weightOut="1.0" weigthIn="1.0" countOut="1.0" countIn="1.0">
<att type="string" name="edge.targetArrowShape" value="DIAMOND"/>
<att type="string" name="shared_name" value="Rv0509 (pp) Rv0524"/></edge>
<edge label="Rv0684 (pp) Rv0056" source="308" target="168" weight="1.0" weightOut="1.0" weigthIn="1.0" countOut="1.5" countIn="1.5">
<att type="string" name="edge.targetArrowShape" value="DIAMOND"/>
<att type="string" name="shared_name" value="Rv0684 (pp) Rv0056"/></edge>
<edge label="Rv0684 (pp) Rv0640" source="308" target="257" weight="1.0" weightOut="1.0" weigthIn="1.0" countOut="1.0" countIn="1.0">
<att type="string" name="edge.targetArrowShape" value="DIAMOND"/>
<att type="string" name="shared_name" value="Rv0684 (pp) Rv0640"/></edge>
<edge label="Rv0684 (pp) Rv0641" source="308" target="256" weight="1.0" weightOut="1.0" weigthIn="1.0" countOut="8.722222328186035" countIn="8.722222328186035">
<att type="string" name="edge.targetArrowShape" value="DIAMOND"/>
<att type="string" name="shared_name" value="Rv0684 (pp) Rv0641"/></edge>
<edge label="Rv0684 (pp) Rv0701" source="308" target="409" weight="1.0" weightOut="1.0" weigthIn="1.0" countOut="1.0" countIn="1.0">
<att type="string" name="edge.targetArrowShape" value="DIAMOND"/>
<att type="string" name="shared_name" value="Rv0684 (pp) Rv0701"/></edge>
<edge label="Rv0684 (pp) Rv0702" source="308" target="410" weight="1.0" weightOut="1.0" weigthIn="1.0" countOut="1.0" countIn="1.0">
<att type="string" name="edge.targetArrowShape" value="DIAMOND"/>
<att type="string" name="shared_name" value="Rv0684 (pp) Rv0702"/></edge>
<edge label="Rv0684 (pp) Rv0703" source="308" target="411" weight="1.0" weightOut="1.0" weigthIn="1.0" countOut="1.0" countIn="1.0">
<att type="string" name="edge.targetArrowShape" value="DIAMOND"/>
<att type="string" name="shared_name" value="Rv0684 (pp) Rv0703"/></edge>
<edge label="Rv0684 (pp) Rv0704" source="308" target="413" weight="1.0" weightOut="1.0" weigthIn="1.0" countOut="1.0" countIn="1.0">
<att type="string" name="edge.targetArrowShape" value="DIAMOND"/>
<att type="string" name="shared_name" value="Rv0684 (pp) Rv0704"/></edge>
<edge label="Rv0684 (pp) Rv0706" source="308" target="415" weight="1.0" weightOut="1.0" weigthIn="1.0" countOut="1.0" countIn="1.0">
<att type="string" name="edge.targetArrowShape" value="DIAMOND"/>
<att type="string" name="shared_name" value="Rv0684 (pp) Rv0706"/></edge>
<edge label="Rv0684 (pp) Rv0708" source="308" target="418" weight="1.0" weightOut="1.0" weigthIn="1.0" countOut="1.0" countIn="1.0">
<att type="string" name="edge.targetArrowShape" value="DIAMOND"/>
<att type="string" name="shared_name" value="Rv0684 (pp) Rv0708"/></edge>
<edge label="Rv0684 (pp) Rv0714" source="308" target="424" weight="1.0" weightOut="1.0" weigthIn="1.0" countOut="1.0" countIn="1.0">
<att type="string" name="edge.targetArrowShape" value="DIAMOND"/>
<att type="string" name="shared_name" value="Rv0684 (pp) Rv0714"/></edge>
<edge label="Rv0684 (pp) Rv0715" source="308" target="425" weight="1.0" weightOut="1.0" weigthIn="1.0" countOut="1.0" countIn="1.0">
<att type="string" name="edge.targetArrowShape" value="DIAMOND"/>
<att type="string" name="shared_name" value="Rv0684 (pp) Rv0715"/></edge>
<edge label="Rv0684 (pp) Rv0716" source="308" target="432" weight="1.0" weightOut="1.0" weigthIn="1.0" countOut="1.0" countIn="1.0">
<att type="string" name="edge.targetArrowShape" value="DIAMOND"/>
<att type="string" name="shared_name" value="Rv0684 (pp) Rv0716"/></edge>
<edge label="Rv0684 (pp) Rv0719" source="308" target="429" weight="1.0" weightOut="1.0" weigthIn="1.0" countOut="1.0" countIn="1.0">
<att type="string" name="edge.targetArrowShape" value="DIAMOND"/>
<att type="string" name="shared_name" value="Rv0684 (pp) Rv0719"/></edge>
<edge label="Rv0684 (pp) Rv0720" source="308" target="442" weight="1.0" weightOut="1.0" weigthIn="1.0" countOut="1.0" countIn="1.0">
<att type="string" name="edge.targetArrowShape" value="DIAMOND"/>
<att type="string" name="shared_name" value="Rv0684 (pp) Rv0720"/></edge>
<edge label="Rv0684 (pp) Rv0722" source="308" target="445" weight="1.0" weightOut="1.0" weigthIn="1.0" countOut="1.0" countIn="1.0">
<att type="string" name="edge.targetArrowShape" value="DIAMOND"/>
<att type="string" name="shared_name" value="Rv0684 (pp) Rv0722"/></edge>
<edge label="Rv0684 (pp) Rv0723" source="308" target="438" weight="1.0" weightOut="1.0" weigthIn="1.0" countOut="1.0" countIn="1.0">
<att type="string" name="edge.targetArrowShape" value="DIAMOND"/>
<att type="string" name="shared_name" value="Rv0684 (pp) Rv0723"/></edge>
<edge label="Rv0684 (pp) Rv1298" source="308" target="316" weight="1.0" weightOut="1.0" weigthIn="1.0" countOut="1.0" countIn="1.0">
<att type="string" name="edge.targetArrowShape" value="DIAMOND"/>
<att type="string" name="shared_name" value="Rv0684 (pp) Rv1298"/></edge>
<edge label="Rv0684 (pp) Rv1643" source="308" target="101" weight="1.0" weightOut="1.0" weigthIn="1.0" countOut="1.0" countIn="1.0">
<att type="string" name="edge.targetArrowShape" value="DIAMOND"/>
<att type="string" name="shared_name" value="Rv0684 (pp) Rv1643"/></edge>
<edge label="Rv0684 (pp) Rv2057c" source="308" target="181" weight="1.0" weightOut="1.0" weigthIn="1.0" countOut="1.0" countIn="1.0">
<att type="string" name="edge.targetArrowShape" value="DIAMOND"/>
<att type="string" name="shared_name" value="Rv0684 (pp) Rv2057c"/></edge>
<edge label="Rv0684 (pp) Rv2441c" source="308" target="11" weight="1.0" weightOut="1.0" weigthIn="1.0" countOut="1.0" countIn="1.0">
<att type="string" name="edge.targetArrowShape" value="DIAMOND"/>
<att type="string" name="shared_name" value="Rv0684 (pp) Rv2441c"/></edge>
<edge label="Rv0684 (pp) Rv2442c" source="308" target="6" weight="1.0" weightOut="1.0" weigthIn="1.0" countOut="1.0" countIn="1.0">
<att type="string" name="edge.targetArrowShape" value="DIAMOND"/>
<att type="string" name="shared_name" value="Rv0684 (pp) Rv2442c"/></edge>
<edge label="Rv0684 (pp) Rv2889c" source="308" target="355" weight="1.0" weightOut="1.0" weigthIn="1.0" countOut="1.0" countIn="1.0">
<att type="string" name="edge.targetArrowShape" value="DIAMOND"/>
<att type="string" name="shared_name" value="Rv0684 (pp) Rv2889c"/></edge>
<edge label="Rv0684 (pp) Rv2904c" source="308" target="220" weight="1.0" weightOut="1.0" weigthIn="1.0" countOut="1.0" countIn="1.0">
<att type="string" name="edge.targetArrowShape" value="DIAMOND"/>
<att type="string" name="shared_name" value="Rv0684 (pp) Rv2904c"/></edge>
<edge label="Rv0684 (pp) Rv3443c" source="308" target="41" weight="1.0" weightOut="1.0" weigthIn="1.0" countOut="1.0" countIn="1.0">
<att type="string" name="edge.targetArrowShape" value="DIAMOND"/>
<att type="string" name="shared_name" value="Rv0684 (pp) Rv3443c"/></edge>
<edge label="Rv0684 (pp) Rv3456c" source="308" target="195" weight="1.0" weightOut="1.0" weigthIn="1.0" countOut="1.0" countIn="1.0">
<att type="string" name="edge.targetArrowShape" value="DIAMOND"/>
<att type="string" name="shared_name" value="Rv0684 (pp) Rv3456c"/></edge>
<edge label="Rv0685 (pp) Rv0053" source="309" target="172" weight="1.0" weightOut="1.0" weigthIn="1.0" countOut="1.6666666269302368" countIn="1.6666666269302368">
<att type="string" name="edge.targetArrowShape" value="DIAMOND"/>
<att type="string" name="shared_name" value="Rv0685 (pp) Rv0053"/></edge>
<edge label="Rv0685 (pp) Rv0357c" source="309" target="76" weight="1.0" weightOut="1.0" weigthIn="1.0" countOut="1.0" countIn="1.0">
<att type="string" name="edge.targetArrowShape" value="DIAMOND"/>
<att type="string" name="shared_name" value="Rv0685 (pp) Rv0357c"/></edge>
<edge label="Rv0685 (pp) Rv0682" source="309" target="312" weight="1.0" weightOut="1.0" weigthIn="1.0" countOut="5.916666507720947" countIn="5.916666507720947">
<att type="string" name="edge.targetArrowShape" value="DIAMOND"/>
<att type="string" name="shared_name" value="Rv0685 (pp) Rv0682"/></edge>
<edge label="Rv0685 (pp) Rv0683" source="309" target="314" weight="1.0" weightOut="1.0" weigthIn="1.0" countOut="3.3611111640930176" countIn="3.3611111640930176">
<att type="string" name="edge.targetArrowShape" value="DIAMOND"/>
<att type="string" name="shared_name" value="Rv0685 (pp) Rv0683"/></edge>
<edge label="Rv0685 (pp) Rv0700" source="309" target="407" weight="1.0" weightOut="1.0" weigthIn="1.0" countOut="1.0" countIn="1.0">
<att type="string" name="edge.targetArrowShape" value="DIAMOND"/>
<att type="string" name="shared_name" value="Rv0685 (pp) Rv0700"/></edge>
<edge label="Rv0685 (pp) Rv0705" source="309" target="417" weight="1.0" weightOut="1.0" weigthIn="1.0" countOut="1.0" countIn="1.0">
<att type="string" name="edge.targetArrowShape" value="DIAMOND"/>
<att type="string" name="shared_name" value="Rv0685 (pp) Rv0705"/></edge>
<edge label="Rv0685 (pp) Rv0707" source="309" target="419" weight="1.0" weightOut="1.0" weigthIn="1.0" countOut="1.3333333730697632" countIn="1.3333333730697632">
<att type="string" name="edge.targetArrowShape" value="DIAMOND"/>
<att type="string" name="shared_name" value="Rv0685 (pp) Rv0707"/></edge>
<edge label="Rv0685 (pp) Rv0710" source="309" target="427" weight="1.0" weightOut="1.0" weigthIn="1.0" countOut="6.333333492279053" countIn="6.333333492279053">
<att type="string" name="edge.targetArrowShape" value="DIAMOND"/>
<att type="string" name="shared_name" value="Rv0685 (pp) Rv0710"/></edge>
<edge label="Rv0685 (pp) Rv0717" source="309" target="431" weight="1.0" weightOut="1.0" weigthIn="1.0" countOut="1.0" countIn="1.0">
<att type="string" name="edge.targetArrowShape" value="DIAMOND"/>
<att type="string" name="shared_name" value="Rv0685 (pp) Rv0717"/></edge>
<edge label="Rv0685 (pp) Rv0718" source="309" target="430" weight="1.0" weightOut="1.0" weigthIn="1.0" countOut="1.5" countIn="1.5">
<att type="string" name="edge.targetArrowShape" value="DIAMOND"/>
<att type="string" name="shared_name" value="Rv0685 (pp) Rv0718"/></edge>
<edge label="Rv0685 (pp) Rv0721" source="309" target="444" weight="1.0" weightOut="1.0" weigthIn="1.0" countOut="1.0" countIn="1.0">
<att type="string" name="edge.targetArrowShape" value="DIAMOND"/>
<att type="string" name="shared_name" value="Rv0685 (pp) Rv0721"/></edge>
<edge label="Rv0685 (pp) Rv1340" source="309" target="352" weight="1.0" weightOut="1.0" weigthIn="1.0" countOut="1.0" countIn="1.0">
<att type="string" name="edge.targetArrowShape" value="DIAMOND"/>
<att type="string" name="shared_name" value="Rv0685 (pp) Rv1340"/></edge>
<edge label="Rv0685 (pp) Rv1416" source="309" target="31" weight="1.0" weightOut="1.0" weigthIn="1.0" countOut="1.25" countIn="1.25">
<att type="string" name="edge.targetArrowShape" value="DIAMOND"/>
<att type="string" name="shared_name" value="Rv0685 (pp) Rv1416"/></edge>
<edge label="Rv0685 (pp) Rv1629" source="309" target="79" weight="1.0" weightOut="1.0" weigthIn="1.0" countOut="1.0" countIn="1.0">
<att type="string" name="edge.targetArrowShape" value="DIAMOND"/>
<att type="string" name="shared_name" value="Rv0685 (pp) Rv1629"/></edge>
<edge label="Rv0685 (pp) Rv2364c" source="309" target="207" weight="1.0" weightOut="1.0" weigthIn="1.0" countOut="2.0" countIn="2.0">
<att type="string" name="edge.targetArrowShape" value="DIAMOND"/>
<att type="string" name="shared_name" value="Rv0685 (pp) Rv2364c"/></edge>
<edge label="Rv0685 (pp) Rv2674" source="309" target="233" weight="1.0" weightOut="1.0" weigthIn="1.0" countOut="1.5" countIn="1.5">
<att type="string" name="edge.targetArrowShape" value="DIAMOND"/>
<att type="string" name="shared_name" value="Rv0685 (pp) Rv2674"/></edge>
<edge label="Rv0685 (pp) Rv2785c" source="309" target="10" weight="1.0" weightOut="1.0" weigthIn="1.0" countOut="1.0" countIn="1.0">
<att type="string" name="edge.targetArrowShape" value="DIAMOND"/>
<att type="string" name="shared_name" value="Rv0685 (pp) Rv2785c"/></edge>
<edge label="Rv0685 (pp) Rv2889c" source="309" target="355" weight="1.0" weightOut="1.0" weigthIn="1.0" countOut="4.833333492279053" countIn="4.833333492279053">
<att type="string" name="edge.targetArrowShape" value="DIAMOND"/>
<att type="string" name="shared_name" value="Rv0685 (pp) Rv2889c"/></edge>
<edge label="Rv0685 (pp) Rv2890c" source="309" target="296" weight="1.0" weightOut="1.0" weigthIn="1.0" countOut="2.3333332538604736" countIn="2.3333332538604736">
<att type="string" name="edge.targetArrowShape" value="DIAMOND"/>
<att type="string" name="shared_name" value="Rv0685 (pp) Rv2890c"/></edge>
<edge label="Rv0685 (pp) Rv2909c" source="309" target="144" weight="1.0" weightOut="1.0" weigthIn="1.0" countOut="1.9166666269302368" countIn="1.9166666269302368">
<att type="string" name="edge.targetArrowShape" value="DIAMOND"/>
<att type="string" name="shared_name" value="Rv0685 (pp) Rv2909c"/></edge>
<edge label="Rv0685 (pp) Rv3442c" source="309" target="50" weight="1.0" weightOut="1.0" weigthIn="1.0" countOut="1.0" countIn="1.0">
<att type="string" name="edge.targetArrowShape" value="DIAMOND"/>
<att type="string" name="shared_name" value="Rv0685 (pp) Rv3442c"/></edge>
<edge label="Rv0685 (pp) Rv3458c" source="309" target="236" weight="1.0" weightOut="1.0" weigthIn="1.0" countOut="1.0" countIn="1.0">
<att type="string" name="edge.targetArrowShape" value="DIAMOND"/>
<att type="string" name="shared_name" value="Rv0685 (pp) Rv3458c"/></edge>
<edge label="Rv0685 (pp) Rv3459c" source="309" target="271" weight="1.0" weightOut="1.0" weigthIn="1.0" countOut="1.5" countIn="1.5">
<att type="string" name="edge.targetArrowShape" value="DIAMOND"/>
<att type="string" name="shared_name" value="Rv0685 (pp) Rv3459c"/></edge>
<edge label="Rv0685 (pp) Rv3460c" source="309" target="121" weight="1.0" weightOut="1.0" weigthIn="1.0" countOut="2.777777671813965" countIn="2.777777671813965">
<att type="string" name="edge.targetArrowShape" value="DIAMOND"/>
<att type="string" name="shared_name" value="Rv0685 (pp) Rv3460c"/></edge>
<edge label="Rv0685 (pp) Rv3461c" source="309" target="131" weight="1.0" weightOut="1.0" weigthIn="1.0" countOut="1.0" countIn="1.0">
<att type="string" name="edge.targetArrowShape" value="DIAMOND"/>
<att type="string" name="shared_name" value="Rv0685 (pp) Rv3461c"/></edge>
<edge label="Rv0788 (pp) Rv0803" source="310" target="91" weight="1.0" weightOut="1.0" weigthIn="1.0" countOut="1.0" countIn="1.0">
<att type="string" name="edge.targetArrowShape" value="DIAMOND"/>
<att type="string" name="shared_name" value="Rv0788 (pp) Rv0803"/></edge>
<edge label="Rv1296 (pp) Rv2299c" source="311" target="358" weight="1.0" weightOut="1.0" weigthIn="1.0" countOut="1.0" countIn="1.0">
<att type="string" name="edge.targetArrowShape" value="DIAMOND"/>
<att type="string" name="shared_name" value="Rv1296 (pp) Rv2299c"/></edge>
<edge label="Rv1296 (pp) Rv3042c" source="311" target="123" weight="1.0" weightOut="1.0" weigthIn="1.0" countOut="1.0" countIn="1.0">
<att type="string" name="edge.targetArrowShape" value="DIAMOND"/>
<att type="string" name="shared_name" value="Rv1296 (pp) Rv3042c"/></edge>
<edge label="Rv0682 (pp) Rv0672" source="312" target="293" weight="1.0" weightOut="1.0" weigthIn="1.0" countOut="1.3333333730697632" countIn="1.3333333730697632">
<att type="string" name="edge.targetArrowShape" value="DIAMOND"/>
<att type="string" name="shared_name" value="Rv0682 (pp) Rv0672"/></edge>
<edge label="Rv0682 (pp) Rv0685" source="312" target="309" weight="1.0" weightOut="1.0" weigthIn="1.0" countOut="1.8333333730697632" countIn="1.8333333730697632">
<att type="string" name="edge.targetArrowShape" value="DIAMOND"/>
<att type="string" name="shared_name" value="Rv0682 (pp) Rv0685"/></edge>
<edge label="Rv0682 (pp) Rv1641" source="312" target="104" weight="1.0" weightOut="1.0" weigthIn="1.0" countOut="2.3333332538604736" countIn="2.3333332538604736">
<att type="string" name="edge.targetArrowShape" value="DIAMOND"/>
<att type="string" name="shared_name" value="Rv0682 (pp) Rv1641"/></edge>
<edge label="Rv0682 (pp) Rv2404c" source="312" target="52" weight="1.0" weightOut="1.0" weigthIn="1.0" countOut="1.0" countIn="1.0">
<att type="string" name="edge.targetArrowShape" value="DIAMOND"/>
<att type="string" name="shared_name" value="Rv0682 (pp) Rv2404c"/></edge>
<edge label="Rv0682 (pp) Rv2534c" source="312" target="379" weight="1.0" weightOut="1.0" weigthIn="1.0" countOut="1.0" countIn="1.0">
<att type="string" name="edge.targetArrowShape" value="DIAMOND"/>
<att type="string" name="shared_name" value="Rv0682 (pp) Rv2534c"/></edge>
<edge label="Rv0682 (pp) Rv2882c" source="312" target="249" weight="1.0" weightOut="1.0" weigthIn="1.0" countOut="6.0" countIn="6.0">
<att type="string" name="edge.targetArrowShape" value="DIAMOND"/>
<att type="string" name="shared_name" value="Rv0682 (pp) Rv2882c"/></edge>
<edge label="Rv0682 (pp) Rv3462c" source="312" target="141" weight="1.0" weightOut="1.0" weigthIn="1.0" countOut="1.0" countIn="1.0">
<att type="string" name="edge.targetArrowShape" value="DIAMOND"/>
<att type="string" name="shared_name" value="Rv0682 (pp) Rv3462c"/></edge>
<edge label="Rv1960c (pp) Rv1959c" source="313" target="16" weight="1.0" weightOut="1.0" weigthIn="1.0" countOut="1.0" countIn="1.0">
<att type="string" name="edge.targetArrowShape" value="DIAMOND"/>
<att type="string" name="shared_name" value="Rv1960c (pp) Rv1959c"/></edge>
<edge label="Rv0683 (pp) Rv0408" source="314" target="305" weight="1.0" weightOut="1.0" weigthIn="1.0" countOut="1.0" countIn="1.0">
<att type="string" name="edge.targetArrowShape" value="DIAMOND"/>
<att type="string" name="shared_name" value="Rv0683 (pp) Rv0408"/></edge>
<edge label="Rv0683 (pp) Rv0685" source="314" target="309" weight="1.0" weightOut="1.0" weigthIn="1.0" countOut="2.0" countIn="2.0">
<att type="string" name="edge.targetArrowShape" value="DIAMOND"/>
<att type="string" name="shared_name" value="Rv0683 (pp) Rv0685"/></edge>
<edge label="Rv0683 (pp) Rv1014c" source="314" target="300" weight="1.0" weightOut="1.0" weigthIn="1.0" countOut="1.0" countIn="1.0">
<att type="string" name="edge.targetArrowShape" value="DIAMOND"/>
<att type="string" name="shared_name" value="Rv0683 (pp) Rv1014c"/></edge>
<edge label="Rv0683 (pp) Rv1641" source="314" target="104" weight="1.0" weightOut="1.0" weigthIn="1.0" countOut="1.6666666269302368" countIn="1.6666666269302368">
<att type="string" name="edge.targetArrowShape" value="DIAMOND"/>
<att type="string" name="shared_name" value="Rv0683 (pp) Rv1641"/></edge>
<edge label="Rv0683 (pp) Rv2462c" source="314" target="392" weight="1.0" weightOut="1.0" weigthIn="1.0" countOut="4.027777671813965" countIn="4.027777671813965">
<att type="string" name="edge.targetArrowShape" value="DIAMOND"/>
<att type="string" name="shared_name" value="Rv0683 (pp) Rv2462c"/></edge>
<edge label="Rv0683 (pp) Rv2534c" source="314" target="379" weight="1.0" weightOut="1.0" weigthIn="1.0" countOut="1.0" countIn="1.0">
<att type="string" name="edge.targetArrowShape" value="DIAMOND"/>
<att type="string" name="shared_name" value="Rv0683 (pp) Rv2534c"/></edge>
<edge label="Rv0683 (pp) Rv2841c" source="314" target="258" weight="1.0" weightOut="1.0" weigthIn="1.0" countOut="2.0" countIn="2.0">
<att type="string" name="edge.targetArrowShape" value="DIAMOND"/>
<att type="string" name="shared_name" value="Rv0683 (pp) Rv2841c"/></edge>
<edge label="Rv0683 (pp) Rv2882c" source="314" target="249" weight="1.0" weightOut="1.0" weigthIn="1.0" countOut="1.3333333730697632" countIn="1.3333333730697632">
<att type="string" name="edge.targetArrowShape" value="DIAMOND"/>
<att type="string" name="shared_name" value="Rv0683 (pp) Rv2882c"/></edge>
<edge label="Rv0683 (pp) Rv3054c" source="314" target="302" weight="1.0" weightOut="1.0" weigthIn="1.0" countOut="1.0" countIn="1.0">
<att type="string" name="edge.targetArrowShape" value="DIAMOND"/>
<att type="string" name="shared_name" value="Rv0683 (pp) Rv3054c"/></edge>
<edge label="Rv1299 (pp) Rv0053" source="315" target="172" weight="1.0" weightOut="1.0" weigthIn="1.0" countOut="1.0" countIn="1.0">
<att type="string" name="edge.targetArrowShape" value="DIAMOND"/>
<att type="string" name="shared_name" value="Rv1299 (pp) Rv0053"/></edge>
<edge label="Rv1299 (pp) Rv0682" source="315" target="312" weight="1.0" weightOut="1.0" weigthIn="1.0" countOut="1.0" countIn="1.0">
<att type="string" name="edge.targetArrowShape" value="DIAMOND"/>
<att type="string" name="shared_name" value="Rv1299 (pp) Rv0682"/></edge>
<edge label="Rv1299 (pp) Rv0683" source="315" target="314" weight="1.0" weightOut="1.0" weigthIn="1.0" countOut="1.0" countIn="1.0">
<att type="string" name="edge.targetArrowShape" value="DIAMOND"/>
<att type="string" name="shared_name" value="Rv1299 (pp) Rv0683"/></edge>
<edge label="Rv1299 (pp) Rv0700" source="315" target="407" weight="1.0" weightOut="1.0" weigthIn="1.0" countOut="1.0" countIn="1.0">
<att type="string" name="edge.targetArrowShape" value="DIAMOND"/>
<att type="string" name="shared_name" value="Rv1299 (pp) Rv0700"/></edge>
<edge label="Rv1299 (pp) Rv0705" source="315" target="417" weight="1.0" weightOut="1.0" weigthIn="1.0" countOut="1.0" countIn="1.0">
<att type="string" name="edge.targetArrowShape" value="DIAMOND"/>
<att type="string" name="shared_name" value="Rv1299 (pp) Rv0705"/></edge>
<edge label="Rv1299 (pp) Rv0707" source="315" target="419" weight="1.0" weightOut="1.0" weigthIn="1.0" countOut="1.0" countIn="1.0">
<att type="string" name="edge.targetArrowShape" value="DIAMOND"/>
<att type="string" name="shared_name" value="Rv1299 (pp) Rv0707"/></edge>
<edge label="Rv1299 (pp) Rv0710" source="315" target="427" weight="1.0" weightOut="1.0" weigthIn="1.0" countOut="1.0" countIn="1.0">
<att type="string" name="edge.targetArrowShape" value="DIAMOND"/>
<att type="string" name="shared_name" value="Rv1299 (pp) Rv0710"/></edge>
<edge label="Rv1299 (pp) Rv0717" source="315" target="431" weight="1.0" weightOut="1.0" weigthIn="1.0" countOut="1.0" countIn="1.0">
<att type="string" name="edge.targetArrowShape" value="DIAMOND"/>
<att type="string" name="shared_name" value="Rv1299 (pp) Rv0717"/></edge>
<edge label="Rv1299 (pp) Rv0718" source="315" target="430" weight="1.0" weightOut="1.0" weigthIn="1.0" countOut="1.0" countIn="1.0">
<att type="string" name="edge.targetArrowShape" value="DIAMOND"/>
<att type="string" name="shared_name" value="Rv1299 (pp) Rv0718"/></edge>
<edge label="Rv1299 (pp) Rv0721" source="315" target="444" weight="1.0" weightOut="1.0" weigthIn="1.0" countOut="1.0" countIn="1.0">
<att type="string" name="edge.targetArrowShape" value="DIAMOND"/>
<att type="string" name="shared_name" value="Rv1299 (pp) Rv0721"/></edge>
<edge label="Rv1299 (pp) Rv1292" source="315" target="284" weight="1.0" weightOut="1.0" weigthIn="1.0" countOut="1.0" countIn="1.0">
<att type="string" name="edge.targetArrowShape" value="DIAMOND"/>
<att type="string" name="shared_name" value="Rv1299 (pp) Rv1292"/></edge>
<edge label="Rv1299 (pp) Rv1300" source="315" target="391" weight="1.0" weightOut="1.0" weigthIn="1.0" countOut="1.0" countIn="1.0">
<att type="string" name="edge.targetArrowShape" value="DIAMOND"/>
<att type="string" name="shared_name" value="Rv1299 (pp) Rv1300"/></edge>
<edge label="Rv1299 (pp) Rv2412" source="315" target="202" weight="1.0" weightOut="1.0" weigthIn="1.0" countOut="1.0" countIn="1.0">
<att type="string" name="edge.targetArrowShape" value="DIAMOND"/>
<att type="string" name="shared_name" value="Rv1299 (pp) Rv2412"/></edge>
<edge label="Rv1299 (pp) Rv2555c" source="315" target="382" weight="1.0" weightOut="1.0" weigthIn="1.0" countOut="1.0" countIn="1.0">
<att type="string" name="edge.targetArrowShape" value="DIAMOND"/>
<att type="string" name="shared_name" value="Rv1299 (pp) Rv2555c"/></edge>
<edge label="Rv1299 (pp) Rv2785c" source="315" target="10" weight="1.0" weightOut="1.0" weigthIn="1.0" countOut="1.0" countIn="1.0">
<att type="string" name="edge.targetArrowShape" value="DIAMOND"/>
<att type="string" name="shared_name" value="Rv1299 (pp) Rv2785c"/></edge>
<edge label="Rv1299 (pp) Rv2890c" source="315" target="296" weight="1.0" weightOut="1.0" weigthIn="1.0" countOut="1.5" countIn="1.5">
<att type="string" name="edge.targetArrowShape" value="DIAMOND"/>
<att type="string" name="shared_name" value="Rv1299 (pp) Rv2890c"/></edge>
<edge label="Rv1299 (pp) Rv2909c" source="315" target="144" weight="1.0" weightOut="1.0" weigthIn="1.0" countOut="1.0" countIn="1.0">
<att type="string" name="edge.targetArrowShape" value="DIAMOND"/>
<att type="string" name="shared_name" value="Rv1299 (pp) Rv2909c"/></edge>
<edge label="Rv1299 (pp) Rv3043c" source="315" target="133" weight="1.0" weightOut="1.0" weigthIn="1.0" countOut="1.0" countIn="1.0">
<att type="string" name="edge.targetArrowShape" value="DIAMOND"/>
<att type="string" name="shared_name" value="Rv1299 (pp) Rv3043c"/></edge>
<edge label="Rv1299 (pp) Rv3442c" source="315" target="50" weight="1.0" weightOut="1.0" weigthIn="1.0" countOut="1.0" countIn="1.0">
<att type="string" name="edge.targetArrowShape" value="DIAMOND"/>
<att type="string" name="shared_name" value="Rv1299 (pp) Rv3442c"/></edge>
<edge label="Rv1299 (pp) Rv3458c" source="315" target="236" weight="1.0" weightOut="1.0" weigthIn="1.0" countOut="1.0" countIn="1.0">
<att type="string" name="edge.targetArrowShape" value="DIAMOND"/>
<att type="string" name="shared_name" value="Rv1299 (pp) Rv3458c"/></edge>
<edge label="Rv1299 (pp) Rv3459c" source="315" target="271" weight="1.0" weightOut="1.0" weigthIn="1.0" countOut="1.0" countIn="1.0">
<att type="string" name="edge.targetArrowShape" value="DIAMOND"/>
<att type="string" name="shared_name" value="Rv1299 (pp) Rv3459c"/></edge>
<edge label="Rv1299 (pp) Rv3460c" source="315" target="121" weight="1.0" weightOut="1.0" weigthIn="1.0" countOut="1.0" countIn="1.0">
<att type="string" name="edge.targetArrowShape" value="DIAMOND"/>
<att type="string" name="shared_name" value="Rv1299 (pp) Rv3460c"/></edge>
<edge label="Rv1298 (pp) Rv0429c" source="316" target="400" weight="1.0" weightOut="1.0" weigthIn="1.0" countOut="1.0" countIn="1.0">
<att type="string" name="edge.targetArrowShape" value="DIAMOND"/>
<att type="string" name="shared_name" value="Rv1298 (pp) Rv0429c"/></edge>
<edge label="Rv1298 (pp) Rv0634B" source="316" target="364" weight="1.0" weightOut="1.0" weigthIn="1.0" countOut="1.3333333730697632" countIn="1.3333333730697632">
<att type="string" name="edge.targetArrowShape" value="DIAMOND"/>
<att type="string" name="shared_name" value="Rv1298 (pp) Rv0634B"/></edge>
<edge label="Rv1298 (pp) Rv0684" source="316" target="308" weight="1.0" weightOut="1.0" weigthIn="1.0" countOut="1.0" countIn="1.0">
<att type="string" name="edge.targetArrowShape" value="DIAMOND"/>
<att type="string" name="shared_name" value="Rv1298 (pp) Rv0684"/></edge>
<edge label="Rv1298 (pp) Rv2882c" source="316" target="249" weight="1.0" weightOut="1.0" weigthIn="1.0" countOut="1.0" countIn="1.0">
<att type="string" name="edge.targetArrowShape" value="DIAMOND"/>
<att type="string" name="shared_name" value="Rv1298 (pp) Rv2882c"/></edge>
<edge label="Rv1298 (pp) Rv2916c" source="316" target="12" weight="1.0" weightOut="1.0" weigthIn="1.0" countOut="1.0" countIn="1.0">
<att type="string" name="edge.targetArrowShape" value="DIAMOND"/>
<att type="string" name="shared_name" value="Rv1298 (pp) Rv2916c"/></edge>
<edge label="Rv2697c (pp) Rv2976c" source="317" target="139" weight="1.0" weightOut="1.0" weigthIn="1.0" countOut="1.0" countIn="1.0">
<att type="string" name="edge.targetArrowShape" value="DIAMOND"/>
<att type="string" name="shared_name" value="Rv2697c (pp) Rv2976c"/></edge>
<edge label="Rv1015c (pp) Rv0634B" source="318" target="364" weight="1.0" weightOut="1.0" weigthIn="1.0" countOut="1.6666666269302368" countIn="1.6666666269302368">
<att type="string" name="edge.targetArrowShape" value="DIAMOND"/>
<att type="string" name="shared_name" value="Rv1015c (pp) Rv0634B"/></edge>
<edge label="Rv1015c (pp) Rv2882c" source="318" target="249" weight="1.0" weightOut="1.0" weigthIn="1.0" countOut="1.0" countIn="1.0">
<att type="string" name="edge.targetArrowShape" value="DIAMOND"/>
<att type="string" name="shared_name" value="Rv1015c (pp) Rv2882c"/></edge>
<edge label="Rv1015c (pp) Rv3721c" source="318" target="147" weight="1.0" weightOut="1.0" weigthIn="1.0" countOut="1.0" countIn="1.0">
<att type="string" name="edge.targetArrowShape" value="DIAMOND"/>
<att type="string" name="shared_name" value="Rv1015c (pp) Rv3721c"/></edge>
<edge label="Rv0512 (pp) Rv2457c" source="319" target="105" weight="1.0" weightOut="1.0" weigthIn="1.0" countOut="1.0" countIn="1.0">
<att type="string" name="edge.targetArrowShape" value="DIAMOND"/>
<att type="string" name="shared_name" value="Rv0512 (pp) Rv2457c"/></edge>
<edge label="Rv3156 (pp) Rv3148" source="320" target="342" weight="1.0" weightOut="1.0" weigthIn="1.0" countOut="1.5" countIn="1.5">
<att type="string" name="edge.targetArrowShape" value="DIAMOND"/>
<att type="string" name="shared_name" value="Rv3156 (pp) Rv3148"/></edge>
<edge label="Rv3155 (pp) Rv3148" source="321" target="342" weight="1.0" weightOut="1.0" weigthIn="1.0" countOut="1.0" countIn="1.0">
<att type="string" name="edge.targetArrowShape" value="DIAMOND"/>
<att type="string" name="shared_name" value="Rv3155 (pp) Rv3148"/></edge>
<edge label="Rv3154 (pp) Rv3147" source="322" target="338" weight="1.0" weightOut="1.0" weigthIn="1.0" countOut="1.0" countIn="1.0">
<att type="string" name="edge.targetArrowShape" value="DIAMOND"/>
<att type="string" name="shared_name" value="Rv3154 (pp) Rv3147"/></edge>
<edge label="Rv3154 (pp) Rv3148" source="322" target="342" weight="1.0" weightOut="1.0" weigthIn="1.0" countOut="1.5" countIn="1.5">
<att type="string" name="edge.targetArrowShape" value="DIAMOND"/>
<att type="string" name="shared_name" value="Rv3154 (pp) Rv3148"/></edge>
<edge label="Rv3154 (pp) Rv3152" source="322" target="348" weight="1.0" weightOut="1.0" weigthIn="1.0" countOut="1.0" countIn="1.0">
<att type="string" name="edge.targetArrowShape" value="DIAMOND"/>
<att type="string" name="shared_name" value="Rv3154 (pp) Rv3152"/></edge>
<edge label="Rv3153 (pp) Rv3147" source="323" target="338" weight="1.0" weightOut="1.0" weigthIn="1.0" countOut="1.5" countIn="1.5">
<att type="string" name="edge.targetArrowShape" value="DIAMOND"/>
<att type="string" name="shared_name" value="Rv3153 (pp) Rv3147"/></edge>
<edge label="Rv3153 (pp) Rv3148" source="323" target="342" weight="1.0" weightOut="1.0" weigthIn="1.0" countOut="2.5" countIn="2.5">
<att type="string" name="edge.targetArrowShape" value="DIAMOND"/>
<att type="string" name="shared_name" value="Rv3153 (pp) Rv3148"/></edge>
<edge label="Rv3153 (pp) Rv3150" source="323" target="345" weight="1.0" weightOut="1.0" weigthIn="1.0" countOut="2.0" countIn="2.0">
<att type="string" name="edge.targetArrowShape" value="DIAMOND"/>
<att type="string" name="shared_name" value="Rv3153 (pp) Rv3150"/></edge>
<edge label="Rv3158 (pp) Rv3148" source="324" target="342" weight="1.0" weightOut="1.0" weigthIn="1.0" countOut="3.0" countIn="3.0">
<att type="string" name="edge.targetArrowShape" value="DIAMOND"/>
<att type="string" name="shared_name" value="Rv3158 (pp) Rv3148"/></edge>
<edge label="Rv3157 (pp) Rv3148" source="325" target="342" weight="1.0" weightOut="1.0" weigthIn="1.0" countOut="1.0" countIn="1.0">
<att type="string" name="edge.targetArrowShape" value="DIAMOND"/>
<att type="string" name="shared_name" value="Rv3157 (pp) Rv3148"/></edge>
<edge label="Rv3357 (pp) Rv3358" source="326" target="327" weight="1.0" weightOut="1.0" weigthIn="1.0" countOut="1.0" countIn="1.0">
<att type="string" name="edge.targetArrowShape" value="DIAMOND"/>
<att type="string" name="shared_name" value="Rv3357 (pp) Rv3358"/></edge>
<edge label="Rv3358 (pp) Rv3357" source="327" target="326" weight="1.0" weightOut="1.0" weigthIn="1.0" countOut="1.0" countIn="1.0">
<att type="string" name="edge.targetArrowShape" value="DIAMOND"/>
<att type="string" name="shared_name" value="Rv3358 (pp) Rv3357"/></edge>
<edge label="Rv2764c (pp) Rv2976c" source="328" target="139" weight="1.0" weightOut="1.0" weigthIn="1.0" countOut="1.0" countIn="1.0">
<att type="string" name="edge.targetArrowShape" value="DIAMOND"/>
<att type="string" name="shared_name" value="Rv2764c (pp) Rv2976c"/></edge>
<edge label="Rv2764c (pp) Rv3051c" source="328" target="132" weight="1.0" weightOut="1.0" weigthIn="1.0" countOut="1.0" countIn="1.0">
<att type="string" name="edge.targetArrowShape" value="DIAMOND"/>
<att type="string" name="shared_name" value="Rv2764c (pp) Rv3051c"/></edge>
<edge label="Rv0651 (pp) Rv0634B" source="329" target="364" weight="1.0" weightOut="1.0" weigthIn="1.0" countOut="1.9166666269302368" countIn="1.9166666269302368">
<att type="string" name="edge.targetArrowShape" value="DIAMOND"/>
<att type="string" name="shared_name" value="Rv0651 (pp) Rv0634B"/></edge>
<edge label="Rv0651 (pp) Rv2462c" source="329" target="392" weight="1.0" weightOut="1.0" weigthIn="1.0" countOut="1.0" countIn="1.0">
<att type="string" name="edge.targetArrowShape" value="DIAMOND"/>
<att type="string" name="shared_name" value="Rv0651 (pp) Rv2462c"/></edge>
<edge label="Rv0651 (pp) Rv2583c" source="329" target="75" weight="1.0" weightOut="1.0" weigthIn="1.0" countOut="1.3333333730697632" countIn="1.3333333730697632">
<att type="string" name="edge.targetArrowShape" value="DIAMOND"/>
<att type="string" name="shared_name" value="Rv0651 (pp) Rv2583c"/></edge>
<edge label="Rv3302c (pp) Rv1438" source="330" target="383" weight="1.0" weightOut="1.0" weigthIn="1.0" countOut="1.0" countIn="1.0">
<att type="string" name="edge.targetArrowShape" value="DIAMOND"/>
<att type="string" name="shared_name" value="Rv3302c (pp) Rv1438"/></edge>
<edge label="Rv0652 (pp) Rv0634B" source="331" target="364" weight="1.0" weightOut="1.0" weigthIn="1.0" countOut="1.6666666269302368" countIn="1.6666666269302368">
<att type="string" name="edge.targetArrowShape" value="DIAMOND"/>
<att type="string" name="shared_name" value="Rv0652 (pp) Rv0634B"/></edge>
<edge label="Rv0652 (pp) Rv2462c" source="331" target="392" weight="1.0" weightOut="1.0" weigthIn="1.0" countOut="1.0" countIn="1.0">
<att type="string" name="edge.targetArrowShape" value="DIAMOND"/>
<att type="string" name="shared_name" value="Rv0652 (pp) Rv2462c"/></edge>
<edge label="Rv0652 (pp) Rv3105c" source="331" target="22" weight="1.0" weightOut="1.0" weigthIn="1.0" countOut="1.0" countIn="1.0">
<att type="string" name="edge.targetArrowShape" value="DIAMOND"/>
<att type="string" name="shared_name" value="Rv0652 (pp) Rv3105c"/></edge>
<edge label="Rv0652 (pp) Rv3315c" source="331" target="350" weight="1.0" weightOut="1.0" weigthIn="1.0" countOut="1.0" countIn="1.0">
<att type="string" name="edge.targetArrowShape" value="DIAMOND"/>
<att type="string" name="shared_name" value="Rv0652 (pp) Rv3315c"/></edge>
<edge label="Rv0652 (pp) Rv3422c" source="331" target="449" weight="1.0" weightOut="1.0" weigthIn="1.0" countOut="1.0" countIn="1.0">
<att type="string" name="edge.targetArrowShape" value="DIAMOND"/>
<att type="string" name="shared_name" value="Rv0652 (pp) Rv3422c"/></edge>
<edge label="Rv2346c (pp) Rv2347c" source="332" target="349" weight="1.0" weightOut="1.0" weigthIn="1.0" countOut="1.0" countIn="1.0">
<att type="string" name="edge.targetArrowShape" value="DIAMOND"/>
<att type="string" name="shared_name" value="Rv2346c (pp) Rv2347c"/></edge>
<edge label="Rv0524 (pp) Rv0509" source="333" target="307" weight="1.0" weightOut="1.0" weigthIn="1.0" countOut="1.0" countIn="1.0">
<att type="string" name="edge.targetArrowShape" value="DIAMOND"/>
<att type="string" name="shared_name" value="Rv0524 (pp) Rv0509"/></edge>
<edge label="Rv3913 (pp) Rv1471" source="334" target="448" weight="1.0" weightOut="1.0" weigthIn="1.0" countOut="1.0" countIn="1.0">
<att type="string" name="edge.targetArrowShape" value="DIAMOND"/>
<att type="string" name="shared_name" value="Rv3913 (pp) Rv1471"/></edge>
<edge label="Rv3913 (pp) Rv3914" source="334" target="335" weight="1.0" weightOut="1.0" weigthIn="1.0" countOut="1.0" countIn="1.0">
<att type="string" name="edge.targetArrowShape" value="DIAMOND"/>
<att type="string" name="shared_name" value="Rv3913 (pp) Rv3914"/></edge>
<edge label="Rv3914 (pp) Rv0137c" source="335" target="64" weight="1.0" weightOut="1.0" weigthIn="1.0" countOut="1.0" countIn="1.0">
<att type="string" name="edge.targetArrowShape" value="DIAMOND"/>
<att type="string" name="shared_name" value="Rv3914 (pp) Rv0137c"/></edge>
<edge label="Rv3914 (pp) Rv0639" source="335" target="235" weight="1.0" weightOut="1.0" weigthIn="1.0" countOut="1.0" countIn="1.0">
<att type="string" name="edge.targetArrowShape" value="DIAMOND"/>
<att type="string" name="shared_name" value="Rv3914 (pp) Rv0639"/></edge>
<edge label="Rv3914 (pp) Rv0684" source="335" target="308" weight="1.0" weightOut="1.0" weigthIn="1.0" countOut="1.0" countIn="1.0">
<att type="string" name="edge.targetArrowShape" value="DIAMOND"/>
<att type="string" name="shared_name" value="Rv3914 (pp) Rv0684"/></edge>
<edge label="Rv3914 (pp) Rv0685" source="335" target="309" weight="1.0" weightOut="1.0" weigthIn="1.0" countOut="1.0" countIn="1.0">
<att type="string" name="edge.targetArrowShape" value="DIAMOND"/>
<att type="string" name="shared_name" value="Rv3914 (pp) Rv0685"/></edge>
<edge label="Rv3914 (pp) Rv1023" source="335" target="192" weight="1.0" weightOut="1.0" weigthIn="1.0" countOut="1.0" countIn="1.0">
<att type="string" name="edge.targetArrowShape" value="DIAMOND"/>
<att type="string" name="shared_name" value="Rv3914 (pp) Rv1023"/></edge>
<edge label="Rv3914 (pp) Rv1308" source="335" target="394" weight="1.0" weightOut="1.0" weigthIn="1.0" countOut="1.0" countIn="1.0">
<att type="string" name="edge.targetArrowShape" value="DIAMOND"/>
<att type="string" name="shared_name" value="Rv3914 (pp) Rv1308"/></edge>
<edge label="Rv3914 (pp) Rv1310" source="335" target="403" weight="1.0" weightOut="1.0" weigthIn="1.0" countOut="1.0" countIn="1.0">
<att type="string" name="edge.targetArrowShape" value="DIAMOND"/>
<att type="string" name="shared_name" value="Rv3914 (pp) Rv1310"/></edge>
<edge label="Rv3914 (pp) Rv1436" source="335" target="387" weight="1.0" weightOut="1.0" weigthIn="1.0" countOut="1.0" countIn="1.0">
<att type="string" name="edge.targetArrowShape" value="DIAMOND"/>
<att type="string" name="shared_name" value="Rv3914 (pp) Rv1436"/></edge>
<edge label="Rv3914 (pp) Rv1438" source="335" target="383" weight="1.0" weightOut="1.0" weigthIn="1.0" countOut="1.0" countIn="1.0">
<att type="string" name="edge.targetArrowShape" value="DIAMOND"/>
<att type="string" name="shared_name" value="Rv3914 (pp) Rv1438"/></edge>
<edge label="Rv3914 (pp) Rv1908c" source="335" target="381" weight="1.0" weightOut="1.0" weigthIn="1.0" countOut="1.0" countIn="1.0">
<att type="string" name="edge.targetArrowShape" value="DIAMOND"/>
<att type="string" name="shared_name" value="Rv3914 (pp) Rv1908c"/></edge>
<edge label="Rv3914 (pp) Rv1932" source="335" target="80" weight="1.0" weightOut="1.0" weigthIn="1.0" countOut="1.0" countIn="1.0">
<att type="string" name="edge.targetArrowShape" value="DIAMOND"/>
<att type="string" name="shared_name" value="Rv3914 (pp) Rv1932"/></edge>
<edge label="Rv3914 (pp) Rv2299c" source="335" target="358" weight="1.0" weightOut="1.0" weigthIn="1.0" countOut="1.0" countIn="1.0">
<att type="string" name="edge.targetArrowShape" value="DIAMOND"/>
<att type="string" name="shared_name" value="Rv3914 (pp) Rv2299c"/></edge>
<edge label="Rv3914 (pp) Rv2392" source="335" target="94" weight="1.0" weightOut="1.0" weigthIn="1.0" countOut="1.0" countIn="1.0">
<att type="string" name="edge.targetArrowShape" value="DIAMOND"/>
<att type="string" name="shared_name" value="Rv3914 (pp) Rv2392"/></edge>
<edge label="Rv3914 (pp) Rv2445c" source="335" target="67" weight="1.0" weightOut="1.0" weigthIn="1.0" countOut="1.0" countIn="1.0">
<att type="string" name="edge.targetArrowShape" value="DIAMOND"/>
<att type="string" name="shared_name" value="Rv3914 (pp) Rv2445c"/></edge>
<edge label="Rv3914 (pp) Rv2737c" source="335" target="126" weight="1.0" weightOut="1.0" weigthIn="1.0" countOut="1.0" countIn="1.0">
<att type="string" name="edge.targetArrowShape" value="DIAMOND"/>
<att type="string" name="shared_name" value="Rv3914 (pp) Rv2737c"/></edge>
<edge label="Rv3914 (pp) Rv3068c" source="335" target="255" weight="1.0" weightOut="1.0" weigthIn="1.0" countOut="1.0" countIn="1.0">
<att type="string" name="edge.targetArrowShape" value="DIAMOND"/>
<att type="string" name="shared_name" value="Rv3914 (pp) Rv3068c"/></edge>
<edge label="Rv3914 (pp) Rv3913" source="335" target="334" weight="1.0" weightOut="1.0" weigthIn="1.0" countOut="1.0" countIn="1.0">
<att type="string" name="edge.targetArrowShape" value="DIAMOND"/>
<att type="string" name="shared_name" value="Rv3914 (pp) Rv3913"/></edge>
<edge label="Rv3145 (pp) Rv3148" source="336" target="342" weight="1.0" weightOut="1.0" weigthIn="1.0" countOut="2.0" countIn="2.0">
<att type="string" name="edge.targetArrowShape" value="DIAMOND"/>
<att type="string" name="shared_name" value="Rv3145 (pp) Rv3148"/></edge>
<edge label="Rv3145 (pp) Rv3152" source="336" target="348" weight="1.0" weightOut="1.0" weigthIn="1.0" countOut="1.0" countIn="1.0">
<att type="string" name="edge.targetArrowShape" value="DIAMOND"/>
<att type="string" name="shared_name" value="Rv3145 (pp) Rv3152"/></edge>
<edge label="Rv3052c (pp) Rv1981c" source="337" target="405" weight="1.0" weightOut="1.0" weigthIn="1.0" countOut="1.0" countIn="1.0">
<att type="string" name="edge.targetArrowShape" value="DIAMOND"/>
<att type="string" name="shared_name" value="Rv3052c (pp) Rv1981c"/></edge>
<edge label="Rv3052c (pp) Rv3048c" source="337" target="184" weight="1.0" weightOut="1.0" weigthIn="1.0" countOut="1.0" countIn="1.0">
<att type="string" name="edge.targetArrowShape" value="DIAMOND"/>
<att type="string" name="shared_name" value="Rv3052c (pp) Rv3048c"/></edge>
<edge label="Rv3147 (pp) Rv3148" source="338" target="342" weight="1.0" weightOut="1.0" weigthIn="1.0" countOut="5.5" countIn="5.5">
<att type="string" name="edge.targetArrowShape" value="DIAMOND"/>
<att type="string" name="shared_name" value="Rv3147 (pp) Rv3148"/></edge>
<edge label="Rv3147 (pp) Rv3153" source="338" target="323" weight="1.0" weightOut="1.0" weigthIn="1.0" countOut="1.0" countIn="1.0">
<att type="string" name="edge.targetArrowShape" value="DIAMOND"/>
<att type="string" name="shared_name" value="Rv3147 (pp) Rv3153"/></edge>
<edge label="Rv3146 (pp) Rv0056" source="339" target="168" weight="1.0" weightOut="1.0" weigthIn="1.0" countOut="1.0" countIn="1.0">
<att type="string" name="edge.targetArrowShape" value="DIAMOND"/>
<att type="string" name="shared_name" value="Rv3146 (pp) Rv0056"/></edge>
<edge label="Rv3146 (pp) Rv0716" source="339" target="432" weight="1.0" weightOut="1.0" weigthIn="1.0" countOut="1.0" countIn="1.0">
<att type="string" name="edge.targetArrowShape" value="DIAMOND"/>
<att type="string" name="shared_name" value="Rv3146 (pp) Rv0716"/></edge>
<edge label="Rv3146 (pp) Rv3148" source="339" target="342" weight="1.0" weightOut="1.0" weigthIn="1.0" countOut="4.0" countIn="4.0">
<att type="string" name="edge.targetArrowShape" value="DIAMOND"/>
<att type="string" name="shared_name" value="Rv3146 (pp) Rv3148"/></edge>
<edge label="Rv0924c (pp) Rv1997" source="340" target="222" weight="1.0" weightOut="1.0" weigthIn="1.0" countOut="1.0" countIn="1.0">
<att type="string" name="edge.targetArrowShape" value="DIAMOND"/>
<att type="string" name="shared_name" value="Rv0924c (pp) Rv1997"/></edge>
<edge label="Rv3149 (pp) Rv2462c" source="341" target="392" weight="1.0" weightOut="1.0" weigthIn="1.0" countOut="1.0" countIn="1.0">
<att type="string" name="edge.targetArrowShape" value="DIAMOND"/>
<att type="string" name="shared_name" value="Rv3149 (pp) Rv2462c"/></edge>
<edge label="Rv3149 (pp) Rv3147" source="341" target="338" weight="1.0" weightOut="1.0" weigthIn="1.0" countOut="1.0" countIn="1.0">
<att type="string" name="edge.targetArrowShape" value="DIAMOND"/>
<att type="string" name="shared_name" value="Rv3149 (pp) Rv3147"/></edge>
<edge label="Rv3149 (pp) Rv3148" source="341" target="342" weight="1.0" weightOut="1.0" weigthIn="1.0" countOut="1.0" countIn="1.0">
<att type="string" name="edge.targetArrowShape" value="DIAMOND"/>
<att type="string" name="shared_name" value="Rv3149 (pp) Rv3148"/></edge>
<edge label="Rv3149 (pp) Rv3150" source="341" target="345" weight="1.0" weightOut="1.0" weigthIn="1.0" countOut="2.0" countIn="2.0">
<att type="string" name="edge.targetArrowShape" value="DIAMOND"/>
<att type="string" name="shared_name" value="Rv3149 (pp) Rv3150"/></edge>
<edge label="Rv3149 (pp) Rv3153" source="341" target="323" weight="1.0" weightOut="1.0" weigthIn="1.0" countOut="1.0" countIn="1.0">
<att type="string" name="edge.targetArrowShape" value="DIAMOND"/>
<att type="string" name="shared_name" value="Rv3149 (pp) Rv3153"/></edge>
<edge label="Rv3148 (pp) Rv3145" source="342" target="336" weight="1.0" weightOut="1.0" weigthIn="1.0" countOut="2.0" countIn="2.0">
<att type="string" name="edge.targetArrowShape" value="DIAMOND"/>
<att type="string" name="shared_name" value="Rv3148 (pp) Rv3145"/></edge>
<edge label="Rv3148 (pp) Rv3146" source="342" target="339" weight="1.0" weightOut="1.0" weigthIn="1.0" countOut="3.0" countIn="3.0">
<att type="string" name="edge.targetArrowShape" value="DIAMOND"/>
<att type="string" name="shared_name" value="Rv3148 (pp) Rv3146"/></edge>
<edge label="Rv3148 (pp) Rv3147" source="342" target="338" weight="1.0" weightOut="1.0" weigthIn="1.0" countOut="4.0" countIn="4.0">
<att type="string" name="edge.targetArrowShape" value="DIAMOND"/>
<att type="string" name="shared_name" value="Rv3148 (pp) Rv3147"/></edge>
<edge label="Rv3148 (pp) Rv3149" source="342" target="341" weight="1.0" weightOut="1.0" weigthIn="1.0" countOut="2.5" countIn="2.5">
<att type="string" name="edge.targetArrowShape" value="DIAMOND"/>
<att type="string" name="shared_name" value="Rv3148 (pp) Rv3149"/></edge>
<edge label="Rv3148 (pp) Rv3151" source="342" target="346" weight="1.0" weightOut="1.0" weigthIn="1.0" countOut="2.5" countIn="2.5">
<att type="string" name="edge.targetArrowShape" value="DIAMOND"/>
<att type="string" name="shared_name" value="Rv3148 (pp) Rv3151"/></edge>
<edge label="Rv3148 (pp) Rv3152" source="342" target="348" weight="1.0" weightOut="1.0" weigthIn="1.0" countOut="2.5" countIn="2.5">
<att type="string" name="edge.targetArrowShape" value="DIAMOND"/>
<att type="string" name="shared_name" value="Rv3148 (pp) Rv3152"/></edge>
<edge label="Rv3148 (pp) Rv3153" source="342" target="323" weight="1.0" weightOut="1.0" weigthIn="1.0" countOut="2.5" countIn="2.5">
<att type="string" name="edge.targetArrowShape" value="DIAMOND"/>
<att type="string" name="shared_name" value="Rv3148 (pp) Rv3153"/></edge>
<edge label="Rv3148 (pp) Rv3154" source="342" target="322" weight="1.0" weightOut="1.0" weigthIn="1.0" countOut="2.5" countIn="2.5">
<att type="string" name="edge.targetArrowShape" value="DIAMOND"/>
<att type="string" name="shared_name" value="Rv3148 (pp) Rv3154"/></edge>
<edge label="Rv3148 (pp) Rv3155" source="342" target="321" weight="1.0" weightOut="1.0" weigthIn="1.0" countOut="1.0" countIn="1.0">
<att type="string" name="edge.targetArrowShape" value="DIAMOND"/>
<att type="string" name="shared_name" value="Rv3148 (pp) Rv3155"/></edge>
<edge label="Rv3148 (pp) Rv3156" source="342" target="320" weight="1.0" weightOut="1.0" weigthIn="1.0" countOut="1.5" countIn="1.5">
<att type="string" name="edge.targetArrowShape" value="DIAMOND"/>
<att type="string" name="shared_name" value="Rv3148 (pp) Rv3156"/></edge>
<edge label="Rv3148 (pp) Rv3157" source="342" target="325" weight="1.0" weightOut="1.0" weigthIn="1.0" countOut="1.0" countIn="1.0">
<att type="string" name="edge.targetArrowShape" value="DIAMOND"/>
<att type="string" name="shared_name" value="Rv3148 (pp) Rv3157"/></edge>
<edge label="Rv3148 (pp) Rv3158" source="342" target="324" weight="1.0" weightOut="1.0" weigthIn="1.0" countOut="3.0" countIn="3.0">
<att type="string" name="edge.targetArrowShape" value="DIAMOND"/>
<att type="string" name="shared_name" value="Rv3148 (pp) Rv3158"/></edge>
<edge label="Rv3340 (pp) Rv0266c" source="343" target="127" weight="1.0" weightOut="1.0" weigthIn="1.0" countOut="1.0" countIn="1.0">
<att type="string" name="edge.targetArrowShape" value="DIAMOND"/>
<att type="string" name="shared_name" value="Rv3340 (pp) Rv0266c"/></edge>
<edge label="Rv3340 (pp) Rv0808" source="343" target="84" weight="1.0" weightOut="1.0" weigthIn="1.0" countOut="1.0" countIn="1.0">
<att type="string" name="edge.targetArrowShape" value="DIAMOND"/>
<att type="string" name="shared_name" value="Rv3340 (pp) Rv0808"/></edge>
<edge label="Rv3340 (pp) Rv2522c" source="343" target="422" weight="1.0" weightOut="1.0" weigthIn="1.0" countOut="1.0" countIn="1.0">
<att type="string" name="edge.targetArrowShape" value="DIAMOND"/>
<att type="string" name="shared_name" value="Rv3340 (pp) Rv2522c"/></edge>
<edge label="Rv3340 (pp) Rv3248c" source="343" target="372" weight="1.0" weightOut="1.0" weigthIn="1.0" countOut="1.0" countIn="1.0">
<att type="string" name="edge.targetArrowShape" value="DIAMOND"/>
<att type="string" name="shared_name" value="Rv3340 (pp) Rv3248c"/></edge>
<edge label="Rv0667 (pp) Rv0639" source="344" target="235" weight="1.0" weightOut="1.0" weigthIn="1.0" countOut="2.75" countIn="2.75">
<att type="string" name="edge.targetArrowShape" value="DIAMOND"/>
<att type="string" name="shared_name" value="Rv0667 (pp) Rv0639"/></edge>
<edge label="Rv0667 (pp) Rv1020" source="344" target="189" weight="1.0" weightOut="1.0" weigthIn="1.0" countOut="1.0" countIn="1.0">
<att type="string" name="edge.targetArrowShape" value="DIAMOND"/>
<att type="string" name="shared_name" value="Rv0667 (pp) Rv1020"/></edge>
<edge label="Rv0667 (pp) Rv2101" source="344" target="209" weight="1.0" weightOut="1.0" weigthIn="1.0" countOut="1.6666666269302368" countIn="1.6666666269302368">
<att type="string" name="edge.targetArrowShape" value="DIAMOND"/>
<att type="string" name="shared_name" value="Rv0667 (pp) Rv2101"/></edge>
<edge label="Rv0667 (pp) Rv2703" source="344" target="212" weight="1.0" weightOut="1.0" weigthIn="1.0" countOut="1.6666666269302368" countIn="1.6666666269302368">
<att type="string" name="edge.targetArrowShape" value="DIAMOND"/>
<att type="string" name="shared_name" value="Rv0667 (pp) Rv2703"/></edge>
<edge label="Rv0667 (pp) Rv2710" source="344" target="134" weight="1.0" weightOut="1.0" weigthIn="1.0" countOut="1.0" countIn="1.0">
<att type="string" name="edge.targetArrowShape" value="DIAMOND"/>
<att type="string" name="shared_name" value="Rv0667 (pp) Rv2710"/></edge>
<edge label="Rv0667 (pp) Rv2841c" source="344" target="258" weight="1.0" weightOut="1.0" weigthIn="1.0" countOut="1.0" countIn="1.0">
<att type="string" name="edge.targetArrowShape" value="DIAMOND"/>
<att type="string" name="shared_name" value="Rv0667 (pp) Rv2841c"/></edge>
<edge label="Rv0667 (pp) Rv3286c" source="344" target="377" weight="1.0" weightOut="1.0" weigthIn="1.0" countOut="1.6666666269302368" countIn="1.6666666269302368">
<att type="string" name="edge.targetArrowShape" value="DIAMOND"/>
<att type="string" name="shared_name" value="Rv0667 (pp) Rv3286c"/></edge>
<edge label="Rv0667 (pp) Rv3419c" source="344" target="270" weight="1.0" weightOut="1.0" weigthIn="1.0" countOut="1.0" countIn="1.0">
<att type="string" name="edge.targetArrowShape" value="DIAMOND"/>
<att type="string" name="shared_name" value="Rv0667 (pp) Rv3419c"/></edge>
<edge label="Rv0667 (pp) Rv3583c" source="344" target="262" weight="1.0" weightOut="1.0" weigthIn="1.0" countOut="1.0" countIn="1.0">
<att type="string" name="edge.targetArrowShape" value="DIAMOND"/>
<att type="string" name="shared_name" value="Rv0667 (pp) Rv3583c"/></edge>
<edge label="Rv3150 (pp) Rv3146" source="345" target="339" weight="1.0" weightOut="1.0" weigthIn="1.0" countOut="1.5" countIn="1.5">
<att type="string" name="edge.targetArrowShape" value="DIAMOND"/>
<att type="string" name="shared_name" value="Rv3150 (pp) Rv3146"/></edge>
<edge label="Rv3150 (pp) Rv3148" source="345" target="342" weight="1.0" weightOut="1.0" weigthIn="1.0" countOut="1.0" countIn="1.0">
<att type="string" name="edge.targetArrowShape" value="DIAMOND"/>
<att type="string" name="shared_name" value="Rv3150 (pp) Rv3148"/></edge>
<edge label="Rv3150 (pp) Rv3149" source="345" target="341" weight="1.0" weightOut="1.0" weigthIn="1.0" countOut="1.0" countIn="1.0">
<att type="string" name="edge.targetArrowShape" value="DIAMOND"/>
<att type="string" name="shared_name" value="Rv3150 (pp) Rv3149"/></edge>
<edge label="Rv3150 (pp) Rv3151" source="345" target="346" weight="1.0" weightOut="1.0" weigthIn="1.0" countOut="1.5" countIn="1.5">
<att type="string" name="edge.targetArrowShape" value="DIAMOND"/>
<att type="string" name="shared_name" value="Rv3150 (pp) Rv3151"/></edge>
<edge label="Rv3150 (pp) Rv3153" source="345" target="323" weight="1.0" weightOut="1.0" weigthIn="1.0" countOut="1.5" countIn="1.5">
<att type="string" name="edge.targetArrowShape" value="DIAMOND"/>
<att type="string" name="shared_name" value="Rv3150 (pp) Rv3153"/></edge>
<edge label="Rv3151 (pp) Rv3148" source="346" target="342" weight="1.0" weightOut="1.0" weigthIn="1.0" countOut="2.0" countIn="2.0">
<att type="string" name="edge.targetArrowShape" value="DIAMOND"/>
<att type="string" name="shared_name" value="Rv3151 (pp) Rv3148"/></edge>
<edge label="Rv3151 (pp) Rv3149" source="346" target="341" weight="1.0" weightOut="1.0" weigthIn="1.0" countOut="1.0" countIn="1.0">
<att type="string" name="edge.targetArrowShape" value="DIAMOND"/>
<att type="string" name="shared_name" value="Rv3151 (pp) Rv3149"/></edge>
<edge label="Rv3151 (pp) Rv3150" source="346" target="345" weight="1.0" weightOut="1.0" weigthIn="1.0" countOut="1.0" countIn="1.0">
<att type="string" name="edge.targetArrowShape" value="DIAMOND"/>
<att type="string" name="shared_name" value="Rv3151 (pp) Rv3150"/></edge>
<edge label="Rv3151 (pp) Rv3153" source="346" target="323" weight="1.0" weightOut="1.0" weigthIn="1.0" countOut="1.0" countIn="1.0">
<att type="string" name="edge.targetArrowShape" value="DIAMOND"/>
<att type="string" name="shared_name" value="Rv3151 (pp) Rv3153"/></edge>
<edge label="Rv0668 (pp) Rv0363c" source="347" target="188" weight="1.0" weightOut="1.0" weigthIn="1.0" countOut="1.0" countIn="1.0">
<att type="string" name="edge.targetArrowShape" value="DIAMOND"/>
<att type="string" name="shared_name" value="Rv0668 (pp) Rv0363c"/></edge>
<edge label="Rv0668 (pp) Rv0735" source="347" target="243" weight="1.0" weightOut="1.0" weigthIn="1.0" countOut="1.0" countIn="1.0">
<att type="string" name="edge.targetArrowShape" value="DIAMOND"/>
<att type="string" name="shared_name" value="Rv0668 (pp) Rv0735"/></edge>
<edge label="Rv0668 (pp) Rv2703" source="347" target="212" weight="1.0" weightOut="1.0" weigthIn="1.0" countOut="1.0" countIn="1.0">
<att type="string" name="edge.targetArrowShape" value="DIAMOND"/>
<att type="string" name="shared_name" value="Rv0668 (pp) Rv2703"/></edge>
<edge label="Rv0668 (pp) Rv2710" source="347" target="134" weight="1.0" weightOut="1.0" weigthIn="1.0" countOut="2.5833332538604736" countIn="2.5833332538604736">
<att type="string" name="edge.targetArrowShape" value="DIAMOND"/>
<att type="string" name="shared_name" value="Rv0668 (pp) Rv2710"/></edge>
<edge label="Rv0668 (pp) Rv2839c" source="347" target="175" weight="1.0" weightOut="1.0" weigthIn="1.0" countOut="1.5" countIn="1.5">
<att type="string" name="edge.targetArrowShape" value="DIAMOND"/>
<att type="string" name="shared_name" value="Rv0668 (pp) Rv2839c"/></edge>
<edge label="Rv0668 (pp) Rv2841c" source="347" target="258" weight="1.0" weightOut="1.0" weigthIn="1.0" countOut="1.0" countIn="1.0">
<att type="string" name="edge.targetArrowShape" value="DIAMOND"/>
<att type="string" name="shared_name" value="Rv0668 (pp) Rv2841c"/></edge>
<edge label="Rv0668 (pp) Rv3646c" source="347" target="273" weight="1.0" weightOut="1.0" weigthIn="1.0" countOut="1.0" countIn="1.0">
<att type="string" name="edge.targetArrowShape" value="DIAMOND"/>
<att type="string" name="shared_name" value="Rv0668 (pp) Rv3646c"/></edge>
<edge label="Rv3152 (pp) Rv3145" source="348" target="336" weight="1.0" weightOut="1.0" weigthIn="1.0" countOut="1.0" countIn="1.0">
<att type="string" name="edge.targetArrowShape" value="DIAMOND"/>
<att type="string" name="shared_name" value="Rv3152 (pp) Rv3145"/></edge>
<edge label="Rv3152 (pp) Rv3148" source="348" target="342" weight="1.0" weightOut="1.0" weigthIn="1.0" countOut="3.0" countIn="3.0">
<att type="string" name="edge.targetArrowShape" value="DIAMOND"/>
<att type="string" name="shared_name" value="Rv3152 (pp) Rv3148"/></edge>
<edge label="Rv2347c (pp) Rv2346c" source="349" target="332" weight="1.0" weightOut="1.0" weigthIn="1.0" countOut="1.0" countIn="1.0">
<att type="string" name="edge.targetArrowShape" value="DIAMOND"/>
<att type="string" name="shared_name" value="Rv2347c (pp) Rv2346c"/></edge>
<edge label="Rv3315c (pp) Rv0652" source="350" target="331" weight="1.0" weightOut="1.0" weigthIn="1.0" countOut="1.0" countIn="1.0">
<att type="string" name="edge.targetArrowShape" value="DIAMOND"/>
<att type="string" name="shared_name" value="Rv3315c (pp) Rv0652"/></edge>
<edge label="Rv2861c (pp) Rv0041" source="351" target="45" weight="1.0" weightOut="1.0" weigthIn="1.0" countOut="1.0" countIn="1.0">
<att type="string" name="edge.targetArrowShape" value="DIAMOND"/>
<att type="string" name="shared_name" value="Rv2861c (pp) Rv0041"/></edge>
<edge label="Rv1340 (pp) Rv0685" source="352" target="309" weight="1.0" weightOut="1.0" weigthIn="1.0" countOut="1.0" countIn="1.0">
<att type="string" name="edge.targetArrowShape" value="DIAMOND"/>
<att type="string" name="shared_name" value="Rv1340 (pp) Rv0685"/></edge>
<edge label="Rv1340 (pp) Rv0865" source="352" target="170" weight="1.0" weightOut="1.0" weigthIn="1.0" countOut="1.0" countIn="1.0">
<att type="string" name="edge.targetArrowShape" value="DIAMOND"/>
<att type="string" name="shared_name" value="Rv1340 (pp) Rv0865"/></edge>
<edge label="Rv1340 (pp) Rv1161" source="352" target="219" weight="1.0" weightOut="1.0" weigthIn="1.0" countOut="1.0" countIn="1.0">
<att type="string" name="edge.targetArrowShape" value="DIAMOND"/>
<att type="string" name="shared_name" value="Rv1340 (pp) Rv1161"/></edge>
<edge label="Rv1340 (pp) Rv2737c" source="352" target="126" weight="1.0" weightOut="1.0" weigthIn="1.0" countOut="1.0" countIn="1.0">
<att type="string" name="edge.targetArrowShape" value="DIAMOND"/>
<att type="string" name="shared_name" value="Rv1340 (pp) Rv2737c"/></edge>
<edge label="Rv3610c (pp) Rv0733" source="353" target="241" weight="1.0" weightOut="1.0" weigthIn="1.0" countOut="1.0" countIn="1.0">
<att type="string" name="edge.targetArrowShape" value="DIAMOND"/>
<att type="string" name="shared_name" value="Rv3610c (pp) Rv0733"/></edge>
<edge label="Rv3610c (pp) Rv2213" source="353" target="182" weight="1.0" weightOut="1.0" weigthIn="1.0" countOut="1.0" countIn="1.0">
<att type="string" name="edge.targetArrowShape" value="DIAMOND"/>
<att type="string" name="shared_name" value="Rv3610c (pp) Rv2213"/></edge>
<edge label="Rv3610c (pp) Rv2756c" source="353" target="247" weight="1.0" weightOut="1.0" weigthIn="1.0" countOut="1.0" countIn="1.0">
<att type="string" name="edge.targetArrowShape" value="DIAMOND"/>
<att type="string" name="shared_name" value="Rv3610c (pp) Rv2756c"/></edge>
<edge label="Rv1540 (pp) Rv2992c" source="354" target="226" weight="1.0" weightOut="1.0" weigthIn="1.0" countOut="1.0" countIn="1.0">
<att type="string" name="edge.targetArrowShape" value="DIAMOND"/>
<att type="string" name="shared_name" value="Rv1540 (pp) Rv2992c"/></edge>
<edge label="Rv2889c (pp) Rv0684" source="355" target="308" weight="1.0" weightOut="1.0" weigthIn="1.0" countOut="4.333333492279053" countIn="4.333333492279053">
<att type="string" name="edge.targetArrowShape" value="DIAMOND"/>
<att type="string" name="shared_name" value="Rv2889c (pp) Rv0684"/></edge>
<edge label="Rv2889c (pp) Rv0685" source="355" target="309" weight="1.0" weightOut="1.0" weigthIn="1.0" countOut="2.0" countIn="2.0">
<att type="string" name="edge.targetArrowShape" value="DIAMOND"/>
<att type="string" name="shared_name" value="Rv2889c (pp) Rv0685"/></edge>
<edge label="Rv3919c (pp) Rv0006" source="356" target="108" weight="1.0" weightOut="1.0" weigthIn="1.0" countOut="1.0" countIn="1.0">
<att type="string" name="edge.targetArrowShape" value="DIAMOND"/>
<att type="string" name="shared_name" value="Rv3919c (pp) Rv0006"/></edge>
<edge label="Rv1547 (pp) Rv0002" source="357" target="113" weight="1.0" weightOut="1.0" weigthIn="1.0" countOut="1.0" countIn="1.0">
<att type="string" name="edge.targetArrowShape" value="DIAMOND"/>
<att type="string" name="shared_name" value="Rv1547 (pp) Rv0002"/></edge>
<edge label="Rv1547 (pp) Rv3721c" source="357" target="147" weight="1.0" weightOut="1.0" weigthIn="1.0" countOut="1.0" countIn="1.0">
<att type="string" name="edge.targetArrowShape" value="DIAMOND"/>
<att type="string" name="shared_name" value="Rv1547 (pp) Rv3721c"/></edge>
<edge label="Rv2299c (pp) Rv0056" source="358" target="168" weight="1.0" weightOut="1.0" weigthIn="1.0" countOut="1.0" countIn="1.0">
<att type="string" name="edge.targetArrowShape" value="DIAMOND"/>
<att type="string" name="shared_name" value="Rv2299c (pp) Rv0056"/></edge>
<edge label="Rv2299c (pp) Rv0352" source="358" target="199" weight="1.0" weightOut="1.0" weigthIn="1.0" countOut="1.0" countIn="1.0">
<att type="string" name="edge.targetArrowShape" value="DIAMOND"/>
<att type="string" name="shared_name" value="Rv2299c (pp) Rv0352"/></edge>
<edge label="Rv2299c (pp) Rv0780" source="358" target="304" weight="1.0" weightOut="1.0" weigthIn="1.0" countOut="1.0" countIn="1.0">
<att type="string" name="edge.targetArrowShape" value="DIAMOND"/>
<att type="string" name="shared_name" value="Rv2299c (pp) Rv0780"/></edge>
<edge label="Rv2299c (pp) Rv0808" source="358" target="84" weight="1.0" weightOut="1.0" weigthIn="1.0" countOut="1.0" countIn="1.0">
<att type="string" name="edge.targetArrowShape" value="DIAMOND"/>
<att type="string" name="shared_name" value="Rv2299c (pp) Rv0808"/></edge>
<edge label="Rv2299c (pp) Rv0946c" source="358" target="260" weight="1.0" weightOut="1.0" weigthIn="1.0" countOut="1.0" countIn="1.0">
<att type="string" name="edge.targetArrowShape" value="DIAMOND"/>
<att type="string" name="shared_name" value="Rv2299c (pp) Rv0946c"/></edge>
<edge label="Rv2299c (pp) Rv1296" source="358" target="311" weight="1.0" weightOut="1.0" weigthIn="1.0" countOut="1.0" countIn="1.0">
<att type="string" name="edge.targetArrowShape" value="DIAMOND"/>
<att type="string" name="shared_name" value="Rv2299c (pp) Rv1296"/></edge>
<edge label="Rv2299c (pp) Rv1299" source="358" target="315" weight="1.0" weightOut="1.0" weigthIn="1.0" countOut="1.0" countIn="1.0">
<att type="string" name="edge.targetArrowShape" value="DIAMOND"/>
<att type="string" name="shared_name" value="Rv2299c (pp) Rv1299"/></edge>
<edge label="Rv2299c (pp) Rv1310" source="358" target="403" weight="1.0" weightOut="1.0" weigthIn="1.0" countOut="1.5" countIn="1.5">
<att type="string" name="edge.targetArrowShape" value="DIAMOND"/>
<att type="string" name="shared_name" value="Rv2299c (pp) Rv1310"/></edge>
<edge label="Rv2299c (pp) Rv2307c" source="358" target="57" weight="1.0" weightOut="1.0" weigthIn="1.0" countOut="1.0" countIn="1.0">
<att type="string" name="edge.targetArrowShape" value="DIAMOND"/>
<att type="string" name="shared_name" value="Rv2299c (pp) Rv2307c"/></edge>
<edge label="Rv2299c (pp) Rv2373c" source="358" target="149" weight="1.0" weightOut="1.0" weigthIn="1.0" countOut="1.0" countIn="1.0">
<att type="string" name="edge.targetArrowShape" value="DIAMOND"/>
<att type="string" name="shared_name" value="Rv2299c (pp) Rv2373c"/></edge>
<edge label="Rv2299c (pp) Rv2522c" source="358" target="422" weight="1.0" weightOut="1.0" weigthIn="1.0" countOut="1.0" countIn="1.0">
<att type="string" name="edge.targetArrowShape" value="DIAMOND"/>
<att type="string" name="shared_name" value="Rv2299c (pp) Rv2522c"/></edge>
<edge label="Rv2299c (pp) Rv2890c" source="358" target="296" weight="1.0" weightOut="1.0" weigthIn="1.0" countOut="1.5" countIn="1.5">
<att type="string" name="edge.targetArrowShape" value="DIAMOND"/>
<att type="string" name="shared_name" value="Rv2299c (pp) Rv2890c"/></edge>
<edge label="Rv2299c (pp) Rv3025c" source="358" target="88" weight="1.0" weightOut="1.0" weigthIn="1.0" countOut="1.0" countIn="1.0">
<att type="string" name="edge.targetArrowShape" value="DIAMOND"/>
<att type="string" name="shared_name" value="Rv2299c (pp) Rv3025c"/></edge>
<edge label="Rv2299c (pp) Rv3418c" source="358" target="259" weight="1.0" weightOut="1.0" weigthIn="1.0" countOut="1.0" countIn="1.0">
<att type="string" name="edge.targetArrowShape" value="DIAMOND"/>
<att type="string" name="shared_name" value="Rv2299c (pp) Rv3418c"/></edge>
<edge label="Rv2299c (pp) Rv3914" source="358" target="335" weight="1.0" weightOut="1.0" weigthIn="1.0" countOut="2.277777671813965" countIn="2.277777671813965">
<att type="string" name="edge.targetArrowShape" value="DIAMOND"/>
<att type="string" name="shared_name" value="Rv2299c (pp) Rv3914"/></edge>
<edge label="Rv1253 (pp) Rv0704" source="359" target="413" weight="1.0" weightOut="1.0" weigthIn="1.0" countOut="1.0" countIn="1.0">
<att type="string" name="edge.targetArrowShape" value="DIAMOND"/>
<att type="string" name="shared_name" value="Rv1253 (pp) Rv0704"/></edge>
<edge label="Rv2763c (pp) Rv0440" source="360" target="253" weight="1.0" weightOut="1.0" weigthIn="1.0" countOut="1.0" countIn="1.0">
<att type="string" name="edge.targetArrowShape" value="DIAMOND"/>
<att type="string" name="shared_name" value="Rv2763c (pp) Rv0440"/></edge>
<edge label="Rv2763c (pp) Rv2534c" source="360" target="379" weight="1.0" weightOut="1.0" weigthIn="1.0" countOut="1.0" countIn="1.0">
<att type="string" name="edge.targetArrowShape" value="DIAMOND"/>
<att type="string" name="shared_name" value="Rv2763c (pp) Rv2534c"/></edge>
<edge label="Rv2763c (pp) Rv3417c" source="360" target="244" weight="1.0" weightOut="1.0" weigthIn="1.0" countOut="1.0" countIn="1.0">
<att type="string" name="edge.targetArrowShape" value="DIAMOND"/>
<att type="string" name="shared_name" value="Rv2763c (pp) Rv3417c"/></edge>
<edge label="Rv3314c (pp) Rv1832" source="361" target="201" weight="1.0" weightOut="1.0" weigthIn="1.0" countOut="1.0" countIn="1.0">
<att type="string" name="edge.targetArrowShape" value="DIAMOND"/>
<att type="string" name="shared_name" value="Rv3314c (pp) Rv1832"/></edge>
<edge label="Rv3314c (pp) Rv2839c" source="361" target="175" weight="1.0" weightOut="1.0" weigthIn="1.0" countOut="1.5" countIn="1.5">
<att type="string" name="edge.targetArrowShape" value="DIAMOND"/>
<att type="string" name="shared_name" value="Rv3314c (pp) Rv2839c"/></edge>
<edge label="Rv3314c (pp) Rv3309c" source="361" target="404" weight="1.0" weightOut="1.0" weigthIn="1.0" countOut="1.0" countIn="1.0">
<att type="string" name="edge.targetArrowShape" value="DIAMOND"/>
<att type="string" name="shared_name" value="Rv3314c (pp) Rv3309c"/></edge>
<edge label="Rv1844c (pp) Rv1408" source="362" target="49" weight="1.0" weightOut="1.0" weigthIn="1.0" countOut="1.0" countIn="1.0">
<att type="string" name="edge.targetArrowShape" value="DIAMOND"/>
<att type="string" name="shared_name" value="Rv1844c (pp) Rv1408"/></edge>
<edge label="Rv1844c (pp) Rv1449c" source="362" target="161" weight="1.0" weightOut="1.0" weigthIn="1.0" countOut="1.0" countIn="1.0">
<att type="string" name="edge.targetArrowShape" value="DIAMOND"/>
<att type="string" name="shared_name" value="Rv1844c (pp) Rv1449c"/></edge>
<edge label="Rv1552 (pp) Rv1553" source="363" target="366" weight="1.0" weightOut="1.0" weigthIn="1.0" countOut="1.0" countIn="1.0">
<att type="string" name="edge.targetArrowShape" value="DIAMOND"/>
<att type="string" name="shared_name" value="Rv1552 (pp) Rv1553"/></edge>
<edge label="Rv1552 (pp) Rv1554" source="363" target="365" weight="1.0" weightOut="1.0" weigthIn="1.0" countOut="1.0" countIn="1.0">
<att type="string" name="edge.targetArrowShape" value="DIAMOND"/>
<att type="string" name="shared_name" value="Rv1552 (pp) Rv1554"/></edge>
<edge label="Rv1552 (pp) Rv3319" source="363" target="370" weight="1.0" weightOut="1.0" weigthIn="1.0" countOut="1.0" countIn="1.0">
<att type="string" name="edge.targetArrowShape" value="DIAMOND"/>
<att type="string" name="shared_name" value="Rv1552 (pp) Rv3319"/></edge>
<edge label="Rv0634B (pp) Rv0056" source="364" target="168" weight="1.0" weightOut="1.0" weigthIn="1.0" countOut="1.3333333730697632" countIn="1.3333333730697632">
<att type="string" name="edge.targetArrowShape" value="DIAMOND"/>
<att type="string" name="shared_name" value="Rv0634B (pp) Rv0056"/></edge>
<edge label="Rv0634B (pp) Rv0640" source="364" target="257" weight="1.0" weightOut="1.0" weigthIn="1.0" countOut="4.916666507720947" countIn="4.916666507720947">
<att type="string" name="edge.targetArrowShape" value="DIAMOND"/>
<att type="string" name="shared_name" value="Rv0634B (pp) Rv0640"/></edge>
<edge label="Rv0634B (pp) Rv0641" source="364" target="256" weight="1.0" weightOut="1.0" weigthIn="1.0" countOut="1.9166666269302368" countIn="1.9166666269302368">
<att type="string" name="edge.targetArrowShape" value="DIAMOND"/>
<att type="string" name="shared_name" value="Rv0634B (pp) Rv0641"/></edge>
<edge label="Rv0634B (pp) Rv0651" source="364" target="329" weight="1.0" weightOut="1.0" weigthIn="1.0" countOut="2.0" countIn="2.0">
<att type="string" name="edge.targetArrowShape" value="DIAMOND"/>
<att type="string" name="shared_name" value="Rv0634B (pp) Rv0651"/></edge>
<edge label="Rv0634B (pp) Rv0652" source="364" target="331" weight="1.0" weightOut="1.0" weigthIn="1.0" countOut="1.4814814329147339" countIn="1.4814814329147339">
<att type="string" name="edge.targetArrowShape" value="DIAMOND"/>
<att type="string" name="shared_name" value="Rv0634B (pp) Rv0652"/></edge>
<edge label="Rv0634B (pp) Rv0701" source="364" target="409" weight="1.0" weightOut="1.0" weigthIn="1.0" countOut="1.3333333730697632" countIn="1.3333333730697632">
<att type="string" name="edge.targetArrowShape" value="DIAMOND"/>
<att type="string" name="shared_name" value="Rv0634B (pp) Rv0701"/></edge>
<edge label="Rv0634B (pp) Rv0702" source="364" target="410" weight="1.0" weightOut="1.0" weigthIn="1.0" countOut="2.0" countIn="2.0">
<att type="string" name="edge.targetArrowShape" value="DIAMOND"/>
<att type="string" name="shared_name" value="Rv0634B (pp) Rv0702"/></edge>
<edge label="Rv0634B (pp) Rv0703" source="364" target="411" weight="1.0" weightOut="1.0" weigthIn="1.0" countOut="1.6666666269302368" countIn="1.6666666269302368">
<att type="string" name="edge.targetArrowShape" value="DIAMOND"/>
<att type="string" name="shared_name" value="Rv0634B (pp) Rv0703"/></edge>
<edge label="Rv0634B (pp) Rv0704" source="364" target="413" weight="1.0" weightOut="1.0" weigthIn="1.0" countOut="6.916666507720947" countIn="6.916666507720947">
<att type="string" name="edge.targetArrowShape" value="DIAMOND"/>
<att type="string" name="shared_name" value="Rv0634B (pp) Rv0704"/></edge>
<edge label="Rv0634B (pp) Rv0706" source="364" target="415" weight="1.0" weightOut="1.0" weigthIn="1.0" countOut="1.6666666269302368" countIn="1.6666666269302368">
<att type="string" name="edge.targetArrowShape" value="DIAMOND"/>
<att type="string" name="shared_name" value="Rv0634B (pp) Rv0706"/></edge>
<edge label="Rv0634B (pp) Rv0708" source="364" target="418" weight="1.0" weightOut="1.0" weigthIn="1.0" countOut="1.9166666269302368" countIn="1.9166666269302368">
<att type="string" name="edge.targetArrowShape" value="DIAMOND"/>
<att type="string" name="shared_name" value="Rv0634B (pp) Rv0708"/></edge>
<edge label="Rv0634B (pp) Rv0709" source="364" target="421" weight="1.0" weightOut="1.0" weigthIn="1.0" countOut="1.0" countIn="1.0">
<att type="string" name="edge.targetArrowShape" value="DIAMOND"/>
<att type="string" name="shared_name" value="Rv0634B (pp) Rv0709"/></edge>
<edge label="Rv0634B (pp) Rv0714" source="364" target="424" weight="1.0" weightOut="1.0" weigthIn="1.0" countOut="2.3333332538604736" countIn="2.3333332538604736">
<att type="string" name="edge.targetArrowShape" value="DIAMOND"/>
<att type="string" name="shared_name" value="Rv0634B (pp) Rv0714"/></edge>
<edge label="Rv0634B (pp) Rv0715" source="364" target="425" weight="1.0" weightOut="1.0" weigthIn="1.0" countOut="1.0" countIn="1.0">
<att type="string" name="edge.targetArrowShape" value="DIAMOND"/>
<att type="string" name="shared_name" value="Rv0634B (pp) Rv0715"/></edge>
<edge label="Rv0634B (pp) Rv0716" source="364" target="432" weight="1.0" weightOut="1.0" weigthIn="1.0" countOut="2.6666667461395264" countIn="2.6666667461395264">
<att type="string" name="edge.targetArrowShape" value="DIAMOND"/>
<att type="string" name="shared_name" value="Rv0634B (pp) Rv0716"/></edge>
<edge label="Rv0634B (pp) Rv0719" source="364" target="429" weight="1.0" weightOut="1.0" weigthIn="1.0" countOut="1.6666666269302368" countIn="1.6666666269302368">
<att type="string" name="edge.targetArrowShape" value="DIAMOND"/>
<att type="string" name="shared_name" value="Rv0634B (pp) Rv0719"/></edge>
<edge label="Rv0634B (pp) Rv0720" source="364" target="442" weight="1.0" weightOut="1.0" weigthIn="1.0" countOut="1.3333333730697632" countIn="1.3333333730697632">
<att type="string" name="edge.targetArrowShape" value="DIAMOND"/>
<att type="string" name="shared_name" value="Rv0634B (pp) Rv0720"/></edge>
<edge label="Rv0634B (pp) Rv0723" source="364" target="438" weight="1.0" weightOut="1.0" weigthIn="1.0" countOut="1.6666666269302368" countIn="1.6666666269302368">
<att type="string" name="edge.targetArrowShape" value="DIAMOND"/>
<att type="string" name="shared_name" value="Rv0634B (pp) Rv0723"/></edge>
<edge label="Rv0634B (pp) Rv1015c" source="364" target="318" weight="1.0" weightOut="1.0" weigthIn="1.0" countOut="2.0" countIn="2.0">
<att type="string" name="edge.targetArrowShape" value="DIAMOND"/>
<att type="string" name="shared_name" value="Rv0634B (pp) Rv1015c"/></edge>
<edge label="Rv0634B (pp) Rv1298" source="364" target="316" weight="1.0" weightOut="1.0" weigthIn="1.0" countOut="1.3333333730697632" countIn="1.3333333730697632">
<att type="string" name="edge.targetArrowShape" value="DIAMOND"/>
<att type="string" name="shared_name" value="Rv0634B (pp) Rv1298"/></edge>
<edge label="Rv0634B (pp) Rv1643" source="364" target="101" weight="1.0" weightOut="1.0" weigthIn="1.0" countOut="1.3333333730697632" countIn="1.3333333730697632">
<att type="string" name="edge.targetArrowShape" value="DIAMOND"/>
<att type="string" name="shared_name" value="Rv0634B (pp) Rv1643"/></edge>
<edge label="Rv0634B (pp) Rv2441c" source="364" target="11" weight="1.0" weightOut="1.0" weigthIn="1.0" countOut="1.0" countIn="1.0">
<att type="string" name="edge.targetArrowShape" value="DIAMOND"/>
<att type="string" name="shared_name" value="Rv0634B (pp) Rv2441c"/></edge>
<edge label="Rv0634B (pp) Rv2442c" source="364" target="6" weight="1.0" weightOut="1.0" weigthIn="1.0" countOut="1.0" countIn="1.0">
<att type="string" name="edge.targetArrowShape" value="DIAMOND"/>
<att type="string" name="shared_name" value="Rv0634B (pp) Rv2442c"/></edge>
<edge label="Rv0634B (pp) Rv2904c" source="364" target="220" weight="1.0" weightOut="1.0" weigthIn="1.0" countOut="1.6666666269302368" countIn="1.6666666269302368">
<att type="string" name="edge.targetArrowShape" value="DIAMOND"/>
<att type="string" name="shared_name" value="Rv0634B (pp) Rv2904c"/></edge>
<edge label="Rv0634B (pp) Rv3443c" source="364" target="41" weight="1.0" weightOut="1.0" weigthIn="1.0" countOut="1.6666666269302368" countIn="1.6666666269302368">
<att type="string" name="edge.targetArrowShape" value="DIAMOND"/>
<att type="string" name="shared_name" value="Rv0634B (pp) Rv3443c"/></edge>
<edge label="Rv0634B (pp) Rv3456c" source="364" target="195" weight="1.0" weightOut="1.0" weigthIn="1.0" countOut="2.0" countIn="2.0">
<att type="string" name="edge.targetArrowShape" value="DIAMOND"/>
<att type="string" name="shared_name" value="Rv0634B (pp) Rv3456c"/></edge>
<edge label="Rv0634B (pp) Rv3461c" source="364" target="131" weight="1.0" weightOut="1.0" weigthIn="1.0" countOut="1.0" countIn="1.0">
<att type="string" name="edge.targetArrowShape" value="DIAMOND"/>
<att type="string" name="shared_name" value="Rv0634B (pp) Rv3461c"/></edge>
<edge label="Rv0634B (pp) Rv3924c" source="364" target="250" weight="1.0" weightOut="1.0" weigthIn="1.0" countOut="1.0" countIn="1.0">
<att type="string" name="edge.targetArrowShape" value="DIAMOND"/>
<att type="string" name="shared_name" value="Rv0634B (pp) Rv3924c"/></edge>
<edge label="Rv1554 (pp) Rv1552" source="365" target="363" weight="1.0" weightOut="1.0" weigthIn="1.0" countOut="1.5" countIn="1.5">
<att type="string" name="edge.targetArrowShape" value="DIAMOND"/>
<att type="string" name="shared_name" value="Rv1554 (pp) Rv1552"/></edge>
<edge label="Rv1554 (pp) Rv1553" source="365" target="366" weight="1.0" weightOut="1.0" weigthIn="1.0" countOut="1.3333333730697632" countIn="1.3333333730697632">
<att type="string" name="edge.targetArrowShape" value="DIAMOND"/>
<att type="string" name="shared_name" value="Rv1554 (pp) Rv1553"/></edge>
<edge label="Rv1553 (pp) Rv1554" source="366" target="365" weight="1.0" weightOut="1.0" weigthIn="1.0" countOut="1.8333333730697632" countIn="1.8333333730697632">
<att type="string" name="edge.targetArrowShape" value="DIAMOND"/>
<att type="string" name="shared_name" value="Rv1553 (pp) Rv1554"/></edge>
<edge label="Rv1553 (pp) Rv3318" source="366" target="369" weight="1.0" weightOut="1.0" weigthIn="1.0" countOut="1.6666666269302368" countIn="1.6666666269302368">
<att type="string" name="edge.targetArrowShape" value="DIAMOND"/>
<att type="string" name="shared_name" value="Rv1553 (pp) Rv3318"/></edge>
<edge label="Rv1559 (pp) Rv2332" source="367" target="156" weight="1.0" weightOut="1.0" weigthIn="1.0" countOut="1.0" countIn="1.0">
<att type="string" name="edge.targetArrowShape" value="DIAMOND"/>
<att type="string" name="shared_name" value="Rv1559 (pp) Rv2332"/></edge>
<edge label="Rv3313c (pp) Rv2150c" source="368" target="408" weight="1.0" weightOut="1.0" weigthIn="1.0" countOut="1.5" countIn="1.5">
<att type="string" name="edge.targetArrowShape" value="DIAMOND"/>
<att type="string" name="shared_name" value="Rv3313c (pp) Rv2150c"/></edge>
<edge label="Rv3318 (pp) Rv1553" source="369" target="366" weight="1.0" weightOut="1.0" weigthIn="1.0" countOut="1.3333333730697632" countIn="1.3333333730697632">
<att type="string" name="edge.targetArrowShape" value="DIAMOND"/>
<att type="string" name="shared_name" value="Rv3318 (pp) Rv1553"/></edge>
<edge label="Rv3318 (pp) Rv3319" source="369" target="370" weight="1.0" weightOut="1.0" weigthIn="1.0" countOut="1.6666666269302368" countIn="1.6666666269302368">
<att type="string" name="edge.targetArrowShape" value="DIAMOND"/>
<att type="string" name="shared_name" value="Rv3318 (pp) Rv3319"/></edge>
<edge label="Rv3319 (pp) Rv0248c" source="370" target="97" weight="1.0" weightOut="1.0" weigthIn="1.0" countOut="1.3333333730697632" countIn="1.3333333730697632">
<att type="string" name="edge.targetArrowShape" value="DIAMOND"/>
<att type="string" name="shared_name" value="Rv3319 (pp) Rv0248c"/></edge>
<edge label="Rv3319 (pp) Rv1552" source="370" target="363" weight="1.0" weightOut="1.0" weigthIn="1.0" countOut="1.0" countIn="1.0">
<att type="string" name="edge.targetArrowShape" value="DIAMOND"/>
<att type="string" name="shared_name" value="Rv3319 (pp) Rv1552"/></edge>
<edge label="Rv3319 (pp) Rv3318" source="370" target="369" weight="1.0" weightOut="1.0" weigthIn="1.0" countOut="1.3333333730697632" countIn="1.3333333730697632">
<att type="string" name="edge.targetArrowShape" value="DIAMOND"/>
<att type="string" name="shared_name" value="Rv3319 (pp) Rv3318"/></edge>
<edge label="Rv3382c (pp) Rv1014c" source="371" target="300" weight="1.0" weightOut="1.0" weigthIn="1.0" countOut="1.0" countIn="1.0">
<att type="string" name="edge.targetArrowShape" value="DIAMOND"/>
<att type="string" name="shared_name" value="Rv3382c (pp) Rv1014c"/></edge>
<edge label="Rv3248c (pp) Rv3340" source="372" target="343" weight="1.0" weightOut="1.0" weigthIn="1.0" countOut="1.0" countIn="1.0">
<att type="string" name="edge.targetArrowShape" value="DIAMOND"/>
<att type="string" name="shared_name" value="Rv3248c (pp) Rv3340"/></edge>
<edge label="Rv3276c (pp) Rv0777" source="373" target="297" weight="1.0" weightOut="1.0" weigthIn="1.0" countOut="1.0" countIn="1.0">
<att type="string" name="edge.targetArrowShape" value="DIAMOND"/>
<att type="string" name="shared_name" value="Rv3276c (pp) Rv0777"/></edge>
<edge label="Rv3276c (pp) Rv0808" source="373" target="84" weight="1.0" weightOut="1.0" weigthIn="1.0" countOut="1.0" countIn="1.0">
<att type="string" name="edge.targetArrowShape" value="DIAMOND"/>
<att type="string" name="shared_name" value="Rv3276c (pp) Rv0808"/></edge>
<edge label="Rv1422 (pp) Rv2748c" source="374" target="153" weight="1.0" weightOut="1.0" weigthIn="1.0" countOut="1.0" countIn="1.0">
<att type="string" name="edge.targetArrowShape" value="DIAMOND"/>
<att type="string" name="shared_name" value="Rv1422 (pp) Rv2748c"/></edge>
<edge label="Rv1568 (pp) Rv3029c" source="375" target="23" weight="1.0" weightOut="1.0" weigthIn="1.0" countOut="1.0" countIn="1.0">
<att type="string" name="edge.targetArrowShape" value="DIAMOND"/>
<att type="string" name="shared_name" value="Rv1568 (pp) Rv3029c"/></edge>
<edge label="Rv1568 (pp) Rv3598c" source="375" target="301" weight="1.0" weightOut="1.0" weigthIn="1.0" countOut="1.0" countIn="1.0">
<att type="string" name="edge.targetArrowShape" value="DIAMOND"/>
<att type="string" name="shared_name" value="Rv1568 (pp) Rv3598c"/></edge>
<edge label="Rv1420 (pp) Rv1248c" source="376" target="435" weight="1.0" weightOut="1.0" weigthIn="1.0" countOut="1.0" countIn="1.0">
<att type="string" name="edge.targetArrowShape" value="DIAMOND"/>
<att type="string" name="shared_name" value="Rv1420 (pp) Rv1248c"/></edge>
<edge label="Rv1420 (pp) Rv1633" source="376" target="55" weight="1.0" weightOut="1.0" weigthIn="1.0" countOut="1.0" countIn="1.0">
<att type="string" name="edge.targetArrowShape" value="DIAMOND"/>
<att type="string" name="shared_name" value="Rv1420 (pp) Rv1633"/></edge>
<edge label="Rv1420 (pp) Rv2440c" source="376" target="15" weight="1.0" weightOut="1.0" weigthIn="1.0" countOut="1.0" countIn="1.0">
<att type="string" name="edge.targetArrowShape" value="DIAMOND"/>
<att type="string" name="shared_name" value="Rv1420 (pp) Rv2440c"/></edge>
<edge label="Rv1420 (pp) Rv3433c" source="376" target="398" weight="1.0" weightOut="1.0" weigthIn="1.0" countOut="1.0" countIn="1.0">
<att type="string" name="edge.targetArrowShape" value="DIAMOND"/>
<att type="string" name="shared_name" value="Rv1420 (pp) Rv3433c"/></edge>
<edge label="Rv3286c (pp) Rv0667" source="377" target="344" weight="1.0" weightOut="1.0" weigthIn="1.0" countOut="1.0" countIn="1.0">
<att type="string" name="edge.targetArrowShape" value="DIAMOND"/>
<att type="string" name="shared_name" value="Rv3286c (pp) Rv0667"/></edge>
<edge label="Rv3286c (pp) Rv0668" source="377" target="347" weight="1.0" weightOut="1.0" weigthIn="1.0" countOut="1.0" countIn="1.0">
<att type="string" name="edge.targetArrowShape" value="DIAMOND"/>
<att type="string" name="shared_name" value="Rv3286c (pp) Rv0668"/></edge>
<edge label="Rv3286c (pp) Rv3457c" source="377" target="251" weight="1.0" weightOut="1.0" weigthIn="1.0" countOut="1.0" countIn="1.0">
<att type="string" name="edge.targetArrowShape" value="DIAMOND"/>
<att type="string" name="shared_name" value="Rv3286c (pp) Rv3457c"/></edge>
<edge label="Rv3307 (pp) Rv3393" source="378" target="274" weight="1.0" weightOut="1.0" weigthIn="1.0" countOut="1.0" countIn="1.0">
<att type="string" name="edge.targetArrowShape" value="DIAMOND"/>
<att type="string" name="shared_name" value="Rv3307 (pp) Rv3393"/></edge>
<edge label="Rv2534c (pp) Rv0053" source="379" target="172" weight="1.0" weightOut="1.0" weigthIn="1.0" countOut="1.0" countIn="1.0">
<att type="string" name="edge.targetArrowShape" value="DIAMOND"/>
<att type="string" name="shared_name" value="Rv2534c (pp) Rv0053"/></edge>
<edge label="Rv2534c (pp) Rv0682" source="379" target="312" weight="1.0" weightOut="1.0" weigthIn="1.0" countOut="1.0" countIn="1.0">
<att type="string" name="edge.targetArrowShape" value="DIAMOND"/>
<att type="string" name="shared_name" value="Rv2534c (pp) Rv0682"/></edge>
<edge label="Rv2534c (pp) Rv0683" source="379" target="314" weight="1.0" weightOut="1.0" weigthIn="1.0" countOut="1.0" countIn="1.0">
<att type="string" name="edge.targetArrowShape" value="DIAMOND"/>
<att type="string" name="shared_name" value="Rv2534c (pp) Rv0683"/></edge>
<edge label="Rv2534c (pp) Rv0700" source="379" target="407" weight="1.0" weightOut="1.0" weigthIn="1.0" countOut="1.0" countIn="1.0">
<att type="string" name="edge.targetArrowShape" value="DIAMOND"/>
<att type="string" name="shared_name" value="Rv2534c (pp) Rv0700"/></edge>
<edge label="Rv2534c (pp) Rv0705" source="379" target="417" weight="1.0" weightOut="1.0" weigthIn="1.0" countOut="1.0" countIn="1.0">
<att type="string" name="edge.targetArrowShape" value="DIAMOND"/>
<att type="string" name="shared_name" value="Rv2534c (pp) Rv0705"/></edge>
<edge label="Rv2534c (pp) Rv0707" source="379" target="419" weight="1.0" weightOut="1.0" weigthIn="1.0" countOut="1.0" countIn="1.0">
<att type="string" name="edge.targetArrowShape" value="DIAMOND"/>
<att type="string" name="shared_name" value="Rv2534c (pp) Rv0707"/></edge>
<edge label="Rv2534c (pp) Rv0710" source="379" target="427" weight="1.0" weightOut="1.0" weigthIn="1.0" countOut="1.0" countIn="1.0">
<att type="string" name="edge.targetArrowShape" value="DIAMOND"/>
<att type="string" name="shared_name" value="Rv2534c (pp) Rv0710"/></edge>
<edge label="Rv2534c (pp) Rv0717" source="379" target="431" weight="1.0" weightOut="1.0" weigthIn="1.0" countOut="1.0" countIn="1.0">
<att type="string" name="edge.targetArrowShape" value="DIAMOND"/>
<att type="string" name="shared_name" value="Rv2534c (pp) Rv0717"/></edge>
<edge label="Rv2534c (pp) Rv0718" source="379" target="430" weight="1.0" weightOut="1.0" weigthIn="1.0" countOut="1.0" countIn="1.0">
<att type="string" name="edge.targetArrowShape" value="DIAMOND"/>
<att type="string" name="shared_name" value="Rv2534c (pp) Rv0718"/></edge>
<edge label="Rv2534c (pp) Rv0721" source="379" target="444" weight="1.0" weightOut="1.0" weigthIn="1.0" countOut="1.0" countIn="1.0">
[truncated: 69,982 more chars]
