# Supplementary material for: SyNDI: synchronous network data integration framework
Source: BMC Bioinformatics. 2018 Nov 6;19:403. doi: 10.1186/s12859-018-2426-5 (PMC6219086; doi:10.1186/s12859-018-2426-5)
Supplement: Supplementary file 7 — This additional file is a zip package that contains all files and folder that used to generate Fig. 10. Detailed descriptions of each of these files and folders are presented in a README file included in this zip package. (ZIP 16.9 MB) [file 12859_2018_2426_MOESM7_ESM.zip › Additional_file_7/Nets/H37Rv_blast.xgmml]

<?xml version="1.0" encoding="UTF-8"?>
<graph xmlns="http://www.cs.rpi.edu/XGMML" xmlns:dc="http://purl.org/dc/elements/1.1/" xmlns:xlink="http://www.w3.org/1999/xlink" xmlns:cy="http://www.cytoscape.org" label="out">
<att name="GRAPH_VIEW_CENTER_X" value="1988.8365058898926"/><att name="GRAPH_VIEW_CENTER_Y" value="1988.8365058898926"/>
<node id="0" label="Rv0112" aliasName="gca"><graphics x="1158.048324584961" y="799.8121795654297"/><att type="string" name="shared_name" value="Rv0112"/></node>
<node id="1" label="Rv3480c" aliasName="Rv3480c"><graphics x="383.1614990234375" y="1017.1965789794922"/><att type="string" name="shared_name" value="Rv3480c"/></node>
<node id="2" label="Rv3017c" aliasName="esxQ"><graphics x="688.5971984863281" y="1196.7134552001953"/><att type="string" name="shared_name" value="Rv3017c"/></node>
<node id="3" label="Rv0119" aliasName="fadD7"><graphics x="1056.150764465332" y="384.1636657714844"/><att type="string" name="shared_name" value="Rv0119"/></node>
<node id="4" label="Rv1319c" aliasName="Rv1319c"><graphics x="380.92884159088135" y="1107.8007202148438"/><att type="string" name="shared_name" value="Rv1319c"/></node>
<node id="5" label="Rv3441c" aliasName="glmM"><graphics x="790.0284271240234" y="1605.6679306030273"/><att type="string" name="shared_name" value="Rv3441c"/></node>
<node id="6" label="Rv2485c" aliasName="lipQ"><graphics x="716.4208679199219" y="761.7532501220703"/><att type="string" name="shared_name" value="Rv2485c"/></node>
<node id="7" label="Rv3533c" aliasName="PPE62"><graphics x="114.81944465637207" y="36.396751403808594"/><att type="string" name="shared_name" value="Rv3533c"/></node>
<node id="8" label="Rv2167c" aliasName="Rv2167c"><graphics x="1472.2044525146484" y="804.0308074951172"/><att type="string" name="shared_name" value="Rv2167c"/></node>
<node id="9" label="Rv2916c" aliasName="ffh"><graphics x="1139.9288787841797" y="1605.0690460205078"/><att type="string" name="shared_name" value="Rv2916c"/></node>
<node id="10" label="Rv1863c" aliasName="Rv1863c"><graphics x="1709.1363105773926" y="1567.9514923095703"/><att type="string" name="shared_name" value="Rv1863c"/></node>
<node id="11" label="Rv0766c" aliasName="cyp123"><graphics x="249.30447387695312" y="799.8121795654297"/><att type="string" name="shared_name" value="Rv0766c"/></node>
<node id="12" label="Rv0124" aliasName="PE_PGRS2"><graphics x="317.4362564086914" y="398.43455505371094"/><att type="string" name="shared_name" value="Rv0124"/></node>
<node id="13" label="Rv0125" aliasName="pepA"><graphics x="1771.1912326812744" y="1468.2648468017578"/><att type="string" name="shared_name" value="Rv0125"/></node>
<node id="14" label="Rv0126" aliasName="treS"><graphics x="544.8301239013672" y="1529.1792755126953"/><att type="string" name="shared_name" value="Rv0126"/></node>
<node id="15" label="Rv3018c" aliasName="PPE46"><graphics x="108.18619346618652" y="194.36669921875"/><att type="string" name="shared_name" value="Rv3018c"/></node>
<node id="16" label="Rv2484c" aliasName="Rv2484c"><graphics x="393.6757507324219" y="992.4430389404297"/><att type="string" name="shared_name" value="Rv2484c"/></node>
<node id="17" label="Rv1318c" aliasName="Rv1318c"><graphics x="340.16272830963135" y="1071.2912139892578"/><att type="string" name="shared_name" value="Rv1318c"/></node>
<node id="18" label="Rv2103c" aliasName="Rv2103c"><graphics x="982.7905883789062" y="954.8646697998047"/><att type="string" name="shared_name" value="Rv2103c"/></node>
<node id="19" label="Rv2435c" aliasName="Rv2435c"><graphics x="280.67444705963135" y="1089.400863647461"/><att type="string" name="shared_name" value="Rv2435c"/></node>
<node id="20" label="Rv2055c" aliasName="rpsR"><graphics x="1319.5625305175781" y="1634.2887420654297"/><att type="string" name="shared_name" value="Rv2055c"/></node>
<node id="21" label="Rv0765c" aliasName="Rv0765c"><graphics x="1369.7133560180664" y="327.98394775390625"/><att type="string" name="shared_name" value="Rv0765c"/></node>
<node id="22" label="Rv3019c" aliasName="esxR"><graphics x="684.1391906738281" y="1228.2266387939453"/><att type="string" name="shared_name" value="Rv3019c"/></node>
<node id="23" label="Rv2488c" aliasName="Rv2488c"><graphics x="1271.5263977050781" y="687.0769500732422"/><att type="string" name="shared_name" value="Rv2488c"/></node>
<node id="24" label="Rv3530c" aliasName="Rv3530c"><graphics x="1311.6052017211914" y="344.6922607421875"/><att type="string" name="shared_name" value="Rv3530c"/></node>
<node id="25" label="Rv3758c" aliasName="proV"><graphics x="389.9488830566406" y="629.3497772216797"/><att type="string" name="shared_name" value="Rv3758c"/></node>
<node id="26" label="Rv2329c" aliasName="narK1"><graphics x="847.3885345458984" y="1591.4693145751953"/><att type="string" name="shared_name" value="Rv2329c"/></node>
<node id="27" label="Rv3097c" aliasName="lipY"><graphics x="524.666633605957" y="417.2297821044922"/><att type="string" name="shared_name" value="Rv3097c"/></node>
<node id="28" label="Rv2998A" aliasName="Rv2998A"><graphics x="1572.4156894683838" y="1481.5703887939453"/><att type="string" name="shared_name" value="Rv2998A"/></node>
<node id="29" label="Rv2914c" aliasName="pknI"><graphics x="1587.3197326660156" y="672.7526092529297"/><att type="string" name="shared_name" value="Rv2914c"/></node>
<node id="30" label="Rv3125c" aliasName="PPE49"><graphics x="133.07670211791992" y="156.57447814941406"/><att type="string" name="shared_name" value="Rv3125c"/></node>
<node id="31" label="Rv0764c" aliasName="cyp51"><graphics x="277.17303466796875" y="920.1681976318359"/><att type="string" name="shared_name" value="Rv0764c"/></node>
<node id="32" label="Rv0101" aliasName="nrp"><graphics x="887.1504592895508" y="289.5137939453125"/><att type="string" name="shared_name" value="Rv0101"/></node>
<node id="33" label="Rv0335c" aliasName="PE6"><graphics x="371.85404205322266" y="457.6804962158203"/><att type="string" name="shared_name" value="Rv0335c"/></node>
<node id="34" label="Rv3483c" aliasName="Rv3483c"><graphics x="15.0" y="1485.0362091064453"/><att type="string" name="shared_name" value="Rv3483c"/></node>
<node id="35" label="Rv1357c" aliasName="Rv1357c"><graphics x="197.42919921875" y="1626.9354705810547"/><att type="string" name="shared_name" value="Rv1357c"/></node>
<node id="36" label="Rv2487c" aliasName="PE_PGRS42"><graphics x="428.6376419067383" y="331.77476501464844"/><att type="string" name="shared_name" value="Rv2487c"/></node>
<node id="37" label="Rv0109" aliasName="PE_PGRS1"><graphics x="442.63513946533203" y="400.87452697753906"/><att type="string" name="shared_name" value="Rv0109"/></node>
<node id="38" label="Rv3164c" aliasName="moxR3"><graphics x="1464.9446716308594" y="1249.7414093017578"/><att type="string" name="shared_name" value="Rv3164c"/></node>
<node id="39" label="Rv2996c" aliasName="serA1"><graphics x="1051.1449737548828" y="1429.0651397705078"/><att type="string" name="shared_name" value="Rv2996c"/></node>
<node id="40" label="Rv0447c" aliasName="ufaA1"><graphics x="91.06256103515625" y="987.2139739990234"/><att type="string" name="shared_name" value="Rv0447c"/></node>
<node id="41" label="Rv2701c" aliasName="suhB"><graphics x="752.4401950836182" y="1455.3832550048828"/><att type="string" name="shared_name" value="Rv2701c"/></node>
<node id="42" label="Rv2168c" aliasName="Rv2168c"><graphics x="1861.109130859375" y="1277.2396850585938"/><att type="string" name="shared_name" value="Rv2168c"/></node>
<node id="43" label="Rv1354c" aliasName="Rv1354c"><graphics x="168.8314208984375" y="1638.5080337524414"/><att type="string" name="shared_name" value="Rv1354c"/></node>
<node id="44" label="Rv1928c" aliasName="Rv1928c"><graphics x="1243.5220413208008" y="457.5285949707031"/><att type="string" name="shared_name" value="Rv1928c"/></node>
<node id="45" label="Rv0158" aliasName="Rv0158"><graphics x="1850.0149841308594" y="679.8376617431641"/><att type="string" name="shared_name" value="Rv0158"/></node>
<node id="46" label="Rv0545c" aliasName="pitA"><graphics x="1537.6509857177734" y="1428.5741424560547"/><att type="string" name="shared_name" value="Rv0545c"/></node>
<node id="47" label="Rv2770c" aliasName="PPE44"><graphics x="152.23960494995117" y="42.076385498046875"/><att type="string" name="shared_name" value="Rv2770c"/></node>
<node id="48" label="Rv0155" aliasName="pntAa"><graphics x="383.779052734375" y="1505.0362091064453"/><att type="string" name="shared_name" value="Rv0155"/></node>
<node id="49" label="Rv1468c" aliasName="PE_PGRS29"><graphics x="484.89856719970703" y="370.4877471923828"/><att type="string" name="shared_name" value="Rv1468c"/></node>
<node id="50" label="Rv0442c" aliasName="PPE10"><graphics x="155.3840217590332" y="157.7162322998047"/><att type="string" name="shared_name" value="Rv0442c"/></node>
<node id="51" label="Rv0169" aliasName="mce1A"><graphics x="45.8369140625" y="760.7308807373047"/><att type="string" name="shared_name" value="Rv0169"/></node>
<node id="52" label="Rv2430c" aliasName="PPE41"><graphics x="129.03974533081055" y="102.66604614257812"/><att type="string" name="shared_name" value="Rv2430c"/></node>
<node id="53" label="Rv0337c" aliasName="aspC"><graphics x="1283.4405975341797" y="853.4898529052734"/><att type="string" name="shared_name" value="Rv0337c"/></node>
<node id="54" label="Rv0161" aliasName="Rv0161"><graphics x="759.8065185546875" y="1277.6328735351562"/><att type="string" name="shared_name" value="Rv0161"/></node>
<node id="55" label="Rv0403c" aliasName="mmpS1"><graphics x="1791.6817255020142" y="1077.1908721923828"/><att type="string" name="shared_name" value="Rv0403c"/></node>
<node id="56" label="Rv1252c" aliasName="lprE"><graphics x="23.4410400390625" y="1455.3832550048828"/><att type="string" name="shared_name" value="Rv1252c"/></node>
<node id="57" label="Rv0166" aliasName="fadD5"><graphics x="1039.859260559082" y="430.0586853027344"/><att type="string" name="shared_name" value="Rv0166"/></node>
<node id="58" label="Rv2493" aliasName="Rv2493"><graphics x="1455.6800384521484" y="1398.2614288330078"/><att type="string" name="shared_name" value="Rv2493"/></node>
<node id="59" label="Rv0168" aliasName="yrbE1B"><graphics x="1123.6741638183594" y="1337.0119171142578"/><att type="string" name="shared_name" value="Rv0168"/></node>
<node id="60" label="Rv2494" aliasName="Rv2494"><graphics x="1266.5991973876953" y="1226.5827788114548"/><att type="string" name="shared_name" value="Rv2494"/></node>
<node id="61" label="Rv0167" aliasName="yrbE1A"><graphics x="1714.1559753417969" y="1258.4878692626953"/><att type="string" name="shared_name" value="Rv0167"/></node>
<node id="62" label="Rv1467c" aliasName="fadE15"><graphics x="1428.81791305542" y="95.952392578125"/><att type="string" name="shared_name" value="Rv1467c"/></node>
<node id="63" label="Rv0170" aliasName="mce1B"><graphics x="311.64971923828125" y="700.7429656982422"/><att type="string" name="shared_name" value="Rv0170"/></node>
<node id="64" label="Rv0171" aliasName="mce1C"><graphics x="316.513916015625" y="668.7146453857422"/><att type="string" name="shared_name" value="Rv0171"/></node>
<node id="65" label="Rv3094c" aliasName="Rv3094c"><graphics x="624.5453453063965" y="1658.7733612060547"/><att type="string" name="shared_name" value="Rv3094c"/></node>
<node id="66" label="Rv1687c" aliasName="Rv1687c"><graphics x="535.2453918457031" y="691.0330657958984"/><att type="string" name="shared_name" value="Rv1687c"/></node>
<node id="67" label="Rv2480c" aliasName="Rv2480c"><graphics x="1848.7308349609375" y="1272.8889961242676"/><att type="string" name="shared_name" value="Rv2480c"/></node>
<node id="68" label="Rv0136" aliasName="cyp138"><graphics x="315.6754455566406" y="840.0544891357422"/><att type="string" name="shared_name" value="Rv0136"/></node>
<node id="69" label="Rv0134" aliasName="ephF"><graphics x="1217.801856994629" y="170.02685546875"/><att type="string" name="shared_name" value="Rv0134"/></node>
<node id="70" label="Rv2518c" aliasName="lppS"><graphics x="679.5879516601562" y="954.8646697998047"/><att type="string" name="shared_name" value="Rv2518c"/></node>
<node id="71" label="Rv2486" aliasName="echA14"><graphics x="874.6979675292969" y="682.3586273193359"/><att type="string" name="shared_name" value="Rv2486"/></node>
<node id="72" label="Rv0402c" aliasName="mmpL1"><graphics x="1705.8578796386719" y="664.4828338623047"/><att type="string" name="shared_name" value="Rv0402c"/></node>
<node id="73" label="Rv0543c" aliasName="Rv0543c"><graphics x="512.5910739898682" y="1483.8627014160156"/><att type="string" name="shared_name" value="Rv0543c"/></node>
<node id="74" label="Rv2051c" aliasName="ppm1"><graphics x="1501.9481048583984" y="1428.6397247314453"/><att type="string" name="shared_name" value="Rv2051c"/></node>
<node id="75" label="Rv1067c" aliasName="PE_PGRS19"><graphics x="406.7810745239258" y="421.30262756347656"/><att type="string" name="shared_name" value="Rv1067c"/></node>
<node id="76" label="Rv0120c" aliasName="fusA2"><graphics x="450.0315246582031" y="799.8121795654297"/><att type="string" name="shared_name" value="Rv0120c"/></node>
<node id="77" label="Rv3093c" aliasName="Rv3093c"><graphics x="1625.2819137573242" y="10.0"/><att type="string" name="shared_name" value="Rv3093c"/></node>
<node id="78" label="Rv1313c" aliasName="Rv1313c"><graphics x="102.014892578125" y="1377.8330841064453"/><att type="string" name="shared_name" value="Rv1313c"/></node>
<node id="79" label="Rv2370c" aliasName="Rv2370c"><graphics x="1549.5983514785767" y="1071.2912139892578"/><att type="string" name="shared_name" value="Rv2370c"/></node>
<node id="80" label="Rv2483c" aliasName="plsC"><graphics x="634.6959838867188" y="983.3019256591797"/><att type="string" name="shared_name" value="Rv2483c"/></node>
<node id="81" label="Rv0148" aliasName="Rv0148"><graphics x="1288.3359146118164" y="375.59307861328125"/><att type="string" name="shared_name" value="Rv0148"/></node>
<node id="82" label="Rv0147" aliasName="Rv0147"><graphics x="233.42706298828125" y="964.4891815185547"/><att type="string" name="shared_name" value="Rv0147"/></node>
<node id="83" label="Rv0149" aliasName="Rv0149"><graphics x="858.1312942504883" y="125.32635498046875"/><att type="string" name="shared_name" value="Rv0149"/></node>
<node id="84" label="Rv0484c" aliasName="Rv0484c"><graphics x="1333.589454650879" y="285.416259765625"/><att type="string" name="shared_name" value="Rv0484c"/></node>
<node id="85" label="Rv2471" aliasName="aglA"><graphics x="515.2230224609375" y="1517.8614044189453"/><att type="string" name="shared_name" value="Rv2471"/></node>
<node id="86" label="Rv0146" aliasName="Rv0146"><graphics x="974.9295806884766" y="818.8315887451172"/><att type="string" name="shared_name" value="Rv0146"/></node>
<node id="87" label="Rv0542c" aliasName="menE"><graphics x="944.3198318481445" y="441.0164794921875"/><att type="string" name="shared_name" value="Rv0542c"/></node>
<node id="88" label="Rv0145" aliasName="Rv0145"><graphics x="994.6563873291016" y="905.6249237060547"/><att type="string" name="shared_name" value="Rv0145"/></node>
<node id="89" label="Rv0140" aliasName="Rv0140"><graphics x="1439.0923690795898" y="1505.0362091064453"/><att type="string" name="shared_name" value="Rv0140"/></node>
<node id="90" label="Rv1608c" aliasName="bcpB"><graphics x="1631.7393112182617" y="1526.9741973876953"/><att type="string" name="shared_name" value="Rv1608c"/></node>
<node id="91" label="Rv1068c" aliasName="PE_PGRS20"><graphics x="434.43616485595703" y="374.26829528808594"/><att type="string" name="shared_name" value="Rv1068c"/></node>
<node id="92" label="Rv3534c" aliasName="Rv3534c"><graphics x="776.5987167358398" y="1658.7733612060547"/><att type="string" name="shared_name" value="Rv3534c"/></node>
<node id="93" label="Rv2482c" aliasName="plsB2"><graphics x="1370.45481300354" y="1481.8749542236328"/><att type="string" name="shared_name" value="Rv2482c"/></node>
<node id="94" label="Rv2054" aliasName="Rv2054"><graphics x="593.5158996582031" y="1626.9354705810547"/><att type="string" name="shared_name" value="Rv2054"/></node>
<node id="95" label="Rv1757c" aliasName="Rv1757c"><graphics x="1884.6102294921875" y="1301.084777355194"/><att type="string" name="shared_name" value="Rv1757c"/></node>
<node id="96" label="Rv0194" aliasName="Rv0194"><graphics x="597.2444152832031" y="763.1153411865234"/><att type="string" name="shared_name" value="Rv0194"/></node>
<node id="97" label="Rv1760" aliasName="Rv1760"><graphics x="357.3965759277344" y="980.7218475341797"/><att type="string" name="shared_name" value="Rv1760"/></node>
<node id="98" label="Rv1763" aliasName="Rv1763"><graphics x="1871.8057861328125" y="1293.9972820281982"/><att type="string" name="shared_name" value="Rv1763"/></node>
<node id="99" label="Rv3050c" aliasName="Rv3050c"><graphics x="497.039794921875" y="1570.7130889892578"/><att type="string" name="shared_name" value="Rv3050c"/></node>
<node id="100" label="Rv2463" aliasName="lipP"><graphics x="1546.1511840820312" y="999.2905120849609"/><att type="string" name="shared_name" value="Rv2463"/></node>
<node id="101" label="Rv1768" aliasName="PE_PGRS31"><graphics x="464.2421646118164" y="323.57154846191406"/><att type="string" name="shared_name" value="Rv1768"/></node>
<node id="102" label="Rv1764" aliasName="Rv1764"><graphics x="1531.121109008789" y="866.8916473388672"/><att type="string" name="shared_name" value="Rv1764"/></node>
<node id="103" label="Rv1756c" aliasName="Rv1756c"><graphics x="1478.8067474365234" y="881.1758270263672"/><att type="string" name="shared_name" value="Rv1756c"/></node>
<node id="104" label="Rv0593" aliasName="lprL"><graphics x="62.623565673828125" y="1307.1629180908203"/><att type="string" name="shared_name" value="Rv0593"/></node>
<node id="105" label="Rv0592" aliasName="mce2D"><graphics x="304.6406555175781" y="779.8121795654297"/><att type="string" name="shared_name" value="Rv0592"/></node>
<node id="106" label="Rv0591" aliasName="mce2C"><graphics x="320.3879699707031" y="598.7355194091797"/><att type="string" name="shared_name" value="Rv0591"/></node>
<node id="107" label="Rv0590" aliasName="mce2B"><graphics x="266.1946105957031" y="611.2052459716797"/><att type="string" name="shared_name" value="Rv0590"/></node>
<node id="108" label="Rv0594" aliasName="mce2F"><graphics x="137.22854614257812" y="722.1821746826172"/><att type="string" name="shared_name" value="Rv0594"/></node>
<node id="109" label="Rv2322c" aliasName="rocD1"><graphics x="1613.0018548965454" y="1129.3042755126953"/><att type="string" name="shared_name" value="Rv2322c"/></node>
<node id="110" label="Rv2812" aliasName="Rv2812"><graphics x="45.46905517578125" y="1632.6689910888672"/><att type="string" name="shared_name" value="Rv2812"/></node>
<node id="111" label="Rv2811" aliasName="Rv2811"><graphics x="53.4410400390625" y="1455.3832550048828"/><att type="string" name="shared_name" value="Rv2811"/></node>
<node id="112" label="Rv3051c" aliasName="nrdE"><graphics x="1239.4663619995117" y="1658.7733612060547"/><att type="string" name="shared_name" value="Rv3051c"/></node>
<node id="113" label="Rv1774" aliasName="Rv1774"><graphics x="1407.0139245986938" y="1090.6237335205078"/><att type="string" name="shared_name" value="Rv1774"/></node>
<node id="114" label="Rv0275c" aliasName="Rv0275c"><graphics x="1953.3576736450195" y="1505.0362091064453"/><att type="string" name="shared_name" value="Rv0275c"/></node>
<node id="115" label="Rv0392c" aliasName="ndhA"><graphics x="572.4222412109375" y="1305.9733428955078"/><att type="string" name="shared_name" value="Rv0392c"/></node>
<node id="116" label="Rv1777" aliasName="cyp144"><graphics x="190.12335205078125" y="899.6349945068359"/><att type="string" name="shared_name" value="Rv1777"/></node>
<node id="117" label="Rv2459" aliasName="Rv2459"><graphics x="845.0809936523438" y="1014.462890625"/><att type="string" name="shared_name" value="Rv2459"/></node>
<node id="118" label="Rv0586" aliasName="Rv0586"><graphics x="256.0714416503906" y="1626.9354705810547"/><att type="string" name="shared_name" value="Rv0586"/></node>
<node id="119" label="Rv2032" aliasName="acg"><graphics x="285.4445495605469" y="1228.9525909423828"/><att type="string" name="shared_name" value="Rv2032"/></node>
<node id="120" label="Rv1962c" aliasName="Rv1962c"><graphics x="1786.015235900879" y="1224.1175689697266"/><att type="string" name="shared_name" value="Rv1962c"/></node>
<node id="121" label="Rv2800" aliasName="Rv2800"><graphics x="326.66339111328125" y="1327.1629180908203"/><att type="string" name="shared_name" value="Rv2800"/></node>
<node id="122" label="Rv2321c" aliasName="rocD2"><graphics x="1665.1236200332642" y="1103.1322784423828"/><att type="string" name="shared_name" value="Rv2321c"/></node>
<node id="123" label="Rv1759c" aliasName="wag22"><graphics x="423.0314712524414" y="275.1717071533203"/><att type="string" name="shared_name" value="Rv1759c"/></node>
<node id="124" label="Rv0588" aliasName="yrbE2B"><graphics x="1166.2350769042969" y="1357.1269073486328"/><att type="string" name="shared_name" value="Rv0588"/></node>
<node id="125" label="Rv2805" aliasName="Rv2805"><graphics x="654.1391906738281" y="1228.3238067626953"/><att type="string" name="shared_name" value="Rv2805"/></node>
<node id="126" label="Rv0587" aliasName="yrbE2A"><graphics x="1657.4883728027344" y="1249.7414093017578"/><att type="string" name="shared_name" value="Rv0587"/></node>
<node id="127" label="Rv2803" aliasName="Rv2803"><graphics x="318.6412658691406" y="1626.9354705810547"/><att type="string" name="shared_name" value="Rv2803"/></node>
<node id="128" label="Rv0589" aliasName="mce2A"><graphics x="39.237693786621094" y="698.0408172607422"/><att type="string" name="shared_name" value="Rv0589"/></node>
<node id="129" label="Rv3711c" aliasName="dnaQ"><graphics x="1087.5266199111938" y="1138.1852569580078"/><att type="string" name="shared_name" value="Rv3711c"/></node>
<node id="130" label="Rv1645c" aliasName="Rv1645c"><graphics x="1618.9274082183838" y="1455.3832550048828"/><att type="string" name="shared_name" value="Rv1645c"/></node>
<node id="131" label="Rv2807" aliasName="Rv2807"><graphics x="642.7706604003906" y="1198.7182159423828"/><att type="string" name="shared_name" value="Rv2807"/></node>
<node id="132" label="Rv0172" aliasName="mce1D"><graphics x="257.15057373046875" y="748.2353973388672"/><att type="string" name="shared_name" value="Rv0172"/></node>
<node id="133" label="Rv0278c" aliasName="PE_PGRS3"><graphics x="481.80558013916016" y="311.23536682128906"/><att type="string" name="shared_name" value="Rv0278c"/></node>
<node id="134" label="Rv0173" aliasName="lprK"><graphics x="65.44384765625" y="1249.7414093017578"/><att type="string" name="shared_name" value="Rv0173"/></node>
<node id="135" label="Rv1741" aliasName="Rv1741"><graphics x="1027.3855590820312" y="1305.2207794189453"/><att type="string" name="shared_name" value="Rv1741"/></node>
<node id="136" label="Rv0174" aliasName="mce1F"><graphics x="213.86631774902344" y="714.5167694091797"/><att type="string" name="shared_name" value="Rv0174"/></node>
<node id="137" label="Rv2320c" aliasName="rocE"><graphics x="1323.1027917861938" y="1094.689468383789"/><att type="string" name="shared_name" value="Rv2320c"/></node>
<node id="138" label="Rv1740" aliasName="Rv1740"><graphics x="801.8483982086182" y="1455.3832550048828"/><att type="string" name="shared_name" value="Rv1740"/></node>
<node id="139" label="Rv1743" aliasName="pknE"><graphics x="1519.8630676269531" y="652.5048065185547"/><att type="string" name="shared_name" value="Rv1743"/></node>
<node id="140" label="Rv1747" aliasName="Rv1747"><graphics x="538.0520324707031" y="622.3576507568359"/><att type="string" name="shared_name" value="Rv1747"/></node>
<node id="141" label="Rv1746" aliasName="pknF"><graphics x="1616.1347961425781" y="647.8699188232422"/><att type="string" name="shared_name" value="Rv1746"/></node>
<node id="142" label="Rv0878c" aliasName="PPE13"><graphics x="191.33883666992188" y="35.731849670410156"/><att type="string" name="shared_name" value="Rv0878c"/></node>
<node id="143" label="Rv0902c" aliasName="prrB"><graphics x="1047.0801696777344" y="643.5281219482422"/><att type="string" name="shared_name" value="Rv0902c"/></node>
<node id="144" label="Rv3011c" aliasName="gatA"><graphics x="1231.9976892471313" y="1137.7194366455078"/><att type="string" name="shared_name" value="Rv3011c"/></node>
<node id="145" label="Rv1963c" aliasName="mce3R"><graphics x="1145.0078659057617" y="1659.9255828857422"/><att type="string" name="shared_name" value="Rv1963c"/></node>
<node id="146" label="Rv0570" aliasName="nrdZ"><graphics x="1270.3313522338867" y="1659.5549774169922"/><att type="string" name="shared_name" value="Rv0570"/></node>
<node id="147" label="Rv2373c" aliasName="dnaJ2"><graphics x="774.6662902832031" y="1636.8013153076172"/><att type="string" name="shared_name" value="Rv2373c"/></node>
<node id="148" label="Rv0192" aliasName="Rv0192"><graphics x="749.8849487304688" y="1011.8353729248047"/><att type="string" name="shared_name" value="Rv0192"/></node>
<node id="149" label="Rv0190" aliasName="Rv0190"><graphics x="1340.45481300354" y="1482.0215606689453"/><att type="string" name="shared_name" value="Rv0190"/></node>
<node id="150" label="Rv0577" aliasName="TB27.3"><graphics x="844.2344455718994" y="1483.597671508789"/><att type="string" name="shared_name" value="Rv0577"/></node>
<node id="151" label="Rv0576" aliasName="Rv0576"><graphics x="1739.1363105773926" y="1567.8685150146484"/><att type="string" name="shared_name" value="Rv0576"/></node>
<node id="152" label="Rv0187" aliasName="Rv0187"><graphics x="130.7762451171875" y="1455.3832550048828"/><att type="string" name="shared_name" value="Rv0187"/></node>
<node id="153" label="Rv1063c" aliasName="Rv1063c"><graphics x="887.7765502929688" y="1012.8215026855469"/><att type="string" name="shared_name" value="Rv1063c"/></node>
<node id="154" label="Rv2748c" aliasName="ftsK"><graphics x="1383.1214904785156" y="1004.1492156982422"/><att type="string" name="shared_name" value="Rv2748c"/></node>
<node id="155" label="Rv0277c" aliasName="Rv0277c"><graphics x="1004.0491333007812" y="980.8215179443359"/><att type="string" name="shared_name" value="Rv0277c"/></node>
<node id="156" label="Rv3750c" aliasName="Rv3750c"><graphics x="1513.8711128234863" y="1568.4427642822266"/><att type="string" name="shared_name" value="Rv3750c"/></node>
<node id="157" label="Rv0903c" aliasName="prrA"><graphics x="1900.075424194336" y="822.4066619873047"/><att type="string" name="shared_name" value="Rv0903c"/></node>
<node id="158" label="Rv1758" aliasName="cut1"><graphics x="97.0906114578247" y="1143.0548858642578"/><att type="string" name="shared_name" value="Rv1758"/></node>
<node id="159" label="Rv2058c" aliasName="rpmB"><graphics x="773.0884246826172" y="1528.4502716064453"/><att type="string" name="shared_name" value="Rv2058c"/></node>
<node id="160" label="Rv2866" aliasName="Rv2866"><graphics x="1082.2101287841797" y="1605.1031646728516"/><att type="string" name="shared_name" value="Rv2866"/></node>
<node id="161" label="Rv2865" aliasName="Rv2865"><graphics x="986.0473117828369" y="1483.1892852783203"/><att type="string" name="shared_name" value="Rv2865"/></node>
<node id="162" label="Rv2859c" aliasName="Rv2859c"><graphics x="977.0500793457031" y="1327.1629180908203"/><att type="string" name="shared_name" value="Rv2859c"/></node>
<node id="163" label="Rv2863" aliasName="Rv2863"><graphics x="739.7667541503906" y="1429.1307401657104"/><att type="string" name="shared_name" value="Rv2863"/></node>
<node id="164" label="Rv2010" aliasName="Rv2010"><graphics x="833.8830871582031" y="1635.9523162841797"/><att type="string" name="shared_name" value="Rv2010"/></node>
<node id="165" label="Rv1726" aliasName="Rv1726"><graphics x="1439.8965692520142" y="1095.6225128173828"/><att type="string" name="shared_name" value="Rv1726"/></node>
<node id="166" label="Rv1135c" aliasName="PPE16"><graphics x="210.2354736328125" y="66.26849365234375"/><att type="string" name="shared_name" value="Rv1135c"/></node>
<node id="167" label="Rv2950c" aliasName="fadD29"><graphics x="1024.7754592895508" y="352.26629638671875"/><att type="string" name="shared_name" value="Rv2950c"/></node>
<node id="168" label="Rv2162c" aliasName="PE_PGRS38"><graphics x="540.4511489868164" y="336.1654510498047"/><att type="string" name="shared_name" value="Rv2162c"/></node>
<node id="169" label="Rv2326c" aliasName="Rv2326c"><graphics x="488.2242736816406" y="757.5042572021484"/><att type="string" name="shared_name" value="Rv2326c"/></node>
<node id="170" label="Rv2634c" aliasName="PE_PGRS46"><graphics x="450.55558013916016" y="486.0326385498047"/><att type="string" name="shared_name" value="Rv2634c"/></node>
<node id="171" label="Rv3608c" aliasName="folP1"><graphics x="1869.2909469604492" y="1505.0362091064453"/><att type="string" name="shared_name" value="Rv3608c"/></node>
<node id="172" label="Rv2853" aliasName="PE_PGRS48"><graphics x="511.9494094848633" y="347.15638732910156"/><att type="string" name="shared_name" value="Rv2853"/></node>
<node id="173" label="Rv2855" aliasName="mtr"><graphics x="1583.475082397461" y="880.9557342529297"/><att type="string" name="shared_name" value="Rv2855"/></node>
<node id="174" label="Rv2097c" aliasName="Rv2097c"><graphics x="594.5453453063965" y="1662.1717987060547"/><att type="string" name="shared_name" value="Rv2097c"/></node>
<node id="175" label="Rv1135A" aliasName="Rv1135A"><graphics x="1764.1715927124023" y="94.2034912109375"/><att type="string" name="shared_name" value="Rv1135A"/></node>
<node id="176" label="Rv1738" aliasName="Rv1738"><graphics x="1771.2337951660156" y="1632.4178924560547"/><att type="string" name="shared_name" value="Rv1738"/></node>
<node id="177" label="Rv1731" aliasName="gabD2"><graphics x="302.57904052734375" y="1028.3602752685547"/><att type="string" name="shared_name" value="Rv1731"/></node>
<node id="178" label="Rv2161c" aliasName="Rv2161c"><graphics x="1709.4648971557617" y="232.8304443359375"/><att type="string" name="shared_name" value="Rv2161c"/></node>
<node id="179" label="Rv3485c" aliasName="Rv3485c"><graphics x="1321.8570938110352" y="416.898681640625"/><att type="string" name="shared_name" value="Rv3485c"/></node>
<node id="180" label="Rv1640c" aliasName="lysS"><graphics x="268.51861572265625" y="1344.3287506103516"/><att type="string" name="shared_name" value="Rv1640c"/></node>
<node id="181" label="Rv2951c" aliasName="Rv2951c"><graphics x="1624.1188888549805" y="138.61724853515625"/><att type="string" name="shared_name" value="Rv2951c"/></node>
<node id="182" label="Rv0279c" aliasName="PE_PGRS4"><graphics x="525.1922378540039" y="258.3849334716797"/><att type="string" name="shared_name" value="Rv0279c"/></node>
<node id="183" label="Rv3487c" aliasName="lipF"><graphics x="749.8941345214844" y="652.0309295654297"/><att type="string" name="shared_name" value="Rv3487c"/></node>
<node id="184" label="Rv1707" aliasName="Rv1707"><graphics x="410.92884159088135" y="1142.6381378173828"/><att type="string" name="shared_name" value="Rv1707"/></node>
<node id="185" label="Rv3285" aliasName="accA3"><graphics x="867.4818420410156" y="1222.8987579345703"/><att type="string" name="shared_name" value="Rv3285"/></node>
<node id="186" label="Rv1708" aliasName="Rv1708"><graphics x="390.90240478515625" y="1550.4473419189453"/><att type="string" name="shared_name" value="Rv1708"/></node>
<node id="187" label="Rv2993c" aliasName="Rv2993c"><graphics x="1720.4571685791016" y="1591.4693145751953"/><att type="string" name="shared_name" value="Rv2993c"/></node>
<node id="188" label="Rv2857c" aliasName="Rv2857c"><graphics x="1252.7666397094727" y="303.15673828125"/><att type="string" name="shared_name" value="Rv2857c"/></node>
<node id="189" label="Rv2379c" aliasName="mbtF"><graphics x="992.9751052856445" y="376.644775390625"/><att type="string" name="shared_name" value="Rv2379c"/></node>
<node id="190" label="Rv1701" aliasName="xerD"><graphics x="550.5697021484375" y="1550.4473419189453"/><att type="string" name="shared_name" value="Rv1701"/></node>
<node id="191" label="Rv0129c" aliasName="fbpC"><graphics x="693.4141845703125" y="1287.5229949951172"/><att type="string" name="shared_name" value="Rv0129c"/></node>
<node id="192" label="Rv3293" aliasName="pcd"><graphics x="276.13726806640625" y="1048.2130584716797"/><att type="string" name="shared_name" value="Rv3293"/></node>
<node id="193" label="Rv2407" aliasName="Rv2407"><graphics x="198.8065185546875" y="1530.0211715698242"/><att type="string" name="shared_name" value="Rv2407"/></node>
<node id="194" label="Rv0874c" aliasName="Rv0874c"><graphics x="1988.8365058898926" y="1550.4473419189453"/><att type="string" name="shared_name" value="Rv0874c"/></node>
<node id="195" label="Rv2831" aliasName="echA16"><graphics x="956.5924987792969" y="626.0300750732422"/><att type="string" name="shared_name" value="Rv2831"/></node>
<node id="196" label="Rv2632c" aliasName="Rv2632c"><graphics x="1740.8553771972656" y="1626.9354705810547"/><att type="string" name="shared_name" value="Rv2632c"/></node>
<node id="197" label="Rv2006" aliasName="otsB1"><graphics x="254.45892333984375" y="1276.1685333251953"/><att type="string" name="shared_name" value="Rv2006"/></node>
<node id="198" label="Rv2776c" aliasName="Rv2776c"><graphics x="678.0901031494141" y="879.8182373046875"/><att type="string" name="shared_name" value="Rv2776c"/></node>
<node id="199" label="Rv2009" aliasName="Rv2009"><graphics x="1075.7229461669922" y="1569.4261016845703"/><att type="string" name="shared_name" value="Rv2009"/></node>
<node id="200" label="Rv2214c" aliasName="ephD"><graphics x="1230.0058975219727" y="252.7239990234375"/><att type="string" name="shared_name" value="Rv2214c"/></node>
<node id="201" label="Rv3296" aliasName="lhr"><graphics x="449.15618896484375" y="1327.1629180908203"/><att type="string" name="shared_name" value="Rv3296"/></node>
<node id="202" label="Rv3297" aliasName="nei"><graphics x="723.2973937988281" y="1165.2372589111328"/><att type="string" name="shared_name" value="Rv3297"/></node>
<node id="203" label="Rv1719" aliasName="Rv1719"><graphics x="316.8521423339844" y="1414.0729522705078"/><att type="string" name="shared_name" value="Rv1719"/></node>
<node id="204" label="Rv2001" aliasName="Rv2001"><graphics x="1336.3935089111328" y="1527.5119171142578"/><att type="string" name="shared_name" value="Rv2001"/></node>
<node id="205" label="Rv2858c" aliasName="aldC"><graphics x="303.31719970703125" y="994.3282928466797"/><att type="string" name="shared_name" value="Rv2858c"/></node>
<node id="206" label="Rv2002" aliasName="fabG3"><graphics x="1313.3017349243164" y="293.37274169921875"/><att type="string" name="shared_name" value="Rv2002"/></node>
<node id="207" label="Rv1715" aliasName="fadB3"><graphics x="1853.725685119629" y="1194.2753448486328"/><att type="string" name="shared_name" value="Rv1715"/></node>
<node id="208" label="Rv1714" aliasName="Rv1714"><graphics x="1343.2919692993164" y="308.706298828125"/><att type="string" name="shared_name" value="Rv1714"/></node>
<node id="209" label="Rv3714c" aliasName="Rv3714c"><graphics x="732.3123254776001" y="1071.2912139892578"/><att type="string" name="shared_name" value="Rv3714c"/></node>
<node id="210" label="Rv2163c" aliasName="pbpB"><graphics x="1170.6065759658813" y="1102.6481475830078"/><att type="string" name="shared_name" value="Rv2163c"/></node>
<node id="211" label="Rv3661" aliasName="Rv3661"><graphics x="649.5879516601562" y="954.8646697998047"/><att type="string" name="shared_name" value="Rv3661"/></node>
<node id="212" label="Rv3799c" aliasName="accD4"><graphics x="1007.0500793457031" y="1354.4196319580078"/><att type="string" name="shared_name" value="Rv3799c"/></node>
<node id="213" label="Rv2814c" aliasName="Rv2814c"><graphics x="1526.7542877197266" y="888.0356903076172"/><att type="string" name="shared_name" value="Rv2814c"/></node>
<node id="214" label="Rv3280" aliasName="accD5"><graphics x="1068.3131408691406" y="1327.1629180908203"/><att type="string" name="shared_name" value="Rv3280"/></node>
<node id="215" label="Rv3667" aliasName="acs"><graphics x="959.9275588989258" y="418.9547424316406"/><att type="string" name="shared_name" value="Rv3667"/></node>
<node id="216" label="Rv3389c" aliasName="Rv3389c"><graphics x="227.15533065795898" y="1658.7733612060547"/><att type="string" name="shared_name" value="Rv3389c"/></node>
<node id="217" label="Rv2368c" aliasName="phoH1"><graphics x="1831.6669006347656" y="1632.2513885498047"/><att type="string" name="shared_name" value="Rv2368c"/></node>
<node id="218" label="Rv3283" aliasName="sseA"><graphics x="1118.7885437011719" y="1249.7414093017578"/><att type="string" name="shared_name" value="Rv3283"/></node>
<node id="219" label="Rv2742c" aliasName="Rv2742c"><graphics x="1875.266658782959" y="1591.4693145751953"/><att type="string" name="shared_name" value="Rv2742c"/></node>
<node id="220" label="Rv3697c" aliasName="Rv3697c"><graphics x="952.4209594726562" y="968.4323577880859"/><att type="string" name="shared_name" value="Rv3697c"/></node>
<node id="221" label="Rv1141c" aliasName="echA11"><graphics x="925.4673767089844" y="580.8160858154297"/><att type="string" name="shared_name" value="Rv1141c"/></node>
<node id="222" label="Rv0635" aliasName="Rv0635"><graphics x="737.0597229003906" y="1373.1177520751953"/><att type="string" name="shared_name" value="Rv0635"/></node>
<node id="223" label="Rv0637" aliasName="Rv0637"><graphics x="780.9554748535156" y="1327.1629180908203"/><att type="string" name="shared_name" value="Rv0637"/></node>
<node id="224" label="Rv3644c" aliasName="Rv3644c"><graphics x="219.57190895080566" y="1484.5932159423828"/><att type="string" name="shared_name" value="Rv3644c"/></node>
<node id="225" label="Rv3670" aliasName="ephE"><graphics x="1136.605110168457" y="211.32635498046875"/><att type="string" name="shared_name" value="Rv3670"/></node>
<node id="226" label="Rv0872c" aliasName="PE_PGRS15"><graphics x="486.16382598876953" y="416.59251403808594"/><att type="string" name="shared_name" value="Rv0872c"/></node>
<node id="227" label="Rv3676" aliasName="Rv3676"><graphics x="1175.0078659057617" y="1659.8921356201172"/><att type="string" name="shared_name" value="Rv3676"/></node>
<node id="228" label="Rv3270" aliasName="ctpC"><graphics x="1391.2262268066406" y="650.8213958740234"/><att type="string" name="shared_name" value="Rv3270"/></node>
<node id="229" label="Rv2506" aliasName="Rv2506"><graphics x="1110.6218795776367" y="1658.7733612060547"/><att type="string" name="shared_name" value="Rv2506"/></node>
<node id="230" label="Rv1018c" aliasName="glmU"><graphics x="458.3536376953125" y="1267.7437286376953"/><att type="string" name="shared_name" value="Rv1018c"/></node>
<node id="231" label="Rv3272" aliasName="Rv3272"><graphics x="1867.3574523925781" y="1327.1629180908203"/><att type="string" name="shared_name" value="Rv3272"/></node>
<node id="232" label="Rv3273" aliasName="Rv3273"><graphics x="412.7368860244751" y="1106.9457550048828"/><att type="string" name="shared_name" value="Rv3273"/></node>
<node id="233" label="Rv2509" aliasName="Rv2509"><graphics x="1318.2817764282227" y="378.392333984375"/><att type="string" name="shared_name" value="Rv2509"/></node>
<node id="234" label="Rv2780" aliasName="ald"><graphics x="402.57867431640625" y="1529.4949493408203"/><att type="string" name="shared_name" value="Rv2780"/></node>
<node id="235" label="Rv0388c" aliasName="PPE9"><graphics x="84.56274509429932" y="144.12725830078125"/><att type="string" name="shared_name" value="Rv0388c"/></node>
<node id="236" label="Rv2154c" aliasName="ftsW"><graphics x="561.2888641357422" y="1591.4693145751953"/><att type="string" name="shared_name" value="Rv2154c"/></node>
<node id="237" label="Rv3267" aliasName="Rv3267"><graphics x="21.8936767578125" y="986.6570587158203"/><att type="string" name="shared_name" value="Rv3267"/></node>
<node id="238" label="Rv1142c" aliasName="echA10"><graphics x="930.3531188964844" y="613.6371307373047"/><att type="string" name="shared_name" value="Rv1142c"/></node>
<node id="239" label="Rv3269" aliasName="Rv3269"><graphics x="1116.3521270751953" y="1196.1375274658203"/><att type="string" name="shared_name" value="Rv3269"/></node>
<node id="240" label="Rv2788" aliasName="sirR"><graphics x="1280.0999546051025" y="1482.4143829345703"/><att type="string" name="shared_name" value="Rv2788"/></node>
<node id="241" label="Rv2787" aliasName="Rv2787"><graphics x="95.8651123046875" y="867.4053192138672"/><att type="string" name="shared_name" value="Rv2787"/></node>
<node id="242" label="Rv0617" aliasName="Rv0617"><graphics x="1311.8213653564453" y="1177.024625658989"/><att type="string" name="shared_name" value="Rv0617"/></node>
<node id="243" label="Rv1184c" aliasName="Rv1184c"><graphics x="319.1482925415039" y="229.8156280517578"/><att type="string" name="shared_name" value="Rv1184c"/></node>
<node id="244" label="Rv3057c" aliasName="Rv3057c"><graphics x="1240.4753494262695" y="410.4385986328125"/><att type="string" name="shared_name" value="Rv3057c"/></node>
<node id="245" label="Rv3649" aliasName="Rv3649"><graphics x="424.30657958984375" y="1353.3301849365234"/><att type="string" name="shared_name" value="Rv3649"/></node>
<node id="246" label="Rv3645" aliasName="Rv3645"><graphics x="346.54383182525635" y="1108.513198852539"/><att type="string" name="shared_name" value="Rv3645"/></node>
<node id="247" label="Rv2751" aliasName="Rv2751"><graphics x="878.3423004150391" y="857.1177215576172"/><att type="string" name="shared_name" value="Rv2751"/></node>
<node id="248" label="Rv2750" aliasName="Rv2750"><graphics x="1292.4267349243164" y="326.96435546875"/><att type="string" name="shared_name" value="Rv2750"/></node>
<node id="249" label="Rv1750c" aliasName="fadD1"><graphics x="967.8843460083008" y="461.5539245605469"/><att type="string" name="shared_name" value="Rv1750c"/></node>
<node id="250" label="Rv2892c" aliasName="PPE45"><graphics x="139.25222778320312" y="61.174530029296875"/><att type="string" name="shared_name" value="Rv2892c"/></node>
<node id="251" label="Rv3254" aliasName="Rv3254"><graphics x="719.1001129150391" y="799.8121795654297"/><att type="string" name="shared_name" value="Rv3254"/></node>
<node id="252" label="Rv2222c" aliasName="glnA2"><graphics x="325.4461669921875" y="1306.4058380126953"/><att type="string" name="shared_name" value="Rv2222c"/></node>
<node id="253" label="Rv3058c" aliasName="Rv3058c"><graphics x="692.462890625" y="1570.1005401611328"/><att type="string" name="shared_name" value="Rv3058c"/></node>
<node id="254" label="Rv2815c" aliasName="Rv2815c"><graphics x="1853.7825927734375" y="1258.5057563781738"/><att type="string" name="shared_name" value="Rv2815c"/></node>
<node id="255" label="Rv3650" aliasName="PE33"><graphics x="606.3325881958008" y="425.4298553466797"/><att type="string" name="shared_name" value="Rv3650"/></node>
<node id="256" label="Rv2894c" aliasName="xerC"><graphics x="527.039794921875" y="1570.394058227539"/><att type="string" name="shared_name" value="Rv2894c"/></node>
<node id="257" label="Rv0045c" aliasName="Rv0045c"><graphics x="831.0863800048828" y="1429.0949249267578"/><att type="string" name="shared_name" value="Rv0045c"/></node>
<node id="258" label="Rv0623" aliasName="Rv0623"><graphics x="814.2344455718994" y="1483.6322784423828"/><att type="string" name="shared_name" value="Rv0623"/></node>
<node id="259" label="Rv0627" aliasName="Rv0627"><graphics x="645.4053802490234" y="1591.4693145751953"/><att type="string" name="shared_name" value="Rv0627"/></node>
<node id="260" label="Rv2765" aliasName="Rv2765"><graphics x="626.3447570800781" y="1637.1659393310547"/><att type="string" name="shared_name" value="Rv2765"/></node>
<node id="261" label="Rv0624" aliasName="Rv0624"><graphics x="1002.3753051757812" y="1283.5824737548828"/><att type="string" name="shared_name" value="Rv0624"/></node>
<node id="262" label="Rv0384c" aliasName="clpB"><graphics x="204.625244140625" y="1307.1136016845703"/><att type="string" name="shared_name" value="Rv0384c"/></node>
<node id="263" label="Rv0913c" aliasName="Rv0913c"><graphics x="268.8838806152344" y="1606.6951446533203"/><att type="string" name="shared_name" value="Rv0913c"/></node>
<node id="264" label="Rv1690" aliasName="lprJ"><graphics x="1876.2240180969238" y="1550.4473419189453"/><att type="string" name="shared_name" value="Rv1690"/></node>
<node id="265" label="Rv0505c" aliasName="serB1"><graphics x="620.0828857421875" y="1012.8684539794922"/><att type="string" name="shared_name" value="Rv0505c"/></node>
<node id="266" label="Rv0675" aliasName="echA5"><graphics x="901.3570251464844" y="687.4740447998047"/><att type="string" name="shared_name" value="Rv0675"/></node>
<node id="267" label="Rv0671" aliasName="lpqP"><graphics x="806.5987167358398" y="1661.3129119873047"/><att type="string" name="shared_name" value="Rv0671"/></node>
<node id="268" label="Rv0672" aliasName="fadE8"><graphics x="1445.3422355651855" y="132.066650390625"/><att type="string" name="shared_name" value="Rv0672"/></node>
<node id="269" label="Rv0673" aliasName="echA4"><graphics x="917.0622253417969" y="660.1824188232422"/><att type="string" name="shared_name" value="Rv0673"/></node>
<node id="270" label="Rv1286" aliasName="cysN"><graphics x="503.5613098144531" y="923.0901336669922"/><att type="string" name="shared_name" value="Rv1286"/></node>
<node id="271" label="Rv3637" aliasName="Rv3637"><graphics x="488.7272033691406" y="1165.2372589111328"/><att type="string" name="shared_name" value="Rv3637"/></node>
<node id="272" label="Rv3636" aliasName="Rv3636"><graphics x="482.6928405761719" y="1228.6735382080078"/><att type="string" name="shared_name" value="Rv3636"/></node>
<node id="273" label="Rv3638" aliasName="Rv3638"><graphics x="1792.2384338378906" y="1341.2451934814453"/><att type="string" name="shared_name" value="Rv3638"/></node>
<node id="274" label="Rv2958c" aliasName="Rv2958c"><graphics x="1229.5862121582031" y="1634.4261932373047"/><att type="string" name="shared_name" value="Rv2958c"/></node>
<node id="275" label="Rv3588c" aliasName="Rv3588c"><graphics x="413.91932010650635" y="1071.2912139892578"/><att type="string" name="shared_name" value="Rv3588c"/></node>
<node id="276" label="Rv3630" aliasName="Rv3630"><graphics x="1420.6368255615234" y="1428.7202758789062"/><att type="string" name="shared_name" value="Rv3630"/></node>
<node id="277" label="Rv1683" aliasName="Rv1683"><graphics x="866.8847122192383" y="446.87355041503906"/><att type="string" name="shared_name" value="Rv1683"/></node>
<node id="278" label="Rv3633" aliasName="Rv3633"><graphics x="1154.6489715576172" y="1550.4473419189453"/><att type="string" name="shared_name" value="Rv3633"/></node>
<node id="279" label="Rv0504c" aliasName="Rv0504c"><graphics x="759.0057678222656" y="1350.146255493164"/><att type="string" name="shared_name" value="Rv0504c"/></node>
<node id="280" label="Rv0688" aliasName="Rv0688"><graphics x="1608.8587493896484" y="857.8558807373047"/><att type="string" name="shared_name" value="Rv0688"/></node>
<node id="281" label="Rv0687" aliasName="fabG"><graphics x="1239.190803527832" y="346.6302490234375"/><att type="string" name="shared_name" value="Rv0687"/></node>
<node id="282" label="Rv0684" aliasName="fusA1"><graphics x="446.7694396972656" y="835.1672821044922"/><att type="string" name="shared_name" value="Rv0684"/></node>
<node id="283" label="Rv0953c" aliasName="Rv0953c"><graphics x="1660.7932052612305" y="153.49176025390625"/><att type="string" name="shared_name" value="Rv0953c"/></node>
<node id="284" label="Rv0685" aliasName="tuf"><graphics x="490.9054260253906" y="892.1036834716797"/><att type="string" name="shared_name" value="Rv0685"/></node>
<node id="285" label="Rv1291c" aliasName="Rv1291c"><graphics x="259.4884338378906" y="1398.2614288330078"/><att type="string" name="shared_name" value="Rv1291c"/></node>
<node id="286" label="Rv3224" aliasName="Rv3224"><graphics x="1337.5549087524414" y="332.3743896484375"/><att type="string" name="shared_name" value="Rv3224"/></node>
<node id="287" label="Rv1753c" aliasName="PPE24"><graphics x="135.48767852783203" y="28.184608459472656"/><att type="string" name="shared_name" value="Rv1753c"/></node>
<node id="288" label="Rv1299" aliasName="prfA"><graphics x="168.8065185546875" y="1530.135482788086"/><att type="string" name="shared_name" value="Rv1299"/></node>
<node id="289" label="Rv1677" aliasName="dsbF"><graphics x="1146.946762084961" y="1428.9322357177734"/><att type="string" name="shared_name" value="Rv1677"/></node>
<node id="290" label="Rv1679" aliasName="fadE16"><graphics x="1594.1188888549805" y="167.57684326171875"/><att type="string" name="shared_name" value="Rv1679"/></node>
<node id="291" label="Rv2090" aliasName="Rv2090"><graphics x="950.5887756347656" y="1351.2652130126953"/><att type="string" name="shared_name" value="Rv2090"/></node>
<node id="292" label="Rv0654" aliasName="Rv0654"><graphics x="242.03482055664062" y="1591.4693145751953"/><att type="string" name="shared_name" value="Rv0654"/></node>
<node id="293" label="Rv0655" aliasName="mkl"><graphics x="595.6692199707031" y="696.2524871826172"/><att type="string" name="shared_name" value="Rv0655"/></node>
<node id="294" label="Rv3640c" aliasName="Rv3640c"><graphics x="1690.131591796875" y="1030.6837615966797"/><att type="string" name="shared_name" value="Rv3640c"/></node>
<node id="295" label="Rv3219" aliasName="whiB1"><graphics x="177.3753662109375" y="985.8334197998047"/><att type="string" name="shared_name" value="Rv3219"/></node>
<node id="296" label="Rv0503c" aliasName="Rv0503c"><graphics x="116.3702392578125" y="954.8646697998047"/><att type="string" name="shared_name" value="Rv0503c"/></node>
<node id="297" label="Rv3215" aliasName="entC"><graphics x="581.2280883789062" y="1327.1629180908203"/><att type="string" name="shared_name" value="Rv3215"/></node>
<node id="298" label="Rv2088" aliasName="pknJ"><graphics x="1566.4995422363281" y="608.5099334716797"/><att type="string" name="shared_name" value="Rv2088"/></node>
<node id="299" label="Rv3211" aliasName="rhlE"><graphics x="1345.6892547607422" y="1428.7654571533203"/><att type="string" name="shared_name" value="Rv3211"/></node>
<node id="300" label="Rv1263" aliasName="amiB2"><graphics x="1265.7349939346313" y="1129.380630493164"/><att type="string" name="shared_name" value="Rv1263"/></node>
<node id="301" label="Rv2082" aliasName="Rv2082"><graphics x="1333.3599548339844" y="1341.0310821533203"/><att type="string" name="shared_name" value="Rv2082"/></node>
<node id="302" label="Rv3617" aliasName="ephA"><graphics x="1242.8879470825195" y="201.4205322265625"/><att type="string" name="shared_name" value="Rv3617"/></node>
<node id="303" label="Rv1016c" aliasName="lpqT"><graphics x="1594.2100410461426" y="1568.1262969970703"/><att type="string" name="shared_name" value="Rv1016c"/></node>
<node id="304" label="Rv3618" aliasName="Rv3618"><graphics x="743.0884246826172" y="1505.0362091064453"/><att type="string" name="shared_name" value="Rv3618"/></node>
<node id="305" label="Rv1665" aliasName="pks11"><graphics x="1928.9624938964844" y="1327.1629180908203"/><att type="string" name="shared_name" value="Rv1665"/></node>
<node id="306" label="Rv1663" aliasName="pks17"><graphics x="925.166389465332" y="270.4629821777344"/><att type="string" name="shared_name" value="Rv1663"/></node>
<node id="307" label="Rv1664" aliasName="pks9"><graphics x="975.9929885864258" y="109.2432861328125"/><att type="string" name="shared_name" value="Rv1664"/></node>
<node id="308" label="Rv1661" aliasName="pks7"><graphics x="949.6748733520508" y="188.84951782226562"/><att type="string" name="shared_name" value="Rv1661"/></node>
<node id="309" label="Rv1662" aliasName="pks8"><graphics x="939.623420715332" y="113.983642578125"/><att type="string" name="shared_name" value="Rv1662"/></node>
<node id="310" label="Rv1660" aliasName="pks10"><graphics x="1980.4913635253906" y="1364.4003448486328"/><att type="string" name="shared_name" value="Rv1660"/></node>
<node id="311" label="Rv3208" aliasName="Rv3208"><graphics x="1861.4092712402344" y="647.8141937255859"/><att type="string" name="shared_name" value="Rv3208"/></node>
<node id="312" label="Rv1279" aliasName="Rv1279"><graphics x="1409.6271667480469" y="1626.9354705810547"/><att type="string" name="shared_name" value="Rv1279"/></node>
<node id="313" label="Rv1755c" aliasName="plcD"><graphics x="1236.1681823730469" y="1272.1098175048828"/><att type="string" name="shared_name" value="Rv1755c"/></node>
<node id="314" label="Rv2079" aliasName="Rv2079"><graphics x="897.1428527832031" y="1327.1629180908203"/><att type="string" name="shared_name" value="Rv2079"/></node>
<node id="315" label="Rv0663" aliasName="atsD"><graphics x="387.2425231933594" y="1165.2372589111328"/><att type="string" name="shared_name" value="Rv0663"/></node>
<node id="316" label="Rv1362c" aliasName="Rv1362c"><graphics x="1665.5157871246338" y="1481.4051055908203"/><att type="string" name="shared_name" value="Rv1362c"/></node>
<node id="317" label="Rv1242" aliasName="Rv1242"><graphics x="991.4207153320312" y="1012.7574310302734"/><att type="string" name="shared_name" value="Rv1242"/></node>
<node id="318" label="Rv3380c" aliasName="Rv3380c"><graphics x="1505.3170623779297" y="893.4998016357422"/><att type="string" name="shared_name" value="Rv3380c"/></node>
<node id="319" label="Rv1245c" aliasName="Rv1245c"><graphics x="1250.2753677368164" y="364.1475830078125"/><att type="string" name="shared_name" value="Rv1245c"/></node>
<node id="320" label="Rv3274c" aliasName="fadE25"><graphics x="1437.5845184326172" y="179.77581787109375"/><att type="string" name="shared_name" value="Rv3274c"/></node>
<node id="321" label="Rv0548c" aliasName="menB"><graphics x="975.3456726074219" y="658.3621673583984"/><att type="string" name="shared_name" value="Rv0548c"/></node>
<node id="322" label="Rv2267c" aliasName="Rv2267c"><graphics x="1210.430404663086" y="1428.8828887939453"/><att type="string" name="shared_name" value="Rv2267c"/></node>
<node id="323" label="Rv3223c" aliasName="sigH"><graphics x="1924.8842096328735" y="1120.5595245361328"/><att type="string" name="shared_name" value="Rv3223c"/></node>
<node id="324" label="Rv1250" aliasName="Rv1250"><graphics x="798.3438110351562" y="966.3620300292969"/><att type="string" name="shared_name" value="Rv1250"/></node>
<node id="325" label="Rv1361c" aliasName="PPE19"><graphics x="97.9490270614624" y="97.49366760253906"/><att type="string" name="shared_name" value="Rv1361c"/></node>
<node id="326" label="Rv1253" aliasName="deaD"><graphics x="1350.559310913086" y="1398.2614288330078"/><att type="string" name="shared_name" value="Rv1253"/></node>
<node id="327" label="Rv1254" aliasName="Rv1254"><graphics x="732.6230316162109" y="1605.6917266845703"/><att type="string" name="shared_name" value="Rv1254"/></node>
<node id="328" label="Rv1246c" aliasName="Rv1246c"><graphics x="1054.5492401123047" y="1591.4693145751953"/><att type="string" name="shared_name" value="Rv1246c"/></node>
<node id="329" label="Rv3324c" aliasName="moaC"><graphics x="562.7580871582031" y="1228.4462432861328"/><att type="string" name="shared_name" value="Rv3324c"/></node>
<node id="330" label="Rv0844c" aliasName="narL"><graphics x="1952.6273498535156" y="1631.5107879638672"/><att type="string" name="shared_name" value="Rv0844c"/></node>
<node id="331" label="Rv1587c" aliasName="Rv1587c"><graphics x="1051.900634765625" y="966.6091156005859"/><att type="string" name="shared_name" value="Rv1587c"/></node>
<node id="332" label="Rv0400c" aliasName="fadE7"><graphics x="1534.5747184753418" y="128.2864990234375"/><att type="string" name="shared_name" value="Rv0400c"/></node>
<node id="333" label="Rv3918c" aliasName="parA"><graphics x="360.76898193359375" y="1560.8032989501953"/><att type="string" name="shared_name" value="Rv3918c"/></node>
<node id="334" label="Rv1260" aliasName="Rv1260"><graphics x="225.38580322265625" y="1571.4182891845703"/><att type="string" name="shared_name" value="Rv1260"/></node>
<node id="335" label="Rv2268c" aliasName="cyp128"><graphics x="215.3671875" y="835.5445404052734"/><att type="string" name="shared_name" value="Rv2268c"/></node>
<node id="336" label="Rv1223" aliasName="htrA"><graphics x="1742.1468906402588" y="1481.3075714111328"/><att type="string" name="shared_name" value="Rv1223"/></node>
<node id="337" label="Rv1221" aliasName="sigE"><graphics x="1893.7951135635376" y="1106.6410675048828"/><att type="string" name="shared_name" value="Rv1221"/></node>
<node id="338" label="Rv3382c" aliasName="lytB1"><graphics x="898.1241073608398" y="1658.7733612060547"/><att type="string" name="shared_name" value="Rv3382c"/></node>
<node id="339" label="Rv0229c" aliasName="Rv0229c"><graphics x="387.9808654785156" y="928.1862030029297"/><att type="string" name="shared_name" value="Rv0229c"/></node>
<node id="340" label="Rv1243c" aliasName="PE_PGRS23"><graphics x="529.1398086547852" y="376.8777313232422"/><att type="string" name="shared_name" value="Rv1243c"/></node>
<node id="341" label="Rv1588c" aliasName="Rv1588c"><graphics x="1089.8058471679688" y="954.8646697998047"/><att type="string" name="shared_name" value="Rv1588c"/></node>
<node id="342" label="Rv1869c" aliasName="Rv1869c"><graphics x="1570.2638397216797" y="799.8121795654297"/><att type="string" name="shared_name" value="Rv1869c"/></node>
<node id="343" label="Rv3381c" aliasName="Rv3381c"><graphics x="1852.655029296875" y="1286.2745971679688"/><att type="string" name="shared_name" value="Rv3381c"/></node>
<node id="344" label="Rv1236" aliasName="sugA"><graphics x="1362.4579620361328" y="1201.1022491455078"/><att type="string" name="shared_name" value="Rv1236"/></node>
<node id="345" label="Rv1237" aliasName="sugB"><graphics x="44.26904296875" y="1360.2213897705078"/><att type="string" name="shared_name" value="Rv1237"/></node>
<node id="346" label="Rv1238" aliasName="sugC"><graphics x="415.1346740722656" y="679.3879852294922"/><att type="string" name="shared_name" value="Rv1238"/></node>
<node id="347" label="Rv1918c" aliasName="PPE35"><graphics x="56.05950927734375" y="41.61582946777344"/><att type="string" name="shared_name" value="Rv1918c"/></node>
<node id="348" label="Rv0547c" aliasName="Rv0547c"><graphics x="1229.5136184692383" y="322.62371826171875"/><att type="string" name="shared_name" value="Rv0547c"/></node>
<node id="349" label="Rv1206" aliasName="fadD6"><graphics x="1008.574592590332" y="444.8393859863281"/><att type="string" name="shared_name" value="Rv1206"/></node>
<node id="350" label="Rv3580c" aliasName="cysS"><graphics x="436.6700134277344" y="1637.2679901123047"/><att type="string" name="shared_name" value="Rv3580c"/></node>
<node id="351" label="Rv1207" aliasName="folP2"><graphics x="1896.2460250854492" y="1526.4834747314453"/><att type="string" name="shared_name" value="Rv1207"/></node>
<node id="352" label="Rv3384c" aliasName="Rv3384c"><graphics x="1798.210304260254" y="1194.7010650634766"/><att type="string" name="shared_name" value="Rv3384c"/></node>
<node id="353" label="Rv1200" aliasName="Rv1200"><graphics x="218.39834594726562" y="1398.2614288330078"/><att type="string" name="shared_name" value="Rv1200"/></node>
<node id="354" label="Rv0223c" aliasName="Rv0223c"><graphics x="268.87841796875" y="954.8646697998047"/><att type="string" name="shared_name" value="Rv0223c"/></node>
<node id="355" label="Rv2477c" aliasName="Rv2477c"><graphics x="485.7668762207031" y="663.5256805419922"/><att type="string" name="shared_name" value="Rv2477c"/></node>
<node id="356" label="Rv0604" aliasName="lpqO"><graphics x="1859.9893035888672" y="1398.2614288330078"/><att type="string" name="shared_name" value="Rv0604"/></node>
<node id="357" label="Rv0605" aliasName="Rv0605"><graphics x="1016.3505945205688" y="1138.6818084716797"/><att type="string" name="shared_name" value="Rv0605"/></node>
<node id="358" label="Rv3328c" aliasName="sigJ"><graphics x="1821.6817255020142" y="1096.6918487548828"/><att type="string" name="shared_name" value="Rv3328c"/></node>
<node id="359" label="Rv3383c" aliasName="idsB"><graphics x="1962.4583587646484" y="862.2574920654297"/><att type="string" name="shared_name" value="Rv3383c"/></node>
<node id="360" label="Rv3230c" aliasName="Rv3230c"><graphics x="717.7207183837891" y="902.6558837890625"/><att type="string" name="shared_name" value="Rv3230c"/></node>
<node id="361" label="Rv1213" aliasName="glgC"><graphics x="400.0902099609375" y="1249.7414093017578"/><att type="string" name="shared_name" value="Rv1213"/></node>
<node id="362" label="Rv3540c" aliasName="ltp2"><graphics x="1807.3308944702148" y="169.623291015625"/><att type="string" name="shared_name" value="Rv3540c"/></node>
<node id="363" label="Rv2512c" aliasName="Rv2512c"><graphics x="1644.0322875976562" y="999.5132293701172"/><att type="string" name="shared_name" value="Rv2512c"/></node>
<node id="364" label="Rv0606" aliasName="Rv0606"><graphics x="533.5613098144531" y="887.0970611572266"/><att type="string" name="shared_name" value="Rv0606"/></node>
<node id="365" label="Rv0609" aliasName="Rv0609"><graphics x="992.4580688476562" y="1249.7414093017578"/><att type="string" name="shared_name" value="Rv0609"/></node>
<node id="366" label="Rv1185c" aliasName="fadD21"><graphics x="1025.609992980957" y="384.22003173828125"/><att type="string" name="shared_name" value="Rv1185c"/></node>
<node id="367" label="Rv1247c" aliasName="Rv1247c"><graphics x="972.6997776031494" y="1455.3832550048828"/><att type="string" name="shared_name" value="Rv1247c"/></node>
<node id="368" label="Rv1583c" aliasName="Rv1583c"><graphics x="470.87671852111816" y="1455.3832550048828"/><att type="string" name="shared_name" value="Rv1583c"/></node>
<node id="369" label="Rv3233c" aliasName="Rv3233c"><graphics x="333.31719970703125" y="1003.5255584716797"/><att type="string" name="shared_name" value="Rv3233c"/></node>
<node id="370" label="Rv2264c" aliasName="Rv2264c"><graphics x="1570.6083145141602" y="1195.3922882080078"/><att type="string" name="shared_name" value="Rv2264c"/></node>
<node id="371" label="Rv2479c" aliasName="Rv2479c"><graphics x="1502.7483367919922" y="799.8121795654297"/><att type="string" name="shared_name" value="Rv2479c"/></node>
<node id="372" label="Rv3234c" aliasName="Rv3234c"><graphics x="421.87396240234375" y="1013.9833221435547"/><att type="string" name="shared_name" value="Rv3234c"/></node>
<node id="373" label="Rv3435c" aliasName="Rv3435c"><graphics x="1239.2032928466797" y="1550.4473419189453"/><att type="string" name="shared_name" value="Rv3435c"/></node>
<node id="374" label="Rv1865c" aliasName="Rv1865c"><graphics x="1285.6486587524414" y="348.9866943359375"/><att type="string" name="shared_name" value="Rv1865c"/></node>
<node id="375" label="Rv3682" aliasName="ponA2"><graphics x="533.884822845459" y="1662.3265838623047"/><att type="string" name="shared_name" value="Rv3682"/></node>
<node id="376" label="Rv0095c" aliasName="Rv0095c"><graphics x="1110.6181030273438" y="1006.8447113037109"/><att type="string" name="shared_name" value="Rv0095c"/></node>
<node id="377" label="Rv1248c" aliasName="kgd"><graphics x="1750.4571685791016" y="1591.4693145751953"/><att type="string" name="shared_name" value="Rv1248c"/></node>
<node id="378" label="Rv2112c" aliasName="Rv2112c"><graphics x="563.884822845459" y="1658.7733612060547"/><att type="string" name="shared_name" value="Rv2112c"/></node>
<node id="379" label="Rv0761c" aliasName="adhB"><graphics x="762.197883605957" y="66.96038818359375"/><att type="string" name="shared_name" value="Rv0761c"/></node>
<node id="380" label="Rv3699" aliasName="Rv3699"><graphics x="1882.96923828125" y="1005.3251190185547"/><att type="string" name="shared_name" value="Rv3699"/></node>
<node id="381" label="Rv0094c" aliasName="Rv0094c"><graphics x="1047.7660522460938" y="1030.8505096435547"/><att type="string" name="shared_name" value="Rv0094c"/></node>
<node id="382" label="Rv3692" aliasName="moxR2"><graphics x="1431.0137634277344" y="1303.7698516845703"/><att type="string" name="shared_name" value="Rv3692"/></node>
<node id="383" label="Rv1999c" aliasName="Rv1999c"><graphics x="1377.0139245986938" y="1137.2843170166016"/><att type="string" name="shared_name" value="Rv1999c"/></node>
<node id="384" label="Rv0214" aliasName="fadD4"><graphics x="895.585823059082" y="460.1799621582031"/><att type="string" name="shared_name" value="Rv0214"/></node>
<node id="385" label="Rv0753c" aliasName="mmsA"><graphics x="243.6339111328125" y="1040.5194549560547"/><att type="string" name="shared_name" value="Rv0753c"/></node>
<node id="386" label="Rv3470c" aliasName="ilvB2"><graphics x="417.09637451171875" y="1402.5871124267578"/><att type="string" name="shared_name" value="Rv3470c"/></node>
<node id="387" label="Rv0346c" aliasName="ansP2"><graphics x="1510.7265930175781" y="1330.1115264892578"/><att type="string" name="shared_name" value="Rv0346c"/></node>
<node id="388" label="Rv1910c" aliasName="Rv1910c"><graphics x="1183.2511749267578" y="1527.736083984375"/><att type="string" name="shared_name" value="Rv1910c"/></node>
<node id="389" label="Rv3828c" aliasName="Rv3828c"><graphics x="1020.4299402236938" y="1071.2912139892578"/><att type="string" name="shared_name" value="Rv3828c"/></node>
<node id="390" label="Rv3543c" aliasName="fadE29"><graphics x="1519.4327297210693" y="86.2462158203125"/><att type="string" name="shared_name" value="Rv3543c"/></node>
<node id="391" label="Rv3431c" aliasName="Rv3431c"><graphics x="1704.0892333984375" y="961.2294158935547"/><att type="string" name="shared_name" value="Rv3431c"/></node>
<node id="392" label="Rv1369c" aliasName="Rv1369c"><graphics x="1518.6417694091797" y="843.7333221435547"/><att type="string" name="shared_name" value="Rv1369c"/></node>
<node id="393" label="Rv0228" aliasName="Rv0228"><graphics x="760.0284271240234" y="1591.4693145751953"/><att type="string" name="shared_name" value="Rv0228"/></node>
<node id="394" label="Rv1911c" aliasName="lppC"><graphics x="1162.3278350830078" y="1505.0362091064453"/><att type="string" name="shared_name" value="Rv1911c"/></node>
<node id="395" label="Rv0225" aliasName="Rv0225"><graphics x="707.0597229003906" y="1327.1629180908203"/><att type="string" name="shared_name" value="Rv0225"/></node>
<node id="396" label="Rv0220" aliasName="lipC"><graphics x="709.6819763183594" y="727.2445526123047"/><att type="string" name="shared_name" value="Rv0220"/></node>
<node id="397" label="Rv2396" aliasName="PE_PGRS41"><graphics x="528.4374771118164" y="289.3192901611328"/><att type="string" name="shared_name" value="Rv2396"/></node>
<node id="398" label="Rv0221" aliasName="Rv0221"><graphics x="385.9932861328125" y="1046.4757537841797"/><att type="string" name="shared_name" value="Rv0221"/></node>
<node id="399" label="Rv0222" aliasName="echA1"><graphics x="910.0292663574219" y="630.7085418701172"/><att type="string" name="shared_name" value="Rv0222"/></node>
<node id="400" label="Rv2394" aliasName="ggtB"><graphics x="594.0791473388672" y="1529.1649932861328"/><att type="string" name="shared_name" value="Rv2394"/></node>
<node id="401" label="Rv0752c" aliasName="fadE9"><graphics x="1491.0266779661179" y="55.23388671875"/><att type="string" name="shared_name" value="Rv0752c"/></node>
<node id="402" label="Rv3827c" aliasName="Rv3827c"><graphics x="572.0946655273438" y="921.5101470947266"/><att type="string" name="shared_name" value="Rv3827c"/></node>
<node id="403" label="Rv3176c" aliasName="mesT"><graphics x="1350.9961318969727" y="10.0"/><att type="string" name="shared_name" value="Rv3176c"/></node>
<node id="404" label="Rv3430c" aliasName="Rv3430c"><graphics x="1489.3168182373047" y="851.1702117919922"/><att type="string" name="shared_name" value="Rv3430c"/></node>
<node id="405" label="Rv3494c" aliasName="mce4F"><graphics x="100.34007263183594" y="724.2133026123047"/><att type="string" name="shared_name" value="Rv3494c"/></node>
<node id="406" label="Rv0238" aliasName="Rv0238"><graphics x="1852.3600769042969" y="613.2523345947266"/><att type="string" name="shared_name" value="Rv0238"/></node>
<node id="407" label="Rv1802" aliasName="PPE30"><graphics x="186.6760482788086" y="67.60301208496094"/><att type="string" name="shared_name" value="Rv1802"/></node>
<node id="408" label="Rv1801" aliasName="PPE29"><graphics x="177.1341323852539" y="84.14314270019531"/><att type="string" name="shared_name" value="Rv1801"/></node>
<node id="409" label="Rv1800" aliasName="PPE28"><graphics x="252.1666488647461" y="191.4481964111328"/><att type="string" name="shared_name" value="Rv1800"/></node>
<node id="410" label="Rv1912c" aliasName="fadB5"><graphics x="907.5228958129883" y="196.48080444335938"/><att type="string" name="shared_name" value="Rv1912c"/></node>
<node id="411" label="Rv2572c" aliasName="aspS"><graphics x="269.28656005859375" y="1377.2744903564453"/><att type="string" name="shared_name" value="Rv2572c"/></node>
<node id="412" label="Rv1261c" aliasName="Rv1261c"><graphics x="531.5560607910156" y="1629.9691619873047"/><att type="string" name="shared_name" value="Rv1261c"/></node>
<node id="413" label="Rv3134c" aliasName="Rv3134c"><graphics x="1693.4639053344727" y="1189.2212677001953"/><att type="string" name="shared_name" value="Rv3134c"/></node>
<node id="414" label="Rv0755c" aliasName="PPE12"><graphics x="239.3974380493164" y="74.5870361328125"/><att type="string" name="shared_name" value="Rv0755c"/></node>
<node id="415" label="Rv2424c" aliasName="Rv2424c"><graphics x="899.3355197906494" y="1455.3832550048828"/><att type="string" name="shared_name" value="Rv2424c"/></node>
<node id="416" label="Rv1415" aliasName="ribA2"><graphics x="1932.3228340148926" y="1566.8617706298828"/><att type="string" name="shared_name" value="Rv1415"/></node>
<node id="417" label="Rv1809" aliasName="PPE33"><graphics x="131.39148330688477" y="79.28192901611328"/><att type="string" name="shared_name" value="Rv1809"/></node>
<node id="418" label="Rv1807" aliasName="PPE31"><graphics x="179.03722381591797" y="157.2046661376953"/><att type="string" name="shared_name" value="Rv1807"/></node>
<node id="419" label="Rv1808" aliasName="PPE32"><graphics x="112.9121322631836" y="82.66780853271484"/><att type="string" name="shared_name" value="Rv1808"/></node>
<node id="420" label="Rv3545c" aliasName="cyp125"><graphics x="182.5050048828125" y="930.6717376708984"/><att type="string" name="shared_name" value="Rv3545c"/></node>
<node id="421" label="Rv0246" aliasName="Rv0246"><graphics x="1839.2909469604492" y="1526.5528717041016"/><att type="string" name="shared_name" value="Rv0246"/></node>
<node id="422" label="Rv3495c" aliasName="lprN"><graphics x="47.89013671875" y="1277.6488800048828"/><att type="string" name="shared_name" value="Rv3495c"/></node>
<node id="423" label="Rv1810" aliasName="Rv1810"><graphics x="1567.6509857177734" y="1428.5629425048828"/><att type="string" name="shared_name" value="Rv1810"/></node>
<node id="424" label="Rv0243" aliasName="fadA2"><graphics x="1808.3810653686523" y="46.2838134765625"/><att type="string" name="shared_name" value="Rv0243"/></node>
<node id="425" label="Rv3133c" aliasName="devR"><graphics x="1922.1358947753906" y="1626.9354705810547"/><att type="string" name="shared_name" value="Rv3133c"/></node>
<node id="426" label="Rv2177c" aliasName="Rv2177c"><graphics x="886.7063694000244" y="1483.5536651611328"/><att type="string" name="shared_name" value="Rv2177c"/></node>
<node id="427" label="Rv0245" aliasName="Rv0245"><graphics x="931.2585144042969" y="1227.6166534423828"/><att type="string" name="shared_name" value="Rv0245"/></node>
<node id="428" label="Rv1475c" aliasName="acn"><graphics x="160.394287109375" y="1432.6332550048828"/><att type="string" name="shared_name" value="Rv1475c"/></node>
<node id="429" label="Rv3825c" aliasName="pks2"><graphics x="853.8355178833008" y="172.78948974609375"/><att type="string" name="shared_name" value="Rv3825c"/></node>
<node id="430" label="Rv0457c" aliasName="Rv0457c"><graphics x="1076.2634582519531" y="1626.9354705810547"/><att type="string" name="shared_name" value="Rv0457c"/></node>
<node id="431" label="Rv1817" aliasName="Rv1817"><graphics x="1318.8458709716797" y="1550.4473419189453"/><att type="string" name="shared_name" value="Rv1817"/></node>
<node id="432" label="Rv3544c" aliasName="fadE28"><graphics x="1426.6272354125977" y="245.63031005859375"/><att type="string" name="shared_name" value="Rv3544c"/></node>
<node id="433" label="Rv2363" aliasName="amiA2"><graphics x="1255.2672204971313" y="1071.2912139892578"/><att type="string" name="shared_name" value="Rv2363"/></node>
<node id="434" label="Rv0252" aliasName="nirB"><graphics x="1588.3663787841797" y="827.7396697998047"/><att type="string" name="shared_name" value="Rv0252"/></node>
<node id="435" label="Rv3206c" aliasName="moeB1"><graphics x="377.2885227203369" y="1455.3832550048828"/><att type="string" name="shared_name" value="Rv3206c"/></node>
<node id="436" label="Rv1363c" aliasName="Rv1363c"><graphics x="98.421142578125" y="1606.8864288330078"/><att type="string" name="shared_name" value="Rv1363c"/></node>
<node id="437" label="Rv0456c" aliasName="echA2"><graphics x="845.2410583496094" y="630.9264984130859"/><att type="string" name="shared_name" value="Rv0456c"/></node>
<node id="438" label="Rv1325c" aliasName="PE_PGRS24"><graphics x="555.9164505004883" y="400.2609100341797"/><att type="string" name="shared_name" value="Rv1325c"/></node>
<node id="439" label="Rv3322c" aliasName="Rv3322c"><graphics x="1499.7240905761719" y="1633.3885955810547"/><att type="string" name="shared_name" value="Rv3322c"/></node>
<node id="440" label="Rv2371" aliasName="PE_PGRS40"><graphics x="521.3503494262695" y="185.22300720214844"/><att type="string" name="shared_name" value="Rv2371"/></node>
<node id="441" label="Rv0267" aliasName="narU"><graphics x="878.3995208740234" y="1598.5955352783203"/><att type="string" name="shared_name" value="Rv0267"/></node>
<node id="442" label="Rv2354" aliasName="Rv2354"><graphics x="1871.781982421875" y="1249.7414093017578"/><att type="string" name="shared_name" value="Rv2354"/></node>
<node id="443" label="Rv2355" aliasName="Rv2355"><graphics x="1520.9481658935547" y="821.8464813232422"/><att type="string" name="shared_name" value="Rv2355"/></node>
<node id="444" label="Rv2249c" aliasName="glpD1"><graphics x="1712.679183959961" y="1428.4065704345703"/><att type="string" name="shared_name" value="Rv2249c"/></node>
<node id="445" label="Rv2358" aliasName="Rv2358"><graphics x="1132.3278350830078" y="1527.7708282470703"/><att type="string" name="shared_name" value="Rv2358"/></node>
<node id="446" label="Rv1365c" aliasName="rsfA"><graphics x="1910.6513442993164" y="1193.8765411376953"/><att type="string" name="shared_name" value="Rv1365c"/></node>
<node id="447" label="Rv0869c" aliasName="moaA"><graphics x="1109.9909362792969" y="726.0498657226562"/><att type="string" name="shared_name" value="Rv0869c"/></node>
<node id="448" label="Rv0456A" aliasName="Rv0456A"><graphics x="996.8967132568359" y="1591.4693145751953"/><att type="string" name="shared_name" value="Rv0456A"/></node>
<node id="449" label="Rv3323c" aliasName="moaX"><graphics x="1606.8026428222656" y="1352.5063667297363"/><att type="string" name="shared_name" value="Rv3323c"/></node>
<node id="450" label="Rv0270" aliasName="fadD2"><graphics x="974.1784133911133" y="488.137939453125"/><att type="string" name="shared_name" value="Rv0270"/></node>
<node id="451" label="Rv2384" aliasName="mbtA"><graphics x="923.7219924926758" y="473.42713928222656"/><att type="string" name="shared_name" value="Rv2384"/></node>
<node id="452" label="Rv2385" aliasName="mbtJ"><graphics x="668.0527038574219" y="656.6246185302734"/><att type="string" name="shared_name" value="Rv2385"/></node>
<node id="453" label="Rv1872c" aliasName="lldD2"><graphics x="136.02697372436523" y="1662.9620819091797"/><att type="string" name="shared_name" value="Rv1872c"/></node>
<node id="454" label="Rv0276" aliasName="Rv0276"><graphics x="958.9527206420898" y="1660.5872039794922"/><att type="string" name="shared_name" value="Rv0276"/></node>
<node id="455" label="Rv3025c" aliasName="iscS"><graphics x="1401.0137634277344" y="1303.8529815673828"/><att type="string" name="shared_name" value="Rv3025c"/></node>
<node id="456" label="Rv3239c" aliasName="Rv3239c"><graphics x="846.4502563476562" y="987.3362884521484"/><att type="string" name="shared_name" value="Rv3239c"/></node>
<node id="457" label="Rv3549c" aliasName="Rv3549c"><graphics x="1280.6822891235352" y="304.98455810546875"/><att type="string" name="shared_name" value="Rv3549c"/></node>
<node id="458" label="Rv2393" aliasName="Rv2393"><graphics x="1373.7750701904297" y="1550.4473419189453"/><att type="string" name="shared_name" value="Rv2393"/></node>
<node id="459" label="Rv0280" aliasName="PPE3"><graphics x="48.91852951049805" y="128.66845703125"/><att type="string" name="shared_name" value="Rv0280"/></node>
<node id="460" label="Rv0281" aliasName="Rv0281"><graphics x="1003.0894927978516" y="878.8823089599609"/><att type="string" name="shared_name" value="Rv0281"/></node>
<node id="461" label="Rv1266c" aliasName="pknH"><graphics x="1595.3775939941406" y="608.0146942138672"/><att type="string" name="shared_name" value="Rv1266c"/></node>
<node id="462" label="Rv0283" aliasName="Rv0283"><graphics x="896.0550622940063" y="1100.0240020751953"/><att type="string" name="shared_name" value="Rv0283"/></node>
<node id="463" label="Rv0282" aliasName="Rv0282"><graphics x="151.3533935546875" y="832.1221160888672"/><att type="string" name="shared_name" value="Rv0282"/></node>
<node id="464" label="Rv0285" aliasName="PE5"><graphics x="1337.3633728027344" y="1249.7414093017578"/><att type="string" name="shared_name" value="Rv0285"/></node>
<node id="465" label="Rv0284" aliasName="Rv0284"><graphics x="1283.5707397460938" y="967.9642791748047"/><att type="string" name="shared_name" value="Rv0284"/></node>
<node id="466" label="Rv3320c" aliasName="Rv3320c"><graphics x="1281.4878692626953" y="1197.2307337522507"/><att type="string" name="shared_name" value="Rv3320c"/></node>
<node id="467" label="Rv0287" aliasName="esxG"><graphics x="429.55616188049316" y="1455.3832550048828"/><att type="string" name="shared_name" value="Rv0287"/></node>
<node id="468" label="Rv0286" aliasName="PPE4"><graphics x="154.7685775756836" y="116.08583068847656"/><att type="string" name="shared_name" value="Rv0286"/></node>
<node id="469" label="Rv0288" aliasName="esxH"><graphics x="693.2973937988281" y="1165.2372589111328"/><att type="string" name="shared_name" value="Rv0288"/></node>
<node id="470" label="Rv2781c" aliasName="Rv2781c"><graphics x="594.8057947158813" y="1140.5065460205078"/><att type="string" name="shared_name" value="Rv2781c"/></node>
<node id="471" label="Rv1917c" aliasName="PPE34"><graphics x="191.05780029296875" y="130.36048889160156"/><att type="string" name="shared_name" value="Rv1917c"/></node>
<node id="472" label="Rv1367c" aliasName="Rv1367c"><graphics x="1464.7637329101562" y="960.1809234619141"/><att type="string" name="shared_name" value="Rv1367c"/></node>
<node id="473" label="Rv3548c" aliasName="Rv3548c"><graphics x="1268.7922439575195" y="381.0286865234375"/><att type="string" name="shared_name" value="Rv3548c"/></node>
<node id="474" label="Rv0291" aliasName="mycP3"><graphics x="1175.3699340820312" y="1001.3197479248047"/><att type="string" name="shared_name" value="Rv0291"/></node>
<node id="475" label="Rv1326c" aliasName="glgB"><graphics x="1787.1703414916992" y="1526.7686309814453"/><att type="string" name="shared_name" value="Rv1326c"/></node>
<node id="476" label="Rv1950c" aliasName="Rv1950c"><graphics x="929.0509490966797" y="1527.8915557861328"/><att type="string" name="shared_name" value="Rv1950c"/></node>
<node id="477" label="Rv3022c" aliasName="PPE48"><graphics x="136.15921020507812" y="214.62074279785156"/><att type="string" name="shared_name" value="Rv3022c"/></node>
<node id="478" label="Rv2328" aliasName="PE23"><graphics x="382.69193267822266" y="339.6895294189453"/><att type="string" name="shared_name" value="Rv2328"/></node>
<node id="479" label="Rv3812" aliasName="PE_PGRS62"><graphics x="566.5816421508789" y="327.1796417236328"/><att type="string" name="shared_name" value="Rv3812"/></node>
<node id="480" label="Rv0914c" aliasName="Rv0914c"><graphics x="1830.7607040405273" y="193.1966552734375"/><att type="string" name="shared_name" value="Rv0914c"/></node>
<node id="481" label="Rv2327" aliasName="Rv2327"><graphics x="600.252685546875" y="1398.2614288330078"/><att type="string" name="shared_name" value="Rv2327"/></node>
<node id="482" label="Rv1866" aliasName="Rv1866"><graphics x="1896.5774841308594" y="1365.2027130126953"/><att type="string" name="shared_name" value="Rv1866"/></node>
<node id="483" label="Rv1868" aliasName="Rv1868"><graphics x="37.572021484375" y="1550.4473419189453"/><att type="string" name="shared_name" value="Rv1868"/></node>
<node id="484" label="Rv0297" aliasName="PE_PGRS5"><graphics x="360.1781997680664" y="416.92747497558594"/><att type="string" name="shared_name" value="Rv0297"/></node>
<node id="485" label="Rv3724B" aliasName="Rv3724B"><graphics x="49.34657287597656" y="1105.7400665283203"/><att type="string" name="shared_name" value="Rv3724B"/></node>
<node id="486" label="Rv2928" aliasName="tesA"><graphics x="1018.1670608520508" y="318.5519104003906"/><att type="string" name="shared_name" value="Rv2928"/></node>
<node id="487" label="Rv2737c" aliasName="recA"><graphics x="1300.3313522338867" y="1658.7733612060547"/><att type="string" name="shared_name" value="Rv2737c"/></node>
<node id="488" label="Rv2324" aliasName="Rv2324"><graphics x="897.1294250488281" y="1626.9354705810547"/><att type="string" name="shared_name" value="Rv2324"/></node>
<node id="489" label="Rv1862" aliasName="adhA"><graphics x="738.4341506958008" y="120.2486572265625"/><att type="string" name="shared_name" value="Rv1862"/></node>
<node id="490" label="Rv2911" aliasName="dacB2"><graphics x="390.5246276855469" y="1591.4693145751953"/><att type="string" name="shared_name" value="Rv2911"/></node>
<node id="491" label="Rv2624c" aliasName="Rv2624c"><graphics x="1733.3605728149414" y="1195.5669708251953"/><att type="string" name="shared_name" value="Rv2624c"/></node>
<node id="492" label="Rv1320c" aliasName="Rv1320c"><graphics x="345.42469120025635" y="1142.7259674072266"/><att type="string" name="shared_name" value="Rv1320c"/></node>
<node id="493" label="Rv0698" aliasName="Rv0698"><graphics x="1683.4756393432617" y="1526.9298858642578"/><att type="string" name="shared_name" value="Rv0698"/></node>
<node id="494" label="Rv0697" aliasName="Rv0697"><graphics x="1379.5516052246094" y="1633.9488983154297"/><att type="string" name="shared_name" value="Rv0697"/></node>
<node id="495" label="Rv3023c" aliasName="Rv3023c"><graphics x="1719.864501953125" y="984.8340301513672"/><att type="string" name="shared_name" value="Rv3023c"/></node>
<node id="496" label="Rv0694" aliasName="lldD1"><graphics x="166.58428573608398" y="1658.7733612060547"/><att type="string" name="shared_name" value="Rv0694"/></node>
<node id="497" label="Rv0693" aliasName="pqqE"><graphics x="1156.1333923339844" y="669.7499694824219"/><att type="string" name="shared_name" value="Rv0693"/></node>
<node id="498" label="Rv0451c" aliasName="mmpS4"><graphics x="1771.6436395645142" y="1136.533706665039"/><att type="string" name="shared_name" value="Rv0451c"/></node>
<node id="499" label="Rv2361c" aliasName="Rv2361c"><graphics x="837.4818420410156" y="1228.0004425048828"/><att type="string" name="shared_name" value="Rv2361c"/></node>
<node id="500" label="Rv1877" aliasName="Rv1877"><graphics x="811.4142456054688" y="992.4687652587891"/><att type="string" name="shared_name" value="Rv1877"/></node>
<node id="501" label="Rv2317" aliasName="uspB"><graphics x="72.014892578125" y="1378.2614288330078"/><att type="string" name="shared_name" value="Rv2317"/></node>
<node id="502" label="Rv0915c" aliasName="PPE14"><graphics x="69.16547966003418" y="97.72906494140625"/><att type="string" name="shared_name" value="Rv0915c"/></node>
<node id="503" label="Rv2316" aliasName="uspA"><graphics x="1367.3910675048828" y="1165.2372589111328"/><att type="string" name="shared_name" value="Rv2316"/></node>
<node id="504" label="Rv2318" aliasName="uspC"><graphics x="170.70880126953125" y="1377.5413208007812"/><att type="string" name="shared_name" value="Rv2318"/></node>
<node id="505" label="Rv0450c" aliasName="mmpL4"><graphics x="1694.0325622558594" y="584.1261444091797"/><att type="string" name="shared_name" value="Rv0450c"/></node>
<node id="506" label="Rv1878" aliasName="glnA3"><graphics x="337.5323486328125" y="1275.7216339111328"/><att type="string" name="shared_name" value="Rv1878"/></node>
<node id="507" label="Rv3061c" aliasName="fadE22"><graphics x="1511.7254524230957" y="155.06024169921875"/><att type="string" name="shared_name" value="Rv3061c"/></node>
<node id="508" label="Rv2310" aliasName="Rv2310"><graphics x="1538.9321479797363" y="1550.4473419189453"/><att type="string" name="shared_name" value="Rv2310"/></node>
<node id="509" label="Rv2944" aliasName="Rv2944"><graphics x="1806.0923156738281" y="1365.2465362548828"/><att type="string" name="shared_name" value="Rv2944"/></node>
<node id="510" label="Rv2943" aliasName="Rv2943"><graphics x="485.6689147949219" y="1196.9516143798828"/><att type="string" name="shared_name" value="Rv2943"/></node>
<node id="511" label="Rv2942" aliasName="mmpL7"><graphics x="1725.7068786621094" y="611.8461151123047"/><att type="string" name="shared_name" value="Rv2942"/></node>
<node id="512" label="Rv2941" aliasName="fadD28"><graphics x="848.8501052856445" y="284.29010009765625"/><att type="string" name="shared_name" value="Rv2941"/></node>
<node id="513" label="Rv3020c" aliasName="esxS"><graphics x="418.4358615875244" y="1484.1359405517578"/><att type="string" name="shared_name" value="Rv3020c"/></node>
<node id="514" label="Rv0916c" aliasName="PE7"><graphics x="561.8558120727539" y="293.61439514160156"/><att type="string" name="shared_name" value="Rv0916c"/></node>
<node id="515" label="Rv0642c" aliasName="mmaA4"><graphics x="105.99371337890625" y="1051.0984954833984"/><att type="string" name="shared_name" value="Rv0642c"/></node>
<node id="516" label="Rv3721c" aliasName="dnaZX"><graphics x="209.70057106018066" y="1455.3832550048828"/><att type="string" name="shared_name" value="Rv3721c"/></node>
<node id="517" label="Rv2935" aliasName="ppsE"><graphics x="965.8769607543945" y="388.24847412109375"/><att type="string" name="shared_name" value="Rv2935"/></node>
<node id="518" label="Rv2934" aliasName="ppsD"><graphics x="1043.7233963012695" y="81.681640625"/><att type="string" name="shared_name" value="Rv2934"/></node>
<node id="519" label="Rv2936" aliasName="drrA"><graphics x="430.7040100097656" y="728.2974090576172"/><att type="string" name="shared_name" value="Rv2936"/></node>
<node id="520" label="Rv2931" aliasName="ppsA"><graphics x="948.5927200317383" y="44.7618408203125"/><att type="string" name="shared_name" value="Rv2931"/></node>
<node id="521" label="Rv2930" aliasName="fadD26"><graphics x="913.6840286254883" y="318.3029479980469"/><att type="string" name="shared_name" value="Rv2930"/></node>
<node id="522" label="Rv2933" aliasName="ppsC"><graphics x="1015.9084548950195" y="171.91009521484375"/><att type="string" name="shared_name" value="Rv2933"/></node>
<node id="523" label="Rv2932" aliasName="ppsB"><graphics x="1053.2585525512695" y="108.87408447265625"/><att type="string" name="shared_name" value="Rv2932"/></node>
<node id="524" label="Rv3021c" aliasName="PPE47"><graphics x="15.1456298828125" y="150.3673095703125"/><att type="string" name="shared_name" value="Rv3021c"/></node>
<node id="525" label="Rv0159c" aliasName="PE3"><graphics x="369.17142486572266" y="221.02915954589844"/><att type="string" name="shared_name" value="Rv0159c"/></node>
<node id="526" label="Rv2921c" aliasName="ftsY"><graphics x="1112.2101287841797" y="1591.4693145751953"/><att type="string" name="shared_name" value="Rv2921c"/></node>
<node id="527" label="Rv3022A" aliasName="Rv3022A"><graphics x="1290.4587097167969" y="1303.8602447509766"/><att type="string" name="shared_name" value="Rv3022A"/></node>
<node id="528" label="Rv3826" aliasName="fadD23"><graphics x="1081.5197830200195" y="437.15354919433594"/><att type="string" name="shared_name" value="Rv3826"/></node>
<node id="529" label="Rv0118c" aliasName="oxcA"><graphics x="377.98150634765625" y="1430.2892608642578"/><att type="string" name="shared_name" value="Rv0118c"/></node>
<node id="530" label="Rv0867c" aliasName="rpfA"><graphics x="477.88160037994385" y="1071.2912139892578"/><att type="string" name="shared_name" value="Rv0867c"/></node>
<node id="531" label="Rv3821" aliasName="Rv3821"><graphics x="1371.4564361572266" y="1604.5803985595703"/><att type="string" name="shared_name" value="Rv3821"/></node>
<node id="532" label="Rv3822" aliasName="Rv3822"><graphics x="308.7472152709961" y="278.5517120361328"/><att type="string" name="shared_name" value="Rv3822"/></node>
<node id="533" label="Rv2339" aliasName="mmpL9"><graphics x="1684.8458557128906" y="621.8217010498047"/><att type="string" name="shared_name" value="Rv2339"/></node>
<node id="534" label="Rv1895" aliasName="Rv1895"><graphics x="824.6702346801758" y="93.18780517578125"/><att type="string" name="shared_name" value="Rv1895"/></node>
<node id="535" label="Rv2738c" aliasName="Rv2738c"><graphics x="1843.054500579834" y="1603.5445098876953"/><att type="string" name="shared_name" value="Rv2738c"/></node>
<node id="536" label="Rv2334" aliasName="cysK1"><graphics x="542.4222412109375" y="1266.5182647705078"/><att type="string" name="shared_name" value="Rv2334"/></node>
<node id="537" label="Rv2961" aliasName="Rv2961"><graphics x="350.3848571777344" y="1228.8305206298828"/><att type="string" name="shared_name" value="Rv2961"/></node>
<node id="538" label="Rv2789c" aliasName="fadE21"><graphics x="1464.5431861877441" y="92.1982421875"/><att type="string" name="shared_name" value="Rv2789c"/></node>
<node id="539" label="Rv2426c" aliasName="Rv2426c"><graphics x="1710.8553771972656" y="1626.9354705810547"/><att type="string" name="shared_name" value="Rv2426c"/></node>
<node id="540" label="Rv3132c" aliasName="devS"><graphics x="626.4544773101807" y="1455.3832550048828"/><att type="string" name="shared_name" value="Rv3132c"/></node>
<node id="541" label="Rv1820" aliasName="ilvG"><graphics x="442.5015869140625" y="1421.6493682861328"/><att type="string" name="shared_name" value="Rv1820"/></node>
<node id="542" label="Rv1821" aliasName="secA2"><graphics x="474.3061981201172" y="1606.4898223876953"/><att type="string" name="shared_name" value="Rv1821"/></node>
<node id="543" label="Rv3496c" aliasName="mce4D"><graphics x="271.339111328125" y="710.5079803466797"/><att type="string" name="shared_name" value="Rv3496c"/></node>
<node id="544" label="Rv1823" aliasName="Rv1823"><graphics x="1169.6391906738281" y="1626.9354705810547"/><att type="string" name="shared_name" value="Rv1823"/></node>
<node id="545" label="Rv3498c" aliasName="mce4B"><graphics x="292.1346130371094" y="580.8160858154297"/><att type="string" name="shared_name" value="Rv3498c"/></node>
<node id="546" label="Rv3767c" aliasName="Rv3767c"><graphics x="947.8319244384766" y="832.8295135498047"/><att type="string" name="shared_name" value="Rv3767c"/></node>
<node id="547" label="Rv2846c" aliasName="efpA"><graphics x="825.3068237304688" y="954.8646697998047"/><att type="string" name="shared_name" value="Rv2846c"/></node>
<node id="548" label="Rv2952" aliasName="Rv2952"><graphics x="1361.1655807495117" y="1658.8712005615234"/><att type="string" name="shared_name" value="Rv2952"/></node>
<node id="549" label="Rv3476c" aliasName="kgtP"><graphics x="223.76113891601562" y="1432.2204132080078"/><att type="string" name="shared_name" value="Rv3476c"/></node>
<node id="550" label="Rv2953" aliasName="Rv2953"><graphics x="966.8967132568359" y="1605.5735626220703"/><att type="string" name="shared_name" value="Rv2953"/></node>
<node id="551" label="Rv2956" aliasName="Rv2956"><graphics x="1662.1383209228516" y="1603.8881225585938"/><att type="string" name="shared_name" value="Rv2956"/></node>
<node id="552" label="Rv1548c" aliasName="PPE21"><graphics x="225.15560150146484" y="138.89500427246094"/><att type="string" name="shared_name" value="Rv1548c"/></node>
<node id="553" label="Rv2957" aliasName="Rv2957"><graphics x="170.01001930236816" y="1455.3832550048828"/><att type="string" name="shared_name" value="Rv2957"/></node>
<node id="554" label="Rv0116c" aliasName="Rv0116c"><graphics x="705.3746948242188" y="1041.4752655029297"/><att type="string" name="shared_name" value="Rv0116c"/></node>
<node id="555" label="Rv0269c" aliasName="Rv0269c"><graphics x="1530.5753555297852" y="1180.7680206298828"/><att type="string" name="shared_name" value="Rv0269c"/></node>
<node id="556" label="Rv2366c" aliasName="Rv2366c"><graphics x="298.8838806152344" y="1591.4693145751953"/><att type="string" name="shared_name" value="Rv2366c"/></node>
<node id="557" label="Rv1148c" aliasName="Rv1148c"><graphics x="1124.8239135742188" y="1038.6997528076172"/><att type="string" name="shared_name" value="Rv1148c"/></node>
<node id="558" label="Rv1834" aliasName="Rv1834"><graphics x="1329.660255432129" y="36.694580078125"/><att type="string" name="shared_name" value="Rv1834"/></node>
<node id="559" label="Rv3497c" aliasName="mce4C"><graphics x="291.6734619140625" y="746.0563201904297"/><att type="string" name="shared_name" value="Rv3497c"/></node>
<node id="560" label="Rv0154c" aliasName="fadE2"><graphics x="1580.2213821411133" y="45.7901611328125"/><att type="string" name="shared_name" value="Rv0154c"/></node>
<node id="561" label="Rv3764c" aliasName="Rv3764c"><graphics x="1005.3456726074219" y="633.6514129638672"/><att type="string" name="shared_name" value="Rv3764c"/></node>
<node id="562" label="Rv2847c" aliasName="cysG"><graphics x="445.92151737213135" y="1106.6730499267578"/><att type="string" name="shared_name" value="Rv2847c"/></node>
<node id="563" label="Rv3499c" aliasName="mce4A"><graphics x="54.460479736328125" y="727.6636199951172"/><att type="string" name="shared_name" value="Rv3499c"/></node>
<node id="564" label="Rv2924c" aliasName="fpg"><graphics x="748.1130065917969" y="1185.6062774658203"/><att type="string" name="shared_name" value="Rv2924c"/></node>
<node id="565" label="Rv2989" aliasName="Rv2989"><graphics x="347.98150634765625" y="1432.0825958251953"/><att type="string" name="shared_name" value="Rv2989"/></node>
<node id="566" label="Rv3619c" aliasName="esxV"><graphics x="15.0" y="1197.6186065673828"/><att type="string" name="shared_name" value="Rv3619c"/></node>
<node id="567" label="Rv2985" aliasName="mutT1"><graphics x="668.3192234039307" y="1483.8122100830078"/><att type="string" name="shared_name" value="Rv2985"/></node>
<node id="568" label="Rv2301" aliasName="cut2"><graphics x="82.9273452758789" y="1109.2040557861328"/><att type="string" name="shared_name" value="Rv2301"/></node>
<node id="569" label="Rv2302" aliasName="Rv2302"><graphics x="1712.1468906402588" y="1481.3836212158203"/><att type="string" name="shared_name" value="Rv2302"/></node>
<node id="570" label="Rv1651c" aliasName="PE_PGRS30"><graphics x="449.4004592895508" y="314.3644256591797"/><att type="string" name="shared_name" value="Rv1651c"/></node>
<node id="571" label="Rv2962c" aliasName="Rv2962c"><graphics x="1199.6391906738281" y="1626.9354705810547"/><att type="string" name="shared_name" value="Rv2962c"/></node>
<node id="572" label="Rv3130c" aliasName="tgs1"><graphics x="355.1969909667969" y="1026.6611785888672"/><att type="string" name="shared_name" value="Rv3130c"/></node>
<node id="573" label="Rv3765c" aliasName="Rv3765c"><graphics x="1776.345199584961" y="865.8937225341797"/><att type="string" name="shared_name" value="Rv3765c"/></node>
<node id="574" label="Rv3473c" aliasName="bpoA"><graphics x="832.5452423095703" y="1398.2614288330078"/><att type="string" name="shared_name" value="Rv3473c"/></node>
<node id="575" label="Rv1858" aliasName="modB"><graphics x="249.57190895080566" y="1458.3698425292969"/><att type="string" name="shared_name" value="Rv1858"/></node>
<node id="576" label="Rv1859" aliasName="modC"><graphics x="489.6802062988281" y="644.7981414794922"/><att type="string" name="shared_name" value="Rv1859"/></node>
<node id="577" label="Rv1007c" aliasName="metG"><graphics x="181.87033081054688" y="1165.2372589111328"/><att type="string" name="shared_name" value="Rv1007c"/></node>
<node id="578" label="Rv2969c" aliasName="Rv2969c"><graphics x="1485.2391662597656" y="660.7101287841797"/><att type="string" name="shared_name" value="Rv2969c"/></node>
<node id="579" label="Rv0647c" aliasName="Rv0647c"><graphics x="1016.0473117828369" y="1455.3832550048828"/><att type="string" name="shared_name" value="Rv0647c"/></node>
<node id="580" label="Rv1720c" aliasName="Rv1720c"><graphics x="1953.3151626586914" y="1222.8064727783203"/><att type="string" name="shared_name" value="Rv1720c"/></node>
<node id="581" label="Rv0739" aliasName="Rv0739"><graphics x="1830.3025608062744" y="1455.3832550048828"/><att type="string" name="shared_name" value="Rv0739"/></node>
<node id="582" label="Rv0735" aliasName="sigL"><graphics x="1911.5170373916626" y="1071.2912139892578"/><att type="string" name="shared_name" value="Rv0735"/></node>
<node id="583" label="Rv0734" aliasName="mapA"><graphics x="985.6176300048828" y="1398.2614288330078"/><att type="string" name="shared_name" value="Rv0734"/></node>
<node id="584" label="Rv0017c" aliasName="rodA"><graphics x="588.2856903076172" y="1606.4080352783203"/><att type="string" name="shared_name" value="Rv0017c"/></node>
<node id="585" label="Rv2875" aliasName="mpt70"><graphics x="1682.679183959961" y="1428.4093780517578"/><att type="string" name="shared_name" value="Rv2875"/></node>
<node id="586" label="Rv2873" aliasName="mpt83"><graphics x="1676.1255950927734" y="1398.2614288330078"/><att type="string" name="shared_name" value="Rv2873"/></node>
<node id="587" label="Rv2872" aliasName="Rv2872"><graphics x="954.8882446289062" y="1008.0561981201172"/><att type="string" name="shared_name" value="Rv2872"/></node>
<node id="588" label="Rv3375" aliasName="amiD"><graphics x="1204.6954431533813" y="1084.7548370361328"/><att type="string" name="shared_name" value="Rv3375"/></node>
<node id="589" label="Rv3373" aliasName="echA18"><graphics x="895.7171325683594" y="734.9915008544922"/><att type="string" name="shared_name" value="Rv3373"/></node>
<node id="590" label="Rv3371" aliasName="Rv3371"><graphics x="444.6566162109375" y="1006.2834930419922"/><att type="string" name="shared_name" value="Rv3371"/></node>
<node id="591" label="Rv3372" aliasName="otsB2"><graphics x="287.2200927734375" y="1273.2938995361328"/><att type="string" name="shared_name" value="Rv3372"/></node>
<node id="592" label="Rv3777" aliasName="Rv3777"><graphics x="876.624397277832" y="154.9010009765625"/><att type="string" name="shared_name" value="Rv3777"/></node>
<node id="593" label="Rv0791c" aliasName="Rv0791c"><graphics x="1673.2717819213867" y="207.9375"/><att type="string" name="shared_name" value="Rv0791c"/></node>
<node id="594" label="Rv1426c" aliasName="lipO"><graphics x="747.9546813964844" y="580.8160858154297"/><att type="string" name="shared_name" value="Rv1426c"/></node>
<node id="595" label="Rv3774" aliasName="echA21"><graphics x="845.5592956542969" y="665.1146697998047"/><att type="string" name="shared_name" value="Rv3774"/></node>
<node id="596" label="Rv3775" aliasName="lipE"><graphics x="1581.3733520507812" y="999.2658538818359"/><att type="string" name="shared_name" value="Rv3775"/></node>
<node id="597" label="Rv0749" aliasName="Rv0749"><graphics x="973.1116333007812" y="1039.4559783935547"/><att type="string" name="shared_name" value="Rv0749"/></node>
<node id="598" label="Rv3776" aliasName="Rv3776"><graphics x="139.23239135742188" y="1222.9290313720703"/><att type="string" name="shared_name" value="Rv3776"/></node>
<node id="599" label="Rv3772" aliasName="hisC2"><graphics x="1311.7627410888672" y="872.4850311279297"/><att type="string" name="shared_name" value="Rv3772"/></node>
<node id="600" label="Rv0742" aliasName="PE_PGRS8"><graphics x="444.6010513305664" y="342.4612274169922"/><att type="string" name="shared_name" value="Rv0742"/></node>
<node id="601" label="Rv0741" aliasName="Rv0741"><graphics x="121.35055541992188" y="1352.4969024658203"/><att type="string" name="shared_name" value="Rv0741"/></node>
<node id="602" label="Rv0747" aliasName="PE_PGRS10"><graphics x="478.3316421508789" y="259.19908142089844"/><att type="string" name="shared_name" value="Rv0747"/></node>
<node id="603" label="Rv0745" aliasName="Rv0745"><graphics x="402.39984130859375" y="1376.3590240478516"/><att type="string" name="shared_name" value="Rv0745"/></node>
<node id="604" label="Rv3367" aliasName="PE_PGRS51"><graphics x="460.48184967041016" y="354.8506317138672"/><att type="string" name="shared_name" value="Rv3367"/></node>
<node id="605" label="Rv0234c" aliasName="gabD1"><graphics x="237.02178955078125" y="1003.8929901123047"/><att type="string" name="shared_name" value="Rv0234c"/></node>
<node id="606" label="Rv1833c" aliasName="Rv1833c"><graphics x="1294.6792373657227" y="71.19879150390625"/><att type="string" name="shared_name" value="Rv1833c"/></node>
<node id="607" label="Rv2884" aliasName="Rv2884"><graphics x="1792.1978607177734" y="834.5624237060547"/><att type="string" name="shared_name" value="Rv2884"/></node>
<node id="608" label="Rv0740" aliasName="Rv0740"><graphics x="1520.1476230621338" y="1455.3832550048828"/><att type="string" name="shared_name" value="Rv0740"/></node>
<node id="609" label="Rv3240c" aliasName="secA1"><graphics x="447.4012145996094" y="1591.4693145751953"/><att type="string" name="shared_name" value="Rv3240c"/></node>
<node id="610" label="Rv0162c" aliasName="adhE1"><graphics x="794.2518997192383" y="55.84423828125"/><att type="string" name="shared_name" value="Rv0162c"/></node>
<node id="611" label="Rv2356c" aliasName="PPE40"><graphics x="242.7768783569336" y="123.68827819824219"/><att type="string" name="shared_name" value="Rv2356c"/></node>
<node id="612" label="Rv1005c" aliasName="pabB"><graphics x="551.1737670898438" y="1348.285171508789"/><att type="string" name="shared_name" value="Rv1005c"/></node>
<node id="613" label="Rv2967c" aliasName="pca"><graphics x="892.6884460449219" y="1196.9967803955078"/><att type="string" name="shared_name" value="Rv2967c"/></node>
<node id="614" label="Rv1194c" aliasName="Rv1194c"><graphics x="1553.4948358535767" y="1103.834243774414"/><att type="string" name="shared_name" value="Rv1194c"/></node>
<node id="615" label="Rv3781" aliasName="rfbE"><graphics x="452.3995666503906" y="677.6638031005859"/><att type="string" name="shared_name" value="Rv3781"/></node>
<node id="616" label="Rv3502c" aliasName="fabG"><graphics x="1197.6630935668945" y="342.13043212890625"/><att type="string" name="shared_name" value="Rv3502c"/></node>
<node id="617" label="Rv3784" aliasName="Rv3784"><graphics x="1094.3333892822266" y="891.4955291748047"/><att type="string" name="shared_name" value="Rv3784"/></node>
<node id="618" label="Rv1427c" aliasName="fadD12"><graphics x="1032.6500930786133" y="296.8598327636719"/><att type="string" name="shared_name" value="Rv1427c"/></node>
<node id="619" label="Rv0757" aliasName="phoP"><graphics x="1892.1085052490234" y="860.4711151123047"/><att type="string" name="shared_name" value="Rv0757"/></node>
<node id="620" label="Rv3616c" aliasName="Rv3616c"><graphics x="746.2288208007812" y="1569.8461456298828"/><att type="string" name="shared_name" value="Rv3616c"/></node>
<node id="621" label="Rv0758" aliasName="phoR"><graphics x="1034.1925964355469" y="580.8160858154297"/><att type="string" name="shared_name" value="Rv0758"/></node>
<node id="622" label="Rv3596c" aliasName="clpC1"><graphics x="190.9019775390625" y="1278.4826202392578"/><att type="string" name="shared_name" value="Rv3596c"/></node>
<node id="623" label="Rv0754" aliasName="PE_PGRS11"><graphics x="420.90240478515625" y="1571.1470489501953"/><att type="string" name="shared_name" value="Rv0754"/></node>
<node id="624" label="Rv0750" aliasName="Rv0750"><graphics x="1503.8933506011963" y="1481.5962371826172"/><att type="string" name="shared_name" value="Rv0750"/></node>
<node id="625" label="Rv0304c" aliasName="PPE5"><graphics x="248.57894134521484" y="18.27893829345703"/><att type="string" name="shared_name" value="Rv0304c"/></node>
<node id="626" label="Rv3399" aliasName="Rv3399"><graphics x="793.4066314697266" y="799.8121795654297"/><att type="string" name="shared_name" value="Rv3399"/></node>
<node id="627" label="Rv2893" aliasName="Rv2893"><graphics x="1694.3940353393555" y="151.69317626953125"/><att type="string" name="shared_name" value="Rv2893"/></node>
<node id="628" label="Rv3390" aliasName="lpqD"><graphics x="443.800537109375" y="1550.4473419189453"/><att type="string" name="shared_name" value="Rv3390"/></node>
<node id="629" label="Rv2801c" aliasName="Rv2801c"><graphics x="1024.5492401123047" y="1605.2027130126953"/><att type="string" name="shared_name" value="Rv2801c"/></node>
<node id="630" label="Rv3391" aliasName="acrA1"><graphics x="1205.221778869629" y="286.359619140625"/><att type="string" name="shared_name" value="Rv3391"/></node>
<node id="631" label="Rv3791" aliasName="Rv3791"><graphics x="656.3447570800781" y="1637.1285858154297"/><att type="string" name="shared_name" value="Rv3791"/></node>
<node id="632" label="Rv0920c" aliasName="Rv0920c"><graphics x="1682.31640625" y="992.7722625732422"/><att type="string" name="shared_name" value="Rv0920c"/></node>
<node id="633" label="Rv3793" aliasName="embC"><graphics x="1440.3666152954102" y="1165.2372589111328"/><att type="string" name="shared_name" value="Rv3793"/></node>
<node id="634" label="Rv3794" aliasName="embA"><graphics x="1431.3622131347656" y="1195.6850128173828"/><att type="string" name="shared_name" value="Rv3794"/></node>
<node id="635" label="Rv1428c" aliasName="Rv1428c"><graphics x="658.4017944335938" y="1429.4657745361328"/><att type="string" name="shared_name" value="Rv1428c"/></node>
<node id="636" label="Rv3795" aliasName="embB"><graphics x="1421.8931427001953" y="1226.0042266845703"/><att type="string" name="shared_name" value="Rv3795"/></node>
<node id="637" label="Rv3796" aliasName="Rv3796"><graphics x="216.9066162109375" y="1505.0362091064453"/><att type="string" name="shared_name" value="Rv3796"/></node>
<node id="638" label="Rv3797" aliasName="fadE35"><graphics x="1464.244047164917" y="38.493408203125"/><att type="string" name="shared_name" value="Rv3797"/></node>
<node id="639" label="Rv3798" aliasName="Rv3798"><graphics x="140.70880126953125" y="1327.1629180908203"/><att type="string" name="shared_name" value="Rv3798"/></node>
<node id="640" label="Rv0305c" aliasName="PPE6"><graphics x="171.21791076660156" y="131.99301147460938"/><att type="string" name="shared_name" value="Rv0305c"/></node>
<node id="641" label="Rv1835c" aliasName="Rv1835c"><graphics x="350.89068603515625" y="1353.7261505126953"/><att type="string" name="shared_name" value="Rv1835c"/></node>
<node id="642" label="Rv0769" aliasName="Rv0769"><graphics x="1233.216194152832" y="386.2799072265625"/><att type="string" name="shared_name" value="Rv0769"/></node>
<node id="643" label="Rv0768" aliasName="aldA"><graphics x="264.66656494140625" y="980.1417694091797"/><att type="string" name="shared_name" value="Rv0768"/></node>
<node id="644" label="Rv3595c" aliasName="PE_PGRS59"><graphics x="496.0129165649414" y="327.8706512451172"/><att type="string" name="shared_name" value="Rv3595c"/></node>
<node id="645" label="Rv3387" aliasName="Rv3387"><graphics x="355.0492858886719" y="1165.2372589111328"/><att type="string" name="shared_name" value="Rv3387"/></node>
<node id="646" label="Rv3386" aliasName="Rv3386"><graphics x="499.90081787109375" y="1350.8345489501953"/><att type="string" name="shared_name" value="Rv3386"/></node>
<node id="647" label="Rv0376c" aliasName="Rv0376c"><graphics x="638.7833251953125" y="1570.2115020751953"/><att type="string" name="shared_name" value="Rv0376c"/></node>
<node id="648" label="Rv3388" aliasName="PE_PGRS52"><graphics x="379.29788970947266" y="373.9612579345703"/><att type="string" name="shared_name" value="Rv3388"/></node>
<node id="649" label="Rv0794c" aliasName="Rv0794c"><graphics x="1646.5953826904297" y="868.0553436279297"/><att type="string" name="shared_name" value="Rv0794c"/></node>
<node id="650" label="Rv1793" aliasName="esxN"><graphics x="47.88519287109375" y="1191.3378448486328"/><att type="string" name="shared_name" value="Rv1793"/></node>
<node id="651" label="Rv3720" aliasName="Rv3720"><graphics x="96.9556884765625" y="1013.9752044677734"/><att type="string" name="shared_name" value="Rv3720"/></node>
<node id="652" label="Rv0643c" aliasName="mmaA3"><graphics x="130.8724365234375" y="1016.5289154052734"/><att type="string" name="shared_name" value="Rv0643c"/></node>
<node id="653" label="Rv1796" aliasName="mycP5"><graphics x="1253.5707397460938" y="954.8646697998047"/><att type="string" name="shared_name" value="Rv1796"/></node>
<node id="654" label="Rv1790" aliasName="PPE27"><graphics x="71.91368675231934" y="214.37197875976562"/><att type="string" name="shared_name" value="Rv1790"/></node>
<node id="655" label="Rv1791" aliasName="PE19"><graphics x="571.8496475219727" y="227.6895294189453"/><att type="string" name="shared_name" value="Rv1791"/></node>
<node id="656" label="Rv3729" aliasName="Rv3729"><graphics x="1178.7083435058594" y="643.1542053222656"/><att type="string" name="shared_name" value="Rv3729"/></node>
<node id="657" label="Rv3728" aliasName="Rv3728"><graphics x="864.9946899414062" y="1040.1265411376953"/><att type="string" name="shared_name" value="Rv3728"/></node>
<node id="658" label="Rv0160c" aliasName="PE4"><graphics x="384.86893463134766" y="393.8675079345703"/><att type="string" name="shared_name" value="Rv0160c"/></node>
<node id="659" label="Rv3726" aliasName="Rv3726"><graphics x="831.425422668457" y="47.4283447265625"/><att type="string" name="shared_name" value="Rv3726"/></node>
<node id="660" label="Rv0571c" aliasName="Rv0571c"><graphics x="1228.3084259033203" y="1195.9718170166016"/><att type="string" name="shared_name" value="Rv0571c"/></node>
<node id="661" label="Rv1798" aliasName="Rv1798"><graphics x="80.2423095703125" y="833.9629364013672"/><att type="string" name="shared_name" value="Rv1798"/></node>
<node id="662" label="Rv1212c" aliasName="Rv1212c"><graphics x="645.5088195800781" y="1333.0022430419922"/><att type="string" name="shared_name" value="Rv1212c"/></node>
<node id="663" label="Rv1387" aliasName="PPE20"><graphics x="146.99608612060547" y="180.73736572265625"/><att type="string" name="shared_name" value="Rv1387"/></node>
<node id="664" label="Rv1386" aliasName="PE15"><graphics x="1313.9364929199219" y="1276.8150787353516"/><att type="string" name="shared_name" value="Rv1386"/></node>
<node id="665" label="Rv3614c" aliasName="Rv3614c"><graphics x="1590.2307434082031" y="1632.8993377685547"/><att type="string" name="shared_name" value="Rv3614c"/></node>
<node id="666" label="Rv0770" aliasName="Rv0770"><graphics x="899.0509490966797" y="1527.9275665283203"/><att type="string" name="shared_name" value="Rv0770"/></node>
<node id="667" label="Rv3330" aliasName="dacB1"><graphics x="417.4012145996094" y="1606.6552276611328"/><att type="string" name="shared_name" value="Rv3330"/></node>
<node id="668" label="Rv0778" aliasName="cyp126"><graphics x="292.2703857421875" y="808.5980682373047"/><att type="string" name="shared_name" value="Rv0778"/></node>
<node id="669" label="Rv1784" aliasName="Rv1784"><graphics x="1367.8905334472656" y="1035.9418182373047"/><att type="string" name="shared_name" value="Rv1784"/></node>
<node id="670" label="Rv1782" aliasName="Rv1782"><graphics x="934.4347009658813" y="1071.2912139892578"/><att type="string" name="shared_name" value="Rv1782"/></node>
<node id="671" label="Rv3731" aliasName="ligC"><graphics x="1470.3666152954102" y="1211.6857452392578"/><att type="string" name="shared_name" value="Rv3731"/></node>
<node id="672" label="Rv1783" aliasName="Rv1783"><graphics x="1315.1540222167969" y="977.3865203857422"/><att type="string" name="shared_name" value="Rv1783"/></node>
<node id="673" label="Rv0644c" aliasName="mmaA2"><graphics x="72.30181884765625" y="1025.746322631836"/><att type="string" name="shared_name" value="Rv0644c"/></node>
<node id="674" label="Rv3598c" aliasName="lysS"><graphics x="239.76544189453125" y="1328.2636260986328"/><att type="string" name="shared_name" value="Rv3598c"/></node>
<node id="675" label="Rv1788" aliasName="PE18"><graphics x="604.4506301879883" y="252.7362518310547"/><att type="string" name="shared_name" value="Rv1788"/></node>
<node id="676" label="Rv3770A" aliasName="Rv3770A"><graphics x="80.26785278320312" y="1626.9354705810547"/><att type="string" name="shared_name" value="Rv3770A"/></node>
<node id="677" label="Rv1789" aliasName="PPE26"><graphics x="204.5229949951172" y="142.07154846191406"/><att type="string" name="shared_name" value="Rv1789"/></node>
<node id="678" label="Rv3770B" aliasName="Rv3770B"><graphics x="15.0" y="1638.7733612060547"/><att type="string" name="shared_name" value="Rv3770B"/></node>
<node id="679" label="Rv1725c" aliasName="Rv1725c"><graphics x="1735.2598190307617" y="1505.0362091064453"/><att type="string" name="shared_name" value="Rv1725c"/></node>
<node id="680" label="Rv3736" aliasName="Rv3736"><graphics x="515.20263671875" y="1429.9535675048828"/><att type="string" name="shared_name" value="Rv3736"/></node>
<node id="681" label="Rv1787" aliasName="PPE25"><graphics x="106.4617223739624" y="169.91160583496094"/><att type="string" name="shared_name" value="Rv1787"/></node>
<node id="682" label="Rv3325" aliasName="Rv3325"><graphics x="1833.9449462890625" y="1294.8290214538574"/><att type="string" name="shared_name" value="Rv3325"/></node>
<node id="683" label="Rv1395" aliasName="Rv1395"><graphics x="542.725341796875" y="1414.095962524414"/><att type="string" name="shared_name" value="Rv1395"/></node>
<node id="684" label="Rv0963c" aliasName="Rv0963c"><graphics x="839.4958801269531" y="1357.919662475586"/><att type="string" name="shared_name" value="Rv0963c"/></node>
<node id="685" label="Rv0573c" aliasName="Rv0573c"><graphics x="1905.5311737060547" y="1428.0976104736328"/><att type="string" name="shared_name" value="Rv0573c"/></node>
<node id="686" label="Rv2627c" aliasName="Rv2627c"><graphics x="1073.2032260894775" y="1483.0111846923828"/><att type="string" name="shared_name" value="Rv2627c"/></node>
<node id="687" label="Rv0782" aliasName="ptrBb"><graphics x="1106.0959777832031" y="1634.7162322998047"/><att type="string" name="shared_name" value="Rv0782"/></node>
<node id="688" label="Rv0858c" aliasName="Rv0858c"><graphics x="1330.0923309326172" y="837.9627532958984"/><att type="string" name="shared_name" value="Rv0858c"/></node>
<node id="689" label="Rv3326" aliasName="Rv3326"><graphics x="1492.9060516357422" y="823.3806610107422"/><att type="string" name="shared_name" value="Rv3326"/></node>
<node id="690" label="Rv3327" aliasName="Rv3327"><graphics x="1792.6636199951172" y="1398.2614288330078"/><att type="string" name="shared_name" value="Rv3327"/></node>
<node id="691" label="Rv3329" aliasName="Rv3329"><graphics x="1680.5898065567017" y="1072.1140899658203"/><att type="string" name="shared_name" value="Rv3329"/></node>
<node id="692" label="Rv1578c" aliasName="Rv1578c"><graphics x="1483.8711128234863" y="1550.4473419189453"/><att type="string" name="shared_name" value="Rv1578c"/></node>
<node id="693" label="Rv0645c" aliasName="mmaA1"><graphics x="85.89141845703125" y="961.1857757568359"/><att type="string" name="shared_name" value="Rv0645c"/></node>
<node id="694" label="Rv3747" aliasName="Rv3747"><graphics x="1111.6507110595703" y="1429.0070343017578"/><att type="string" name="shared_name" value="Rv3747"/></node>
<node id="695" label="Rv3744" aliasName="Rv3744"><graphics x="1069.4297943115234" y="1505.0362091064453"/><att type="string" name="shared_name" value="Rv3744"/></node>
<node id="696" label="Rv3360" aliasName="Rv3360"><graphics x="545.5903625488281" y="580.8160858154297"/><att type="string" name="shared_name" value="Rv3360"/></node>
<node id="697" label="Rv1214c" aliasName="PE14"><graphics x="460.4861526489258" y="412.91505432128906"/><att type="string" name="shared_name" value="Rv1214c"/></node>
<node id="698" label="Rv0372c" aliasName="Rv0372c"><graphics x="662.462890625" y="1550.4473419189453"/><att type="string" name="shared_name" value="Rv0372c"/></node>
<node id="699" label="Rv3748" aliasName="Rv3748"><graphics x="1114.2083587646484" y="1398.2614288330078"/><att type="string" name="shared_name" value="Rv3748"/></node>
<node id="700" label="Rv3354" aliasName="Rv3354"><graphics x="1850.2576484680176" y="1567.1233673095703"/><att type="string" name="shared_name" value="Rv3354"/></node>
<node id="701" label="Rv0795" aliasName="Rv0795"><graphics x="1891.176025390625" y="1263.319969177246"/><att type="string" name="shared_name" value="Rv0795"/></node>
<node id="702" label="Rv1765A" aliasName="Rv1765A"><graphics x="1500.888931274414" y="865.0592498779297"/><att type="string" name="shared_name" value="Rv1765A"/></node>
<node id="703" label="Rv3359" aliasName="Rv3359"><graphics x="624.0791473388672" y="1529.0386047363281"/><att type="string" name="shared_name" value="Rv3359"/></node>
<node id="704" label="Rv0796" aliasName="Rv0796"><graphics x="1457.6076202392578" y="863.8337860107422"/><att type="string" name="shared_name" value="Rv0796"/></node>
<node id="705" label="Rv0797" aliasName="Rv0797"><graphics x="1786.068588256836" y="1428.3634796142578"/><att type="string" name="shared_name" value="Rv0797"/></node>
<node id="706" label="Rv3751" aliasName="Rv3751"><graphics x="1627.4883728027344" y="1249.7414093017578"/><att type="string" name="shared_name" value="Rv3751"/></node>
<node id="707" label="Rv3340" aliasName="metC"><graphics x="62.458251953125" y="1530.3733673095703"/><att type="string" name="shared_name" value="Rv3340"/></node>
<node id="708" label="Rv1765c" aliasName="Rv1765c"><graphics x="1197.7728118896484" y="1591.4693145751953"/><att type="string" name="shared_name" value="Rv1765c"/></node>
<node id="709" label="Rv3348" aliasName="Rv3348"><graphics x="1176.946762084961" y="1428.900405883789"/><att type="string" name="shared_name" value="Rv3348"/></node>
<node id="710" label="Rv0271c" aliasName="fadE6"><graphics x="1523.9982719421387" y="184.9581298828125"/><att type="string" name="shared_name" value="Rv0271c"/></node>
<node id="711" label="Rv3469c" aliasName="mhpE"><graphics x="745.9038925170898" y="1661.6936492919922"/><att type="string" name="shared_name" value="Rv3469c"/></node>
<node id="712" label="Rv1348" aliasName="Rv1348"><graphics x="574.6672668457031" y="614.3945770263672"/><att type="string" name="shared_name" value="Rv1348"/></node>
<node id="713" label="Rv1349" aliasName="Rv1349"><graphics x="634.0240783691406" y="684.9473724365234"/><att type="string" name="shared_name" value="Rv1349"/></node>
<node id="714" label="Rv1255c" aliasName="Rv1255c"><graphics x="937.042236328125" y="1550.4473419189453"/><att type="string" name="shared_name" value="Rv1255c"/></node>
<node id="715" label="Rv1346" aliasName="fadE14"><graphics x="1399.7133560180664" y="186.554931640625"/><att type="string" name="shared_name" value="Rv1346"/></node>
<node id="716" label="Rv1345" aliasName="fadD33"><graphics x="1003.738410949707" y="351.8431396484375"/><att type="string" name="shared_name" value="Rv1345"/></node>
<node id="717" label="Rv3610c" aliasName="ftsH"><graphics x="1969.7474822998047" y="1402.1601104736328"/><att type="string" name="shared_name" value="Rv3610c"/></node>
<node id="718" label="Rv0853c" aliasName="pdc"><graphics x="387.65643310546875" y="1398.2614288330078"/><att type="string" name="shared_name" value="Rv0853c"/></node>
<node id="719" label="Rv3213c" aliasName="Rv3213c"><graphics x="330.67767333984375" y="1571.2801055908203"/><att type="string" name="shared_name" value="Rv3213c"/></node>
<node id="720" label="Rv1728c" aliasName="Rv1728c"><graphics x="1017.7328643798828" y="1429.0735626220703"/><att type="string" name="shared_name" value="Rv1728c"/></node>
<node id="721" label="Rv0814c" aliasName="sseC2"><graphics x="106.02697372436523" y="1658.7733612060547"/><att type="string" name="shared_name" value="Rv0814c"/></node>
<node id="722" label="Rv3427c" aliasName="Rv3427c"><graphics x="1813.9186096191406" y="1327.1629180908203"/><att type="string" name="shared_name" value="Rv3427c"/></node>
<node id="723" label="Rv1576c" aliasName="Rv1576c"><graphics x="1016.4978332519531" y="1626.9354705810547"/><att type="string" name="shared_name" value="Rv1576c"/></node>
<node id="724" label="Rv1358" aliasName="Rv1358"><graphics x="1338.9743957519531" y="692.2225799560547"/><att type="string" name="shared_name" value="Rv1358"/></node>
<node id="725" label="Rv1359" aliasName="Rv1359"><graphics x="1305.7722473144531" y="684.5001068115234"/><att type="string" name="shared_name" value="Rv1359"/></node>
<node id="726" label="Rv1256c" aliasName="cyp130"><graphics x="254.58609008789062" y="910.1664886474609"/><att type="string" name="shared_name" value="Rv1256c"/></node>
<node id="727" label="Rv3820c" aliasName="papA2"><graphics x="1530.6606140136719" y="1282.2741241455078"/><att type="string" name="shared_name" value="Rv3820c"/></node>
<node id="728" label="Rv1350" aliasName="fabG"><graphics x="1295.0727310180664" y="253.7547607421875"/><att type="string" name="shared_name" value="Rv1350"/></node>
<node id="729" label="Rv1215c" aliasName="Rv1215c"><graphics x="372.39984130859375" y="1377.0401153564453"/><att type="string" name="shared_name" value="Rv1215c"/></node>
<node id="730" label="Rv1729c" aliasName="Rv1729c"><graphics x="1000.2850494384766" y="834.3097991943359"/><att type="string" name="shared_name" value="Rv1729c"/></node>
<node id="731" label="Rv1504c" aliasName="Rv1504c"><graphics x="1190.1309356689453" y="1226.9988555908203"/><att type="string" name="shared_name" value="Rv1504c"/></node>
<node id="732" label="Rv1577c" aliasName="Rv1577c"><graphics x="377.5822448730469" y="1637.7018280029297"/><att type="string" name="shared_name" value="Rv1577c"/></node>
<node id="733" label="Rv0410c" aliasName="pknG"><graphics x="1559.6677551269531" y="684.7068328857422"/><att type="string" name="shared_name" value="Rv0410c"/></node>
<node id="734" label="Rv1257c" aliasName="Rv1257c"><graphics x="736.396240234375" y="1305.3642921447754"/><att type="string" name="shared_name" value="Rv1257c"/></node>
<node id="735" label="Rv0602c" aliasName="tcrA"><graphics x="1833.870590209961" y="888.7336883544922"/><att type="string" name="shared_name" value="Rv0602c"/></node>
<node id="736" label="Rv1368" aliasName="lprF"><graphics x="1045.0180206298828" y="1165.2372589111328"/><att type="string" name="shared_name" value="Rv1368"/></node>
<node id="737" label="Rv3318" aliasName="sdhA"><graphics x="95.44384765625" y="1271.5984649658203"/><att type="string" name="shared_name" value="Rv3318"/></node>
<node id="738" label="Rv3319" aliasName="sdhB"><graphics x="1088.7885437011719" y="1304.9694366455078"/><att type="string" name="shared_name" value="Rv3319"/></node>
<node id="739" label="Rv3392c" aliasName="cmaA1"><graphics x="60.4840087890625" y="1003.8882904052734"/><att type="string" name="shared_name" value="Rv3392c"/></node>
<node id="740" label="Rv1360" aliasName="Rv1360"><graphics x="1661.9862594604492" y="77.94741821289062"/><att type="string" name="shared_name" value="Rv1360"/></node>
<node id="741" label="Rv1992c" aliasName="ctpG"><graphics x="1455.2391662597656" y="719.5139617919922"/><att type="string" name="shared_name" value="Rv1992c"/></node>
<node id="742" label="Rv1218c" aliasName="Rv1218c"><graphics x="447.0183410644531" y="650.8892059326172"/><att type="string" name="shared_name" value="Rv1218c"/></node>
<node id="743" label="Rv3286c" aliasName="sigF"><graphics x="319.0431823730469" y="1197.0873565673828"/><att type="string" name="shared_name" value="Rv3286c"/></node>
<node id="744" label="Rv3312c" aliasName="Rv3312c"><graphics x="1039.4297943115234" y="1505.0362091064453"/><att type="string" name="shared_name" value="Rv3312c"/></node>
<node id="745" label="Rv2569c" aliasName="Rv2569c"><graphics x="103.714111328125" y="1415.4850616455078"/><att type="string" name="shared_name" value="Rv2569c"/></node>
<node id="746" label="Rv1372" aliasName="Rv1372"><graphics x="1954.9260559082031" y="1345.5023956298828"/><att type="string" name="shared_name" value="Rv1372"/></node>
<node id="747" label="Rv0575c" aliasName="Rv0575c"><graphics x="247.99188232421875" y="1550.4473419189453"/><att type="string" name="shared_name" value="Rv0575c"/></node>
<node id="748" label="Rv0601c" aliasName="Rv0601c"><graphics x="1550.1476230621338" y="1455.3832550048828"/><att type="string" name="shared_name" value="Rv0601c"/></node>
<node id="749" label="Rv0815c" aliasName="cysA2"><graphics x="1135.4384460449219" y="1304.5336456298828"/><att type="string" name="shared_name" value="Rv0815c"/></node>
<node id="750" label="Rv1380" aliasName="pyrB"><graphics x="800.1804809570312" y="1550.4473419189453"/><att type="string" name="shared_name" value="Rv1380"/></node>
<node id="751" label="Rv1993c" aliasName="Rv1993c"><graphics x="1108.6988067626953" y="1165.2372589111328"/><att type="string" name="shared_name" value="Rv1993c"/></node>
<node id="752" label="Rv2790c" aliasName="ltp1"><graphics x="1803.4539413452148" y="129.6142578125"/><att type="string" name="shared_name" value="Rv2790c"/></node>
<node id="753" label="Rv3398c" aliasName="idsA1"><graphics x="1933.899154663086" y="799.8121795654297"/><att type="string" name="shared_name" value="Rv3398c"/></node>
<node id="754" label="Rv3823c" aliasName="mmpL8"><graphics x="1750.9740905761719" y="645.6760711669922"/><att type="string" name="shared_name" value="Rv3823c"/></node>
<node id="755" label="Rv1838c" aliasName="Rv1838c"><graphics x="738.7679748535156" y="1398.2614288330078"/><att type="string" name="shared_name" value="Rv1838c"/></node>
<node id="756" label="Rv1308" aliasName="atpA"><graphics x="1277.730209350586" y="1428.857681274414"/><att type="string" name="shared_name" value="Rv1308"/></node>
<node id="757" label="Rv1106c" aliasName="Rv1106c"><graphics x="1147.7102355957031" y="878.1173553466797"/><att type="string" name="shared_name" value="Rv1106c"/></node>
<node id="758" label="Rv3590c" aliasName="PE_PGRS58"><graphics x="473.4284133911133" y="343.18650817871094"/><att type="string" name="shared_name" value="Rv3590c"/></node>
<node id="759" label="Rv3500c" aliasName="yrbE4B"><graphics x="1137.2649841308594" y="1371.0104522705078"/><att type="string" name="shared_name" value="Rv3500c"/></node>
<node id="760" label="Rv0303" aliasName="Rv0303"><graphics x="882.3876953125" y="1280.6931915283203"/><att type="string" name="shared_name" value="Rv0303"/></node>
<node id="761" label="Rv2885c" aliasName="Rv2885c"><graphics x="590.872802734375" y="860.7591400146484"/><att type="string" name="shared_name" value="Rv2885c"/></node>
<node id="762" label="Rv0301" aliasName="Rv0301"><graphics x="395.0290832519531" y="896.7917938232422"/><att type="string" name="shared_name" value="Rv0301"/></node>
<node id="763" label="Rv3246c" aliasName="mtrA"><graphics x="1828.708236694336" y="842.0538787841797"/><att type="string" name="shared_name" value="Rv3246c"/></node>
<node id="764" label="Rv3171c" aliasName="hpx"><graphics x="1138.2919387817383" y="242.13238525390625"/><att type="string" name="shared_name" value="Rv3171c"/></node>
<node id="765" label="Rv1310" aliasName="atpD"><graphics x="1281.428695678711" y="1398.2614288330078"/><att type="string" name="shared_name" value="Rv1310"/></node>
<node id="766" label="Rv3824c" aliasName="papA1"><graphics x="1555.5989685058594" y="1303.7360382080078"/><att type="string" name="shared_name" value="Rv3824c"/></node>
<node id="767" label="Rv0014c" aliasName="pknB"><graphics x="1536.1579895019531" y="713.0560760498047"/><att type="string" name="shared_name" value="Rv0014c"/></node>
<node id="768" label="Rv3501c" aliasName="yrbE4A"><graphics x="1678.6265563964844" y="1302.8684844970703"/><att type="string" name="shared_name" value="Rv3501c"/></node>
<node id="769" label="Rv3245c" aliasName="mtrB"><graphics x="1052.4507751464844" y="682.7566986083984"/><att type="string" name="shared_name" value="Rv3245c"/></node>
<node id="770" label="Rv2675c" aliasName="Rv2675c"><graphics x="1861.9111328125" y="979.7696380615234"/><att type="string" name="shared_name" value="Rv2675c"/></node>
<node id="771" label="Rv2886c" aliasName="Rv2886c"><graphics x="1057.2187585830688" y="1128.0423736572266"/><att type="string" name="shared_name" value="Rv2886c"/></node>
<node id="772" label="Rv0851c" aliasName="Rv0851c"><graphics x="1163.3711318969727" y="299.4228515625"/><att type="string" name="shared_name" value="Rv0851c"/></node>
<node id="773" label="Rv1323" aliasName="fadA4"><graphics x="1774.3687362670898" y="35.9564208984375"/><att type="string" name="shared_name" value="Rv1323"/></node>
<node id="774" label="Rv1370c" aliasName="Rv1370c"><graphics x="1851.162109375" y="1265.8500595092773"/><att type="string" name="shared_name" value="Rv1370c"/></node>
<node id="775" label="Rv0578c" aliasName="PE_PGRS7"><graphics x="433.54627227783203" y="450.6338348388672"/><att type="string" name="shared_name" value="Rv0578c"/></node>
<node id="776" label="Rv1199c" aliasName="Rv1199c"><graphics x="1676.482177734375" y="954.8646697998047"/><att type="string" name="shared_name" value="Rv1199c"/></node>
<node id="777" label="Rv0015c" aliasName="pknA"><graphics x="1575.4916076660156" y="718.8965301513672"/><att type="string" name="shared_name" value="Rv0015c"/></node>
<node id="778" label="Rv0713" aliasName="Rv0713"><graphics x="1264.0084686279297" y="1568.8627471923828"/><att type="string" name="shared_name" value="Rv0713"/></node>
<node id="779" label="Rv0711" aliasName="atsA"><graphics x="386.2428894042969" y="1197.0296783447266"/><att type="string" name="shared_name" value="Rv0711"/></node>
<node id="780" label="Rv1482c" aliasName="Rv1482c"><graphics x="733.0147180557251" y="1139.5133819580078"/><att type="string" name="shared_name" value="Rv1482c"/></node>
<node id="781" label="Rv0320" aliasName="Rv0320"><graphics x="1019.1737823486328" y="1398.2614288330078"/><att type="string" name="shared_name" value="Rv0320"/></node>
<node id="782" label="Rv1508A" aliasName="Rv1508A"><graphics x="1252.9955291748047" y="802.3973846435547"/><att type="string" name="shared_name" value="Rv1508A"/></node>
<node id="783" label="Rv0324" aliasName="Rv0324"><graphics x="1289.5625305175781" y="1626.9354705810547"/><att type="string" name="shared_name" value="Rv0324"/></node>
<node id="784" label="Rv3591c" aliasName="Rv3591c"><graphics x="1473.8933506011963" y="1481.717975616455"/><att type="string" name="shared_name" value="Rv3591c"/></node>
<node id="785" label="Rv1336" aliasName="cysM"><graphics x="488.3536376953125" y="1249.7414093017578"/><att type="string" name="shared_name" value="Rv1336"/></node>
<node id="786" label="Rv0016c" aliasName="pbpA"><graphics x="1174.6954431533813" y="1137.8016510009766"/><att type="string" name="shared_name" value="Rv0016c"/></node>
<node id="787" label="Rv0751c" aliasName="mmsB"><graphics x="873.4392547607422" y="1505.0362091064453"/><att type="string" name="shared_name" value="Rv0751c"/></node>
<node id="788" label="Rv2466c" aliasName="Rv2466c"><graphics x="265.142822265625" y="1529.927490234375"/><att type="string" name="shared_name" value="Rv2466c"/></node>
<node id="789" label="Rv2888c" aliasName="amiC"><graphics x="1206.2774744033813" y="1119.2440948486328"/><att type="string" name="shared_name" value="Rv2888c"/></node>
<node id="790" label="Rv0312" aliasName="Rv0312"><graphics x="1560.5753555297852" y="1225.6302032470703"/><att type="string" name="shared_name" value="Rv0312"/></node>
<node id="791" label="Rv2524c" aliasName="fas"><graphics x="963.7547073364258" y="85.35345458984375"/><att type="string" name="shared_name" value="Rv2524c"/></node>
<node id="792" label="Rv0829" aliasName="Rv0829"><graphics x="614.3702545166016" y="833.0614166259766"/><att type="string" name="shared_name" value="Rv0829"/></node>
<node id="793" label="Rv0826" aliasName="Rv0826"><graphics x="1602.4156894683838" y="1481.4561824798584"/><att type="string" name="shared_name" value="Rv0826"/></node>
<node id="794" label="Rv0820" aliasName="phoT"><graphics x="561.3323059082031" y="741.0823822021484"/><att type="string" name="shared_name" value="Rv0820"/></node>
<node id="795" label="Rv1378c" aliasName="Rv1378c"><graphics x="991.3683166503906" y="1550.4473419189453"/><att type="string" name="shared_name" value="Rv1378c"/></node>
<node id="796" label="Rv2266" aliasName="cyp124"><graphics x="217.29312133789062" y="867.9755706787109"/><att type="string" name="shared_name" value="Rv2266"/></node>
<node id="797" label="Rv1136" aliasName="Rv1136"><graphics x="884.1833190917969" y="656.1988983154297"/><att type="string" name="shared_name" value="Rv1136"/></node>
<node id="798" label="Rv1132" aliasName="Rv1132"><graphics x="1820.2576484680176" y="1550.4473419189453"/><att type="string" name="shared_name" value="Rv1132"/></node>
<node id="799" label="Rv2263" aliasName="Rv2263"><graphics x="893.67626953125" y="1249.7414093017578"/><att type="string" name="shared_name" value="Rv2263"/></node>
<node id="800" label="Rv1131" aliasName="gltA1"><graphics x="599.6789855957031" y="1228.4367218017578"/><att type="string" name="shared_name" value="Rv1131"/></node>
<node id="801" label="Rv3102c" aliasName="ftsE"><graphics x="480.4474182128906" y="711.1707611083984"/><att type="string" name="shared_name" value="Rv3102c"/></node>
<node id="802" label="Rv2260" aliasName="Rv2260"><graphics x="15.0" y="1426.9254913330078"/><att type="string" name="shared_name" value="Rv2260"/></node>
<node id="803" label="Rv1889c" aliasName="Rv1889c"><graphics x="1033.2564849853516" y="895.9127044677734"/><att type="string" name="shared_name" value="Rv1889c"/></node>
<node id="804" label="Rv0818" aliasName="Rv0818"><graphics x="1865.6373138427734" y="835.7985076904297"/><att type="string" name="shared_name" value="Rv0818"/></node>
<node id="805" label="Rv2505c" aliasName="fadD35"><graphics x="1062.3585891723633" y="338.7684020996094"/><att type="string" name="shared_name" value="Rv2505c"/></node>
<node id="806" label="Rv2259" aliasName="adhE2"><graphics x="815.4866409301758" y="135.20074462890625"/><att type="string" name="shared_name" value="Rv2259"/></node>
<node id="807" label="Rv1122" aliasName="gnd2"><graphics x="1161.298807144165" y="1455.3832550048828"/><att type="string" name="shared_name" value="Rv1122"/></node>
<node id="808" label="Rv1124" aliasName="ephC"><graphics x="1163.076545715332" y="193.59539794921875"/><att type="string" name="shared_name" value="Rv1124"/></node>
<node id="809" label="Rv2251" aliasName="Rv2251"><graphics x="790.73583984375" y="1264.4206008911133"/><att type="string" name="shared_name" value="Rv2251"/></node>
<node id="810" label="Rv1121" aliasName="zwf1"><graphics x="212.03482055664062" y="1606.7217483520508"/><att type="string" name="shared_name" value="Rv1121"/></node>
<node id="811" label="Rv2502c" aliasName="accD1"><graphics x="1093.6741638183594" y="1353.2952423095703"/><att type="string" name="shared_name" value="Rv2502c"/></node>
<node id="812" label="Rv3105c" aliasName="prfB"><graphics x="150.8375244140625" y="1505.0362091064453"/><att type="string" name="shared_name" value="Rv3105c"/></node>
<node id="813" label="Rv2309c" aliasName="Rv2309c"><graphics x="1604.9402770996094" y="1277.7427520751953"/><att type="string" name="shared_name" value="Rv2309c"/></node>
<node id="814" label="Rv1666c" aliasName="cyp139"><graphics x="316.4114685058594" y="908.1567230224609"/><att type="string" name="shared_name" value="Rv1666c"/></node>
<node id="815" label="Rv3883c" aliasName="mycP1"><graphics x="1216.5060424804688" y="1037.5101776123047"/><att type="string" name="shared_name" value="Rv3883c"/></node>
<node id="816" label="Rv3559c" aliasName="Rv3559c"><graphics x="1330.6320571899414" y="360.7469482421875"/><att type="string" name="shared_name" value="Rv3559c"/></node>
<node id="817" label="Rv0848" aliasName="cysK2"><graphics x="510.3531494140625" y="1274.3700714111328"/><att type="string" name="shared_name" value="Rv0848"/></node>
<node id="818" label="Rv2248" aliasName="Rv2248"><graphics x="731.1760950088501" y="1106.7901153564453"/><att type="string" name="shared_name" value="Rv2248"/></node>
<node id="819" label="Rv1902c" aliasName="nanT"><graphics x="191.640869140625" y="1419.9386749267578"/><att type="string" name="shared_name" value="Rv1902c"/></node>
<node id="820" label="Rv0843" aliasName="Rv0843"><graphics x="442.595516204834" y="1658.7733612060547"/><att type="string" name="shared_name" value="Rv0843"/></node>
<node id="821" label="Rv0842" aliasName="Rv0842"><graphics x="472.5015869140625" y="1398.2614288330078"/><att type="string" name="shared_name" value="Rv0842"/></node>
<node id="822" label="Rv0841" aliasName="Rv0841"><graphics x="485.20263671875" y="1430.1643524169922"/><att type="string" name="shared_name" value="Rv0841"/></node>
<node id="823" label="Rv3039c" aliasName="echA17"><graphics x="852.9328308105469" y="715.2159271240234"/><att type="string" name="shared_name" value="Rv3039c"/></node>
<node id="824" label="Rv1110" aliasName="ispH"><graphics x="867.3553085327148" y="1661.3107147216797"/><att type="string" name="shared_name" value="Rv1110"/></node>
<node id="825" label="Rv2792c" aliasName="Rv2792c"><graphics x="1057.5266199111938" y="1086.3414459228516"/><att type="string" name="shared_name" value="Rv2792c"/></node>
<node id="826" label="Rv2245" aliasName="kasA"><graphics x="1004.8673782348633" y="106.23944091796875"/><att type="string" name="shared_name" value="Rv2245"/></node>
<node id="827" label="Rv2246" aliasName="kasB"><graphics x="979.050178527832" y="49.525390625"/><att type="string" name="shared_name" value="Rv2246"/></node>
<node id="828" label="Rv1112" aliasName="Rv1112"><graphics x="1403.7750701904297" y="1550.4473419189453"/><att type="string" name="shared_name" value="Rv1112"/></node>
<node id="829" label="Rv2247" aliasName="accD6"><graphics x="1067.7407531738281" y="1372.5219268798828"/><att type="string" name="shared_name" value="Rv2247"/></node>
<node id="830" label="Rv1441c" aliasName="PE_PGRS26"><graphics x="405.6481399536133" y="383.6056671142578"/><att type="string" name="shared_name" value="Rv1441c"/></node>
<node id="831" label="Rv3144c" aliasName="PPE52"><graphics x="265.3894271850586" y="139.5084686279297"/><att type="string" name="shared_name" value="Rv3144c"/></node>
<node id="832" label="Rv3884c" aliasName="Rv3884c"><graphics x="116.617431640625" y="834.5803680419922"/><att type="string" name="shared_name" value="Rv3884c"/></node>
<node id="833" label="Rv1105" aliasName="Rv1105"><graphics x="1610.9011611938477" y="1225.4732208251953"/><att type="string" name="shared_name" value="Rv1105"/></node>
<node id="834" label="Rv1104" aliasName="Rv1104"><graphics x="1631.0738906860352" y="1165.2372589111328"/><att type="string" name="shared_name" value="Rv1104"/></node>
<node id="835" label="Rv2237" aliasName="Rv2237"><graphics x="928.1241073608398" y="1658.7733612060547"/><att type="string" name="shared_name" value="Rv2237"/></node>
<node id="836" label="Rv0830" aliasName="Rv0830"><graphics x="867.7306060791016" y="890.9029388427734"/><att type="string" name="shared_name" value="Rv0830"/></node>
<node id="837" label="Rv0832" aliasName="PE_PGRS12"><graphics x="482.2496109008789" y="395.50718688964844"/><att type="string" name="shared_name" value="Rv0832"/></node>
<node id="838" label="Rv1377c" aliasName="Rv1377c"><graphics x="1903.478759765625" y="1030.107650756836"/><att type="string" name="shared_name" value="Rv1377c"/></node>
<node id="839" label="Rv2791c" aliasName="Rv2791c"><graphics x="608.7070617675781" y="799.8121795654297"/><att type="string" name="shared_name" value="Rv2791c"/></node>
<node id="840" label="Rv3730c" aliasName="Rv3730c"><graphics x="1517.8611221313477" y="1225.7560577392578"/><att type="string" name="shared_name" value="Rv3730c"/></node>
<node id="841" label="Rv3557c" aliasName="Rv3557c"><graphics x="1842.8818054199219" y="716.5089263916016"/><att type="string" name="shared_name" value="Rv3557c"/></node>
<node id="842" label="Rv1668c" aliasName="Rv1668c"><graphics x="501.4266662597656" y="605.4179534912109"/><att type="string" name="shared_name" value="Rv1668c"/></node>
<node id="843" label="Rv3814c" aliasName="Rv3814c"><graphics x="1015.0180206298828" y="1174.7985382080078"/><att type="string" name="shared_name" value="Rv3814c"/></node>
<node id="844" label="Rv1537" aliasName="dinX"><graphics x="1315.6892547607422" y="1398.2614288330078"/><att type="string" name="shared_name" value="Rv1537"/></node>
<node id="845" label="Rv1536" aliasName="ileS"><graphics x="203.12619018554688" y="1229.3510284423828"/><att type="string" name="shared_name" value="Rv1536"/></node>
<node id="846" label="Rv1533" aliasName="Rv1533"><graphics x="636.6523523330688" y="1079.7584991455078"/><att type="string" name="shared_name" value="Rv1533"/></node>
<node id="847" label="Rv2500c" aliasName="fadE19"><graphics x="1410.879409790039" y="154.37310791015625"/><att type="string" name="shared_name" value="Rv2500c"/></node>
<node id="848" label="Rv1534" aliasName="Rv1534"><graphics x="1894.6951599121094" y="648.4756927490234"/><att type="string" name="shared_name" value="Rv1534"/></node>
<node id="849" label="Rv3351c" aliasName="Rv3351c"><graphics x="1508.9294061660767" y="1112.2265167236328"/><att type="string" name="shared_name" value="Rv3351c"/></node>
<node id="850" label="Rv1840c" aliasName="PE_PGRS34"><graphics x="446.9751968383789" y="292.86631774902344"/><att type="string" name="shared_name" value="Rv1840c"/></node>
<node id="851" label="Rv2419c" aliasName="Rv2419c"><graphics x="1130.5321130752563" y="1106.7622833251953"/><att type="string" name="shared_name" value="Rv2419c"/></node>
<node id="852" label="Rv3291c" aliasName="Rv3291c"><graphics x="926.8069152832031" y="1635.4777221679688"/><att type="string" name="shared_name" value="Rv3291c"/></node>
<node id="853" label="Rv1925" aliasName="fadD31"><graphics x="1078.5485305786133" y="410.573486328125"/><att type="string" name="shared_name" value="Rv1925"/></node>
<node id="854" label="Rv1923" aliasName="lipD"><graphics x="1614.0322875976562" y="992.2551116943359"/><att type="string" name="shared_name" value="Rv1923"/></node>
<node id="855" label="Rv1922" aliasName="Rv1922"><graphics x="1466.0684204101562" y="992.7914581298828"/><att type="string" name="shared_name" value="Rv1922"/></node>
<node id="856" label="Rv1920" aliasName="Rv1920"><graphics x="643.818359375" y="1398.2614288330078"/><att type="string" name="shared_name" value="Rv1920"/></node>
<node id="857" label="Rv3886c" aliasName="mycP2"><graphics x="1208.5729370117188" y="1005.0529022216797"/><att type="string" name="shared_name" value="Rv3886c"/></node>
<node id="858" label="Rv1520" aliasName="Rv1520"><graphics x="675.4053802490234" y="1605.9703521728516"/><att type="string" name="shared_name" value="Rv1520"/></node>
<node id="859" label="Rv1521" aliasName="fadD25"><graphics x="910.9611892700195" y="357.0570983886719"/><att type="string" name="shared_name" value="Rv1521"/></node>
<node id="860" label="Rv1937" aliasName="Rv1937"><graphics x="730.6362457275391" y="831.6355285644531"/><att type="string" name="shared_name" value="Rv1937"/></node>
<node id="861" label="Rv3556c" aliasName="fadA6"><graphics x="1797.9244003295898" y="88.856201171875"/><att type="string" name="shared_name" value="Rv3556c"/></node>
<node id="862" label="Rv0630c" aliasName="recB"><graphics x="866.0550622940063" y="1124.5478057861328"/><att type="string" name="shared_name" value="Rv0630c"/></node>
<node id="863" label="Rv1938" aliasName="ephB"><graphics x="1174.289436340332" y="228.31890869140625"/><att type="string" name="shared_name" value="Rv1938"/></node>
<node id="864" label="Rv1939" aliasName="Rv1939"><graphics x="944.2741394042969" y="1165.2372589111328"/><att type="string" name="shared_name" value="Rv1939"/></node>
<node id="865" label="Rv1667c" aliasName="Rv1667c"><graphics x="465.5918273925781" y="607.5782318115234"/><att type="string" name="shared_name" value="Rv1667c"/></node>
<node id="866" label="Rv2501c" aliasName="accA1"><graphics x="900.0699157714844" y="1165.2372589111328"/><att type="string" name="shared_name" value="Rv2501c"/></node>
<node id="867" label="Rv1949c" aliasName="Rv1949c"><graphics x="988.5446014404297" y="1505.0362091064453"/><att type="string" name="shared_name" value="Rv1949c"/></node>
<node id="868" label="Rv1529" aliasName="fadD24"><graphics x="843.4916458129883" y="356.5600280761719"/><att type="string" name="shared_name" value="Rv1529"/></node>
<node id="869" label="Rv1523" aliasName="Rv1523"><graphics x="1391.9974899291992" y="1658.7733612060547"/><att type="string" name="shared_name" value="Rv1523"/></node>
<node id="870" label="Rv1524" aliasName="Rv1524"><graphics x="100.7762451171875" y="1455.3832550048828"/><att type="string" name="shared_name" value="Rv1524"/></node>
<node id="871" label="Rv3352c" aliasName="Rv3352c"><graphics x="1487.2604150772095" y="1071.2912139892578"/><att type="string" name="shared_name" value="Rv3352c"/></node>
<node id="872" label="Rv0259c" aliasName="Rv0259c"><graphics x="1348.8458709716797" y="1568.6663360595703"/><att type="string" name="shared_name" value="Rv0259c"/></node>
<node id="873" label="Rv2296" aliasName="Rv2296"><graphics x="1252.2584609985352" y="154.424072265625"/><att type="string" name="shared_name" value="Rv2296"/></node>
<node id="874" label="Rv1936" aliasName="Rv1936"><graphics x="723.0671844482422" y="1528.5164337158203"/><att type="string" name="shared_name" value="Rv1936"/></node>
<node id="875" label="Rv3290c" aliasName="lat"><graphics x="1728.2044305801392" y="1135.7032012939453"/><att type="string" name="shared_name" value="Rv3290c"/></node>
<node id="876" label="Rv1267c" aliasName="embR"><graphics x="1021.3683166503906" y="1569.4319610595703"/><att type="string" name="shared_name" value="Rv1267c"/></node>
<node id="877" label="Rv2306A" aliasName="Rv2306A"><graphics x="353.779052734375" y="1505.0362091064453"/><att type="string" name="shared_name" value="Rv2306A"/></node>
<node id="878" label="Rv1904" aliasName="Rv1904"><graphics x="1923.3151626586914" y="1223.0468292236328"/><att type="string" name="shared_name" value="Rv1904"/></node>
<node id="879" label="Rv2306B" aliasName="Rv2306B"><graphics x="295.142822265625" y="1529.8422393798828"/><att type="string" name="shared_name" value="Rv2306B"/></node>
<node id="880" label="Rv3555c" aliasName="Rv3555c"><graphics x="701.3125696182251" y="1107.6309356689453"/><att type="string" name="shared_name" value="Rv3555c"/></node>
<node id="881" label="Rv1510" aliasName="Rv1510"><graphics x="1415.5106048583984" y="1398.2614288330078"/><att type="string" name="shared_name" value="Rv1510"/></node>
<node id="882" label="Rv0804" aliasName="Rv0804"><graphics x="1683.7681465148926" y="1550.4473419189453"/><att type="string" name="shared_name" value="Rv0804"/></node>
<node id="883" label="Rv1513" aliasName="Rv1513"><graphics x="1633.8661041259766" y="1591.4693145751953"/><att type="string" name="shared_name" value="Rv1513"/></node>
<node id="884" label="Rv2724c" aliasName="fadE20"><graphics x="1466.7955741882324" y="178.423095703125"/><att type="string" name="shared_name" value="Rv2724c"/></node>
<node id="885" label="Rv1511" aliasName="gmdA"><graphics x="1220.979995727539" y="810.7804412841797"/><att type="string" name="shared_name" value="Rv1511"/></node>
<node id="886" label="Rv1512" aliasName="epiA"><graphics x="1103.8155899047852" y="859.0416717529297"/><att type="string" name="shared_name" value="Rv1512"/></node>
<node id="887" label="Rv2398c" aliasName="cysW"><graphics x="265.89039039611816" y="1484.500846862793"/><att type="string" name="shared_name" value="Rv2398c"/></node>
<node id="888" label="Rv2291" aliasName="sseB"><graphics x="1142.8366394042969" y="1272.3379669189453"/><att type="string" name="shared_name" value="Rv2291"/></node>
<node id="889" label="Rv2797c" aliasName="Rv2797c"><graphics x="868.8213195800781" y="1342.4764251708984"/><att type="string" name="shared_name" value="Rv2797c"/></node>
<node id="890" label="Rv1517" aliasName="Rv1517"><graphics x="1343.5097045898438" y="1591.4693145751953"/><att type="string" name="shared_name" value="Rv1517"/></node>
<node id="891" label="Rv3816c" aliasName="Rv3816c"><graphics x="986.3278198242188" y="1196.9794464111328"/><att type="string" name="shared_name" value="Rv3816c"/></node>
<node id="892" label="Rv2294" aliasName="Rv2294"><graphics x="1373.8081512451172" y="827.0704193115234"/><att type="string" name="shared_name" value="Rv2294"/></node>
<node id="893" label="Rv2285" aliasName="Rv2285"><graphics x="459.4543151855469" y="978.1072235107422"/><att type="string" name="shared_name" value="Rv2285"/></node>
<node id="894" label="Rv2031c" aliasName="hspX"><graphics x="1081.1449737548828" y="1429.055191040039"/><att type="string" name="shared_name" value="Rv2031c"/></node>
<node id="895" label="Rv2284" aliasName="lipM"><graphics x="677.6703796386719" y="742.4285125732422"/><att type="string" name="shared_name" value="Rv2284"/></node>
<node id="896" label="Rv1519" aliasName="Rv1519"><graphics x="1153.9412384033203" y="1165.2372589111328"/><att type="string" name="shared_name" value="Rv1519"/></node>
<node id="897" label="Rv3353c" aliasName="Rv3353c"><graphics x="1470.6790704727173" y="1137.2444610595703"/><att type="string" name="shared_name" value="Rv3353c"/></node>
<node id="898" label="Rv2397c" aliasName="cysA1"><graphics x="493.8102111816406" y="729.2295989990234"/><att type="string" name="shared_name" value="Rv2397c"/></node>
<node id="899" label="Rv1915" aliasName="aceAa"><graphics x="1196.2350769042969" y="1369.207504272461"/><att type="string" name="shared_name" value="Rv1915"/></node>
<node id="900" label="Rv1916" aliasName="aceAb"><graphics x="1243.9916687011719" y="1327.1629180908203"/><att type="string" name="shared_name" value="Rv1916"/></node>
<node id="901" label="Rv3888c" aliasName="Rv3888c"><graphics x="118.87744140625" y="892.9998016357422"/><att type="string" name="shared_name" value="Rv3888c"/></node>
<node id="902" label="Rv2399c" aliasName="cysT"><graphics x="284.00281715393066" y="1455.3832550048828"/><att type="string" name="shared_name" value="Rv2399c"/></node>
<node id="903" label="Rv3355c" aliasName="Rv3355c"><graphics x="1517.5548248291016" y="1604.1612091064453"/><att type="string" name="shared_name" value="Rv3355c"/></node>
<node id="904" label="Rv1501" aliasName="Rv1501"><graphics x="1130.082504272461" y="1569.1624298095703"/><att type="string" name="shared_name" value="Rv1501"/></node>
<node id="905" label="Rv3815c" aliasName="Rv3815c"><graphics x="974.2741394042969" y="1227.4118194580078"/><att type="string" name="shared_name" value="Rv3815c"/></node>
<node id="906" label="Rv2280" aliasName="Rv2280"><graphics x="819.9600830078125" y="1249.7414093017578"/><att type="string" name="shared_name" value="Rv2280"/></node>
<node id="907" label="Rv2281" aliasName="pitB"><graphics x="1531.9481048583984" y="1398.2614288330078"/><att type="string" name="shared_name" value="Rv2281"/></node>
<node id="908" label="Rv2276" aliasName="cyp121"><graphics x="214.44467163085938" y="907.2597503662109"/><att type="string" name="shared_name" value="Rv2276"/></node>
<node id="909" label="Rv2030c" aliasName="Rv2030c"><graphics x="1236.5991973876953" y="1165.2372589111328"/><att type="string" name="shared_name" value="Rv2030c"/></node>
<node id="910" label="Rv2279" aliasName="Rv2279"><graphics x="1540.2638397216797" y="844.2227020263672"/><att type="string" name="shared_name" value="Rv2279"/></node>
<node id="911" label="Rv2581c" aliasName="Rv2581c"><graphics x="47.0618896484375" y="1398.2614288330078"/><att type="string" name="shared_name" value="Rv2581c"/></node>
<node id="912" label="Rv2278" aliasName="Rv2278"><graphics x="1890.2177734375" y="1270.808536529541"/><att type="string" name="shared_name" value="Rv2278"/></node>
<node id="913" label="Rv1269c" aliasName="Rv1269c"><graphics x="381.958553314209" y="1658.7733612060547"/><att type="string" name="shared_name" value="Rv1269c"/></node>
<node id="914" label="Rv1966" aliasName="mce3A"><graphics x="15.0" y="719.7732391357422"/><att type="string" name="shared_name" value="Rv1966"/></node>
<node id="915" label="Rv1967" aliasName="mce3B"><graphics x="319.71722412109375" y="634.8957977294922"/><att type="string" name="shared_name" value="Rv1967"/></node>
<node id="916" label="Rv3074" aliasName="Rv3074"><graphics x="967.042236328125" y="1569.4522247314453"/><att type="string" name="shared_name" value="Rv3074"/></node>
<node id="917" label="Rv1968" aliasName="mce3C"><graphics x="277.32379150390625" y="654.8331756591797"/><att type="string" name="shared_name" value="Rv1968"/></node>
<node id="918" label="Rv1969" aliasName="mce3D"><graphics x="316.5118713378906" y="729.1582489013672"/><att type="string" name="shared_name" value="Rv1969"/></node>
<node id="919" label="Rv1964" aliasName="yrbE3A"><graphics x="1683.3476257324219" y="1270.2534942626953"/><att type="string" name="shared_name" value="Rv1964"/></node>
<node id="920" label="Rv1965" aliasName="yrbE3B"><graphics x="1154.2570495605469" y="1327.1629180908203"/><att type="string" name="shared_name" value="Rv1965"/></node>
<node id="921" label="Rv0256c" aliasName="PPE2"><graphics x="74.29112434387207" y="189.7643585205078"/><att type="string" name="shared_name" value="Rv0256c"/></node>
<node id="922" label="Rv0465c" aliasName="Rv0465c"><graphics x="1756.068588256836" y="1428.3866729736328"/><att type="string" name="shared_name" value="Rv0465c"/></node>
<node id="923" label="Rv1330c" aliasName="Rv1330c"><graphics x="1897.4185028076172" y="1398.2614288330078"/><att type="string" name="shared_name" value="Rv1330c"/></node>
<node id="924" label="Rv2303c" aliasName="Rv2303c"><graphics x="1930.409128189087" y="1455.3832550048828"/><att type="string" name="shared_name" value="Rv2303c"/></node>
<node id="925" label="Rv2623" aliasName="TB31.7"><graphics x="1719.926856994629" y="1167.3941192626953"/><att type="string" name="shared_name" value="Rv2623"/></node>
<node id="926" label="Rv2352c" aliasName="PPE38"><graphics x="77.74918365478516" y="17.13421630859375"/><att type="string" name="shared_name" value="Rv2352c"/></node>
<node id="927" label="Rv2835c" aliasName="ugpA"><graphics x="1391.8931427001953" y="1188.4932708740234"/><att type="string" name="shared_name" value="Rv2835c"/></node>
<node id="928" label="Rv3084" aliasName="lipR"><graphics x="790.4826354980469" y="643.2835540771484"/><att type="string" name="shared_name" value="Rv3084"/></node>
<node id="929" label="Rv3083" aliasName="Rv3083"><graphics x="211.04918766021729" y="1090.9837188720703"/><att type="string" name="shared_name" value="Rv3083"/></node>
<node id="930" label="Rv3086" aliasName="adhD"><graphics x="730.2693557739258" y="90.206298828125"/><att type="string" name="shared_name" value="Rv3086"/></node>
<node id="931" label="Rv0896" aliasName="gltA"><graphics x="592.7580871582031" y="1165.2372589111328"/><att type="string" name="shared_name" value="Rv0896"/></node>
<node id="932" label="Rv0895" aliasName="Rv0895"><graphics x="424.96435546875" y="957.9883270263672"/><att type="string" name="shared_name" value="Rv0895"/></node>
<node id="933" label="Rv3085" aliasName="Rv3085"><graphics x="1339.0160293579102" y="247.15545654296875"/><att type="string" name="shared_name" value="Rv3085"/></node>
<node id="934" label="Rv1973" aliasName="Rv1973"><graphics x="1648.9274082183838" y="1455.3832550048828"/><att type="string" name="shared_name" value="Rv1973"/></node>
<node id="935" label="Rv1971" aliasName="mce3F"><graphics x="174.44383239746094" y="719.0387420654297"/><att type="string" name="shared_name" value="Rv1971"/></node>
<node id="936" label="Rv1972" aliasName="Rv1972"><graphics x="71.6920166015625" y="1591.4693145751953"/><att type="string" name="shared_name" value="Rv1972"/></node>
<node id="937" label="Rv1970" aliasName="lprM"><graphics x="15.0" y="1275.7886505126953"/><att type="string" name="shared_name" value="Rv1970"/></node>
<node id="938" label="Rv0894" aliasName="Rv0894"><graphics x="1317.3669738769531" y="612.9185028076172"/><att type="string" name="shared_name" value="Rv0894"/></node>
<node id="939" label="Rv1730c" aliasName="Rv1730c"><graphics x="1498.7676391601562" y="985.8026275634766"/><att type="string" name="shared_name" value="Rv1730c"/></node>
<node id="940" label="Rv0892" aliasName="Rv0892"><graphics x="171.45604801177979" y="1071.2912139892578"/><att type="string" name="shared_name" value="Rv0892"/></node>
<node id="941" label="Rv2185c" aliasName="TB16.3"><graphics x="1768.1152648925781" y="1249.7414093017578"/><att type="string" name="shared_name" value="Rv2185c"/></node>
<node id="942" label="Rv0393" aliasName="Rv0393"><graphics x="98.54940795898438" y="1199.6300811767578"/><att type="string" name="shared_name" value="Rv0393"/></node>
<node id="943" label="Rv2351c" aliasName="plcA"><graphics x="1260.4587097167969" y="1249.7414093017578"/><att type="string" name="shared_name" value="Rv2351c"/></node>
<node id="944" label="Rv2073c" aliasName="Rv2073c"><graphics x="685.4626770019531" y="1626.9354705810547"/><att type="string" name="shared_name" value="Rv2073c"/></node>
<node id="945" label="Rv3665c" aliasName="dppB"><graphics x="1575.6612701416016" y="1604.0614776611328"/><att type="string" name="shared_name" value="Rv3665c"/></node>
<node id="946" label="Rv0397" aliasName="Rv0397"><graphics x="126.05685424804688" y="1195.0459747314453"/><att type="string" name="shared_name" value="Rv0397"/></node>
<node id="947" label="Rv1040c" aliasName="PE8"><graphics x="700.2693557739258" y="276.32322692871094"/><att type="string" name="shared_name" value="Rv1040c"/></node>
<node id="948" label="Rv1940" aliasName="ribA1"><graphics x="1906.2240180969238" y="1550.4473419189453"/><att type="string" name="shared_name" value="Rv1940"/></node>
<node id="949" label="Rv1941" aliasName="Rv1941"><graphics x="1203.3039016723633" y="314.443115234375"/><att type="string" name="shared_name" value="Rv1941"/></node>
<node id="950" label="Rv0391" aliasName="metZ"><graphics x="120.8375244140625" y="1505.0362091064453"/><att type="string" name="shared_name" value="Rv0391"/></node>
<node id="951" label="Rv1945" aliasName="Rv1945"><graphics x="1068.47314453125" y="1008.3659515380859"/><att type="string" name="shared_name" value="Rv1945"/></node>
<node id="952" label="Rv3739c" aliasName="PPE67"><graphics x="166.32434844970703" y="216.5623779296875"/><att type="string" name="shared_name" value="Rv3739c"/></node>
<node id="953" label="Rv1196" aliasName="PPE18"><graphics x="81.1704912185669" y="120.75558471679688"/><att type="string" name="shared_name" value="Rv1196"/></node>
<node id="954" label="Rv1195" aliasName="PE13"><graphics x="642.2993850708008" y="221.0173797607422"/><att type="string" name="shared_name" value="Rv1195"/></node>
<node id="955" label="Rv2188c" aliasName="Rv2188c"><graphics x="665.5719299316406" y="1373.6148834228516"/><att type="string" name="shared_name" value="Rv2188c"/></node>
<node id="956" label="Rv1198" aliasName="esxL"><graphics x="68.54940795898438" y="1165.2372589111328"/><att type="string" name="shared_name" value="Rv1198"/></node>
<node id="957" label="Rv2608" aliasName="PPE42"><graphics x="232.80335235595703" y="247.8627166748047"/><att type="string" name="shared_name" value="Rv2608"/></node>
<node id="958" label="Rv1197" aliasName="esxK"><graphics x="1392.3257141113281" y="1327.1629180908203"/><att type="string" name="shared_name" value="Rv1197"/></node>
<node id="959" label="Rv2833c" aliasName="ugpB"><graphics x="209.76544189453125" y="1327.1629180908203"/><att type="string" name="shared_name" value="Rv2833c"/></node>
<node id="960" label="Rv0385" aliasName="Rv0385"><graphics x="763.4066314697266" y="823.1988983154297"/><att type="string" name="shared_name" value="Rv0385"/></node>
<node id="961" label="Rv3045" aliasName="adhC"><graphics x="778.6055374145508" y="99.6895751953125"/><att type="string" name="shared_name" value="Rv3045"/></node>
<node id="962" label="Rv3664c" aliasName="dppC"><graphics x="715.9038925170898" y="1661.8634490966797"/><att type="string" name="shared_name" value="Rv3664c"/></node>
<node id="963" label="Rv0386" aliasName="Rv0386"><graphics x="1310.9092102050781" y="647.3529510498047"/><att type="string" name="shared_name" value="Rv0386"/></node>
<node id="964" label="Rv3778c" aliasName="Rv3778c"><graphics x="1367.3633728027344" y="1249.7414093017578"/><att type="string" name="shared_name" value="Rv3778c"/></node>
<node id="965" label="Rv3062" aliasName="ligB"><graphics x="1486.1099014282227" y="1165.2372589111328"/><att type="string" name="shared_name" value="Rv3062"/></node>
<node id="966" label="Rv3738c" aliasName="PPE66"><graphics x="15.0" y="187.43934631347656"/><att type="string" name="shared_name" value="Rv3738c"/></node>
<node id="967" label="Rv3350c" aliasName="PPE56"><graphics x="74.70305633544922" y="75.1615219116211"/><att type="string" name="shared_name" value="Rv3350c"/></node>
<node id="968" label="Rv1187" aliasName="rocA"><graphics x="268.32403564453125" y="1010.6317596435547"/><att type="string" name="shared_name" value="Rv1187"/></node>
<node id="969" label="Rv0355c" aliasName="PPE8"><graphics x="131.27227401733398" y="189.1512451171875"/><att type="string" name="shared_name" value="Rv0355c"/></node>
<node id="970" label="Rv1189" aliasName="sigI"><graphics x="1871.0846490859985" y="1136.1322784423828"/><att type="string" name="shared_name" value="Rv1189"/></node>
<node id="971" label="Rv1190" aliasName="Rv1190"><graphics x="1282.8694229125977" y="39.2379150390625"/><att type="string" name="shared_name" value="Rv1190"/></node>
<node id="972" label="Rv2238c" aliasName="ahpE"><graphics x="1571.9132614135742" y="1505.0362091064453"/><att type="string" name="shared_name" value="Rv2238c"/></node>
<node id="973" label="Rv2834c" aliasName="ugpE"><graphics x="44.50341796875" y="1327.1629180908203"/><att type="string" name="shared_name" value="Rv2834c"/></node>
<node id="974" label="Rv1193" aliasName="fadD36"><graphics x="927.962532043457" y="379.3731689453125"/><att type="string" name="shared_name" value="Rv1193"/></node>
<node id="975" label="Rv1191" aliasName="Rv1191"><graphics x="1018.5446014404297" y="1527.7749786376953"/><att type="string" name="shared_name" value="Rv1191"/></node>
<node id="976" label="Rv3056" aliasName="dinP"><graphics x="1311.428695678711" y="1428.8419952392578"/><att type="string" name="shared_name" value="Rv3056"/></node>
<node id="977" label="Rv3663c" aliasName="dppD"><graphics x="472.8535461425781" y="690.5923309326172"/><att type="string" name="shared_name" value="Rv3663c"/></node>
<node id="978" label="Rv2353c" aliasName="PPE39"><graphics x="269.70999908447266" y="78.45670318603516"/><att type="string" name="shared_name" value="Rv2353c"/></node>
<node id="979" label="Rv3059" aliasName="cyp136"><graphics x="357.9808654785156" y="836.4593963623047"/><att type="string" name="shared_name" value="Rv3059"/></node>
<node id="980" label="Rv1042c" aliasName="Rv1042c"><graphics x="929.3355197906494" y="1455.3832550048828"/><att type="string" name="shared_name" value="Rv1042c"/></node>
<node id="981" label="Rv1177" aliasName="fdxC"><graphics x="1730.3198699951172" y="830.9905242919922"/><att type="string" name="shared_name" value="Rv1177"/></node>
<node id="982" label="Rv1178" aliasName="Rv1178"><graphics x="1319.0742645263672" y="799.8121795654297"/><att type="string" name="shared_name" value="Rv1178"/></node>
<node id="983" label="Rv2182c" aliasName="Rv2182c"><graphics x="982.5144729614258" y="1165.2372589111328"/><att type="string" name="shared_name" value="Rv2182c"/></node>
<node id="984" label="Rv2970c" aliasName="lipN"><graphics x="792.0065612792969" y="724.7905120849609"/><att type="string" name="shared_name" value="Rv2970c"/></node>
<node id="985" label="Rv2220" aliasName="glnA1"><graphics x="370.0902099609375" y="1270.6548614501953"/><att type="string" name="shared_name" value="Rv2220"/></node>
<node id="986" label="Rv0860" aliasName="fadB"><graphics x="1866.8776626586914" y="1165.2372589111328"/><att type="string" name="shared_name" value="Rv0860"/></node>
<node id="987" label="Rv0864" aliasName="moaC"><graphics x="558.7688293457031" y="1196.8108673095703"/><att type="string" name="shared_name" value="Rv0864"/></node>
<node id="988" label="Rv0865" aliasName="mog"><graphics x="1227.7728118896484" y="1591.4693145751953"/><att type="string" name="shared_name" value="Rv0865"/></node>
<node id="989" label="Rv0866" aliasName="moaE2"><graphics x="1637.1545715332031" y="1339.2438316345215"/><att type="string" name="shared_name" value="Rv0866"/></node>
<node id="990" label="Rv2411c" aliasName="Rv2411c"><graphics x="233.12619018554688" y="1229.0503692626953"/><att type="string" name="shared_name" value="Rv2411c"/></node>
<node id="991" label="Rv3771c" aliasName="Rv3771c"><graphics x="62.0645751953125" y="1485.0057525634766"/><att type="string" name="shared_name" value="Rv3771c"/></node>
<node id="992" label="Rv0364" aliasName="Rv0364"><graphics x="1250.0999546051025" y="1455.3832550048828"/><att type="string" name="shared_name" value="Rv0364"/></node>
<node id="993" label="Rv2839c" aliasName="infB"><graphics x="467.3409729003906" y="867.6946258544922"/><att type="string" name="shared_name" value="Rv2839c"/></node>
<node id="994" label="Rv1181" aliasName="pks4"><graphics x="943.3864212036133" y="153.294921875"/><att type="string" name="shared_name" value="Rv1181"/></node>
<node id="995" label="Rv1180" aliasName="pks3"><graphics x="986.3095169067383" y="10.0"/><att type="string" name="shared_name" value="Rv1180"/></node>
<node id="996" label="Rv2038c" aliasName="Rv2038c"><graphics x="514.5755920410156" y="669.3494720458984"/><att type="string" name="shared_name" value="Rv2038c"/></node>
<node id="997" label="Rv1183" aliasName="mmpL10"><graphics x="1812.8818054199219" y="685.1973114013672"/><att type="string" name="shared_name" value="Rv1183"/></node>
<node id="998" label="Rv1182" aliasName="papA3"><graphics x="1535.4090270996094" y="1249.7414093017578"/><att type="string" name="shared_name" value="Rv1182"/></node>
<node id="999" label="Rv0251c" aliasName="hsp"><graphics x="1081.6507110595703" y="1398.2614288330078"/><att type="string" name="shared_name" value="Rv0251c"/></node>
<node id="1000" label="Rv1620c" aliasName="cydC"><graphics x="638.0527038574219" y="724.7438201904297"/><att type="string" name="shared_name" value="Rv1620c"/></node>
<node id="1001" label="Rv3075c" aliasName="Rv3075c"><graphics x="432.57867431640625" y="1505.0362091064453"/><att type="string" name="shared_name" value="Rv3075c"/></node>
<node id="1002" label="Rv0677c" aliasName="mmpS5"><graphics x="1758.2044305801392" y="1071.2912139892578"/><att type="string" name="shared_name" value="Rv0677c"/></node>
<node id="1003" label="Rv1166" aliasName="lpqW"><graphics x="321.342586517334" y="1662.7379608154297"/><att type="string" name="shared_name" value="Rv1166"/></node>
<node id="1004" label="Rv1164" aliasName="narI"><graphics x="1921.176025390625" y="1253.7027435302734"/><att type="string" name="shared_name" value="Rv1164"/></node>
<node id="1005" label="Rv1165" aliasName="typA"><graphics x="472.4287414550781" y="829.9285125732422"/><att type="string" name="shared_name" value="Rv1165"/></node>
<node id="1006" label="Rv1163" aliasName="narJ"><graphics x="1953.482666015625" y="1301.0829315185547"/><att type="string" name="shared_name" value="Rv1163"/></node>
<node id="1007" label="Rv0854" aliasName="Rv0854"><graphics x="1779.8035583496094" y="1279.5362091064453"/><att type="string" name="shared_name" value="Rv0854"/></node>
<node id="1008" label="Rv0857" aliasName="Rv0857"><graphics x="1744.1559753417969" y="1273.6194610595703"/><att type="string" name="shared_name" value="Rv0857"/></node>
<node id="1009" label="Rv2215" aliasName="dlaT"><graphics x="1781.7558937072754" y="1597.5589141845703"/><att type="string" name="shared_name" value="Rv2215"/></node>
<node id="1010" label="Rv0855" aliasName="far"><graphics x="1860.1690979003906" y="1362.8416290283203"/><att type="string" name="shared_name" value="Rv0855"/></node>
<node id="1011" label="Rv0856" aliasName="Rv0856"><graphics x="1803.9449462890625" y="1301.8526153564453"/><att type="string" name="shared_name" value="Rv0856"/></node>
<node id="1012" label="Rv0350" aliasName="dnaK"><graphics x="1580.9011611938477" y="1165.2372589111328"/><att type="string" name="shared_name" value="Rv0350"/></node>
<node id="1013" label="Rv2015c" aliasName="Rv2015c"><graphics x="1169.9288787841797" y="1604.7801055908203"/><att type="string" name="shared_name" value="Rv2015c"/></node>
<node id="1014" label="Rv0859" aliasName="fadA"><graphics x="1839.8352890014648" y="59.7159423828125"/><att type="string" name="shared_name" value="Rv0859"/></node>
<node id="1015" label="Rv3773c" aliasName="Rv3773c"><graphics x="1764.5166816711426" y="1550.4473419189453"/><att type="string" name="shared_name" value="Rv3773c"/></node>
<node id="1016" label="Rv2077c" aliasName="Rv2077c"><graphics x="958.7513885498047" y="1516.362564086914"/><att type="string" name="shared_name" value="Rv2077c"/></node>
<node id="1017" label="Rv0352" aliasName="dnaJ1"><graphics x="803.8830871582031" y="1626.9354705810547"/><att type="string" name="shared_name" value="Rv0352"/></node>
<node id="1018" label="Rv1170" aliasName="mshB"><graphics x="1103.2032260894775" y="1482.8633575439453"/><att type="string" name="shared_name" value="Rv1170"/></node>
<node id="1019" label="Rv1087A" aliasName="Rv1087A"><graphics x="827.5526428222656" y="1165.2372589111328"/><att type="string" name="shared_name" value="Rv1087A"/></node>
<node id="1020" label="Rv1447c" aliasName="zwf2"><graphics x="185.22732543945312" y="1591.4693145751953"/><att type="string" name="shared_name" value="Rv1447c"/></node>
<node id="1021" label="Rv1621c" aliasName="cydD"><graphics x="607.8673400878906" y="735.7386322021484"/><att type="string" name="shared_name" value="Rv1621c"/></node>
<node id="1022" label="Rv0881" aliasName="Rv0881"><graphics x="1205.5633335113525" y="1482.7254180908203"/><att type="string" name="shared_name" value="Rv0881"/></node>
<node id="1023" label="Rv1983" aliasName="PE_PGRS35"><graphics x="571.4342727661133" y="376.8412322998047"/><att type="string" name="shared_name" value="Rv1983"/></node>
<node id="1024" label="Rv0676c" aliasName="mmpL5"><graphics x="1759.7406311035156" y="615.7277069091797"/><att type="string" name="shared_name" value="Rv0676c"/></node>
<node id="1025" label="Rv2129c" aliasName="Rv2129c"><graphics x="1261.926887512207" y="335.8265380859375"/><att type="string" name="shared_name" value="Rv2129c"/></node>
<node id="1026" label="Rv0926c" aliasName="Rv0926c"><graphics x="531.2888641357422" y="1591.4693145751953"/><att type="string" name="shared_name" value="Rv0926c"/></node>
<node id="1027" label="Rv1159" aliasName="pimE"><graphics x="744.6662902832031" y="1626.9354705810547"/><att type="string" name="shared_name" value="Rv1159"/></node>
<node id="1028" label="Rv1986" aliasName="Rv1986"><graphics x="1487.5548248291016" y="1591.4693145751953"/><att type="string" name="shared_name" value="Rv1986"/></node>
<node id="1029" label="Rv2209" aliasName="Rv2209"><graphics x="1817.1703414916992" y="1505.0362091064453"/><att type="string" name="shared_name" value="Rv2209"/></node>
<node id="1030" label="Rv0886" aliasName="fprB"><graphics x="1721.0758514404297" y="867.9286346435547"/><att type="string" name="shared_name" value="Rv0886"/></node>
<node id="1031" label="Rv3095" aliasName="Rv3095"><graphics x="1713.4756393432617" y="1526.8791046142578"/><att type="string" name="shared_name" value="Rv3095"/></node>
<node id="1032" label="Rv3089" aliasName="fadD13"><graphics x="1072.1611404418945" y="364.4738464355469"/><att type="string" name="shared_name" value="Rv3089"/></node>
<node id="1033" label="Rv3088" aliasName="Rv3088"><graphics x="474.31085205078125" y="1031.8408660888672"/><att type="string" name="shared_name" value="Rv3088"/></node>
<node id="1034" label="Rv3087" aliasName="Rv3087"><graphics x="439.7584533691406" y="1047.6284637451172"/><att type="string" name="shared_name" value="Rv3087"/></node>
<node id="1035" label="Rv2350c" aliasName="plcB"><graphics x="1204.2712097167969" y="1263.4838409423828"/><att type="string" name="shared_name" value="Rv2350c"/></node>
<node id="1036" label="Rv1161" aliasName="narG"><graphics x="1978.1214599609375" y="1249.7414093017578"/><att type="string" name="shared_name" value="Rv1161"/></node>
<node id="1037" label="Rv0347" aliasName="Rv0347"><graphics x="1900.409128189087" y="1480.9976043701172"/><att type="string" name="shared_name" value="Rv0347"/></node>
<node id="1038" label="Rv1143" aliasName="mcr"><graphics x="1898.9624938964844" y="1333.1706085205078"/><att type="string" name="shared_name" value="Rv1143"/></node>
<node id="1039" label="Rv3734c" aliasName="Rv3734c"><graphics x="485.09869384765625" y="999.5245819091797"/><att type="string" name="shared_name" value="Rv3734c"/></node>
<node id="1040" label="Rv1146" aliasName="mmpL13b"><graphics x="1674.1210021972656" y="654.2884979248047"/><att type="string" name="shared_name" value="Rv1146"/></node>
<node id="1041" label="Rv1144" aliasName="Rv1144"><graphics x="1268.4274673461914" y="407.8636779785156"/><att type="string" name="shared_name" value="Rv1144"/></node>
<node id="1042" label="Rv2973c" aliasName="recG"><graphics x="452.6928405761719" y="1165.2372589111328"/><att type="string" name="shared_name" value="Rv2973c"/></node>
<node id="1043" label="Rv1145" aliasName="mmpL13a"><graphics x="1649.1278381347656" y="718.4679412841797"/><att type="string" name="shared_name" value="Rv1145"/></node>
<node id="1044" label="Rv2410c" aliasName="Rv2410c"><graphics x="255.44454956054688" y="1165.2372589111328"/><att type="string" name="shared_name" value="Rv2410c"/></node>
<node id="1045" label="Rv1997" aliasName="ctpF"><graphics x="1400.9334716796875" y="616.6237640380859"/><att type="string" name="shared_name" value="Rv1997"/></node>
<node id="1046" label="Rv0927c" aliasName="Rv0927c"><graphics x="1363.8879165649414" y="358.01885986328125"/><att type="string" name="shared_name" value="Rv0927c"/></node>
<node id="1047" label="Rv1996" aliasName="Rv1996"><graphics x="1756.015235900879" y="1165.2372589111328"/><att type="string" name="shared_name" value="Rv1996"/></node>
<node id="1048" label="Rv0749A" aliasName="Rv0749A"><graphics x="629.6789855957031" y="1165.2372589111328"/><att type="string" name="shared_name" value="Rv0749A"/></node>
<node id="1049" label="Rv1149" aliasName="Rv1149"><graphics x="942.6997776031494" y="1483.2067968845367"/><att type="string" name="shared_name" value="Rv1149"/></node>
<node id="1050" label="Rv3036c" aliasName="TB22.2"><graphics x="1469.0923690795898" y="1527.2480010986328"/><att type="string" name="shared_name" value="Rv3036c"/></node>
<node id="1051" label="Rv0873" aliasName="fadE10"><graphics x="1563.9932250976562" y="194.23760986328125"/><att type="string" name="shared_name" value="Rv0873"/></node>
<node id="1052" label="Rv2039c" aliasName="Rv2039c"><graphics x="15.0" y="1375.4408721923828"/><att type="string" name="shared_name" value="Rv2039c"/></node>
<node id="1053" label="Rv3468c" aliasName="Rv3468c"><graphics x="1128.9442901611328" y="906.7154998779297"/><att type="string" name="shared_name" value="Rv3468c"/></node>
<node id="1054" label="Rv0336" aliasName="Rv0336"><graphics x="151.87033081054688" y="1172.7531280517578"/><att type="string" name="shared_name" value="Rv0336"/></node>
<node id="1055" label="Rv0334" aliasName="rmlA"><graphics x="411.1036376953125" y="1306.2486114501953"/><att type="string" name="shared_name" value="Rv0334"/></node>
<node id="1056" label="Rv0890c" aliasName="Rv0890c"><graphics x="1323.4649963378906" y="580.8160858154297"/><att type="string" name="shared_name" value="Rv0890c"/></node>
<node id="1057" label="Rv2579" aliasName="dhaA"><graphics x="1275.0637588500977" y="111.37969970703125"/><att type="string" name="shared_name" value="Rv2579"/></node>
<node id="1058" label="Rv2007c" aliasName="fdxA"><graphics x="1737.696762084961" y="799.8121795654297"/><att type="string" name="shared_name" value="Rv2007c"/></node>
<node id="1059" label="Rv1776c" aliasName="Rv1776c"><graphics x="912.8165283203125" y="1569.648941040039"/><att type="string" name="shared_name" value="Rv1776c"/></node>
<node id="1060" label="Rv1037c" aliasName="esxI"><graphics x="48.17938232421875" y="1224.8610382080078"/><att type="string" name="shared_name" value="Rv1037c"/></node>
<node id="1061" label="Rv2530A" aliasName="Rv2530A"><graphics x="1450.6368255615234" y="1428.6822052001953"/><att type="string" name="shared_name" value="Rv2530A"/></node>
<node id="1062" label="Rv3518c" aliasName="cyp142"><graphics x="237.134765625" y="881.6504974365234"/><att type="string" name="shared_name" value="Rv3518c"/></node>
<node id="1063" label="Rv3417c" aliasName="groEL"><graphics x="45.511104583740234" y="1658.7733612060547"/><att type="string" name="shared_name" value="Rv3417c"/></node>
<node id="1064" label="Rv1411c" aliasName="lprG"><graphics x="1053.5108184814453" y="1227.2880401611328"/><att type="string" name="shared_name" value="Rv1411c"/></node>
<node id="1065" label="Rv3079c" aliasName="Rv3079c"><graphics x="1734.1715927124023" y="205.19818115234375"/><att type="string" name="shared_name" value="Rv3079c"/></node>
<node id="1066" label="Rv0891c" aliasName="Rv0891c"><graphics x="1303.2757873535156" y="719.6700897216797"/><att type="string" name="shared_name" value="Rv0891c"/></node>
<node id="1067" label="Rv2589" aliasName="gabT"><graphics x="1643.855736732483" y="1137.0590362548828"/><att type="string" name="shared_name" value="Rv2589"/></node>
<node id="1068" label="Rv0824c" aliasName="desA1"><graphics x="1019.7814559936523" y="1660.5243377685547"/><att type="string" name="shared_name" value="Rv0824c"/></node>
<node id="1069" label="Rv0077c" aliasName="Rv0077c"><graphics x="1152.5927200317383" y="108.4114990234375"/><att type="string" name="shared_name" value="Rv0077c"/></node>
<node id="1070" label="Rv2582" aliasName="ppiB"><graphics x="1366.3935089111328" y="1527.3911895751953"/><att type="string" name="shared_name" value="Rv2582"/></node>
<node id="1071" label="Rv0440" aliasName="groEL"><graphics x="15.0" y="1663.3395233154297"/><att type="string" name="shared_name" value="Rv0440"/></node>
<node id="1072" label="Rv2008c" aliasName="Rv2008c"><graphics x="1770.285400390625" y="979.6272430419922"/><att type="string" name="shared_name" value="Rv2008c"/></node>
<node id="1073" label="Rv1038c" aliasName="esxJ"><graphics x="1480.7265930175781" y="1367.671371459961"/><att type="string" name="shared_name" value="Rv1038c"/></node>
<node id="1074" label="Rv2349c" aliasName="plcC"><graphics x="1244.0779724121094" y="1304.0866241455078"/><att type="string" name="shared_name" value="Rv2349c"/></node>
<node id="1075" label="Rv2591" aliasName="PE_PGRS44"><graphics x="511.9607925415039" y="316.8368682861328"/><att type="string" name="shared_name" value="Rv2591"/></node>
<node id="1076" label="Rv2590" aliasName="fadD9"><graphics x="1049.564582824707" y="463.37933349609375"/><att type="string" name="shared_name" value="Rv2590"/></node>
<node id="1077" label="Rv2558" aliasName="Rv2558"><graphics x="1650.5303039550781" y="1632.8174285888672"/><att type="string" name="shared_name" value="Rv2558"/></node>
<node id="1078" label="Rv2557" aliasName="Rv2557"><graphics x="1620.2307434082031" y="1626.9354705810547"/><att type="string" name="shared_name" value="Rv2557"/></node>
<node id="1079" label="Rv2005c" aliasName="Rv2005c"><graphics x="1695.3639907836914" y="1221.2124786376953"/><att type="string" name="shared_name" value="Rv2005c"/></node>
<node id="1080" label="Rv0821c" aliasName="phoY2"><graphics x="41.6920166015625" y="1606.9354705810547"/><att type="string" name="shared_name" value="Rv0821c"/></node>
<node id="1081" label="Rv0974c" aliasName="accD2"><graphics x="1040.2239074707031" y="1353.5782012939453"/><att type="string" name="shared_name" value="Rv0974c"/></node>
<node id="1082" label="Rv1039c" aliasName="PPE15"><graphics x="240.25713348388672" y="222.62086486816406"/><att type="string" name="shared_name" value="Rv1039c"/></node>
<node id="1083" label="Rv1736c" aliasName="narX"><graphics x="1950.8157958984375" y="1268.2036590576172"/><att type="string" name="shared_name" value="Rv1736c"/></node>
<node id="1084" label="Rv2768c" aliasName="PPE43"><graphics x="199.05696868896484" y="96.05032348632812"/><att type="string" name="shared_name" value="Rv2768c"/></node>
<node id="1085" label="Rv0822c" aliasName="Rv0822c"><graphics x="18.2744140625" y="1019.3952789306641"/><att type="string" name="shared_name" value="Rv0822c"/></node>
<node id="1086" label="Rv2688c" aliasName="Rv2688c"><graphics x="420.7110900878906" y="653.8148040771484"/><att type="string" name="shared_name" value="Rv2688c"/></node>
<node id="1087" label="Rv2567" aliasName="Rv2567"><graphics x="243.54537963867188" y="1199.1168975830078"/><att type="string" name="shared_name" value="Rv2567"/></node>
<node id="1088" label="Rv0261c" aliasName="narK3"><graphics x="909.4293060302734" y="1605.6371612548828"/><att type="string" name="shared_name" value="Rv0261c"/></node>
<node id="1089" label="Rv2563" aliasName="Rv2563"><graphics x="1639.6937103271484" y="1428.4442291259766"/><att type="string" name="shared_name" value="Rv2563"/></node>
<node id="1090" label="Rv2564" aliasName="glnQ"><graphics x="512.9681701660156" y="627.8981781005859"/><att type="string" name="shared_name" value="Rv2564"/></node>
<node id="1091" label="Rv2565" aliasName="Rv2565"><graphics x="922.4209594726562" y="1010.8955841064453"/><att type="string" name="shared_name" value="Rv2565"/></node>
<node id="1092" label="Rv2566" aliasName="Rv2566"><graphics x="77.0618896484375" y="1432.7322540283203"/><att type="string" name="shared_name" value="Rv2566"/></node>
<node id="1093" label="Rv0975c" aliasName="fadE13"><graphics x="1573.1989212036133" y="120.4786376953125"/><att type="string" name="shared_name" value="Rv0975c"/></node>
<node id="1094" label="Rv2615c" aliasName="PE_PGRS45"><graphics x="389.69532012939453" y="310.6968231201172"/><att type="string" name="shared_name" value="Rv2615c"/></node>
<node id="1095" label="Rv0560c" aliasName="Rv0560c"><graphics x="1841.556640625" y="954.8646697998047"/><att type="string" name="shared_name" value="Rv0560c"/></node>
<node id="1096" label="Rv1410c" aliasName="Rv1410c"><graphics x="779.8849487304688" y="997.7234802246094"/><att type="string" name="shared_name" value="Rv1410c"/></node>
<node id="1097" label="Rv1625c" aliasName="cya"><graphics x="313.88367557525635" y="1094.449447631836"/><att type="string" name="shared_name" value="Rv1625c"/></node>
<node id="1098" label="Rv2769c" aliasName="PE27"><graphics x="663.3903274536133" y="283.9113006591797"/><att type="string" name="shared_name" value="Rv2769c"/></node>
<node id="1099" label="Rv0972c" aliasName="fadE12"><graphics x="1557.6454849243164" y="144.2122802734375"/><att type="string" name="shared_name" value="Rv0972c"/></node>
<node id="1100" label="Rv3032" aliasName="Rv3032"><graphics x="677.5289611816406" y="1342.3728790283203"/><att type="string" name="shared_name" value="Rv3032"/></node>
<node id="1101" label="Rv0783c" aliasName="emrB"><graphics x="818.8639526367188" y="1023.3380889892578"/><att type="string" name="shared_name" value="Rv0783c"/></node>
<node id="1102" label="Rv2832c" aliasName="ugpC"><graphics x="527.9603576660156" y="767.1423797607422"/><att type="string" name="shared_name" value="Rv2832c"/></node>
<node id="1103" label="Rv0827c" aliasName="Rv0827c"><graphics x="1102.9207000732422" y="1516.7730255126953"/><att type="string" name="shared_name" value="Rv0827c"/></node>
<node id="1104" label="Rv2766c" aliasName="fabG"><graphics x="1287.8158950805664" y="419.60516357421875"/><att type="string" name="shared_name" value="Rv2766c"/></node>
<node id="1105" label="Rv3425" aliasName="PPE57"><graphics x="86.79245519638062" y="164.0131072998047"/><att type="string" name="shared_name" value="Rv3425"/></node>
<node id="1106" label="Rv3426" aliasName="PPE58"><graphics x="153.1843032836914" y="77.68472290039062"/><att type="string" name="shared_name" value="Rv3426"/></node>
<node id="1107" label="Rv3429" aliasName="PPE59"><graphics x="176.58343505859375" y="109.29782104492188"/><att type="string" name="shared_name" value="Rv3429"/></node>
<node id="1108" label="Rv2979c" aliasName="Rv2979c"><graphics x="994.0378503799438" y="1103.3204803466797"/><att type="string" name="shared_name" value="Rv2979c"/></node>
<node id="1109" label="Rv1773c" aliasName="Rv1773c"><graphics x="289.4884338378906" y="1398.2614288330078"/><att type="string" name="shared_name" value="Rv1773c"/></node>
<node id="1110" label="Rv2130c" aliasName="cysS"><graphics x="407.5822448730469" y="1626.9354705810547"/><att type="string" name="shared_name" value="Rv2130c"/></node>
<node id="1111" label="Rv0973c" aliasName="accA2"><graphics x="901.2585144042969" y="1227.9201202392578"/><att type="string" name="shared_name" value="Rv0973c"/></node>
<node id="1112" label="Rv2542" aliasName="Rv2542"><graphics x="810.9554748535156" y="1372.8043670654297"/><att type="string" name="shared_name" value="Rv2542"/></node>
<node id="1113" label="Rv2544" aliasName="lppB"><graphics x="769.7667541503906" y="1429.1072540283203"/><att type="string" name="shared_name" value="Rv2544"/></node>
<node id="1114" label="Rv2543" aliasName="lppA"><graphics x="769.9385528564453" y="1398.2614288330078"/><att type="string" name="shared_name" value="Rv2543"/></node>
<node id="1115" label="Rv2546" aliasName="Rv2546"><graphics x="409.6830139160156" y="831.3595428466797"/><att type="string" name="shared_name" value="Rv2546"/></node>
<node id="1116" label="Rv0407" aliasName="fgd1"><graphics x="1664.1387252807617" y="120.85275268554688"/><att type="string" name="shared_name" value="Rv0407"/></node>
<node id="1117" label="Rv0405" aliasName="pks6"><graphics x="1022.2917556762695" y="65.49591064453125"/><att type="string" name="shared_name" value="Rv0405"/></node>
<node id="1118" label="Rv2548" aliasName="Rv2548"><graphics x="693.0671844482422" y="1528.801284790039"/><att type="string" name="shared_name" value="Rv2548"/></node>
<node id="1119" label="Rv0404" aliasName="fadD30"><graphics x="1091.1129837036133" y="331.25628662109375"/><att type="string" name="shared_name" value="Rv0404"/></node>
<node id="1120" label="Rv3620c" aliasName="esxW"><graphics x="1422.1429748535156" y="1339.178451538086"/><att type="string" name="shared_name" value="Rv3620c"/></node>
<node id="1121" label="Rv3515c" aliasName="fadD19"><graphics x="927.6696243286133" y="413.3109130859375"/><att type="string" name="shared_name" value="Rv3515c"/></node>
<node id="1122" label="Rv1167c" aliasName="Rv1167c"><graphics x="291.342586517334" y="1658.7733612060547"/><att type="string" name="shared_name" value="Rv1167c"/></node>
<node id="1123" label="Rv3301c" aliasName="phoY1"><graphics x="15.0" y="1591.4693145751953"/><att type="string" name="shared_name" value="Rv3301c"/></node>
<node id="1124" label="Rv2978c" aliasName="Rv2978c"><graphics x="648.0901031494141" y="833.7222442626953"/><att type="string" name="shared_name" value="Rv2978c"/></node>
<node id="1125" label="Rv1627c" aliasName="Rv1627c"><graphics x="1829.6374130249023" y="228.8570556640625"/><att type="string" name="shared_name" value="Rv1627c"/></node>
<node id="1126" label="Rv0932c" aliasName="pstS2"><graphics x="417.2425231933594" y="1228.7830352783203"/><att type="string" name="shared_name" value="Rv0932c"/></node>
<node id="1127" label="Rv3253c" aliasName="Rv3253c"><graphics x="1348.6355066299438" y="1115.3090362548828"/><att type="string" name="shared_name" value="Rv3253c"/></node>
<node id="1128" label="Rv2071c" aliasName="cobM"><graphics x="447.88160037994385" y="1071.2912139892578"/><att type="string" name="shared_name" value="Rv2071c"/></node>
<node id="1129" label="Rv0021c" aliasName="Rv0021c"><graphics x="671.3125696182251" y="1071.2912139892578"/><att type="string" name="shared_name" value="Rv0021c"/></node>
<node id="1130" label="Rv2519" aliasName="PE26"><graphics x="454.5332717895508" y="440.49720764160156"/><att type="string" name="shared_name" value="Rv2519"/></node>
<node id="1131" label="Rv0825c" aliasName="Rv0825c"><graphics x="1926.2460250854492" y="1526.1458282470703"/><att type="string" name="shared_name" value="Rv0825c"/></node>
<node id="1132" label="Rv3401" aliasName="Rv3401"><graphics x="234.625244140625" y="1249.7414093017578"/><att type="string" name="shared_name" value="Rv3401"/></node>
<node id="1133" label="Rv0893c" aliasName="Rv0893c"><graphics x="953.2606353759766" y="889.4372406005859"/><att type="string" name="shared_name" value="Rv0893c"/></node>
<node id="1134" label="Rv2682c" aliasName="dxs1"><graphics x="710.2337741851807" y="1483.7189483642578"/><att type="string" name="shared_name" value="Rv2682c"/></node>
<node id="1135" label="Rv3400" aliasName="Rv3400"><graphics x="243.101806640625" y="1307.1000518798828"/><att type="string" name="shared_name" value="Rv3400"/></node>
<node id="1136" label="Rv0931c" aliasName="pknD"><graphics x="1530.3207092285156" y="612.7978973388672"/><att type="string" name="shared_name" value="Rv0931c"/></node>
<node id="1137" label="Rv3621c" aliasName="PPE65"><graphics x="243.38268280029297" y="103.63092041015625"/><att type="string" name="shared_name" value="Rv3621c"/></node>
<node id="1138" label="Rv3408" aliasName="Rv3408"><graphics x="1810.315284729004" y="1165.2372589111328"/><att type="string" name="shared_name" value="Rv3408"/></node>
<node id="1139" label="Rv1168c" aliasName="PPE17"><graphics x="208.5114974975586" y="198.89698791503906"/><att type="string" name="shared_name" value="Rv1168c"/></node>
<node id="1140" label="Rv3302c" aliasName="glpD2"><graphics x="1719.360336303711" y="1398.2614288330078"/><att type="string" name="shared_name" value="Rv3302c"/></node>
<node id="1141" label="Rv2346c" aliasName="esxO"><graphics x="16.41107177734375" y="1229.7414093017578"/><att type="string" name="shared_name" value="Rv2346c"/></node>
<node id="1142" label="Rv0971c" aliasName="echA7"><graphics x="937.5152282714844" y="666.3995208740234"/><att type="string" name="shared_name" value="Rv0971c"/></node>
<node id="1143" label="Rv2521" aliasName="bcp"><graphics x="1601.7878952026367" y="1516.1073760986328"/><att type="string" name="shared_name" value="Rv2521"/></node>
<node id="1144" label="Rv2527" aliasName="Rv2527"><graphics x="416.7694396972656" y="799.8121795654297"/><att type="string" name="shared_name" value="Rv2527"/></node>
<node id="1145" label="Rv1116A" aliasName="Rv1116A"><graphics x="375.5800552368164" y="560.8160858154297"/><att type="string" name="shared_name" value="Rv1116A"/></node>
<node id="1146" label="Rv3622c" aliasName="PE32"><graphics x="659.581916809082" y="337.4172821044922"/><att type="string" name="shared_name" value="Rv3622c"/></node>
<node id="1147" label="Rv2347c" aliasName="esxP"><graphics x="1452.2204895019531" y="1352.9582214355469"/><att type="string" name="shared_name" value="Rv2347c"/></node>
<node id="1148" label="Rv2530c" aliasName="Rv2530c"><graphics x="1280.0828399658203" y="1165.2372589111328"/><att type="string" name="shared_name" value="Rv2530c"/></node>
<node id="1149" label="Rv3303c" aliasName="lpdA"><graphics x="1654.191146850586" y="901.1993865966797"/><att type="string" name="shared_name" value="Rv3303c"/></node>
<node id="1150" label="Rv3416" aliasName="whiB3"><graphics x="185.5260009765625" y="954.8646697998047"/><att type="string" name="shared_name" value="Rv3416"/></node>
<node id="1151" label="Rv1169c" aliasName="PE11"><graphics x="545.6171951293945" y="458.77491760253906"/><att type="string" name="shared_name" value="Rv1169c"/></node>
<node id="1152" label="Rv1880c" aliasName="cyp140"><graphics x="288.8175964355469" y="878.1377410888672"/><att type="string" name="shared_name" value="Rv1880c"/></node>
<node id="1153" label="Rv3510c" aliasName="Rv3510c"><graphics x="1947.7268772125244" y="1480.8579864501953"/><att type="string" name="shared_name" value="Rv3510c"/></node>
<node id="1154" label="Rv3294c" aliasName="Rv3294c"><graphics x="1811.556640625" y="1030.1826629638672"/><att type="string" name="shared_name" value="Rv3294c"/></node>
<node id="1155" label="Rv3464" aliasName="rmlB"><graphics x="1185.971420288086" y="819.7150115966797"/><att type="string" name="shared_name" value="Rv3464"/></node>
<node id="1156" label="Rv3466" aliasName="Rv3466"><graphics x="1091.1248168945312" y="1026.952865600586"/><att type="string" name="shared_name" value="Rv3466"/></node>
<node id="1157" label="Rv1984c" aliasName="cfp21"><graphics x="48.463382720947266" y="1071.2912139892578"/><att type="string" name="shared_name" value="Rv1984c"/></node>
<node id="1158" label="Rv1843c" aliasName="guaB1"><graphics x="823.2180633544922" y="1505.0362091064453"/><att type="string" name="shared_name" value="Rv1843c"/></node>
<node id="1159" label="Rv3467" aliasName="Rv3467"><graphics x="1034.0491333007812" y="995.1348114013672"/><att type="string" name="shared_name" value="Rv3467"/></node>
<node id="1160" label="Rv1804c" aliasName="Rv1804c"><graphics x="1573.5264739990234" y="1398.2614288330078"/><att type="string" name="shared_name" value="Rv1804c"/></node>
<node id="1161" label="Rv2286c" aliasName="Rv2286c"><graphics x="246.9066162109375" y="1505.0362091064453"/><att type="string" name="shared_name" value="Rv2286c"/></node>
<node id="1162" label="Rv0425c" aliasName="ctpH"><graphics x="1368.9743957519531" y="673.3052215576172"/><att type="string" name="shared_name" value="Rv0425c"/></node>
<node id="1163" label="Rv0634c" aliasName="Rv0634c"><graphics x="18.981689453125" y="1398.8380889892578"/><att type="string" name="shared_name" value="Rv0634c"/></node>
<node id="1164" label="Rv3475" aliasName="Rv3475"><graphics x="1435.8518524169922" y="850.2524871826172"/><att type="string" name="shared_name" value="Rv3475"/></node>
<node id="1165" label="Rv3474" aliasName="Rv3474"><graphics x="1862.2384033203125" y="1293.8888759613037"/><att type="string" name="shared_name" value="Rv3474"/></node>
<node id="1166" label="Rv3478" aliasName="PPE60"><graphics x="210.01769256591797" y="111.84257507324219"/><att type="string" name="shared_name" value="Rv3478"/></node>
<node id="1167" label="Rv1844c" aliasName="gnd1"><graphics x="1147.250955581665" y="1482.8162384033203"/><att type="string" name="shared_name" value="Rv1844c"/></node>
<node id="1168" label="Rv3477" aliasName="PE31"><graphics x="629.3032913208008" y="369.3271026611328"/><att type="string" name="shared_name" value="Rv3477"/></node>
<node id="1169" label="Rv1803c" aliasName="PE_PGRS32"><graphics x="492.27408599853516" y="349.1326141357422"/><att type="string" name="shared_name" value="Rv1803c"/></node>
<node id="1170" label="Rv1882c" aliasName="Rv1882c"><graphics x="1272.4221267700195" y="278.77130126953125"/><att type="string" name="shared_name" value="Rv1882c"/></node>
<node id="1171" label="Rv1453" aliasName="Rv1453"><graphics x="1571.9638299942017" y="1129.938980102539"/><att type="string" name="shared_name" value="Rv1453"/></node>
<node id="1172" label="Rv2535c" aliasName="pepQ"><graphics x="1380.559310913086" y="1398.2614288330078"/><att type="string" name="shared_name" value="Rv2535c"/></node>
<node id="1173" label="Rv3411c" aliasName="guaB2"><graphics x="843.4392547607422" y="1528.3914337158203"/><att type="string" name="shared_name" value="Rv3411c"/></node>
<node id="1174" label="Rv2640c" aliasName="Rv2640c"><graphics x="172.76531982421875" y="1571.4232940673828"/><att type="string" name="shared_name" value="Rv2640c"/></node>
<node id="1175" label="Rv3449" aliasName="mycP4"><graphics x="1231.6889038085938" y="979.1254119873047"/><att type="string" name="shared_name" value="Rv3449"/></node>
<node id="1176" label="Rv1841c" aliasName="Rv1841c"><graphics x="360.5246276855469" y="1606.6844024658203"/><att type="string" name="shared_name" value="Rv1841c"/></node>
<node id="1177" label="Rv1982c" aliasName="Rv1982c"><graphics x="967.1973266601562" y="1269.1417999267578"/><att type="string" name="shared_name" value="Rv1982c"/></node>
<node id="1178" label="Rv1429" aliasName="Rv1429"><graphics x="1538.9294061660767" y="1137.0658416748047"/><att type="string" name="shared_name" value="Rv1429"/></node>
<node id="1179" label="Rv1425" aliasName="Rv1425"><graphics x="381.22503662109375" y="954.8646697998047"/><att type="string" name="shared_name" value="Rv1425"/></node>
<node id="1180" label="Rv0632c" aliasName="echA3"><graphics x="822.0065612792969" y="746.7877655029297"/><att type="string" name="shared_name" value="Rv0632c"/></node>
<node id="1181" label="Rv1420" aliasName="uvrC"><graphics x="1095.0504236221313" y="1071.2912139892578"/><att type="string" name="shared_name" value="Rv1420"/></node>
<node id="1182" label="Rv3257c" aliasName="manB"><graphics x="817.3885345458984" y="1591.4693145751953"/><att type="string" name="shared_name" value="Rv3257c"/></node>
<node id="1183" label="Rv0070c" aliasName="glyA"><graphics x="1244.088851928711" y="1398.2614288330078"/><att type="string" name="shared_name" value="Rv0070c"/></node>
<node id="1184" label="Rv3513c" aliasName="fadD18"><graphics x="900.1694412231445" y="410.6519775390625"/><att type="string" name="shared_name" value="Rv3513c"/></node>
<node id="1185" label="Rv1842c" aliasName="Rv1842c"><graphics x="329.7067565917969" y="1598.9922637939453"/><att type="string" name="shared_name" value="Rv1842c"/></node>
<node id="1186" label="Rv3452" aliasName="cut4"><graphics x="15.0" y="1109.8209991455078"/><att type="string" name="shared_name" value="Rv3452"/></node>
<node id="1187" label="Rv3451" aliasName="cut3"><graphics x="60.619625091552734" y="1145.2372589111328"/><att type="string" name="shared_name" value="Rv3451"/></node>
<node id="1188" label="Rv1431" aliasName="Rv1431"><graphics x="1794.5166816711426" y="1567.4433135986328"/><att type="string" name="shared_name" value="Rv1431"/></node>
<node id="1189" label="Rv1430" aliasName="PE16"><graphics x="356.7420425415039" y="287.61106872558594"/><att type="string" name="shared_name" value="Rv1430"/></node>
<node id="1190" label="Rv1433" aliasName="Rv1433"><graphics x="697.4850463867188" y="982.2882537841797"/><att type="string" name="shared_name" value="Rv1433"/></node>
<node id="1191" label="Rv1432" aliasName="Rv1432"><graphics x="542.5910739898682" y="1483.8612823486328"/><att type="string" name="shared_name" value="Rv1432"/></node>
<node id="1192" label="Rv1884c" aliasName="rpfC"><graphics x="535.8789148330688" y="1140.9669952392578"/><att type="string" name="shared_name" value="Rv1884c"/></node>
<node id="1193" label="Rv0202c" aliasName="mmpL11"><graphics x="1718.3677673339844" y="634.7416229248047"/><att type="string" name="shared_name" value="Rv0202c"/></node>
<node id="1194" label="Rv1980c" aliasName="mpt64"><graphics x="1490.4708786010742" y="1505.0362091064453"/><att type="string" name="shared_name" value="Rv1980c"/></node>
<node id="1195" label="Rv1220c" aliasName="Rv1220c"><graphics x="140.01001930236816" y="1484.8053741455078"/><att type="string" name="shared_name" value="Rv1220c"/></node>
<node id="1196" label="Rv3298c" aliasName="lpqC"><graphics x="837.3553085327148" y="1658.7733612060547"/><att type="string" name="shared_name" value="Rv3298c"/></node>
<node id="1197" label="Rv1483" aliasName="fabG1"><graphics x="1355.939308166504" y="420.0993347167969"/><att type="string" name="shared_name" value="Rv1483"/></node>
<node id="1198" label="Rv1270c" aliasName="lprA"><graphics x="1078.6988067626953" y="1165.3031768798828"/><att type="string" name="shared_name" value="Rv1270c"/></node>
<node id="1199" label="Rv1514c" aliasName="Rv1514c"><graphics x="179.70057106018066" y="1484.6298370361328"/><att type="string" name="shared_name" value="Rv1514c"/></node>
<node id="1200" label="Rv1981c" aliasName="nrdF1"><graphics x="1933.677547454834" y="1591.4693145751953"/><att type="string" name="shared_name" value="Rv1981c"/></node>
<node id="1201" label="Rv3299c" aliasName="atsB"><graphics x="385.0492858886719" y="1228.8123931884766"/><att type="string" name="shared_name" value="Rv3299c"/></node>
<node id="1202" label="Rv3560c" aliasName="fadE30"><graphics x="1548.6579856872559" y="68.1759033203125"/><att type="string" name="shared_name" value="Rv3560c"/></node>
<node id="1203" label="Rv1492" aliasName="mutA"><graphics x="596.4544773101807" y="1455.3832550048828"/><att type="string" name="shared_name" value="Rv1492"/></node>
<node id="1204" label="Rv1493" aliasName="mutB"><graphics x="584.5177097320557" y="1483.8561553955078"/><att type="string" name="shared_name" value="Rv1493"/></node>
<node id="1205" label="Rv1271c" aliasName="Rv1271c"><graphics x="253.76113891601562" y="1432.2200469970703"/><att type="string" name="shared_name" value="Rv1271c"/></node>
<node id="1206" label="Rv1497" aliasName="lipL"><graphics x="1566.9495239257812" y="1030.786376953125"/><att type="string" name="shared_name" value="Rv1497"/></node>
<node id="1207" label="Rv1886c" aliasName="fbpB"><graphics x="649.8785400390625" y="1249.7414093017578"/><att type="string" name="shared_name" value="Rv1886c"/></node>
<node id="1208" label="Rv2464c" aliasName="Rv2464c"><graphics x="773.3262023925781" y="1206.9884796142578"/><att type="string" name="shared_name" value="Rv2464c"/></node>
<node id="1209" label="Rv2460c" aliasName="clpP2"><graphics x="1285.2555694580078" y="1505.0362091064453"/><att type="string" name="shared_name" value="Rv2460c"/></node>
<node id="1210" label="Rv3484" aliasName="cpsA"><graphics x="15.0" y="1051.2912139892578"/><att type="string" name="shared_name" value="Rv3484"/></node>
<node id="1211" label="Rv3201c" aliasName="Rv3201c"><graphics x="796.3032922744751" y="1107.8031768798828"/><att type="string" name="shared_name" value="Rv3201c"/></node>
<node id="1212" label="Rv2596" aliasName="Rv2596"><graphics x="580.5697021484375" y="1570.2185821533203"/><att type="string" name="shared_name" value="Rv2596"/></node>
<node id="1213" label="Rv1463" aliasName="Rv1463"><graphics x="597.2037658691406" y="635.6487274169922"/><att type="string" name="shared_name" value="Rv1463"/></node>
<node id="1214" label="Rv1272c" aliasName="Rv1272c"><graphics x="550.7774963378906" y="713.1927337646484"/><att type="string" name="shared_name" value="Rv1272c"/></node>
<node id="1215" label="Rv1464" aliasName="csd"><graphics x="1384.2234802246094" y="1276.7746124267578"/><att type="string" name="shared_name" value="Rv1464"/></node>
<node id="1216" label="Rv1461" aliasName="Rv1461"><graphics x="1209.2032928466797" y="1569.1315460205078"/><att type="string" name="shared_name" value="Rv1461"/></node>
<node id="1217" label="Rv0564c" aliasName="gpsA"><graphics x="1469.7240905761719" y="1633.5543670654297"/><att type="string" name="shared_name" value="Rv0564c"/></node>
<node id="1218" label="Rv1462" aliasName="Rv1462"><graphics x="1184.6489715576172" y="1550.4473419189453"/><att type="string" name="shared_name" value="Rv1462"/></node>
<node id="1219" label="Rv0978c" aliasName="PE_PGRS17"><graphics x="415.8104019165039" y="475.78977966308594"/><att type="string" name="shared_name" value="Rv0978c"/></node>
<node id="1220" label="Rv1469" aliasName="ctpD"><graphics x="1425.6090698242188" y="694.4492645263672"/><att type="string" name="shared_name" value="Rv1469"/></node>
<node id="1221" label="Rv1888A" aliasName="Rv1888A"><graphics x="972.3808746337891" y="858.6249847412109"/><att type="string" name="shared_name" value="Rv1888A"/></node>
<node id="1222" label="Rv0151c" aliasName="PE1"><graphics x="409.87024688720703" y="340.4082794189453"/><att type="string" name="shared_name" value="Rv0151c"/></node>
<node id="1223" label="Rv2461c" aliasName="clpP"><graphics x="1264.1474151611328" y="1527.519302368164"/><att type="string" name="shared_name" value="Rv2461c"/></node>
<node id="1224" label="Rv3202c" aliasName="Rv3202c"><graphics x="841.0723962783813" y="1071.2912139892578"/><att type="string" name="shared_name" value="Rv3202c"/></node>
<node id="1225" label="Rv1516c" aliasName="Rv1516c"><graphics x="702.6230316162109" y="1591.4693145751953"/><att type="string" name="shared_name" value="Rv1516c"/></node>
<node id="1226" label="Rv2999" aliasName="lppY"><graphics x="1867.4185028076172" y="1428.2071075439453"/><att type="string" name="shared_name" value="Rv2999"/></node>
<node id="1227" label="Rv2878c" aliasName="mpt53"><graphics x="1144.2083587646484" y="1398.2614288330078"/><att type="string" name="shared_name" value="Rv2878c"/></node>
<node id="1228" label="Rv2997" aliasName="Rv2997"><graphics x="554.5177097320557" y="1455.3832550048828"/><att type="string" name="shared_name" value="Rv2997"/></node>
<node id="1229" label="Rv1273c" aliasName="Rv1273c"><graphics x="532.9477844238281" y="725.7678070068359"/><att type="string" name="shared_name" value="Rv1273c"/></node>
<node id="1230" label="Rv0565c" aliasName="Rv0565c"><graphics x="244.47918033599854" y="1129.2000274658203"/><att type="string" name="shared_name" value="Rv0565c"/></node>
<node id="1231" label="Rv1477" aliasName="Rv1477"><graphics x="544.7726440429688" y="954.8646697998047"/><att type="string" name="shared_name" value="Rv1477"/></node>
<node id="1232" label="Rv1470" aliasName="trxA"><graphics x="524.3905334472656" y="1228.6214141845703"/><att type="string" name="shared_name" value="Rv1470"/></node>
<node id="1233" label="Rv1471" aliasName="trxB1"><graphics x="521.6634826660156" y="1196.9245147705078"/><att type="string" name="shared_name" value="Rv1471"/></node>
<node id="1234" label="Rv1472" aliasName="echA12"><graphics x="904.7021179199219" y="604.4907073974609"/><att type="string" name="shared_name" value="Rv1472"/></node>
<node id="1235" label="Rv1473" aliasName="Rv1473"><graphics x="545.6931457519531" y="659.4804534912109"/><att type="string" name="shared_name" value="Rv1473"/></node>
<node id="1236" label="Rv0206c" aliasName="mmpL3"><graphics x="1670.5231628417969" y="691.9517059326172"/><att type="string" name="shared_name" value="Rv0206c"/></node>
<node id="1237" label="Rv1478" aliasName="Rv1478"><graphics x="529.7450561523438" y="1017.3984832763672"/><att type="string" name="shared_name" value="Rv1478"/></node>
<node id="1238" label="Rv1479" aliasName="moxR1"><graphics x="1447.9756774902344" y="1276.7438049316406"/><att type="string" name="shared_name" value="Rv1479"/></node>
<node id="1239" label="Rv0152c" aliasName="PE2"><graphics x="260.75084686279297" y="283.4502716064453"/><att type="string" name="shared_name" value="Rv0152c"/></node>
<node id="1240" label="Rv3895c" aliasName="Rv3895c"><graphics x="964.0378503799438" y="1110.1635284423828"/><att type="string" name="shared_name" value="Rv3895c"/></node>
<node id="1241" label="Rv0969" aliasName="ctpV"><graphics x="1372.2658386230469" y="632.0339813232422"/><att type="string" name="shared_name" value="Rv0969"/></node>
<node id="1242" label="Rv2495c" aliasName="pdhC"><graphics x="1813.054500579834" y="1603.6490020751953"/><att type="string" name="shared_name" value="Rv2495c"/></node>
<node id="1243" label="Rv3346c" aliasName="Rv3346c"><graphics x="1545.6612701416016" y="1591.4693145751953"/><att type="string" name="shared_name" value="Rv3346c"/></node>
<node id="1244" label="Rv1454c" aliasName="qor"><graphics x="971.425666809082" y="181.16162109375"/><att type="string" name="shared_name" value="Rv1454c"/></node>
<node id="1245" label="Rv0470c" aliasName="pcaA"><graphics x="123.09771728515625" y="988.0262298583984"/><att type="string" name="shared_name" value="Rv0470c"/></node>
<node id="1246" label="Rv0960" aliasName="Rv0960"><graphics x="1986.5651779174805" y="1165.2372589111328"/><att type="string" name="shared_name" value="Rv0960"/></node>
<node id="1247" label="Rv0012" aliasName="Rv0012"><graphics x="1136.0959777832031" y="1634.651626586914"/><att type="string" name="shared_name" value="Rv0012"/></node>
<node id="1248" label="Rv2123" aliasName="PPE37"><graphics x="97.62057781219482" y="230.83726501464844"/><att type="string" name="shared_name" value="Rv2123"/></node>
<node id="1249" label="Rv3743c" aliasName="ctpJ"><graphics x="1452.3603210449219" y="682.4783782958984"/><att type="string" name="shared_name" value="Rv3743c"/></node>
<node id="1250" label="Rv2125" aliasName="Rv2125"><graphics x="1285.6746673583984" y="1604.6046905517578"/><att type="string" name="shared_name" value="Rv2125"/></node>
<node id="1251" label="Rv3193c" aliasName="Rv3193c"><graphics x="1861.6669006347656" y="1631.6273040771484"/><att type="string" name="shared_name" value="Rv3193c"/></node>
<node id="1252" label="Rv2127" aliasName="ansP1"><graphics x="1521.0871887207031" y="1366.1649322509766"/><att type="string" name="shared_name" value="Rv2127"/></node>
<node id="1253" label="Rv0968" aliasName="Rv0968"><graphics x="1123.9412384033203" y="1227.0475616455078"/><att type="string" name="shared_name" value="Rv0968"/></node>
<node id="1254" label="Rv0967" aliasName="Rv0967"><graphics x="1324.926248550415" y="1455.3832550048828"/><att type="string" name="shared_name" value="Rv0967"/></node>
<node id="1255" label="Rv1979c" aliasName="Rv1979c"><graphics x="1295.7349939346313" y="1071.2912139892578"/><att type="string" name="shared_name" value="Rv1979c"/></node>
<node id="1256" label="Rv3347c" aliasName="PPE55"><graphics x="167.68231964111328" y="10.311813354492188"/><att type="string" name="shared_name" value="Rv3347c"/></node>
<node id="1257" label="Rv0131c" aliasName="fadE1"><graphics x="1504.246784210205" y="110.9830322265625"/><att type="string" name="shared_name" value="Rv0131c"/></node>
<node id="1258" label="Rv0025" aliasName="Rv0025"><graphics x="1853.1839084625244" y="1481.0881805419922"/><att type="string" name="shared_name" value="Rv0025"/></node>
<node id="1259" label="Rv0024" aliasName="Rv0024"><graphics x="545.2782592773438" y="987.0868988037109"/><att type="string" name="shared_name" value="Rv0024"/></node>
<node id="1260" label="Rv2440c" aliasName="obgE"><graphics x="1428.8160591125488" y="1568.4934844970703"/><att type="string" name="shared_name" value="Rv2440c"/></node>
<node id="1261" label="Rv0132c" aliasName="fgd2"><graphics x="1640.100456237793" y="177.5550537109375"/><att type="string" name="shared_name" value="Rv0132c"/></node>
<node id="1262" label="Rv3742c" aliasName="Rv3742c"><graphics x="210.29778385162354" y="1126.4921417236328"/><att type="string" name="shared_name" value="Rv3742c"/></node>
<node id="1263" label="Rv0029" aliasName="Rv0029"><graphics x="1303.3282775878906" y="1355.0808868408203"/><att type="string" name="shared_name" value="Rv0029"/></node>
<node id="1264" label="Rv0949" aliasName="uvrD1"><graphics x="829.4562463760376" y="1108.8105010986328"/><att type="string" name="shared_name" value="Rv0949"/></node>
<node id="1265" label="Rv1563c" aliasName="treY"><graphics x="481.6412353515625" y="1505.0362091064453"/><att type="string" name="shared_name" value="Rv1563c"/></node>
<node id="1266" label="Rv3343c" aliasName="PPE54"><graphics x="109.84870338439941" y="60.96650695800781"/><att type="string" name="shared_name" value="Rv3343c"/></node>
<node id="1267" label="Rv0032" aliasName="bioF2"><graphics x="120.1417236328125" y="1571.4383087158203"/><att type="string" name="shared_name" value="Rv0032"/></node>
<node id="1268" label="Rv1013" aliasName="pks16"><graphics x="997.8465042114258" y="309.97705078125"/><att type="string" name="shared_name" value="Rv1013"/></node>
<node id="1269" label="Rv3741c" aliasName="Rv3741c"><graphics x="250.67444705963135" y="1092.9549102783203"/><att type="string" name="shared_name" value="Rv3741c"/></node>
<node id="1270" label="Rv3854c" aliasName="ethA"><graphics x="168.10760593414307" y="1142.9895782470703"/><att type="string" name="shared_name" value="Rv3854c"/></node>
<node id="1271" label="Rv1522c" aliasName="mmpL12"><graphics x="1721.1671447753906" y="584.4764862060547"/><att type="string" name="shared_name" value="Rv1522c"/></node>
<node id="1272" label="Rv0035" aliasName="fadD34"><graphics x="1106.605110168457" y="348.3304443359375"/><att type="string" name="shared_name" value="Rv0035"/></node>
<node id="1273" label="Rv2143" aliasName="Rv2143"><graphics x="1220.1309356689453" y="1226.7642059326172"/><att type="string" name="shared_name" value="Rv2143"/></node>
<node id="1274" label="Rv1618" aliasName="tesB1"><graphics x="1822.6636199951172" y="1428.2710723876953"/><att type="string" name="shared_name" value="Rv1618"/></node>
<node id="1275" label="Rv1619" aliasName="Rv1619"><graphics x="296.66339111328125" y="1327.1629180908203"/><att type="string" name="shared_name" value="Rv1619"/></node>
<node id="1276" label="Rv3049c" aliasName="Rv3049c"><graphics x="127.0906114578247" y="1129.0503692626953"/><att type="string" name="shared_name" value="Rv3049c"/></node>
<node id="1277" label="Rv1019" aliasName="Rv1019"><graphics x="1846.2392272949219" y="580.8160858154297"/><att type="string" name="shared_name" value="Rv1019"/></node>
<node id="1278" label="Rv0945" aliasName="Rv0945"><graphics x="1215.1567153930664" y="357.993896484375"/><att type="string" name="shared_name" value="Rv0945"/></node>
<node id="1279" label="Rv0944" aliasName="Rv0944"><graphics x="797.5526428222656" y="1228.0908966064453"/><att type="string" name="shared_name" value="Rv0944"/></node>
<node id="1280" label="Rv0936" aliasName="pstA2"><graphics x="15.0" y="1530.4473419189453"/><att type="string" name="shared_name" value="Rv0936"/></node>
<node id="1281" label="Rv0938" aliasName="Rv0938"><graphics x="1500.4390029907227" y="1196.3085479736328"/><att type="string" name="shared_name" value="Rv0938"/></node>
<node id="1282" label="Rv1562c" aliasName="treZ"><graphics x="1765.2598190307617" y="1505.0362091064453"/><att type="string" name="shared_name" value="Rv1562c"/></node>
<node id="1283" label="Rv1675c" aliasName="Rv1675c"><graphics x="1209.4663619995117" y="1658.7733612060547"/><att type="string" name="shared_name" value="Rv1675c"/></node>
<node id="1284" label="Rv3894c" aliasName="Rv3894c"><graphics x="1408.9064331054688" y="976.7377166748047"/><att type="string" name="shared_name" value="Rv3894c"/></node>
<node id="1285" label="Rv0939" aliasName="Rv0939"><graphics x="1692.1383209228516" y="1603.7958526611328"/><att type="string" name="shared_name" value="Rv0939"/></node>
<node id="1286" label="Rv1600" aliasName="hisC1"><graphics x="1331.8612518310547" y="900.8799896240234"/><att type="string" name="shared_name" value="Rv1600"/></node>
<node id="1287" label="Rv3345c" aliasName="PE_PGRS50"><graphics x="474.91007232666016" y="451.1874237060547"/><att type="string" name="shared_name" value="Rv3345c"/></node>
<node id="1288" label="Rv2389c" aliasName="rpfD"><graphics x="505.09815311431885" y="1088.7989044189453"/><att type="string" name="shared_name" value="Rv2389c"/></node>
<node id="1289" label="Rv0050" aliasName="ponA1"><graphics x="503.231746673584" y="1658.7733612060547"/><att type="string" name="shared_name" value="Rv0050"/></node>
<node id="1290" label="Rv3740c" aliasName="Rv3740c"><graphics x="425.4900207519531" y="981.9448699951172"/><att type="string" name="shared_name" value="Rv3740c"/></node>
<node id="1291" label="Rv1609" aliasName="trpE"><graphics x="600.0858459472656" y="1352.992691040039"/><att type="string" name="shared_name" value="Rv1609"/></node>
<node id="1292" label="Rv2404c" aliasName="lepA"><graphics x="493.3963928222656" y="853.7939910888672"/><att type="string" name="shared_name" value="Rv2404c"/></node>
<node id="1293" label="Rv1009" aliasName="rpfB"><graphics x="533.9097375869751" y="1107.6082305908203"/><att type="string" name="shared_name" value="Rv1009"/></node>
<node id="1294" label="Rv0930" aliasName="pstA1"><graphics x="32.458251953125" y="1505.0362091064453"/><att type="string" name="shared_name" value="Rv0930"/></node>
<node id="1295" label="Rv0933" aliasName="pstB"><graphics x="505.3981018066406" y="697.5914764404297"/><att type="string" name="shared_name" value="Rv0933"/></node>
<node id="1296" label="Rv0724A" aliasName="Rv0724A"><graphics x="820.7084503173828" y="819.1928558349609"/><att type="string" name="shared_name" value="Rv0724A"/></node>
<node id="1297" label="Rv0935" aliasName="pstC1"><graphics x="324.33460426330566" y="1484.4994659423828"/><att type="string" name="shared_name" value="Rv0935"/></node>
<node id="1298" label="Rv0934" aliasName="pstS1"><graphics x="417.8529968261719" y="1197.0097198486328"/><att type="string" name="shared_name" value="Rv0934"/></node>
<node id="1299" label="Rv1934c" aliasName="fadE17"><graphics x="1593.1762313842773" y="222.63818359375"/><att type="string" name="shared_name" value="Rv1934c"/></node>
<node id="1300" label="Rv1633" aliasName="uvrB"><graphics x="448.5153503417969" y="1228.7538299560547"/><att type="string" name="shared_name" value="Rv1633"/></node>
<node id="1301" label="Rv3804c" aliasName="fbpA"><graphics x="639.7904052734375" y="1305.8455657958984"/><att type="string" name="shared_name" value="Rv3804c"/></node>
<node id="1302" label="Rv2173" aliasName="idsA2"><graphics x="1940.170394897461" y="832.1205902099609"/><att type="string" name="shared_name" value="Rv2173"/></node>
<node id="1303" label="Rv3899c" aliasName="Rv3899c"><graphics x="1273.9916687011719" y="1368.2705841064453"/><att type="string" name="shared_name" value="Rv3899c"/></node>
<node id="1304" label="Rv3567c" aliasName="Rv3567c"><graphics x="937.6935729980469" y="1196.414810180664"/><att type="string" name="shared_name" value="Rv3567c"/></node>
<node id="1305" label="Rv0929" aliasName="pstC2"><graphics x="314.00281715393066" y="1455.3832550048828"/><att type="string" name="shared_name" value="Rv0929"/></node>
<node id="1306" label="Rv0928" aliasName="pstS3"><graphics x="418.5153503417969" y="1165.2372589111328"/><att type="string" name="shared_name" value="Rv0928"/></node>
<node id="1307" label="Rv0921" aliasName="Rv0921"><graphics x="1029.0727624893188" y="1105.9764251708984"/><att type="string" name="shared_name" value="Rv0921"/></node>
<node id="1308" label="Rv0922" aliasName="Rv0922"><graphics x="567.1935882568359" y="888.2322235107422"/><att type="string" name="shared_name" value="Rv0922"/></node>
<node id="1309" label="Rv1935c" aliasName="echA13"><graphics x="954.9001159667969" y="589.5324554443359"/><att type="string" name="shared_name" value="Rv1935c"/></node>
<node id="1310" label="Rv1626" aliasName="Rv1626"><graphics x="1767.696762084961" y="892.6534881591797"/><att type="string" name="shared_name" value="Rv1626"/></node>
<node id="1311" label="Rv3803c" aliasName="fbpD"><graphics x="661.1181640625" y="1280.7696990966797"/><att type="string" name="shared_name" value="Rv3803c"/></node>
<node id="1312" label="Rv0918" aliasName="Rv0918"><graphics x="286.0714416503906" y="1637.8097381591797"/><att type="string" name="shared_name" value="Rv0918"/></node>
<node id="1313" label="Rv0435c" aliasName="Rv0435c"><graphics x="1935.5311737060547" y="1398.2614288330078"/><att type="string" name="shared_name" value="Rv0435c"/></node>
<node id="1314" label="Rv0910" aliasName="Rv0910"><graphics x="300.67767333984375" y="1550.4473419189453"/><att type="string" name="shared_name" value="Rv0910"/></node>
<node id="1315" label="Rv0911" aliasName="Rv0911"><graphics x="856.7063694000244" y="1455.3832550048828"/><att type="string" name="shared_name" value="Rv0911"/></node>
<node id="1316" label="Rv1629" aliasName="polA"><graphics x="927.1428527832031" y="1372.5449981689453"/><att type="string" name="shared_name" value="Rv1629"/></node>
<node id="1317" label="Rv2386c" aliasName="mbtI"><graphics x="570.0276184082031" y="1374.113052368164"/><att type="string" name="shared_name" value="Rv2386c"/></node>
<node id="1318" label="Rv0472c" aliasName="Rv0472c"><graphics x="473.800537109375" y="1550.4473419189453"/><att type="string" name="shared_name" value="Rv0472c"/></node>
<node id="1319" label="Rv1452c" aliasName="PE_PGRS28"><graphics x="504.0599136352539" y="236.8638153076172"/><att type="string" name="shared_name" value="Rv1452c"/></node>
<node id="1320" label="Rv2448c" aliasName="valS"><graphics x="193.16519165039062" y="1199.2780303955078"/><att type="string" name="shared_name" value="Rv2448c"/></node>
<node id="1321" label="Rv1656" aliasName="argF"><graphics x="828.6243896484375" y="1569.7359161376953"/><att type="string" name="shared_name" value="Rv1656"/></node>
<node id="1322" label="Rv1655" aliasName="argD"><graphics x="1628.2749872207642" y="1093.5744171142578"/><att type="string" name="shared_name" value="Rv1655"/></node>
<node id="1323" label="Rv2191" aliasName="Rv2191"><graphics x="1092.1047449111938" y="1102.7619171142578"/><att type="string" name="shared_name" value="Rv2191"/></node>
<node id="1324" label="Rv3569c" aliasName="bphD"><graphics x="1190.610694885254" y="94.796630859375"/><att type="string" name="shared_name" value="Rv3569c"/></node>
<node id="1325" label="Rv0905" aliasName="echA6"><graphics x="873.1147155761719" y="620.1884002685547"/><att type="string" name="shared_name" value="Rv0905"/></node>
<node id="1326" label="Rv0908" aliasName="ctpE"><graphics x="1420.5553588867188" y="638.8321380615234"/><att type="string" name="shared_name" value="Rv0908"/></node>
<node id="1327" label="Rv0907" aliasName="Rv0907"><graphics x="1510.7400512695312" y="954.8646697998047"/><att type="string" name="shared_name" value="Rv0907"/></node>
<node id="1328" label="Rv2498c" aliasName="citE"><graphics x="451.6412353515625" y="1529.3145294189453"/><att type="string" name="shared_name" value="Rv2498c"/></node>
<node id="1329" label="Rv2383c" aliasName="mbtB"><graphics x="983.0971145629883" y="337.1456604003906"/><att type="string" name="shared_name" value="Rv2383c"/></node>
<node id="1330" label="Rv2041c" aliasName="Rv2041c"><graphics x="190.11529541015625" y="1352.2611083984375"/><att type="string" name="shared_name" value="Rv2041c"/></node>
<node id="1331" label="Rv0731c" aliasName="Rv0731c"><graphics x="922.2340240478516" y="860.2463226318359"/><att type="string" name="shared_name" value="Rv0731c"/></node>
<node id="1332" label="Rv0248c" aliasName="sdhA"><graphics x="147.4205322265625" y="1249.7414093017578"/><att type="string" name="shared_name" value="Rv0248c"/></node>
<node id="1333" label="Rv2187" aliasName="fadD15"><graphics x="944.0529861450195" y="504.7685089111328"/><att type="string" name="shared_name" value="Rv2187"/></node>
<node id="1334" label="Rv2181" aliasName="Rv2181"><graphics x="715.4626770019531" y="1636.8265838623047"/><att type="string" name="shared_name" value="Rv2181"/></node>
<node id="1335" label="Rv1644" aliasName="tsnR"><graphics x="1191.298807144165" y="1455.3832550048828"/><att type="string" name="shared_name" value="Rv1644"/></node>
<node id="1336" label="Rv1646" aliasName="PE17"><graphics x="389.22852325439453" y="512.8186492919922"/><att type="string" name="shared_name" value="Rv1646"/></node>
<node id="1337" label="Rv3801c" aliasName="fadD32"><graphics x="1092.6638259887695" y="389.8910217285156"/><att type="string" name="shared_name" value="Rv3801c"/></node>
<node id="1338" label="Rv0009" aliasName="ppiA"><graphics x="1387.6929550170898" y="1505.0362091064453"/><att type="string" name="shared_name" value="Rv0009"/></node>
<node id="1339" label="Rv2497c" aliasName="pdhA"><graphics x="473.231746673584" y="1662.3463592529297"/><att type="string" name="shared_name" value="Rv2497c"/></node>
<node id="1340" label="Rv2040c" aliasName="Rv2040c"><graphics x="1341.8213653564453" y="1226.3659210205078"/><att type="string" name="shared_name" value="Rv2040c"/></node>
<node id="1341" label="Rv1450c" aliasName="PE_PGRS27"><graphics x="424.64417266845703" y="401.15882873535156"/><att type="string" name="shared_name" value="Rv1450c"/></node>
<node id="1342" label="Rv2176" aliasName="pknL"><graphics x="1586.6295471191406" y="644.4918670654297"/><att type="string" name="shared_name" value="Rv2176"/></node>
<node id="1343" label="Rv0247c" aliasName="Rv0247c"><graphics x="1073.1174011230469" y="1277.3449249267578"/><att type="string" name="shared_name" value="Rv0247c"/></node>
<node id="1344" label="Rv2174" aliasName="Rv2174"><graphics x="1080.6218795776367" y="1658.7733612060547"/><att type="string" name="shared_name" value="Rv2174"/></node>
<node id="1345" label="Rv0099" aliasName="fadD10"><graphics x="949.8647537231445" y="362.19036865234375"/><att type="string" name="shared_name" value="Rv0099"/></node>
<node id="1346" label="Rv2988c" aliasName="leuC"><graphics x="161.640869140625" y="1398.2614288330078"/><att type="string" name="shared_name" value="Rv2988c"/></node>
<node id="1347" label="Rv1077" aliasName="cbs"><graphics x="500.6624755859375" y="1306.0032501220703"/><att type="string" name="shared_name" value="Rv1077"/></node>
<node id="1348" label="Rv2381c" aliasName="mbtD"><graphics x="1009.8158645629883" y="129.9840087890625"/><att type="string" name="shared_name" value="Rv2381c"/></node>
<node id="1349" label="Rv1070c" aliasName="echA8"><graphics x="913.6442565917969" y="706.3107757568359"/><att type="string" name="shared_name" value="Rv1070c"/></node>
<node id="1350" label="Rv1076" aliasName="lipU"><graphics x="696.9817810058594" y="672.7071380615234"/><att type="string" name="shared_name" value="Rv1076"/></node>
<node id="1351" label="Rv1079" aliasName="metB"><graphics x="91.68310546875" y="1517.7913360595703"/><att type="string" name="shared_name" value="Rv1079"/></node>
<node id="1352" label="Rv0096" aliasName="PPE1"><graphics x="144.29008865356445" y="139.90969848632812"/><att type="string" name="shared_name" value="Rv0096"/></node>
<node id="1353" label="Rv3450c" aliasName="Rv3450c"><graphics x="930.0849695205688" y="1105.2288360595703"/><att type="string" name="shared_name" value="Rv3450c"/></node>
<node id="1354" label="Rv3080c" aliasName="pknK"><graphics x="1561.8017883300781" y="642.6603240966797"/><att type="string" name="shared_name" value="Rv3080c"/></node>
<node id="1355" label="Rv2021c" aliasName="Rv2021c"><graphics x="128.421142578125" y="1606.7254180908203"/><att type="string" name="shared_name" value="Rv2021c"/></node>
<node id="1356" label="Rv3174" aliasName="Rv3174"><graphics x="1238.042091369629" y="280.6856689453125"/><att type="string" name="shared_name" value="Rv3174"/></node>
<node id="1357" label="Rv0728c" aliasName="serA2"><graphics x="1049.1737823486328" y="1398.2614288330078"/><att type="string" name="shared_name" value="Rv0728c"/></node>
<node id="1358" label="Rv0040c" aliasName="mtc28"><graphics x="1568.9321479797363" y="1550.4473419189453"/><att type="string" name="shared_name" value="Rv0040c"/></node>
<node id="1359" label="Rv3042c" aliasName="serB2"><graphics x="606.1868286132812" y="1041.7781219482422"/><att type="string" name="shared_name" value="Rv3042c"/></node>
<node id="1360" label="Rv1930c" aliasName="Rv1930c"><graphics x="1609.6937103271484" y="1428.5279083251953"/><att type="string" name="shared_name" value="Rv1930c"/></node>
<node id="1361" label="Rv0327c" aliasName="cyp135A1"><graphics x="260.1915588378906" y="861.9955291748047"/><att type="string" name="shared_name" value="Rv0327c"/></node>
<node id="1362" label="Rv2048c" aliasName="pks12"><graphics x="912.482063293457" y="237.03167724609375"/><att type="string" name="shared_name" value="Rv2048c"/></node>
<node id="1363" label="Rv1082" aliasName="mca"><graphics x="1117.250955581665" y="1455.3832550048828"/><att type="string" name="shared_name" value="Rv1082"/></node>
<node id="1364" label="Rv2946c" aliasName="pks1"><graphics x="945.4364700317383" y="226.43405151367188"/><att type="string" name="shared_name" value="Rv2946c"/></node>
<node id="1365" label="Rv2382c" aliasName="mbtC"><graphics x="1040.4539260864258" y="129.31475830078125"/><att type="string" name="shared_name" value="Rv2382c"/></node>
<node id="1366" label="Rv1071c" aliasName="echA9"><graphics x="935.4139099121094" y="751.6660003662109"/><att type="string" name="shared_name" value="Rv1071c"/></node>
<node id="1367" label="Rv1405c" aliasName="Rv1405c"><graphics x="1208.5986633300781" y="613.5466156005859"/><att type="string" name="shared_name" value="Rv1405c"/></node>
<node id="1368" label="Rv3183" aliasName="Rv3183"><graphics x="155.22732543945312" y="1591.4693145751953"/><att type="string" name="shared_name" value="Rv3183"/></node>
<node id="1369" label="Rv3182" aliasName="Rv3182"><graphics x="67.572021484375" y="1550.4473419189453"/><att type="string" name="shared_name" value="Rv3182"/></node>
<node id="1370" label="Rv3185" aliasName="Rv3185"><graphics x="1484.5924530029297" y="902.7859344482422"/><att type="string" name="shared_name" value="Rv3185"/></node>
<node id="1371" label="Rv3184" aliasName="Rv3184"><graphics x="1871.912353515625" y="1274.3479690551758"/><att type="string" name="shared_name" value="Rv3184"/></node>
<node id="1372" label="Rv3175" aliasName="Rv3175"><graphics x="1238.5208826065063" y="1101.555435180664"/><att type="string" name="shared_name" value="Rv3175"/></node>
<node id="1373" label="Rv3177" aliasName="Rv3177"><graphics x="1416.1658115386963" y="1455.3832550048828"/><att type="string" name="shared_name" value="Rv3177"/></node>
<node id="1374" label="Rv3178" aliasName="Rv3178"><graphics x="466.6700134277344" y="1637.1671600341797"/><att type="string" name="shared_name" value="Rv3178"/></node>
<node id="1375" label="Rv3179" aliasName="Rv3179"><graphics x="1791.261474609375" y="1005.2456512451172"/><att type="string" name="shared_name" value="Rv3179"/></node>
<node id="1376" label="Rv0494" aliasName="Rv0494"><graphics x="227.42919921875" y="1638.3404998779297"/><att type="string" name="shared_name" value="Rv0494"/></node>
<node id="1377" label="Rv0491" aliasName="regX3"><graphics x="1770.4749603271484" y="806.5054168701172"/><att type="string" name="shared_name" value="Rv0491"/></node>
<node id="1378" label="Rv2710" aliasName="sigB"><graphics x="317.6183776855469" y="1228.9391632080078"/><att type="string" name="shared_name" value="Rv2710"/></node>
<node id="1379" label="Rv2711" aliasName="ideR"><graphics x="1294.926248550415" y="1455.3832550048828"/><att type="string" name="shared_name" value="Rv2711"/></node>
<node id="1380" label="Rv2713" aliasName="sthA"><graphics x="1682.8881072998047" y="886.4994354248047"/><att type="string" name="shared_name" value="Rv2713"/></node>
<node id="1381" label="Rv2047c" aliasName="Rv2047c"><graphics x="15.0" y="1571.4693145751953"/><att type="string" name="shared_name" value="Rv2047c"/></node>
<node id="1382" label="Rv2714" aliasName="Rv2714"><graphics x="1313.5097045898438" y="1591.4693145751953"/><att type="string" name="shared_name" value="Rv2714"/></node>
<node id="1383" label="Rv2715" aliasName="Rv2715"><graphics x="1192.3683853149414" y="130.51226806640625"/><att type="string" name="shared_name" value="Rv2715"/></node>
<node id="1384" label="Rv3003c" aliasName="ilvB1"><graphics x="406.85186767578125" y="1428.9589385986328"/><att type="string" name="shared_name" value="Rv3003c"/></node>
<node id="1385" label="Rv1073" aliasName="Rv1073"><graphics x="704.3259973526001" y="1135.4626007080078"/><att type="string" name="shared_name" value="Rv1073"/></node>
<node id="1386" label="Rv2449c" aliasName="Rv2449c"><graphics x="939.4293060302734" y="1591.4693145751953"/><att type="string" name="shared_name" value="Rv2449c"/></node>
<node id="1387" label="Rv2947c" aliasName="pks15"><graphics x="929.1635818481445" y="66.24853515625"/><att type="string" name="shared_name" value="Rv2947c"/></node>
<node id="1388" label="Rv0244c" aliasName="fadE5"><graphics x="1503.110499382019" y="10.0"/><att type="string" name="shared_name" value="Rv0244c"/></node>
<node id="1389" label="Rv2045c" aliasName="lipT"><graphics x="1621.3059463500977" y="1195.4728546142578"/><att type="string" name="shared_name" value="Rv2045c"/></node>
<node id="1390" label="Rv3192" aliasName="Rv3192"><graphics x="1688.389030456543" y="55.82666015625"/><att type="string" name="shared_name" value="Rv3192"/></node>
<node id="1391" label="Rv3082c" aliasName="virS"><graphics x="570.252685546875" y="1398.2614288330078"/><att type="string" name="shared_name" value="Rv3082c"/></node>
<node id="1392" label="Rv2741" aliasName="PE_PGRS47"><graphics x="353.3062210083008" y="372.6901092529297"/><att type="string" name="shared_name" value="Rv2741"/></node>
<node id="1393" label="Rv2340c" aliasName="PE_PGRS39"><graphics x="355.94300079345703" y="335.56858825683594"/><att type="string" name="shared_name" value="Rv2340c"/></node>
<node id="1394" label="Rv3186" aliasName="Rv3186"><graphics x="1839.742431640625" y="1257.839427947998"/><att type="string" name="shared_name" value="Rv3186"/></node>
<node id="1395" label="Rv0042c" aliasName="Rv0042c"><graphics x="613.818359375" y="1429.8323516845703"/><att type="string" name="shared_name" value="Rv0042c"/></node>
<node id="1396" label="Rv3187" aliasName="Rv3187"><graphics x="1457.6245574951172" y="887.2704315185547"/><att type="string" name="shared_name" value="Rv3187"/></node>
<node id="1397" label="Rv2223c" aliasName="Rv2223c"><graphics x="954.6177520751953" y="1429.0890655517578"/><att type="string" name="shared_name" value="Rv2223c"/></node>
<node id="1398" label="Rv2948c" aliasName="fadD22"><graphics x="950.8259963989258" y="287.87701416015625"/><att type="string" name="shared_name" value="Rv2948c"/></node>
<node id="1399" label="Rv1088" aliasName="PE9"><graphics x="517.2009048461914" y="522.7834930419922"/><att type="string" name="shared_name" value="Rv1088"/></node>
<node id="1400" label="Rv1087" aliasName="PE_PGRS21"><graphics x="495.86096954345703" y="282.2605438232422"/><att type="string" name="shared_name" value="Rv1087"/></node>
<node id="1401" label="Rv2380c" aliasName="mbtE"><graphics x="941.389289855957" y="460.0811462402344"/><att type="string" name="shared_name" value="Rv2380c"/></node>
<node id="1402" label="Rv1086" aliasName="Rv1086"><graphics x="832.5669860839844" y="1196.6081085205078"/><att type="string" name="shared_name" value="Rv1086"/></node>
<node id="1403" label="Rv0044c" aliasName="Rv0044c"><graphics x="1659.132926940918" y="241.36978149414062"/><att type="string" name="shared_name" value="Rv0044c"/></node>
<node id="1404" label="Rv2022c" aliasName="Rv2022c"><graphics x="90.1417236328125" y="1571.4641876220703"/><att type="string" name="shared_name" value="Rv2022c"/></node>
<node id="1405" label="Rv0980c" aliasName="PE_PGRS18"><graphics x="400.6735610961914" y="448.25474548339844"/><att type="string" name="shared_name" value="Rv0980c"/></node>
<node id="1406" label="Rv3041c" aliasName="Rv3041c"><graphics x="455.6629943847656" y="750.1824188232422"/><att type="string" name="shared_name" value="Rv3041c"/></node>
<node id="1407" label="Rv3197" aliasName="Rv3197"><graphics x="1029.484567642212" y="1483.1417388916016"/><att type="string" name="shared_name" value="Rv3197"/></node>
<node id="1408" label="Rv1094" aliasName="desA2"><graphics x="988.9527206420898" y="1658.7733612060547"/><att type="string" name="shared_name" value="Rv1094"/></node>
<node id="1409" label="Rv2224c" aliasName="Rv2224c"><graphics x="955.6176300048828" y="1398.2614288330078"/><att type="string" name="shared_name" value="Rv2224c"/></node>
<node id="1410" label="Rv1095" aliasName="phoH2"><graphics x="1801.2337951660156" y="1626.9354705810547"/><att type="string" name="shared_name" value="Rv1095"/></node>
<node id="1411" label="Rv1093" aliasName="glyA"><graphics x="1247.730209350586" y="1428.8731231689453"/><att type="string" name="shared_name" value="Rv1093"/></node>
<node id="1412" label="Rv1933c" aliasName="fadE18"><graphics x="1505.89497756958" y="178.18145751953125"/><att type="string" name="shared_name" value="Rv1933c"/></node>
<node id="1413" label="Rv1091" aliasName="PE_PGRS22"><graphics x="391.25577545166016" y="356.4265594482422"/><att type="string" name="shared_name" value="Rv1091"/></node>
<node id="1414" label="Rv1036c" aliasName="Rv1036c"><graphics x="479.15618896484375" y="1374.9619903564453"/><att type="string" name="shared_name" value="Rv1036c"/></node>
<node id="1415" label="Rv1030" aliasName="kdpB"><graphics x="1416.0913391113281" y="666.5963592529297"/><att type="string" name="shared_name" value="Rv1030"/></node>
<node id="1416" label="Rv0055" aliasName="rpsR"><graphics x="1349.5516052246094" y="1626.9354705810547"/><att type="string" name="shared_name" value="Rv0055"/></node>
<node id="1417" label="Rv0058" aliasName="dnaB"><graphics x="1331.1655807495117" y="1658.8776092529297"/><att type="string" name="shared_name" value="Rv0058"/></node>
<node id="1418" label="Rv0052" aliasName="Rv0052"><graphics x="1603.5264739990234" y="1398.2614288330078"/><att type="string" name="shared_name" value="Rv0052"/></node>
<node id="1419" label="Rv1074c" aliasName="fadA3"><graphics x="1801.5284042358398" y="10.0"/><att type="string" name="shared_name" value="Rv1074c"/></node>
<node id="1420" label="Rv0242c" aliasName="fabG"><graphics x="1196.2741775512695" y="382.89801025390625"/><att type="string" name="shared_name" value="Rv0242c"/></node>
<node id="1421" label="Rv1458c" aliasName="Rv1458c"><graphics x="572.4172668457031" y="708.1399993896484"/><att type="string" name="shared_name" value="Rv1458c"/></node>
<node id="1422" label="Rv3855" aliasName="ethR"><graphics x="716.2288208007812" y="1550.4473419189453"/><att type="string" name="shared_name" value="Rv3855"/></node>
<node id="1423" label="Rv0467" aliasName="icl"><graphics x="1220.0722351074219" y="1348.1377410888672"/><att type="string" name="shared_name" value="Rv0467"/></node>
<node id="1424" label="Rv0466" aliasName="Rv0466"><graphics x="1315.2555694580078" y="1505.0362091064453"/><att type="string" name="shared_name" value="Rv0466"/></node>
<node id="1425" label="Rv2943A" aliasName="Rv2943A"><graphics x="1830.1690979003906" y="1349.6720733642578"/><att type="string" name="shared_name" value="Rv2943A"/></node>
<node id="1426" label="Rv0469" aliasName="umaA"><graphics x="55.4912109375" y="966.9732513427734"/><att type="string" name="shared_name" value="Rv0469"/></node>
<node id="1427" label="Rv0468" aliasName="fadB2"><graphics x="1840.315284729004" y="1223.1942901611328"/><att type="string" name="shared_name" value="Rv0468"/></node>
<node id="1428" label="Rv3046c" aliasName="Rv3046c"><graphics x="500.87671852111816" y="1455.3832550048828"/><att type="string" name="shared_name" value="Rv3046c"/></node>
<node id="1429" label="Rv0462" aliasName="lpd"><graphics x="1665.3740692138672" y="839.1449432373047"/><att type="string" name="shared_name" value="Rv0462"/></node>
<node id="1430" label="Rv2026c" aliasName="Rv2026c"><graphics x="1661.0738906860352" y="1176.7126007080078"/><att type="string" name="shared_name" value="Rv2026c"/></node>
<node id="1431" label="Rv2825c" aliasName="Rv2825c"><graphics x="858.6243896484375" y="1569.6524200439453"/><att type="string" name="shared_name" value="Rv2825c"/></node>
<node id="1432" label="Rv1674c" aliasName="Rv1674c"><graphics x="1259.5862121582031" y="1634.3102264404297"/><att type="string" name="shared_name" value="Rv1674c"/></node>
<node id="1433" label="Rv1035c" aliasName="Rv1035c"><graphics x="521.1737670898438" y="1327.1629180908203"/><att type="string" name="shared_name" value="Rv1035c"/></node>
<node id="1434" label="Rv0725c" aliasName="Rv0725c"><graphics x="1064.3333892822266" y="912.1024627685547"/><att type="string" name="shared_name" value="Rv0725c"/></node>
<node id="1435" label="Rv3048c" aliasName="nrdF2"><graphics x="1905.266658782959" y="1603.4470977783203"/><att type="string" name="shared_name" value="Rv3048c"/></node>
<node id="1436" label="Rv0994" aliasName="moeA1"><graphics x="1429.4569244384766" y="1591.4693145751953"/><att type="string" name="shared_name" value="Rv0994"/></node>
<node id="1437" label="Rv0889c" aliasName="citA"><graphics x="596.3853759765625" y="1196.8231964111328"/><att type="string" name="shared_name" value="Rv0889c"/></node>
<node id="1438" label="Rv3746c" aliasName="PE34"><graphics x="1234.1474151611328" y="1505.0362091064453"/><att type="string" name="shared_name" value="Rv3746c"/></node>
<node id="1439" label="Rv0068" aliasName="Rv0068"><graphics x="849.9600830078125" y="1286.9041290283203"/><att type="string" name="shared_name" value="Rv0068"/></node>
<node id="1440" label="Rv1022" aliasName="lpqU"><graphics x="799.9385528564453" y="1398.2614288330078"/><att type="string" name="shared_name" value="Rv1022"/></node>
<node id="1441" label="Rv1020" aliasName="mfd"><graphics x="450.3351745605469" y="1196.9697570800781"/><att type="string" name="shared_name" value="Rv1020"/></node>
<node id="1442" label="Rv0064" aliasName="Rv0064"><graphics x="1892.1358947753906" y="1626.9354705810547"/><att type="string" name="shared_name" value="Rv0064"/></node>
<node id="1443" label="Rv0065" aliasName="Rv0065"><graphics x="1969.239242553711" y="1195.7116241455078"/><att type="string" name="shared_name" value="Rv0065"/></node>
<node id="1444" label="Rv0063" aliasName="Rv0063"><graphics x="1475.5070123672485" y="1103.3390655517578"/><att type="string" name="shared_name" value="Rv0063"/></node>
<node id="1445" label="Rv0072" aliasName="Rv0072"><graphics x="1646.1255950927734" y="1398.2614288330078"/><att type="string" name="shared_name" value="Rv0072"/></node>
<node id="1446" label="Rv3844" aliasName="Rv3844"><graphics x="1180.430404663086" y="1398.2614288330078"/><att type="string" name="shared_name" value="Rv3844"/></node>
<node id="1447" label="Rv0458" aliasName="Rv0458"><graphics x="215.5260009765625" y="989.4781951904297"/><att type="string" name="shared_name" value="Rv0458"/></node>
<node id="1448" label="Rv2490c" aliasName="PE_PGRS43"><graphics x="498.2908401489258" y="470.3002166748047"/><att type="string" name="shared_name" value="Rv2490c"/></node>
<node id="1449" label="Rv0453" aliasName="PPE11"><graphics x="127.28537368774414" y="125.79032897949219"/><att type="string" name="shared_name" value="Rv0453"/></node>
<node id="1450" label="Rv3787c" aliasName="Rv3787c"><graphics x="841.1574249267578" y="853.2419281005859"/><att type="string" name="shared_name" value="Rv3787c"/></node>
<node id="1451" label="Rv3840" aliasName="Rv3840"><graphics x="25.4912109375" y="954.8646697998047"/><att type="string" name="shared_name" value="Rv3840"/></node>
<node id="1452" label="Rv0983" aliasName="pepD"><graphics x="1800.3025608062744" y="1455.3832550048828"/><att type="string" name="shared_name" value="Rv0983"/></node>
<node id="1453" label="Rv2115c" aliasName="Rv2115c"><graphics x="1952.8448944091797" y="1428.0178985595703"/><att type="string" name="shared_name" value="Rv2115c"/></node>
<node id="1454" label="Rv0984" aliasName="moaB2"><graphics x="1255.6746673583984" y="1604.684555053711"/><att type="string" name="shared_name" value="Rv0984"/></node>
<node id="1455" label="Rv0986" aliasName="Rv0986"><graphics x="576.4629211425781" y="661.6324310302734"/><att type="string" name="shared_name" value="Rv0986"/></node>
<node id="1456" label="Rv2108" aliasName="PPE36"><graphics x="109.07937526702881" y="131.54501342773438"/><att type="string" name="shared_name" value="Rv2108"/></node>
<node id="1457" label="Rv0726c" aliasName="Rv0726c"><graphics x="860.2694244384766" y="825.1012420654297"/><att type="string" name="shared_name" value="Rv0726c"/></node>
<node id="1458" label="Rv2107" aliasName="PE22"><graphics x="583.841926574707" y="496.0718231201172"/><att type="string" name="shared_name" value="Rv2107"/></node>
<node id="1459" label="Rv2106" aliasName="Rv2106"><graphics x="1464.550033569336" y="838.1623992919922"/><att type="string" name="shared_name" value="Rv2106"/></node>
<node id="1460" label="Rv1034c" aliasName="Rv1034c"><graphics x="352.8158874511719" y="1197.0345001220703"/><att type="string" name="shared_name" value="Rv1034c"/></node>
<node id="1461" label="Rv0490" aliasName="senX3"><graphics x="1079.9909362792969" y="744.9459075927734"/><att type="string" name="shared_name" value="Rv0490"/></node>
<node id="1462" label="Rv2105" aliasName="Rv2105"><graphics x="1840.8350830078125" y="1297.572714805603"/><att type="string" name="shared_name" value="Rv2105"/></node>
<node id="1463" label="Rv0073" aliasName="Rv0073"><graphics x="526.6985168457031" y="647.4314422607422"/><att type="string" name="shared_name" value="Rv0073"/></node>
<node id="1464" label="Rv1056" aliasName="Rv1056"><graphics x="1417.6929550170898" y="1527.2885284423828"/><att type="string" name="shared_name" value="Rv1056"/></node>
<node id="1465" label="Rv1058" aliasName="fadD14"><graphics x="1021.716682434082" y="412.4217834472656"/><att type="string" name="shared_name" value="Rv1058"/></node>
<node id="1466" label="Rv0075" aliasName="Rv0075"><graphics x="1405.8518524169922" y="818.8352508544922"/><att type="string" name="shared_name" value="Rv0075"/></node>
<node id="1467" label="Rv2982c" aliasName="gpsA"><graphics x="1439.6271667480469" y="1626.9354705810547"/><att type="string" name="shared_name" value="Rv2982c"/></node>
<node id="1468" label="Rv1059" aliasName="Rv1059"><graphics x="504.3061981201172" y="1606.4691314697266"/><att type="string" name="shared_name" value="Rv1059"/></node>
<node id="1469" label="Rv2100" aliasName="Rv2100"><graphics x="101.57809448242188" y="1165.2372589111328"/><att type="string" name="shared_name" value="Rv2100"/></node>
<node id="1470" label="Rv0981" aliasName="mprA"><graphics x="1810.747055053711" y="860.6437225341797"/><att type="string" name="shared_name" value="Rv0981"/></node>
<node id="1471" label="Rv1054" aliasName="Rv1054"><graphics x="1585.5989685058594" y="1302.8757781982422"/><att type="string" name="shared_name" value="Rv1054"/></node>
<node id="1472" label="Rv0982" aliasName="Rv0982"><graphics x="1030.1812438964844" y="614.5582733154297"/><att type="string" name="shared_name" value="Rv0982"/></node>
<node id="1473" label="Rv0489" aliasName="gpmA"><graphics x="1125.0504236221313" y="1138.0404815673828"/><att type="string" name="shared_name" value="Rv0489"/></node>
<node id="1474" label="Rv0488" aliasName="Rv0488"><graphics x="1459.4569244384766" y="1604.2174835205078"/><att type="string" name="shared_name" value="Rv0488"/></node>
<node id="1475" label="Rv2703" aliasName="sigA"><graphics x="320.3848571777344" y="1165.2372589111328"/><att type="string" name="shared_name" value="Rv2703"/></node>
<node id="1476" label="Rv3876" aliasName="Rv3876"><graphics x="66.10302734375" y="890.5258026123047"/><att type="string" name="shared_name" value="Rv3876"/></node>
<node id="1477" label="Rv0083" aliasName="Rv0083"><graphics x="1762.2384338378906" y="1337.4683380126953"/><att type="string" name="shared_name" value="Rv0083"/></node>
<node id="1478" label="Rv0082" aliasName="Rv0082"><graphics x="1653.7681465148926" y="1550.4473419189453"/><att type="string" name="shared_name" value="Rv0082"/></node>
<node id="1479" label="Rv1033c" aliasName="trcR"><graphics x="1868.211166381836" y="799.8121795654297"/><att type="string" name="shared_name" value="Rv1033c"/></node>
<node id="1480" label="Rv3872" aliasName="PE35"><graphics x="1213.2511749267578" y="1527.7227325439453"/><att type="string" name="shared_name" value="Rv3872"/></node>
<node id="1481" label="Rv0483" aliasName="lprQ"><graphics x="716.6891479492188" y="1010.3107147216797"/><att type="string" name="shared_name" value="Rv0483"/></node>
<node id="1482" label="Rv3873" aliasName="PPE68"><graphics x="56.51713943481445" y="164.93653869628906"/><att type="string" name="shared_name" value="Rv3873"/></node>
<node id="1483" label="Rv3870" aliasName="Rv3870"><graphics x="1348.6152038574219" y="988.5156707763672"/><att type="string" name="shared_name" value="Rv3870"/></node>
<node id="1484" label="Rv3871" aliasName="Rv3871"><graphics x="1434.7637329101562" y="954.8646697998047"/><att type="string" name="shared_name" value="Rv3871"/></node>
<node id="1485" label="Rv2028c" aliasName="Rv2028c"><graphics x="1724.5797500610352" y="1225.3301544189453"/><att type="string" name="shared_name" value="Rv2028c"/></node>
<node id="1486" label="Rv0486" aliasName="Rv0486"><graphics x="630.0858459472656" y="1365.9608001708984"/><att type="string" name="shared_name" value="Rv0486"/></node>
<node id="1487" label="Rv3159c" aliasName="PPE53"><graphics x="236.19640350341797" y="157.63845825195312"/><att type="string" name="shared_name" value="Rv3159c"/></node>
<node id="1488" label="Rv0977" aliasName="PE_PGRS16"><graphics x="499.91858673095703" y="443.9274444580078"/><att type="string" name="shared_name" value="Rv0977"/></node>
<node id="1489" label="Rv0086" aliasName="hycQ"><graphics x="1751.6994934082031" y="1365.5656280517578"/><att type="string" name="shared_name" value="Rv0086"/></node>
<node id="1490" label="Rv1047" aliasName="Rv1047"><graphics x="1650.4683837890625" y="969.9467010498047"/><att type="string" name="shared_name" value="Rv1047"/></node>
<node id="1491" label="Rv0087" aliasName="hycE"><graphics x="138.8314208984375" y="1626.9354705810547"/><att type="string" name="shared_name" value="Rv0087"/></node>
<node id="1492" label="Rv3869" aliasName="Rv3869"><graphics x="925.0087976455688" y="1138.9375762939453"/><att type="string" name="shared_name" value="Rv3869"/></node>
<node id="1493" label="Rv2945c" aliasName="lppX"><graphics x="1057.0116729736328" y="1194.5983428955078"/><att type="string" name="shared_name" value="Rv2945c"/></node>
<node id="1494" label="Rv1050" aliasName="Rv1050"><graphics x="1313.8854141235352" y="320.05010986328125"/><att type="string" name="shared_name" value="Rv1050"/></node>
<node id="1495" label="Rv2228c" aliasName="Rv2228c"><graphics x="1136.8016443252563" y="1071.2912139892578"/><att type="string" name="shared_name" value="Rv2228c"/></node>
<node id="1496" label="Rv3867" aliasName="Rv3867"><graphics x="1559.9238586425781" y="1626.9354705810547"/><att type="string" name="shared_name" value="Rv3867"/></node>
<node id="1497" label="Rv0092" aliasName="ctpA"><graphics x="1437.211181640625" y="613.8018035888672"/><att type="string" name="shared_name" value="Rv0092"/></node>
<node id="1498" label="Rv1459c" aliasName="Rv1459c"><graphics x="1049.7814559936523" y="1660.0140838623047"/><att type="string" name="shared_name" value="Rv1459c"/></node>
<node id="1499" label="Rv3868" aliasName="Rv3868"><graphics x="119.6898193359375" y="799.8121795654297"/><att type="string" name="shared_name" value="Rv3868"/></node>
<node id="1500" label="Rv3864" aliasName="Rv3864"><graphics x="770.1804809570312" y="1550.4473419189453"/><att type="string" name="shared_name" value="Rv3864"/></node>
<node id="1501" label="Rv1032c" aliasName="trcS"><graphics x="1067.1635437011719" y="714.8390960693359"/><att type="string" name="shared_name" value="Rv1032c"/></node>
<node id="1502" label="Rv2027c" aliasName="Rv2027c"><graphics x="638.3192234039307" y="1483.8532257080078"/><att type="string" name="shared_name" value="Rv2027c"/></node>
<node id="1503" label="Rv2828c" aliasName="Rv2828c"><graphics x="882.8165283203125" y="1550.4473419189453"/><att type="string" name="shared_name" value="Rv2828c"/></node>
<node id="1504" label="Rv1566c" aliasName="Rv1566c"><graphics x="515.0986938476562" y="1046.3419036865234"/><att type="string" name="shared_name" value="Rv1566c"/></node>
<node id="1505" label="Rv3860" aliasName="Rv3860"><graphics x="39.7027587890625" y="913.6018524169922"/><att type="string" name="shared_name" value="Rv3860"/></node>
<node id="1506" label="Rv2089c" aliasName="pepE"><graphics x="1385.5106048583984" y="1428.7212677001953"/><att type="string" name="shared_name" value="Rv2089c"/></node>
<node id="1507" label="Rv0773c" aliasName="ggtA"><graphics x="574.8301239013672" y="1505.0362091064453"/><att type="string" name="shared_name" value="Rv0773c"/></node>
<node id="1508" label="Rv1175c" aliasName="fadH"><graphics x="643.4204559326172" y="1505.0362091064453"/><att type="string" name="shared_name" value="Rv1175c"/></node>
<node id="1509" label="Rv2672" aliasName="Rv2672"><graphics x="924.3825225830078" y="1412.6273956298828"/><att type="string" name="shared_name" value="Rv2672"/></node>
<node id="1510" label="Rv0399c" aliasName="lpqK"><graphics x="1482.1323852539062" y="1021.3377227783203"/><att type="string" name="shared_name" value="Rv0399c"/></node>
<node id="1511" label="Rv1280c" aliasName="oppA"><graphics x="351.958553314209" y="1658.7733612060547"/><att type="string" name="shared_name" value="Rv1280c"/></node>
<node id="1512" label="Rv0530" aliasName="Rv0530"><graphics x="15.0" y="934.8646697998047"/><att type="string" name="shared_name" value="Rv0530"/></node>
<node id="1513" label="Rv0532" aliasName="PE_PGRS6"><graphics x="393.51798248291016" y="259.34934997558594"/><att type="string" name="shared_name" value="Rv0532"/></node>
<node id="1514" label="Rv0628c" aliasName="Rv0628c"><graphics x="1962.3228340148926" y="1566.3298530578613"/><att type="string" name="shared_name" value="Rv0628c"/></node>
<node id="1515" label="Rv0370c" aliasName="Rv0370c"><graphics x="1680.5303039550781" y="1632.5455780029297"/><att type="string" name="shared_name" value="Rv0370c"/></node>
<node id="1516" label="Rv0536" aliasName="galE3"><graphics x="1111.8700561523438" y="805.1317596435547"/><att type="string" name="shared_name" value="Rv0536"/></node>
<node id="1517" label="Rv2679" aliasName="echA15"><graphics x="882.8210144042969" y="581.7485809326172"/><att type="string" name="shared_name" value="Rv2679"/></node>
<node id="1518" label="Rv0539" aliasName="Rv0539"><graphics x="1485.6800384521484" y="1398.2614288330078"/><att type="string" name="shared_name" value="Rv0539"/></node>
<node id="1519" label="Rv2338c" aliasName="moeW"><graphics x="354.33460426330566" y="1480.7759552001953"/><att type="string" name="shared_name" value="Rv2338c"/></node>
<node id="1520" label="Rv1027c" aliasName="kdpE"><graphics x="1796.232894897461" y="897.8293914794922"/><att type="string" name="shared_name" value="Rv1027c"/></node>
<node id="1521" label="Rv2684" aliasName="arsA"><graphics x="708.1013488769531" y="1398.2614288330078"/><att type="string" name="shared_name" value="Rv2684"/></node>
<node id="1522" label="Rv2685" aliasName="arsB1"><graphics x="708.7679748535156" y="1429.1386260986328"/><att type="string" name="shared_name" value="Rv2685"/></node>
<node id="1523" label="Rv1281c" aliasName="oppD"><graphics x="614.6133117675781" y="598.9155120849609"/><att type="string" name="shared_name" value="Rv1281c"/></node>
<node id="1524" label="Rv3260c" aliasName="whiB2"><graphics x="160.8724365234375" y="1048.7590789794922"/><att type="string" name="shared_name" value="Rv3260c"/></node>
<node id="1525" label="Rv3447c" aliasName="Rv3447c"><graphics x="1410.2537231445312" y="1025.8348846435547"/><att type="string" name="shared_name" value="Rv3447c"/></node>
<node id="1526" label="Rv0834c" aliasName="PE_PGRS14"><graphics x="470.7842483520508" y="296.1194610595703"/><att type="string" name="shared_name" value="Rv0834c"/></node>
<node id="1527" label="Rv1123c" aliasName="bpoB"><graphics x="862.5043487548828" y="1415.2491607666016"/><att type="string" name="shared_name" value="Rv1123c"/></node>
<node id="1528" label="Rv1028c" aliasName="kdpD"><graphics x="1020.8244323730469" y="659.7816619873047"/><att type="string" name="shared_name" value="Rv1028c"/></node>
<node id="1529" label="Rv1637c" aliasName="Rv1637c"><graphics x="41.80517578125" y="1435.3832550048828"/><att type="string" name="shared_name" value="Rv1637c"/></node>
<node id="1530" label="Rv2757c" aliasName="Rv2757c"><graphics x="402.3530578613281" y="864.0801239013672"/><att type="string" name="shared_name" value="Rv2757c"/></node>
<node id="1531" label="Rv3111" aliasName="moaC"><graphics x="554.3905334472656" y="1165.2372589111328"/><att type="string" name="shared_name" value="Rv3111"/></node>
<node id="1532" label="Rv3112" aliasName="moaD1"><graphics x="1577.5242004394531" y="1365.8567848205566"/><att type="string" name="shared_name" value="Rv3112"/></node>
<node id="1533" label="Rv3115" aliasName="Rv3115"><graphics x="1660.5814819335938" y="1024.9061737060547"/><att type="string" name="shared_name" value="Rv3115"/></node>
<node id="1534" label="Rv3116" aliasName="moeB2"><graphics x="388.4358615875244" y="1484.2078399658203"/><att type="string" name="shared_name" value="Rv3116"/></node>
<node id="1535" label="Rv0558" aliasName="ubiE"><graphics x="1202.8206481933594" y="580.8160858154297"/><att type="string" name="shared_name" value="Rv0558"/></node>
<node id="1536" label="Rv3119" aliasName="moaE1"><graphics x="1666.9835510253906" y="1327.1629180908203"/><att type="string" name="shared_name" value="Rv3119"/></node>
<node id="1537" label="Rv3117" aliasName="cysA3"><graphics x="1174.2712097167969" y="1262.2782135009766"/><att type="string" name="shared_name" value="Rv3117"/></node>
<node id="1538" label="Rv3118" aliasName="sseC1"><graphics x="75.51110458374023" y="1663.2530364990234"/><att type="string" name="shared_name" value="Rv3118"/></node>
<node id="1539" label="Rv0554" aliasName="bpoC"><graphics x="1445.1150302886963" y="1468.361379623413"/><att type="string" name="shared_name" value="Rv0554"/></node>
<node id="1540" label="Rv3505" aliasName="fadE27"><graphics x="1444.4333839416504" y="211.30145263671875"/><att type="string" name="shared_name" value="Rv3505"/></node>
<node id="1541" label="Rv3504" aliasName="fadE26"><graphics x="1445.048412322998" y="56.3900146484375"/><att type="string" name="shared_name" value="Rv3504"/></node>
<node id="1542" label="Rv3508" aliasName="PE_PGRS54"><graphics x="404.4035415649414" y="293.18101501464844"/><att type="string" name="shared_name" value="Rv3508"/></node>
<node id="1543" label="Rv3507" aliasName="PE_PGRS53"><graphics x="325.5187454223633" y="425.64637756347656"/><att type="string" name="shared_name" value="Rv3507"/></node>
<node id="1544" label="Rv0182c" aliasName="sigG"><graphics x="1853.4236841201782" y="1105.9784698486328"/><att type="string" name="shared_name" value="Rv0182c"/></node>
<node id="1545" label="Rv3506" aliasName="fadD17"><graphics x="910.623908996582" y="433.6909484863281"/><att type="string" name="shared_name" value="Rv3506"/></node>
<node id="1546" label="Rv0774c" aliasName="Rv0774c"><graphics x="1541.9132614135742" y="1527.224136352539"/><att type="string" name="shared_name" value="Rv0774c"/></node>
<node id="1547" label="Rv2605c" aliasName="tesB2"><graphics x="1829.9893035888672" y="1398.2614288330078"/><att type="string" name="shared_name" value="Rv2605c"/></node>
<node id="1548" label="Rv0562" aliasName="grcC1"><graphics x="1930.075424194336" y="868.1215667724609"/><att type="string" name="shared_name" value="Rv0562"/></node>
<node id="1549" label="Rv2940c" aliasName="mas"><graphics x="967.2291946411133" y="144.904541015625"/><att type="string" name="shared_name" value="Rv2940c"/></node>
<node id="1550" label="Rv3106" aliasName="fprA"><graphics x="1712.8881072998047" y="898.9255828857422"/><att type="string" name="shared_name" value="Rv3106"/></node>
<node id="1551" label="Rv0569" aliasName="Rv0569"><graphics x="1695.5157871246338" y="1455.3832550048828"/><att type="string" name="shared_name" value="Rv0569"/></node>
<node id="1552" label="Rv3109" aliasName="moaA1"><graphics x="1130.7071838378906" y="701.0752563476562"/><att type="string" name="shared_name" value="Rv3109"/></node>
<node id="1553" label="Rv0989c" aliasName="grcC2"><graphics x="1951.915756225586" y="896.4051361083984"/><att type="string" name="shared_name" value="Rv0989c"/></node>
<node id="1554" label="Rv0568" aliasName="cyp135B1"><graphics x="339.3205261230469" y="867.8212738037109"/><att type="string" name="shared_name" value="Rv0568"/></node>
<node id="1555" label="Rv0107c" aliasName="ctpI"><graphics x="1427.7898559570312" y="586.9626922607422"/><att type="string" name="shared_name" value="Rv0107c"/></node>
<node id="1556" label="Rv2759c" aliasName="Rv2759c"><graphics x="934.3838500976562" y="1271.7818145751953"/><att type="string" name="shared_name" value="Rv2759c"/></node>
<node id="1557" label="Rv3511" aliasName="PE_PGRS55"><graphics x="414.70084381103516" y="362.51280212402344"/><att type="string" name="shared_name" value="Rv3511"/></node>
<node id="1558" label="Rv3514" aliasName="PE_PGRS57"><graphics x="412.7477798461914" y="314.5632781982422"/><att type="string" name="shared_name" value="Rv3514"/></node>
<node id="1559" label="Rv2190c" aliasName="Rv2190c"><graphics x="576.1868286132812" y="967.2144012451172"/><att type="string" name="shared_name" value="Rv2190c"/></node>
<node id="1560" label="Rv3516" aliasName="echA19"><graphics x="850.8871765136719" y="599.9908905029297"/><att type="string" name="shared_name" value="Rv3516"/></node>
<node id="1561" label="Rv3517" aliasName="Rv3517"><graphics x="766.3032922744751" y="1104.5342559814453"/><att type="string" name="shared_name" value="Rv3517"/></node>
<node id="1562" label="Rv3681c" aliasName="whiB4"><graphics x="169.0457763671875" y="1017.7598724365234"/><att type="string" name="shared_name" value="Rv3681c"/></node>
<node id="1563" label="Rv1400c" aliasName="lipI"><graphics x="748.4875183105469" y="614.4167327880859"/><att type="string" name="shared_name" value="Rv1400c"/></node>
<node id="1564" label="Rv2638" aliasName="Rv2638"><graphics x="1896.8776626586914" y="1165.2372589111328"/><att type="string" name="shared_name" value="Rv2638"/></node>
<node id="1565" label="Rv2637" aliasName="dedA"><graphics x="1235.5633335113525" y="1482.6050567626953"/><att type="string" name="shared_name" value="Rv2637"/></node>
<node id="1566" label="Rv1705c" aliasName="PPE22"><graphics x="171.19256591796875" y="53.305809020996094"/><att type="string" name="shared_name" value="Rv1705c"/></node>
<node id="1567" label="Rv3139" aliasName="fadE24"><graphics x="1479.8897399902344" y="141.1533203125"/><att type="string" name="shared_name" value="Rv3139"/></node>
<node id="1568" label="Rv3137" aliasName="Rv3137"><graphics x="771.8483982086182" y="1483.654857635498"/><att type="string" name="shared_name" value="Rv3137"/></node>
<node id="1569" label="Rv3136" aliasName="PPE51"><graphics x="188.28060150146484" y="177.20892333984375"/><att type="string" name="shared_name" value="Rv3136"/></node>
<node id="1570" label="Rv3135" aliasName="PPE50"><graphics x="150.7729377746582" y="99.13056945800781"/><att type="string" name="shared_name" value="Rv3135"/></node>
<node id="1571" label="Rv3131" aliasName="Rv3131"><graphics x="286.4611511230469" y="1197.0913848876953"/><att type="string" name="shared_name" value="Rv3131"/></node>
<node id="1572" label="Rv2656c" aliasName="Rv2656c"><graphics x="459.55616188049316" y="1484.0421905517578"/><att type="string" name="shared_name" value="Rv2656c"/></node>
<node id="1573" label="Rv3140" aliasName="fadE23"><graphics x="1529.4208908081055" y="34.98974609375"/><att type="string" name="shared_name" value="Rv3140"/></node>
<node id="1574" label="Rv0943c" aliasName="Rv0943c"><graphics x="139.3350305557251" y="1087.2390899658203"/><att type="string" name="shared_name" value="Rv0943c"/></node>
<node id="1575" label="Rv3141" aliasName="fadB4"><graphics x="902.3159866333008" y="150.55303955078125"/><att type="string" name="shared_name" value="Rv3141"/></node>
<node id="1576" label="Rv3379c" aliasName="dxs2"><graphics x="722.4401950836182" y="1455.3832550048828"/><att type="string" name="shared_name" value="Rv3379c"/></node>
<node id="1577" label="Rv3524" aliasName="Rv3524"><graphics x="1505.8846740722656" y="586.5253143310547"/><att type="string" name="shared_name" value="Rv3524"/></node>
<node id="1578" label="Rv3522" aliasName="ltp4"><graphics x="1770.6178817749023" y="235.974609375"/><att type="string" name="shared_name" value="Rv3522"/></node>
<node id="1579" label="Rv3523" aliasName="ltp3"><graphics x="1799.5492782592773" y="205.8333740234375"/><att type="string" name="shared_name" value="Rv3523"/></node>
<node id="1580" label="Rv2649" aliasName="Rv2649"><graphics x="1447.720230102539" y="819.7056121826172"/><att type="string" name="shared_name" value="Rv2649"/></node>
<node id="1581" label="Rv0502" aliasName="Rv0502"><graphics x="678.1013488769531" y="1401.2924346923828"/><att type="string" name="shared_name" value="Rv0502"/></node>
<node id="1582" label="Rv2648" aliasName="Rv2648"><graphics x="1872.1363525390625" y="1296.4202642440796"/><att type="string" name="shared_name" value="Rv2648"/></node>
<node id="1583" label="Rv0506" aliasName="mmpS2"><graphics x="1774.1360712051392" y="1103.897964477539"/><att type="string" name="shared_name" value="Rv0506"/></node>
<node id="1584" label="Rv1704c" aliasName="cycA"><graphics x="1539.9944152832031" y="1327.1629180908203"/><att type="string" name="shared_name" value="Rv1704c"/></node>
<node id="1585" label="Rv3124" aliasName="Rv3124"><graphics x="1045.7229461669922" y="1550.4473419189453"/><att type="string" name="shared_name" value="Rv3124"/></node>
<node id="1586" label="Rv3127" aliasName="Rv3127"><graphics x="287.6183776855469" y="1165.2372589111328"/><att type="string" name="shared_name" value="Rv3127"/></node>
<node id="1587" label="Rv3264c" aliasName="manB"><graphics x="421.1417236328125" y="1274.9666290283203"/><att type="string" name="shared_name" value="Rv3264c"/></node>
<node id="1588" label="Rv2642" aliasName="Rv2642"><graphics x="195.38580322265625" y="1550.4473419189453"/><att type="string" name="shared_name" value="Rv2642"/></node>
<node id="1589" label="Rv3121" aliasName="cyp141"><graphics x="222.87051391601562" y="933.1047821044922"/><att type="string" name="shared_name" value="Rv3121"/></node>
<node id="1590" label="Rv0105c" aliasName="rpmB"><graphics x="793.2180633544922" y="1505.0362091064453"/><att type="string" name="shared_name" value="Rv0105c"/></node>
<node id="1591" label="Rv3120" aliasName="Rv3120"><graphics x="1529.9238586425781" y="1626.9354705810547"/><att type="string" name="shared_name" value="Rv3120"/></node>
<node id="1592" label="Rv3539" aliasName="PPE63"><graphics x="276.1140670776367" y="184.20733642578125"/><att type="string" name="shared_name" value="Rv3539"/></node>
<node id="1593" label="Rv0519c" aliasName="Rv0519c"><graphics x="1520.4708786010742" y="1505.0362091064453"/><att type="string" name="shared_name" value="Rv0519c"/></node>
<node id="1594" label="Rv3529c" aliasName="Rv3529c"><graphics x="1214.088851928711" y="1398.2614288330078"/><att type="string" name="shared_name" value="Rv3529c"/></node>
<node id="1595" label="Rv3537" aliasName="Rv3537"><graphics x="1294.0084686279297" y="1568.7359161376953"/><att type="string" name="shared_name" value="Rv3537"/></node>
<node id="1596" label="Rv3538" aliasName="Rv3538"><graphics x="196.58428573608398" y="1662.8727264404297"/><att type="string" name="shared_name" value="Rv3538"/></node>
<node id="1597" label="Rv3532" aliasName="PPE61"><graphics x="197.8121337890625" y="10.0"/><att type="string" name="shared_name" value="Rv3532"/></node>
<node id="1598" label="Rv0507" aliasName="mmpL2"><graphics x="1752.0633850097656" y="580.8160858154297"/><att type="string" name="shared_name" value="Rv0507"/></node>
<node id="1599" label="Rv3634c" aliasName="galE1"><graphics x="1141.713623046875" y="834.7728729248047"/><att type="string" name="shared_name" value="Rv3634c"/></node>
<node id="1600" label="Rv3900c" aliasName="Rv3900c"><graphics x="1362.3257141113281" y="1327.1629180908203"/><att type="string" name="shared_name" value="Rv3900c"/></node>
<node id="1601" label="Rv0515" aliasName="Rv0515"><graphics x="109.27352905273438" y="1229.3590850830078"/><att type="string" name="shared_name" value="Rv0515"/></node>
<node id="1602" label="Rv1812c" aliasName="Rv1812c"><graphics x="609.7904052734375" y="1249.7414093017578"/><att type="string" name="shared_name" value="Rv1812c"/></node>
<node id="1603" label="Rv1128c" aliasName="Rv1128c"><graphics x="1145.3699340820312" y="996.5167694091797"/><att type="string" name="shared_name" value="Rv1128c"/></node>
<node id="1604" label="Rv0511" aliasName="hemD"><graphics x="443.91932010650635" y="1140.9846954345703"/><att type="string" name="shared_name" value="Rv0511"/></node>
<node id="1605" label="Rv3685c" aliasName="cyp137"><graphics x="256.184814453125" y="838.6865081787109"/><att type="string" name="shared_name" value="Rv3685c"/></node>
<node id="1606" label="Rv3156" aliasName="nuoL"><graphics x="1733.1316223144531" y="1327.1629180908203"/><att type="string" name="shared_name" value="Rv3156"/></node>
<node id="1607" label="Rv3158" aliasName="nuoN"><graphics x="1696.9835510253906" y="1329.2625274658203"/><att type="string" name="shared_name" value="Rv3158"/></node>
<node id="1608" label="Rv3157" aliasName="nuoM"><graphics x="1722.9734191894531" y="1354.3592071533203"/><att type="string" name="shared_name" value="Rv3157"/></node>
<node id="1609" label="Rv1403c" aliasName="Rv1403c"><graphics x="1241.5263977050781" y="618.3603668212891"/><att type="string" name="shared_name" value="Rv1403c"/></node>
<node id="1610" label="Rv3546" aliasName="fadA5"><graphics x="1836.4391708374023" y="22.1827392578125"/><att type="string" name="shared_name" value="Rv3546"/></node>
<node id="1611" label="Rv3547" aliasName="Rv3547"><graphics x="563.5158996582031" y="1626.9354705810547"/><att type="string" name="shared_name" value="Rv3547"/></node>
<node id="1612" label="Rv3908" aliasName="Rv3908"><graphics x="680.2337741851807" y="1455.3832550048828"/><att type="string" name="shared_name" value="Rv3908"/></node>
<node id="1613" label="Rv2231c" aliasName="cobC"><graphics x="1282.9955291748047" y="903.0256805419922"/><att type="string" name="shared_name" value="Rv2231c"/></node>
<node id="1614" label="Rv2667" aliasName="clpC2"><graphics x="177.4205322265625" y="1249.7414093017578"/><att type="string" name="shared_name" value="Rv2667"/></node>
<node id="1615" label="Rv2666" aliasName="Rv2666"><graphics x="1715.0739135742188" y="1014.1019744873047"/><att type="string" name="shared_name" value="Rv2666"/></node>
<node id="1616" label="Rv0524" aliasName="hemL"><graphics x="1601.9638299942017" y="1071.2912139892578"/><att type="string" name="shared_name" value="Rv0524"/></node>
<node id="1617" label="Rv3914" aliasName="trxC"><graphics x="518.7272033691406" y="1165.2372589111328"/><att type="string" name="shared_name" value="Rv3914"/></node>
<node id="1618" label="Rv0522" aliasName="gabP"><graphics x="1547.5242004394531" y="1353.2642974853516"/><att type="string" name="shared_name" value="Rv0522"/></node>
<node id="1619" label="Rv1706c" aliasName="PPE23"><graphics x="170.01431274414062" y="189.01422119140625"/><att type="string" name="shared_name" value="Rv1706c"/></node>
<node id="1620" label="Rv1129c" aliasName="Rv1129c"><graphics x="1749.360336303711" y="1398.2614288330078"/><att type="string" name="shared_name" value="Rv1129c"/></node>
<node id="1621" label="Rv1785c" aliasName="cyp143"><graphics x="181.3533935546875" y="852.7763519287109"/><att type="string" name="shared_name" value="Rv1785c"/></node>
<node id="1622" label="Rv0103c" aliasName="ctpB"><graphics x="1393.3387145996094" y="580.8160858154297"/><att type="string" name="shared_name" value="Rv0103c"/></node>
<node id="1623" label="Rv3146" aliasName="nuoB"><graphics x="1624.2100410461426" y="1568.0645294189453"/><att type="string" name="shared_name" value="Rv3146"/></node>
<node id="1624" label="Rv3148" aliasName="nuoD"><graphics x="110.26785278320312" y="1638.5143280029297"/><att type="string" name="shared_name" value="Rv3148"/></node>
<node id="1625" label="Rv3558" aliasName="PPE64"><graphics x="225.0340347290039" y="47.081626892089844"/><att type="string" name="shared_name" value="Rv3558"/></node>
<node id="1626" label="Rv2333c" aliasName="Rv2333c"><graphics x="787.0698852539062" y="1033.1212005615234"/><att type="string" name="shared_name" value="Rv2333c"/></node>
<node id="1627" label="Rv2860c" aliasName="glnA4"><graphics x="317.2200927734375" y="1249.7414093017578"/><att type="string" name="shared_name" value="Rv2860c"/></node>
<node id="1628" label="Rv3550" aliasName="echA20"><graphics x="955.4538269042969" y="705.9604339599609"/><att type="string" name="shared_name" value="Rv3550"/></node>
<node id="1629" label="Rv3553" aliasName="Rv3553"><graphics x="658.7738733291626" y="1104.7075958251953"/><att type="string" name="shared_name" value="Rv3553"/></node>
<node id="1630" label="Rv3554" aliasName="fdxB"><graphics x="713.6809234619141" y="863.1847991943359"/><att type="string" name="shared_name" value="Rv3554"/></node>
<node id="1631" label="Rv0598c" aliasName="Rv0598c"><graphics x="608.7833251953125" y="1550.4473419189453"/><att type="string" name="shared_name" value="Rv0598c"/></node>
<node id="1632" label="Rv3565" aliasName="aspB"><graphics x="1294.2510223388672" y="823.2483978271484"/><att type="string" name="shared_name" value="Rv3565"/></node>
<node id="1633" label="Rv3564" aliasName="fadE33"><graphics x="1506.6175146102905" y="215.242431640625"/><att type="string" name="shared_name" value="Rv3564"/></node>
<node id="1634" label="Rv3561" aliasName="fadD3"><graphics x="990.9536819458008" y="410.68646240234375"/><att type="string" name="shared_name" value="Rv3561"/></node>
<node id="1635" label="Rv0597c" aliasName="Rv0597c"><graphics x="1749.864501953125" y="954.8646697998047"/><att type="string" name="shared_name" value="Rv0597c"/></node>
<node id="1636" label="Rv3563" aliasName="fadE32"><graphics x="1488.5220272541046" y="198.91717529296875"/><att type="string" name="shared_name" value="Rv3563"/></node>
<node id="1637" label="Rv3562" aliasName="fadE31"><graphics x="1543.219139099121" y="104.267333984375"/><att type="string" name="shared_name" value="Rv3562"/></node>
<node id="1638" label="Rv2861c" aliasName="mapB"><graphics x="987.7328643798828" y="1429.088150024414"/><att type="string" name="shared_name" value="Rv2861c"/></node>
<node id="1639" label="Rv3573c" aliasName="fadE34"><graphics x="1542.2658882141113" y="173.86114501953125"/><att type="string" name="shared_name" value="Rv3573c"/></node>
<node id="1640" label="Rv2652c" aliasName="Rv2652c"><graphics x="1458.8160591125488" y="1568.4663848876953"/><att type="string" name="shared_name" value="Rv2652c"/></node>
<node id="1641" label="Rv1543" aliasName="Rv1543"><graphics x="1204.3219375610352" y="406.07916259765625"/><att type="string" name="shared_name" value="Rv1543"/></node>
<node id="1642" label="Rv1547" aliasName="dnaE"><graphics x="894.3825225830078" y="1429.0930938720703"/><att type="string" name="shared_name" value="Rv1547"/></node>
<node id="1643" label="Rv0439c" aliasName="Rv0439c"><graphics x="904.3838500976562" y="1305.2274932861328"/><att type="string" name="shared_name" value="Rv0439c"/></node>
<node id="1644" label="Rv1546" aliasName="Rv1546"><graphics x="277.99188232421875" y="1571.3775177001953"/><att type="string" name="shared_name" value="Rv1546"/></node>
<node id="1645" label="Rv1544" aliasName="Rv1544"><graphics x="1214.0022659301758" y="441.2961120605469"/><att type="string" name="shared_name" value="Rv1544"/></node>
<node id="1646" label="Rv1854c" aliasName="ndh"><graphics x="590.1527099609375" y="1279.725112915039"/><att type="string" name="shared_name" value="Rv1854c"/></node>
<node id="1647" label="Rv3576" aliasName="lppH"><graphics x="1619.1278381347656" y="580.8160858154297"/><att type="string" name="shared_name" value="Rv3576"/></node>
<node id="1648" label="Rv2409c" aliasName="Rv2409c"><graphics x="130.394287109375" y="1398.2614288330078"/><att type="string" name="shared_name" value="Rv2409c"/></node>
<node id="1649" label="Rv3571" aliasName="hmp"><graphics x="688.0872955322266" y="915.0721588134766"/><att type="string" name="shared_name" value="Rv3571"/></node>
<node id="1650" label="Rv2651c" aliasName="Rv2651c"><graphics x="348.6412658691406" y="1626.9354705810547"/><att type="string" name="shared_name" value="Rv2651c"/></node>
<node id="1651" label="Rv1552" aliasName="frdA"><graphics x="140.1517333984375" y="1307.1582794189453"/><att type="string" name="shared_name" value="Rv1552"/></node>
<node id="1652" label="Rv1551" aliasName="plsB1"><graphics x="1386.1658115386963" y="1455.3832550048828"/><att type="string" name="shared_name" value="Rv1551"/></node>
<node id="1653" label="Rv2650c" aliasName="Rv2650c"><graphics x="1046.2634582519531" y="1635.0324249267578"/><att type="string" name="shared_name" value="Rv2650c"/></node>
<node id="1654" label="Rv1896c" aliasName="Rv1896c"><graphics x="1025.6861724853516" y="858.8258514404297"/><att type="string" name="shared_name" value="Rv1896c"/></node>
<node id="1655" label="Rv1553" aliasName="frdB"><graphics x="1057.3855590820312" y="1249.7414093017578"/><att type="string" name="shared_name" value="Rv1553"/></node>
<node id="1656" label="Rv1550" aliasName="fadD11"><graphics x="938.795295715332" y="335.8537292480469"/><att type="string" name="shared_name" value="Rv1550"/></node>
<node id="1657" label="Rv3800c" aliasName="pks13"><graphics x="995.932502746582" y="80.86578369140625"/><att type="string" name="shared_name" value="Rv3800c"/></node>
<node id="1658" label="Rv1556" aliasName="Rv1556"><graphics x="257.155330657959" y="1662.8700408935547"/><att type="string" name="shared_name" value="Rv1556"/></node>
<node id="1659" label="Rv1813c" aliasName="Rv1813c"><graphics x="412.595516204834" y="1662.4952850341797"/><att type="string" name="shared_name" value="Rv1813c"/></node>
<node id="1660" label="Rv1558" aliasName="Rv1558"><graphics x="498.6327819824219" y="1633.4947967529297"/><att type="string" name="shared_name" value="Rv1558"/></node>
<node id="1661" label="Rv1557" aliasName="mmpL6"><graphics x="1783.8399353027344" y="667.3242645263672"/><att type="string" name="shared_name" value="Rv1557"/></node>
<node id="1662" label="Rv0595c" aliasName="Rv0595c"><graphics x="618.2856903076172" y="1606.0896759033203"/><att type="string" name="shared_name" value="Rv0595c"/></node>
<node id="1663" label="Rv1855c" aliasName="Rv1855c"><graphics x="1674.9661178588867" y="170.09426879882812"/><att type="string" name="shared_name" value="Rv1855c"/></node>
<node id="1664" label="Rv1561" aliasName="Rv1561"><graphics x="867.1294250488281" y="1626.9354705810547"/><att type="string" name="shared_name" value="Rv1561"/></node>
<node id="1665" label="Rv1560" aliasName="Rv1560"><graphics x="1100.082504272461" y="1550.4473419189453"/><att type="string" name="shared_name" value="Rv1560"/></node>
<node id="1666" label="Rv1394c" aliasName="cyp132"><graphics x="307.5850830078125" y="864.3874359130859"/><att type="string" name="shared_name" value="Rv1394c"/></node>
<node id="1667" label="Rv1569" aliasName="bioF1"><graphics x="142.76531982421875" y="1550.4473419189453"/><att type="string" name="shared_name" value="Rv1569"/></node>
<node id="1668" label="Rv1568" aliasName="bioA"><graphics x="1698.0353021621704" y="1120.9235382080078"/><att type="string" name="shared_name" value="Rv1568"/></node>
<node id="1669" label="Rv0940c" aliasName="Rv0940c"><graphics x="1708.2250900268555" y="181.32290649414062"/><att type="string" name="shared_name" value="Rv0940c"/></node>
<node id="1670" label="Rv2864c" aliasName="Rv2864c"><graphics x="1166.8016443252563" y="1071.2912139892578"/><att type="string" name="shared_name" value="Rv2864c"/></node>
<node id="1671" label="Rv1894c" aliasName="Rv1894c"><graphics x="622.8468103408813" y="1114.4912872314453"/><att type="string" name="shared_name" value="Rv1894c"/></node>
<node id="1672" label="Rv1393c" aliasName="Rv1393c"><graphics x="153.97088718414307" y="1113.1876983642578"/><att type="string" name="shared_name" value="Rv1393c"/></node>
<node id="1673" label="Rv1574" aliasName="Rv1574"><graphics x="956.8069152832031" y="1626.9354705810547"/><att type="string" name="shared_name" value="Rv1574"/></node>
<node id="1674" label="Rv1575" aliasName="Rv1575"><graphics x="986.4978332519531" y="1635.373031616211"/><att type="string" name="shared_name" value="Rv1575"/></node>
<node id="1675" label="Rv1702c" aliasName="Rv1702c"><graphics x="1077.228271484375" y="989.8484954833984"/><att type="string" name="shared_name" value="Rv1702c"/></node>
<node id="1676" label="Rv0438c" aliasName="moeA2"><graphics x="1401.4564361572266" y="1604.4903106689453"/><att type="string" name="shared_name" value="Rv0438c"/></node>
<node id="1677" label="Rv1397c" aliasName="Rv1397c"><graphics x="673.4204559326172" y="1505.0362091064453"/><att type="string" name="shared_name" value="Rv1397c"/></node>
<node id="1678" label="Rv0293c" aliasName="Rv0293c"><graphics x="1059.484567642212" y="1455.3832550048828"/><att type="string" name="shared_name" value="Rv0293c"/></node>
<node id="1679" label="Rv1230c" aliasName="Rv1230c"><graphics x="801.0863800048828" y="1429.1054229736328"/><att type="string" name="shared_name" value="Rv1230c"/></node>
<node id="1680" label="Rv3520c" aliasName="Rv3520c"><graphics x="1641.9494552612305" y="46.02403259277344"/><att type="string" name="shared_name" value="Rv3520c"/></node>
<node id="1681" label="Rv3198c" aliasName="uvrD2"><graphics x="806.9577722549438" y="1139.1679229736328"/><att type="string" name="shared_name" value="Rv3198c"/></node>
<node id="1682" label="Rv0217c" aliasName="lipW"><graphics x="762.0535583496094" y="708.2742156982422"/><att type="string" name="shared_name" value="Rv0217c"/></node>
<node id="1683" label="Rv1818c" aliasName="PE_PGRS33"><graphics x="509.0379104614258" y="373.45741271972656"/><att type="string" name="shared_name" value="Rv1818c"/></node>
<node id="1684" label="Rv3370c" aliasName="dnaE2"><graphics x="892.5043487548828" y="1398.2614288330078"/><att type="string" name="shared_name" value="Rv3370c"/></node>
<node id="1685" label="Rv1396c" aliasName="PE_PGRS25"><graphics x="435.3120803833008" y="429.17921447753906"/><att type="string" name="shared_name" value="Rv1396c"/></node>
<node id="1686" label="Rv1528c" aliasName="papA4"><graphics x="1494.9446716308594" y="1295.1662139892578"/><att type="string" name="shared_name" value="Rv1528c"/></node>
<node id="1687" label="Rv3570c" aliasName="Rv3570c"><graphics x="655.2321395874023" y="1661.961166381836"/><att type="string" name="shared_name" value="Rv3570c"/></node>
<node id="1688" label="Rv1595" aliasName="nadB"><graphics x="128.014404296875" y="1276.4254302978516"/><att type="string" name="shared_name" value="Rv1595"/></node>
<node id="1689" label="Rv1172c" aliasName="PE12"><graphics x="452.0407180786133" y="372.21253967285156"/><att type="string" name="shared_name" value="Rv1172c"/></node>
<node id="1690" label="Rv3639c" aliasName="Rv3639c"><graphics x="1661.7393112182617" y="1505.0362091064453"/><att type="string" name="shared_name" value="Rv3639c"/></node>
<node id="1691" label="Rv1399c" aliasName="lipH"><graphics x="729.7344665527344" y="689.8113250732422"/><att type="string" name="shared_name" value="Rv1399c"/></node>
<node id="1692" label="Rv1527c" aliasName="pks5"><graphics x="919.4384841918945" y="170.1119384765625"/><att type="string" name="shared_name" value="Rv1527c"/></node>
<node id="1693" label="Rv2450c" aliasName="rpfE"><graphics x="564.8057947158813" y="1095.0506134033203"/><att type="string" name="shared_name" value="Rv2450c"/></node>
<node id="1694" label="Rv1282c" aliasName="oppC"><graphics x="685.2321395874023" y="1658.7733612060547"/><att type="string" name="shared_name" value="Rv1282c"/></node>
<node id="1695" label="Rv0215c" aliasName="fadE3"><graphics x="1530.2198486328125" y="208.18914794921875"/><att type="string" name="shared_name" value="Rv0215c"/></node>
<node id="1696" label="Rv0831c" aliasName="Rv0831c"><graphics x="1883.1839084625244" y="1455.3832550048828"/><att type="string" name="shared_name" value="Rv0831c"/></node>
<node id="1697" label="Rv3402c" aliasName="Rv3402c"><graphics x="1172.0435333251953" y="1196.1554718017578"/><att type="string" name="shared_name" value="Rv3402c"/></node>
<node id="1698" label="Rv1526c" aliasName="Rv1526c"><graphics x="92.0645751953125" y="1484.987808227539"/><att type="string" name="shared_name" value="Rv1526c"/></node>
<node id="1699" label="Rv3107c" aliasName="agpS"><graphics x="723.4141845703125" y="1277.5592880249023"/><att type="string" name="shared_name" value="Rv3107c"/></node>
<node id="1700" label="Rv0625c" aliasName="Rv0625c"><graphics x="324.45361328125" y="1517.4337921142578"/><att type="string" name="shared_name" value="Rv0625c"/></node>
<node id="1701" label="Rv1819c" aliasName="Rv1819c"><graphics x="376.1937561035156" y="686.6389007568359"/><att type="string" name="shared_name" value="Rv1819c"/></node>
<node id="1702" label="Rv0590A" aliasName="Rv0590A"><graphics x="346.1937561035156" y="669.2244110107422"/><att type="string" name="shared_name" value="Rv0590A"/></node>
<node id="1703" label="Rv0551c" aliasName="fadD8"><graphics x="883.8867263793945" y="351.5377197265625"/><att type="string" name="shared_name" value="Rv0551c"/></node>
<node id="1704" label="Rv1283c" aliasName="oppB"><graphics x="1603.8661041259766" y="1591.4693145751953"/><att type="string" name="shared_name" value="Rv1283c"/></node>
<edge label="Rv3480c (pp) Rv0221" source="1" target="398" weight="1.0" weightOut="1.0" weigthIn="1.0" countOut="4.2166666984558105" countIn="4.2166666984558105">
<att type="string" name="edge.targetArrowShape" value="DIAMOND"/>
<att type="string" name="shared_name" value="Rv3480c (pp) Rv0221"/></edge>
<edge label="Rv3480c (pp) Rv3130c" source="1" target="572" weight="1.0" weightOut="1.0" weigthIn="1.0" countOut="4.2166666984558105" countIn="4.2166666984558105">
<att type="string" name="edge.targetArrowShape" value="DIAMOND"/>
<att type="string" name="shared_name" value="Rv3480c (pp) Rv3130c"/></edge>
<edge label="Rv3480c (pp) Rv2484c" source="1" target="16" weight="1.0" weightOut="1.0" weigthIn="1.0" countOut="4.833333492279053" countIn="4.833333492279053">
<att type="string" name="edge.targetArrowShape" value="DIAMOND"/>
<att type="string" name="shared_name" value="Rv3480c (pp) Rv2484c"/></edge>
<edge label="Rv0112 (pp) Rv3634c" source="0" target="1599" weight="1.0" weightOut="1.0" weigthIn="1.0" countOut="2.75" countIn="2.75">
<att type="string" name="edge.targetArrowShape" value="DIAMOND"/>
<att type="string" name="shared_name" value="Rv0112 (pp) Rv3634c"/></edge>
<edge label="Rv3017c (pp) Rv3019c" source="2" target="22" weight="1.0" weightOut="1.0" weigthIn="1.0" countOut="1.5" countIn="1.5">
<att type="string" name="edge.targetArrowShape" value="DIAMOND"/>
<att type="string" name="shared_name" value="Rv3017c (pp) Rv3019c"/></edge>
<edge label="Rv3017c (pp) Rv0288" source="2" target="469" weight="1.0" weightOut="1.0" weigthIn="1.0" countOut="1.5" countIn="1.5">
<att type="string" name="edge.targetArrowShape" value="DIAMOND"/>
<att type="string" name="shared_name" value="Rv3017c (pp) Rv0288"/></edge>
<edge label="Rv0119 (pp) Rv1185c" source="3" target="366" weight="1.0" weightOut="1.0" weigthIn="1.0" countOut="8.273015975952148" countIn="8.273015975952148">
<att type="string" name="edge.targetArrowShape" value="DIAMOND"/>
<att type="string" name="shared_name" value="Rv0119 (pp) Rv1185c"/></edge>
<edge label="Rv0119 (pp) Rv2950c" source="3" target="167" weight="1.0" weightOut="1.0" weigthIn="1.0" countOut="21.028888702392578" countIn="21.028888702392578">
<att type="string" name="edge.targetArrowShape" value="DIAMOND"/>
<att type="string" name="shared_name" value="Rv0119 (pp) Rv2950c"/></edge>
<edge label="Rv0119 (pp) Rv2379c" source="3" target="189" weight="1.0" weightOut="1.0" weigthIn="1.0" countOut="1.0" countIn="1.0">
<att type="string" name="edge.targetArrowShape" value="DIAMOND"/>
<att type="string" name="shared_name" value="Rv0119 (pp) Rv2379c"/></edge>
<edge label="Rv1319c (pp) Rv3645" source="4" target="246" weight="1.0" weightOut="1.0" weigthIn="1.0" countOut="1.8333333730697632" countIn="1.8333333730697632">
<att type="string" name="edge.targetArrowShape" value="DIAMOND"/>
<att type="string" name="shared_name" value="Rv1319c (pp) Rv3645"/></edge>
<edge label="Rv3441c (pp) Rv3257c" source="5" target="1182" weight="1.0" weightOut="1.0" weigthIn="1.0" countOut="1.0" countIn="1.0">
<att type="string" name="edge.targetArrowShape" value="DIAMOND"/>
<att type="string" name="shared_name" value="Rv3441c (pp) Rv3257c"/></edge>
<edge label="Rv2485c (pp) Rv0220" source="6" target="396" weight="1.0" weightOut="1.0" weigthIn="1.0" countOut="1.8333333730697632" countIn="1.8333333730697632">
<att type="string" name="edge.targetArrowShape" value="DIAMOND"/>
<att type="string" name="shared_name" value="Rv2485c (pp) Rv0220"/></edge>
<edge label="Rv3533c (pp) Rv1918c" source="7" target="347" weight="1.0" weightOut="1.0" weigthIn="1.0" countOut="7.112301349639893" countIn="7.112301349639893">
<att type="string" name="edge.targetArrowShape" value="DIAMOND"/>
<att type="string" name="shared_name" value="Rv3533c (pp) Rv1918c"/></edge>
<edge label="Rv3533c (pp) Rv3350c" source="7" target="967" weight="1.0" weightOut="1.0" weigthIn="1.0" countOut="5.171825408935547" countIn="5.171825408935547">
<att type="string" name="edge.targetArrowShape" value="DIAMOND"/>
<att type="string" name="shared_name" value="Rv3533c (pp) Rv3350c"/></edge>
<edge label="Rv3533c (pp) Rv2892c" source="7" target="250" weight="1.0" weightOut="1.0" weigthIn="1.0" countOut="2.3333332538604736" countIn="2.3333332538604736">
<att type="string" name="edge.targetArrowShape" value="DIAMOND"/>
<att type="string" name="shared_name" value="Rv3533c (pp) Rv2892c"/></edge>
<edge label="Rv3533c (pp) Rv3347c" source="7" target="1256" weight="1.0" weightOut="1.0" weigthIn="1.0" countOut="1.25" countIn="1.25">
<att type="string" name="edge.targetArrowShape" value="DIAMOND"/>
<att type="string" name="shared_name" value="Rv3533c (pp) Rv3347c"/></edge>
<edge label="Rv2167c (pp) Rv3430c" source="8" target="404" weight="1.0" weightOut="1.0" weigthIn="1.0" countOut="8.833333015441895" countIn="8.833333015441895">
<att type="string" name="edge.targetArrowShape" value="DIAMOND"/>
<att type="string" name="shared_name" value="Rv2167c (pp) Rv3430c"/></edge>
<edge label="Rv2916c (pp) Rv2921c" source="9" target="526" weight="1.0" weightOut="1.0" weigthIn="1.0" countOut="1.0" countIn="1.0">
<att type="string" name="edge.targetArrowShape" value="DIAMOND"/>
<att type="string" name="shared_name" value="Rv2916c (pp) Rv2921c"/></edge>
<edge label="Rv1863c (pp) Rv0804" source="10" target="882" weight="1.0" weightOut="1.0" weigthIn="1.0" countOut="1.0" countIn="1.0">
<att type="string" name="edge.targetArrowShape" value="DIAMOND"/>
<att type="string" name="shared_name" value="Rv1863c (pp) Rv0804"/></edge>
<edge label="Rv0766c (pp) Rv3685c" source="11" target="1605" weight="1.0" weightOut="1.0" weigthIn="1.0" countOut="5.559523582458496" countIn="5.559523582458496">
<att type="string" name="edge.targetArrowShape" value="DIAMOND"/>
<att type="string" name="shared_name" value="Rv0766c (pp) Rv3685c"/></edge>
<edge label="Rv0125 (pp) Rv0983" source="13" target="1452" weight="1.0" weightOut="1.0" weigthIn="1.0" countOut="1.5" countIn="1.5">
<att type="string" name="edge.targetArrowShape" value="DIAMOND"/>
<att type="string" name="shared_name" value="Rv0125 (pp) Rv0983"/></edge>
<edge label="Rv0125 (pp) Rv1223" source="13" target="336" weight="1.0" weightOut="1.0" weigthIn="1.0" countOut="1.5" countIn="1.5">
<att type="string" name="edge.targetArrowShape" value="DIAMOND"/>
<att type="string" name="shared_name" value="Rv0125 (pp) Rv1223"/></edge>
<edge label="Rv0126 (pp) Rv2471" source="14" target="85" weight="1.0" weightOut="1.0" weigthIn="1.0" countOut="1.0" countIn="1.0">
<att type="string" name="edge.targetArrowShape" value="DIAMOND"/>
<att type="string" name="shared_name" value="Rv0126 (pp) Rv2471"/></edge>
<edge label="Rv3018c (pp) Rv1706c" source="15" target="1619" weight="1.0" weightOut="1.0" weigthIn="1.0" countOut="1.0" countIn="1.0">
<att type="string" name="edge.targetArrowShape" value="DIAMOND"/>
<att type="string" name="shared_name" value="Rv3018c (pp) Rv1706c"/></edge>
<edge label="Rv3018c (pp) Rv2108" source="15" target="1456" weight="1.0" weightOut="1.0" weigthIn="1.0" countOut="5.159523963928223" countIn="5.159523963928223">
<att type="string" name="edge.targetArrowShape" value="DIAMOND"/>
<att type="string" name="shared_name" value="Rv3018c (pp) Rv2108"/></edge>
<edge label="Rv3018c (pp) Rv1790" source="15" target="654" weight="1.0" weightOut="1.0" weigthIn="1.0" countOut="1.5" countIn="1.5">
<att type="string" name="edge.targetArrowShape" value="DIAMOND"/>
<att type="string" name="shared_name" value="Rv3018c (pp) Rv1790"/></edge>
<edge label="Rv2484c (pp) Rv1760" source="16" target="97" weight="1.0" weightOut="1.0" weigthIn="1.0" countOut="6.0" countIn="6.0">
<att type="string" name="edge.targetArrowShape" value="DIAMOND"/>
<att type="string" name="shared_name" value="Rv2484c (pp) Rv1760"/></edge>
<edge label="Rv2484c (pp) Rv3740c" source="16" target="1290" weight="1.0" weightOut="1.0" weigthIn="1.0" countOut="10.816666603088379" countIn="10.816666603088379">
<att type="string" name="edge.targetArrowShape" value="DIAMOND"/>
<att type="string" name="shared_name" value="Rv2484c (pp) Rv3740c"/></edge>
<edge label="Rv2484c (pp) Rv1425" source="16" target="1179" weight="1.0" weightOut="1.0" weigthIn="1.0" countOut="6.0" countIn="6.0">
<att type="string" name="edge.targetArrowShape" value="DIAMOND"/>
<att type="string" name="shared_name" value="Rv2484c (pp) Rv1425"/></edge>
<edge label="Rv2484c (pp) Rv0895" source="16" target="932" weight="1.0" weightOut="1.0" weigthIn="1.0" countOut="16.299999237060547" countIn="16.299999237060547">
<att type="string" name="edge.targetArrowShape" value="DIAMOND"/>
<att type="string" name="shared_name" value="Rv2484c (pp) Rv0895"/></edge>
<edge label="Rv2484c (pp) Rv3234c" source="16" target="372" weight="1.0" weightOut="1.0" weigthIn="1.0" countOut="5.0" countIn="5.0">
<att type="string" name="edge.targetArrowShape" value="DIAMOND"/>
<att type="string" name="shared_name" value="Rv2484c (pp) Rv3234c"/></edge>
<edge label="Rv1318c (pp) Rv3645" source="17" target="246" weight="1.0" weightOut="1.0" weigthIn="1.0" countOut="2.0" countIn="2.0">
<att type="string" name="edge.targetArrowShape" value="DIAMOND"/>
<att type="string" name="shared_name" value="Rv1318c (pp) Rv3645"/></edge>
<edge label="Rv2103c (pp) Rv0277c" source="18" target="155" weight="1.0" weightOut="1.0" weigthIn="1.0" countOut="1.8333333730697632" countIn="1.8333333730697632">
<att type="string" name="edge.targetArrowShape" value="DIAMOND"/>
<att type="string" name="shared_name" value="Rv2103c (pp) Rv0277c"/></edge>
<edge label="Rv2103c (pp) Rv3697c" source="18" target="220" weight="1.0" weightOut="1.0" weigthIn="1.0" countOut="1.5" countIn="1.5">
<att type="string" name="edge.targetArrowShape" value="DIAMOND"/>
<att type="string" name="shared_name" value="Rv2103c (pp) Rv3697c"/></edge>
<edge label="Rv2435c (pp) Rv1625c" source="19" target="1097" weight="1.0" weightOut="1.0" weigthIn="1.0" countOut="1.0" countIn="1.0">
<att type="string" name="edge.targetArrowShape" value="DIAMOND"/>
<att type="string" name="shared_name" value="Rv2435c (pp) Rv1625c"/></edge>
<edge label="Rv2055c (pp) Rv0055" source="20" target="1416" weight="1.0" weightOut="1.0" weigthIn="1.0" countOut="1.0" countIn="1.0">
<att type="string" name="edge.targetArrowShape" value="DIAMOND"/>
<att type="string" name="shared_name" value="Rv2055c (pp) Rv0055"/></edge>
<edge label="Rv0765c (pp) Rv2509" source="21" target="233" weight="1.0" weightOut="1.0" weigthIn="1.0" countOut="1.7000000476837158" countIn="1.7000000476837158">
<att type="string" name="edge.targetArrowShape" value="DIAMOND"/>
<att type="string" name="shared_name" value="Rv0765c (pp) Rv2509"/></edge>
<edge label="Rv3019c (pp) Rv3017c" source="22" target="2" weight="1.0" weightOut="1.0" weigthIn="1.0" countOut="1.5" countIn="1.5">
<att type="string" name="edge.targetArrowShape" value="DIAMOND"/>
<att type="string" name="shared_name" value="Rv3019c (pp) Rv3017c"/></edge>
<edge label="Rv2488c (pp) Rv1359" source="23" target="725" weight="1.0" weightOut="1.0" weigthIn="1.0" countOut="3.0833332538604736" countIn="3.0833332538604736">
<att type="string" name="edge.targetArrowShape" value="DIAMOND"/>
<att type="string" name="shared_name" value="Rv2488c (pp) Rv1359"/></edge>
<edge label="Rv3530c (pp) Rv2002" source="24" target="206" weight="1.0" weightOut="1.0" weigthIn="1.0" countOut="8.772619247436523" countIn="8.772619247436523">
<att type="string" name="edge.targetArrowShape" value="DIAMOND"/>
<att type="string" name="shared_name" value="Rv3530c (pp) Rv2002"/></edge>
<edge label="Rv3530c (pp) Rv0148" source="24" target="81" weight="1.0" weightOut="1.0" weigthIn="1.0" countOut="15.541378021240234" countIn="15.541378021240234">
<att type="string" name="edge.targetArrowShape" value="DIAMOND"/>
<att type="string" name="shared_name" value="Rv3530c (pp) Rv0148"/></edge>
<edge label="Rv3758c (pp) Rv2688c" source="25" target="1086" weight="1.0" weightOut="1.0" weigthIn="1.0" countOut="10.132143020629883" countIn="10.132143020629883">
<att type="string" name="edge.targetArrowShape" value="DIAMOND"/>
<att type="string" name="shared_name" value="Rv3758c (pp) Rv2688c"/></edge>
<edge label="Rv2329c (pp) Rv0267" source="26" target="441" weight="1.0" weightOut="1.0" weigthIn="1.0" countOut="1.5" countIn="1.5">
<att type="string" name="edge.targetArrowShape" value="DIAMOND"/>
<att type="string" name="shared_name" value="Rv2329c (pp) Rv0267"/></edge>
<edge label="Rv3097c (pp) Rv1818c" source="27" target="1683" weight="1.0" weightOut="1.0" weigthIn="1.0" countOut="5.07023811340332" countIn="5.07023811340332">
<att type="string" name="edge.targetArrowShape" value="DIAMOND"/>
<att type="string" name="shared_name" value="Rv3097c (pp) Rv1818c"/></edge>
<edge label="Rv2998A (pp) Rv0601c" source="28" target="748" weight="1.0" weightOut="1.0" weigthIn="1.0" countOut="1.0" countIn="1.0">
<att type="string" name="edge.targetArrowShape" value="DIAMOND"/>
<att type="string" name="shared_name" value="Rv2998A (pp) Rv0601c"/></edge>
<edge label="Rv3125c (pp) Rv3018c" source="30" target="15" weight="1.0" weightOut="1.0" weigthIn="1.0" countOut="4.7911906242370605" countIn="4.7911906242370605">
<att type="string" name="edge.targetArrowShape" value="DIAMOND"/>
<att type="string" name="shared_name" value="Rv3125c (pp) Rv3018c"/></edge>
<edge label="Rv3125c (pp) Rv0286" source="30" target="468" weight="1.0" weightOut="1.0" weigthIn="1.0" countOut="20.990476608276367" countIn="20.990476608276367">
<att type="string" name="edge.targetArrowShape" value="DIAMOND"/>
<att type="string" name="shared_name" value="Rv3125c (pp) Rv0286"/></edge>
<edge label="Rv3125c (pp) Rv0256c" source="30" target="921" weight="1.0" weightOut="1.0" weigthIn="1.0" countOut="3.325000047683716" countIn="3.325000047683716">
<att type="string" name="edge.targetArrowShape" value="DIAMOND"/>
<att type="string" name="shared_name" value="Rv3125c (pp) Rv0256c"/></edge>
<edge label="Rv2914c (pp) Rv3080c" source="29" target="1354" weight="1.0" weightOut="1.0" weigthIn="1.0" countOut="4.0" countIn="4.0">
<att type="string" name="edge.targetArrowShape" value="DIAMOND"/>
<att type="string" name="shared_name" value="Rv2914c (pp) Rv3080c"/></edge>
<edge label="Rv0101 (pp) Rv2941" source="32" target="512" weight="1.0" weightOut="1.0" weigthIn="1.0" countOut="4.221564769744873" countIn="4.221564769744873">
<att type="string" name="edge.targetArrowShape" value="DIAMOND"/>
<att type="string" name="shared_name" value="Rv0101 (pp) Rv2941"/></edge>
<edge label="Rv0101 (pp) Rv2948c" source="32" target="1398" weight="1.0" weightOut="1.0" weigthIn="1.0" countOut="9.80245304107666" countIn="9.80245304107666">
<att type="string" name="edge.targetArrowShape" value="DIAMOND"/>
<att type="string" name="shared_name" value="Rv0101 (pp) Rv2948c"/></edge>
<edge label="Rv0764c (pp) Rv1880c" source="31" target="1152" weight="1.0" weightOut="1.0" weigthIn="1.0" countOut="14.020237922668457" countIn="14.020237922668457">
<att type="string" name="edge.targetArrowShape" value="DIAMOND"/>
<att type="string" name="shared_name" value="Rv0764c (pp) Rv1880c"/></edge>
<edge label="Rv3483c (pp) Rv1252c" source="34" target="56" weight="1.0" weightOut="1.0" weigthIn="1.0" countOut="1.0" countIn="1.0">
<att type="string" name="edge.targetArrowShape" value="DIAMOND"/>
<att type="string" name="shared_name" value="Rv3483c (pp) Rv1252c"/></edge>
<edge label="Rv1357c (pp) Rv1354c" source="35" target="43" weight="1.0" weightOut="1.0" weigthIn="1.0" countOut="1.0" countIn="1.0">
<att type="string" name="edge.targetArrowShape" value="DIAMOND"/>
<att type="string" name="shared_name" value="Rv1357c (pp) Rv1354c"/></edge>
<edge label="Rv0109 (pp) Rv1067c" source="37" target="75" weight="1.0" weightOut="1.0" weigthIn="1.0" countOut="19.00311279296875" countIn="19.00311279296875">
<att type="string" name="edge.targetArrowShape" value="DIAMOND"/>
<att type="string" name="shared_name" value="Rv0109 (pp) Rv1067c"/></edge>
<edge label="Rv0109 (pp) Rv3097c" source="37" target="27" weight="1.0" weightOut="1.0" weigthIn="1.0" countOut="2.6595237255096436" countIn="2.6595237255096436">
<att type="string" name="edge.targetArrowShape" value="DIAMOND"/>
<att type="string" name="shared_name" value="Rv0109 (pp) Rv3097c"/></edge>
<edge label="Rv0109 (pp) Rv3514" source="37" target="1558" weight="1.0" weightOut="1.0" weigthIn="1.0" countOut="7.169047832489014" countIn="7.169047832489014">
<att type="string" name="edge.targetArrowShape" value="DIAMOND"/>
<att type="string" name="shared_name" value="Rv0109 (pp) Rv3514"/></edge>
<edge label="Rv2487c (pp) Rv1172c" source="36" target="1689" weight="1.0" weightOut="1.0" weigthIn="1.0" countOut="16.539554595947266" countIn="16.539554595947266">
<att type="string" name="edge.targetArrowShape" value="DIAMOND"/>
<att type="string" name="shared_name" value="Rv2487c (pp) Rv1172c"/></edge>
<edge label="Rv2487c (pp) Rv0278c" source="36" target="133" weight="1.0" weightOut="1.0" weigthIn="1.0" countOut="1.3333333730697632" countIn="1.3333333730697632">
<att type="string" name="edge.targetArrowShape" value="DIAMOND"/>
<att type="string" name="shared_name" value="Rv2487c (pp) Rv0278c"/></edge>
<edge label="Rv2487c (pp) Rv2328" source="36" target="478" weight="1.0" weightOut="1.0" weigthIn="1.0" countOut="17.021650314331055" countIn="17.021650314331055">
<att type="string" name="edge.targetArrowShape" value="DIAMOND"/>
<att type="string" name="shared_name" value="Rv2487c (pp) Rv2328"/></edge>
<edge label="Rv2487c (pp) Rv1651c" source="36" target="570" weight="1.0" weightOut="1.0" weigthIn="1.0" countOut="5.808272361755371" countIn="5.808272361755371">
<att type="string" name="edge.targetArrowShape" value="DIAMOND"/>
<att type="string" name="shared_name" value="Rv2487c (pp) Rv1651c"/></edge>
<edge label="Rv3164c (pp) Rv1479" source="38" target="1238" weight="1.0" weightOut="1.0" weigthIn="1.0" countOut="1.5" countIn="1.5">
<att type="string" name="edge.targetArrowShape" value="DIAMOND"/>
<att type="string" name="shared_name" value="Rv3164c (pp) Rv1479"/></edge>
<edge label="Rv2996c (pp) Rv0728c" source="39" target="1357" weight="1.0" weightOut="1.0" weigthIn="1.0" countOut="1.0" countIn="1.0">
<att type="string" name="edge.targetArrowShape" value="DIAMOND"/>
<att type="string" name="shared_name" value="Rv2996c (pp) Rv0728c"/></edge>
<edge label="Rv0447c (pp) Rv0643c" source="40" target="652" weight="1.0" weightOut="1.0" weigthIn="1.0" countOut="4.583333492279053" countIn="4.583333492279053">
<att type="string" name="edge.targetArrowShape" value="DIAMOND"/>
<att type="string" name="shared_name" value="Rv0447c (pp) Rv0643c"/></edge>
<edge label="Rv0447c (pp) Rv0644c" source="40" target="673" weight="1.0" weightOut="1.0" weigthIn="1.0" countOut="4.333333492279053" countIn="4.333333492279053">
<att type="string" name="edge.targetArrowShape" value="DIAMOND"/>
<att type="string" name="shared_name" value="Rv0447c (pp) Rv0644c"/></edge>
<edge label="Rv0447c (pp) Rv0470c" source="40" target="1245" weight="1.0" weightOut="1.0" weigthIn="1.0" countOut="8.0" countIn="8.0">
<att type="string" name="edge.targetArrowShape" value="DIAMOND"/>
<att type="string" name="shared_name" value="Rv0447c (pp) Rv0470c"/></edge>
<edge label="Rv0447c (pp) Rv0645c" source="40" target="693" weight="1.0" weightOut="1.0" weigthIn="1.0" countOut="3.5" countIn="3.5">
<att type="string" name="edge.targetArrowShape" value="DIAMOND"/>
<att type="string" name="shared_name" value="Rv0447c (pp) Rv0645c"/></edge>
<edge label="Rv0447c (pp) Rv0469" source="40" target="1426" weight="1.0" weightOut="1.0" weigthIn="1.0" countOut="4.333333492279053" countIn="4.333333492279053">
<att type="string" name="edge.targetArrowShape" value="DIAMOND"/>
<att type="string" name="shared_name" value="Rv0447c (pp) Rv0469"/></edge>
<edge label="Rv0447c (pp) Rv0503c" source="40" target="296" weight="1.0" weightOut="1.0" weigthIn="1.0" countOut="4.333333492279053" countIn="4.333333492279053">
<att type="string" name="edge.targetArrowShape" value="DIAMOND"/>
<att type="string" name="shared_name" value="Rv0447c (pp) Rv0503c"/></edge>
<edge label="Rv2701c (pp) Rv3137" source="41" target="1568" weight="1.0" weightOut="1.0" weigthIn="1.0" countOut="1.0" countIn="1.0">
<att type="string" name="edge.targetArrowShape" value="DIAMOND"/>
<att type="string" name="shared_name" value="Rv2701c (pp) Rv3137"/></edge>
<edge label="Rv2168c (pp) Rv3474" source="42" target="1165" weight="1.0" weightOut="1.0" weigthIn="1.0" countOut="1.0" countIn="1.0">
<att type="string" name="edge.targetArrowShape" value="DIAMOND"/>
<att type="string" name="shared_name" value="Rv2168c (pp) Rv3474"/></edge>
<edge label="Rv2168c (pp) Rv3381c" source="42" target="343" weight="1.0" weightOut="1.0" weigthIn="1.0" countOut="1.0" countIn="1.0">
<att type="string" name="edge.targetArrowShape" value="DIAMOND"/>
<att type="string" name="shared_name" value="Rv2168c (pp) Rv3381c"/></edge>
<edge label="Rv2168c (pp) Rv3325" source="42" target="682" weight="1.0" weightOut="1.0" weigthIn="1.0" countOut="1.0" countIn="1.0">
<att type="string" name="edge.targetArrowShape" value="DIAMOND"/>
<att type="string" name="shared_name" value="Rv2168c (pp) Rv3325"/></edge>
<edge label="Rv2168c (pp) Rv3186" source="42" target="1394" weight="1.0" weightOut="1.0" weigthIn="1.0" countOut="1.0" countIn="1.0">
<att type="string" name="edge.targetArrowShape" value="DIAMOND"/>
<att type="string" name="shared_name" value="Rv2168c (pp) Rv3186"/></edge>
<edge label="Rv2168c (pp) Rv3184" source="42" target="1371" weight="1.0" weightOut="1.0" weigthIn="1.0" countOut="1.0" countIn="1.0">
<att type="string" name="edge.targetArrowShape" value="DIAMOND"/>
<att type="string" name="shared_name" value="Rv2168c (pp) Rv3184"/></edge>
<edge label="Rv2168c (pp) Rv2815c" source="42" target="254" weight="1.0" weightOut="1.0" weigthIn="1.0" countOut="1.0" countIn="1.0">
<att type="string" name="edge.targetArrowShape" value="DIAMOND"/>
<att type="string" name="shared_name" value="Rv2168c (pp) Rv2815c"/></edge>
<edge label="Rv2168c (pp) Rv2648" source="42" target="1582" weight="1.0" weightOut="1.0" weigthIn="1.0" countOut="1.0" countIn="1.0">
<att type="string" name="edge.targetArrowShape" value="DIAMOND"/>
<att type="string" name="shared_name" value="Rv2168c (pp) Rv2648"/></edge>
<edge label="Rv2168c (pp) Rv2480c" source="42" target="67" weight="1.0" weightOut="1.0" weigthIn="1.0" countOut="1.0" countIn="1.0">
<att type="string" name="edge.targetArrowShape" value="DIAMOND"/>
<att type="string" name="shared_name" value="Rv2168c (pp) Rv2480c"/></edge>
<edge label="Rv2168c (pp) Rv2354" source="42" target="442" weight="1.0" weightOut="1.0" weigthIn="1.0" countOut="1.0" countIn="1.0">
<att type="string" name="edge.targetArrowShape" value="DIAMOND"/>
<att type="string" name="shared_name" value="Rv2168c (pp) Rv2354"/></edge>
<edge label="Rv2168c (pp) Rv2278" source="42" target="912" weight="1.0" weightOut="1.0" weigthIn="1.0" countOut="1.0" countIn="1.0">
<att type="string" name="edge.targetArrowShape" value="DIAMOND"/>
<att type="string" name="shared_name" value="Rv2168c (pp) Rv2278"/></edge>
<edge label="Rv2168c (pp) Rv2105" source="42" target="1462" weight="1.0" weightOut="1.0" weigthIn="1.0" countOut="1.0" countIn="1.0">
<att type="string" name="edge.targetArrowShape" value="DIAMOND"/>
<att type="string" name="shared_name" value="Rv2168c (pp) Rv2105"/></edge>
<edge label="Rv2168c (pp) Rv1763" source="42" target="98" weight="1.0" weightOut="1.0" weigthIn="1.0" countOut="1.0" countIn="1.0">
<att type="string" name="edge.targetArrowShape" value="DIAMOND"/>
<att type="string" name="shared_name" value="Rv2168c (pp) Rv1763"/></edge>
<edge label="Rv2168c (pp) Rv1757c" source="42" target="95" weight="1.0" weightOut="1.0" weigthIn="1.0" countOut="1.0" countIn="1.0">
<att type="string" name="edge.targetArrowShape" value="DIAMOND"/>
<att type="string" name="shared_name" value="Rv2168c (pp) Rv1757c"/></edge>
<edge label="Rv2168c (pp) Rv1370c" source="42" target="774" weight="1.0" weightOut="1.0" weigthIn="1.0" countOut="1.0" countIn="1.0">
<att type="string" name="edge.targetArrowShape" value="DIAMOND"/>
<att type="string" name="shared_name" value="Rv2168c (pp) Rv1370c"/></edge>
<edge label="Rv2168c (pp) Rv0795" source="42" target="701" weight="1.0" weightOut="1.0" weigthIn="1.0" countOut="1.0" countIn="1.0">
<att type="string" name="edge.targetArrowShape" value="DIAMOND"/>
<att type="string" name="shared_name" value="Rv2168c (pp) Rv0795"/></edge>
<edge label="Rv0158 (pp) Rv3208" source="45" target="311" weight="1.0" weightOut="1.0" weigthIn="1.0" countOut="1.0" countIn="1.0">
<att type="string" name="edge.targetArrowShape" value="DIAMOND"/>
<att type="string" name="shared_name" value="Rv0158 (pp) Rv3208"/></edge>
<edge label="Rv0158 (pp) Rv3557c" source="45" target="841" weight="1.0" weightOut="1.0" weigthIn="1.0" countOut="1.0" countIn="1.0">
<att type="string" name="edge.targetArrowShape" value="DIAMOND"/>
<att type="string" name="shared_name" value="Rv0158 (pp) Rv3557c"/></edge>
<edge label="Rv1928c (pp) Rv1544" source="44" target="1645" weight="1.0" weightOut="1.0" weigthIn="1.0" countOut="13.130194664001465" countIn="13.130194664001465">
<att type="string" name="edge.targetArrowShape" value="DIAMOND"/>
<att type="string" name="shared_name" value="Rv1928c (pp) Rv1544"/></edge>
<edge label="Rv1354c (pp) Rv1357c" source="43" target="35" weight="1.0" weightOut="1.0" weigthIn="1.0" countOut="1.0" countIn="1.0">
<att type="string" name="edge.targetArrowShape" value="DIAMOND"/>
<att type="string" name="shared_name" value="Rv1354c (pp) Rv1357c"/></edge>
<edge label="Rv0545c (pp) Rv2281" source="46" target="907" weight="1.0" weightOut="1.0" weigthIn="1.0" countOut="1.0" countIn="1.0">
<att type="string" name="edge.targetArrowShape" value="DIAMOND"/>
<att type="string" name="shared_name" value="Rv0545c (pp) Rv2281"/></edge>
<edge label="Rv2770c (pp) Rv2430c" source="47" target="52" weight="1.0" weightOut="1.0" weigthIn="1.0" countOut="54.76292419433594" countIn="54.76292419433594">
<att type="string" name="edge.targetArrowShape" value="DIAMOND"/>
<att type="string" name="shared_name" value="Rv2770c (pp) Rv2430c"/></edge>
<edge label="Rv2770c (pp) Rv3347c" source="47" target="1256" weight="1.0" weightOut="1.0" weigthIn="1.0" countOut="6.510714054107666" countIn="6.510714054107666">
<att type="string" name="edge.targetArrowShape" value="DIAMOND"/>
<att type="string" name="shared_name" value="Rv2770c (pp) Rv3347c"/></edge>
<edge label="Rv0155 (pp) Rv2780" source="48" target="234" weight="1.0" weightOut="1.0" weigthIn="1.0" countOut="1.0" countIn="1.0">
<att type="string" name="edge.targetArrowShape" value="DIAMOND"/>
<att type="string" name="shared_name" value="Rv0155 (pp) Rv2780"/></edge>
<edge label="Rv1468c (pp) Rv0278c" source="49" target="133" weight="1.0" weightOut="1.0" weigthIn="1.0" countOut="2.066666603088379" countIn="2.066666603088379">
<att type="string" name="edge.targetArrowShape" value="DIAMOND"/>
<att type="string" name="shared_name" value="Rv1468c (pp) Rv0278c"/></edge>
<edge label="Rv1468c (pp) Rv2591" source="49" target="1075" weight="1.0" weightOut="1.0" weigthIn="1.0" countOut="20.16934585571289" countIn="20.16934585571289">
<att type="string" name="edge.targetArrowShape" value="DIAMOND"/>
<att type="string" name="shared_name" value="Rv1468c (pp) Rv2591"/></edge>
<edge label="Rv1468c (pp) Rv1243c" source="49" target="340" weight="1.0" weightOut="1.0" weigthIn="1.0" countOut="4.238095283508301" countIn="4.238095283508301">
<att type="string" name="edge.targetArrowShape" value="DIAMOND"/>
<att type="string" name="shared_name" value="Rv1468c (pp) Rv1243c"/></edge>
<edge label="Rv1468c (pp) Rv0742" source="49" target="600" weight="1.0" weightOut="1.0" weigthIn="1.0" countOut="1.8916666507720947" countIn="1.8916666507720947">
<att type="string" name="edge.targetArrowShape" value="DIAMOND"/>
<att type="string" name="shared_name" value="Rv1468c (pp) Rv0742"/></edge>
<edge label="Rv0442c (pp) Rv0286" source="50" target="468" weight="1.0" weightOut="1.0" weigthIn="1.0" countOut="27.31019401550293" countIn="27.31019401550293">
<att type="string" name="edge.targetArrowShape" value="DIAMOND"/>
<att type="string" name="shared_name" value="Rv0442c (pp) Rv0286"/></edge>
<edge label="Rv0169 (pp) Rv3499c" source="51" target="563" weight="1.0" weightOut="1.0" weigthIn="1.0" countOut="2.0" countIn="2.0">
<att type="string" name="edge.targetArrowShape" value="DIAMOND"/>
<att type="string" name="shared_name" value="Rv0169 (pp) Rv3499c"/></edge>
<edge label="Rv2430c (pp) Rv0286" source="52" target="468" weight="1.0" weightOut="1.0" weigthIn="1.0" countOut="52.633445739746094" countIn="52.633445739746094">
<att type="string" name="edge.targetArrowShape" value="DIAMOND"/>
<att type="string" name="shared_name" value="Rv2430c (pp) Rv0286"/></edge>
<edge label="Rv2430c (pp) Rv0280" source="52" target="459" weight="1.0" weightOut="1.0" weigthIn="1.0" countOut="3.294543743133545" countIn="3.294543743133545">
<att type="string" name="edge.targetArrowShape" value="DIAMOND"/>
<att type="string" name="shared_name" value="Rv2430c (pp) Rv0280"/></edge>
<edge label="Rv2430c (pp) Rv3426" source="52" target="1106" weight="1.0" weightOut="1.0" weigthIn="1.0" countOut="47.7120246887207" countIn="47.7120246887207">
<att type="string" name="edge.targetArrowShape" value="DIAMOND"/>
<att type="string" name="shared_name" value="Rv2430c (pp) Rv3426"/></edge>
<edge label="Rv2430c (pp) Rv0305c" source="52" target="640" weight="1.0" weightOut="1.0" weigthIn="1.0" countOut="7.82539701461792" countIn="7.82539701461792">
<att type="string" name="edge.targetArrowShape" value="DIAMOND"/>
<att type="string" name="shared_name" value="Rv2430c (pp) Rv0305c"/></edge>
<edge label="Rv0337c (pp) Rv3565" source="53" target="1632" weight="1.0" weightOut="1.0" weigthIn="1.0" countOut="1.0" countIn="1.0">
<att type="string" name="edge.targetArrowShape" value="DIAMOND"/>
<att type="string" name="shared_name" value="Rv0337c (pp) Rv3565"/></edge>
<edge label="Rv0337c (pp) Rv3772" source="53" target="599" weight="1.0" weightOut="1.0" weigthIn="1.0" countOut="1.8333333730697632" countIn="1.8333333730697632">
<att type="string" name="edge.targetArrowShape" value="DIAMOND"/>
<att type="string" name="shared_name" value="Rv0337c (pp) Rv3772"/></edge>
<edge label="Rv0161 (pp) Rv2251" source="54" target="809" weight="1.0" weightOut="1.0" weigthIn="1.0" countOut="2.1666667461395264" countIn="2.1666667461395264">
<att type="string" name="edge.targetArrowShape" value="DIAMOND"/>
<att type="string" name="shared_name" value="Rv0161 (pp) Rv2251"/></edge>
<edge label="Rv0161 (pp) Rv3107c" source="54" target="1699" weight="1.0" weightOut="1.0" weigthIn="1.0" countOut="2.25" countIn="2.25">
<att type="string" name="edge.targetArrowShape" value="DIAMOND"/>
<att type="string" name="shared_name" value="Rv0161 (pp) Rv3107c"/></edge>
<edge label="Rv0403c (pp) Rv0677c" source="55" target="1002" weight="1.0" weightOut="1.0" weigthIn="1.0" countOut="1.8333333730697632" countIn="1.8333333730697632">
<att type="string" name="edge.targetArrowShape" value="DIAMOND"/>
<att type="string" name="shared_name" value="Rv0403c (pp) Rv0677c"/></edge>
<edge label="Rv0403c (pp) Rv0506" source="55" target="1583" weight="1.0" weightOut="1.0" weigthIn="1.0" countOut="1.5" countIn="1.5">
<att type="string" name="edge.targetArrowShape" value="DIAMOND"/>
<att type="string" name="shared_name" value="Rv0403c (pp) Rv0506"/></edge>
<edge label="Rv1252c (pp) Rv3483c" source="56" target="34" weight="1.0" weightOut="1.0" weigthIn="1.0" countOut="1.0" countIn="1.0">
<att type="string" name="edge.targetArrowShape" value="DIAMOND"/>
<att type="string" name="shared_name" value="Rv1252c (pp) Rv3483c"/></edge>
<edge label="Rv0166 (pp) Rv3801c" source="57" target="1337" weight="1.0" weightOut="1.0" weigthIn="1.0" countOut="2.779700756072998" countIn="2.779700756072998">
<att type="string" name="edge.targetArrowShape" value="DIAMOND"/>
<att type="string" name="shared_name" value="Rv0166 (pp) Rv3801c"/></edge>
<edge label="Rv0166 (pp) Rv1925" source="57" target="853" weight="1.0" weightOut="1.0" weigthIn="1.0" countOut="3.327380895614624" countIn="3.327380895614624">
<att type="string" name="edge.targetArrowShape" value="DIAMOND"/>
<att type="string" name="shared_name" value="Rv0166 (pp) Rv1925"/></edge>
<edge label="Rv0166 (pp) Rv1185c" source="57" target="366" weight="1.0" weightOut="1.0" weigthIn="1.0" countOut="12.879501342773438" countIn="12.879501342773438">
<att type="string" name="edge.targetArrowShape" value="DIAMOND"/>
<att type="string" name="shared_name" value="Rv0166 (pp) Rv1185c"/></edge>
<edge label="Rv0166 (pp) Rv1206" source="57" target="349" weight="1.0" weightOut="1.0" weigthIn="1.0" countOut="1.8333333730697632" countIn="1.8333333730697632">
<att type="string" name="edge.targetArrowShape" value="DIAMOND"/>
<att type="string" name="shared_name" value="Rv0166 (pp) Rv1206"/></edge>
<edge label="Rv0166 (pp) Rv3826" source="57" target="528" weight="1.0" weightOut="1.0" weigthIn="1.0" countOut="2.806288242340088" countIn="2.806288242340088">
<att type="string" name="edge.targetArrowShape" value="DIAMOND"/>
<att type="string" name="shared_name" value="Rv0166 (pp) Rv3826"/></edge>
<edge label="Rv2493 (pp) Rv2530A" source="58" target="1061" weight="1.0" weightOut="1.0" weigthIn="1.0" countOut="1.0" countIn="1.0">
<att type="string" name="edge.targetArrowShape" value="DIAMOND"/>
<att type="string" name="shared_name" value="Rv2493 (pp) Rv2530A"/></edge>
<edge label="Rv0168 (pp) Rv3500c" source="59" target="759" weight="1.0" weightOut="1.0" weigthIn="1.0" countOut="1.0" countIn="1.0">
<att type="string" name="edge.targetArrowShape" value="DIAMOND"/>
<att type="string" name="shared_name" value="Rv0168 (pp) Rv3500c"/></edge>
<edge label="Rv0168 (pp) Rv1965" source="59" target="920" weight="1.0" weightOut="1.0" weigthIn="1.0" countOut="1.5" countIn="1.5">
<att type="string" name="edge.targetArrowShape" value="DIAMOND"/>
<att type="string" name="shared_name" value="Rv0168 (pp) Rv1965"/></edge>
<edge label="Rv2494 (pp) Rv3320c" source="60" target="466" weight="1.0" weightOut="1.0" weigthIn="1.0" countOut="1.5" countIn="1.5">
<att type="string" name="edge.targetArrowShape" value="DIAMOND"/>
<att type="string" name="shared_name" value="Rv2494 (pp) Rv3320c"/></edge>
<edge label="Rv0167 (pp) Rv1964" source="61" target="919" weight="1.0" weightOut="1.0" weigthIn="1.0" countOut="2.0" countIn="2.0">
<att type="string" name="edge.targetArrowShape" value="DIAMOND"/>
<att type="string" name="shared_name" value="Rv0167 (pp) Rv1964"/></edge>
<edge label="Rv1467c (pp) Rv2500c" source="62" target="847" weight="1.0" weightOut="1.0" weigthIn="1.0" countOut="9.095417976379395" countIn="9.095417976379395">
<att type="string" name="edge.targetArrowShape" value="DIAMOND"/>
<att type="string" name="shared_name" value="Rv1467c (pp) Rv2500c"/></edge>
<edge label="Rv0170 (pp) Rv3497c" source="63" target="559" weight="1.0" weightOut="1.0" weigthIn="1.0" countOut="2.6815476417541504" countIn="2.6815476417541504">
<att type="string" name="edge.targetArrowShape" value="DIAMOND"/>
<att type="string" name="shared_name" value="Rv0170 (pp) Rv3497c"/></edge>
<edge label="Rv0170 (pp) Rv0171" source="63" target="64" weight="1.0" weightOut="1.0" weigthIn="1.0" countOut="1.0" countIn="1.0">
<att type="string" name="edge.targetArrowShape" value="DIAMOND"/>
<att type="string" name="shared_name" value="Rv0170 (pp) Rv0171"/></edge>
<edge label="Rv0170 (pp) Rv1969" source="63" target="918" weight="1.0" weightOut="1.0" weigthIn="1.0" countOut="1.8333333730697632" countIn="1.8333333730697632">
<att type="string" name="edge.targetArrowShape" value="DIAMOND"/>
<att type="string" name="shared_name" value="Rv0170 (pp) Rv1969"/></edge>
<edge label="Rv0170 (pp) Rv3496c" source="63" target="543" weight="1.0" weightOut="1.0" weigthIn="1.0" countOut="4.2791666984558105" countIn="4.2791666984558105">
<att type="string" name="edge.targetArrowShape" value="DIAMOND"/>
<att type="string" name="shared_name" value="Rv0170 (pp) Rv3496c"/></edge>
<edge label="Rv0171 (pp) Rv0170" source="64" target="63" weight="1.0" weightOut="1.0" weigthIn="1.0" countOut="6.52738094329834" countIn="6.52738094329834">
<att type="string" name="edge.targetArrowShape" value="DIAMOND"/>
<att type="string" name="shared_name" value="Rv0171 (pp) Rv0170"/></edge>
<edge label="Rv3094c (pp) Rv3570c" source="65" target="1687" weight="1.0" weightOut="1.0" weigthIn="1.0" countOut="1.0" countIn="1.0">
<att type="string" name="edge.targetArrowShape" value="DIAMOND"/>
<att type="string" name="shared_name" value="Rv3094c (pp) Rv3570c"/></edge>
<edge label="Rv1687c (pp) Rv0073" source="66" target="1463" weight="1.0" weightOut="1.0" weigthIn="1.0" countOut="3.813293695449829" countIn="3.813293695449829">
<att type="string" name="edge.targetArrowShape" value="DIAMOND"/>
<att type="string" name="shared_name" value="Rv1687c (pp) Rv0073"/></edge>
<edge label="Rv1687c (pp) Rv1272c" source="66" target="1214" weight="1.0" weightOut="1.0" weigthIn="1.0" countOut="8.07023811340332" countIn="8.07023811340332">
<att type="string" name="edge.targetArrowShape" value="DIAMOND"/>
<att type="string" name="shared_name" value="Rv1687c (pp) Rv1272c"/></edge>
<edge label="Rv1687c (pp) Rv2477c" source="66" target="355" weight="1.0" weightOut="1.0" weigthIn="1.0" countOut="9.040475845336914" countIn="9.040475845336914">
<att type="string" name="edge.targetArrowShape" value="DIAMOND"/>
<att type="string" name="shared_name" value="Rv1687c (pp) Rv2477c"/></edge>
<edge label="Rv2480c (pp) Rv3474" source="67" target="1165" weight="1.0" weightOut="1.0" weigthIn="1.0" countOut="1.0" countIn="1.0">
<att type="string" name="edge.targetArrowShape" value="DIAMOND"/>
<att type="string" name="shared_name" value="Rv2480c (pp) Rv3474"/></edge>
<edge label="Rv2480c (pp) Rv3381c" source="67" target="343" weight="1.0" weightOut="1.0" weigthIn="1.0" countOut="1.0" countIn="1.0">
<att type="string" name="edge.targetArrowShape" value="DIAMOND"/>
<att type="string" name="shared_name" value="Rv2480c (pp) Rv3381c"/></edge>
<edge label="Rv2480c (pp) Rv3325" source="67" target="682" weight="1.0" weightOut="1.0" weigthIn="1.0" countOut="1.0" countIn="1.0">
<att type="string" name="edge.targetArrowShape" value="DIAMOND"/>
<att type="string" name="shared_name" value="Rv2480c (pp) Rv3325"/></edge>
<edge label="Rv2480c (pp) Rv3186" source="67" target="1394" weight="1.0" weightOut="1.0" weigthIn="1.0" countOut="1.0" countIn="1.0">
<att type="string" name="edge.targetArrowShape" value="DIAMOND"/>
<att type="string" name="shared_name" value="Rv2480c (pp) Rv3186"/></edge>
<edge label="Rv2480c (pp) Rv3184" source="67" target="1371" weight="1.0" weightOut="1.0" weigthIn="1.0" countOut="1.0" countIn="1.0">
<att type="string" name="edge.targetArrowShape" value="DIAMOND"/>
<att type="string" name="shared_name" value="Rv2480c (pp) Rv3184"/></edge>
<edge label="Rv2480c (pp) Rv2815c" source="67" target="254" weight="1.0" weightOut="1.0" weigthIn="1.0" countOut="1.0" countIn="1.0">
<att type="string" name="edge.targetArrowShape" value="DIAMOND"/>
<att type="string" name="shared_name" value="Rv2480c (pp) Rv2815c"/></edge>
<edge label="Rv2480c (pp) Rv2648" source="67" target="1582" weight="1.0" weightOut="1.0" weigthIn="1.0" countOut="1.0" countIn="1.0">
<att type="string" name="edge.targetArrowShape" value="DIAMOND"/>
<att type="string" name="shared_name" value="Rv2480c (pp) Rv2648"/></edge>
<edge label="Rv2480c (pp) Rv2354" source="67" target="442" weight="1.0" weightOut="1.0" weigthIn="1.0" countOut="1.0" countIn="1.0">
<att type="string" name="edge.targetArrowShape" value="DIAMOND"/>
<att type="string" name="shared_name" value="Rv2480c (pp) Rv2354"/></edge>
<edge label="Rv2480c (pp) Rv2278" source="67" target="912" weight="1.0" weightOut="1.0" weigthIn="1.0" countOut="1.0" countIn="1.0">
<att type="string" name="edge.targetArrowShape" value="DIAMOND"/>
<att type="string" name="shared_name" value="Rv2480c (pp) Rv2278"/></edge>
<edge label="Rv2480c (pp) Rv2168c" source="67" target="42" weight="1.0" weightOut="1.0" weigthIn="1.0" countOut="1.0" countIn="1.0">
<att type="string" name="edge.targetArrowShape" value="DIAMOND"/>
<att type="string" name="shared_name" value="Rv2480c (pp) Rv2168c"/></edge>
<edge label="Rv2480c (pp) Rv2105" source="67" target="1462" weight="1.0" weightOut="1.0" weigthIn="1.0" countOut="1.0" countIn="1.0">
<att type="string" name="edge.targetArrowShape" value="DIAMOND"/>
<att type="string" name="shared_name" value="Rv2480c (pp) Rv2105"/></edge>
<edge label="Rv2480c (pp) Rv1763" source="67" target="98" weight="1.0" weightOut="1.0" weigthIn="1.0" countOut="1.0" countIn="1.0">
<att type="string" name="edge.targetArrowShape" value="DIAMOND"/>
<att type="string" name="shared_name" value="Rv2480c (pp) Rv1763"/></edge>
<edge label="Rv2480c (pp) Rv1757c" source="67" target="95" weight="1.0" weightOut="1.0" weigthIn="1.0" countOut="1.0" countIn="1.0">
<att type="string" name="edge.targetArrowShape" value="DIAMOND"/>
<att type="string" name="shared_name" value="Rv2480c (pp) Rv1757c"/></edge>
<edge label="Rv2480c (pp) Rv1370c" source="67" target="774" weight="1.0" weightOut="1.0" weigthIn="1.0" countOut="1.0" countIn="1.0">
<att type="string" name="edge.targetArrowShape" value="DIAMOND"/>
<att type="string" name="shared_name" value="Rv2480c (pp) Rv1370c"/></edge>
<edge label="Rv2480c (pp) Rv0795" source="67" target="701" weight="1.0" weightOut="1.0" weigthIn="1.0" countOut="1.0" countIn="1.0">
<att type="string" name="edge.targetArrowShape" value="DIAMOND"/>
<att type="string" name="shared_name" value="Rv2480c (pp) Rv0795"/></edge>
<edge label="Rv0136 (pp) Rv0778" source="68" target="668" weight="1.0" weightOut="1.0" weigthIn="1.0" countOut="3.636507987976074" countIn="3.636507987976074">
<att type="string" name="edge.targetArrowShape" value="DIAMOND"/>
<att type="string" name="shared_name" value="Rv0136 (pp) Rv0778"/></edge>
<edge label="Rv0136 (pp) Rv1880c" source="68" target="1152" weight="1.0" weightOut="1.0" weigthIn="1.0" countOut="6.833333492279053" countIn="6.833333492279053">
<att type="string" name="edge.targetArrowShape" value="DIAMOND"/>
<att type="string" name="shared_name" value="Rv0136 (pp) Rv1880c"/></edge>
<edge label="Rv0134 (pp) Rv2296" source="69" target="873" weight="1.0" weightOut="1.0" weigthIn="1.0" countOut="2.2833333015441895" countIn="2.2833333015441895">
<att type="string" name="edge.targetArrowShape" value="DIAMOND"/>
<att type="string" name="shared_name" value="Rv0134 (pp) Rv2296"/></edge>
<edge label="Rv0134 (pp) Rv2715" source="69" target="1383" weight="1.0" weightOut="1.0" weigthIn="1.0" countOut="1.0" countIn="1.0">
<att type="string" name="edge.targetArrowShape" value="DIAMOND"/>
<att type="string" name="shared_name" value="Rv0134 (pp) Rv2715"/></edge>
<edge label="Rv2518c (pp) Rv1433" source="70" target="1190" weight="1.0" weightOut="1.0" weigthIn="1.0" countOut="2.1666667461395264" countIn="2.1666667461395264">
<att type="string" name="edge.targetArrowShape" value="DIAMOND"/>
<att type="string" name="shared_name" value="Rv2518c (pp) Rv1433"/></edge>
<edge label="Rv2486 (pp) Rv3774" source="71" target="595" weight="1.0" weightOut="1.0" weigthIn="1.0" countOut="13.097222328186035" countIn="13.097222328186035">
<att type="string" name="edge.targetArrowShape" value="DIAMOND"/>
<att type="string" name="shared_name" value="Rv2486 (pp) Rv3774"/></edge>
<edge label="Rv0402c (pp) Rv0206c" source="72" target="1236" weight="1.0" weightOut="1.0" weigthIn="1.0" countOut="1.5750000476837158" countIn="1.5750000476837158">
<att type="string" name="edge.targetArrowShape" value="DIAMOND"/>
<att type="string" name="shared_name" value="Rv0402c (pp) Rv0206c"/></edge>
<edge label="Rv0402c (pp) Rv0202c" source="72" target="1193" weight="1.0" weightOut="1.0" weigthIn="1.0" countOut="4.416666507720947" countIn="4.416666507720947">
<att type="string" name="edge.targetArrowShape" value="DIAMOND"/>
<att type="string" name="shared_name" value="Rv0402c (pp) Rv0202c"/></edge>
<edge label="Rv0543c (pp) Rv3046c" source="73" target="1428" weight="1.0" weightOut="1.0" weigthIn="1.0" countOut="1.0" countIn="1.0">
<att type="string" name="edge.targetArrowShape" value="DIAMOND"/>
<att type="string" name="shared_name" value="Rv0543c (pp) Rv3046c"/></edge>
<edge label="Rv1067c (pp) Rv1068c" source="75" target="91" weight="1.0" weightOut="1.0" weigthIn="1.0" countOut="7.875036239624023" countIn="7.875036239624023">
<att type="string" name="edge.targetArrowShape" value="DIAMOND"/>
<att type="string" name="shared_name" value="Rv1067c (pp) Rv1068c"/></edge>
<edge label="Rv1067c (pp) Rv3511" source="75" target="1557" weight="1.0" weightOut="1.0" weigthIn="1.0" countOut="31.48813247680664" countIn="31.48813247680664">
<att type="string" name="edge.targetArrowShape" value="DIAMOND"/>
<att type="string" name="shared_name" value="Rv1067c (pp) Rv3511"/></edge>
<edge label="Rv0120c (pp) Rv1165" source="76" target="1005" weight="1.0" weightOut="1.0" weigthIn="1.0" countOut="1.5" countIn="1.5">
<att type="string" name="edge.targetArrowShape" value="DIAMOND"/>
<att type="string" name="shared_name" value="Rv0120c (pp) Rv1165"/></edge>
<edge label="Rv1313c (pp) Rv0741" source="78" target="601" weight="1.0" weightOut="1.0" weigthIn="1.0" countOut="1.5" countIn="1.5">
<att type="string" name="edge.targetArrowShape" value="DIAMOND"/>
<att type="string" name="shared_name" value="Rv1313c (pp) Rv0741"/></edge>
<edge label="Rv2370c (pp) Rv1194c" source="79" target="614" weight="1.0" weightOut="1.0" weigthIn="1.0" countOut="1.5" countIn="1.5">
<att type="string" name="edge.targetArrowShape" value="DIAMOND"/>
<att type="string" name="shared_name" value="Rv2370c (pp) Rv1194c"/></edge>
<edge label="Rv2483c (pp) Rv0505c" source="80" target="265" weight="1.0" weightOut="1.0" weigthIn="1.0" countOut="1.5" countIn="1.5">
<att type="string" name="edge.targetArrowShape" value="DIAMOND"/>
<att type="string" name="shared_name" value="Rv2483c (pp) Rv0505c"/></edge>
<edge label="Rv2483c (pp) Rv3661" source="80" target="211" weight="1.0" weightOut="1.0" weigthIn="1.0" countOut="1.5" countIn="1.5">
<att type="string" name="edge.targetArrowShape" value="DIAMOND"/>
<att type="string" name="shared_name" value="Rv2483c (pp) Rv3661"/></edge>
<edge label="Rv0148 (pp) Rv1050" source="81" target="1494" weight="1.0" weightOut="1.0" weigthIn="1.0" countOut="11.203174591064453" countIn="11.203174591064453">
<att type="string" name="edge.targetArrowShape" value="DIAMOND"/>
<att type="string" name="shared_name" value="Rv0148 (pp) Rv1050"/></edge>
<edge label="Rv0148 (pp) Rv3057c" source="81" target="244" weight="1.0" weightOut="1.0" weigthIn="1.0" countOut="13.232586860656738" countIn="13.232586860656738">
<att type="string" name="edge.targetArrowShape" value="DIAMOND"/>
<att type="string" name="shared_name" value="Rv0148 (pp) Rv3057c"/></edge>
<edge label="Rv0148 (pp) Rv3530c" source="81" target="24" weight="1.0" weightOut="1.0" weigthIn="1.0" countOut="5.484523773193359" countIn="5.484523773193359">
<att type="string" name="edge.targetArrowShape" value="DIAMOND"/>
<att type="string" name="shared_name" value="Rv0148 (pp) Rv3530c"/></edge>
<edge label="Rv0147 (pp) Rv0223c" source="82" target="354" weight="1.0" weightOut="1.0" weigthIn="1.0" countOut="3.25" countIn="3.25">
<att type="string" name="edge.targetArrowShape" value="DIAMOND"/>
<att type="string" name="shared_name" value="Rv0147 (pp) Rv0223c"/></edge>
<edge label="Rv0147 (pp) Rv0768" source="82" target="643" weight="1.0" weightOut="1.0" weigthIn="1.0" countOut="3.4166667461395264" countIn="3.4166667461395264">
<att type="string" name="edge.targetArrowShape" value="DIAMOND"/>
<att type="string" name="shared_name" value="Rv0147 (pp) Rv0768"/></edge>
<edge label="Rv0147 (pp) Rv0458" source="82" target="1447" weight="1.0" weightOut="1.0" weigthIn="1.0" countOut="1.0" countIn="1.0">
<att type="string" name="edge.targetArrowShape" value="DIAMOND"/>
<att type="string" name="shared_name" value="Rv0147 (pp) Rv0458"/></edge>
<edge label="Rv0149 (pp) Rv3777" source="83" target="592" weight="1.0" weightOut="1.0" weigthIn="1.0" countOut="1.6666666269302368" countIn="1.6666666269302368">
<att type="string" name="edge.targetArrowShape" value="DIAMOND"/>
<att type="string" name="shared_name" value="Rv0149 (pp) Rv3777"/></edge>
<edge label="Rv0484c (pp) Rv3530c" source="84" target="24" weight="1.0" weightOut="1.0" weigthIn="1.0" countOut="7.203174591064453" countIn="7.203174591064453">
<att type="string" name="edge.targetArrowShape" value="DIAMOND"/>
<att type="string" name="shared_name" value="Rv0484c (pp) Rv3530c"/></edge>
<edge label="Rv0484c (pp) Rv3085" source="84" target="933" weight="1.0" weightOut="1.0" weigthIn="1.0" countOut="3.3702380657196045" countIn="3.3702380657196045">
<att type="string" name="edge.targetArrowShape" value="DIAMOND"/>
<att type="string" name="shared_name" value="Rv0484c (pp) Rv3085"/></edge>
<edge label="Rv0484c (pp) Rv0765c" source="84" target="21" weight="1.0" weightOut="1.0" weigthIn="1.0" countOut="3.4392857551574707" countIn="3.4392857551574707">
<att type="string" name="edge.targetArrowShape" value="DIAMOND"/>
<att type="string" name="shared_name" value="Rv0484c (pp) Rv0765c"/></edge>
<edge label="Rv2471 (pp) Rv0126" source="85" target="14" weight="1.0" weightOut="1.0" weigthIn="1.0" countOut="1.0" countIn="1.0">
<att type="string" name="edge.targetArrowShape" value="DIAMOND"/>
<att type="string" name="shared_name" value="Rv2471 (pp) Rv0126"/></edge>
<edge label="Rv2471 (pp) Rv1563c" source="85" target="1265" weight="1.0" weightOut="1.0" weigthIn="1.0" countOut="1.0" countIn="1.0">
<att type="string" name="edge.targetArrowShape" value="DIAMOND"/>
<att type="string" name="shared_name" value="Rv2471 (pp) Rv1563c"/></edge>
<edge label="Rv0146 (pp) Rv1888A" source="86" target="1221" weight="1.0" weightOut="1.0" weigthIn="1.0" countOut="5.5" countIn="5.5">
<att type="string" name="edge.targetArrowShape" value="DIAMOND"/>
<att type="string" name="shared_name" value="Rv0146 (pp) Rv1888A"/></edge>
<edge label="Rv0542c (pp) Rv0166" source="87" target="57" weight="1.0" weightOut="1.0" weigthIn="1.0" countOut="10.442313194274902" countIn="10.442313194274902">
<att type="string" name="edge.targetArrowShape" value="DIAMOND"/>
<att type="string" name="shared_name" value="Rv0542c (pp) Rv0166"/></edge>
<edge label="Rv0542c (pp) Rv3561" source="87" target="1634" weight="1.0" weightOut="1.0" weigthIn="1.0" countOut="7.064657688140869" countIn="7.064657688140869">
<att type="string" name="edge.targetArrowShape" value="DIAMOND"/>
<att type="string" name="shared_name" value="Rv0542c (pp) Rv3561"/></edge>
<edge label="Rv0542c (pp) Rv3513c" source="87" target="1184" weight="1.0" weightOut="1.0" weigthIn="1.0" countOut="2.0333333015441895" countIn="2.0333333015441895">
<att type="string" name="edge.targetArrowShape" value="DIAMOND"/>
<att type="string" name="shared_name" value="Rv0542c (pp) Rv3513c"/></edge>
<edge label="Rv0542c (pp) Rv3515c" source="87" target="1121" weight="1.0" weightOut="1.0" weigthIn="1.0" countOut="13.841666221618652" countIn="13.841666221618652">
<att type="string" name="edge.targetArrowShape" value="DIAMOND"/>
<att type="string" name="shared_name" value="Rv0542c (pp) Rv3515c"/></edge>
<edge label="Rv0542c (pp) Rv2384" source="87" target="451" weight="1.0" weightOut="1.0" weigthIn="1.0" countOut="11.93602466583252" countIn="11.93602466583252">
<att type="string" name="edge.targetArrowShape" value="DIAMOND"/>
<att type="string" name="shared_name" value="Rv0542c (pp) Rv2384"/></edge>
<edge label="Rv0145 (pp) Rv1888A" source="88" target="1221" weight="1.0" weightOut="1.0" weigthIn="1.0" countOut="5.75" countIn="5.75">
<att type="string" name="edge.targetArrowShape" value="DIAMOND"/>
<att type="string" name="shared_name" value="Rv0145 (pp) Rv1888A"/></edge>
<edge label="Rv0140 (pp) Rv1056" source="89" target="1464" weight="1.0" weightOut="1.0" weigthIn="1.0" countOut="1.0" countIn="1.0">
<att type="string" name="edge.targetArrowShape" value="DIAMOND"/>
<att type="string" name="shared_name" value="Rv0140 (pp) Rv1056"/></edge>
<edge label="Rv1608c (pp) Rv2521" source="90" target="1143" weight="1.0" weightOut="1.0" weigthIn="1.0" countOut="1.0" countIn="1.0">
<att type="string" name="edge.targetArrowShape" value="DIAMOND"/>
<att type="string" name="shared_name" value="Rv1608c (pp) Rv2521"/></edge>
<edge label="Rv1068c (pp) Rv0151c" source="91" target="1222" weight="1.0" weightOut="1.0" weigthIn="1.0" countOut="17.566667556762695" countIn="17.566667556762695">
<att type="string" name="edge.targetArrowShape" value="DIAMOND"/>
<att type="string" name="shared_name" value="Rv1068c (pp) Rv0151c"/></edge>
<edge label="Rv1068c (pp) Rv1214c" source="91" target="697" weight="1.0" weightOut="1.0" weigthIn="1.0" countOut="1.5" countIn="1.5">
<att type="string" name="edge.targetArrowShape" value="DIAMOND"/>
<att type="string" name="shared_name" value="Rv1068c (pp) Rv1214c"/></edge>
<edge label="Rv1068c (pp) Rv0278c" source="91" target="133" weight="1.0" weightOut="1.0" weigthIn="1.0" countOut="1.0" countIn="1.0">
<att type="string" name="edge.targetArrowShape" value="DIAMOND"/>
<att type="string" name="shared_name" value="Rv1068c (pp) Rv0278c"/></edge>
<edge label="Rv1068c (pp) Rv0742" source="91" target="600" weight="1.0" weightOut="1.0" weigthIn="1.0" countOut="1.0" countIn="1.0">
<att type="string" name="edge.targetArrowShape" value="DIAMOND"/>
<att type="string" name="shared_name" value="Rv1068c (pp) Rv0742"/></edge>
<edge label="Rv3534c (pp) Rv3469c" source="92" target="711" weight="1.0" weightOut="1.0" weigthIn="1.0" countOut="1.0" countIn="1.0">
<att type="string" name="edge.targetArrowShape" value="DIAMOND"/>
<att type="string" name="shared_name" value="Rv3534c (pp) Rv3469c"/></edge>
<edge label="Rv2482c (pp) Rv1551" source="93" target="1652" weight="1.0" weightOut="1.0" weigthIn="1.0" countOut="1.0" countIn="1.0">
<att type="string" name="edge.targetArrowShape" value="DIAMOND"/>
<att type="string" name="shared_name" value="Rv2482c (pp) Rv1551"/></edge>
<edge label="Rv1757c (pp) Rv3474" source="95" target="1165" weight="1.0" weightOut="1.0" weigthIn="1.0" countOut="1.0" countIn="1.0">
<att type="string" name="edge.targetArrowShape" value="DIAMOND"/>
<att type="string" name="shared_name" value="Rv1757c (pp) Rv3474"/></edge>
<edge label="Rv1757c (pp) Rv3381c" source="95" target="343" weight="1.0" weightOut="1.0" weigthIn="1.0" countOut="1.0" countIn="1.0">
<att type="string" name="edge.targetArrowShape" value="DIAMOND"/>
<att type="string" name="shared_name" value="Rv1757c (pp) Rv3381c"/></edge>
<edge label="Rv1757c (pp) Rv3325" source="95" target="682" weight="1.0" weightOut="1.0" weigthIn="1.0" countOut="1.0" countIn="1.0">
<att type="string" name="edge.targetArrowShape" value="DIAMOND"/>
<att type="string" name="shared_name" value="Rv1757c (pp) Rv3325"/></edge>
<edge label="Rv1757c (pp) Rv3186" source="95" target="1394" weight="1.0" weightOut="1.0" weigthIn="1.0" countOut="1.0" countIn="1.0">
<att type="string" name="edge.targetArrowShape" value="DIAMOND"/>
<att type="string" name="shared_name" value="Rv1757c (pp) Rv3186"/></edge>
<edge label="Rv1757c (pp) Rv3184" source="95" target="1371" weight="1.0" weightOut="1.0" weigthIn="1.0" countOut="1.0" countIn="1.0">
<att type="string" name="edge.targetArrowShape" value="DIAMOND"/>
<att type="string" name="shared_name" value="Rv1757c (pp) Rv3184"/></edge>
<edge label="Rv1757c (pp) Rv2815c" source="95" target="254" weight="1.0" weightOut="1.0" weigthIn="1.0" countOut="1.0" countIn="1.0">
<att type="string" name="edge.targetArrowShape" value="DIAMOND"/>
<att type="string" name="shared_name" value="Rv1757c (pp) Rv2815c"/></edge>
<edge label="Rv1757c (pp) Rv2648" source="95" target="1582" weight="1.0" weightOut="1.0" weigthIn="1.0" countOut="1.0" countIn="1.0">
<att type="string" name="edge.targetArrowShape" value="DIAMOND"/>
<att type="string" name="shared_name" value="Rv1757c (pp) Rv2648"/></edge>
<edge label="Rv1757c (pp) Rv2480c" source="95" target="67" weight="1.0" weightOut="1.0" weigthIn="1.0" countOut="1.0" countIn="1.0">
<att type="string" name="edge.targetArrowShape" value="DIAMOND"/>
<att type="string" name="shared_name" value="Rv1757c (pp) Rv2480c"/></edge>
<edge label="Rv1757c (pp) Rv2354" source="95" target="442" weight="1.0" weightOut="1.0" weigthIn="1.0" countOut="1.0" countIn="1.0">
<att type="string" name="edge.targetArrowShape" value="DIAMOND"/>
<att type="string" name="shared_name" value="Rv1757c (pp) Rv2354"/></edge>
<edge label="Rv1757c (pp) Rv2278" source="95" target="912" weight="1.0" weightOut="1.0" weigthIn="1.0" countOut="1.0" countIn="1.0">
<att type="string" name="edge.targetArrowShape" value="DIAMOND"/>
<att type="string" name="shared_name" value="Rv1757c (pp) Rv2278"/></edge>
<edge label="Rv1757c (pp) Rv2168c" source="95" target="42" weight="1.0" weightOut="1.0" weigthIn="1.0" countOut="1.0" countIn="1.0">
<att type="string" name="edge.targetArrowShape" value="DIAMOND"/>
<att type="string" name="shared_name" value="Rv1757c (pp) Rv2168c"/></edge>
<edge label="Rv1757c (pp) Rv2105" source="95" target="1462" weight="1.0" weightOut="1.0" weigthIn="1.0" countOut="1.0" countIn="1.0">
<att type="string" name="edge.targetArrowShape" value="DIAMOND"/>
<att type="string" name="shared_name" value="Rv1757c (pp) Rv2105"/></edge>
<edge label="Rv1757c (pp) Rv1763" source="95" target="98" weight="1.0" weightOut="1.0" weigthIn="1.0" countOut="1.0" countIn="1.0">
<att type="string" name="edge.targetArrowShape" value="DIAMOND"/>
<att type="string" name="shared_name" value="Rv1757c (pp) Rv1763"/></edge>
<edge label="Rv1757c (pp) Rv1370c" source="95" target="774" weight="1.0" weightOut="1.0" weigthIn="1.0" countOut="1.0" countIn="1.0">
<att type="string" name="edge.targetArrowShape" value="DIAMOND"/>
<att type="string" name="shared_name" value="Rv1757c (pp) Rv1370c"/></edge>
<edge label="Rv1757c (pp) Rv0795" source="95" target="701" weight="1.0" weightOut="1.0" weigthIn="1.0" countOut="1.0" countIn="1.0">
<att type="string" name="edge.targetArrowShape" value="DIAMOND"/>
<att type="string" name="shared_name" value="Rv1757c (pp) Rv0795"/></edge>
<edge label="Rv0194 (pp) Rv1458c" source="96" target="1421" weight="1.0" weightOut="1.0" weigthIn="1.0" countOut="5.800000190734863" countIn="5.800000190734863">
<att type="string" name="edge.targetArrowShape" value="DIAMOND"/>
<att type="string" name="shared_name" value="Rv0194 (pp) Rv1458c"/></edge>
<edge label="Rv1760 (pp) Rv2484c" source="97" target="16" weight="1.0" weightOut="1.0" weigthIn="1.0" countOut="4.983333110809326" countIn="4.983333110809326">
<att type="string" name="edge.targetArrowShape" value="DIAMOND"/>
<att type="string" name="shared_name" value="Rv1760 (pp) Rv2484c"/></edge>
<edge label="Rv1763 (pp) Rv3474" source="98" target="1165" weight="1.0" weightOut="1.0" weigthIn="1.0" countOut="1.0" countIn="1.0">
<att type="string" name="edge.targetArrowShape" value="DIAMOND"/>
<att type="string" name="shared_name" value="Rv1763 (pp) Rv3474"/></edge>
<edge label="Rv1763 (pp) Rv3381c" source="98" target="343" weight="1.0" weightOut="1.0" weigthIn="1.0" countOut="1.0" countIn="1.0">
<att type="string" name="edge.targetArrowShape" value="DIAMOND"/>
<att type="string" name="shared_name" value="Rv1763 (pp) Rv3381c"/></edge>
<edge label="Rv1763 (pp) Rv3325" source="98" target="682" weight="1.0" weightOut="1.0" weigthIn="1.0" countOut="1.0" countIn="1.0">
<att type="string" name="edge.targetArrowShape" value="DIAMOND"/>
<att type="string" name="shared_name" value="Rv1763 (pp) Rv3325"/></edge>
<edge label="Rv1763 (pp) Rv3186" source="98" target="1394" weight="1.0" weightOut="1.0" weigthIn="1.0" countOut="1.0" countIn="1.0">
<att type="string" name="edge.targetArrowShape" value="DIAMOND"/>
<att type="string" name="shared_name" value="Rv1763 (pp) Rv3186"/></edge>
<edge label="Rv1763 (pp) Rv3184" source="98" target="1371" weight="1.0" weightOut="1.0" weigthIn="1.0" countOut="1.0" countIn="1.0">
<att type="string" name="edge.targetArrowShape" value="DIAMOND"/>
<att type="string" name="shared_name" value="Rv1763 (pp) Rv3184"/></edge>
<edge label="Rv1763 (pp) Rv2815c" source="98" target="254" weight="1.0" weightOut="1.0" weigthIn="1.0" countOut="1.0" countIn="1.0">
<att type="string" name="edge.targetArrowShape" value="DIAMOND"/>
<att type="string" name="shared_name" value="Rv1763 (pp) Rv2815c"/></edge>
<edge label="Rv1763 (pp) Rv2648" source="98" target="1582" weight="1.0" weightOut="1.0" weigthIn="1.0" countOut="1.0" countIn="1.0">
<att type="string" name="edge.targetArrowShape" value="DIAMOND"/>
<att type="string" name="shared_name" value="Rv1763 (pp) Rv2648"/></edge>
<edge label="Rv1763 (pp) Rv2480c" source="98" target="67" weight="1.0" weightOut="1.0" weigthIn="1.0" countOut="1.0" countIn="1.0">
<att type="string" name="edge.targetArrowShape" value="DIAMOND"/>
<att type="string" name="shared_name" value="Rv1763 (pp) Rv2480c"/></edge>
<edge label="Rv1763 (pp) Rv2354" source="98" target="442" weight="1.0" weightOut="1.0" weigthIn="1.0" countOut="1.0" countIn="1.0">
<att type="string" name="edge.targetArrowShape" value="DIAMOND"/>
<att type="string" name="shared_name" value="Rv1763 (pp) Rv2354"/></edge>
<edge label="Rv1763 (pp) Rv2278" source="98" target="912" weight="1.0" weightOut="1.0" weigthIn="1.0" countOut="1.0" countIn="1.0">
<att type="string" name="edge.targetArrowShape" value="DIAMOND"/>
<att type="string" name="shared_name" value="Rv1763 (pp) Rv2278"/></edge>
<edge label="Rv1763 (pp) Rv2168c" source="98" target="42" weight="1.0" weightOut="1.0" weigthIn="1.0" countOut="1.0" countIn="1.0">
<att type="string" name="edge.targetArrowShape" value="DIAMOND"/>
<att type="string" name="shared_name" value="Rv1763 (pp) Rv2168c"/></edge>
<edge label="Rv1763 (pp) Rv2105" source="98" target="1462" weight="1.0" weightOut="1.0" weigthIn="1.0" countOut="1.0" countIn="1.0">
<att type="string" name="edge.targetArrowShape" value="DIAMOND"/>
<att type="string" name="shared_name" value="Rv1763 (pp) Rv2105"/></edge>
<edge label="Rv1763 (pp) Rv1757c" source="98" target="95" weight="1.0" weightOut="1.0" weigthIn="1.0" countOut="1.0" countIn="1.0">
<att type="string" name="edge.targetArrowShape" value="DIAMOND"/>
<att type="string" name="shared_name" value="Rv1763 (pp) Rv1757c"/></edge>
<edge label="Rv1763 (pp) Rv1370c" source="98" target="774" weight="1.0" weightOut="1.0" weigthIn="1.0" countOut="1.0" countIn="1.0">
<att type="string" name="edge.targetArrowShape" value="DIAMOND"/>
<att type="string" name="shared_name" value="Rv1763 (pp) Rv1370c"/></edge>
<edge label="Rv1763 (pp) Rv0795" source="98" target="701" weight="1.0" weightOut="1.0" weigthIn="1.0" countOut="1.0" countIn="1.0">
<att type="string" name="edge.targetArrowShape" value="DIAMOND"/>
<att type="string" name="shared_name" value="Rv1763 (pp) Rv0795"/></edge>
<edge label="Rv3050c (pp) Rv0472c" source="99" target="1318" weight="1.0" weightOut="1.0" weigthIn="1.0" countOut="1.0" countIn="1.0">
<att type="string" name="edge.targetArrowShape" value="DIAMOND"/>
<att type="string" name="shared_name" value="Rv3050c (pp) Rv0472c"/></edge>
<edge label="Rv2463 (pp) Rv1497" source="100" target="1206" weight="1.0" weightOut="1.0" weigthIn="1.0" countOut="1.8333333730697632" countIn="1.8333333730697632">
<att type="string" name="edge.targetArrowShape" value="DIAMOND"/>
<att type="string" name="shared_name" value="Rv2463 (pp) Rv1497"/></edge>
<edge label="Rv2463 (pp) Rv3775" source="100" target="596" weight="1.0" weightOut="1.0" weigthIn="1.0" countOut="1.5" countIn="1.5">
<att type="string" name="edge.targetArrowShape" value="DIAMOND"/>
<att type="string" name="shared_name" value="Rv2463 (pp) Rv3775"/></edge>
<edge label="Rv1768 (pp) Rv2591" source="101" target="1075" weight="1.0" weightOut="1.0" weigthIn="1.0" countOut="41.125511169433594" countIn="41.125511169433594">
<att type="string" name="edge.targetArrowShape" value="DIAMOND"/>
<att type="string" name="shared_name" value="Rv1768 (pp) Rv2591"/></edge>
<edge label="Rv1768 (pp) Rv1759c" source="101" target="123" weight="1.0" weightOut="1.0" weigthIn="1.0" countOut="1.6166666746139526" countIn="1.6166666746139526">
<att type="string" name="edge.targetArrowShape" value="DIAMOND"/>
<att type="string" name="shared_name" value="Rv1768 (pp) Rv1759c"/></edge>
<edge label="Rv1768 (pp) Rv3508" source="101" target="1542" weight="1.0" weightOut="1.0" weigthIn="1.0" countOut="8.248846054077148" countIn="8.248846054077148">
<att type="string" name="edge.targetArrowShape" value="DIAMOND"/>
<att type="string" name="shared_name" value="Rv1768 (pp) Rv3508"/></edge>
<edge label="Rv1764 (pp) Rv1765A" source="102" target="702" weight="1.0" weightOut="1.0" weigthIn="1.0" countOut="1.0" countIn="1.0">
<att type="string" name="edge.targetArrowShape" value="DIAMOND"/>
<att type="string" name="shared_name" value="Rv1764 (pp) Rv1765A"/></edge>
<edge label="Rv1764 (pp) Rv3430c" source="102" target="404" weight="1.0" weightOut="1.0" weigthIn="1.0" countOut="8.5" countIn="8.5">
<att type="string" name="edge.targetArrowShape" value="DIAMOND"/>
<att type="string" name="shared_name" value="Rv1764 (pp) Rv3430c"/></edge>
<edge label="Rv0593 (pp) Rv3495c" source="104" target="422" weight="1.0" weightOut="1.0" weigthIn="1.0" countOut="2.0" countIn="2.0">
<att type="string" name="edge.targetArrowShape" value="DIAMOND"/>
<att type="string" name="shared_name" value="Rv0593 (pp) Rv3495c"/></edge>
<edge label="Rv1756c (pp) Rv1765A" source="103" target="702" weight="1.0" weightOut="1.0" weigthIn="1.0" countOut="1.0" countIn="1.0">
<att type="string" name="edge.targetArrowShape" value="DIAMOND"/>
<att type="string" name="shared_name" value="Rv1756c (pp) Rv1765A"/></edge>
<edge label="Rv1756c (pp) Rv3430c" source="103" target="404" weight="1.0" weightOut="1.0" weigthIn="1.0" countOut="12.5" countIn="12.5">
<att type="string" name="edge.targetArrowShape" value="DIAMOND"/>
<att type="string" name="shared_name" value="Rv1756c (pp) Rv3430c"/></edge>
<edge label="Rv0592 (pp) Rv3497c" source="105" target="559" weight="1.0" weightOut="1.0" weigthIn="1.0" countOut="2.3333332538604736" countIn="2.3333332538604736">
<att type="string" name="edge.targetArrowShape" value="DIAMOND"/>
<att type="string" name="shared_name" value="Rv0592 (pp) Rv3497c"/></edge>
<edge label="Rv0591 (pp) Rv3498c" source="106" target="545" weight="1.0" weightOut="1.0" weigthIn="1.0" countOut="1.8666666746139526" countIn="1.8666666746139526">
<att type="string" name="edge.targetArrowShape" value="DIAMOND"/>
<att type="string" name="shared_name" value="Rv0591 (pp) Rv3498c"/></edge>
<edge label="Rv0591 (pp) Rv1967" source="106" target="915" weight="1.0" weightOut="1.0" weigthIn="1.0" countOut="3.7277777194976807" countIn="3.7277777194976807">
<att type="string" name="edge.targetArrowShape" value="DIAMOND"/>
<att type="string" name="shared_name" value="Rv0591 (pp) Rv1967"/></edge>
<edge label="Rv0590 (pp) Rv3498c" source="107" target="545" weight="1.0" weightOut="1.0" weigthIn="1.0" countOut="1.6666666269302368" countIn="1.6666666269302368">
<att type="string" name="edge.targetArrowShape" value="DIAMOND"/>
<att type="string" name="shared_name" value="Rv0590 (pp) Rv3498c"/></edge>
<edge label="Rv0594 (pp) Rv1971" source="108" target="935" weight="1.0" weightOut="1.0" weigthIn="1.0" countOut="2.3333332538604736" countIn="2.3333332538604736">
<att type="string" name="edge.targetArrowShape" value="DIAMOND"/>
<att type="string" name="shared_name" value="Rv0594 (pp) Rv1971"/></edge>
<edge label="Rv0594 (pp) Rv3494c" source="108" target="405" weight="1.0" weightOut="1.0" weigthIn="1.0" countOut="1.8333333730697632" countIn="1.8333333730697632">
<att type="string" name="edge.targetArrowShape" value="DIAMOND"/>
<att type="string" name="shared_name" value="Rv0594 (pp) Rv3494c"/></edge>
<edge label="Rv2812 (pp) Rv3770B" source="110" target="678" weight="1.0" weightOut="1.0" weigthIn="1.0" countOut="1.0" countIn="1.0">
<att type="string" name="edge.targetArrowShape" value="DIAMOND"/>
<att type="string" name="shared_name" value="Rv2812 (pp) Rv3770B"/></edge>
<edge label="Rv2322c (pp) Rv2589" source="109" target="1067" weight="1.0" weightOut="1.0" weigthIn="1.0" countOut="2.5333333015441895" countIn="2.5333333015441895">
<att type="string" name="edge.targetArrowShape" value="DIAMOND"/>
<att type="string" name="shared_name" value="Rv2322c (pp) Rv2589"/></edge>
<edge label="Rv2811 (pp) Rv3771c" source="111" target="991" weight="1.0" weightOut="1.0" weigthIn="1.0" countOut="1.0" countIn="1.0">
<att type="string" name="edge.targetArrowShape" value="DIAMOND"/>
<att type="string" name="shared_name" value="Rv2811 (pp) Rv3771c"/></edge>
<edge label="Rv1774 (pp) Rv1726" source="113" target="165" weight="1.0" weightOut="1.0" weigthIn="1.0" countOut="1.5" countIn="1.5">
<att type="string" name="edge.targetArrowShape" value="DIAMOND"/>
<att type="string" name="shared_name" value="Rv1774 (pp) Rv1726"/></edge>
<edge label="Rv3051c (pp) Rv0570" source="112" target="146" weight="1.0" weightOut="1.0" weigthIn="1.0" countOut="1.0" countIn="1.0">
<att type="string" name="edge.targetArrowShape" value="DIAMOND"/>
<att type="string" name="shared_name" value="Rv3051c (pp) Rv0570"/></edge>
<edge label="Rv0392c (pp) Rv1854c" source="115" target="1646" weight="1.0" weightOut="1.0" weigthIn="1.0" countOut="1.0" countIn="1.0">
<att type="string" name="edge.targetArrowShape" value="DIAMOND"/>
<att type="string" name="shared_name" value="Rv0392c (pp) Rv1854c"/></edge>
<edge label="Rv1777 (pp) Rv3121" source="116" target="1589" weight="1.0" weightOut="1.0" weigthIn="1.0" countOut="12.644047737121582" countIn="12.644047737121582">
<att type="string" name="edge.targetArrowShape" value="DIAMOND"/>
<att type="string" name="shared_name" value="Rv1777 (pp) Rv3121"/></edge>
<edge label="Rv2459 (pp) Rv1877" source="117" target="500" weight="1.0" weightOut="1.0" weigthIn="1.0" countOut="3.6666667461395264" countIn="3.6666667461395264">
<att type="string" name="edge.targetArrowShape" value="DIAMOND"/>
<att type="string" name="shared_name" value="Rv2459 (pp) Rv1877"/></edge>
<edge label="Rv0586 (pp) Rv0494" source="118" target="1376" weight="1.0" weightOut="1.0" weigthIn="1.0" countOut="1.0" countIn="1.0">
<att type="string" name="edge.targetArrowShape" value="DIAMOND"/>
<att type="string" name="shared_name" value="Rv0586 (pp) Rv0494"/></edge>
<edge label="Rv2032 (pp) Rv3131" source="119" target="1571" weight="1.0" weightOut="1.0" weigthIn="1.0" countOut="1.5" countIn="1.5">
<att type="string" name="edge.targetArrowShape" value="DIAMOND"/>
<att type="string" name="shared_name" value="Rv2032 (pp) Rv3131"/></edge>
<edge label="Rv1962c (pp) Rv3384c" source="120" target="352" weight="1.0" weightOut="1.0" weigthIn="1.0" countOut="1.0" countIn="1.0">
<att type="string" name="edge.targetArrowShape" value="DIAMOND"/>
<att type="string" name="shared_name" value="Rv1962c (pp) Rv3384c"/></edge>
<edge label="Rv2321c (pp) Rv1655" source="122" target="1322" weight="1.0" weightOut="1.0" weigthIn="1.0" countOut="4.199999809265137" countIn="4.199999809265137">
<att type="string" name="edge.targetArrowShape" value="DIAMOND"/>
<att type="string" name="shared_name" value="Rv2321c (pp) Rv1655"/></edge>
<edge label="Rv2321c (pp) Rv1568" source="122" target="1668" weight="1.0" weightOut="1.0" weigthIn="1.0" countOut="3.5" countIn="3.5">
<att type="string" name="edge.targetArrowShape" value="DIAMOND"/>
<att type="string" name="shared_name" value="Rv2321c (pp) Rv1568"/></edge>
<edge label="Rv2321c (pp) Rv3329" source="122" target="691" weight="1.0" weightOut="1.0" weigthIn="1.0" countOut="2.8333332538604736" countIn="2.8333332538604736">
<att type="string" name="edge.targetArrowShape" value="DIAMOND"/>
<att type="string" name="shared_name" value="Rv2321c (pp) Rv3329"/></edge>
<edge label="Rv2805 (pp) Rv2807" source="125" target="131" weight="1.0" weightOut="1.0" weigthIn="1.0" countOut="1.0" countIn="1.0">
<att type="string" name="edge.targetArrowShape" value="DIAMOND"/>
<att type="string" name="shared_name" value="Rv2805 (pp) Rv2807"/></edge>
<edge label="Rv0588 (pp) Rv1965" source="124" target="920" weight="1.0" weightOut="1.0" weigthIn="1.0" countOut="2.3333332538604736" countIn="2.3333332538604736">
<att type="string" name="edge.targetArrowShape" value="DIAMOND"/>
<att type="string" name="shared_name" value="Rv0588 (pp) Rv1965"/></edge>
<edge label="Rv0588 (pp) Rv3500c" source="124" target="759" weight="1.0" weightOut="1.0" weigthIn="1.0" countOut="1.5" countIn="1.5">
<att type="string" name="edge.targetArrowShape" value="DIAMOND"/>
<att type="string" name="shared_name" value="Rv0588 (pp) Rv3500c"/></edge>
<edge label="Rv0587 (pp) Rv1964" source="126" target="919" weight="1.0" weightOut="1.0" weigthIn="1.0" countOut="2.0" countIn="2.0">
<att type="string" name="edge.targetArrowShape" value="DIAMOND"/>
<att type="string" name="shared_name" value="Rv0587 (pp) Rv1964"/></edge>
<edge label="Rv0589 (pp) Rv3499c" source="128" target="563" weight="1.0" weightOut="1.0" weigthIn="1.0" countOut="2.8333332538604736" countIn="2.8333332538604736">
<att type="string" name="edge.targetArrowShape" value="DIAMOND"/>
<att type="string" name="shared_name" value="Rv0589 (pp) Rv3499c"/></edge>
<edge label="Rv3711c (pp) Rv2191" source="129" target="1323" weight="1.0" weightOut="1.0" weigthIn="1.0" countOut="1.0" countIn="1.0">
<att type="string" name="edge.targetArrowShape" value="DIAMOND"/>
<att type="string" name="shared_name" value="Rv3711c (pp) Rv2191"/></edge>
<edge label="Rv2807 (pp) Rv2805" source="131" target="125" weight="1.0" weightOut="1.0" weigthIn="1.0" countOut="1.0" countIn="1.0">
<att type="string" name="edge.targetArrowShape" value="DIAMOND"/>
<att type="string" name="shared_name" value="Rv2807 (pp) Rv2805"/></edge>
<edge label="Rv2807 (pp) Rv0749A" source="131" target="1048" weight="1.0" weightOut="1.0" weigthIn="1.0" countOut="1.0" countIn="1.0">
<att type="string" name="edge.targetArrowShape" value="DIAMOND"/>
<att type="string" name="shared_name" value="Rv2807 (pp) Rv0749A"/></edge>
<edge label="Rv1645c (pp) Rv0826" source="130" target="793" weight="1.0" weightOut="1.0" weigthIn="1.0" countOut="1.0" countIn="1.0">
<att type="string" name="edge.targetArrowShape" value="DIAMOND"/>
<att type="string" name="shared_name" value="Rv1645c (pp) Rv0826"/></edge>
<edge label="Rv0278c (pp) Rv0747" source="133" target="602" weight="1.0" weightOut="1.0" weigthIn="1.0" countOut="1.0" countIn="1.0">
<att type="string" name="edge.targetArrowShape" value="DIAMOND"/>
<att type="string" name="shared_name" value="Rv0278c (pp) Rv0747"/></edge>
<edge label="Rv0172 (pp) Rv3496c" source="132" target="543" weight="1.0" weightOut="1.0" weigthIn="1.0" countOut="1.75" countIn="1.75">
<att type="string" name="edge.targetArrowShape" value="DIAMOND"/>
<att type="string" name="shared_name" value="Rv0172 (pp) Rv3496c"/></edge>
<edge label="Rv0173 (pp) Rv3495c" source="134" target="422" weight="1.0" weightOut="1.0" weigthIn="1.0" countOut="2.0" countIn="2.0">
<att type="string" name="edge.targetArrowShape" value="DIAMOND"/>
<att type="string" name="shared_name" value="Rv0173 (pp) Rv3495c"/></edge>
<edge label="Rv0174 (pp) Rv1971" source="136" target="935" weight="1.0" weightOut="1.0" weigthIn="1.0" countOut="1.8333333730697632" countIn="1.8333333730697632">
<att type="string" name="edge.targetArrowShape" value="DIAMOND"/>
<att type="string" name="shared_name" value="Rv0174 (pp) Rv1971"/></edge>
<edge label="Rv0174 (pp) Rv3496c" source="136" target="543" weight="1.0" weightOut="1.0" weigthIn="1.0" countOut="1.0" countIn="1.0">
<att type="string" name="edge.targetArrowShape" value="DIAMOND"/>
<att type="string" name="shared_name" value="Rv0174 (pp) Rv3496c"/></edge>
<edge label="Rv1741 (pp) Rv0624" source="135" target="261" weight="1.0" weightOut="1.0" weigthIn="1.0" countOut="1.0" countIn="1.0">
<att type="string" name="edge.targetArrowShape" value="DIAMOND"/>
<att type="string" name="shared_name" value="Rv1741 (pp) Rv0624"/></edge>
<edge label="Rv1740 (pp) Rv0623" source="138" target="258" weight="1.0" weightOut="1.0" weigthIn="1.0" countOut="1.0" countIn="1.0">
<att type="string" name="edge.targetArrowShape" value="DIAMOND"/>
<att type="string" name="shared_name" value="Rv1740 (pp) Rv0623"/></edge>
<edge label="Rv2320c (pp) Rv3253c" source="137" target="1127" weight="1.0" weightOut="1.0" weigthIn="1.0" countOut="1.0" countIn="1.0">
<att type="string" name="edge.targetArrowShape" value="DIAMOND"/>
<att type="string" name="shared_name" value="Rv2320c (pp) Rv3253c"/></edge>
<edge label="Rv1743 (pp) Rv3080c" source="139" target="1354" weight="1.0" weightOut="1.0" weigthIn="1.0" countOut="4.0" countIn="4.0">
<att type="string" name="edge.targetArrowShape" value="DIAMOND"/>
<att type="string" name="shared_name" value="Rv1743 (pp) Rv3080c"/></edge>
<edge label="Rv1743 (pp) Rv2969c" source="139" target="578" weight="1.0" weightOut="1.0" weigthIn="1.0" countOut="1.0" countIn="1.0">
<att type="string" name="edge.targetArrowShape" value="DIAMOND"/>
<att type="string" name="shared_name" value="Rv1743 (pp) Rv2969c"/></edge>
<edge label="Rv1747 (pp) Rv3360" source="140" target="696" weight="1.0" weightOut="1.0" weigthIn="1.0" countOut="1.0" countIn="1.0">
<att type="string" name="edge.targetArrowShape" value="DIAMOND"/>
<att type="string" name="shared_name" value="Rv1747 (pp) Rv3360"/></edge>
<edge label="Rv1747 (pp) Rv1463" source="140" target="1213" weight="1.0" weightOut="1.0" weigthIn="1.0" countOut="30.052268981933594" countIn="30.052268981933594">
<att type="string" name="edge.targetArrowShape" value="DIAMOND"/>
<att type="string" name="shared_name" value="Rv1747 (pp) Rv1463"/></edge>
<edge label="Rv1747 (pp) Rv2477c" source="140" target="355" weight="1.0" weightOut="1.0" weigthIn="1.0" countOut="3.9833333492279053" countIn="3.9833333492279053">
<att type="string" name="edge.targetArrowShape" value="DIAMOND"/>
<att type="string" name="shared_name" value="Rv1747 (pp) Rv2477c"/></edge>
<edge label="Rv0878c (pp) Rv3558" source="142" target="1625" weight="1.0" weightOut="1.0" weigthIn="1.0" countOut="24.093326568603516" countIn="24.093326568603516">
<att type="string" name="edge.targetArrowShape" value="DIAMOND"/>
<att type="string" name="shared_name" value="Rv0878c (pp) Rv3558"/></edge>
<edge label="Rv1746 (pp) Rv3080c" source="141" target="1354" weight="1.0" weightOut="1.0" weigthIn="1.0" countOut="4.25" countIn="4.25">
<att type="string" name="edge.targetArrowShape" value="DIAMOND"/>
<att type="string" name="shared_name" value="Rv1746 (pp) Rv3080c"/></edge>
<edge label="Rv0902c (pp) Rv0982" source="143" target="1472" weight="1.0" weightOut="1.0" weigthIn="1.0" countOut="2.866666555404663" countIn="2.866666555404663">
<att type="string" name="edge.targetArrowShape" value="DIAMOND"/>
<att type="string" name="shared_name" value="Rv0902c (pp) Rv0982"/></edge>
<edge label="Rv0902c (pp) Rv3764c" source="143" target="561" weight="1.0" weightOut="1.0" weigthIn="1.0" countOut="2.3333332538604736" countIn="2.3333332538604736">
<att type="string" name="edge.targetArrowShape" value="DIAMOND"/>
<att type="string" name="shared_name" value="Rv0902c (pp) Rv3764c"/></edge>
<edge label="Rv3011c (pp) Rv1263" source="144" target="300" weight="1.0" weightOut="1.0" weigthIn="1.0" countOut="2.4166667461395264" countIn="2.4166667461395264">
<att type="string" name="edge.targetArrowShape" value="DIAMOND"/>
<att type="string" name="shared_name" value="Rv3011c (pp) Rv1263"/></edge>
<edge label="Rv3011c (pp) Rv3175" source="144" target="1372" weight="1.0" weightOut="1.0" weigthIn="1.0" countOut="2.9166667461395264" countIn="2.9166667461395264">
<att type="string" name="edge.targetArrowShape" value="DIAMOND"/>
<att type="string" name="shared_name" value="Rv3011c (pp) Rv3175"/></edge>
<edge label="Rv3011c (pp) Rv2888c" source="144" target="789" weight="1.0" weightOut="1.0" weigthIn="1.0" countOut="1.0" countIn="1.0">
<att type="string" name="edge.targetArrowShape" value="DIAMOND"/>
<att type="string" name="shared_name" value="Rv3011c (pp) Rv2888c"/></edge>
<edge label="Rv1963c (pp) Rv2506" source="145" target="229" weight="1.0" weightOut="1.0" weigthIn="1.0" countOut="1.0" countIn="1.0">
<att type="string" name="edge.targetArrowShape" value="DIAMOND"/>
<att type="string" name="shared_name" value="Rv1963c (pp) Rv2506"/></edge>
<edge label="Rv0570 (pp) Rv3051c" source="146" target="112" weight="1.0" weightOut="1.0" weigthIn="1.0" countOut="1.0" countIn="1.0">
<att type="string" name="edge.targetArrowShape" value="DIAMOND"/>
<att type="string" name="shared_name" value="Rv0570 (pp) Rv3051c"/></edge>
<edge label="Rv2373c (pp) Rv0352" source="147" target="1017" weight="1.0" weightOut="1.0" weigthIn="1.0" countOut="1.0" countIn="1.0">
<att type="string" name="edge.targetArrowShape" value="DIAMOND"/>
<att type="string" name="shared_name" value="Rv2373c (pp) Rv0352"/></edge>
<edge label="Rv0192 (pp) Rv0483" source="148" target="1481" weight="1.0" weightOut="1.0" weigthIn="1.0" countOut="2.3333332538604736" countIn="2.3333332538604736">
<att type="string" name="edge.targetArrowShape" value="DIAMOND"/>
<att type="string" name="shared_name" value="Rv0192 (pp) Rv0483"/></edge>
<edge label="Rv0190 (pp) Rv0967" source="149" target="1254" weight="1.0" weightOut="1.0" weigthIn="1.0" countOut="1.0" countIn="1.0">
<att type="string" name="edge.targetArrowShape" value="DIAMOND"/>
<att type="string" name="shared_name" value="Rv0190 (pp) Rv0967"/></edge>
<edge label="Rv0577 (pp) Rv0911" source="150" target="1315" weight="1.0" weightOut="1.0" weigthIn="1.0" countOut="1.0" countIn="1.0">
<att type="string" name="edge.targetArrowShape" value="DIAMOND"/>
<att type="string" name="shared_name" value="Rv0577 (pp) Rv0911"/></edge>
<edge label="Rv0576 (pp) Rv3773c" source="151" target="1015" weight="1.0" weightOut="1.0" weigthIn="1.0" countOut="1.0" countIn="1.0">
<att type="string" name="edge.targetArrowShape" value="DIAMOND"/>
<att type="string" name="shared_name" value="Rv0576 (pp) Rv3773c"/></edge>
<edge label="Rv0187 (pp) Rv1220c" source="152" target="1195" weight="1.0" weightOut="1.0" weigthIn="1.0" countOut="1.0" countIn="1.0">
<att type="string" name="edge.targetArrowShape" value="DIAMOND"/>
<att type="string" name="shared_name" value="Rv0187 (pp) Rv1220c"/></edge>
<edge label="Rv1063c (pp) Rv3239c" source="153" target="456" weight="1.0" weightOut="1.0" weigthIn="1.0" countOut="3.1666667461395264" countIn="3.1666667461395264">
<att type="string" name="edge.targetArrowShape" value="DIAMOND"/>
<att type="string" name="shared_name" value="Rv1063c (pp) Rv3239c"/></edge>
<edge label="Rv1063c (pp) Rv2565" source="153" target="1091" weight="1.0" weightOut="1.0" weigthIn="1.0" countOut="1.75" countIn="1.75">
<att type="string" name="edge.targetArrowShape" value="DIAMOND"/>
<att type="string" name="shared_name" value="Rv1063c (pp) Rv2565"/></edge>
<edge label="Rv1063c (pp) Rv3728" source="153" target="657" weight="1.0" weightOut="1.0" weigthIn="1.0" countOut="1.5" countIn="1.5">
<att type="string" name="edge.targetArrowShape" value="DIAMOND"/>
<att type="string" name="shared_name" value="Rv1063c (pp) Rv3728"/></edge>
<edge label="Rv2748c (pp) Rv3447c" source="154" target="1525" weight="1.0" weightOut="1.0" weigthIn="1.0" countOut="3.7666666507720947" countIn="3.7666666507720947">
<att type="string" name="edge.targetArrowShape" value="DIAMOND"/>
<att type="string" name="shared_name" value="Rv2748c (pp) Rv3447c"/></edge>
<edge label="Rv2748c (pp) Rv3870" source="154" target="1483" weight="1.0" weightOut="1.0" weigthIn="1.0" countOut="3.9833333492279053" countIn="3.9833333492279053">
<att type="string" name="edge.targetArrowShape" value="DIAMOND"/>
<att type="string" name="shared_name" value="Rv2748c (pp) Rv3870"/></edge>
<edge label="Rv2748c (pp) Rv3894c" source="154" target="1284" weight="1.0" weightOut="1.0" weigthIn="1.0" countOut="3.950000047683716" countIn="3.950000047683716">
<att type="string" name="edge.targetArrowShape" value="DIAMOND"/>
<att type="string" name="shared_name" value="Rv2748c (pp) Rv3894c"/></edge>
<edge label="Rv2748c (pp) Rv1784" source="154" target="669" weight="1.0" weightOut="1.0" weigthIn="1.0" countOut="3.0833332538604736" countIn="3.0833332538604736">
<att type="string" name="edge.targetArrowShape" value="DIAMOND"/>
<att type="string" name="shared_name" value="Rv2748c (pp) Rv1784"/></edge>
<edge label="Rv0277c (pp) Rv2103c" source="155" target="18" weight="1.0" weightOut="1.0" weigthIn="1.0" countOut="1.8333333730697632" countIn="1.8333333730697632">
<att type="string" name="edge.targetArrowShape" value="DIAMOND"/>
<att type="string" name="shared_name" value="Rv0277c (pp) Rv2103c"/></edge>
<edge label="Rv0277c (pp) Rv1242" source="155" target="317" weight="1.0" weightOut="1.0" weigthIn="1.0" countOut="2.8333332538604736" countIn="2.8333332538604736">
<att type="string" name="edge.targetArrowShape" value="DIAMOND"/>
<att type="string" name="shared_name" value="Rv0277c (pp) Rv1242"/></edge>
<edge label="Rv3750c (pp) Rv2310" source="156" target="508" weight="1.0" weightOut="1.0" weigthIn="1.0" countOut="1.0" countIn="1.0">
<att type="string" name="edge.targetArrowShape" value="DIAMOND"/>
<att type="string" name="shared_name" value="Rv3750c (pp) Rv2310"/></edge>
<edge label="Rv0903c (pp) Rv0818" source="157" target="804" weight="1.0" weightOut="1.0" weigthIn="1.0" countOut="3.7833333015441895" countIn="3.7833333015441895">
<att type="string" name="edge.targetArrowShape" value="DIAMOND"/>
<att type="string" name="shared_name" value="Rv0903c (pp) Rv0818"/></edge>
<edge label="Rv1758 (pp) Rv2301" source="158" target="568" weight="1.0" weightOut="1.0" weigthIn="1.0" countOut="3.5" countIn="3.5">
<att type="string" name="edge.targetArrowShape" value="DIAMOND"/>
<att type="string" name="shared_name" value="Rv1758 (pp) Rv2301"/></edge>
<edge label="Rv2058c (pp) Rv0105c" source="159" target="1590" weight="1.0" weightOut="1.0" weigthIn="1.0" countOut="1.0" countIn="1.0">
<att type="string" name="edge.targetArrowShape" value="DIAMOND"/>
<att type="string" name="shared_name" value="Rv2058c (pp) Rv0105c"/></edge>
<edge label="Rv2866 (pp) Rv1246c" source="160" target="328" weight="1.0" weightOut="1.0" weigthIn="1.0" countOut="1.0" countIn="1.0">
<att type="string" name="edge.targetArrowShape" value="DIAMOND"/>
<att type="string" name="shared_name" value="Rv2866 (pp) Rv1246c"/></edge>
<edge label="Rv2865 (pp) Rv1247c" source="161" target="367" weight="1.0" weightOut="1.0" weigthIn="1.0" countOut="1.0" countIn="1.0">
<att type="string" name="edge.targetArrowShape" value="DIAMOND"/>
<att type="string" name="shared_name" value="Rv2865 (pp) Rv1247c"/></edge>
<edge label="Rv2863 (pp) Rv1838c" source="163" target="755" weight="1.0" weightOut="1.0" weigthIn="1.0" countOut="1.0" countIn="1.0">
<att type="string" name="edge.targetArrowShape" value="DIAMOND"/>
<att type="string" name="shared_name" value="Rv2863 (pp) Rv1838c"/></edge>
<edge label="Rv2010 (pp) Rv1561" source="164" target="1664" weight="1.0" weightOut="1.0" weigthIn="1.0" countOut="1.0" countIn="1.0">
<att type="string" name="edge.targetArrowShape" value="DIAMOND"/>
<att type="string" name="shared_name" value="Rv2010 (pp) Rv1561"/></edge>
<edge label="Rv1726 (pp) Rv0063" source="165" target="1444" weight="1.0" weightOut="1.0" weigthIn="1.0" countOut="1.5" countIn="1.5">
<att type="string" name="edge.targetArrowShape" value="DIAMOND"/>
<att type="string" name="shared_name" value="Rv1726 (pp) Rv0063"/></edge>
<edge label="Rv1726 (pp) Rv1774" source="165" target="113" weight="1.0" weightOut="1.0" weigthIn="1.0" countOut="1.5" countIn="1.5">
<att type="string" name="edge.targetArrowShape" value="DIAMOND"/>
<att type="string" name="shared_name" value="Rv1726 (pp) Rv1774"/></edge>
<edge label="Rv1135c (pp) Rv0305c" source="166" target="640" weight="1.0" weightOut="1.0" weigthIn="1.0" countOut="1.875" countIn="1.875">
<att type="string" name="edge.targetArrowShape" value="DIAMOND"/>
<att type="string" name="shared_name" value="Rv1135c (pp) Rv0305c"/></edge>
<edge label="Rv1135c (pp) Rv0304c" source="166" target="625" weight="1.0" weightOut="1.0" weigthIn="1.0" countOut="2.576984167098999" countIn="2.576984167098999">
<att type="string" name="edge.targetArrowShape" value="DIAMOND"/>
<att type="string" name="shared_name" value="Rv1135c (pp) Rv0304c"/></edge>
<edge label="Rv1135c (pp) Rv3347c" source="166" target="1256" weight="1.0" weightOut="1.0" weigthIn="1.0" countOut="4.9373016357421875" countIn="4.9373016357421875">
<att type="string" name="edge.targetArrowShape" value="DIAMOND"/>
<att type="string" name="shared_name" value="Rv1135c (pp) Rv3347c"/></edge>
<edge label="Rv2950c (pp) Rv3089" source="167" target="1032" weight="1.0" weightOut="1.0" weigthIn="1.0" countOut="10.077301025390625" countIn="10.077301025390625">
<att type="string" name="edge.targetArrowShape" value="DIAMOND"/>
<att type="string" name="shared_name" value="Rv2950c (pp) Rv3089"/></edge>
<edge label="Rv2950c (pp) Rv2948c" source="167" target="1398" weight="1.0" weightOut="1.0" weigthIn="1.0" countOut="15.780952453613281" countIn="15.780952453613281">
<att type="string" name="edge.targetArrowShape" value="DIAMOND"/>
<att type="string" name="shared_name" value="Rv2950c (pp) Rv2948c"/></edge>
<edge label="Rv2950c (pp) Rv2383c" source="167" target="1329" weight="1.0" weightOut="1.0" weigthIn="1.0" countOut="12.09761905670166" countIn="12.09761905670166">
<att type="string" name="edge.targetArrowShape" value="DIAMOND"/>
<att type="string" name="shared_name" value="Rv2950c (pp) Rv2383c"/></edge>
<edge label="Rv2162c (pp) Rv1818c" source="168" target="1683" weight="1.0" weightOut="1.0" weigthIn="1.0" countOut="13.433333396911621" countIn="13.433333396911621">
<att type="string" name="edge.targetArrowShape" value="DIAMOND"/>
<att type="string" name="shared_name" value="Rv2162c (pp) Rv1818c"/></edge>
<edge label="Rv2162c (pp) Rv0278c" source="168" target="133" weight="1.0" weightOut="1.0" weigthIn="1.0" countOut="1.3333333730697632" countIn="1.3333333730697632">
<att type="string" name="edge.targetArrowShape" value="DIAMOND"/>
<att type="string" name="shared_name" value="Rv2162c (pp) Rv0278c"/></edge>
<edge label="Rv2634c (pp) Rv2519" source="170" target="1130" weight="1.0" weightOut="1.0" weigthIn="1.0" countOut="14.398883819580078" countIn="14.398883819580078">
<att type="string" name="edge.targetArrowShape" value="DIAMOND"/>
<att type="string" name="shared_name" value="Rv2634c (pp) Rv2519"/></edge>
<edge label="Rv2326c (pp) Rv3663c" source="169" target="977" weight="1.0" weightOut="1.0" weigthIn="1.0" countOut="2.5928571224212646" countIn="2.5928571224212646">
<att type="string" name="edge.targetArrowShape" value="DIAMOND"/>
<att type="string" name="shared_name" value="Rv2326c (pp) Rv3663c"/></edge>
<edge label="Rv2326c (pp) Rv2397c" source="169" target="898" weight="1.0" weightOut="1.0" weigthIn="1.0" countOut="18.052297592163086" countIn="18.052297592163086">
<att type="string" name="edge.targetArrowShape" value="DIAMOND"/>
<att type="string" name="shared_name" value="Rv2326c (pp) Rv2397c"/></edge>
<edge label="Rv2853 (pp) Rv3367" source="172" target="604" weight="1.0" weightOut="1.0" weigthIn="1.0" countOut="11.534722328186035" countIn="11.534722328186035">
<att type="string" name="edge.targetArrowShape" value="DIAMOND"/>
<att type="string" name="shared_name" value="Rv2853 (pp) Rv3367"/></edge>
<edge label="Rv2853 (pp) Rv0742" source="172" target="600" weight="1.0" weightOut="1.0" weigthIn="1.0" countOut="1.5" countIn="1.5">
<att type="string" name="edge.targetArrowShape" value="DIAMOND"/>
<att type="string" name="shared_name" value="Rv2853 (pp) Rv0742"/></edge>
<edge label="Rv2855 (pp) Rv0688" source="173" target="280" weight="1.0" weightOut="1.0" weigthIn="1.0" countOut="2.5" countIn="2.5">
<att type="string" name="edge.targetArrowShape" value="DIAMOND"/>
<att type="string" name="shared_name" value="Rv2855 (pp) Rv0688"/></edge>
<edge label="Rv2097c (pp) Rv2112c" source="174" target="378" weight="1.0" weightOut="1.0" weigthIn="1.0" countOut="1.0" countIn="1.0">
<att type="string" name="edge.targetArrowShape" value="DIAMOND"/>
<att type="string" name="shared_name" value="Rv2097c (pp) Rv2112c"/></edge>
<edge label="Rv1135A (pp) Rv3556c" source="175" target="861" weight="1.0" weightOut="1.0" weigthIn="1.0" countOut="1.0" countIn="1.0">
<att type="string" name="edge.targetArrowShape" value="DIAMOND"/>
<att type="string" name="shared_name" value="Rv1135A (pp) Rv3556c"/></edge>
<edge label="Rv1738 (pp) Rv2632c" source="176" target="196" weight="1.0" weightOut="1.0" weigthIn="1.0" countOut="1.0" countIn="1.0">
<att type="string" name="edge.targetArrowShape" value="DIAMOND"/>
<att type="string" name="shared_name" value="Rv1738 (pp) Rv2632c"/></edge>
<edge label="Rv1731 (pp) Rv1187" source="177" target="968" weight="1.0" weightOut="1.0" weigthIn="1.0" countOut="4.583333492279053" countIn="4.583333492279053">
<att type="string" name="edge.targetArrowShape" value="DIAMOND"/>
<att type="string" name="shared_name" value="Rv1731 (pp) Rv1187"/></edge>
<edge label="Rv2161c (pp) Rv3079c" source="178" target="1065" weight="1.0" weightOut="1.0" weigthIn="1.0" countOut="1.3333333730697632" countIn="1.3333333730697632">
<att type="string" name="edge.targetArrowShape" value="DIAMOND"/>
<att type="string" name="shared_name" value="Rv2161c (pp) Rv3079c"/></edge>
<edge label="Rv3485c (pp) Rv2766c" source="179" target="1104" weight="1.0" weightOut="1.0" weigthIn="1.0" countOut="3.240873098373413" countIn="3.240873098373413">
<att type="string" name="edge.targetArrowShape" value="DIAMOND"/>
<att type="string" name="shared_name" value="Rv3485c (pp) Rv2766c"/></edge>
<edge label="Rv3485c (pp) Rv1483" source="179" target="1197" weight="1.0" weightOut="1.0" weigthIn="1.0" countOut="5.22095251083374" countIn="5.22095251083374">
<att type="string" name="edge.targetArrowShape" value="DIAMOND"/>
<att type="string" name="shared_name" value="Rv3485c (pp) Rv1483"/></edge>
<edge label="Rv3485c (pp) Rv3559c" source="179" target="816" weight="1.0" weightOut="1.0" weigthIn="1.0" countOut="4.007539749145508" countIn="4.007539749145508">
<att type="string" name="edge.targetArrowShape" value="DIAMOND"/>
<att type="string" name="shared_name" value="Rv3485c (pp) Rv3559c"/></edge>
<edge label="Rv1640c (pp) Rv3598c" source="180" target="674" weight="1.0" weightOut="1.0" weigthIn="1.0" countOut="1.0" countIn="1.0">
<att type="string" name="edge.targetArrowShape" value="DIAMOND"/>
<att type="string" name="shared_name" value="Rv1640c (pp) Rv3598c"/></edge>
<edge label="Rv1640c (pp) Rv1619" source="180" target="1275" weight="1.0" weightOut="1.0" weigthIn="1.0" countOut="1.0" countIn="1.0">
<att type="string" name="edge.targetArrowShape" value="DIAMOND"/>
<att type="string" name="shared_name" value="Rv1640c (pp) Rv1619"/></edge>
<edge label="Rv1640c (pp) Rv2572c" source="180" target="411" weight="1.0" weightOut="1.0" weigthIn="1.0" countOut="1.0" countIn="1.0">
<att type="string" name="edge.targetArrowShape" value="DIAMOND"/>
<att type="string" name="shared_name" value="Rv1640c (pp) Rv2572c"/></edge>
<edge label="Rv0279c (pp) Rv0278c" source="182" target="133" weight="1.0" weightOut="1.0" weigthIn="1.0" countOut="1.0" countIn="1.0">
<att type="string" name="edge.targetArrowShape" value="DIAMOND"/>
<att type="string" name="shared_name" value="Rv0279c (pp) Rv0278c"/></edge>
<edge label="Rv3487c (pp) Rv1400c" source="183" target="1563" weight="1.0" weightOut="1.0" weigthIn="1.0" countOut="2.944444417953491" countIn="2.944444417953491">
<att type="string" name="edge.targetArrowShape" value="DIAMOND"/>
<att type="string" name="shared_name" value="Rv3487c (pp) Rv1400c"/></edge>
<edge label="Rv3487c (pp) Rv3084" source="183" target="928" weight="1.0" weightOut="1.0" weigthIn="1.0" countOut="1.3333333730697632" countIn="1.3333333730697632">
<att type="string" name="edge.targetArrowShape" value="DIAMOND"/>
<att type="string" name="shared_name" value="Rv3487c (pp) Rv3084"/></edge>
<edge label="Rv3487c (pp) Rv1399c" source="183" target="1691" weight="1.0" weightOut="1.0" weigthIn="1.0" countOut="4.233333110809326" countIn="4.233333110809326">
<att type="string" name="edge.targetArrowShape" value="DIAMOND"/>
<att type="string" name="shared_name" value="Rv3487c (pp) Rv1399c"/></edge>
<edge label="Rv3285 (pp) Rv2967c" source="185" target="613" weight="1.0" weightOut="1.0" weigthIn="1.0" countOut="2.0" countIn="2.0">
<att type="string" name="edge.targetArrowShape" value="DIAMOND"/>
<att type="string" name="shared_name" value="Rv3285 (pp) Rv2967c"/></edge>
<edge label="Rv1708 (pp) Rv3918c" source="186" target="333" weight="1.0" weightOut="1.0" weigthIn="1.0" countOut="1.5" countIn="1.5">
<att type="string" name="edge.targetArrowShape" value="DIAMOND"/>
<att type="string" name="shared_name" value="Rv1708 (pp) Rv3918c"/></edge>
<edge label="Rv2857c (pp) Rv1245c" source="188" target="319" weight="1.0" weightOut="1.0" weigthIn="1.0" countOut="3.876190423965454" countIn="3.876190423965454">
<att type="string" name="edge.targetArrowShape" value="DIAMOND"/>
<att type="string" name="shared_name" value="Rv2857c (pp) Rv1245c"/></edge>
<edge label="Rv2857c (pp) Rv0484c" source="188" target="84" weight="1.0" weightOut="1.0" weigthIn="1.0" countOut="9.985713958740234" countIn="9.985713958740234">
<att type="string" name="edge.targetArrowShape" value="DIAMOND"/>
<att type="string" name="shared_name" value="Rv2857c (pp) Rv0484c"/></edge>
<edge label="Rv2993c (pp) Rv0939" source="187" target="1285" weight="1.0" weightOut="1.0" weigthIn="1.0" countOut="1.0" countIn="1.0">
<att type="string" name="edge.targetArrowShape" value="DIAMOND"/>
<att type="string" name="shared_name" value="Rv2993c (pp) Rv0939"/></edge>
<edge label="Rv2379c (pp) Rv2935" source="189" target="517" weight="1.0" weightOut="1.0" weigthIn="1.0" countOut="4.80476188659668" countIn="4.80476188659668">
<att type="string" name="edge.targetArrowShape" value="DIAMOND"/>
<att type="string" name="shared_name" value="Rv2379c (pp) Rv2935"/></edge>
<edge label="Rv2379c (pp) Rv1206" source="189" target="349" weight="1.0" weightOut="1.0" weigthIn="1.0" countOut="8.768823623657227" countIn="8.768823623657227">
<att type="string" name="edge.targetArrowShape" value="DIAMOND"/>
<att type="string" name="shared_name" value="Rv2379c (pp) Rv1206"/></edge>
<edge label="Rv1701 (pp) Rv2894c" source="190" target="256" weight="1.0" weightOut="1.0" weigthIn="1.0" countOut="1.0" countIn="1.0">
<att type="string" name="edge.targetArrowShape" value="DIAMOND"/>
<att type="string" name="shared_name" value="Rv1701 (pp) Rv2894c"/></edge>
<edge label="Rv0129c (pp) Rv3803c" source="191" target="1311" weight="1.0" weightOut="1.0" weigthIn="1.0" countOut="2.0" countIn="2.0">
<att type="string" name="edge.targetArrowShape" value="DIAMOND"/>
<att type="string" name="shared_name" value="Rv0129c (pp) Rv3803c"/></edge>
<edge label="Rv3293 (pp) Rv1187" source="192" target="968" weight="1.0" weightOut="1.0" weigthIn="1.0" countOut="4.25" countIn="4.25">
<att type="string" name="edge.targetArrowShape" value="DIAMOND"/>
<att type="string" name="shared_name" value="Rv3293 (pp) Rv1187"/></edge>
<edge label="Rv2407 (pp) Rv3796" source="193" target="637" weight="1.0" weightOut="1.0" weigthIn="1.0" countOut="1.0" countIn="1.0">
<att type="string" name="edge.targetArrowShape" value="DIAMOND"/>
<att type="string" name="shared_name" value="Rv2407 (pp) Rv3796"/></edge>
<edge label="Rv0874c (pp) Rv0628c" source="194" target="1514" weight="1.0" weightOut="1.0" weigthIn="1.0" countOut="1.0" countIn="1.0">
<att type="string" name="edge.targetArrowShape" value="DIAMOND"/>
<att type="string" name="shared_name" value="Rv0874c (pp) Rv0628c"/></edge>
<edge label="Rv2831 (pp) Rv0548c" source="195" target="321" weight="1.0" weightOut="1.0" weigthIn="1.0" countOut="1.0" countIn="1.0">
<att type="string" name="edge.targetArrowShape" value="DIAMOND"/>
<att type="string" name="shared_name" value="Rv2831 (pp) Rv0548c"/></edge>
<edge label="Rv2831 (pp) Rv0971c" source="195" target="1142" weight="1.0" weightOut="1.0" weigthIn="1.0" countOut="4.9666666984558105" countIn="4.9666666984558105">
<att type="string" name="edge.targetArrowShape" value="DIAMOND"/>
<att type="string" name="shared_name" value="Rv2831 (pp) Rv0971c"/></edge>
<edge label="Rv2831 (pp) Rv1142c" source="195" target="238" weight="1.0" weightOut="1.0" weigthIn="1.0" countOut="1.0" countIn="1.0">
<att type="string" name="edge.targetArrowShape" value="DIAMOND"/>
<att type="string" name="shared_name" value="Rv2831 (pp) Rv1142c"/></edge>
<edge label="Rv2632c (pp) Rv1738" source="196" target="176" weight="1.0" weightOut="1.0" weigthIn="1.0" countOut="1.0" countIn="1.0">
<att type="string" name="edge.targetArrowShape" value="DIAMOND"/>
<att type="string" name="shared_name" value="Rv2632c (pp) Rv1738"/></edge>
<edge label="Rv2006 (pp) Rv3372" source="197" target="591" weight="1.0" weightOut="1.0" weigthIn="1.0" countOut="1.0" countIn="1.0">
<att type="string" name="edge.targetArrowShape" value="DIAMOND"/>
<att type="string" name="shared_name" value="Rv2006 (pp) Rv3372"/></edge>
<edge label="Rv2006 (pp) Rv3401" source="197" target="1132" weight="1.0" weightOut="1.0" weigthIn="1.0" countOut="1.0" countIn="1.0">
<att type="string" name="edge.targetArrowShape" value="DIAMOND"/>
<att type="string" name="shared_name" value="Rv2006 (pp) Rv3401"/></edge>
<edge label="Rv2006 (pp) Rv3400" source="197" target="1135" weight="1.0" weightOut="1.0" weigthIn="1.0" countOut="1.0" countIn="1.0">
<att type="string" name="edge.targetArrowShape" value="DIAMOND"/>
<att type="string" name="shared_name" value="Rv2006 (pp) Rv3400"/></edge>
<edge label="Rv2776c (pp) Rv3571" source="198" target="1649" weight="1.0" weightOut="1.0" weigthIn="1.0" countOut="1.8333333730697632" countIn="1.8333333730697632">
<att type="string" name="edge.targetArrowShape" value="DIAMOND"/>
<att type="string" name="shared_name" value="Rv2776c (pp) Rv3571"/></edge>
<edge label="Rv2009 (pp) Rv1560" source="199" target="1665" weight="1.0" weightOut="1.0" weigthIn="1.0" countOut="1.0" countIn="1.0">
<att type="string" name="edge.targetArrowShape" value="DIAMOND"/>
<att type="string" name="shared_name" value="Rv2009 (pp) Rv1560"/></edge>
<edge label="Rv2214c (pp) Rv0134" source="200" target="69" weight="1.0" weightOut="1.0" weigthIn="1.0" countOut="1.8333333730697632" countIn="1.8333333730697632">
<att type="string" name="edge.targetArrowShape" value="DIAMOND"/>
<att type="string" name="shared_name" value="Rv2214c (pp) Rv0134"/></edge>
<edge label="Rv2214c (pp) Rv3617" source="200" target="302" weight="1.0" weightOut="1.0" weigthIn="1.0" countOut="2.1666667461395264" countIn="2.1666667461395264">
<att type="string" name="edge.targetArrowShape" value="DIAMOND"/>
<att type="string" name="shared_name" value="Rv2214c (pp) Rv3617"/></edge>
<edge label="Rv2214c (pp) Rv0687" source="200" target="281" weight="1.0" weightOut="1.0" weigthIn="1.0" countOut="5.402813911437988" countIn="5.402813911437988">
<att type="string" name="edge.targetArrowShape" value="DIAMOND"/>
<att type="string" name="shared_name" value="Rv2214c (pp) Rv0687"/></edge>
<edge label="Rv2214c (pp) Rv0547c" source="200" target="348" weight="1.0" weightOut="1.0" weigthIn="1.0" countOut="6.4380950927734375" countIn="6.4380950927734375">
<att type="string" name="edge.targetArrowShape" value="DIAMOND"/>
<att type="string" name="shared_name" value="Rv2214c (pp) Rv0547c"/></edge>
<edge label="Rv2214c (pp) Rv1882c" source="200" target="1170" weight="1.0" weightOut="1.0" weigthIn="1.0" countOut="10.586274147033691" countIn="10.586274147033691">
<att type="string" name="edge.targetArrowShape" value="DIAMOND"/>
<att type="string" name="shared_name" value="Rv2214c (pp) Rv1882c"/></edge>
<edge label="Rv2214c (pp) Rv1938" source="200" target="863" weight="1.0" weightOut="1.0" weigthIn="1.0" countOut="2.616666555404663" countIn="2.616666555404663">
<att type="string" name="edge.targetArrowShape" value="DIAMOND"/>
<att type="string" name="shared_name" value="Rv2214c (pp) Rv1938"/></edge>
<edge label="Rv2214c (pp) Rv1350" source="200" target="728" weight="1.0" weightOut="1.0" weigthIn="1.0" countOut="7.951623439788818" countIn="7.951623439788818">
<att type="string" name="edge.targetArrowShape" value="DIAMOND"/>
<att type="string" name="shared_name" value="Rv2214c (pp) Rv1350"/></edge>
<edge label="Rv2214c (pp) Rv2857c" source="200" target="188" weight="1.0" weightOut="1.0" weigthIn="1.0" countOut="6.10357141494751" countIn="6.10357141494751">
<att type="string" name="edge.targetArrowShape" value="DIAMOND"/>
<att type="string" name="shared_name" value="Rv2214c (pp) Rv2857c"/></edge>
<edge label="Rv3296 (pp) Rv3649" source="201" target="245" weight="1.0" weightOut="1.0" weigthIn="1.0" countOut="1.0" countIn="1.0">
<att type="string" name="edge.targetArrowShape" value="DIAMOND"/>
<att type="string" name="shared_name" value="Rv3296 (pp) Rv3649"/></edge>
<edge label="Rv3297 (pp) Rv2924c" source="202" target="564" weight="1.0" weightOut="1.0" weigthIn="1.0" countOut="1.5" countIn="1.5">
<att type="string" name="edge.targetArrowShape" value="DIAMOND"/>
<att type="string" name="shared_name" value="Rv3297 (pp) Rv2924c"/></edge>
<edge label="Rv1719 (pp) Rv1773c" source="203" target="1109" weight="1.0" weightOut="1.0" weigthIn="1.0" countOut="1.0" countIn="1.0">
<att type="string" name="edge.targetArrowShape" value="DIAMOND"/>
<att type="string" name="shared_name" value="Rv1719 (pp) Rv1773c"/></edge>
<edge label="Rv2001 (pp) Rv0466" source="204" target="1424" weight="1.0" weightOut="1.0" weigthIn="1.0" countOut="1.0" countIn="1.0">
<att type="string" name="edge.targetArrowShape" value="DIAMOND"/>
<att type="string" name="shared_name" value="Rv2001 (pp) Rv0466"/></edge>
<edge label="Rv2858c (pp) Rv1187" source="205" target="968" weight="1.0" weightOut="1.0" weigthIn="1.0" countOut="4.583333492279053" countIn="4.583333492279053">
<att type="string" name="edge.targetArrowShape" value="DIAMOND"/>
<att type="string" name="shared_name" value="Rv2858c (pp) Rv1187"/></edge>
<edge label="Rv2002 (pp) Rv3549c" source="206" target="457" weight="1.0" weightOut="1.0" weigthIn="1.0" countOut="11.166666984558105" countIn="11.166666984558105">
<att type="string" name="edge.targetArrowShape" value="DIAMOND"/>
<att type="string" name="shared_name" value="Rv2002 (pp) Rv3549c"/></edge>
<edge label="Rv1715 (pp) Rv0468" source="207" target="1427" weight="1.0" weightOut="1.0" weigthIn="1.0" countOut="1.5" countIn="1.5">
<att type="string" name="edge.targetArrowShape" value="DIAMOND"/>
<att type="string" name="shared_name" value="Rv1715 (pp) Rv0468"/></edge>
<edge label="Rv1715 (pp) Rv0860" source="207" target="986" weight="1.0" weightOut="1.0" weigthIn="1.0" countOut="1.5" countIn="1.5">
<att type="string" name="edge.targetArrowShape" value="DIAMOND"/>
<att type="string" name="shared_name" value="Rv1715 (pp) Rv0860"/></edge>
<edge label="Rv1714 (pp) Rv3559c" source="208" target="816" weight="1.0" weightOut="1.0" weigthIn="1.0" countOut="8.19906997680664" countIn="8.19906997680664">
<att type="string" name="edge.targetArrowShape" value="DIAMOND"/>
<att type="string" name="shared_name" value="Rv1714 (pp) Rv3559c"/></edge>
<edge label="Rv1714 (pp) Rv2002" source="208" target="206" weight="1.0" weightOut="1.0" weigthIn="1.0" countOut="2.455357074737549" countIn="2.455357074737549">
<att type="string" name="edge.targetArrowShape" value="DIAMOND"/>
<att type="string" name="shared_name" value="Rv1714 (pp) Rv2002"/></edge>
<edge label="Rv3714c (pp) Rv2248" source="209" target="818" weight="1.0" weightOut="1.0" weigthIn="1.0" countOut="3.0" countIn="3.0">
<att type="string" name="edge.targetArrowShape" value="DIAMOND"/>
<att type="string" name="shared_name" value="Rv3714c (pp) Rv2248"/></edge>
<edge label="Rv2163c (pp) Rv2864c" source="210" target="1670" weight="1.0" weightOut="1.0" weigthIn="1.0" countOut="1.0" countIn="1.0">
<att type="string" name="edge.targetArrowShape" value="DIAMOND"/>
<att type="string" name="shared_name" value="Rv2163c (pp) Rv2864c"/></edge>
<edge label="Rv2163c (pp) Rv0016c" source="210" target="786" weight="1.0" weightOut="1.0" weigthIn="1.0" countOut="1.5" countIn="1.5">
<att type="string" name="edge.targetArrowShape" value="DIAMOND"/>
<att type="string" name="shared_name" value="Rv2163c (pp) Rv0016c"/></edge>
<edge label="Rv3661 (pp) Rv2483c" source="211" target="80" weight="1.0" weightOut="1.0" weigthIn="1.0" countOut="1.5" countIn="1.5">
<att type="string" name="edge.targetArrowShape" value="DIAMOND"/>
<att type="string" name="shared_name" value="Rv3661 (pp) Rv2483c"/></edge>
<edge label="Rv3799c (pp) Rv0974c" source="212" target="1081" weight="1.0" weightOut="1.0" weigthIn="1.0" countOut="2.0833332538604736" countIn="2.0833332538604736">
<att type="string" name="edge.targetArrowShape" value="DIAMOND"/>
<att type="string" name="shared_name" value="Rv3799c (pp) Rv0974c"/></edge>
<edge label="Rv2814c (pp) Rv1765A" source="213" target="702" weight="1.0" weightOut="1.0" weigthIn="1.0" countOut="1.0" countIn="1.0">
<att type="string" name="edge.targetArrowShape" value="DIAMOND"/>
<att type="string" name="shared_name" value="Rv2814c (pp) Rv1765A"/></edge>
<edge label="Rv2814c (pp) Rv3430c" source="213" target="404" weight="1.0" weightOut="1.0" weigthIn="1.0" countOut="8.5" countIn="8.5">
<att type="string" name="edge.targetArrowShape" value="DIAMOND"/>
<att type="string" name="shared_name" value="Rv2814c (pp) Rv3430c"/></edge>
<edge label="Rv3280 (pp) Rv0974c" source="214" target="1081" weight="1.0" weightOut="1.0" weigthIn="1.0" countOut="2.3333332538604736" countIn="2.3333332538604736">
<att type="string" name="edge.targetArrowShape" value="DIAMOND"/>
<att type="string" name="shared_name" value="Rv3280 (pp) Rv0974c"/></edge>
<edge label="Rv3667 (pp) Rv1750c" source="215" target="249" weight="1.0" weightOut="1.0" weigthIn="1.0" countOut="1.3428571224212646" countIn="1.3428571224212646">
<att type="string" name="edge.targetArrowShape" value="DIAMOND"/>
<att type="string" name="shared_name" value="Rv3667 (pp) Rv1750c"/></edge>
<edge label="Rv3667 (pp) Rv0542c" source="215" target="87" weight="1.0" weightOut="1.0" weigthIn="1.0" countOut="17.263416290283203" countIn="17.263416290283203">
<att type="string" name="edge.targetArrowShape" value="DIAMOND"/>
<att type="string" name="shared_name" value="Rv3667 (pp) Rv0542c"/></edge>
<edge label="Rv3667 (pp) Rv3506" source="215" target="1545" weight="1.0" weightOut="1.0" weigthIn="1.0" countOut="4.6575398445129395" countIn="4.6575398445129395">
<att type="string" name="edge.targetArrowShape" value="DIAMOND"/>
<att type="string" name="shared_name" value="Rv3667 (pp) Rv3506"/></edge>
<edge label="Rv3389c (pp) Rv3538" source="216" target="1596" weight="1.0" weightOut="1.0" weigthIn="1.0" countOut="1.0" countIn="1.0">
<att type="string" name="edge.targetArrowShape" value="DIAMOND"/>
<att type="string" name="shared_name" value="Rv3389c (pp) Rv3538"/></edge>
<edge label="Rv2368c (pp) Rv1095" source="217" target="1410" weight="1.0" weightOut="1.0" weigthIn="1.0" countOut="1.0" countIn="1.0">
<att type="string" name="edge.targetArrowShape" value="DIAMOND"/>
<att type="string" name="shared_name" value="Rv2368c (pp) Rv1095"/></edge>
<edge label="Rv3283 (pp) Rv2291" source="218" target="888" weight="1.0" weightOut="1.0" weigthIn="1.0" countOut="2.0" countIn="2.0">
<att type="string" name="edge.targetArrowShape" value="DIAMOND"/>
<att type="string" name="shared_name" value="Rv3283 (pp) Rv2291"/></edge>
<edge label="Rv3697c (pp) Rv2872" source="220" target="587" weight="1.0" weightOut="1.0" weigthIn="1.0" countOut="1.5" countIn="1.5">
<att type="string" name="edge.targetArrowShape" value="DIAMOND"/>
<att type="string" name="shared_name" value="Rv3697c (pp) Rv2872"/></edge>
<edge label="Rv3697c (pp) Rv2103c" source="220" target="18" weight="1.0" weightOut="1.0" weigthIn="1.0" countOut="1.0" countIn="1.0">
<att type="string" name="edge.targetArrowShape" value="DIAMOND"/>
<att type="string" name="shared_name" value="Rv3697c (pp) Rv2103c"/></edge>
<edge label="Rv1141c (pp) Rv1142c" source="221" target="238" weight="1.0" weightOut="1.0" weigthIn="1.0" countOut="1.0" countIn="1.0">
<att type="string" name="edge.targetArrowShape" value="DIAMOND"/>
<att type="string" name="shared_name" value="Rv1141c (pp) Rv1142c"/></edge>
<edge label="Rv0635 (pp) Rv0504c" source="222" target="279" weight="1.0" weightOut="1.0" weigthIn="1.0" countOut="1.5" countIn="1.5">
<att type="string" name="edge.targetArrowShape" value="DIAMOND"/>
<att type="string" name="shared_name" value="Rv0635 (pp) Rv0504c"/></edge>
<edge label="Rv0637 (pp) Rv0504c" source="223" target="279" weight="1.0" weightOut="1.0" weigthIn="1.0" countOut="1.5" countIn="1.5">
<att type="string" name="edge.targetArrowShape" value="DIAMOND"/>
<att type="string" name="shared_name" value="Rv0637 (pp) Rv0504c"/></edge>
<edge label="Rv3644c (pp) Rv3721c" source="224" target="516" weight="1.0" weightOut="1.0" weigthIn="1.0" countOut="1.0" countIn="1.0">
<att type="string" name="edge.targetArrowShape" value="DIAMOND"/>
<att type="string" name="shared_name" value="Rv3644c (pp) Rv3721c"/></edge>
<edge label="Rv3670 (pp) Rv1938" source="225" target="863" weight="1.0" weightOut="1.0" weigthIn="1.0" countOut="1.6666666269302368" countIn="1.6666666269302368">
<att type="string" name="edge.targetArrowShape" value="DIAMOND"/>
<att type="string" name="shared_name" value="Rv3670 (pp) Rv1938"/></edge>
[truncated: 708,803 more chars]
