# Supplementary material for: SyNDI: synchronous network data integration framework
Source: BMC Bioinformatics. 2018 Nov 6;19:403. doi: 10.1186/s12859-018-2426-5 (PMC6219086; doi:10.1186/s12859-018-2426-5)
Supplement: Supplementary file 7 — This additional file is a zip package that contains all files and folder that used to generate Fig. 10. Detailed descriptions of each of these files and folders are presented in a README file included in this zip package. (ZIP 16.9 MB) [file 12859_2018_2426_MOESM7_ESM.zip › Additional_file_7/Nets/literature_trans_network_all_methods.xgmml]

<?xml version="1.0" encoding="UTF-8" standalone="yes"?>
<graph label="net.csv" xmlns:dc="http://purl.org/dc/elements/1.1/" xmlns:xlink="http://www.w3.org/1999/xlink" xmlns:rdf="http://www.w3.org/1999/02/22-rdf-syntax-ns#" xmlns:cy="http://www.cytoscape.org" xmlns="http://www.cs.rpi.edu/XGMML"  directed="1">
  <att name="documentVersion" value="1.1"/>
  <att name="networkMetadata">
    <rdf:RDF>
      <rdf:Description rdf:about="http://www.cytoscape.org/">
        <dc:type>Protein-Protein Interaction</dc:type>
        <dc:description>N/A</dc:description>
        <dc:identifier>N/A</dc:identifier>
        <dc:date>2012-02-17 20:06:58</dc:date>
        <dc:title>net.csv</dc:title>
        <dc:source>http://www.cytoscape.org/</dc:source>
        <dc:format>Cytoscape-XGMML</dc:format>
      </rdf:Description>
    </rdf:RDF>
  </att>
  <att type="string" name="backgroundColor" value="#ccccff"/>
  <att type="real" name="GRAPH_VIEW_ZOOM" value="0.21799205657240445"/>
  <att type="real" name="GRAPH_VIEW_CENTER_X" value="1679.731201171875"/>
  <att type="real" name="GRAPH_VIEW_CENTER_Y" value="1354.8482666015625"/>
  <att type="boolean" name="NODE_SIZE_LOCKED" value="true"/>
  <att type="string" name="__layoutAlgorithm" value="force-directed" cy:hidden="true"/>
  <node label="Rv3907c" id="-1304">
    <att type="string" name="canonicalName" value="Rv3907c"/>
    <graphics type="ELLIPSE" h="40.0" w="40.0" x="1826.521728515625" y="851.71142578125" fill="#ff9999" width="1" outline="#666666" cy:nodeTransparency="1.0" cy:nodeLabelFont="SansSerif.bold-0-12" cy:borderLineType="solid"/>
  </node>
  <node label="Rv3906c" id="-1303">
    <att type="string" name="canonicalName" value="Rv3906c"/>
    <graphics type="ELLIPSE" h="40.0" w="40.0" x="1962.8841552734375" y="848.6190185546875" fill="#ff9999" width="1" outline="#666666" cy:nodeTransparency="1.0" cy:nodeLabelFont="SansSerif.bold-0-12" cy:borderLineType="solid"/>
  </node>
  <node label="Rv3905c" id="-1302">
    <att type="string" name="canonicalName" value="Rv3905c"/>
    <graphics type="ELLIPSE" h="40.0" w="40.0" x="1941.9449462890625" y="1062.0657958984375" fill="#ff9999" width="1" outline="#666666" cy:nodeTransparency="1.0" cy:nodeLabelFont="SansSerif.bold-0-12" cy:borderLineType="solid"/>
  </node>
  <node label="Rv3904c" id="-1301">
    <att type="string" name="canonicalName" value="Rv3904c"/>
    <graphics type="ELLIPSE" h="40.0" w="40.0" x="2051.455322265625" y="956.61279296875" fill="#ff9999" width="1" outline="#666666" cy:nodeTransparency="1.0" cy:nodeLabelFont="SansSerif.bold-0-12" cy:borderLineType="solid"/>
  </node>
  <node label="Rv3449" id="-1300">
    <att type="string" name="canonicalName" value="Rv3449"/>
    <graphics type="ELLIPSE" h="40.0" w="40.0" x="1943.328369140625" y="1139.3511962890625" fill="#ff9999" width="1" outline="#666666" cy:nodeTransparency="1.0" cy:nodeLabelFont="SansSerif.bold-0-12" cy:borderLineType="solid"/>
  </node>
  <node label="Rv3448" id="-1299">
    <att type="string" name="canonicalName" value="Rv3448"/>
    <graphics type="ELLIPSE" h="40.0" w="40.0" x="2011.928955078125" y="933.9754638671875" fill="#ff9999" width="1" outline="#666666" cy:nodeTransparency="1.0" cy:nodeLabelFont="SansSerif.bold-0-12" cy:borderLineType="solid"/>
  </node>
  <node label="Rv3447c" id="-1298">
    <att type="string" name="canonicalName" value="Rv3447c"/>
    <graphics type="ELLIPSE" h="40.0" w="40.0" x="1865.672607421875" y="934.827880859375" fill="#ff9999" width="1" outline="#666666" cy:nodeTransparency="1.0" cy:nodeLabelFont="SansSerif.bold-0-12" cy:borderLineType="solid"/>
  </node>
  <node label="Rv3445c" id="-1297">
    <att type="string" name="canonicalName" value="Rv3445c"/>
    <graphics type="ELLIPSE" h="40.0" w="40.0" x="1981.5767822265625" y="1031.7880859375" fill="#ff9999" width="1" outline="#666666" cy:nodeTransparency="1.0" cy:nodeLabelFont="SansSerif.bold-0-12" cy:borderLineType="solid"/>
  </node>
  <node label="Rv3444c" id="-1296">
    <att type="string" name="canonicalName" value="Rv3444c"/>
    <graphics type="ELLIPSE" h="40.0" w="40.0" x="2005.8021240234375" y="885.3772583007812" fill="#ff9999" width="1" outline="#666666" cy:nodeTransparency="1.0" cy:nodeLabelFont="SansSerif.bold-0-12" cy:borderLineType="solid"/>
  </node>
  <node label="Rv3443c" id="-1295">
    <att type="string" name="canonicalName" value="Rv3443c"/>
    <graphics type="ELLIPSE" h="40.0" w="40.0" x="1915.014404296875" y="1020.326416015625" fill="#ff9999" width="1" outline="#666666" cy:nodeTransparency="1.0" cy:nodeLabelFont="SansSerif.bold-0-12" cy:borderLineType="solid"/>
  </node>
  <node label="Rv3440c" id="-1294">
    <att type="string" name="canonicalName" value="Rv3440c"/>
    <graphics type="ELLIPSE" h="40.0" w="40.0" x="1797.7078857421875" y="930.4181518554688" fill="#ff9999" width="1" outline="#666666" cy:nodeTransparency="1.0" cy:nodeLabelFont="SansSerif.bold-0-12" cy:borderLineType="solid"/>
  </node>
  <node label="Rv3439c" id="-1293">
    <att type="string" name="canonicalName" value="Rv3439c"/>
    <graphics type="ELLIPSE" h="40.0" w="40.0" x="2019.67724609375" y="1046.9500732421875" fill="#ff9999" width="1" outline="#666666" cy:nodeTransparency="1.0" cy:nodeLabelFont="SansSerif.bold-0-12" cy:borderLineType="solid"/>
  </node>
  <node label="Rv3422c" id="-1292">
    <att type="string" name="canonicalName" value="Rv3422c"/>
    <graphics type="ELLIPSE" h="40.0" w="40.0" x="1915.324951171875" y="968.5382080078125" fill="#ff9999" width="1" outline="#666666" cy:nodeTransparency="1.0" cy:nodeLabelFont="SansSerif.bold-0-12" cy:borderLineType="solid"/>
  </node>
  <node label="Rv3235" id="-1291">
    <att type="string" name="canonicalName" value="Rv3235"/>
    <graphics type="ELLIPSE" h="40.0" w="40.0" x="1933.343505859375" y="925.4305419921875" fill="#ff9999" width="1" outline="#666666" cy:nodeTransparency="1.0" cy:nodeLabelFont="SansSerif.bold-0-12" cy:borderLineType="solid"/>
  </node>
  <node label="Rv3095" id="-1290">
    <att type="string" name="canonicalName" value="Rv3095"/>
    <graphics type="ELLIPSE" h="40.0" w="40.0" x="1877.833251953125" y="876.0264282226562" fill="#ff9999" width="1" outline="#666666" cy:nodeTransparency="1.0" cy:nodeLabelFont="SansSerif.bold-0-12" cy:borderLineType="solid"/>
  </node>
  <node label="Rv3092c" id="-1289">
    <att type="string" name="canonicalName" value="Rv3092c"/>
    <graphics type="ELLIPSE" h="40.0" w="40.0" x="1989.3720703125" y="982.1576538085938" fill="#ff9999" width="1" outline="#666666" cy:nodeTransparency="1.0" cy:nodeLabelFont="SansSerif.bold-0-12" cy:borderLineType="solid"/>
  </node>
  <node label="Rv2989" id="-1288">
    <att type="string" name="canonicalName" value="Rv2989"/>
    <graphics type="ELLIPSE" h="40.0" w="40.0" x="1885.35302734375" y="1000.2421264648438" fill="#ff9999" width="1" outline="#666666" cy:nodeTransparency="1.0" cy:nodeLabelFont="SansSerif.bold-0-12" cy:borderLineType="solid"/>
  </node>
  <node label="Rv2905" id="-1287">
    <att type="string" name="canonicalName" value="Rv2905"/>
    <graphics type="ELLIPSE" h="40.0" w="40.0" x="1850.9107666015625" y="903.2854614257812" fill="#ff9999" width="1" outline="#666666" cy:nodeTransparency="1.0" cy:nodeLabelFont="SansSerif.bold-0-12" cy:borderLineType="solid"/>
  </node>
  <node label="Rv2562" id="-1286">
    <att type="string" name="canonicalName" value="Rv2562"/>
    <graphics type="ELLIPSE" h="40.0" w="40.0" x="1829.483642578125" y="975.0300903320312" fill="#ff9999" width="1" outline="#666666" cy:nodeTransparency="1.0" cy:nodeLabelFont="SansSerif.bold-0-12" cy:borderLineType="solid"/>
  </node>
  <node label="Rv2515c" id="-1285">
    <att type="string" name="canonicalName" value="Rv2515c"/>
    <graphics type="ELLIPSE" h="40.0" w="40.0" x="1911.240234375" y="893.0469970703125" fill="#ff9999" width="1" outline="#666666" cy:nodeTransparency="1.0" cy:nodeLabelFont="SansSerif.bold-0-12" cy:borderLineType="solid"/>
  </node>
  <node label="Rv2514c" id="-1284">
    <att type="string" name="canonicalName" value="Rv2514c"/>
    <graphics type="ELLIPSE" h="40.0" w="39.9998779296875" x="2056.4268188476562" y="1022.4500732421875" fill="#ff9999" width="1" outline="#666666" cy:nodeTransparency="1.0" cy:nodeLabelFont="SansSerif.bold-0-12" cy:borderLineType="solid"/>
  </node>
  <node label="Rv2247" id="-1283">
    <att type="string" name="canonicalName" value="Rv2247"/>
    <graphics type="ELLIPSE" h="40.0" w="40.0" x="1792.560791015625" y="889.704345703125" fill="#ff9999" width="1" outline="#666666" cy:nodeTransparency="1.0" cy:nodeLabelFont="SansSerif.bold-0-12" cy:borderLineType="solid"/>
  </node>
  <node label="Rv2246" id="-1282">
    <att type="string" name="canonicalName" value="Rv2246"/>
    <graphics type="ELLIPSE" h="40.0" w="40.0" x="1957.8427734375" y="990.5985107421875" fill="#ff9999" width="1" outline="#666666" cy:nodeTransparency="1.0" cy:nodeLabelFont="SansSerif.bold-0-12" cy:borderLineType="solid"/>
  </node>
  <node label="Rv0313" id="-1281">
    <att type="string" name="canonicalName" value="Rv0313"/>
    <graphics type="ELLIPSE" h="40.0" w="40.0" x="1898.29150390625" y="830.4724731445312" fill="#ff9999" width="1" outline="#666666" cy:nodeTransparency="1.0" cy:nodeLabelFont="SansSerif.bold-0-12" cy:borderLineType="solid"/>
  </node>
  <node label="Rv0099" id="-1280">
    <att type="string" name="canonicalName" value="Rv0099"/>
    <graphics type="ELLIPSE" h="40.0" w="40.0" x="1968.16796875" y="923.77685546875" fill="#ff9999" width="1" outline="#666666" cy:nodeTransparency="1.0" cy:nodeLabelFont="SansSerif.bold-0-12" cy:borderLineType="solid"/>
  </node>
  <node label="Rv0035" id="-1279">
    <att type="string" name="canonicalName" value="Rv0035"/>
    <graphics type="ELLIPSE" h="40.0" w="40.0" x="1935.92529296875" y="1097.53271484375" fill="#ff9999" width="1" outline="#666666" cy:nodeTransparency="1.0" cy:nodeLabelFont="SansSerif.bold-0-12" cy:borderLineType="solid"/>
  </node>
  <node label="Rv3911" id="-1278">
    <att type="string" name="canonicalName" value="Rv3911"/>
    <graphics type="ELLIPSE" h="40.0" w="40.0" x="1707.8699951171875" y="1143.5369873046875" fill="#ff9999" width="1" outline="#666666" cy:nodeTransparency="1.0" cy:nodeLabelFont="SansSerif.bold-0-12" cy:borderLineType="solid"/>
  </node>
  <node label="Rv3855" id="-1277">
    <att type="string" name="canonicalName" value="Rv3855"/>
    <graphics type="ELLIPSE" h="40.0" w="40.0" x="1640.17431640625" y="966.1483154296875" fill="#ff9999" width="1" outline="#666666" cy:nodeTransparency="1.0" cy:nodeLabelFont="SansSerif.bold-0-12" cy:borderLineType="solid"/>
  </node>
  <node label="Rv2008c" id="-1276">
    <att type="string" name="canonicalName" value="Rv2008c"/>
    <graphics type="ELLIPSE" h="40.0" w="40.0" x="2224.4296875" y="1710.5078125" fill="#ff9999" width="1" outline="#666666" cy:nodeTransparency="1.0" cy:nodeLabelFont="SansSerif.bold-0-12" cy:borderLineType="solid"/>
  </node>
  <node label="Rv1982c" id="-1275">
    <att type="string" name="canonicalName" value="Rv1982c"/>
    <graphics type="ELLIPSE" h="40.0" w="40.0" x="2192.703125" y="1767.7108154296875" fill="#ff9999" width="1" outline="#666666" cy:nodeTransparency="1.0" cy:nodeLabelFont="SansSerif.bold-0-12" cy:borderLineType="solid"/>
  </node>
  <node label="Rv1981c" id="-1274">
    <att type="string" name="canonicalName" value="Rv1981c"/>
    <graphics type="ELLIPSE" h="40.0" w="40.0" x="2250.395263671875" y="1667.3006591796875" fill="#ff9999" width="1" outline="#666666" cy:nodeTransparency="1.0" cy:nodeLabelFont="SansSerif.bold-0-12" cy:borderLineType="solid"/>
  </node>
  <node label="Rv1002c" id="-1273">
    <att type="string" name="canonicalName" value="Rv1002c"/>
    <graphics type="ELLIPSE" h="40.0" w="40.0" x="2154.354736328125" y="1738.774658203125" fill="#ff9999" width="1" outline="#666666" cy:nodeTransparency="1.0" cy:nodeLabelFont="SansSerif.bold-0-12" cy:borderLineType="solid"/>
  </node>
  <node label="Rv3833" id="-1272">
    <att type="string" name="canonicalName" value="Rv3833"/>
    <graphics type="ELLIPSE" h="40.0" w="40.0" x="1504.775146484375" y="1182.9287109375" fill="#ff9999" width="1" outline="#666666" cy:nodeTransparency="1.0" cy:nodeLabelFont="SansSerif.bold-0-12" cy:borderLineType="solid"/>
  </node>
  <node label="Rv3744" id="-1271">
    <att type="string" name="canonicalName" value="Rv3744"/>
    <graphics type="ELLIPSE" h="40.0" w="40.0" x="1243.0960693359375" y="793.5419311523438" fill="#ff9999" width="1" outline="#666666" cy:nodeTransparency="1.0" cy:nodeLabelFont="SansSerif.bold-0-12" cy:borderLineType="solid"/>
  </node>
  <node label="Rv3692" id="-1270">
    <att type="string" name="canonicalName" value="Rv3692"/>
    <graphics type="ELLIPSE" h="40.0" w="40.0" x="1308.7584228515625" y="1083.13427734375" fill="#ff9999" width="1" outline="#666666" cy:nodeTransparency="1.0" cy:nodeLabelFont="SansSerif.bold-0-12" cy:borderLineType="solid"/>
  </node>
  <node label="Rv3681c" id="-1269">
    <att type="string" name="canonicalName" value="Rv3681c"/>
    <graphics type="ELLIPSE" h="40.0" w="40.0" x="1158.8759765625" y="1007.1763916015625" fill="#ff9999" width="1" outline="#666666" cy:nodeTransparency="1.0" cy:nodeLabelFont="SansSerif.bold-0-12" cy:borderLineType="solid"/>
  </node>
  <node label="Rv3678c" id="-1268">
    <att type="string" name="canonicalName" value="Rv3678c"/>
    <graphics type="ELLIPSE" h="40.0" w="40.0" x="1097.2938232421875" y="1279.5982666015625" fill="#ff9999" width="1" outline="#666666" cy:nodeTransparency="1.0" cy:nodeLabelFont="SansSerif.bold-0-12" cy:borderLineType="solid"/>
  </node>
  <node label="Rv3893c" id="-1267">
    <att type="string" name="canonicalName" value="Rv3893c"/>
    <graphics type="ELLIPSE" h="40.0" w="40.0" x="1036.1318359375" y="2228.42919921875" fill="#ff9999" width="1" outline="#666666" cy:nodeTransparency="1.0" cy:nodeLabelFont="SansSerif.bold-0-12" cy:borderLineType="solid"/>
  </node>
  <node label="Rv3857c" id="-1266">
    <att type="string" name="canonicalName" value="Rv3857c"/>
    <graphics type="ELLIPSE" h="40.0" w="40.0" x="1245.077392578125" y="2241.85595703125" fill="#ff9999" width="1" outline="#666666" cy:nodeTransparency="1.0" cy:nodeLabelFont="SansSerif.bold-0-12" cy:borderLineType="solid"/>
  </node>
  <node label="Rv3844" id="-1265">
    <att type="string" name="canonicalName" value="Rv3844"/>
    <graphics type="ELLIPSE" h="40.0" w="40.0" x="1122.4791259765625" y="2246.296630859375" fill="#ff9999" width="1" outline="#666666" cy:nodeTransparency="1.0" cy:nodeLabelFont="SansSerif.bold-0-12" cy:borderLineType="solid"/>
  </node>
  <node label="Rv3843c" id="-1264">
    <att type="string" name="canonicalName" value="Rv3843c"/>
    <graphics type="ELLIPSE" h="40.0" w="40.0" x="1045.4835205078125" y="2273.133544921875" fill="#ff9999" width="1" outline="#666666" cy:nodeTransparency="1.0" cy:nodeLabelFont="SansSerif.bold-0-12" cy:borderLineType="solid"/>
  </node>
  <node label="Rv3729" id="-1263">
    <att type="string" name="canonicalName" value="Rv3729"/>
    <graphics type="ELLIPSE" h="40.0" w="40.0" x="1261.2283935546875" y="2167.60205078125" fill="#ff9999" width="1" outline="#666666" cy:nodeTransparency="1.0" cy:nodeLabelFont="SansSerif.bold-0-12" cy:borderLineType="solid"/>
  </node>
  <node label="Rv3724A" id="-1262">
    <att type="string" name="canonicalName" value="Rv3724A"/>
    <graphics type="ELLIPSE" h="40.0" w="40.0" x="949.377197265625" y="1973.88232421875" fill="#ff9999" width="1" outline="#666666" cy:nodeTransparency="1.0" cy:nodeLabelFont="SansSerif.bold-0-12" cy:borderLineType="solid"/>
  </node>
  <node label="Rv3696c" id="-1261">
    <att type="string" name="canonicalName" value="Rv3696c"/>
    <graphics type="ELLIPSE" h="40.0" w="40.0" x="1312.2725830078125" y="2304.052001953125" fill="#ff9999" width="1" outline="#666666" cy:nodeTransparency="1.0" cy:nodeLabelFont="SansSerif.bold-0-12" cy:borderLineType="solid"/>
  </node>
  <node label="Rv3690" id="-1260">
    <att type="string" name="canonicalName" value="Rv3690"/>
    <graphics type="ELLIPSE" h="40.0" w="40.0" x="823.0885009765625" y="2104.940673828125" fill="#ff9999" width="1" outline="#666666" cy:nodeTransparency="1.0" cy:nodeLabelFont="SansSerif.bold-0-12" cy:borderLineType="solid"/>
  </node>
  <node label="Rv3652" id="-1259">
    <att type="string" name="canonicalName" value="Rv3652"/>
    <graphics type="ELLIPSE" h="40.0" w="40.0" x="881.47119140625" y="2016.321044921875" fill="#ff9999" width="1" outline="#666666" cy:nodeTransparency="1.0" cy:nodeLabelFont="SansSerif.bold-0-12" cy:borderLineType="solid"/>
  </node>
  <node label="Rv3650" id="-1258">
    <att type="string" name="canonicalName" value="Rv3650"/>
    <graphics type="ELLIPSE" h="40.0" w="40.0" x="1164.3175048828125" y="2221.84521484375" fill="#ff9999" width="1" outline="#666666" cy:nodeTransparency="1.0" cy:nodeLabelFont="SansSerif.bold-0-12" cy:borderLineType="solid"/>
  </node>
  <node label="Rv3645" id="-1257">
    <att type="string" name="canonicalName" value="Rv3645"/>
    <graphics type="ELLIPSE" h="40.0" w="40.0" x="1121.362548828125" y="2286.0478515625" fill="#ff9999" width="1" outline="#666666" cy:nodeTransparency="1.0" cy:nodeLabelFont="SansSerif.bold-0-12" cy:borderLineType="solid"/>
  </node>
  <node label="Rv3635" id="-1256">
    <att type="string" name="canonicalName" value="Rv3635"/>
    <graphics type="ELLIPSE" h="40.0" w="40.0" x="1104.7662353515625" y="2178.0673828125" fill="#ff9999" width="1" outline="#666666" cy:nodeTransparency="1.0" cy:nodeLabelFont="SansSerif.bold-0-12" cy:borderLineType="solid"/>
  </node>
  <node label="Rv3454" id="-1255">
    <att type="string" name="canonicalName" value="Rv3454"/>
    <graphics type="ELLIPSE" h="40.0" w="40.0" x="1105.3109130859375" y="2327.04541015625" fill="#ff9999" width="1" outline="#666666" cy:nodeTransparency="1.0" cy:nodeLabelFont="SansSerif.bold-0-12" cy:borderLineType="solid"/>
  </node>
  <node label="Rv3323c" id="-1254">
    <att type="string" name="canonicalName" value="Rv3323c"/>
    <graphics type="ELLIPSE" h="40.0" w="40.0" x="1354.2724609375" y="2264.704345703125" fill="#ff9999" width="1" outline="#666666" cy:nodeTransparency="1.0" cy:nodeLabelFont="SansSerif.bold-0-12" cy:borderLineType="solid"/>
  </node>
  <node label="Rv3319" id="-1253">
    <att type="string" name="canonicalName" value="Rv3319"/>
    <graphics type="ELLIPSE" h="40.0" w="40.0" x="877.080078125" y="2106.729248046875" fill="#ff9999" width="1" outline="#666666" cy:nodeTransparency="1.0" cy:nodeLabelFont="SansSerif.bold-0-12" cy:borderLineType="solid"/>
  </node>
  <node label="Rv3318" id="-1252">
    <att type="string" name="canonicalName" value="Rv3318"/>
    <graphics type="ELLIPSE" h="40.0" w="40.0" x="1125.6556396484375" y="2208.8720703125" fill="#ff9999" width="1" outline="#666666" cy:nodeTransparency="1.0" cy:nodeLabelFont="SansSerif.bold-0-12" cy:borderLineType="solid"/>
  </node>
  <node label="Rv3316" id="-1251">
    <att type="string" name="canonicalName" value="Rv3316"/>
    <graphics type="ELLIPSE" h="40.0" w="40.0" x="1136.37841796875" y="2348.4248046875" fill="#ff9999" width="1" outline="#666666" cy:nodeTransparency="1.0" cy:nodeLabelFont="SansSerif.bold-0-12" cy:borderLineType="solid"/>
  </node>
  <node label="Rv3302c" id="-1250">
    <att type="string" name="canonicalName" value="Rv3302c"/>
    <graphics type="ELLIPSE" h="40.0" w="40.0" x="927.1689453125" y="2127.822021484375" fill="#ff9999" width="1" outline="#666666" cy:nodeTransparency="1.0" cy:nodeLabelFont="SansSerif.bold-0-12" cy:borderLineType="solid"/>
  </node>
  <node label="Rv3295" id="-1249">
    <att type="string" name="canonicalName" value="Rv3295"/>
    <graphics type="ELLIPSE" h="40.0" w="40.0" x="1108.0289306640625" y="2127.48291015625" fill="#ff9999" width="1" outline="#666666" cy:nodeTransparency="1.0" cy:nodeLabelFont="SansSerif.bold-0-12" cy:borderLineType="solid"/>
  </node>
  <node label="Rv3274c" id="-1248">
    <att type="string" name="canonicalName" value="Rv3274c"/>
    <graphics type="ELLIPSE" h="40.0" w="40.0" x="1112.591064453125" y="2085.3994140625" fill="#ff9999" width="1" outline="#666666" cy:nodeTransparency="1.0" cy:nodeLabelFont="SansSerif.bold-0-12" cy:borderLineType="solid"/>
  </node>
  <node label="Rv3113" id="-1247">
    <att type="string" name="canonicalName" value="Rv3113"/>
    <graphics type="ELLIPSE" h="40.0" w="40.0" x="1141.4287109375" y="2115.204833984375" fill="#ff9999" width="1" outline="#666666" cy:nodeTransparency="1.0" cy:nodeLabelFont="SansSerif.bold-0-12" cy:borderLineType="solid"/>
  </node>
  <node label="Rv3063" id="-1246">
    <att type="string" name="canonicalName" value="Rv3063"/>
    <graphics type="ELLIPSE" h="40.0" w="40.0" x="1004.4608154296875" y="2290.901123046875" fill="#ff9999" width="1" outline="#666666" cy:nodeTransparency="1.0" cy:nodeLabelFont="SansSerif.bold-0-12" cy:borderLineType="solid"/>
  </node>
  <node label="Rv3031" id="-1245">
    <att type="string" name="canonicalName" value="Rv3031"/>
    <graphics type="ELLIPSE" h="40.0" w="40.0" x="1258.457275390625" y="2090.94580078125" fill="#ff9999" width="1" outline="#666666" cy:nodeTransparency="1.0" cy:nodeLabelFont="SansSerif.bold-0-12" cy:borderLineType="solid"/>
  </node>
  <node label="Rv3029c" id="-1244">
    <att type="string" name="canonicalName" value="Rv3029c"/>
    <graphics type="ELLIPSE" h="40.0" w="40.00006103515625" x="1025.7160339355469" y="2183.248291015625" fill="#ff9999" width="1" outline="#666666" cy:nodeTransparency="1.0" cy:nodeLabelFont="SansSerif.bold-0-12" cy:borderLineType="solid"/>
  </node>
  <node label="Rv3028c" id="-1243">
    <att type="string" name="canonicalName" value="Rv3028c"/>
    <graphics type="ELLIPSE" h="40.0" w="40.0" x="1245.1009521484375" y="2118.62353515625" fill="#ff9999" width="1" outline="#666666" cy:nodeTransparency="1.0" cy:nodeLabelFont="SansSerif.bold-0-12" cy:borderLineType="solid"/>
  </node>
  <node label="Rv2918c" id="-1242">
    <att type="string" name="canonicalName" value="Rv2918c"/>
    <graphics type="ELLIPSE" h="40.0" w="40.0" x="1076.20166015625" y="2280.20166015625" fill="#ff9999" width="1" outline="#666666" cy:nodeTransparency="1.0" cy:nodeLabelFont="SansSerif.bold-0-12" cy:borderLineType="solid"/>
  </node>
  <node label="Rv2858c" id="-1241">
    <att type="string" name="canonicalName" value="Rv2858c"/>
    <graphics type="ELLIPSE" h="40.0" w="39.99993896484375" x="1011.1773986816406" y="2050.37548828125" fill="#ff9999" width="1" outline="#666666" cy:nodeTransparency="1.0" cy:nodeLabelFont="SansSerif.bold-0-12" cy:borderLineType="solid"/>
  </node>
  <node label="Rv2455c" id="-1240">
    <att type="string" name="canonicalName" value="Rv2455c"/>
    <graphics type="ELLIPSE" h="40.0" w="40.0" x="1358.570556640625" y="2190.6552734375" fill="#ff9999" width="1" outline="#666666" cy:nodeTransparency="1.0" cy:nodeLabelFont="SansSerif.bold-0-12" cy:borderLineType="solid"/>
  </node>
  <node label="Rv2436" id="-1239">
    <att type="string" name="canonicalName" value="Rv2436"/>
    <graphics type="ELLIPSE" h="40.0" w="40.0" x="1196.4464111328125" y="2109.7666015625" fill="#ff9999" width="1" outline="#666666" cy:nodeTransparency="1.0" cy:nodeLabelFont="SansSerif.bold-0-12" cy:borderLineType="solid"/>
  </node>
  <node label="Rv2408" id="-1238">
    <att type="string" name="canonicalName" value="Rv2408"/>
    <graphics type="ELLIPSE" h="40.0" w="40.0" x="1060.325439453125" y="1855.5616455078125" fill="#ff9999" width="1" outline="#666666" cy:nodeTransparency="1.0" cy:nodeLabelFont="SansSerif.bold-0-12" cy:borderLineType="solid"/>
  </node>
  <node label="Rv2407" id="-1237">
    <att type="string" name="canonicalName" value="Rv2407"/>
    <graphics type="ELLIPSE" h="40.0" w="40.0" x="953.661376953125" y="2173.00830078125" fill="#ff9999" width="1" outline="#666666" cy:nodeTransparency="1.0" cy:nodeLabelFont="SansSerif.bold-0-12" cy:borderLineType="solid"/>
  </node>
  <node label="Rv2406c" id="-1236">
    <att type="string" name="canonicalName" value="Rv2406c"/>
    <graphics type="ELLIPSE" h="40.0" w="40.0" x="1217.187744140625" y="2158.484130859375" fill="#ff9999" width="1" outline="#666666" cy:nodeTransparency="1.0" cy:nodeLabelFont="SansSerif.bold-0-12" cy:borderLineType="solid"/>
  </node>
  <node label="Rv2342" id="-1235">
    <att type="string" name="canonicalName" value="Rv2342"/>
    <graphics type="ELLIPSE" h="40.0" w="40.0" x="1129.2054443359375" y="2027.281494140625" fill="#ff9999" width="1" outline="#666666" cy:nodeTransparency="1.0" cy:nodeLabelFont="SansSerif.bold-0-12" cy:borderLineType="solid"/>
  </node>
  <node label="Rv2294" id="-1234">
    <att type="string" name="canonicalName" value="Rv2294"/>
    <graphics type="ELLIPSE" h="40.0" w="40.0" x="1304.8712158203125" y="2178.5380859375" fill="#ff9999" width="1" outline="#666666" cy:nodeTransparency="1.0" cy:nodeLabelFont="SansSerif.bold-0-12" cy:borderLineType="solid"/>
  </node>
  <node label="Rv2293c" id="-1233">
    <att type="string" name="canonicalName" value="Rv2293c"/>
    <graphics type="ELLIPSE" h="40.0" w="40.0" x="1087.2474365234375" y="2234.135498046875" fill="#ff9999" width="1" outline="#666666" cy:nodeTransparency="1.0" cy:nodeLabelFont="SansSerif.bold-0-12" cy:borderLineType="solid"/>
  </node>
  <node label="Rv2248" id="-1232">
    <att type="string" name="canonicalName" value="Rv2248"/>
    <graphics type="ELLIPSE" h="40.0" w="40.0" x="1137.138671875" y="2182.15625" fill="#ff9999" width="1" outline="#666666" cy:nodeTransparency="1.0" cy:nodeLabelFont="SansSerif.bold-0-12" cy:borderLineType="solid"/>
  </node>
  <node label="Rv2239c" id="-1231">
    <att type="string" name="canonicalName" value="Rv2239c"/>
    <graphics type="ELLIPSE" h="40.0" w="40.0" x="1398.56591796875" y="2197.47216796875" fill="#ff9999" width="1" outline="#666666" cy:nodeTransparency="1.0" cy:nodeLabelFont="SansSerif.bold-0-12" cy:borderLineType="solid"/>
  </node>
  <node label="Rv2124c" id="-1230">
    <att type="string" name="canonicalName" value="Rv2124c"/>
    <graphics type="ELLIPSE" h="40.0" w="40.0" x="1064.2344970703125" y="2128.16259765625" fill="#ff9999" width="1" outline="#666666" cy:nodeTransparency="1.0" cy:nodeLabelFont="SansSerif.bold-0-12" cy:borderLineType="solid"/>
  </node>
  <node label="Rv2078" id="-1229">
    <att type="string" name="canonicalName" value="Rv2078"/>
    <graphics type="ELLIPSE" h="40.0" w="40.0" x="1065.697021484375" y="2170.9248046875" fill="#ff9999" width="1" outline="#666666" cy:nodeTransparency="1.0" cy:nodeLabelFont="SansSerif.bold-0-12" cy:borderLineType="solid"/>
  </node>
  <node label="Rv2077c" id="-1228">
    <att type="string" name="canonicalName" value="Rv2077c"/>
    <graphics type="ELLIPSE" h="40.0" w="40.0" x="937.7557373046875" y="2256.69091796875" fill="#ff9999" width="1" outline="#666666" cy:nodeTransparency="1.0" cy:nodeLabelFont="SansSerif.bold-0-12" cy:borderLineType="solid"/>
  </node>
  <node label="Rv1977" id="-1227">
    <att type="string" name="canonicalName" value="Rv1977"/>
    <graphics type="ELLIPSE" h="40.0" w="40.0" x="1261.999755859375" y="1975.591552734375" fill="#ff9999" width="1" outline="#666666" cy:nodeTransparency="1.0" cy:nodeLabelFont="SansSerif.bold-0-12" cy:borderLineType="solid"/>
  </node>
  <node label="Rv1976c" id="-1226">
    <att type="string" name="canonicalName" value="Rv1976c"/>
    <graphics type="ELLIPSE" h="40.0" w="40.0" x="997.8359375" y="2134.6103515625" fill="#ff9999" width="1" outline="#666666" cy:nodeTransparency="1.0" cy:nodeLabelFont="SansSerif.bold-0-12" cy:borderLineType="solid"/>
  </node>
  <node label="Rv1780" id="-1225">
    <att type="string" name="canonicalName" value="Rv1780"/>
    <graphics type="ELLIPSE" h="40.0" w="40.0" x="866.2474975585938" y="2061.741943359375" fill="#ff9999" width="1" outline="#666666" cy:nodeTransparency="1.0" cy:nodeLabelFont="SansSerif.bold-0-12" cy:borderLineType="solid"/>
  </node>
  <node label="Rv1779c" id="-1224">
    <att type="string" name="canonicalName" value="Rv1779c"/>
    <graphics type="ELLIPSE" h="40.0" w="40.0" x="897.4146118164062" y="1980.60888671875" fill="#ff9999" width="1" outline="#666666" cy:nodeTransparency="1.0" cy:nodeLabelFont="SansSerif.bold-0-12" cy:borderLineType="solid"/>
  </node>
  <node label="Rv1760" id="-1223">
    <att type="string" name="canonicalName" value="Rv1760"/>
    <graphics type="ELLIPSE" h="40.0" w="40.0" x="1191.111083984375" y="2064.227783203125" fill="#ff9999" width="1" outline="#666666" cy:nodeTransparency="1.0" cy:nodeLabelFont="SansSerif.bold-0-12" cy:borderLineType="solid"/>
  </node>
  <node label="Rv1759c" id="-1222">
    <att type="string" name="canonicalName" value="Rv1759c"/>
    <graphics type="ELLIPSE" h="40.0" w="40.0" x="1216.3775634765625" y="2297.11572265625" fill="#ff9999" width="1" outline="#666666" cy:nodeTransparency="1.0" cy:nodeLabelFont="SansSerif.bold-0-12" cy:borderLineType="solid"/>
  </node>
  <node label="Rv1719" id="-1221">
    <att type="string" name="canonicalName" value="Rv1719"/>
    <graphics type="ELLIPSE" h="40.0" w="40.0" x="913.9735717773438" y="2061.04150390625" fill="#ff9999" width="1" outline="#666666" cy:nodeTransparency="1.0" cy:nodeLabelFont="SansSerif.bold-0-12" cy:borderLineType="solid"/>
  </node>
  <node label="Rv1581c" id="-1220">
    <att type="string" name="canonicalName" value="Rv1581c"/>
    <graphics type="ELLIPSE" h="40.0" w="40.0" x="1293.2088623046875" y="2217.71435546875" fill="#ff9999" width="1" outline="#666666" cy:nodeTransparency="1.0" cy:nodeLabelFont="SansSerif.bold-0-12" cy:borderLineType="solid"/>
  </node>
  <node label="Rv1566c" id="-1219">
    <att type="string" name="canonicalName" value="Rv1566c"/>
    <graphics type="ELLIPSE" h="40.0" w="40.0" x="939.9815673828125" y="2317.585205078125" fill="#ff9999" width="1" outline="#666666" cy:nodeTransparency="1.0" cy:nodeLabelFont="SansSerif.bold-0-12" cy:borderLineType="solid"/>
  </node>
  <node label="Rv1552" id="-1218">
    <att type="string" name="canonicalName" value="Rv1552"/>
    <graphics type="ELLIPSE" h="40.0" w="40.0" x="1209.510498046875" y="2082.31396484375" fill="#ff9999" width="1" outline="#666666" cy:nodeTransparency="1.0" cy:nodeLabelFont="SansSerif.bold-0-12" cy:borderLineType="solid"/>
  </node>
  <node label="Rv1538c" id="-1217">
    <att type="string" name="canonicalName" value="Rv1538c"/>
    <graphics type="ELLIPSE" h="40.0" w="40.0" x="1026.408935546875" y="1995.257080078125" fill="#ff9999" width="1" outline="#666666" cy:nodeTransparency="1.0" cy:nodeLabelFont="SansSerif.bold-0-12" cy:borderLineType="solid"/>
  </node>
  <node label="Rv1475c" id="-1216">
    <att type="string" name="canonicalName" value="Rv1475c"/>
    <graphics type="ELLIPSE" h="40.0" w="40.0" x="944.6854248046875" y="2018.7371826171875" fill="#ff9999" width="1" outline="#666666" cy:nodeTransparency="1.0" cy:nodeLabelFont="SansSerif.bold-0-12" cy:borderLineType="solid"/>
  </node>
  <node label="Rv1406" id="-1215">
    <att type="string" name="canonicalName" value="Rv1406"/>
    <graphics type="ELLIPSE" h="40.0" w="40.0" x="1035.1871337890625" y="2118.28076171875" fill="#ff9999" width="1" outline="#666666" cy:nodeTransparency="1.0" cy:nodeLabelFont="SansSerif.bold-0-12" cy:borderLineType="solid"/>
  </node>
  <node label="Rv1405c" id="-1214">
    <att type="string" name="canonicalName" value="Rv1405c"/>
    <graphics type="ELLIPSE" h="39.9998779296875" w="40.0" x="956.9718627929688" y="2049.4111938476562" fill="#ff9999" width="1" outline="#666666" cy:nodeTransparency="1.0" cy:nodeLabelFont="SansSerif.bold-0-12" cy:borderLineType="solid"/>
  </node>
  <node label="Rv1386" id="-1213">
    <att type="string" name="canonicalName" value="Rv1386"/>
    <graphics type="ELLIPSE" h="40.0" w="40.0" x="977.784423828125" y="2063.777587890625" fill="#ff9999" width="1" outline="#666666" cy:nodeTransparency="1.0" cy:nodeLabelFont="SansSerif.bold-0-12" cy:borderLineType="solid"/>
  </node>
  <node label="Rv1256c" id="-1212">
    <att type="string" name="canonicalName" value="Rv1256c"/>
    <graphics type="ELLIPSE" h="40.0" w="40.0" x="1007.054443359375" y="1937.544189453125" fill="#ff9999" width="1" outline="#666666" cy:nodeTransparency="1.0" cy:nodeLabelFont="SansSerif.bold-0-12" cy:borderLineType="solid"/>
  </node>
  <node label="Rv1248c" id="-1211">
    <att type="string" name="canonicalName" value="Rv1248c"/>
    <graphics type="ELLIPSE" h="40.0" w="40.0" x="1091.397705078125" y="2038.4287109375" fill="#ff9999" width="1" outline="#666666" cy:nodeTransparency="1.0" cy:nodeLabelFont="SansSerif.bold-0-12" cy:borderLineType="solid"/>
  </node>
  <node label="Rv1230c" id="-1210">
    <att type="string" name="canonicalName" value="Rv1230c"/>
    <graphics type="ELLIPSE" h="40.0" w="40.0" x="1058.1083984375" y="2010.4327392578125" fill="#ff9999" width="1" outline="#666666" cy:nodeTransparency="1.0" cy:nodeLabelFont="SansSerif.bold-0-12" cy:borderLineType="solid"/>
  </node>
  <node label="Rv1213" id="-1209">
    <att type="string" name="canonicalName" value="Rv1213"/>
    <graphics type="ELLIPSE" h="40.0" w="40.0" x="1205.0712890625" y="2261.21826171875" fill="#ff9999" width="1" outline="#666666" cy:nodeTransparency="1.0" cy:nodeLabelFont="SansSerif.bold-0-12" cy:borderLineType="solid"/>
  </node>
  <node label="Rv1212c" id="-1208">
    <att type="string" name="canonicalName" value="Rv1212c"/>
    <graphics type="ELLIPSE" h="40.0" w="40.0" x="960.3958740234375" y="2101.061279296875" fill="#ff9999" width="1" outline="#666666" cy:nodeTransparency="1.0" cy:nodeLabelFont="SansSerif.bold-0-12" cy:borderLineType="solid"/>
  </node>
  <node label="Rv1200" id="-1207">
    <att type="string" name="canonicalName" value="Rv1200"/>
    <graphics type="ELLIPSE" h="40.0" w="40.0" x="1252.5853271484375" y="2027.8876953125" fill="#ff9999" width="1" outline="#666666" cy:nodeTransparency="1.0" cy:nodeLabelFont="SansSerif.bold-0-12" cy:borderLineType="solid"/>
  </node>
  <node label="Rv1159" id="-1206">
    <att type="string" name="canonicalName" value="Rv1159"/>
    <graphics type="ELLIPSE" h="40.0" w="40.0" x="1187.1287841796875" y="2199.966064453125" fill="#ff9999" width="1" outline="#666666" cy:nodeTransparency="1.0" cy:nodeLabelFont="SansSerif.bold-0-12" cy:borderLineType="solid"/>
  </node>
  <node label="Rv1158c" id="-1205">
    <att type="string" name="canonicalName" value="Rv1158c"/>
    <graphics type="ELLIPSE" h="40.0" w="40.0" x="982.3385009765625" y="2255.133544921875" fill="#ff9999" width="1" outline="#666666" cy:nodeTransparency="1.0" cy:nodeLabelFont="SansSerif.bold-0-12" cy:borderLineType="solid"/>
  </node>
  <node label="Rv0996" id="-1204">
    <att type="string" name="canonicalName" value="Rv0996"/>
    <graphics type="ELLIPSE" h="40.0" w="40.0" x="1344.2734375" y="2147.184814453125" fill="#ff9999" width="1" outline="#666666" cy:nodeTransparency="1.0" cy:nodeLabelFont="SansSerif.bold-0-12" cy:borderLineType="solid"/>
  </node>
  <node label="Rv0993" id="-1203">
    <att type="string" name="canonicalName" value="Rv0993"/>
    <graphics type="ELLIPSE" h="40.0" w="40.0" x="914.9326171875" y="2209.61572265625" fill="#ff9999" width="1" outline="#666666" cy:nodeTransparency="1.0" cy:nodeLabelFont="SansSerif.bold-0-12" cy:borderLineType="solid"/>
  </node>
  <node label="Rv0992c" id="-1202">
    <att type="string" name="canonicalName" value="Rv0992c"/>
    <graphics type="ELLIPSE" h="40.0" w="40.0" x="968.030029296875" y="2148.970703125" fill="#ff9999" width="1" outline="#666666" cy:nodeTransparency="1.0" cy:nodeLabelFont="SansSerif.bold-0-12" cy:borderLineType="solid"/>
  </node>
  <node label="Rv0950c" id="-1201">
    <att type="string" name="canonicalName" value="Rv0950c"/>
    <graphics type="ELLIPSE" h="40.0" w="40.0" x="1001.540283203125" y="2235.138916015625" fill="#ff9999" width="1" outline="#666666" cy:nodeTransparency="1.0" cy:nodeLabelFont="SansSerif.bold-0-12" cy:borderLineType="solid"/>
  </node>
  <node label="Rv0905" id="-1200">
    <att type="string" name="canonicalName" value="Rv0905"/>
    <graphics type="ELLIPSE" h="40.0" w="40.0" x="1295.5098876953125" y="2100.16796875" fill="#ff9999" width="1" outline="#666666" cy:nodeTransparency="1.0" cy:nodeLabelFont="SansSerif.bold-0-12" cy:borderLineType="solid"/>
  </node>
  <node label="Rv0904c" id="-1199">
    <att type="string" name="canonicalName" value="Rv0904c"/>
    <graphics type="ELLIPSE" h="40.0" w="40.0" x="1242.753173828125" y="2196.683349609375" fill="#ff9999" width="1" outline="#666666" cy:nodeTransparency="1.0" cy:nodeLabelFont="SansSerif.bold-0-12" cy:borderLineType="solid"/>
  </node>
  <node label="Rv0852" id="-1198">
    <att type="string" name="canonicalName" value="Rv0852"/>
    <graphics type="ELLIPSE" h="40.0" w="40.0" x="1163.2869873046875" y="2179.2734375" fill="#ff9999" width="1" outline="#666666" cy:nodeTransparency="1.0" cy:nodeLabelFont="SansSerif.bold-0-12" cy:borderLineType="solid"/>
  </node>
  <node label="Rv0851c" id="-1197">
    <att type="string" name="canonicalName" value="Rv0851c"/>
    <graphics type="ELLIPSE" h="40.0" w="40.0" x="925.3531494140625" y="2178.403564453125" fill="#ff9999" width="1" outline="#666666" cy:nodeTransparency="1.0" cy:nodeLabelFont="SansSerif.bold-0-12" cy:borderLineType="solid"/>
  </node>
  <node label="Rv0727c" id="-1196">
    <att type="string" name="canonicalName" value="Rv0727c"/>
    <graphics type="ELLIPSE" h="40.0" w="40.0" x="1300.3702392578125" y="2142.3662109375" fill="#ff9999" width="1" outline="#666666" cy:nodeTransparency="1.0" cy:nodeLabelFont="SansSerif.bold-0-12" cy:borderLineType="solid"/>
  </node>
  <node label="Rv0681" id="-1195">
    <att type="string" name="canonicalName" value="Rv0681"/>
    <graphics type="ELLIPSE" h="40.0" w="40.0" x="1061.3634033203125" y="2048.175537109375" fill="#ff9999" width="1" outline="#666666" cy:nodeTransparency="1.0" cy:nodeLabelFont="SansSerif.bold-0-12" cy:borderLineType="solid"/>
  </node>
  <node label="Rv0680c" id="-1194">
    <att type="string" name="canonicalName" value="Rv0680c"/>
    <graphics type="ELLIPSE" h="40.0" w="40.0" x="1265.423095703125" y="2317.75537109375" fill="#ff9999" width="1" outline="#666666" cy:nodeTransparency="1.0" cy:nodeLabelFont="SansSerif.bold-0-12" cy:borderLineType="solid"/>
  </node>
  <node label="Rv0658c" id="-1193">
    <att type="string" name="canonicalName" value="Rv0658c"/>
    <graphics type="ELLIPSE" h="40.0" w="40.0" x="1079.57470703125" y="2083.673583984375" fill="#ff9999" width="1" outline="#666666" cy:nodeTransparency="1.0" cy:nodeLabelFont="SansSerif.bold-0-12" cy:borderLineType="solid"/>
  </node>
  <node label="Rv0620" id="-1192">
    <att type="string" name="canonicalName" value="Rv0620"/>
    <graphics type="ELLIPSE" h="40.0" w="40.0" x="1070.1517333984375" y="2343.0029296875" fill="#ff9999" width="1" outline="#666666" cy:nodeTransparency="1.0" cy:nodeLabelFont="SansSerif.bold-0-12" cy:borderLineType="solid"/>
  </node>
  <node label="Rv0478" id="-1191">
    <att type="string" name="canonicalName" value="Rv0478"/>
    <graphics type="ELLIPSE" h="40.0" w="40.0" x="1184.6033935546875" y="2317.829345703125" fill="#ff9999" width="1" outline="#666666" cy:nodeTransparency="1.0" cy:nodeLabelFont="SansSerif.bold-0-12" cy:borderLineType="solid"/>
  </node>
  <node label="Rv0462" id="-1190">
    <att type="string" name="canonicalName" value="Rv0462"/>
    <graphics type="ELLIPSE" h="40.0" w="40.0" x="1046.5115966796875" y="2311.61083984375" fill="#ff9999" width="1" outline="#666666" cy:nodeTransparency="1.0" cy:nodeLabelFont="SansSerif.bold-0-12" cy:borderLineType="solid"/>
  </node>
  <node label="Rv0458" id="-1189">
    <att type="string" name="canonicalName" value="Rv0458"/>
    <graphics type="ELLIPSE" h="40.0" w="40.0" x="989.8519897460938" y="2186.619140625" fill="#ff9999" width="1" outline="#666666" cy:nodeTransparency="1.0" cy:nodeLabelFont="SansSerif.bold-0-12" cy:borderLineType="solid"/>
  </node>
  <node label="Rv0457c" id="-1188">
    <att type="string" name="canonicalName" value="Rv0457c"/>
    <graphics type="ELLIPSE" h="40.0" w="40.0" x="867.0260009765625" y="2226.23974609375" fill="#ff9999" width="1" outline="#666666" cy:nodeTransparency="1.0" cy:nodeLabelFont="SansSerif.bold-0-12" cy:borderLineType="solid"/>
  </node>
  <node label="Rv0453" id="-1187">
    <att type="string" name="canonicalName" value="Rv0453"/>
    <graphics type="ELLIPSE" h="40.0" w="40.0" x="1167.3768310546875" y="2275.22509765625" fill="#ff9999" width="1" outline="#666666" cy:nodeTransparency="1.0" cy:nodeLabelFont="SansSerif.bold-0-12" cy:borderLineType="solid"/>
  </node>
  <node label="Rv0429c" id="-1186">
    <att type="string" name="canonicalName" value="Rv0429c"/>
    <graphics type="ELLIPSE" h="40.0" w="40.0" x="1079.29150390625" y="2001.5595703125" fill="#ff9999" width="1" outline="#666666" cy:nodeTransparency="1.0" cy:nodeLabelFont="SansSerif.bold-0-12" cy:borderLineType="solid"/>
  </node>
  <node label="Rv0409" id="-1185">
    <att type="string" name="canonicalName" value="Rv0409"/>
    <graphics type="ELLIPSE" h="40.0" w="40.0" x="981.6907958984375" y="2030.62744140625" fill="#ff9999" width="1" outline="#666666" cy:nodeTransparency="1.0" cy:nodeLabelFont="SansSerif.bold-0-12" cy:borderLineType="solid"/>
  </node>
  <node label="Rv0256c" id="-1184">
    <att type="string" name="canonicalName" value="Rv0256c"/>
    <graphics type="ELLIPSE" h="40.0" w="40.0" x="995.7734375" y="2085.751220703125" fill="#ff9999" width="1" outline="#666666" cy:nodeTransparency="1.0" cy:nodeLabelFont="SansSerif.bold-0-12" cy:borderLineType="solid"/>
  </node>
  <node label="Rv0134" id="-1183">
    <att type="string" name="canonicalName" value="Rv0134"/>
    <graphics type="ELLIPSE" h="40.0" w="40.0" x="1206.85546875" y="2341.037841796875" fill="#ff9999" width="1" outline="#666666" cy:nodeTransparency="1.0" cy:nodeLabelFont="SansSerif.bold-0-12" cy:borderLineType="solid"/>
  </node>
  <node label="Rv0110" id="-1182">
    <att type="string" name="canonicalName" value="Rv0110"/>
    <graphics type="ELLIPSE" h="40.0" w="40.0" x="1267.2523193359375" y="2281.71484375" fill="#ff9999" width="1" outline="#666666" cy:nodeTransparency="1.0" cy:nodeLabelFont="SansSerif.bold-0-12" cy:borderLineType="solid"/>
  </node>
  <node label="Rv0104" id="-1181">
    <att type="string" name="canonicalName" value="Rv0104"/>
    <graphics type="ELLIPSE" h="40.0" w="40.0" x="1138.13330078125" y="2146.357421875" fill="#ff9999" width="1" outline="#666666" cy:nodeTransparency="1.0" cy:nodeLabelFont="SansSerif.bold-0-12" cy:borderLineType="solid"/>
  </node>
  <node label="Rv0049" id="-1180">
    <att type="string" name="canonicalName" value="Rv0049"/>
    <graphics type="ELLIPSE" h="40.0" w="40.0" x="1326.6787109375" y="2227.50244140625" fill="#ff9999" width="1" outline="#666666" cy:nodeTransparency="1.0" cy:nodeLabelFont="SansSerif.bold-0-12" cy:borderLineType="solid"/>
  </node>
  <node label="Rv0019c" id="-1179">
    <att type="string" name="canonicalName" value="Rv0019c"/>
    <graphics type="ELLIPSE" h="40.0" w="40.0" x="1070.6319580078125" y="2199.072021484375" fill="#ff9999" width="1" outline="#666666" cy:nodeTransparency="1.0" cy:nodeLabelFont="SansSerif.bold-0-12" cy:borderLineType="solid"/>
  </node>
  <node label="Rv3676" id="-1178">
    <att type="string" name="canonicalName" value="Rv3676"/>
    <graphics type="ELLIPSE" h="40.0" w="40.0" x="1146.42236328125" y="1929.5914306640625" fill="#ff9999" width="1" outline="#666666" cy:nodeTransparency="1.0" cy:nodeLabelFont="SansSerif.bold-0-12" cy:borderLineType="solid"/>
  </node>
  <node label="Rv3276c" id="-1177">
    <att type="string" name="canonicalName" value="Rv3276c"/>
    <graphics type="ELLIPSE" h="40.0" w="40.0" x="347.70709228515625" y="1885.5908203125" fill="#ff9999" width="1" outline="#666666" cy:nodeTransparency="1.0" cy:nodeLabelFont="SansSerif.bold-0-12" cy:borderLineType="solid"/>
  </node>
  <node label="Rv3275c" id="-1176">
    <att type="string" name="canonicalName" value="Rv3275c"/>
    <graphics type="ELLIPSE" h="40.0" w="40.0" x="327.96478271484375" y="1822.81103515625" fill="#ff9999" width="1" outline="#666666" cy:nodeTransparency="1.0" cy:nodeLabelFont="SansSerif.bold-0-12" cy:borderLineType="solid"/>
  </node>
  <node label="Rv2139" id="-1175">
    <att type="string" name="canonicalName" value="Rv2139"/>
    <graphics type="ELLIPSE" h="40.0" w="40.0" x="353.3721923828125" y="1775.060546875" fill="#ff9999" width="1" outline="#666666" cy:nodeTransparency="1.0" cy:nodeLabelFont="SansSerif.bold-0-12" cy:borderLineType="solid"/>
  </node>
  <node label="Rv0957" id="-1174">
    <att type="string" name="canonicalName" value="Rv0957"/>
    <graphics type="ELLIPSE" h="40.0" w="40.0" x="288.9986572265625" y="1857.059814453125" fill="#ff9999" width="1" outline="#666666" cy:nodeTransparency="1.0" cy:nodeLabelFont="SansSerif.bold-0-12" cy:borderLineType="solid"/>
  </node>
  <node label="Rv0956" id="-1173">
    <att type="string" name="canonicalName" value="Rv0956"/>
    <graphics type="ELLIPSE" h="40.0" w="40.0" x="291.12841796875" y="1779.3436279296875" fill="#ff9999" width="1" outline="#666666" cy:nodeTransparency="1.0" cy:nodeLabelFont="SansSerif.bold-0-12" cy:borderLineType="solid"/>
  </node>
  <node label="Rv0809" id="-1172">
    <att type="string" name="canonicalName" value="Rv0809"/>
    <graphics type="ELLIPSE" h="40.0" w="40.0" x="353.07171630859375" y="1970.17333984375" fill="#ff9999" width="1" outline="#666666" cy:nodeTransparency="1.0" cy:nodeLabelFont="SansSerif.bold-0-12" cy:borderLineType="solid"/>
  </node>
  <node label="Rv0808" id="-1171">
    <att type="string" name="canonicalName" value="Rv0808"/>
    <graphics type="ELLIPSE" h="40.0" w="40.0" x="311.6588134765625" y="1919.972900390625" fill="#ff9999" width="1" outline="#666666" cy:nodeTransparency="1.0" cy:nodeLabelFont="SansSerif.bold-0-12" cy:borderLineType="solid"/>
  </node>
  <node label="Rv0780" id="-1170">
    <att type="string" name="canonicalName" value="Rv0780"/>
    <graphics type="ELLIPSE" h="40.0" w="40.0" x="386.08892822265625" y="1928.179931640625" fill="#ff9999" width="1" outline="#666666" cy:nodeTransparency="1.0" cy:nodeLabelFont="SansSerif.bold-0-12" cy:borderLineType="solid"/>
  </node>
  <node label="Rv0777" id="-1169">
    <att type="string" name="canonicalName" value="Rv0777"/>
    <graphics type="ELLIPSE" h="40.0" w="40.0" x="378.141357421875" y="1846.6683349609375" fill="#ff9999" width="1" outline="#666666" cy:nodeTransparency="1.0" cy:nodeLabelFont="SansSerif.bold-0-12" cy:borderLineType="solid"/>
  </node>
  <node label="Rv0772" id="-1168">
    <att type="string" name="canonicalName" value="Rv0772"/>
    <graphics type="ELLIPSE" h="40.0" w="40.0" x="412.26446533203125" y="1991.65380859375" fill="#ff9999" width="1" outline="#666666" cy:nodeTransparency="1.0" cy:nodeLabelFont="SansSerif.bold-0-12" cy:borderLineType="solid"/>
  </node>
  <node label="Rv0070c" id="-1167">
    <att type="string" name="canonicalName" value="Rv0070c"/>
    <graphics type="ELLIPSE" h="40.0" w="40.0" x="329.64678955078125" y="1723.0517578125" fill="#ff9999" width="1" outline="#666666" cy:nodeTransparency="1.0" cy:nodeLabelFont="SansSerif.bold-0-12" cy:borderLineType="solid"/>
  </node>
  <node label="Rv3575c" id="-1166">
    <att type="string" name="canonicalName" value="Rv3575c"/>
    <graphics type="ELLIPSE" h="40.0" w="40.0" x="566.6683959960938" y="1780.283447265625" fill="#ff9999" width="1" outline="#666666" cy:nodeTransparency="1.0" cy:nodeLabelFont="SansSerif.bold-0-12" cy:borderLineType="solid"/>
  </node>
  <node label="Rv3573c" id="-1165">
    <att type="string" name="canonicalName" value="Rv3573c"/>
    <graphics type="ELLIPSE" h="40.0" w="40.0" x="658.986328125" y="629.4967041015625" fill="#ff9999" width="1" outline="#666666" cy:nodeTransparency="1.0" cy:nodeLabelFont="SansSerif.bold-0-12" cy:borderLineType="solid"/>
  </node>
  <node label="Rv3571" id="-1164">
    <att type="string" name="canonicalName" value="Rv3571"/>
    <graphics type="ELLIPSE" h="40.0" w="40.0" x="555.7977294921875" y="651.1593627929688" fill="#ff9999" width="1" outline="#666666" cy:nodeTransparency="1.0" cy:nodeLabelFont="SansSerif.bold-0-12" cy:borderLineType="solid"/>
  </node>
  <node label="Rv3570c" id="-1163">
    <att type="string" name="canonicalName" value="Rv3570c"/>
    <graphics type="ELLIPSE" h="40.0" w="40.0" x="802.5494384765625" y="564.3424072265625" fill="#ff9999" width="1" outline="#666666" cy:nodeTransparency="1.0" cy:nodeLabelFont="SansSerif.bold-0-12" cy:borderLineType="solid"/>
  </node>
  <node label="Rv3569c" id="-1162">
    <att type="string" name="canonicalName" value="Rv3569c"/>
    <graphics type="ELLIPSE" h="40.0" w="40.0" x="609.9171142578125" y="338.8089599609375" fill="#ff9999" width="1" outline="#666666" cy:nodeTransparency="1.0" cy:nodeLabelFont="SansSerif.bold-0-12" cy:borderLineType="solid"/>
  </node>
  <node label="Rv3568c" id="-1161">
    <att type="string" name="canonicalName" value="Rv3568c"/>
    <graphics type="ELLIPSE" h="40.0" w="40.0" x="611.1591186523438" y="612.86279296875" fill="#ff9999" width="1" outline="#666666" cy:nodeTransparency="1.0" cy:nodeLabelFont="SansSerif.bold-0-12" cy:borderLineType="solid"/>
  </node>
  <node label="Rv3567c" id="-1160">
    <att type="string" name="canonicalName" value="Rv3567c"/>
    <graphics type="ELLIPSE" h="40.0" w="40.0" x="857.20947265625" y="509.94488525390625" fill="#ff9999" width="1" outline="#666666" cy:nodeTransparency="1.0" cy:nodeLabelFont="SansSerif.bold-0-12" cy:borderLineType="solid"/>
  </node>
  <node label="Rv3546" id="-1159">
    <att type="string" name="canonicalName" value="Rv3546"/>
    <graphics type="ELLIPSE" h="40.0" w="40.0" x="694.2398681640625" y="568.3528442382812" fill="#ff9999" width="1" outline="#666666" cy:nodeTransparency="1.0" cy:nodeLabelFont="SansSerif.bold-0-12" cy:borderLineType="solid"/>
  </node>
  <node label="Rv3542c" id="-1158">
    <att type="string" name="canonicalName" value="Rv3542c"/>
    <graphics type="ELLIPSE" h="40.0" w="40.0" x="626.913818359375" y="435.99346923828125" fill="#ff9999" width="1" outline="#666666" cy:nodeTransparency="1.0" cy:nodeLabelFont="SansSerif.bold-0-12" cy:borderLineType="solid"/>
  </node>
  <node label="Rv3541c" id="-1157">
    <att type="string" name="canonicalName" value="Rv3541c"/>
    <graphics type="ELLIPSE" h="40.0" w="40.0" x="792.3907470703125" y="418.8297119140625" fill="#ff9999" width="1" outline="#666666" cy:nodeTransparency="1.0" cy:nodeLabelFont="SansSerif.bold-0-12" cy:borderLineType="solid"/>
  </node>
  <node label="Rv3540c" id="-1156">
    <att type="string" name="canonicalName" value="Rv3540c"/>
    <graphics type="ELLIPSE" h="40.0" w="40.0" x="581.9046020507812" y="709.4847412109375" fill="#ff9999" width="1" outline="#666666" cy:nodeTransparency="1.0" cy:nodeLabelFont="SansSerif.bold-0-12" cy:borderLineType="solid"/>
  </node>
  <node label="Rv3536c" id="-1155">
    <att type="string" name="canonicalName" value="Rv3536c"/>
    <graphics type="ELLIPSE" h="40.0" w="40.0" x="644.8787231445312" y="572.9473876953125" fill="#ff9999" width="1" outline="#666666" cy:nodeTransparency="1.0" cy:nodeLabelFont="SansSerif.bold-0-12" cy:borderLineType="solid"/>
  </node>
  <node label="Rv3535c" id="-1154">
    <att type="string" name="canonicalName" value="Rv3535c"/>
    <graphics type="ELLIPSE" h="40.0" w="40.0" x="839.5887451171875" y="411.27142333984375" fill="#ff9999" width="1" outline="#666666" cy:nodeTransparency="1.0" cy:nodeLabelFont="SansSerif.bold-0-12" cy:borderLineType="solid"/>
  </node>
  <node label="Rv3534c" id="-1153">
    <att type="string" name="canonicalName" value="Rv3534c"/>
    <graphics type="ELLIPSE" h="40.0" w="40.0" x="544.8782958984375" y="498.980712890625" fill="#ff9999" width="1" outline="#666666" cy:nodeTransparency="1.0" cy:nodeLabelFont="SansSerif.bold-0-12" cy:borderLineType="solid"/>
  </node>
  <node label="Rv3532" id="-1152">
    <att type="string" name="canonicalName" value="Rv3532"/>
    <graphics type="ELLIPSE" h="40.0" w="40.0" x="467.17193603515625" y="460.7808837890625" fill="#ff9999" width="1" outline="#666666" cy:nodeTransparency="1.0" cy:nodeLabelFont="SansSerif.bold-0-12" cy:borderLineType="solid"/>
  </node>
  <node label="Rv3531c" id="-1151">
    <att type="string" name="canonicalName" value="Rv3531c"/>
    <graphics type="ELLIPSE" h="40.0" w="40.0" x="749.1416015625" y="444.99957275390625" fill="#ff9999" width="1" outline="#666666" cy:nodeTransparency="1.0" cy:nodeLabelFont="SansSerif.bold-0-12" cy:borderLineType="solid"/>
  </node>
  <node label="Rv3530c" id="-1150">
    <att type="string" name="canonicalName" value="Rv3530c"/>
    <graphics type="ELLIPSE" h="40.0" w="40.0" x="525.98095703125" y="594.0355834960938" fill="#ff9999" width="1" outline="#666666" cy:nodeTransparency="1.0" cy:nodeLabelFont="SansSerif.bold-0-12" cy:borderLineType="solid"/>
  </node>
  <node label="Rv3529c" id="-1149">
    <att type="string" name="canonicalName" value="Rv3529c"/>
    <graphics type="ELLIPSE" h="40.0" w="40.00006103515625" x="705.8331604003906" y="466.68206787109375" fill="#ff9999" width="1" outline="#666666" cy:nodeTransparency="1.0" cy:nodeLabelFont="SansSerif.bold-0-12" cy:borderLineType="solid"/>
  </node>
  <node label="Rv3527" id="-1148">
    <att type="string" name="canonicalName" value="Rv3527"/>
    <graphics type="ELLIPSE" h="40.0" w="40.0" x="668.7860717773438" y="415.03314208984375" fill="#ff9999" width="1" outline="#666666" cy:nodeTransparency="1.0" cy:nodeLabelFont="SansSerif.bold-0-12" cy:borderLineType="solid"/>
  </node>
  <node label="Rv3526" id="-1147">
    <att type="string" name="canonicalName" value="Rv3526"/>
    <graphics type="ELLIPSE" h="40.0" w="40.0" x="551.64013671875" y="371.46923828125" fill="#ff9999" width="1" outline="#666666" cy:nodeTransparency="1.0" cy:nodeLabelFont="SansSerif.bold-0-12" cy:borderLineType="solid"/>
  </node>
  <node label="Rv3525c" id="-1146">
    <att type="string" name="canonicalName" value="Rv3525c"/>
    <graphics type="ELLIPSE" h="40.0" w="40.0" x="850.7315063476562" y="1294.023193359375" fill="#ff9999" width="1" outline="#666666" cy:nodeTransparency="1.0" cy:nodeLabelFont="SansSerif.bold-0-12" cy:borderLineType="solid"/>
  </node>
  <node label="Rv3523" id="-1145">
    <att type="string" name="canonicalName" value="Rv3523"/>
    <graphics type="ELLIPSE" h="40.0" w="40.0" x="671.8955078125" y="515.0799560546875" fill="#ff9999" width="1" outline="#666666" cy:nodeTransparency="1.0" cy:nodeLabelFont="SansSerif.bold-0-12" cy:borderLineType="solid"/>
  </node>
  <node label="Rv3522" id="-1144">
    <att type="string" name="canonicalName" value="Rv3522"/>
    <graphics type="ELLIPSE" h="40.0" w="40.0" x="597.7691650390625" y="390.37860107421875" fill="#ff9999" width="1" outline="#666666" cy:nodeTransparency="1.0" cy:nodeLabelFont="SansSerif.bold-0-12" cy:borderLineType="solid"/>
  </node>
  <node label="Rv3521" id="-1143">
    <att type="string" name="canonicalName" value="Rv3521"/>
    <graphics type="ELLIPSE" h="40.0" w="40.0" x="557.0687866210938" y="423.50640869140625" fill="#ff9999" width="1" outline="#666666" cy:nodeTransparency="1.0" cy:nodeLabelFont="SansSerif.bold-0-12" cy:borderLineType="solid"/>
  </node>
  <node label="Rv3520c" id="-1142">
    <att type="string" name="canonicalName" value="Rv3520c"/>
    <graphics type="ELLIPSE" h="40.0" w="40.0" x="436.801513671875" y="574.7465209960938" fill="#ff9999" width="1" outline="#666666" cy:nodeTransparency="1.0" cy:nodeLabelFont="SansSerif.bold-0-12" cy:borderLineType="solid"/>
  </node>
  <node label="Rv3519" id="-1141">
    <att type="string" name="canonicalName" value="Rv3519"/>
    <graphics type="ELLIPSE" h="40.0" w="40.0" x="802.25732421875" y="362.09075927734375" fill="#ff9999" width="1" outline="#666666" cy:nodeTransparency="1.0" cy:nodeLabelFont="SansSerif.bold-0-12" cy:borderLineType="solid"/>
  </node>
  <node label="Rv3518c" id="-1140">
    <att type="string" name="canonicalName" value="Rv3518c"/>
    <graphics type="ELLIPSE" h="40.0" w="40.0" x="761.6611938476562" y="486.043701171875" fill="#ff9999" width="1" outline="#666666" cy:nodeTransparency="1.0" cy:nodeLabelFont="SansSerif.bold-0-12" cy:borderLineType="solid"/>
  </node>
  <node label="Rv3516" id="-1139">
    <att type="string" name="canonicalName" value="Rv3516"/>
    <graphics type="ELLIPSE" h="40.0" w="40.0" x="878.8720703125" y="1326.3497314453125" fill="#ff9999" width="1" outline="#666666" cy:nodeTransparency="1.0" cy:nodeLabelFont="SansSerif.bold-0-12" cy:borderLineType="solid"/>
  </node>
  <node label="Rv3515c" id="-1138">
    <att type="string" name="canonicalName" value="Rv3515c"/>
    <graphics type="ELLIPSE" h="40.0" w="40.0" x="645.6694946289062" y="756.2294921875" fill="#ff9999" width="1" outline="#666666" cy:nodeTransparency="1.0" cy:nodeLabelFont="SansSerif.bold-0-12" cy:borderLineType="solid"/>
  </node>
  <node label="Rv3506" id="-1137">
    <att type="string" name="canonicalName" value="Rv3506"/>
    <graphics type="ELLIPSE" h="40.0" w="40.0" x="747.6177978515625" y="552.6148681640625" fill="#ff9999" width="1" outline="#666666" cy:nodeTransparency="1.0" cy:nodeLabelFont="SansSerif.bold-0-12" cy:borderLineType="solid"/>
  </node>
  <node label="Rv3503c" id="-1136">
    <att type="string" name="canonicalName" value="Rv3503c"/>
    <graphics type="ELLIPSE" h="40.0" w="40.0" x="579.94921875" y="458.163818359375" fill="#ff9999" width="1" outline="#666666" cy:nodeTransparency="1.0" cy:nodeLabelFont="SansSerif.bold-0-12" cy:borderLineType="solid"/>
  </node>
  <node label="Rv3502c" id="-1135">
    <att type="string" name="canonicalName" value="Rv3502c"/>
    <graphics type="ELLIPSE" h="40.0" w="40.0" x="813.1593017578125" y="468.92181396484375" fill="#ff9999" width="1" outline="#666666" cy:nodeTransparency="1.0" cy:nodeLabelFont="SansSerif.bold-0-12" cy:borderLineType="solid"/>
  </node>
  <node label="Rv3501c" id="-1134">
    <att type="string" name="canonicalName" value="Rv3501c"/>
    <graphics type="ELLIPSE" h="40.0" w="40.0" x="584.69580078125" y="560.5943603515625" fill="#ff9999" width="1" outline="#666666" cy:nodeTransparency="1.0" cy:nodeLabelFont="SansSerif.bold-0-12" cy:borderLineType="solid"/>
  </node>
  <node label="Rv3500c" id="-1133">
    <att type="string" name="canonicalName" value="Rv3500c"/>
    <graphics type="ELLIPSE" h="40.0" w="40.0" x="487.32464599609375" y="556.5735473632812" fill="#ff9999" width="1" outline="#666666" cy:nodeTransparency="1.0" cy:nodeLabelFont="SansSerif.bold-0-12" cy:borderLineType="solid"/>
  </node>
  <node label="Rv3499c" id="-1132">
    <att type="string" name="canonicalName" value="Rv3499c"/>
    <graphics type="ELLIPSE" h="40.0" w="40.0" x="465.8662109375" y="692.8421630859375" fill="#ff9999" width="1" outline="#666666" cy:nodeTransparency="1.0" cy:nodeLabelFont="SansSerif.bold-0-12" cy:borderLineType="solid"/>
  </node>
  <node label="Rv3498c" id="-1131">
    <att type="string" name="canonicalName" value="Rv3498c"/>
    <graphics type="ELLIPSE" h="40.0" w="40.0" x="570.20654296875" y="602.7866821289062" fill="#ff9999" width="1" outline="#666666" cy:nodeTransparency="1.0" cy:nodeLabelFont="SansSerif.bold-0-12" cy:borderLineType="solid"/>
  </node>
  <node label="Rv3497c" id="-1130">
    <att type="string" name="canonicalName" value="Rv3497c"/>
    <graphics type="ELLIPSE" h="40.0" w="40.0" x="593.052734375" y="764.4192504882812" fill="#ff9999" width="1" outline="#666666" cy:nodeTransparency="1.0" cy:nodeLabelFont="SansSerif.bold-0-12" cy:borderLineType="solid"/>
  </node>
  <node label="Rv3496c" id="-1129">
    <att type="string" name="canonicalName" value="Rv3496c"/>
    <graphics type="ELLIPSE" h="40.0" w="40.0" x="448.71990966796875" y="517.4765625" fill="#ff9999" width="1" outline="#666666" cy:nodeTransparency="1.0" cy:nodeLabelFont="SansSerif.bold-0-12" cy:borderLineType="solid"/>
  </node>
  <node label="Rv3495c" id="-1128">
    <att type="string" name="canonicalName" value="Rv3495c"/>
    <graphics type="ELLIPSE" h="40.0" w="40.0" x="750.7952270507812" y="385.84686279296875" fill="#ff9999" width="1" outline="#666666" cy:nodeTransparency="1.0" cy:nodeLabelFont="SansSerif.bold-0-12" cy:borderLineType="solid"/>
  </node>
  <node label="Rv3494c" id="-1127">
    <att type="string" name="canonicalName" value="Rv3494c"/>
    <graphics type="ELLIPSE" h="40.0" w="40.0" x="483.81365966796875" y="606.6084594726562" fill="#ff9999" width="1" outline="#666666" cy:nodeTransparency="1.0" cy:nodeLabelFont="SansSerif.bold-0-12" cy:borderLineType="solid"/>
  </node>
  <node label="Rv3493c" id="-1126">
    <att type="string" name="canonicalName" value="Rv3493c"/>
    <graphics type="ELLIPSE" h="40.0" w="40.0" x="799.015869140625" y="515.8635864257812" fill="#ff9999" width="1" outline="#666666" cy:nodeTransparency="1.0" cy:nodeLabelFont="SansSerif.bold-0-12" cy:borderLineType="solid"/>
  </node>
  <node label="Rv3492c" id="-1125">
    <att type="string" name="canonicalName" value="Rv3492c"/>
    <graphics type="ELLIPSE" h="40.0" w="40.0" x="543.9354858398438" y="763.7283935546875" fill="#ff9999" width="1" outline="#666666" cy:nodeTransparency="1.0" cy:nodeLabelFont="SansSerif.bold-0-12" cy:borderLineType="solid"/>
  </node>
  <node label="Rv2800" id="-1124">
    <att type="string" name="canonicalName" value="Rv2800"/>
    <graphics type="ELLIPSE" h="40.0" w="40.0" x="868.0177001953125" y="456.26397705078125" fill="#ff9999" width="1" outline="#666666" cy:nodeTransparency="1.0" cy:nodeLabelFont="SansSerif.bold-0-12" cy:borderLineType="solid"/>
  </node>
  <node label="Rv2799" id="-1123">
    <att type="string" name="canonicalName" value="Rv2799"/>
    <graphics type="ELLIPSE" h="40.0" w="40.0" x="583.23681640625" y="511.10174560546875" fill="#ff9999" width="1" outline="#666666" cy:nodeTransparency="1.0" cy:nodeLabelFont="SansSerif.bold-0-12" cy:borderLineType="solid"/>
  </node>
  <node label="Rv1895" id="-1122">
    <att type="string" name="canonicalName" value="Rv1895"/>
    <graphics type="ELLIPSE" h="40.0" w="40.0" x="719.153076171875" y="512.9188842773438" fill="#ff9999" width="1" outline="#666666" cy:nodeTransparency="1.0" cy:nodeLabelFont="SansSerif.bold-0-12" cy:borderLineType="solid"/>
  </node>
  <node label="Rv1629" id="-1121">
    <att type="string" name="canonicalName" value="Rv1629"/>
    <graphics type="ELLIPSE" h="40.0" w="40.0" x="697.8935546875" y="368.31292724609375" fill="#ff9999" width="1" outline="#666666" cy:nodeTransparency="1.0" cy:nodeLabelFont="SansSerif.bold-0-12" cy:borderLineType="solid"/>
  </node>
  <node label="Rv1628c" id="-1120">
    <att type="string" name="canonicalName" value="Rv1628c"/>
    <graphics type="ELLIPSE" h="40.0" w="40.0" x="498.00897216796875" y="737.3161010742188" fill="#ff9999" width="1" outline="#666666" cy:nodeTransparency="1.0" cy:nodeLabelFont="SansSerif.bold-0-12" cy:borderLineType="solid"/>
  </node>
  <node label="Rv1627c" id="-1119">
    <att type="string" name="canonicalName" value="Rv1627c"/>
    <graphics type="ELLIPSE" h="40.0" w="40.0" x="673.7697143554688" y="325.180419921875" fill="#ff9999" width="1" outline="#666666" cy:nodeTransparency="1.0" cy:nodeLabelFont="SansSerif.bold-0-12" cy:borderLineType="solid"/>
  </node>
  <node label="Rv1428c" id="-1118">
    <att type="string" name="canonicalName" value="Rv1428c"/>
    <graphics type="ELLIPSE" h="40.0" w="40.0" x="642.0787353515625" y="705.1791381835938" fill="#ff9999" width="1" outline="#666666" cy:nodeTransparency="1.0" cy:nodeLabelFont="SansSerif.bold-0-12" cy:borderLineType="solid"/>
  </node>
  <node label="Rv1427c" id="-1117">
    <att type="string" name="canonicalName" value="Rv1427c"/>
    <graphics type="ELLIPSE" h="40.0" w="40.0" x="514.7149658203125" y="460.1917724609375" fill="#ff9999" width="1" outline="#666666" cy:nodeTransparency="1.0" cy:nodeLabelFont="SansSerif.bold-0-12" cy:borderLineType="solid"/>
  </node>
  <node label="Rv1426c" id="-1116">
    <att type="string" name="canonicalName" value="Rv1426c"/>
    <graphics type="ELLIPSE" h="40.0" w="40.0" x="495.63427734375" y="510.462158203125" fill="#ff9999" width="1" outline="#666666" cy:nodeTransparency="1.0" cy:nodeLabelFont="SansSerif.bold-0-12" cy:borderLineType="solid"/>
  </node>
  <node label="Rv1132" id="-1115">
    <att type="string" name="canonicalName" value="Rv1132"/>
    <graphics type="ELLIPSE" h="40.0" w="40.0" x="662.2420043945312" y="465.97808837890625" fill="#ff9999" width="1" outline="#666666" cy:nodeTransparency="1.0" cy:nodeLabelFont="SansSerif.bold-0-12" cy:borderLineType="solid"/>
  </node>
  <node label="Rv1059" id="-1114">
    <att type="string" name="canonicalName" value="Rv1059"/>
    <graphics type="ELLIPSE" h="40.0" w="40.0" x="712.427734375" y="419.31195068359375" fill="#ff9999" width="1" outline="#666666" cy:nodeTransparency="1.0" cy:nodeLabelFont="SansSerif.bold-0-12" cy:borderLineType="solid"/>
  </node>
  <node label="Rv0954" id="-1113">
    <att type="string" name="canonicalName" value="Rv0954"/>
    <graphics type="ELLIPSE" h="40.0" w="40.0" x="500.9781494140625" y="650.2234497070312" fill="#ff9999" width="1" outline="#666666" cy:nodeTransparency="1.0" cy:nodeLabelFont="SansSerif.bold-0-12" cy:borderLineType="solid"/>
  </node>
  <node label="Rv0953c" id="-1112">
    <att type="string" name="canonicalName" value="Rv0953c"/>
    <graphics type="ELLIPSE" h="40.0" w="40.0" x="643.9779663085938" y="377.01519775390625" fill="#ff9999" width="1" outline="#666666" cy:nodeTransparency="1.0" cy:nodeLabelFont="SansSerif.bold-0-12" cy:borderLineType="solid"/>
  </node>
  <node label="Rv0940c" id="-1111">
    <att type="string" name="canonicalName" value="Rv0940c"/>
    <graphics type="ELLIPSE" h="40.0" w="40.0" x="537.7288208007812" y="548.13037109375" fill="#ff9999" width="1" outline="#666666" cy:nodeTransparency="1.0" cy:nodeLabelFont="SansSerif.bold-0-12" cy:borderLineType="solid"/>
  </node>
  <node label="Rv0927c" id="-1110">
    <att type="string" name="canonicalName" value="Rv0927c"/>
    <graphics type="ELLIPSE" h="40.0" w="40.0" x="512.0682373046875" y="407.12799072265625" fill="#ff9999" width="1" outline="#666666" cy:nodeTransparency="1.0" cy:nodeLabelFont="SansSerif.bold-0-12" cy:borderLineType="solid"/>
  </node>
  <node label="Rv0926c" id="-1109">
    <att type="string" name="canonicalName" value="Rv0926c"/>
    <graphics type="ELLIPSE" h="40.0" w="40.0" x="534.8372192382812" y="699.884765625" fill="#ff9999" width="1" outline="#666666" cy:nodeTransparency="1.0" cy:nodeLabelFont="SansSerif.bold-0-12" cy:borderLineType="solid"/>
  </node>
  <node label="Rv0687" id="-1108">
    <att type="string" name="canonicalName" value="Rv0687"/>
    <graphics type="ELLIPSE" h="40.0" w="40.0" x="627.1881103515625" y="527.47705078125" fill="#ff9999" width="1" outline="#666666" cy:nodeTransparency="1.0" cy:nodeLabelFont="SansSerif.bold-0-12" cy:borderLineType="solid"/>
  </node>
  <node label="Rv0552" id="-1107">
    <att type="string" name="canonicalName" value="Rv0552"/>
    <graphics type="ELLIPSE" h="40.0" w="40.0" x="618.7302856445312" y="479.9359130859375" fill="#ff9999" width="1" outline="#666666" cy:nodeTransparency="1.0" cy:nodeLabelFont="SansSerif.bold-0-12" cy:borderLineType="solid"/>
  </node>
  <node label="Rv0223c" id="-1106">
    <att type="string" name="canonicalName" value="Rv0223c"/>
    <graphics type="ELLIPSE" h="40.0" w="40.0" x="437.702392578125" y="634.8190307617188" fill="#ff9999" width="1" outline="#666666" cy:nodeTransparency="1.0" cy:nodeLabelFont="SansSerif.bold-0-12" cy:borderLineType="solid"/>
  </node>
  <node label="Rv0162c" id="-1105">
    <att type="string" name="canonicalName" value="Rv0162c"/>
    <graphics type="ELLIPSE" h="40.0" w="40.0" x="742.1536865234375" y="333.394287109375" fill="#ff9999" width="1" outline="#666666" cy:nodeTransparency="1.0" cy:nodeLabelFont="SansSerif.bold-0-12" cy:borderLineType="solid"/>
  </node>
  <node label="Rv0139" id="-1104">
    <att type="string" name="canonicalName" value="Rv0139"/>
    <graphics type="ELLIPSE" h="40.0" w="40.0" x="605.0722045898438" y="664.3977661132812" fill="#ff9999" width="1" outline="#666666" cy:nodeTransparency="1.0" cy:nodeLabelFont="SansSerif.bold-0-12" cy:borderLineType="solid"/>
  </node>
  <node label="Rv3574" id="-1103">
    <att type="string" name="canonicalName" value="Rv3574"/>
    <graphics type="ELLIPSE" h="40.0" w="40.0" x="733.2863159179688" y="646.4977416992188" fill="#ff9999" width="1" outline="#666666" cy:nodeTransparency="1.0" cy:nodeLabelFont="SansSerif.bold-0-12" cy:borderLineType="solid"/>
  </node>
  <node label="Rv3557c" id="-1102">
    <att type="string" name="canonicalName" value="Rv3557c"/>
    <graphics type="ELLIPSE" h="40.0" w="40.0" x="1266.867919921875" y="1041.4940185546875" fill="#ff9999" width="1" outline="#666666" cy:nodeTransparency="1.0" cy:nodeLabelFont="SansSerif.bold-0-12" cy:borderLineType="solid"/>
  </node>
  <node label="Rv3416" id="-1101">
    <att type="string" name="canonicalName" value="Rv3416"/>
    <graphics type="ELLIPSE" h="40.0" w="40.0" x="1182.728515625" y="1123.76025390625" fill="#ff9999" width="1" outline="#666666" cy:nodeTransparency="1.0" cy:nodeLabelFont="SansSerif.bold-0-12" cy:borderLineType="solid"/>
  </node>
  <node label="Rv3334" id="-1100">
    <att type="string" name="canonicalName" value="Rv3334"/>
    <graphics type="ELLIPSE" h="40.0" w="40.0" x="1142.2520751953125" y="946.5185546875" fill="#ff9999" width="1" outline="#666666" cy:nodeTransparency="1.0" cy:nodeLabelFont="SansSerif.bold-0-12" cy:borderLineType="solid"/>
  </node>
  <node label="Rv3328c" id="-1099">
    <att type="string" name="canonicalName" value="Rv3328c"/>
    <graphics type="ELLIPSE" h="40.0" w="40.0" x="1075.16796875" y="561.5664672851562" fill="#ff9999" width="1" outline="#666666" cy:nodeTransparency="1.0" cy:nodeLabelFont="SansSerif.bold-0-12" cy:borderLineType="solid"/>
  </node>
  <node label="Rv3919c" id="-1098">
    <att type="string" name="canonicalName" value="Rv3919c"/>
    <graphics type="ELLIPSE" h="40.0" w="40.0" x="567.131103515625" y="1858.099609375" fill="#ff9999" width="1" outline="#666666" cy:nodeTransparency="1.0" cy:nodeLabelFont="SansSerif.bold-0-12" cy:borderLineType="solid"/>
  </node>
  <node label="Rv3859c" id="-1097">
    <att type="string" name="canonicalName" value="Rv3859c"/>
    <graphics type="ELLIPSE" h="40.0" w="40.0" x="428.72808837890625" y="1678.1474609375" fill="#ff9999" width="1" outline="#666666" cy:nodeTransparency="1.0" cy:nodeLabelFont="SansSerif.bold-0-12" cy:borderLineType="solid"/>
  </node>
  <node label="Rv3858c" id="-1096">
    <att type="string" name="canonicalName" value="Rv3858c"/>
    <graphics type="ELLIPSE" h="40.0" w="40.0" x="545.26025390625" y="1896.644775390625" fill="#ff9999" width="1" outline="#666666" cy:nodeTransparency="1.0" cy:nodeLabelFont="SansSerif.bold-0-12" cy:borderLineType="solid"/>
  </node>
  <node label="Rv3710" id="-1095">
    <att type="string" name="canonicalName" value="Rv3710"/>
    <graphics type="ELLIPSE" h="40.0" w="40.0" x="636.1561889648438" y="1907.466064453125" fill="#ff9999" width="1" outline="#666666" cy:nodeTransparency="1.0" cy:nodeLabelFont="SansSerif.bold-0-12" cy:borderLineType="solid"/>
  </node>
  <node label="Rv3665c" id="-1094">
    <att type="string" name="canonicalName" value="Rv3665c"/>
    <graphics type="ELLIPSE" h="40.0" w="40.0" x="555.4401245117188" y="2013.874755859375" fill="#ff9999" width="1" outline="#666666" cy:nodeTransparency="1.0" cy:nodeLabelFont="SansSerif.bold-0-12" cy:borderLineType="solid"/>
  </node>
  <node label="Rv3415c" id="-1093">
    <att type="string" name="canonicalName" value="Rv3415c"/>
    <graphics type="ELLIPSE" h="40.0" w="40.0" x="535.3321533203125" y="1942.6397705078125" fill="#ff9999" width="1" outline="#666666" cy:nodeTransparency="1.0" cy:nodeLabelFont="SansSerif.bold-0-12" cy:borderLineType="solid"/>
  </node>
  <node label="Rv3360" id="-1092">
    <att type="string" name="canonicalName" value="Rv3360"/>
    <graphics type="ELLIPSE" h="40.0" w="40.0" x="661.20849609375" y="1986.84375" fill="#ff9999" width="1" outline="#666666" cy:nodeTransparency="1.0" cy:nodeLabelFont="SansSerif.bold-0-12" cy:borderLineType="solid"/>
  </node>
  <node label="Rv3145" id="-1091">
    <att type="string" name="canonicalName" value="Rv3145"/>
    <graphics type="ELLIPSE" h="40.0" w="40.0" x="429.680908203125" y="1754.6185302734375" fill="#ff9999" width="1" outline="#666666" cy:nodeTransparency="1.0" cy:nodeLabelFont="SansSerif.bold-0-12" cy:borderLineType="solid"/>
  </node>
  <node label="Rv3003c" id="-1090">
    <att type="string" name="canonicalName" value="Rv3003c"/>
    <graphics type="ELLIPSE" h="40.0" w="40.0" x="464.42852783203125" y="1897.09716796875" fill="#ff9999" width="1" outline="#666666" cy:nodeTransparency="1.0" cy:nodeLabelFont="SansSerif.bold-0-12" cy:borderLineType="solid"/>
  </node>
  <node label="Rv3002c" id="-1089">
    <att type="string" name="canonicalName" value="Rv3002c"/>
    <graphics type="ELLIPSE" h="40.0" w="40.0" x="490.83282470703125" y="1691.360107421875" fill="#ff9999" width="1" outline="#666666" cy:nodeTransparency="1.0" cy:nodeLabelFont="SansSerif.bold-0-12" cy:borderLineType="solid"/>
  </node>
  <node label="Rv2996c" id="-1088">
    <att type="string" name="canonicalName" value="Rv2996c"/>
    <graphics type="ELLIPSE" h="40.0" w="40.0" x="484.166748046875" y="1809.453369140625" fill="#ff9999" width="1" outline="#666666" cy:nodeTransparency="1.0" cy:nodeLabelFont="SansSerif.bold-0-12" cy:borderLineType="solid"/>
  </node>
  <node label="Rv2663" id="-1087">
    <att type="string" name="canonicalName" value="Rv2663"/>
    <graphics type="ELLIPSE" h="40.0" w="40.0" x="461.84808349609375" y="1850.3668212890625" fill="#ff9999" width="1" outline="#666666" cy:nodeTransparency="1.0" cy:nodeLabelFont="SansSerif.bold-0-12" cy:borderLineType="solid"/>
  </node>
  <node label="Rv2661c" id="-1086">
    <att type="string" name="canonicalName" value="Rv2661c"/>
    <graphics type="ELLIPSE" h="40.0" w="40.0" x="817.4256591796875" y="1914.849609375" fill="#ff9999" width="1" outline="#666666" cy:nodeTransparency="1.0" cy:nodeLabelFont="SansSerif.bold-0-12" cy:borderLineType="solid"/>
  </node>
  <node label="Rv2584c" id="-1085">
    <att type="string" name="canonicalName" value="Rv2584c"/>
    <graphics type="ELLIPSE" h="40.0" w="40.0" x="487.03082275390625" y="1940.579345703125" fill="#ff9999" width="1" outline="#666666" cy:nodeTransparency="1.0" cy:nodeLabelFont="SansSerif.bold-0-12" cy:borderLineType="solid"/>
  </node>
  <node label="Rv2564" id="-1084">
    <att type="string" name="canonicalName" value="Rv2564"/>
    <graphics type="ELLIPSE" h="40.0" w="40.0" x="592.9115600585938" y="1832.1270751953125" fill="#ff9999" width="1" outline="#666666" cy:nodeTransparency="1.0" cy:nodeLabelFont="SansSerif.bold-0-12" cy:borderLineType="solid"/>
  </node>
  <node label="Rv2211c" id="-1083">
    <att type="string" name="canonicalName" value="Rv2211c"/>
    <graphics type="ELLIPSE" h="40.0" w="40.0" x="449.82904052734375" y="1793.6103515625" fill="#ff9999" width="1" outline="#666666" cy:nodeTransparency="1.0" cy:nodeLabelFont="SansSerif.bold-0-12" cy:borderLineType="solid"/>
  </node>
  <node label="Rv2210c" id="-1082">
    <att type="string" name="canonicalName" value="Rv2210c"/>
    <graphics type="ELLIPSE" h="40.0" w="40.0" x="574.6492919921875" y="1969.2762451171875" fill="#ff9999" width="1" outline="#666666" cy:nodeTransparency="1.0" cy:nodeLabelFont="SansSerif.bold-0-12" cy:borderLineType="solid"/>
  </node>
  <node label="Rv1832" id="-1081">
    <att type="string" name="canonicalName" value="Rv1832"/>
    <graphics type="ELLIPSE" h="40.0" w="40.0" x="515.8037719726562" y="1834.2659912109375" fill="#ff9999" width="1" outline="#666666" cy:nodeTransparency="1.0" cy:nodeLabelFont="SansSerif.bold-0-12" cy:borderLineType="solid"/>
  </node>
  <node label="Rv1640c" id="-1080">
    <att type="string" name="canonicalName" value="Rv1640c"/>
    <graphics type="ELLIPSE" h="40.0" w="40.0" x="671.2108764648438" y="1930.56640625" fill="#ff9999" width="1" outline="#666666" cy:nodeTransparency="1.0" cy:nodeLabelFont="SansSerif.bold-0-12" cy:borderLineType="solid"/>
  </node>
  <node label="Rv1559" id="-1079">
    <att type="string" name="canonicalName" value="Rv1559"/>
    <graphics type="ELLIPSE" h="40.0" w="40.0" x="500.37408447265625" y="1886.4559326171875" fill="#ff9999" width="1" outline="#666666" cy:nodeTransparency="1.0" cy:nodeLabelFont="SansSerif.bold-0-12" cy:borderLineType="solid"/>
  </node>
  <node label="Rv1282c" id="-1078">
    <att type="string" name="canonicalName" value="Rv1282c"/>
    <graphics type="ELLIPSE" h="40.0" w="40.0" x="586.3648681640625" y="1916.17724609375" fill="#ff9999" width="1" outline="#666666" cy:nodeTransparency="1.0" cy:nodeLabelFont="SansSerif.bold-0-12" cy:borderLineType="solid"/>
  </node>
  <node label="Rv0933" id="-1077">
    <att type="string" name="canonicalName" value="Rv0933"/>
    <graphics type="ELLIPSE" h="40.0" w="40.0" x="476.6121826171875" y="1725.10009765625" fill="#ff9999" width="1" outline="#666666" cy:nodeTransparency="1.0" cy:nodeLabelFont="SansSerif.bold-0-12" cy:borderLineType="solid"/>
  </node>
  <node label="Rv0932c" id="-1076">
    <att type="string" name="canonicalName" value="Rv0932c"/>
    <graphics type="ELLIPSE" h="40.0" w="40.0" x="617.8464965820312" y="1960.814453125" fill="#ff9999" width="1" outline="#666666" cy:nodeTransparency="1.0" cy:nodeLabelFont="SansSerif.bold-0-12" cy:borderLineType="solid"/>
  </node>
  <node label="Rv0884c" id="-1075">
    <att type="string" name="canonicalName" value="Rv0884c"/>
    <graphics type="ELLIPSE" h="40.0" w="40.0" x="855.4937133789062" y="1876.935546875" fill="#ff9999" width="1" outline="#666666" cy:nodeTransparency="1.0" cy:nodeLabelFont="SansSerif.bold-0-12" cy:borderLineType="solid"/>
  </node>
  <node label="Rv0714" id="-1074">
    <att type="string" name="canonicalName" value="Rv0714"/>
    <graphics type="ELLIPSE" h="40.0" w="40.0" x="615.60986328125" y="2021.447998046875" fill="#ff9999" width="1" outline="#666666" cy:nodeTransparency="1.0" cy:nodeLabelFont="SansSerif.bold-0-12" cy:borderLineType="solid"/>
  </node>
  <node label="Rv0189c" id="-1073">
    <att type="string" name="canonicalName" value="Rv0189c"/>
    <graphics type="ELLIPSE" h="40.0" w="40.0" x="623.31982421875" y="1868.5400390625" fill="#ff9999" width="1" outline="#666666" cy:nodeTransparency="1.0" cy:nodeLabelFont="SansSerif.bold-0-12" cy:borderLineType="solid"/>
  </node>
  <node label="Rv0069c" id="-1072">
    <att type="string" name="canonicalName" value="Rv0069c"/>
    <graphics type="ELLIPSE" h="40.0" w="40.0" x="509.96697998046875" y="1766.8939208984375" fill="#ff9999" width="1" outline="#666666" cy:nodeTransparency="1.0" cy:nodeLabelFont="SansSerif.bold-0-12" cy:borderLineType="solid"/>
  </node>
  <node label="Rv0032" id="-1071">
    <att type="string" name="canonicalName" value="Rv0032"/>
    <graphics type="ELLIPSE" h="40.0" w="40.0" x="501.9013671875" y="1991.4656982421875" fill="#ff9999" width="1" outline="#666666" cy:nodeTransparency="1.0" cy:nodeLabelFont="SansSerif.bold-0-12" cy:borderLineType="solid"/>
  </node>
  <node label="Rv3476c" id="-1070">
    <att type="string" name="canonicalName" value="Rv3476c"/>
    <graphics type="ELLIPSE" h="40.0" w="40.0" x="543.2756958007812" y="1209.6092529296875" fill="#ff9999" width="1" outline="#666666" cy:nodeTransparency="1.0" cy:nodeLabelFont="SansSerif.bold-0-12" cy:borderLineType="solid"/>
  </node>
  <node label="Rv3301c" id="-1069">
    <att type="string" name="canonicalName" value="Rv3301c"/>
    <graphics type="ELLIPSE" h="40.0" w="40.0" x="506.89703369140625" y="1316.282470703125" fill="#ff9999" width="1" outline="#666666" cy:nodeTransparency="1.0" cy:nodeLabelFont="SansSerif.bold-0-12" cy:borderLineType="solid"/>
  </node>
  <node label="Rv3300c" id="-1068">
    <att type="string" name="canonicalName" value="Rv3300c"/>
    <graphics type="ELLIPSE" h="40.0" w="40.0" x="682.5407104492188" y="1259.186279296875" fill="#ff9999" width="1" outline="#666666" cy:nodeTransparency="1.0" cy:nodeLabelFont="SansSerif.bold-0-12" cy:borderLineType="solid"/>
  </node>
  <node label="Rv3291c" id="-1067">
    <att type="string" name="canonicalName" value="Rv3291c"/>
    <graphics type="ELLIPSE" h="40.0" w="40.0" x="701.9351806640625" y="1744.5743408203125" fill="#ff9999" width="1" outline="#666666" cy:nodeTransparency="1.0" cy:nodeLabelFont="SansSerif.bold-0-12" cy:borderLineType="solid"/>
  </node>
  <node label="Rv3287c" id="-1066">
    <att type="string" name="canonicalName" value="Rv3287c"/>
    <graphics type="ELLIPSE" h="40.0" w="40.0" x="594.7408447265625" y="1274.7469482421875" fill="#ff9999" width="1" outline="#666666" cy:nodeTransparency="1.0" cy:nodeLabelFont="SansSerif.bold-0-12" cy:borderLineType="solid"/>
  </node>
  <node label="Rv2919c" id="-1065">
    <att type="string" name="canonicalName" value="Rv2919c"/>
    <graphics type="ELLIPSE" h="40.0" w="40.0" x="547.5457153320312" y="1584.060791015625" fill="#ff9999" width="1" outline="#666666" cy:nodeTransparency="1.0" cy:nodeLabelFont="SansSerif.bold-0-12" cy:borderLineType="solid"/>
  </node>
  <node label="Rv2884" id="-1064">
    <att type="string" name="canonicalName" value="Rv2884"/>
    <graphics type="ELLIPSE" h="40.0" w="40.0" x="543.0059814453125" y="1498.4691162109375" fill="#ff9999" width="1" outline="#666666" cy:nodeTransparency="1.0" cy:nodeLabelFont="SansSerif.bold-0-12" cy:borderLineType="solid"/>
  </node>
  <node label="Rv2496c" id="-1063">
    <att type="string" name="canonicalName" value="Rv2496c"/>
    <graphics type="ELLIPSE" h="40.0" w="40.0" x="608.1973266601562" y="1430.1544189453125" fill="#ff9999" width="1" outline="#666666" cy:nodeTransparency="1.0" cy:nodeLabelFont="SansSerif.bold-0-12" cy:borderLineType="solid"/>
  </node>
  <node label="Rv2400c" id="-1062">
    <att type="string" name="canonicalName" value="Rv2400c"/>
    <graphics type="ELLIPSE" h="40.0" w="40.0" x="620.6783447265625" y="1552.16455078125" fill="#ff9999" width="1" outline="#666666" cy:nodeTransparency="1.0" cy:nodeLabelFont="SansSerif.bold-0-12" cy:borderLineType="solid"/>
  </node>
  <node label="Rv2118c" id="-1061">
    <att type="string" name="canonicalName" value="Rv2118c"/>
    <graphics type="ELLIPSE" h="40.0" w="40.0" x="590.7569580078125" y="1144.885498046875" fill="#ff9999" width="1" outline="#666666" cy:nodeTransparency="1.0" cy:nodeLabelFont="SansSerif.bold-0-12" cy:borderLineType="solid"/>
  </node>
  <node label="Rv1916" id="-1060">
    <att type="string" name="canonicalName" value="Rv1916"/>
    <graphics type="ELLIPSE" h="40.0" w="40.0" x="548.6777954101562" y="1255.648681640625" fill="#ff9999" width="1" outline="#666666" cy:nodeTransparency="1.0" cy:nodeLabelFont="SansSerif.bold-0-12" cy:borderLineType="solid"/>
  </node>
  <node label="Rv1853" id="-1059">
    <att type="string" name="canonicalName" value="Rv1853"/>
    <graphics type="ELLIPSE" h="40.0" w="40.0" x="506.78173828125" y="1271.13134765625" fill="#ff9999" width="1" outline="#666666" cy:nodeTransparency="1.0" cy:nodeLabelFont="SansSerif.bold-0-12" cy:borderLineType="solid"/>
  </node>
  <node label="Rv1825" id="-1058">
    <att type="string" name="canonicalName" value="Rv1825"/>
    <graphics type="ELLIPSE" h="40.0" w="40.0" x="549.7584228515625" y="1141.289794921875" fill="#ff9999" width="1" outline="#666666" cy:nodeTransparency="1.0" cy:nodeLabelFont="SansSerif.bold-0-12" cy:borderLineType="solid"/>
  </node>
  <node label="Rv1824" id="-1057">
    <att type="string" name="canonicalName" value="Rv1824"/>
    <graphics type="ELLIPSE" h="40.0" w="40.0" x="442.94915771484375" y="1465.254638671875" fill="#ff9999" width="1" outline="#666666" cy:nodeTransparency="1.0" cy:nodeLabelFont="SansSerif.bold-0-12" cy:borderLineType="solid"/>
  </node>
  <node label="Rv1823" id="-1056">
    <att type="string" name="canonicalName" value="Rv1823"/>
    <graphics type="ELLIPSE" h="40.0" w="40.0" x="599.1760864257812" y="1305.39208984375" fill="#ff9999" width="1" outline="#666666" cy:nodeTransparency="1.0" cy:nodeLabelFont="SansSerif.bold-0-12" cy:borderLineType="solid"/>
  </node>
  <node label="Rv1536" id="-1055">
    <att type="string" name="canonicalName" value="Rv1536"/>
    <graphics type="ELLIPSE" h="40.0" w="40.0" x="512.0527954101562" y="1400.090576171875" fill="#ff9999" width="1" outline="#666666" cy:nodeTransparency="1.0" cy:nodeLabelFont="SansSerif.bold-0-12" cy:borderLineType="solid"/>
  </node>
  <node label="Rv1469" id="-1054">
    <att type="string" name="canonicalName" value="Rv1469"/>
    <graphics type="ELLIPSE" h="40.0" w="40.0" x="632.4098510742188" y="1402.966796875" fill="#ff9999" width="1" outline="#666666" cy:nodeTransparency="1.0" cy:nodeLabelFont="SansSerif.bold-0-12" cy:borderLineType="solid"/>
  </node>
  <node label="Rv1467c" id="-1053">
    <att type="string" name="canonicalName" value="Rv1467c"/>
    <graphics type="ELLIPSE" h="40.0" w="40.0" x="653.1039428710938" y="1379.0633544921875" fill="#ff9999" width="1" outline="#666666" cy:nodeTransparency="1.0" cy:nodeLabelFont="SansSerif.bold-0-12" cy:borderLineType="solid"/>
  </node>
  <node label="Rv1441c" id="-1052">
    <att type="string" name="canonicalName" value="Rv1441c"/>
    <graphics type="ELLIPSE" h="40.0" w="40.0" x="588.4552001953125" y="1196.2706298828125" fill="#ff9999" width="1" outline="#666666" cy:nodeTransparency="1.0" cy:nodeLabelFont="SansSerif.bold-0-12" cy:borderLineType="solid"/>
  </node>
  <node label="Rv1315" id="-1051">
    <att type="string" name="canonicalName" value="Rv1315"/>
    <graphics type="ELLIPSE" h="40.0" w="40.0" x="616.572509765625" y="1111.721435546875" fill="#ff9999" width="1" outline="#666666" cy:nodeTransparency="1.0" cy:nodeLabelFont="SansSerif.bold-0-12" cy:borderLineType="solid"/>
  </node>
  <node label="Rv1299" id="-1050">
    <att type="string" name="canonicalName" value="Rv1299"/>
    <graphics type="ELLIPSE" h="40.0" w="40.0" x="480.2855224609375" y="1486.9140625" fill="#ff9999" width="1" outline="#666666" cy:nodeTransparency="1.0" cy:nodeLabelFont="SansSerif.bold-0-12" cy:borderLineType="solid"/>
  </node>
  <node label="Rv1296" id="-1049">
    <att type="string" name="canonicalName" value="Rv1296"/>
    <graphics type="ELLIPSE" h="40.0" w="40.0" x="501.5523681640625" y="1168.1357421875" fill="#ff9999" width="1" outline="#666666" cy:nodeTransparency="1.0" cy:nodeLabelFont="SansSerif.bold-0-12" cy:borderLineType="solid"/>
  </node>
  <node label="Rv1280c" id="-1048">
    <att type="string" name="canonicalName" value="Rv1280c"/>
    <graphics type="ELLIPSE" h="40.0" w="40.0" x="439.10052490234375" y="1397.2557373046875" fill="#ff9999" width="1" outline="#666666" cy:nodeTransparency="1.0" cy:nodeLabelFont="SansSerif.bold-0-12" cy:borderLineType="solid"/>
  </node>
  <node label="Rv1270c" id="-1047">
    <att type="string" name="canonicalName" value="Rv1270c"/>
    <graphics type="ELLIPSE" h="40.0" w="40.0" x="572.9237060546875" y="1388.0152587890625" fill="#ff9999" width="1" outline="#666666" cy:nodeTransparency="1.0" cy:nodeLabelFont="SansSerif.bold-0-12" cy:borderLineType="solid"/>
  </node>
  <node label="Rv1193" id="-1046">
    <att type="string" name="canonicalName" value="Rv1193"/>
    <graphics type="ELLIPSE" h="40.0" w="40.0" x="637.8768920898438" y="1249.2237548828125" fill="#ff9999" width="1" outline="#666666" cy:nodeTransparency="1.0" cy:nodeLabelFont="SansSerif.bold-0-12" cy:borderLineType="solid"/>
  </node>
  <node label="Rv1172c" id="-1045">
    <att type="string" name="canonicalName" value="Rv1172c"/>
    <graphics type="ELLIPSE" h="40.0" w="40.0" x="644.1544799804688" y="1292.981201171875" fill="#ff9999" width="1" outline="#666666" cy:nodeTransparency="1.0" cy:nodeLabelFont="SansSerif.bold-0-12" cy:borderLineType="solid"/>
  </node>
  <node label="Rv1092c" id="-1044">
    <att type="string" name="canonicalName" value="Rv1092c"/>
    <graphics type="ELLIPSE" h="40.0" w="40.0" x="945.1009521484375" y="1632.0335693359375" fill="#ff9999" width="1" outline="#666666" cy:nodeTransparency="1.0" cy:nodeLabelFont="SansSerif.bold-0-12" cy:borderLineType="solid"/>
  </node>
  <node label="Rv1007c" id="-1043">
    <att type="string" name="canonicalName" value="Rv1007c"/>
    <graphics type="ELLIPSE" h="40.0" w="40.0" x="551.5646362304688" y="1285.6966552734375" fill="#ff9999" width="1" outline="#666666" cy:nodeTransparency="1.0" cy:nodeLabelFont="SansSerif.bold-0-12" cy:borderLineType="solid"/>
  </node>
  <node label="Rv0924c" id="-1042">
    <att type="string" name="canonicalName" value="Rv0924c"/>
    <graphics type="ELLIPSE" h="40.0" w="40.0" x="679.246826171875" y="1209.6114501953125" fill="#ff9999" width="1" outline="#666666" cy:nodeTransparency="1.0" cy:nodeLabelFont="SansSerif.bold-0-12" cy:borderLineType="solid"/>
  </node>
  <node label="Rv0893c" id="-1041">
    <att type="string" name="canonicalName" value="Rv0893c"/>
    <graphics type="ELLIPSE" h="40.0" w="40.0" x="658.2255249023438" y="1334.981201171875" fill="#ff9999" width="1" outline="#666666" cy:nodeTransparency="1.0" cy:nodeLabelFont="SansSerif.bold-0-12" cy:borderLineType="solid"/>
  </node>
  <node label="Rv0890c" id="-1040">
    <att type="string" name="canonicalName" value="Rv0890c"/>
    <graphics type="ELLIPSE" h="40.0" w="40.0" x="507.19805908203125" y="1451.63232421875" fill="#ff9999" width="1" outline="#666666" cy:nodeTransparency="1.0" cy:nodeLabelFont="SansSerif.bold-0-12" cy:borderLineType="solid"/>
  </node>
  <node label="Rv0866" id="-1039">
    <att type="string" name="canonicalName" value="Rv0866"/>
    <graphics type="ELLIPSE" h="40.0" w="40.0" x="600.5084228515625" y="1492.3240966796875" fill="#ff9999" width="1" outline="#666666" cy:nodeTransparency="1.0" cy:nodeLabelFont="SansSerif.bold-0-12" cy:borderLineType="solid"/>
  </node>
  <node label="Rv0815c" id="-1038">
    <att type="string" name="canonicalName" value="Rv0815c"/>
    <graphics type="ELLIPSE" h="40.0" w="40.0" x="465.69183349609375" y="1300.73291015625" fill="#ff9999" width="1" outline="#666666" cy:nodeTransparency="1.0" cy:nodeLabelFont="SansSerif.bold-0-12" cy:borderLineType="solid"/>
  </node>
  <node label="Rv0737" id="-1037">
    <att type="string" name="canonicalName" value="Rv0737"/>
    <graphics type="ELLIPSE" h="40.0" w="40.0" x="429.0440673828125" y="1304.8748779296875" fill="#ff9999" width="1" outline="#666666" cy:nodeTransparency="1.0" cy:nodeLabelFont="SansSerif.bold-0-12" cy:borderLineType="solid"/>
  </node>
  <node label="Rv0676c" id="-1036">
    <att type="string" name="canonicalName" value="Rv0676c"/>
    <graphics type="ELLIPSE" h="40.0" w="40.0" x="501.15203857421875" y="1206.07373046875" fill="#ff9999" width="1" outline="#666666" cy:nodeTransparency="1.0" cy:nodeLabelFont="SansSerif.bold-0-12" cy:borderLineType="solid"/>
  </node>
  <node label="Rv0652" id="-1035">
    <att type="string" name="canonicalName" value="Rv0652"/>
    <graphics type="ELLIPSE" h="40.0" w="40.0" x="604.2373046875" y="1231.0316162109375" fill="#ff9999" width="1" outline="#666666" cy:nodeTransparency="1.0" cy:nodeLabelFont="SansSerif.bold-0-12" cy:borderLineType="solid"/>
  </node>
  <node label="Rv0542c" id="-1034">
    <att type="string" name="canonicalName" value="Rv0542c"/>
    <graphics type="ELLIPSE" h="40.0" w="40.0" x="631.624267578125" y="1475.615966796875" fill="#ff9999" width="1" outline="#666666" cy:nodeTransparency="1.0" cy:nodeLabelFont="SansSerif.bold-0-12" cy:borderLineType="solid"/>
  </node>
  <node label="Rv0507" id="-1033">
    <att type="string" name="canonicalName" value="Rv0507"/>
    <graphics type="ELLIPSE" h="40.0" w="40.0" x="639.27099609375" y="1513.64892578125" fill="#ff9999" width="1" outline="#666666" cy:nodeTransparency="1.0" cy:nodeLabelFont="SansSerif.bold-0-12" cy:borderLineType="solid"/>
  </node>
  <node label="Rv0437c" id="-1032">
    <att type="string" name="canonicalName" value="Rv0437c"/>
    <graphics type="ELLIPSE" h="40.0" w="40.0" x="501.92718505859375" y="1534.8052978515625" fill="#ff9999" width="1" outline="#666666" cy:nodeTransparency="1.0" cy:nodeLabelFont="SansSerif.bold-0-12" cy:borderLineType="solid"/>
  </node>
  <node label="Rv0419" id="-1031">
    <att type="string" name="canonicalName" value="Rv0419"/>
    <graphics type="ELLIPSE" h="40.0" w="40.0" x="639.4320678710938" y="1206.769775390625" fill="#ff9999" width="1" outline="#666666" cy:nodeTransparency="1.0" cy:nodeLabelFont="SansSerif.bold-0-12" cy:borderLineType="solid"/>
  </node>
  <node label="Rv0360c" id="-1030">
    <att type="string" name="canonicalName" value="Rv0360c"/>
    <graphics type="ELLIPSE" h="40.0" w="40.0" x="544.581787109375" y="1420.0157470703125" fill="#ff9999" width="1" outline="#666666" cy:nodeTransparency="1.0" cy:nodeLabelFont="SansSerif.bold-0-12" cy:borderLineType="solid"/>
  </node>
  <node label="Rv0328" id="-1029">
    <att type="string" name="canonicalName" value="Rv0328"/>
    <graphics type="ELLIPSE" h="40.0" w="40.0" x="549.8916015625" y="1334.573974609375" fill="#ff9999" width="1" outline="#666666" cy:nodeTransparency="1.0" cy:nodeLabelFont="SansSerif.bold-0-12" cy:borderLineType="solid"/>
  </node>
  <node label="Rv0322" id="-1028">
    <att type="string" name="canonicalName" value="Rv0322"/>
    <graphics type="ELLIPSE" h="40.0" w="40.0" x="670.1708374023438" y="1447.244873046875" fill="#ff9999" width="1" outline="#666666" cy:nodeTransparency="1.0" cy:nodeLabelFont="SansSerif.bold-0-12" cy:borderLineType="solid"/>
  </node>
  <node label="Rv0296c" id="-1027">
    <att type="string" name="canonicalName" value="Rv0296c"/>
    <graphics type="ELLIPSE" h="40.0" w="40.0" x="619.0321655273438" y="1165.406005859375" fill="#ff9999" width="1" outline="#666666" cy:nodeTransparency="1.0" cy:nodeLabelFont="SansSerif.bold-0-12" cy:borderLineType="solid"/>
  </node>
  <node label="Rv0205" id="-1026">
    <att type="string" name="canonicalName" value="Rv0205"/>
    <graphics type="ELLIPSE" h="40.0" w="40.0" x="499.06036376953125" y="1349.4212646484375" fill="#ff9999" width="1" outline="#666666" cy:nodeTransparency="1.0" cy:nodeLabelFont="SansSerif.bold-0-12" cy:borderLineType="solid"/>
  </node>
  <node label="Rv0202c" id="-1025">
    <att type="string" name="canonicalName" value="Rv0202c"/>
    <graphics type="ELLIPSE" h="40.0" w="40.0" x="608.4210205078125" y="1348.2308349609375" fill="#ff9999" width="1" outline="#666666" cy:nodeTransparency="1.0" cy:nodeLabelFont="SansSerif.bold-0-12" cy:borderLineType="solid"/>
  </node>
  <node label="Rv0158" id="-1024">
    <att type="string" name="canonicalName" value="Rv0158"/>
    <graphics type="ELLIPSE" h="40.0" w="40.0" x="407.66375732421875" y="1353.1092529296875" fill="#ff9999" width="1" outline="#666666" cy:nodeTransparency="1.0" cy:nodeLabelFont="SansSerif.bold-0-12" cy:borderLineType="solid"/>
  </node>
  <node label="Rv0152c" id="-1023">
    <att type="string" name="canonicalName" value="Rv0152c"/>
    <graphics type="ELLIPSE" h="40.0" w="40.0" x="678.6546630859375" y="1152.224853515625" fill="#ff9999" width="1" outline="#666666" cy:nodeTransparency="1.0" cy:nodeLabelFont="SansSerif.bold-0-12" cy:borderLineType="solid"/>
  </node>
  <node label="Rv0043c" id="-1022">
    <att type="string" name="canonicalName" value="Rv0043c"/>
    <graphics type="ELLIPSE" h="40.0" w="40.0" x="467.6895751953125" y="1246.6263427734375" fill="#ff9999" width="1" outline="#666666" cy:nodeTransparency="1.0" cy:nodeLabelFont="SansSerif.bold-0-12" cy:borderLineType="solid"/>
  </node>
  <node label="Rv0023" id="-1021">
    <att type="string" name="canonicalName" value="Rv0023"/>
    <graphics type="ELLIPSE" h="40.0" w="40.0" x="462.51611328125" y="1355.0330810546875" fill="#ff9999" width="1" outline="#666666" cy:nodeTransparency="1.0" cy:nodeLabelFont="SansSerif.bold-0-12" cy:borderLineType="solid"/>
  </node>
  <node label="Rv0012" id="-1020">
    <att type="string" name="canonicalName" value="Rv0012"/>
    <graphics type="ELLIPSE" h="40.0" w="40.0" x="481.194580078125" y="1391.60302734375" fill="#ff9999" width="1" outline="#666666" cy:nodeTransparency="1.0" cy:nodeLabelFont="SansSerif.bold-0-12" cy:borderLineType="solid"/>
  </node>
  <node label="Rv0011c" id="-1019">
    <att type="string" name="canonicalName" value="Rv0011c"/>
    <graphics type="ELLIPSE" h="40.0" w="40.0" x="564.5947265625" y="1483.8682861328125" fill="#ff9999" width="1" outline="#666666" cy:nodeTransparency="1.0" cy:nodeLabelFont="SansSerif.bold-0-12" cy:borderLineType="solid"/>
  </node>
  <node label="Rv1589" id="-1018">
    <att type="string" name="canonicalName" value="Rv1589"/>
    <graphics type="ELLIPSE" h="40.0" w="40.0" x="2452.8798828125" y="0.0" fill="#ff9999" width="1" outline="#666666" cy:nodeTransparency="1.0" cy:nodeLabelFont="SansSerif.bold-0-12" cy:borderLineType="solid"/>
  </node>
  <node label="Rv1568" id="-1017">
    <att type="string" name="canonicalName" value="Rv1568"/>
    <graphics type="ELLIPSE" h="40.0" w="40.0" x="2535.48486328125" y="209.35028076171875" fill="#ff9999" width="1" outline="#666666" cy:nodeTransparency="1.0" cy:nodeLabelFont="SansSerif.bold-0-12" cy:borderLineType="solid"/>
  </node>
  <node label="Rv1176c" id="-1016">
    <att type="string" name="canonicalName" value="Rv1176c"/>
    <graphics type="ELLIPSE" h="40.0" w="40.0" x="2391.0810546875" y="152.79620361328125" fill="#ff9999" width="1" outline="#666666" cy:nodeTransparency="1.0" cy:nodeLabelFont="SansSerif.bold-0-12" cy:borderLineType="solid"/>
  </node>
  <node label="Rv0089" id="-1015">
    <att type="string" name="canonicalName" value="Rv0089"/>
    <graphics type="ELLIPSE" h="40.0" w="40.0" x="2602.326904296875" y="69.3731689453125" fill="#ff9999" width="1" outline="#666666" cy:nodeTransparency="1.0" cy:nodeLabelFont="SansSerif.bold-0-12" cy:borderLineType="solid"/>
  </node>
  <node label="Rv3279c" id="-1014">
    <att type="string" name="canonicalName" value="Rv3279c"/>
    <graphics type="ELLIPSE" h="40.0" w="40.0" x="2494.4033203125" y="105.18563842773438" fill="#ff9999" width="1" outline="#666666" cy:nodeTransparency="1.0" cy:nodeLabelFont="SansSerif.bold-0-12" cy:borderLineType="solid"/>
  </node>
  <node label="Rv3463" id="-1013">
    <att type="string" name="canonicalName" value="Rv3463"/>
    <graphics type="ELLIPSE" h="40.0" w="40.0" x="750.6890869140625" y="1263.6529541015625" fill="#ff9999" width="1" outline="#666666" cy:nodeTransparency="1.0" cy:nodeLabelFont="SansSerif.bold-0-12" cy:borderLineType="solid"/>
  </node>
  <node label="Rv3206c" id="-1012">
    <att type="string" name="canonicalName" value="Rv3206c"/>
    <graphics type="ELLIPSE" h="40.0" w="40.0" x="760.5907592773438" y="1203.9178466796875" fill="#ff9999" width="1" outline="#666666" cy:nodeTransparency="1.0" cy:nodeLabelFont="SansSerif.bold-0-12" cy:borderLineType="solid"/>
  </node>
  <node label="Rv3055" id="-1011">
    <att type="string" name="canonicalName" value="Rv3055"/>
    <graphics type="ELLIPSE" h="40.0" w="40.0" x="853.131591796875" y="1374.523193359375" fill="#ff9999" width="1" outline="#666666" cy:nodeTransparency="1.0" cy:nodeLabelFont="SansSerif.bold-0-12" cy:borderLineType="solid"/>
  </node>
  <node label="Rv3054c" id="-1010">
    <att type="string" name="canonicalName" value="Rv3054c"/>
    <graphics type="ELLIPSE" h="40.0" w="40.0" x="865.8779907226562" y="1229.3212890625" fill="#ff9999" width="1" outline="#666666" cy:nodeTransparency="1.0" cy:nodeLabelFont="SansSerif.bold-0-12" cy:borderLineType="solid"/>
  </node>
  <node label="Rv2699c" id="-1009">
    <att type="string" name="canonicalName" value="Rv2699c"/>
    <graphics type="ELLIPSE" h="40.0" w="40.0" x="1063.8284912109375" y="1636.736572265625" fill="#ff9999" width="1" outline="#666666" cy:nodeTransparency="1.0" cy:nodeLabelFont="SansSerif.bold-0-12" cy:borderLineType="solid"/>
  </node>
  <node label="Rv2467" id="-1008">
    <att type="string" name="canonicalName" value="Rv2467"/>
    <graphics type="ELLIPSE" h="40.0" w="40.0" x="820.16650390625" y="1321.04736328125" fill="#ff9999" width="1" outline="#666666" cy:nodeTransparency="1.0" cy:nodeLabelFont="SansSerif.bold-0-12" cy:borderLineType="solid"/>
  </node>
  <node label="Rv1646" id="-1007">
    <att type="string" name="canonicalName" value="Rv1646"/>
    <graphics type="ELLIPSE" h="40.0" w="40.0" x="815.1932373046875" y="1265.5478515625" fill="#ff9999" width="1" outline="#666666" cy:nodeTransparency="1.0" cy:nodeLabelFont="SansSerif.bold-0-12" cy:borderLineType="solid"/>
  </node>
  <node label="Rv1645c" id="-1006">
    <att type="string" name="canonicalName" value="Rv1645c"/>
    <graphics type="ELLIPSE" h="40.0" w="40.0" x="797.055419921875" y="1244.769775390625" fill="#ff9999" width="1" outline="#666666" cy:nodeTransparency="1.0" cy:nodeLabelFont="SansSerif.bold-0-12" cy:borderLineType="solid"/>
  </node>
  <node label="Rv1471" id="-1005">
    <att type="string" name="canonicalName" value="Rv1471"/>
    <graphics type="ELLIPSE" h="40.0" w="40.0" x="831.1734619140625" y="1174.3514404296875" fill="#ff9999" width="1" outline="#666666" cy:nodeTransparency="1.0" cy:nodeLabelFont="SansSerif.bold-0-12" cy:borderLineType="solid"/>
  </node>
  <node label="Rv1334" id="-1004">
    <att type="string" name="canonicalName" value="Rv1334"/>
    <graphics type="ELLIPSE" h="40.0" w="40.0" x="829.8743896484375" y="1230.469482421875" fill="#ff9999" width="1" outline="#666666" cy:nodeTransparency="1.0" cy:nodeLabelFont="SansSerif.bold-0-12" cy:borderLineType="solid"/>
  </node>
  <node label="Rv1223" id="-1003">
    <att type="string" name="canonicalName" value="Rv1223"/>
    <graphics type="ELLIPSE" h="40.0" w="40.0" x="754.1836547851562" y="1366.5020751953125" fill="#ff9999" width="1" outline="#666666" cy:nodeTransparency="1.0" cy:nodeLabelFont="SansSerif.bold-0-12" cy:borderLineType="solid"/>
  </node>
  <node label="Rv0355c" id="-1002">
    <att type="string" name="canonicalName" value="Rv0355c"/>
    <graphics type="ELLIPSE" h="40.0" w="40.0" x="793.33203125" y="1182.626953125" fill="#ff9999" width="1" outline="#666666" cy:nodeTransparency="1.0" cy:nodeLabelFont="SansSerif.bold-0-12" cy:borderLineType="solid"/>
  </node>
  <node label="Rv0142" id="-1001">
    <att type="string" name="canonicalName" value="Rv0142"/>
    <graphics type="ELLIPSE" h="40.0" w="40.0" x="772.7429809570312" y="1301.9840087890625" fill="#ff9999" width="1" outline="#666666" cy:nodeTransparency="1.0" cy:nodeLabelFont="SansSerif.bold-0-12" cy:borderLineType="solid"/>
  </node>
  <node label="Rv3164c" id="-1000">
    <att type="string" name="canonicalName" value="Rv3164c"/>
    <graphics type="ELLIPSE" h="40.0" w="40.0" x="973.797119140625" y="1293.0958251953125" fill="#ff9999" width="1" outline="#666666" cy:nodeTransparency="1.0" cy:nodeLabelFont="SansSerif.bold-0-12" cy:borderLineType="solid"/>
  </node>
  <node label="Rv3128c" id="-999">
    <att type="string" name="canonicalName" value="Rv3128c"/>
    <graphics type="ELLIPSE" h="40.0" w="40.0" x="1728.06103515625" y="933.3106689453125" fill="#ff9999" width="1" outline="#666666" cy:nodeTransparency="1.0" cy:nodeLabelFont="SansSerif.bold-0-12" cy:borderLineType="solid"/>
  </node>
  <node label="Rv2830c" id="-998">
    <att type="string" name="canonicalName" value="Rv2830c"/>
    <graphics type="ELLIPSE" h="40.0" w="40.0" x="1599.959228515625" y="1003.1033325195312" fill="#ff9999" width="1" outline="#666666" cy:nodeTransparency="1.0" cy:nodeLabelFont="SansSerif.bold-0-12" cy:borderLineType="solid"/>
  </node>
  <node label="Rv2006" id="-997">
    <att type="string" name="canonicalName" value="Rv2006"/>
    <graphics type="ELLIPSE" h="40.0" w="40.0" x="1463.9254150390625" y="1630.2711181640625" fill="#ff9999" width="1" outline="#666666" cy:nodeTransparency="1.0" cy:nodeLabelFont="SansSerif.bold-0-12" cy:borderLineType="solid"/>
  </node>
  <node label="Rv2003c" id="-996">
    <att type="string" name="canonicalName" value="Rv2003c"/>
    <graphics type="ELLIPSE" h="40.0" w="40.0" x="1372.651123046875" y="1434.3218994140625" fill="#ff9999" width="1" outline="#666666" cy:nodeTransparency="1.0" cy:nodeLabelFont="SansSerif.bold-0-12" cy:borderLineType="solid"/>
  </node>
  <node label="Rv1734c" id="-995">
    <att type="string" name="canonicalName" value="Rv1734c"/>
    <graphics type="ELLIPSE" h="40.0" w="40.0" x="1766.2567138671875" y="1227.9949951171875" fill="#ff9999" width="1" outline="#666666" cy:nodeTransparency="1.0" cy:nodeLabelFont="SansSerif.bold-0-12" cy:borderLineType="solid"/>
  </node>
  <node label="Rv0571c" id="-994">
    <att type="string" name="canonicalName" value="Rv0571c"/>
    <graphics type="ELLIPSE" h="40.0" w="40.0" x="1483.1622314453125" y="986.9171142578125" fill="#ff9999" width="1" outline="#666666" cy:nodeTransparency="1.0" cy:nodeLabelFont="SansSerif.bold-0-12" cy:borderLineType="solid"/>
  </node>
  <node label="Rv0083" id="-993">
    <att type="string" name="canonicalName" value="Rv0083"/>
    <graphics type="ELLIPSE" h="40.0" w="40.0" x="1498.620849609375" y="1086.564453125" fill="#ff9999" width="1" outline="#666666" cy:nodeTransparency="1.0" cy:nodeLabelFont="SansSerif.bold-0-12" cy:borderLineType="solid"/>
  </node>
  <node label="Rv0082" id="-992">
    <att type="string" name="canonicalName" value="Rv0082"/>
    <graphics type="ELLIPSE" h="40.0" w="40.0" x="1642.2105712890625" y="1058.377197265625" fill="#ff9999" width="1" outline="#666666" cy:nodeTransparency="1.0" cy:nodeLabelFont="SansSerif.bold-0-12" cy:borderLineType="solid"/>
  </node>
  <node label="Rv3089" id="-991">
    <att type="string" name="canonicalName" value="Rv3089"/>
    <graphics type="ELLIPSE" h="40.0" w="40.0" x="727.2347412109375" y="2304.012939453125" fill="#ff9999" width="1" outline="#666666" cy:nodeTransparency="1.0" cy:nodeLabelFont="SansSerif.bold-0-12" cy:borderLineType="solid"/>
  </node>
  <node label="Rv3088" id="-990">
    <att type="string" name="canonicalName" value="Rv3088"/>
    <graphics type="ELLIPSE" h="40.0" w="40.0" x="267.57415771484375" y="2709.696533203125" fill="#ff9999" width="1" outline="#666666" cy:nodeTransparency="1.0" cy:nodeLabelFont="SansSerif.bold-0-12" cy:borderLineType="solid"/>
  </node>
  <node label="Rv3087" id="-989">
    <att type="string" name="canonicalName" value="Rv3087"/>
    <graphics type="ELLIPSE" h="40.0" w="40.0" x="337.49609375" y="2708.657470703125" fill="#ff9999" width="1" outline="#666666" cy:nodeTransparency="1.0" cy:nodeLabelFont="SansSerif.bold-0-12" cy:borderLineType="solid"/>
  </node>
  <node label="Rv3086" id="-988">
    <att type="string" name="canonicalName" value="Rv3086"/>
    <graphics type="ELLIPSE" h="40.0" w="40.0" x="221.57354736328125" y="2540.921142578125" fill="#ff9999" width="1" outline="#666666" cy:nodeTransparency="1.0" cy:nodeLabelFont="SansSerif.bold-0-12" cy:borderLineType="solid"/>
  </node>
  <node label="Rv3085" id="-987">
    <att type="string" name="canonicalName" value="Rv3085"/>
    <graphics type="ELLIPSE" h="40.0" w="39.99993896484375" x="193.10308837890625" y="2598.2236328125" fill="#ff9999" width="1" outline="#666666" cy:nodeTransparency="1.0" cy:nodeLabelFont="SansSerif.bold-0-12" cy:borderLineType="solid"/>
  </node>
  <node label="Rv3084" id="-986">
    <att type="string" name="canonicalName" value="Rv3084"/>
    <graphics type="ELLIPSE" h="40.0" w="40.0" x="266.569580078125" y="2637.0810546875" fill="#ff9999" width="1" outline="#666666" cy:nodeTransparency="1.0" cy:nodeLabelFont="SansSerif.bold-0-12" cy:borderLineType="solid"/>
  </node>
  <node label="Rv3083" id="-985">
    <att type="string" name="canonicalName" value="Rv3083"/>
    <graphics type="ELLIPSE" h="40.0" w="40.0" x="206.821044921875" y="2665.36474609375" fill="#ff9999" width="1" outline="#666666" cy:nodeTransparency="1.0" cy:nodeLabelFont="SansSerif.bold-0-12" cy:borderLineType="solid"/>
  </node>
  <node label="Rv3082c" id="-984">
    <att type="string" name="canonicalName" value="Rv3082c"/>
    <graphics type="ELLIPSE" h="40.0" w="40.0" x="363.069091796875" y="2562.77734375" fill="#ff9999" width="1" outline="#666666" cy:nodeTransparency="1.0" cy:nodeLabelFont="SansSerif.bold-0-12" cy:borderLineType="solid"/>
  </node>
  <node label="Rv2117" id="-983">
    <att type="string" name="canonicalName" value="Rv2117"/>
    <graphics type="ELLIPSE" h="40.0" w="40.0" x="843.08935546875" y="2173.77587890625" fill="#ff9999" width="1" outline="#666666" cy:nodeTransparency="1.0" cy:nodeLabelFont="SansSerif.bold-0-12" cy:borderLineType="solid"/>
  </node>
  <node label="Rv1781c" id="-982">
    <att type="string" name="canonicalName" value="Rv1781c"/>
    <graphics type="ELLIPSE" h="40.0" w="40.0" x="613.8846435546875" y="2241.15576171875" fill="#ff9999" width="1" outline="#666666" cy:nodeTransparency="1.0" cy:nodeLabelFont="SansSerif.bold-0-12" cy:borderLineType="solid"/>
  </node>
  <node label="Rv1328" id="-981">
    <att type="string" name="canonicalName" value="Rv1328"/>
    <graphics type="ELLIPSE" h="40.0" w="40.0" x="646.6392211914062" y="2301.357421875" fill="#ff9999" width="1" outline="#666666" cy:nodeTransparency="1.0" cy:nodeLabelFont="SansSerif.bold-0-12" cy:borderLineType="solid"/>
  </node>
  <node label="Rv1238" id="-980">
    <att type="string" name="canonicalName" value="Rv1238"/>
    <graphics type="ELLIPSE" h="40.0" w="40.0" x="836.38232421875" y="2025.313720703125" fill="#ff9999" width="1" outline="#666666" cy:nodeTransparency="1.0" cy:nodeLabelFont="SansSerif.bold-0-12" cy:borderLineType="solid"/>
  </node>
  <node label="Rv1237" id="-979">
    <att type="string" name="canonicalName" value="Rv1237"/>
    <graphics type="ELLIPSE" h="40.0" w="40.0" x="848.30908203125" y="2137.990966796875" fill="#ff9999" width="1" outline="#666666" cy:nodeTransparency="1.0" cy:nodeLabelFont="SansSerif.bold-0-12" cy:borderLineType="solid"/>
  </node>
  <node label="Rv1235" id="-978">
    <att type="string" name="canonicalName" value="Rv1235"/>
    <graphics type="ELLIPSE" h="40.0" w="40.0" x="894.9437255859375" y="2114.54052734375" fill="#ff9999" width="1" outline="#666666" cy:nodeTransparency="1.0" cy:nodeLabelFont="SansSerif.bold-0-12" cy:borderLineType="solid"/>
  </node>
  <node label="Rv3080c" id="-977">
    <att type="string" name="canonicalName" value="Rv3080c"/>
    <graphics type="ELLIPSE" h="40.0" w="40.0" x="762.3153686523438" y="2092.783935546875" fill="#ff9999" width="1" outline="#666666" cy:nodeTransparency="1.0" cy:nodeLabelFont="SansSerif.bold-0-12" cy:borderLineType="solid"/>
  </node>
  <node label="Rv3776" id="-976">
    <att type="string" name="canonicalName" value="Rv3776"/>
    <graphics type="ELLIPSE" h="40.0" w="40.0" x="1709.20361328125" y="294.2630615234375" fill="#ff9999" width="1" outline="#666666" cy:nodeTransparency="1.0" cy:nodeLabelFont="SansSerif.bold-0-12" cy:borderLineType="solid"/>
  </node>
  <node label="Rv3395c" id="-975">
    <att type="string" name="canonicalName" value="Rv3395c"/>
    <graphics type="ELLIPSE" h="40.0" w="40.0" x="1629.951171875" y="154.146484375" fill="#ff9999" width="1" outline="#666666" cy:nodeTransparency="1.0" cy:nodeLabelFont="SansSerif.bold-0-12" cy:borderLineType="solid"/>
  </node>
  <node label="Rv3370c" id="-974">
    <att type="string" name="canonicalName" value="Rv3370c"/>
    <graphics type="ELLIPSE" h="40.0" w="40.0" x="1734.838134765625" y="136.6302490234375" fill="#ff9999" width="1" outline="#666666" cy:nodeTransparency="1.0" cy:nodeLabelFont="SansSerif.bold-0-12" cy:borderLineType="solid"/>
  </node>
  <node label="Rv3074" id="-973">
    <att type="string" name="canonicalName" value="Rv3074"/>
    <graphics type="ELLIPSE" h="40.0" w="40.0" x="1760.4127197265625" y="327.1002197265625" fill="#ff9999" width="1" outline="#666666" cy:nodeTransparency="1.0" cy:nodeLabelFont="SansSerif.bold-0-12" cy:borderLineType="solid"/>
  </node>
  <node label="Rv2737c" id="-972">
    <att type="string" name="canonicalName" value="Rv2737c"/>
    <graphics type="ELLIPSE" h="40.0" w="40.0" x="1687.92138671875" y="170.7835693359375" fill="#ff9999" width="1" outline="#666666" cy:nodeTransparency="1.0" cy:nodeLabelFont="SansSerif.bold-0-12" cy:borderLineType="solid"/>
  </node>
  <node label="Rv2719c" id="-971">
    <att type="string" name="canonicalName" value="Rv2719c"/>
    <graphics type="ELLIPSE" h="40.0" w="40.0" x="1575.2166748046875" y="178.2713623046875" fill="#ff9999" width="1" outline="#666666" cy:nodeTransparency="1.0" cy:nodeLabelFont="SansSerif.bold-0-12" cy:borderLineType="solid"/>
  </node>
  <node label="Rv2703" id="-970">
    <att type="string" name="canonicalName" value="Rv2703"/>
    <graphics type="ELLIPSE" h="40.0" w="40.0" x="1200.691650390625" y="833.0731811523438" fill="#ff9999" width="1" outline="#666666" cy:nodeTransparency="1.0" cy:nodeLabelFont="SansSerif.bold-0-12" cy:borderLineType="solid"/>
  </node>
  <node label="Rv2579" id="-969">
    <att type="string" name="canonicalName" value="Rv2579"/>
    <graphics type="ELLIPSE" h="40.0" w="40.0" x="1534.7989501953125" y="225.3321533203125" fill="#ff9999" width="1" outline="#666666" cy:nodeTransparency="1.0" cy:nodeLabelFont="SansSerif.bold-0-12" cy:borderLineType="solid"/>
  </node>
  <node label="Rv2343c" id="-968">
    <att type="string" name="canonicalName" value="Rv2343c"/>
    <graphics type="ELLIPSE" h="40.0" w="40.0" x="1610.8660888671875" y="103.1368408203125" fill="#ff9999" width="1" outline="#666666" cy:nodeTransparency="1.0" cy:nodeLabelFont="SansSerif.bold-0-12" cy:borderLineType="solid"/>
  </node>
  <node label="Rv2100" id="-967">
    <att type="string" name="canonicalName" value="Rv2100"/>
    <graphics type="ELLIPSE" h="40.0" w="40.0" x="1656.34619140625" y="263.166015625" fill="#ff9999" width="1" outline="#666666" cy:nodeTransparency="1.0" cy:nodeLabelFont="SansSerif.bold-0-12" cy:borderLineType="solid"/>
  </node>
  <node label="Rv1702c" id="-966">
    <att type="string" name="canonicalName" value="Rv1702c"/>
    <graphics type="ELLIPSE" h="40.0" w="40.0" x="1595.5614013671875" y="237.1595458984375" fill="#ff9999" width="1" outline="#666666" cy:nodeTransparency="1.0" cy:nodeLabelFont="SansSerif.bold-0-12" cy:borderLineType="solid"/>
  </node>
  <node label="Rv1696" id="-965">
    <att type="string" name="canonicalName" value="Rv1696"/>
    <graphics type="ELLIPSE" h="40.0" w="40.0" x="1750.448486328125" y="190.871337890625" fill="#ff9999" width="1" outline="#666666" cy:nodeTransparency="1.0" cy:nodeLabelFont="SansSerif.bold-0-12" cy:borderLineType="solid"/>
  </node>
  <node label="Rv1638" id="-964">
    <att type="string" name="canonicalName" value="Rv1638"/>
    <graphics type="ELLIPSE" h="40.0" w="40.0" x="1644.249267578125" y="205.4627685546875" fill="#ff9999" width="1" outline="#666666" cy:nodeTransparency="1.0" cy:nodeLabelFont="SansSerif.bold-0-12" cy:borderLineType="solid"/>
  </node>
  <node label="Rv1633" id="-963">
    <att type="string" name="canonicalName" value="Rv1633"/>
    <graphics type="ELLIPSE" h="40.0" w="40.0" x="1749.52294921875" y="255.8514404296875" fill="#ff9999" width="1" outline="#666666" cy:nodeTransparency="1.0" cy:nodeLabelFont="SansSerif.bold-0-12" cy:borderLineType="solid"/>
  </node>
  <node label="Rv1420" id="-962">
    <att type="string" name="canonicalName" value="Rv1420"/>
    <graphics type="ELLIPSE" h="40.0" w="40.0" x="1802.12939453125" y="286.3095703125" fill="#ff9999" width="1" outline="#666666" cy:nodeTransparency="1.0" cy:nodeLabelFont="SansSerif.bold-0-12" cy:borderLineType="solid"/>
  </node>
  <node label="Rv1000c" id="-961">
    <att type="string" name="canonicalName" value="Rv1000c"/>
    <graphics type="ELLIPSE" h="40.0" w="40.0" x="1476.646484375" y="213.5767822265625" fill="#ff9999" width="1" outline="#666666" cy:nodeTransparency="1.0" cy:nodeLabelFont="SansSerif.bold-0-12" cy:borderLineType="solid"/>
  </node>
  <node label="Rv0949" id="-960">
    <att type="string" name="canonicalName" value="Rv0949"/>
    <graphics type="ELLIPSE" h="40.0" w="40.0" x="1674.0478515625" y="111.013916015625" fill="#ff9999" width="1" outline="#666666" cy:nodeTransparency="1.0" cy:nodeLabelFont="SansSerif.bold-0-12" cy:borderLineType="solid"/>
  </node>
  <node label="Rv0515" id="-959">
    <att type="string" name="canonicalName" value="Rv0515"/>
    <graphics type="ELLIPSE" h="40.0" w="40.0" x="1507.35498046875" y="157.020263671875" fill="#ff9999" width="1" outline="#666666" cy:nodeTransparency="1.0" cy:nodeLabelFont="SansSerif.bold-0-12" cy:borderLineType="solid"/>
  </node>
  <node label="Rv0336" id="-958">
    <att type="string" name="canonicalName" value="Rv0336"/>
    <graphics type="ELLIPSE" h="40.0" w="40.0" x="1701.8170166015625" y="224.9813232421875" fill="#ff9999" width="1" outline="#666666" cy:nodeTransparency="1.0" cy:nodeLabelFont="SansSerif.bold-0-12" cy:borderLineType="solid"/>
  </node>
  <node label="Rv0071" id="-957">
    <att type="string" name="canonicalName" value="Rv0071"/>
    <graphics type="ELLIPSE" h="40.0" w="40.0" x="1555.416015625" y="123.04833984375" fill="#ff9999" width="1" outline="#666666" cy:nodeTransparency="1.0" cy:nodeLabelFont="SansSerif.bold-0-12" cy:borderLineType="solid"/>
  </node>
  <node label="Rv0054" id="-956">
    <att type="string" name="canonicalName" value="Rv0054"/>
    <graphics type="ELLIPSE" h="40.0" w="40.0" x="1797.578369140625" y="219.20654296875" fill="#ff9999" width="1" outline="#666666" cy:nodeTransparency="1.0" cy:nodeLabelFont="SansSerif.bold-0-12" cy:borderLineType="solid"/>
  </node>
  <node label="Rv3840" id="-955">
    <att type="string" name="canonicalName" value="Rv3840"/>
    <graphics type="ELLIPSE" h="40.0" w="40.0" x="1754.464111328125" y="793.4849243164062" fill="#ff9999" width="1" outline="#666666" cy:nodeTransparency="1.0" cy:nodeLabelFont="SansSerif.bold-0-12" cy:borderLineType="solid"/>
  </node>
  <node label="Rv3839" id="-954">
    <att type="string" name="canonicalName" value="Rv3839"/>
    <graphics type="ELLIPSE" h="40.0" w="40.0" x="1388.137939453125" y="610.9121704101562" fill="#ff9999" width="1" outline="#666666" cy:nodeTransparency="1.0" cy:nodeLabelFont="SansSerif.bold-0-12" cy:borderLineType="solid"/>
  </node>
  <node label="Rv3838c" id="-953">
    <att type="string" name="canonicalName" value="Rv3838c"/>
    <graphics type="ELLIPSE" h="40.0" w="40.0" x="1467.555419921875" y="681.6959228515625" fill="#ff9999" width="1" outline="#666666" cy:nodeTransparency="1.0" cy:nodeLabelFont="SansSerif.bold-0-12" cy:borderLineType="solid"/>
  </node>
  <node label="Rv3489" id="-952">
    <att type="string" name="canonicalName" value="Rv3489"/>
    <graphics type="ELLIPSE" h="40.0" w="40.0" x="1518.523681640625" y="630.5380859375" fill="#ff9999" width="1" outline="#666666" cy:nodeTransparency="1.0" cy:nodeLabelFont="SansSerif.bold-0-12" cy:borderLineType="solid"/>
  </node>
  <node label="Rv3425" id="-951">
    <att type="string" name="canonicalName" value="Rv3425"/>
    <graphics type="ELLIPSE" h="40.0" w="40.0" x="1556.305908203125" y="572.9912719726562" fill="#ff9999" width="1" outline="#666666" cy:nodeTransparency="1.0" cy:nodeLabelFont="SansSerif.bold-0-12" cy:borderLineType="solid"/>
  </node>
  <node label="Rv3424c" id="-950">
    <att type="string" name="canonicalName" value="Rv3424c"/>
    <graphics type="ELLIPSE" h="40.0" w="40.0" x="1456.1220703125" y="581.5609130859375" fill="#ff9999" width="1" outline="#666666" cy:nodeTransparency="1.0" cy:nodeLabelFont="SansSerif.bold-0-12" cy:borderLineType="solid"/>
  </node>
  <node label="Rv3178" id="-949">
    <att type="string" name="canonicalName" value="Rv3178"/>
    <graphics type="ELLIPSE" h="40.0" w="40.0" x="1705.368896484375" y="722.3067016601562" fill="#ff9999" width="1" outline="#666666" cy:nodeTransparency="1.0" cy:nodeLabelFont="SansSerif.bold-0-12" cy:borderLineType="solid"/>
  </node>
  <node label="Rv3126c" id="-948">
    <att type="string" name="canonicalName" value="Rv3126c"/>
    <graphics type="ELLIPSE" h="40.0" w="40.0" x="1430.6448974609375" y="969.0576782226562" fill="#ff9999" width="1" outline="#666666" cy:nodeTransparency="1.0" cy:nodeLabelFont="SansSerif.bold-0-12" cy:borderLineType="solid"/>
  </node>
  <node label="Rv3010c" id="-947">
    <att type="string" name="canonicalName" value="Rv3010c"/>
    <graphics type="ELLIPSE" h="40.0" w="40.0" x="1459.17724609375" y="539.1666870117188" fill="#ff9999" width="1" outline="#666666" cy:nodeTransparency="1.0" cy:nodeLabelFont="SansSerif.bold-0-12" cy:borderLineType="solid"/>
  </node>
  <node label="Rv2865" id="-946">
    <att type="string" name="canonicalName" value="Rv2865"/>
    <graphics type="ELLIPSE" h="40.0" w="40.0" x="1751.19580078125" y="733.5399780273438" fill="#ff9999" width="1" outline="#666666" cy:nodeTransparency="1.0" cy:nodeLabelFont="SansSerif.bold-0-12" cy:borderLineType="solid"/>
  </node>
  <node label="Rv2864c" id="-945">
    <att type="string" name="canonicalName" value="Rv2864c"/>
    <graphics type="ELLIPSE" h="40.00006103515625" w="40.0" x="1707.623779296875" y="852.4330139160156" fill="#ff9999" width="1" outline="#666666" cy:nodeTransparency="1.0" cy:nodeLabelFont="SansSerif.bold-0-12" cy:borderLineType="solid"/>
  </node>
  <node label="Rv2862c" id="-944">
    <att type="string" name="canonicalName" value="Rv2862c"/>
    <graphics type="ELLIPSE" h="40.0" w="40.0" x="1439.2315673828125" y="558.6867065429688" fill="#ff9999" width="1" outline="#666666" cy:nodeTransparency="1.0" cy:nodeLabelFont="SansSerif.bold-0-12" cy:borderLineType="solid"/>
  </node>
  <node label="Rv2769c" id="-943">
    <att type="string" name="canonicalName" value="Rv2769c"/>
    <graphics type="ELLIPSE" h="40.0" w="40.0" x="1530.90966796875" y="759.5753784179688" fill="#ff9999" width="1" outline="#666666" cy:nodeTransparency="1.0" cy:nodeLabelFont="SansSerif.bold-0-12" cy:borderLineType="solid"/>
  </node>
  <node label="Rv2518c" id="-942">
    <att type="string" name="canonicalName" value="Rv2518c"/>
    <graphics type="ELLIPSE" h="40.0" w="40.0" x="1501.4512939453125" y="789.30029296875" fill="#ff9999" width="1" outline="#666666" cy:nodeTransparency="1.0" cy:nodeLabelFont="SansSerif.bold-0-12" cy:borderLineType="solid"/>
  </node>
  <node label="Rv2386c" id="-941">
    <att type="string" name="canonicalName" value="Rv2386c"/>
    <graphics type="ELLIPSE" h="40.0" w="40.0" x="1640.4725341796875" y="822.1487426757812" fill="#ff9999" width="1" outline="#666666" cy:nodeTransparency="1.0" cy:nodeLabelFont="SansSerif.bold-0-12" cy:borderLineType="solid"/>
  </node>
  <node label="Rv2385" id="-940">
    <att type="string" name="canonicalName" value="Rv2385"/>
    <graphics type="ELLIPSE" h="40.0" w="40.0" x="1268.53955078125" y="1496.0450439453125" fill="#ff9999" width="1" outline="#666666" cy:nodeTransparency="1.0" cy:nodeLabelFont="SansSerif.bold-0-12" cy:borderLineType="solid"/>
  </node>
  <node label="Rv2383c" id="-939">
    <att type="string" name="canonicalName" value="Rv2383c"/>
    <graphics type="ELLIPSE" h="40.0" w="40.0" x="1580.9541015625" y="755.48828125" fill="#ff9999" width="1" outline="#666666" cy:nodeTransparency="1.0" cy:nodeLabelFont="SansSerif.bold-0-12" cy:borderLineType="solid"/>
  </node>
  <node label="Rv2382c" id="-938">
    <att type="string" name="canonicalName" value="Rv2382c"/>
    <graphics type="ELLIPSE" h="40.0" w="40.0" x="1546.876220703125" y="654.7744750976562" fill="#ff9999" width="1" outline="#666666" cy:nodeTransparency="1.0" cy:nodeLabelFont="SansSerif.bold-0-12" cy:borderLineType="solid"/>
  </node>
  <node label="Rv2381c" id="-937">
    <att type="string" name="canonicalName" value="Rv2381c"/>
    <graphics type="ELLIPSE" h="40.0" w="40.0" x="1608.8140869140625" y="906.1146240234375" fill="#ff9999" width="1" outline="#666666" cy:nodeTransparency="1.0" cy:nodeLabelFont="SansSerif.bold-0-12" cy:borderLineType="solid"/>
  </node>
  <node label="Rv2380c" id="-936">
    <att type="string" name="canonicalName" value="Rv2380c"/>
    <graphics type="ELLIPSE" h="40.0" w="40.0" x="1465.0166015625" y="713.5117797851562" fill="#ff9999" width="1" outline="#666666" cy:nodeTransparency="1.0" cy:nodeLabelFont="SansSerif.bold-0-12" cy:borderLineType="solid"/>
  </node>
  <node label="Rv2379c" id="-935">
    <att type="string" name="canonicalName" value="Rv2379c"/>
    <graphics type="ELLIPSE" h="40.0" w="40.0" x="1614.362060546875" y="617.843017578125" fill="#ff9999" width="1" outline="#666666" cy:nodeTransparency="1.0" cy:nodeLabelFont="SansSerif.bold-0-12" cy:borderLineType="solid"/>
  </node>
  <node label="Rv2378c" id="-934">
    <att type="string" name="canonicalName" value="Rv2378c"/>
    <graphics type="ELLIPSE" h="40.0" w="40.0" x="1578.114990234375" y="861.669189453125" fill="#ff9999" width="1" outline="#666666" cy:nodeTransparency="1.0" cy:nodeLabelFont="SansSerif.bold-0-12" cy:borderLineType="solid"/>
  </node>
  <node label="Rv2377c" id="-933">
    <att type="string" name="canonicalName" value="Rv2377c"/>
    <graphics type="ELLIPSE" h="40.0" w="40.0" x="1418.1474609375" y="628.8724975585938" fill="#ff9999" width="1" outline="#666666" cy:nodeTransparency="1.0" cy:nodeLabelFont="SansSerif.bold-0-12" cy:borderLineType="solid"/>
  </node>
  <node label="Rv2336" id="-932">
    <att type="string" name="canonicalName" value="Rv2336"/>
    <graphics type="ELLIPSE" h="40.0" w="40.0" x="1120.157958984375" y="1343.652099609375" fill="#ff9999" width="1" outline="#666666" cy:nodeTransparency="1.0" cy:nodeLabelFont="SansSerif.bold-0-12" cy:borderLineType="solid"/>
  </node>
  <node label="Rv2122c" id="-931">
    <att type="string" name="canonicalName" value="Rv2122c"/>
    <graphics type="ELLIPSE" h="40.0" w="40.0" x="1330.7203369140625" y="601.0358276367188" fill="#ff9999" width="1" outline="#666666" cy:nodeTransparency="1.0" cy:nodeLabelFont="SansSerif.bold-0-12" cy:borderLineType="solid"/>
  </node>
  <node label="Rv2039c" id="-930">
    <att type="string" name="canonicalName" value="Rv2039c"/>
    <graphics type="ELLIPSE" h="40.0" w="40.0" x="1556.845947265625" y="836.6864624023438" fill="#ff9999" width="1" outline="#666666" cy:nodeTransparency="1.0" cy:nodeLabelFont="SansSerif.bold-0-12" cy:borderLineType="solid"/>
  </node>
  <node label="Rv2037c" id="-929">
    <att type="string" name="canonicalName" value="Rv2037c"/>
    <graphics type="ELLIPSE" h="40.0" w="40.0" x="1522.614013671875" y="669.6012573242188" fill="#ff9999" width="1" outline="#666666" cy:nodeTransparency="1.0" cy:nodeLabelFont="SansSerif.bold-0-12" cy:borderLineType="solid"/>
  </node>
  <node label="Rv2033c" id="-928">
    <att type="string" name="canonicalName" value="Rv2033c"/>
    <graphics type="ELLIPSE" h="40.0" w="40.0" x="1580.677978515625" y="701.9369506835938" fill="#ff9999" width="1" outline="#666666" cy:nodeTransparency="1.0" cy:nodeLabelFont="SansSerif.bold-0-12" cy:borderLineType="solid"/>
  </node>
  <node label="Rv1876" id="-927">
    <att type="string" name="canonicalName" value="Rv1876"/>
    <graphics type="ELLIPSE" h="40.0" w="40.0" x="1591.1842041015625" y="666.2625732421875" fill="#ff9999" width="1" outline="#666666" cy:nodeTransparency="1.0" cy:nodeLabelFont="SansSerif.bold-0-12" cy:borderLineType="solid"/>
  </node>
  <node label="Rv1519" id="-926">
    <att type="string" name="canonicalName" value="Rv1519"/>
    <graphics type="ELLIPSE" h="40.0" w="40.0" x="1495.4478759765625" y="695.3370971679688" fill="#ff9999" width="1" outline="#666666" cy:nodeTransparency="1.0" cy:nodeLabelFont="SansSerif.bold-0-12" cy:borderLineType="solid"/>
  </node>
  <node label="Rv1351" id="-925">
    <att type="string" name="canonicalName" value="Rv1351"/>
    <graphics type="ELLIPSE" h="40.0" w="40.0" x="1335.239990234375" y="687.174072265625" fill="#ff9999" width="1" outline="#666666" cy:nodeTransparency="1.0" cy:nodeLabelFont="SansSerif.bold-0-12" cy:borderLineType="solid"/>
  </node>
  <node label="Rv1349" id="-924">
    <att type="string" name="canonicalName" value="Rv1349"/>
    <graphics type="ELLIPSE" h="40.0" w="40.0" x="1617.616455078125" y="744.235107421875" fill="#ff9999" width="1" outline="#666666" cy:nodeTransparency="1.0" cy:nodeLabelFont="SansSerif.bold-0-12" cy:borderLineType="solid"/>
  </node>
  <node label="Rv1348" id="-923">
    <att type="string" name="canonicalName" value="Rv1348"/>
    <graphics type="ELLIPSE" h="40.0" w="40.0" x="1665.367431640625" y="655.5103759765625" fill="#ff9999" width="1" outline="#666666" cy:nodeTransparency="1.0" cy:nodeLabelFont="SansSerif.bold-0-12" cy:borderLineType="solid"/>
  </node>
  <node label="Rv1347c" id="-922">
    <att type="string" name="canonicalName" value="Rv1347c"/>
    <graphics type="ELLIPSE" h="40.0" w="40.0" x="1614.899658203125" y="792.5455932617188" fill="#ff9999" width="1" outline="#666666" cy:nodeTransparency="1.0" cy:nodeLabelFont="SansSerif.bold-0-12" cy:borderLineType="solid"/>
  </node>
  <node label="Rv1345" id="-921">
    <att type="string" name="canonicalName" value="Rv1345"/>
    <graphics type="ELLIPSE" h="40.0" w="40.0" x="1652.44189453125" y="706.7100830078125" fill="#ff9999" width="1" outline="#666666" cy:nodeTransparency="1.0" cy:nodeLabelFont="SansSerif.bold-0-12" cy:borderLineType="solid"/>
  </node>
  <node label="Rv1152" id="-920">
    <att type="string" name="canonicalName" value="Rv1152"/>
    <graphics type="ELLIPSE" h="40.0" w="40.0" x="1500.528076171875" y="556.0264282226562" fill="#ff9999" width="1" outline="#666666" cy:nodeTransparency="1.0" cy:nodeLabelFont="SansSerif.bold-0-12" cy:borderLineType="solid"/>
  </node>
  <node label="Rv1106c" id="-919">
    <att type="string" name="canonicalName" value="Rv1106c"/>
    <graphics type="ELLIPSE" h="40.0" w="40.0" x="1019.481689453125" y="659.390380859375" fill="#ff9999" width="1" outline="#666666" cy:nodeTransparency="1.0" cy:nodeLabelFont="SansSerif.bold-0-12" cy:borderLineType="solid"/>
  </node>
  <node label="Rv0669c" id="-918">
    <att type="string" name="canonicalName" value="Rv0669c"/>
    <graphics type="ELLIPSE" h="40.0" w="40.0" x="1693.461181640625" y="685.615234375" fill="#ff9999" width="1" outline="#666666" cy:nodeTransparency="1.0" cy:nodeLabelFont="SansSerif.bold-0-12" cy:borderLineType="solid"/>
  </node>
  <node label="Rv0619" id="-917">
    <att type="string" name="canonicalName" value="Rv0619"/>
    <graphics type="ELLIPSE" h="40.0" w="40.0" x="1524.72119140625" y="1461.6849365234375" fill="#ff9999" width="1" outline="#666666" cy:nodeTransparency="1.0" cy:nodeLabelFont="SansSerif.bold-0-12" cy:borderLineType="solid"/>
  </node>
  <node label="Rv0524" id="-916">
    <att type="string" name="canonicalName" value="Rv0524"/>
    <graphics type="ELLIPSE" h="40.0" w="40.0" x="1745.78564453125" y="840.5371704101562" fill="#ff9999" width="1" outline="#666666" cy:nodeTransparency="1.0" cy:nodeLabelFont="SansSerif.bold-0-12" cy:borderLineType="solid"/>
  </node>
  <node label="Rv0482" id="-915">
    <att type="string" name="canonicalName" value="Rv0482"/>
    <graphics type="ELLIPSE" h="40.0" w="40.0" x="1492.447021484375" y="592.0993041992188" fill="#ff9999" width="1" outline="#666666" cy:nodeTransparency="1.0" cy:nodeLabelFont="SansSerif.bold-0-12" cy:borderLineType="solid"/>
  </node>
  <node label="Rv0481c" id="-914">
    <att type="string" name="canonicalName" value="Rv0481c"/>
    <graphics type="ELLIPSE" h="40.0" w="40.0" x="1703.7337646484375" y="775.1279296875" fill="#ff9999" width="1" outline="#666666" cy:nodeTransparency="1.0" cy:nodeLabelFont="SansSerif.bold-0-12" cy:borderLineType="solid"/>
  </node>
  <node label="Rv0452" id="-913">
    <att type="string" name="canonicalName" value="Rv0452"/>
    <graphics type="ELLIPSE" h="40.0" w="40.0" x="1211.9300537109375" y="1364.4644775390625" fill="#ff9999" width="1" outline="#666666" cy:nodeTransparency="1.0" cy:nodeLabelFont="SansSerif.bold-0-12" cy:borderLineType="solid"/>
  </node>
  <node label="Rv0451c" id="-912">
    <att type="string" name="canonicalName" value="Rv0451c"/>
    <graphics type="ELLIPSE" h="40.0" w="40.0" x="1169.388671875" y="1436.9693603515625" fill="#ff9999" width="1" outline="#666666" cy:nodeTransparency="1.0" cy:nodeLabelFont="SansSerif.bold-0-12" cy:borderLineType="solid"/>
  </node>
  <node label="Rv0450c" id="-911">
    <att type="string" name="canonicalName" value="Rv0450c"/>
    <graphics type="ELLIPSE" h="40.0" w="40.0" x="1418.386962890625" y="656.058837890625" fill="#ff9999" width="1" outline="#666666" cy:nodeTransparency="1.0" cy:nodeLabelFont="SansSerif.bold-0-12" cy:borderLineType="solid"/>
  </node>
  <node label="Rv0338c" id="-910">
    <att type="string" name="canonicalName" value="Rv0338c"/>
    <graphics type="ELLIPSE" h="40.0" w="40.0" x="1546.3916015625" y="793.30322265625" fill="#ff9999" width="1" outline="#666666" cy:nodeTransparency="1.0" cy:nodeLabelFont="SansSerif.bold-0-12" cy:borderLineType="solid"/>
  </node>
  <node label="Rv0333" id="-909">
    <att type="string" name="canonicalName" value="Rv0333"/>
    <graphics type="ELLIPSE" h="40.0" w="40.0" x="1392.6083984375" y="693.076171875" fill="#ff9999" width="1" outline="#666666" cy:nodeTransparency="1.0" cy:nodeLabelFont="SansSerif.bold-0-12" cy:borderLineType="solid"/>
  </node>
  <node label="Rv0138" id="-908">
    <att type="string" name="canonicalName" value="Rv0138"/>
    <graphics type="ELLIPSE" h="40.0" w="40.0" x="1052.665771484375" y="611.8512573242188" fill="#ff9999" width="1" outline="#666666" cy:nodeTransparency="1.0" cy:nodeLabelFont="SansSerif.bold-0-12" cy:borderLineType="solid"/>
  </node>
  <node label="Rv0114" id="-907">
    <att type="string" name="canonicalName" value="Rv0114"/>
    <graphics type="ELLIPSE" h="40.0" w="40.0" x="1548.3504638671875" y="715.8671875" fill="#ff9999" width="1" outline="#666666" cy:nodeTransparency="1.0" cy:nodeLabelFont="SansSerif.bold-0-12" cy:borderLineType="solid"/>
  </node>
  <node label="Rv0010c" id="-906">
    <att type="string" name="canonicalName" value="Rv0010c"/>
    <graphics type="ELLIPSE" h="40.0" w="40.0" x="1428.501708984375" y="780.5772094726562" fill="#ff9999" width="1" outline="#666666" cy:nodeTransparency="1.0" cy:nodeLabelFont="SansSerif.bold-0-12" cy:borderLineType="solid"/>
  </node>
  <node label="Rv2711" id="-905">
    <att type="string" name="canonicalName" value="Rv2711"/>
    <graphics type="ELLIPSE" h="40.0" w="40.0" x="1449.050048828125" y="935.0657958984375" fill="#ff9999" width="1" outline="#666666" cy:nodeTransparency="1.0" cy:nodeLabelFont="SansSerif.bold-0-12" cy:borderLineType="solid"/>
  </node>
  <node label="Rv3514" id="-904">
    <att type="string" name="canonicalName" value="Rv3514"/>
    <graphics type="ELLIPSE" h="40.0" w="40.0" x="804.0360107421875" y="1830.3768310546875" fill="#ff9999" width="1" outline="#666666" cy:nodeTransparency="1.0" cy:nodeLabelFont="SansSerif.bold-0-12" cy:borderLineType="solid"/>
  </node>
  <node label="Rv3508" id="-903">
    <att type="string" name="canonicalName" value="Rv3508"/>
    <graphics type="ELLIPSE" h="40.0" w="40.0" x="760.3987426757812" y="1588.279296875" fill="#ff9999" width="1" outline="#666666" cy:nodeTransparency="1.0" cy:nodeLabelFont="SansSerif.bold-0-12" cy:borderLineType="solid"/>
  </node>
  <node label="Rv3260c" id="-902">
    <att type="string" name="canonicalName" value="Rv3260c"/>
    <graphics type="ELLIPSE" h="40.0" w="40.0" x="700.8186645507812" y="1680.76123046875" fill="#ff9999" width="1" outline="#666666" cy:nodeTransparency="1.0" cy:nodeLabelFont="SansSerif.bold-0-12" cy:borderLineType="solid"/>
  </node>
  <node label="Rv3056" id="-901">
    <att type="string" name="canonicalName" value="Rv3056"/>
    <graphics type="ELLIPSE" h="40.0" w="40.0" x="837.39697265625" y="1772.98095703125" fill="#ff9999" width="1" outline="#666666" cy:nodeTransparency="1.0" cy:nodeLabelFont="SansSerif.bold-0-12" cy:borderLineType="solid"/>
  </node>
  <node label="Rv2978c" id="-900">
    <att type="string" name="canonicalName" value="Rv2978c"/>
    <graphics type="ELLIPSE" h="40.0" w="40.0" x="796.3046875" y="1541.4368896484375" fill="#ff9999" width="1" outline="#666666" cy:nodeTransparency="1.0" cy:nodeLabelFont="SansSerif.bold-0-12" cy:borderLineType="solid"/>
  </node>
  <node label="Rv2974c" id="-899">
    <att type="string" name="canonicalName" value="Rv2974c"/>
    <graphics type="ELLIPSE" h="40.0" w="40.0" x="742.7864990234375" y="1783.4490966796875" fill="#ff9999" width="1" outline="#666666" cy:nodeTransparency="1.0" cy:nodeLabelFont="SansSerif.bold-0-12" cy:borderLineType="solid"/>
  </node>
  <node label="Rv2970c" id="-898">
    <att type="string" name="canonicalName" value="Rv2970c"/>
    <graphics type="ELLIPSE" h="40.0" w="40.0" x="896.4443359375" y="1734.9737548828125" fill="#ff9999" width="1" outline="#666666" cy:nodeTransparency="1.0" cy:nodeLabelFont="SansSerif.bold-0-12" cy:borderLineType="solid"/>
  </node>
  <node label="Rv2904c" id="-897">
    <att type="string" name="canonicalName" value="Rv2904c"/>
    <graphics type="ELLIPSE" h="40.0" w="40.0" x="972.464111328125" y="1633.927001953125" fill="#ff9999" width="1" outline="#666666" cy:nodeTransparency="1.0" cy:nodeLabelFont="SansSerif.bold-0-12" cy:borderLineType="solid"/>
  </node>
  <node label="Rv2850c" id="-896">
    <att type="string" name="canonicalName" value="Rv2850c"/>
    <graphics type="ELLIPSE" h="40.0" w="40.0" x="783.35107421875" y="1536.3900146484375" fill="#ff9999" width="1" outline="#666666" cy:nodeTransparency="1.0" cy:nodeLabelFont="SansSerif.bold-0-12" cy:borderLineType="solid"/>
  </node>
  <node label="Rv2836c" id="-895">
    <att type="string" name="canonicalName" value="Rv2836c"/>
    <graphics type="ELLIPSE" h="40.0" w="40.0" x="965.197509765625" y="1507.951904296875" fill="#ff9999" width="1" outline="#666666" cy:nodeTransparency="1.0" cy:nodeLabelFont="SansSerif.bold-0-12" cy:borderLineType="solid"/>
  </node>
  <node label="Rv2612c" id="-894">
    <att type="string" name="canonicalName" value="Rv2612c"/>
    <graphics type="ELLIPSE" h="40.0" w="39.99993896484375" x="1025.6399230957031" y="1239.601318359375" fill="#ff9999" width="1" outline="#666666" cy:nodeTransparency="1.0" cy:nodeLabelFont="SansSerif.bold-0-12" cy:borderLineType="solid"/>
  </node>
  <node label="Rv2591" id="-893">
    <att type="string" name="canonicalName" value="Rv2591"/>
    <graphics type="ELLIPSE" h="40.0" w="40.0" x="998.755126953125" y="1835.62890625" fill="#ff9999" width="1" outline="#666666" cy:nodeTransparency="1.0" cy:nodeLabelFont="SansSerif.bold-0-12" cy:borderLineType="solid"/>
  </node>
  <node label="Rv2586c" id="-892">
    <att type="string" name="canonicalName" value="Rv2586c"/>
    <graphics type="ELLIPSE" h="40.0" w="40.0" x="924.5797119140625" y="1626.4803466796875" fill="#ff9999" width="1" outline="#666666" cy:nodeTransparency="1.0" cy:nodeLabelFont="SansSerif.bold-0-12" cy:borderLineType="solid"/>
  </node>
  <node label="Rv2490c" id="-891">
    <att type="string" name="canonicalName" value="Rv2490c"/>
    <graphics type="ELLIPSE" h="40.0" w="40.0" x="900.2724609375" y="1530.4317626953125" fill="#ff9999" width="1" outline="#666666" cy:nodeTransparency="1.0" cy:nodeLabelFont="SansSerif.bold-0-12" cy:borderLineType="solid"/>
  </node>
  <node label="Rv2446c" id="-890">
    <att type="string" name="canonicalName" value="Rv2446c"/>
    <graphics type="ELLIPSE" h="40.0" w="40.0" x="922.87255859375" y="1697.4840087890625" fill="#ff9999" width="1" outline="#666666" cy:nodeTransparency="1.0" cy:nodeLabelFont="SansSerif.bold-0-12" cy:borderLineType="solid"/>
  </node>
  <node label="Rv2287" id="-889">
    <att type="string" name="canonicalName" value="Rv2287"/>
    <graphics type="ELLIPSE" h="40.0" w="40.0" x="1020.6102294921875" y="1739.03369140625" fill="#ff9999" width="1" outline="#666666" cy:nodeTransparency="1.0" cy:nodeLabelFont="SansSerif.bold-0-12" cy:borderLineType="solid"/>
  </node>
  <node label="Rv2245" id="-888">
    <att type="string" name="canonicalName" value="Rv2245"/>
    <graphics type="ELLIPSE" h="40.0" w="40.0" x="808.1580810546875" y="1617.9403076171875" fill="#ff9999" width="1" outline="#666666" cy:nodeTransparency="1.0" cy:nodeLabelFont="SansSerif.bold-0-12" cy:borderLineType="solid"/>
  </node>
  <node label="Rv2206" id="-887">
    <att type="string" name="canonicalName" value="Rv2206"/>
    <graphics type="ELLIPSE" h="40.0" w="40.0" x="740.3471069335938" y="1469.218017578125" fill="#ff9999" width="1" outline="#666666" cy:nodeTransparency="1.0" cy:nodeLabelFont="SansSerif.bold-0-12" cy:borderLineType="solid"/>
  </node>
  <node label="Rv2202c" id="-886">
    <att type="string" name="canonicalName" value="Rv2202c"/>
    <graphics type="ELLIPSE" h="40.0" w="40.0" x="818.8944091796875" y="1510.486328125" fill="#ff9999" width="1" outline="#666666" cy:nodeTransparency="1.0" cy:nodeLabelFont="SansSerif.bold-0-12" cy:borderLineType="solid"/>
  </node>
  <node label="Rv2200c" id="-885">
    <att type="string" name="canonicalName" value="Rv2200c"/>
    <graphics type="ELLIPSE" h="40.0" w="40.0" x="758.5675048828125" y="1505.80517578125" fill="#ff9999" width="1" outline="#666666" cy:nodeTransparency="1.0" cy:nodeLabelFont="SansSerif.bold-0-12" cy:borderLineType="solid"/>
  </node>
  <node label="Rv2182c" id="-884">
    <att type="string" name="canonicalName" value="Rv2182c"/>
    <graphics type="ELLIPSE" h="40.0" w="40.0" x="847.53466796875" y="1543.0914306640625" fill="#ff9999" width="1" outline="#666666" cy:nodeTransparency="1.0" cy:nodeLabelFont="SansSerif.bold-0-12" cy:borderLineType="solid"/>
  </node>
  <node label="Rv2162c" id="-883">
    <att type="string" name="canonicalName" value="Rv2162c"/>
    <graphics type="ELLIPSE" h="40.0" w="40.0" x="838.6146240234375" y="1670.0137939453125" fill="#ff9999" width="1" outline="#666666" cy:nodeTransparency="1.0" cy:nodeLabelFont="SansSerif.bold-0-12" cy:borderLineType="solid"/>
  </node>
  <node label="Rv2145c" id="-882">
    <att type="string" name="canonicalName" value="Rv2145c"/>
    <graphics type="ELLIPSE" h="40.0" w="40.0" x="937.4449462890625" y="1735.2459716796875" fill="#ff9999" width="1" outline="#666666" cy:nodeTransparency="1.0" cy:nodeLabelFont="SansSerif.bold-0-12" cy:borderLineType="solid"/>
  </node>
  <node label="Rv2136c" id="-881">
    <att type="string" name="canonicalName" value="Rv2136c"/>
    <graphics type="ELLIPSE" h="40.0" w="40.0" x="953.3704833984375" y="1744.968505859375" fill="#ff9999" width="1" outline="#666666" cy:nodeTransparency="1.0" cy:nodeLabelFont="SansSerif.bold-0-12" cy:borderLineType="solid"/>
  </node>
  <node label="Rv2132" id="-880">
    <att type="string" name="canonicalName" value="Rv2132"/>
    <graphics type="ELLIPSE" h="40.0" w="40.0" x="968.8763427734375" y="1387.977783203125" fill="#ff9999" width="1" outline="#666666" cy:nodeTransparency="1.0" cy:nodeLabelFont="SansSerif.bold-0-12" cy:borderLineType="solid"/>
  </node>
  <node label="Rv2130c" id="-879">
    <att type="string" name="canonicalName" value="Rv2130c"/>
    <graphics type="ELLIPSE" h="40.0" w="40.0" x="665.4494018554688" y="1612.6390380859375" fill="#ff9999" width="1" outline="#666666" cy:nodeTransparency="1.0" cy:nodeLabelFont="SansSerif.bold-0-12" cy:borderLineType="solid"/>
  </node>
  <node label="Rv2115c" id="-878">
    <att type="string" name="canonicalName" value="Rv2115c"/>
    <graphics type="ELLIPSE" h="40.0" w="40.0" x="787.9293212890625" y="1412.6015625" fill="#ff9999" width="1" outline="#666666" cy:nodeTransparency="1.0" cy:nodeLabelFont="SansSerif.bold-0-12" cy:borderLineType="solid"/>
  </node>
  <node label="Rv2110c" id="-877">
    <att type="string" name="canonicalName" value="Rv2110c"/>
    <graphics type="ELLIPSE" h="40.0" w="40.0" x="997.5859985351562" y="1733.119384765625" fill="#ff9999" width="1" outline="#666666" cy:nodeTransparency="1.0" cy:nodeLabelFont="SansSerif.bold-0-12" cy:borderLineType="solid"/>
  </node>
  <node label="Rv1872c" id="-876">
    <att type="string" name="canonicalName" value="Rv1872c"/>
    <graphics type="ELLIPSE" h="40.0" w="40.0" x="840.589599609375" y="1612.155517578125" fill="#ff9999" width="1" outline="#666666" cy:nodeTransparency="1.0" cy:nodeLabelFont="SansSerif.bold-0-12" cy:borderLineType="solid"/>
  </node>
  <node label="Rv1845c" id="-875">
    <att type="string" name="canonicalName" value="Rv1845c"/>
    <graphics type="ELLIPSE" h="40.0" w="40.0" x="775.0015869140625" y="1658.2698974609375" fill="#ff9999" width="1" outline="#666666" cy:nodeTransparency="1.0" cy:nodeLabelFont="SansSerif.bold-0-12" cy:borderLineType="solid"/>
  </node>
  <node label="Rv1822" id="-874">
    <att type="string" name="canonicalName" value="Rv1822"/>
    <graphics type="ELLIPSE" h="40.0" w="40.0" x="798.5988159179688" y="1578.677490234375" fill="#ff9999" width="1" outline="#666666" cy:nodeTransparency="1.0" cy:nodeLabelFont="SansSerif.bold-0-12" cy:borderLineType="solid"/>
  </node>
  <node label="Rv1818c" id="-873">
    <att type="string" name="canonicalName" value="Rv1818c"/>
    <graphics type="ELLIPSE" h="40.0" w="40.0" x="1119.7933349609375" y="1718.6175537109375" fill="#ff9999" width="1" outline="#666666" cy:nodeTransparency="1.0" cy:nodeLabelFont="SansSerif.bold-0-12" cy:borderLineType="solid"/>
  </node>
  <node label="Rv1611" id="-872">
    <att type="string" name="canonicalName" value="Rv1611"/>
    <graphics type="ELLIPSE" h="40.0" w="40.0" x="813.8695678710938" y="1642.01513671875" fill="#ff9999" width="1" outline="#666666" cy:nodeTransparency="1.0" cy:nodeLabelFont="SansSerif.bold-0-12" cy:borderLineType="solid"/>
  </node>
  <node label="Rv1596" id="-871">
    <att type="string" name="canonicalName" value="Rv1596"/>
    <graphics type="ELLIPSE" h="40.0" w="40.0" x="907.3935546875" y="1458.25927734375" fill="#ff9999" width="1" outline="#666666" cy:nodeTransparency="1.0" cy:nodeLabelFont="SansSerif.bold-0-12" cy:borderLineType="solid"/>
  </node>
  <node label="Rv1429" id="-870">
    <att type="string" name="canonicalName" value="Rv1429"/>
    <graphics type="ELLIPSE" h="40.0" w="40.0" x="803.172607421875" y="1706.378173828125" fill="#ff9999" width="1" outline="#666666" cy:nodeTransparency="1.0" cy:nodeLabelFont="SansSerif.bold-0-12" cy:borderLineType="solid"/>
  </node>
  <node label="Rv1412" id="-869">
    <att type="string" name="canonicalName" value="Rv1412"/>
    <graphics type="ELLIPSE" h="40.0" w="40.0" x="904.303955078125" y="1579.6336669921875" fill="#ff9999" width="1" outline="#666666" cy:nodeTransparency="1.0" cy:nodeLabelFont="SansSerif.bold-0-12" cy:borderLineType="solid"/>
  </node>
  <node label="Rv1410c" id="-868">
    <att type="string" name="canonicalName" value="Rv1410c"/>
    <graphics type="ELLIPSE" h="40.0" w="40.0" x="911.4205322265625" y="1504.120361328125" fill="#ff9999" width="1" outline="#666666" cy:nodeTransparency="1.0" cy:nodeLabelFont="SansSerif.bold-0-12" cy:borderLineType="solid"/>
  </node>
  <node label="Rv1400c" id="-867">
    <att type="string" name="canonicalName" value="Rv1400c"/>
    <graphics type="ELLIPSE" h="40.0" w="40.0" x="955.7969970703125" y="1693.8363037109375" fill="#ff9999" width="1" outline="#666666" cy:nodeTransparency="1.0" cy:nodeLabelFont="SansSerif.bold-0-12" cy:borderLineType="solid"/>
  </node>
  <node label="Rv1211" id="-866">
    <att type="string" name="canonicalName" value="Rv1211"/>
    <graphics type="ELLIPSE" h="40.0" w="40.0" x="860.917724609375" y="1751.714111328125" fill="#ff9999" width="1" outline="#666666" cy:nodeTransparency="1.0" cy:nodeLabelFont="SansSerif.bold-0-12" cy:borderLineType="solid"/>
  </node>
  <node label="Rv1080c" id="-865">
    <att type="string" name="canonicalName" value="Rv1080c"/>
    <graphics type="ELLIPSE" h="40.0" w="40.0" x="840.5347900390625" y="1471.1251220703125" fill="#ff9999" width="1" outline="#666666" cy:nodeTransparency="1.0" cy:nodeLabelFont="SansSerif.bold-0-12" cy:borderLineType="solid"/>
  </node>
  <node label="Rv1046c" id="-864">
    <att type="string" name="canonicalName" value="Rv1046c"/>
    <graphics type="ELLIPSE" h="40.0" w="40.0" x="689.5514526367188" y="1555.0184326171875" fill="#ff9999" width="1" outline="#666666" cy:nodeTransparency="1.0" cy:nodeLabelFont="SansSerif.bold-0-12" cy:borderLineType="solid"/>
  </node>
  <node label="Rv0872c" id="-863">
    <att type="string" name="canonicalName" value="Rv0872c"/>
    <graphics type="ELLIPSE" h="40.0" w="40.0" x="744.7350463867188" y="1711.7459716796875" fill="#ff9999" width="1" outline="#666666" cy:nodeTransparency="1.0" cy:nodeLabelFont="SansSerif.bold-0-12" cy:borderLineType="solid"/>
  </node>
  <node label="Rv0750" id="-862">
    <att type="string" name="canonicalName" value="Rv0750"/>
    <graphics type="ELLIPSE" h="40.0" w="40.0" x="719.6356201171875" y="1534.5079345703125" fill="#ff9999" width="1" outline="#666666" cy:nodeTransparency="1.0" cy:nodeLabelFont="SansSerif.bold-0-12" cy:borderLineType="solid"/>
  </node>
  <node label="Rv0641" id="-861">
    <att type="string" name="canonicalName" value="Rv0641"/>
    <graphics type="ELLIPSE" h="40.0" w="40.0" x="744.5205078125" y="1601.731689453125" fill="#ff9999" width="1" outline="#666666" cy:nodeTransparency="1.0" cy:nodeLabelFont="SansSerif.bold-0-12" cy:borderLineType="solid"/>
  </node>
  <node label="Rv0638" id="-860">
    <att type="string" name="canonicalName" value="Rv0638"/>
    <graphics type="ELLIPSE" h="40.0" w="40.0" x="888.3677368164062" y="1701.06982421875" fill="#ff9999" width="1" outline="#666666" cy:nodeTransparency="1.0" cy:nodeLabelFont="SansSerif.bold-0-12" cy:borderLineType="solid"/>
  </node>
  <node label="Rv0559c" id="-859">
    <att type="string" name="canonicalName" value="Rv0559c"/>
    <graphics type="ELLIPSE" h="40.0" w="40.0" x="865.6627197265625" y="1419.9842529296875" fill="#ff9999" width="1" outline="#666666" cy:nodeTransparency="1.0" cy:nodeLabelFont="SansSerif.bold-0-12" cy:borderLineType="solid"/>
  </node>
  <node label="Rv0463" id="-858">
    <att type="string" name="canonicalName" value="Rv0463"/>
    <graphics type="ELLIPSE" h="40.0" w="40.0" x="777.8043212890625" y="1595.9825439453125" fill="#ff9999" width="1" outline="#666666" cy:nodeTransparency="1.0" cy:nodeLabelFont="SansSerif.bold-0-12" cy:borderLineType="solid"/>
  </node>
  <node label="Rv0442c" id="-857">
    <att type="string" name="canonicalName" value="Rv0442c"/>
    <graphics type="ELLIPSE" h="40.0" w="40.0" x="905.2129516601562" y="1779.8448486328125" fill="#ff9999" width="1" outline="#666666" cy:nodeTransparency="1.0" cy:nodeLabelFont="SansSerif.bold-0-12" cy:borderLineType="solid"/>
  </node>
  <node label="Rv0383c" id="-856">
    <att type="string" name="canonicalName" value="Rv0383c"/>
    <graphics type="ELLIPSE" h="40.0" w="40.0" x="827.4776000976562" y="1702.177490234375" fill="#ff9999" width="1" outline="#666666" cy:nodeTransparency="1.0" cy:nodeLabelFont="SansSerif.bold-0-12" cy:borderLineType="solid"/>
  </node>
  <node label="Rv0439c" id="-855">
    <att type="string" name="canonicalName" value="Rv0439c"/>
    <graphics type="ELLIPSE" h="40.0" w="40.0" x="968.2481689453125" y="1130.941162109375" fill="#ff9999" width="1" outline="#666666" cy:nodeTransparency="1.0" cy:nodeLabelFont="SansSerif.bold-0-12" cy:borderLineType="solid"/>
  </node>
  <node label="Rv2374c" id="-854">
    <att type="string" name="canonicalName" value="Rv2374c"/>
    <graphics type="ELLIPSE" h="40.0" w="40.0" x="1097.2872314453125" y="1271.54345703125" fill="#ff9999" width="1" outline="#666666" cy:nodeTransparency="1.0" cy:nodeLabelFont="SansSerif.bold-0-12" cy:borderLineType="solid"/>
  </node>
  <node label="Rv3215" id="-853">
    <att type="string" name="canonicalName" value="Rv3215"/>
    <graphics type="ELLIPSE" h="40.0" w="40.0" x="1803.57421875" y="683.2158813476562" fill="#ff9999" width="1" outline="#666666" cy:nodeTransparency="1.0" cy:nodeLabelFont="SansSerif.bold-0-12" cy:borderLineType="solid"/>
  </node>
  <node label="Rv3022c" id="-852">
    <att type="string" name="canonicalName" value="Rv3022c"/>
    <graphics type="ELLIPSE" h="40.0" w="40.0" x="1267.7611083984375" y="1088.2027587890625" fill="#ff9999" width="1" outline="#666666" cy:nodeTransparency="1.0" cy:nodeLabelFont="SansSerif.bold-0-12" cy:borderLineType="solid"/>
  </node>
  <node label="Rv3019c" id="-851">
    <att type="string" name="canonicalName" value="Rv3019c"/>
    <graphics type="ELLIPSE" h="39.99993896484375" w="40.0" x="1635.9354248046875" y="869.1807556152344" fill="#ff9999" width="1" outline="#666666" cy:nodeTransparency="1.0" cy:nodeLabelFont="SansSerif.bold-0-12" cy:borderLineType="solid"/>
  </node>
  <node label="Rv3017c" id="-850">
    <att type="string" name="canonicalName" value="Rv3017c"/>
    <graphics type="ELLIPSE" h="40.0" w="40.0" x="1765.596435546875" y="529.78857421875" fill="#ff9999" width="1" outline="#666666" cy:nodeTransparency="1.0" cy:nodeLabelFont="SansSerif.bold-0-12" cy:borderLineType="solid"/>
  </node>
  <node label="Rv2990c" id="-849">
    <att type="string" name="canonicalName" value="Rv2990c"/>
    <graphics type="ELLIPSE" h="40.0" w="40.0" x="1804.556396484375" y="613.26318359375" fill="#ff9999" width="1" outline="#666666" cy:nodeTransparency="1.0" cy:nodeLabelFont="SansSerif.bold-0-12" cy:borderLineType="solid"/>
  </node>
  <node label="Rv2794c" id="-848">
    <att type="string" name="canonicalName" value="Rv2794c"/>
    <graphics type="ELLIPSE" h="40.0" w="40.0" x="1763.03564453125" y="584.2327880859375" fill="#ff9999" width="1" outline="#666666" cy:nodeTransparency="1.0" cy:nodeLabelFont="SansSerif.bold-0-12" cy:borderLineType="solid"/>
  </node>
  <node label="Rv2384" id="-847">
    <att type="string" name="canonicalName" value="Rv2384"/>
    <graphics type="ELLIPSE" h="40.0" w="40.0" x="1487.29296875" y="726.7716064453125" fill="#ff9999" width="1" outline="#666666" cy:nodeTransparency="1.0" cy:nodeLabelFont="SansSerif.bold-0-12" cy:borderLineType="solid"/>
  </node>
  <node label="Rv2060" id="-846">
    <att type="string" name="canonicalName" value="Rv2060"/>
    <graphics type="ELLIPSE" h="40.0" w="40.0" x="1719.5828857421875" y="572.9947509765625" fill="#ff9999" width="1" outline="#666666" cy:nodeTransparency="1.0" cy:nodeLabelFont="SansSerif.bold-0-12" cy:borderLineType="solid"/>
  </node>
  <node label="Rv2059" id="-845">
    <att type="string" name="canonicalName" value="Rv2059"/>
    <graphics type="ELLIPSE" h="40.0" w="40.0" x="1617.78857421875" y="546.6633911132812" fill="#ff9999" width="1" outline="#666666" cy:nodeTransparency="1.0" cy:nodeLabelFont="SansSerif.bold-0-12" cy:borderLineType="solid"/>
  </node>
  <node label="Rv2058c" id="-844">
    <att type="string" name="canonicalName" value="Rv2058c"/>
    <graphics type="ELLIPSE" h="40.0" w="40.0" x="1813.263916015625" y="557.9290771484375" fill="#ff9999" width="1" outline="#666666" cy:nodeTransparency="1.0" cy:nodeLabelFont="SansSerif.bold-0-12" cy:borderLineType="solid"/>
  </node>
  <node label="Rv2057c" id="-843">
    <att type="string" name="canonicalName" value="Rv2057c"/>
    <graphics type="ELLIPSE" h="40.0" w="40.0" x="1719.0155029296875" y="527.5614624023438" fill="#ff9999" width="1" outline="#666666" cy:nodeTransparency="1.0" cy:nodeLabelFont="SansSerif.bold-0-12" cy:borderLineType="solid"/>
  </node>
  <node label="Rv2056c" id="-842">
    <att type="string" name="canonicalName" value="Rv2056c"/>
    <graphics type="ELLIPSE" h="40.0" w="40.0" x="1885.880126953125" y="689.8893432617188" fill="#ff9999" width="1" outline="#666666" cy:nodeTransparency="1.0" cy:nodeLabelFont="SansSerif.bold-0-12" cy:borderLineType="solid"/>
  </node>
  <node label="Rv2055c" id="-841">
    <att type="string" name="canonicalName" value="Rv2055c"/>
    <graphics type="ELLIPSE" h="40.0" w="40.0" x="1861.172119140625" y="607.785888671875" fill="#ff9999" width="1" outline="#666666" cy:nodeTransparency="1.0" cy:nodeLabelFont="SansSerif.bold-0-12" cy:borderLineType="solid"/>
  </node>
  <node label="Rv1945" id="-840">
    <att type="string" name="canonicalName" value="Rv1945"/>
    <graphics type="ELLIPSE" h="40.0" w="40.0" x="1592.4697265625" y="509.934814453125" fill="#ff9999" width="1" outline="#666666" cy:nodeTransparency="1.0" cy:nodeLabelFont="SansSerif.bold-0-12" cy:borderLineType="solid"/>
  </node>
  <node label="Rv1928c" id="-839">
    <att type="string" name="canonicalName" value="Rv1928c"/>
    <graphics type="ELLIPSE" h="40.0" w="40.0" x="1715.34814453125" y="619.5164794921875" fill="#ff9999" width="1" outline="#666666" cy:nodeTransparency="1.0" cy:nodeLabelFont="SansSerif.bold-0-12" cy:borderLineType="solid"/>
  </node>
  <node label="Rv1870c" id="-838">
    <att type="string" name="canonicalName" value="Rv1870c"/>
    <graphics type="ELLIPSE" h="40.0" w="40.0" x="1843.309814453125" y="651.8859252929688" fill="#ff9999" width="1" outline="#666666" cy:nodeTransparency="1.0" cy:nodeLabelFont="SansSerif.bold-0-12" cy:borderLineType="solid"/>
  </node>
  <node label="Rv1857" id="-837">
    <att type="string" name="canonicalName" value="Rv1857"/>
    <graphics type="ELLIPSE" h="40.0" w="40.0" x="1672.728759765625" y="509.9248046875" fill="#ff9999" width="1" outline="#666666" cy:nodeTransparency="1.0" cy:nodeLabelFont="SansSerif.bold-0-12" cy:borderLineType="solid"/>
  </node>
  <node label="Rv0292" id="-836">
    <att type="string" name="canonicalName" value="Rv0292"/>
    <graphics type="ELLIPSE" h="40.0" w="40.0" x="1456.686279296875" y="726.911376953125" fill="#ff9999" width="1" outline="#666666" cy:nodeTransparency="1.0" cy:nodeLabelFont="SansSerif.bold-0-12" cy:borderLineType="solid"/>
  </node>
  <node label="Rv0291" id="-835">
    <att type="string" name="canonicalName" value="Rv0291"/>
    <graphics type="ELLIPSE" h="40.0" w="40.0" x="1678.0712890625" y="815.8377685546875" fill="#ff9999" width="1" outline="#666666" cy:nodeTransparency="1.0" cy:nodeLabelFont="SansSerif.bold-0-12" cy:borderLineType="solid"/>
  </node>
  <node label="Rv0290" id="-834">
    <att type="string" name="canonicalName" value="Rv0290"/>
    <graphics type="ELLIPSE" h="40.0" w="40.0" x="1513.0062255859375" y="815.962646484375" fill="#ff9999" width="1" outline="#666666" cy:nodeTransparency="1.0" cy:nodeLabelFont="SansSerif.bold-0-12" cy:borderLineType="solid"/>
  </node>
  <node label="Rv0289" id="-833">
    <att type="string" name="canonicalName" value="Rv0289"/>
    <graphics type="ELLIPSE" h="40.0" w="40.0" x="1668.771728515625" y="740.9576416015625" fill="#ff9999" width="1" outline="#666666" cy:nodeTransparency="1.0" cy:nodeLabelFont="SansSerif.bold-0-12" cy:borderLineType="solid"/>
  </node>
  <node label="Rv0288" id="-832">
    <att type="string" name="canonicalName" value="Rv0288"/>
    <graphics type="ELLIPSE" h="40.0" w="40.0" x="1657.0899658203125" y="784.4448852539062" fill="#ff9999" width="1" outline="#666666" cy:nodeTransparency="1.0" cy:nodeLabelFont="SansSerif.bold-0-12" cy:borderLineType="solid"/>
  </node>
  <node label="Rv0286" id="-831">
    <att type="string" name="canonicalName" value="Rv0286"/>
    <graphics type="ELLIPSE" h="40.0" w="40.0" x="1517.217529296875" y="735.4653930664062" fill="#ff9999" width="1" outline="#666666" cy:nodeTransparency="1.0" cy:nodeLabelFont="SansSerif.bold-0-12" cy:borderLineType="solid"/>
  </node>
  <node label="Rv0285" id="-830">
    <att type="string" name="canonicalName" value="Rv0285"/>
    <graphics type="ELLIPSE" h="40.0" w="40.0" x="1616.142333984375" y="710.4138793945312" fill="#ff9999" width="1" outline="#666666" cy:nodeTransparency="1.0" cy:nodeLabelFont="SansSerif.bold-0-12" cy:borderLineType="solid"/>
  </node>
  <node label="Rv0284" id="-829">
    <att type="string" name="canonicalName" value="Rv0284"/>
    <graphics type="ELLIPSE" h="40.0" w="40.0" x="1474.623046875" y="767.4916381835938" fill="#ff9999" width="1" outline="#666666" cy:nodeTransparency="1.0" cy:nodeLabelFont="SansSerif.bold-0-12" cy:borderLineType="solid"/>
  </node>
  <node label="Rv0283" id="-828">
    <att type="string" name="canonicalName" value="Rv0283"/>
    <graphics type="ELLIPSE" h="40.0" w="40.0" x="1485.9056396484375" y="650.2467651367188" fill="#ff9999" width="1" outline="#666666" cy:nodeTransparency="1.0" cy:nodeLabelFont="SansSerif.bold-0-12" cy:borderLineType="solid"/>
  </node>
  <node label="Rv0281" id="-827">
    <att type="string" name="canonicalName" value="Rv0281"/>
    <graphics type="ELLIPSE" h="40.0" w="40.0" x="1661.40380859375" y="582.0256958007812" fill="#ff9999" width="1" outline="#666666" cy:nodeTransparency="1.0" cy:nodeLabelFont="SansSerif.bold-0-12" cy:borderLineType="solid"/>
  </node>
  <node label="Rv0232" id="-826">
    <att type="string" name="canonicalName" value="Rv0232"/>
    <graphics type="ELLIPSE" h="40.0" w="40.0" x="1757.739013671875" y="650.4966430664062" fill="#ff9999" width="1" outline="#666666" cy:nodeTransparency="1.0" cy:nodeLabelFont="SansSerif.bold-0-12" cy:borderLineType="solid"/>
  </node>
  <node label="Rv0106" id="-825">
    <att type="string" name="canonicalName" value="Rv0106"/>
    <graphics type="ELLIPSE" h="40.0" w="40.0" x="1578.7900390625" y="644.4502563476562" fill="#ff9999" width="1" outline="#666666" cy:nodeTransparency="1.0" cy:nodeLabelFont="SansSerif.bold-0-12" cy:borderLineType="solid"/>
  </node>
  <node label="Rv2359" id="-824">
    <att type="string" name="canonicalName" value="Rv2359"/>
    <graphics type="ELLIPSE" h="40.0" w="40.0" x="1595.7625732421875" y="817.9105224609375" fill="#ff9999" width="1" outline="#666666" cy:nodeTransparency="1.0" cy:nodeLabelFont="SansSerif.bold-0-12" cy:borderLineType="solid"/>
  </node>
  <node label="Rv2358" id="-823">
    <att type="string" name="canonicalName" value="Rv2358"/>
    <graphics type="ELLIPSE" h="40.0" w="40.0" x="1847.6534423828125" y="727.1363525390625" fill="#ff9999" width="1" outline="#666666" cy:nodeTransparency="1.0" cy:nodeLabelFont="SansSerif.bold-0-12" cy:borderLineType="solid"/>
  </node>
  <node label="Rv2175c" id="-822">
    <att type="string" name="canonicalName" value="Rv2175c"/>
    <graphics type="ELLIPSE" h="40.0" w="40.0" x="1241.4388427734375" y="1307.3170166015625" fill="#ff9999" width="1" outline="#666666" cy:nodeTransparency="1.0" cy:nodeLabelFont="SansSerif.bold-0-12" cy:borderLineType="solid"/>
  </node>
  <node label="Rv3649" id="-821">
    <att type="string" name="canonicalName" value="Rv3649"/>
    <graphics type="ELLIPSE" h="40.0" w="40.0" x="700.6220092773438" y="1818.18603515625" fill="#ff9999" width="1" outline="#666666" cy:nodeTransparency="1.0" cy:nodeLabelFont="SansSerif.bold-0-12" cy:borderLineType="solid"/>
  </node>
  <node label="Rv3584" id="-820">
    <att type="string" name="canonicalName" value="Rv3584"/>
    <graphics type="ELLIPSE" h="40.0" w="40.0" x="648.640625" y="1627.12744140625" fill="#ff9999" width="1" outline="#666666" cy:nodeTransparency="1.0" cy:nodeLabelFont="SansSerif.bold-0-12" cy:borderLineType="solid"/>
  </node>
  <node label="Rv3483c" id="-819">
    <att type="string" name="canonicalName" value="Rv3483c"/>
    <graphics type="ELLIPSE" h="40.0" w="40.0" x="650.6444702148438" y="1789.868896484375" fill="#ff9999" width="1" outline="#666666" cy:nodeTransparency="1.0" cy:nodeLabelFont="SansSerif.bold-0-12" cy:borderLineType="solid"/>
  </node>
  <node label="Rv3314c" id="-818">
    <att type="string" name="canonicalName" value="Rv3314c"/>
    <graphics type="ELLIPSE" h="40.0" w="40.0" x="985.40234375" y="1873.37353515625" fill="#ff9999" width="1" outline="#666666" cy:nodeTransparency="1.0" cy:nodeLabelFont="SansSerif.bold-0-12" cy:borderLineType="solid"/>
  </node>
  <node label="Rv3267" id="-817">
    <att type="string" name="canonicalName" value="Rv3267"/>
    <graphics type="ELLIPSE" h="40.0" w="40.0" x="636.6310424804688" y="1693.8143310546875" fill="#ff9999" width="1" outline="#666666" cy:nodeTransparency="1.0" cy:nodeLabelFont="SansSerif.bold-0-12" cy:borderLineType="solid"/>
  </node>
  <node label="Rv3068c" id="-816">
    <att type="string" name="canonicalName" value="Rv3068c"/>
    <graphics type="ELLIPSE" h="40.0" w="40.0" x="711.3221435546875" y="1719.0316162109375" fill="#ff9999" width="1" outline="#666666" cy:nodeTransparency="1.0" cy:nodeLabelFont="SansSerif.bold-0-12" cy:borderLineType="solid"/>
  </node>
  <node label="Rv3064c" id="-815">
    <att type="string" name="canonicalName" value="Rv3064c"/>
    <graphics type="ELLIPSE" h="40.0" w="40.0" x="610.4624633789062" y="1649.5447998046875" fill="#ff9999" width="1" outline="#666666" cy:nodeTransparency="1.0" cy:nodeLabelFont="SansSerif.bold-0-12" cy:borderLineType="solid"/>
  </node>
  <node label="Rv3058c" id="-814">
    <att type="string" name="canonicalName" value="Rv3058c"/>
    <graphics type="ELLIPSE" h="40.0" w="40.0" x="588.2131958007812" y="1717.5169677734375" fill="#ff9999" width="1" outline="#666666" cy:nodeTransparency="1.0" cy:nodeLabelFont="SansSerif.bold-0-12" cy:borderLineType="solid"/>
  </node>
  <node label="Rv2909c" id="-813">
    <att type="string" name="canonicalName" value="Rv2909c"/>
    <graphics type="ELLIPSE" h="40.0" w="40.0" x="568.341064453125" y="1671.656005859375" fill="#ff9999" width="1" outline="#666666" cy:nodeTransparency="1.0" cy:nodeLabelFont="SansSerif.bold-0-12" cy:borderLineType="solid"/>
  </node>
  <node label="Rv2700" id="-812">
    <att type="string" name="canonicalName" value="Rv2700"/>
    <graphics type="ELLIPSE" h="40.0" w="40.0" x="1072.982666015625" y="1610.0350341796875" fill="#ff9999" width="1" outline="#666666" cy:nodeTransparency="1.0" cy:nodeLabelFont="SansSerif.bold-0-12" cy:borderLineType="solid"/>
  </node>
  <node label="Rv1731" id="-811">
    <att type="string" name="canonicalName" value="Rv1731"/>
    <graphics type="ELLIPSE" h="40.0" w="40.0" x="663.2713623046875" y="1755.96875" fill="#ff9999" width="1" outline="#666666" cy:nodeTransparency="1.0" cy:nodeLabelFont="SansSerif.bold-0-12" cy:borderLineType="solid"/>
  </node>
  <node label="Rv1593c" id="-810">
    <att type="string" name="canonicalName" value="Rv1593c"/>
    <graphics type="ELLIPSE" h="40.0" w="40.0" x="743.4629516601562" y="1836.4539794921875" fill="#ff9999" width="1" outline="#666666" cy:nodeTransparency="1.0" cy:nodeLabelFont="SansSerif.bold-0-12" cy:borderLineType="solid"/>
  </node>
  <node label="Rv0951" id="-809">
    <att type="string" name="canonicalName" value="Rv0951"/>
    <graphics type="ELLIPSE" h="40.0" w="40.0" x="908.821044921875" y="1876.4306640625" fill="#ff9999" width="1" outline="#666666" cy:nodeTransparency="1.0" cy:nodeLabelFont="SansSerif.bold-0-12" cy:borderLineType="solid"/>
  </node>
  <node label="Rv0643c" id="-808">
    <att type="string" name="canonicalName" value="Rv0643c"/>
    <graphics type="ELLIPSE" h="40.0" w="40.0" x="930.2300415039062" y="1844.8759765625" fill="#ff9999" width="1" outline="#666666" cy:nodeTransparency="1.0" cy:nodeLabelFont="SansSerif.bold-0-12" cy:borderLineType="solid"/>
  </node>
  <node label="Rv0231" id="-807">
    <att type="string" name="canonicalName" value="Rv0231"/>
    <graphics type="ELLIPSE" h="40.0" w="40.0" x="628.24560546875" y="1742.545654296875" fill="#ff9999" width="1" outline="#666666" cy:nodeTransparency="1.0" cy:nodeLabelFont="SansSerif.bold-0-12" cy:borderLineType="solid"/>
  </node>
  <node label="Rv1094" id="-806">
    <att type="string" name="canonicalName" value="Rv1094"/>
    <graphics type="ELLIPSE" h="40.0" w="40.0" x="1207.0" y="900.568603515625" fill="#ff9999" width="1" outline="#666666" cy:nodeTransparency="1.0" cy:nodeLabelFont="SansSerif.bold-0-12" cy:borderLineType="solid"/>
  </node>
  <node label="Rv2034" id="-805">
    <att type="string" name="canonicalName" value="Rv2034"/>
    <graphics type="ELLIPSE" h="40.0" w="40.0" x="1242.9114990234375" y="1099.9029541015625" fill="#ff9999" width="1" outline="#666666" cy:nodeTransparency="1.0" cy:nodeLabelFont="SansSerif.bold-0-12" cy:borderLineType="solid"/>
  </node>
  <node label="Rv2021c" id="-804">
    <att type="string" name="canonicalName" value="Rv2021c"/>
    <graphics type="ELLIPSE" h="40.0" w="40.0" x="1104.1812744140625" y="1237.4195556640625" fill="#ff9999" width="1" outline="#666666" cy:nodeTransparency="1.0" cy:nodeLabelFont="SansSerif.bold-0-12" cy:borderLineType="solid"/>
  </node>
  <node label="Rv2017" id="-803">
    <att type="string" name="canonicalName" value="Rv2017"/>
    <graphics type="ELLIPSE" h="40.0" w="40.0" x="1204.9295654296875" y="1173.9857177734375" fill="#ff9999" width="1" outline="#666666" cy:nodeTransparency="1.0" cy:nodeLabelFont="SansSerif.bold-0-12" cy:borderLineType="solid"/>
  </node>
  <node label="Rv1994c" id="-802">
    <att type="string" name="canonicalName" value="Rv1994c"/>
    <graphics type="ELLIPSE" h="40.0" w="40.0" x="3359.46240234375" y="0.0" fill="#ff9999" width="1" outline="#666666" cy:nodeTransparency="1.0" cy:nodeLabelFont="SansSerif.bold-0-12" cy:borderLineType="solid"/>
  </node>
  <node label="Rv1985c" id="-801">
    <att type="string" name="canonicalName" value="Rv1985c"/>
    <graphics type="ELLIPSE" h="40.0" w="40.0" x="931.2506713867188" y="1512.676513671875" fill="#ff9999" width="1" outline="#666666" cy:nodeTransparency="1.0" cy:nodeLabelFont="SansSerif.bold-0-12" cy:borderLineType="solid"/>
  </node>
  <node label="Rv2315" id="-800">
    <att type="string" name="canonicalName" value="Rv2315"/>
    <graphics type="ELLIPSE" h="40.0" w="40.0" x="225.08966064453125" y="555.5708618164062" fill="#ff9999" width="1" outline="#666666" cy:nodeTransparency="1.0" cy:nodeLabelFont="SansSerif.bold-0-12" cy:borderLineType="solid"/>
  </node>
  <node label="Rv1975" id="-799">
    <att type="string" name="canonicalName" value="Rv1975"/>
    <graphics type="ELLIPSE" h="39.99993896484375" w="40.0" x="112.8076171875" y="857.9228210449219" fill="#ff9999" width="1" outline="#666666" cy:nodeTransparency="1.0" cy:nodeLabelFont="SansSerif.bold-0-12" cy:borderLineType="solid"/>
  </node>
  <node label="Rv1973" id="-798">
    <att type="string" name="canonicalName" value="Rv1973"/>
    <graphics type="ELLIPSE" h="40.0" w="40.0" x="166.5897216796875" y="764.6652221679688" fill="#ff9999" width="1" outline="#666666" cy:nodeTransparency="1.0" cy:nodeLabelFont="SansSerif.bold-0-12" cy:borderLineType="solid"/>
  </node>
  <node label="Rv1972" id="-797">
    <att type="string" name="canonicalName" value="Rv1972"/>
    <graphics type="ELLIPSE" h="40.0" w="40.0" x="62.746826171875" y="644.0892944335938" fill="#ff9999" width="1" outline="#666666" cy:nodeTransparency="1.0" cy:nodeLabelFont="SansSerif.bold-0-12" cy:borderLineType="solid"/>
  </node>
  <node label="Rv1971" id="-796">
    <att type="string" name="canonicalName" value="Rv1971"/>
    <graphics type="ELLIPSE" h="40.0" w="40.0" x="64.20458984375" y="549.68212890625" fill="#ff9999" width="1" outline="#666666" cy:nodeTransparency="1.0" cy:nodeLabelFont="SansSerif.bold-0-12" cy:borderLineType="solid"/>
  </node>
  <node label="Rv1970" id="-795">
    <att type="string" name="canonicalName" value="Rv1970"/>
    <graphics type="ELLIPSE" h="40.0" w="40.0" x="103.5167236328125" y="680.7782592773438" fill="#ff9999" width="1" outline="#666666" cy:nodeTransparency="1.0" cy:nodeLabelFont="SansSerif.bold-0-12" cy:borderLineType="solid"/>
  </node>
  <node label="Rv1967" id="-794">
    <att type="string" name="canonicalName" value="Rv1967"/>
    <graphics type="ELLIPSE" h="40.0" w="40.0" x="18.558349609375" y="786.6358032226562" fill="#ff9999" width="1" outline="#666666" cy:nodeTransparency="1.0" cy:nodeLabelFont="SansSerif.bold-0-12" cy:borderLineType="solid"/>
  </node>
  <node label="Rv1965" id="-793">
    <att type="string" name="canonicalName" value="Rv1965"/>
    <graphics type="ELLIPSE" h="40.0" w="40.0" x="200.693115234375" y="612.8790283203125" fill="#ff9999" width="1" outline="#666666" cy:nodeTransparency="1.0" cy:nodeLabelFont="SansSerif.bold-0-12" cy:borderLineType="solid"/>
  </node>
  <node label="Rv1964" id="-792">
    <att type="string" name="canonicalName" value="Rv1964"/>
    <graphics type="ELLIPSE" h="40.0" w="40.0" x="4.35498046875" y="661.7985229492188" fill="#ff9999" width="1" outline="#666666" cy:nodeTransparency="1.0" cy:nodeLabelFont="SansSerif.bold-0-12" cy:borderLineType="solid"/>
  </node>
  <node label="Rv1943c" id="-791">
    <att type="string" name="canonicalName" value="Rv1943c"/>
    <graphics type="ELLIPSE" h="40.0" w="40.0" x="151.5477294921875" y="571.7694702148438" fill="#ff9999" width="1" outline="#666666" cy:nodeTransparency="1.0" cy:nodeLabelFont="SansSerif.bold-0-12" cy:borderLineType="solid"/>
  </node>
  <node label="Rv1941" id="-790">
    <att type="string" name="canonicalName" value="Rv1941"/>
    <graphics type="ELLIPSE" h="40.0" w="40.0" x="119.21484375" y="523.2619018554688" fill="#ff9999" width="1" outline="#666666" cy:nodeTransparency="1.0" cy:nodeLabelFont="SansSerif.bold-0-12" cy:borderLineType="solid"/>
  </node>
  <node label="Rv1940" id="-789">
    <att type="string" name="canonicalName" value="Rv1940"/>
    <graphics type="ELLIPSE" h="40.0" w="40.0" x="160.7364501953125" y="683.247314453125" fill="#ff9999" width="1" outline="#666666" cy:nodeTransparency="1.0" cy:nodeLabelFont="SansSerif.bold-0-12" cy:borderLineType="solid"/>
  </node>
  <node label="Rv1939" id="-788">
    <att type="string" name="canonicalName" value="Rv1939"/>
    <graphics type="ELLIPSE" h="40.0" w="40.0" x="23.2760009765625" y="603.7938842773438" fill="#ff9999" width="1" outline="#666666" cy:nodeTransparency="1.0" cy:nodeLabelFont="SansSerif.bold-0-12" cy:borderLineType="solid"/>
  </node>
  <node label="Rv1938" id="-787">
    <att type="string" name="canonicalName" value="Rv1938"/>
    <graphics type="ELLIPSE" h="40.0" w="40.0" x="94.8035888671875" y="595.0657958984375" fill="#ff9999" width="1" outline="#666666" cy:nodeTransparency="1.0" cy:nodeLabelFont="SansSerif.bold-0-12" cy:borderLineType="solid"/>
  </node>
  <node label="Rv1937" id="-786">
    <att type="string" name="canonicalName" value="Rv1937"/>
    <graphics type="ELLIPSE" h="40.0" w="40.0" x="137.2467041015625" y="629.7710571289062" fill="#ff9999" width="1" outline="#666666" cy:nodeTransparency="1.0" cy:nodeLabelFont="SansSerif.bold-0-12" cy:borderLineType="solid"/>
  </node>
  <node label="Rv1936" id="-785">
    <att type="string" name="canonicalName" value="Rv1936"/>
    <graphics type="ELLIPSE" h="40.0" w="40.0" x="821.6075439453125" y="785.9863891601562" fill="#ff9999" width="1" outline="#666666" cy:nodeTransparency="1.0" cy:nodeLabelFont="SansSerif.bold-0-12" cy:borderLineType="solid"/>
  </node>
  <node label="Rv1935c" id="-784">
    <att type="string" name="canonicalName" value="Rv1935c"/>
    <graphics type="ELLIPSE" h="40.0" w="40.0" x="817.7062377929688" y="752.0781860351562" fill="#ff9999" width="1" outline="#666666" cy:nodeTransparency="1.0" cy:nodeLabelFont="SansSerif.bold-0-12" cy:borderLineType="solid"/>
  </node>
  <node label="Rv1934c" id="-783">
    <att type="string" name="canonicalName" value="Rv1934c"/>
    <graphics type="ELLIPSE" h="40.0" w="40.0" x="181.454345703125" y="514.32470703125" fill="#ff9999" width="1" outline="#666666" cy:nodeTransparency="1.0" cy:nodeLabelFont="SansSerif.bold-0-12" cy:borderLineType="solid"/>
  </node>
  <node label="Rv1933c" id="-782">
    <att type="string" name="canonicalName" value="Rv1933c"/>
    <graphics type="ELLIPSE" h="40.0" w="40.0" x="65.86962890625" y="755.9088745117188" fill="#ff9999" width="1" outline="#666666" cy:nodeTransparency="1.0" cy:nodeLabelFont="SansSerif.bold-0-12" cy:borderLineType="solid"/>
  </node>
  <node label="Rv1930c" id="-781">
    <att type="string" name="canonicalName" value="Rv1930c"/>
    <graphics type="ELLIPSE" h="40.0" w="40.0" x="0.0" y="726.1692504882812" fill="#ff9999" width="1" outline="#666666" cy:nodeTransparency="1.0" cy:nodeLabelFont="SansSerif.bold-0-12" cy:borderLineType="solid"/>
  </node>
  <node label="Rv1498" id="-780">
    <att type="string" name="canonicalName" value="Rv1498"/>
    <graphics type="ELLIPSE" h="40.0" w="40.0" x="60.534912109375" y="827.2943725585938" fill="#ff9999" width="1" outline="#666666" cy:nodeTransparency="1.0" cy:nodeLabelFont="SansSerif.bold-0-12" cy:borderLineType="solid"/>
  </node>
  <node label="Rv1416" id="-779">
    <att type="string" name="canonicalName" value="Rv1416"/>
    <graphics type="ELLIPSE" h="40.0" w="40.0" x="120.1165771484375" y="733.5120849609375" fill="#ff9999" width="1" outline="#666666" cy:nodeTransparency="1.0" cy:nodeLabelFont="SansSerif.bold-0-12" cy:borderLineType="solid"/>
  </node>
  <node label="Rv1323" id="-778">
    <att type="string" name="canonicalName" value="Rv1323"/>
    <graphics type="ELLIPSE" h="40.0" w="40.0" x="171.130859375" y="826.9818115234375" fill="#ff9999" width="1" outline="#666666" cy:nodeTransparency="1.0" cy:nodeLabelFont="SansSerif.bold-0-12" cy:borderLineType="solid"/>
  </node>
  <node label="Rv0234c" id="-777">
    <att type="string" name="canonicalName" value="Rv0234c"/>
    <graphics type="ELLIPSE" h="40.0" w="40.0" x="52.6060791015625" y="699.7343139648438" fill="#ff9999" width="1" outline="#666666" cy:nodeTransparency="1.0" cy:nodeLabelFont="SansSerif.bold-0-12" cy:borderLineType="solid"/>
  </node>
  <node label="Rv0046c" id="-776">
    <att type="string" name="canonicalName" value="Rv0046c"/>
    <graphics type="ELLIPSE" h="40.0" w="40.0" x="113.2265625" y="792.56103515625" fill="#ff9999" width="1" outline="#666666" cy:nodeTransparency="1.0" cy:nodeLabelFont="SansSerif.bold-0-12" cy:borderLineType="solid"/>
  </node>
  <node label="Rv1963c" id="-775">
    <att type="string" name="canonicalName" value="Rv1963c"/>
    <graphics type="ELLIPSE" h="40.0" w="40.0" x="263.409423828125" y="715.656005859375" fill="#ff9999" width="1" outline="#666666" cy:nodeTransparency="1.0" cy:nodeLabelFont="SansSerif.bold-0-12" cy:borderLineType="solid"/>
  </node>
  <node label="Rv1956" id="-774">
    <att type="string" name="canonicalName" value="Rv1956"/>
    <graphics type="ELLIPSE" h="40.0" w="40.0" x="1161.08056640625" y="1097.202880859375" fill="#ff9999" width="1" outline="#666666" cy:nodeTransparency="1.0" cy:nodeLabelFont="SansSerif.bold-0-12" cy:borderLineType="solid"/>
  </node>
  <node label="Rv1447c" id="-773">
    <att type="string" name="canonicalName" value="Rv1447c"/>
    <graphics type="ELLIPSE" h="40.0" w="40.0" x="775.237060546875" y="808.5805053710938" fill="#ff9999" width="1" outline="#666666" cy:nodeTransparency="1.0" cy:nodeLabelFont="SansSerif.bold-0-12" cy:borderLineType="solid"/>
  </node>
  <node label="Rv1098c" id="-772">
    <att type="string" name="canonicalName" value="Rv1098c"/>
    <graphics type="ELLIPSE" h="40.0" w="40.0" x="759.4159545898438" y="857.2130737304688" fill="#ff9999" width="1" outline="#666666" cy:nodeTransparency="1.0" cy:nodeLabelFont="SansSerif.bold-0-12" cy:borderLineType="solid"/>
  </node>
  <node label="Rv2069" id="-771">
    <att type="string" name="canonicalName" value="Rv2069"/>
    <graphics type="ELLIPSE" h="40.0" w="40.0" x="879.0355224609375" y="1661.8519287109375" fill="#ff9999" width="1" outline="#666666" cy:nodeTransparency="1.0" cy:nodeLabelFont="SansSerif.bold-0-12" cy:borderLineType="solid"/>
  </node>
  <node label="Rv2068c" id="-770">
    <att type="string" name="canonicalName" value="Rv2068c"/>
    <graphics type="ELLIPSE" h="40.0" w="40.0" x="1055.23486328125" y="1712.3914794921875" fill="#ff9999" width="1" outline="#666666" cy:nodeTransparency="1.0" cy:nodeLabelFont="SansSerif.bold-0-12" cy:borderLineType="solid"/>
  </node>
  <node label="Rv1847" id="-769">
    <att type="string" name="canonicalName" value="Rv1847"/>
    <graphics type="ELLIPSE" h="40.0" w="40.0" x="1487.2373046875" y="1039.224853515625" fill="#ff9999" width="1" outline="#666666" cy:nodeTransparency="1.0" cy:nodeLabelFont="SansSerif.bold-0-12" cy:borderLineType="solid"/>
  </node>
  <node label="Rv1456c" id="-768">
    <att type="string" name="canonicalName" value="Rv1456c"/>
    <graphics type="ELLIPSE" h="40.0" w="40.0" x="916.87109375" y="1303.342041015625" fill="#ff9999" width="1" outline="#666666" cy:nodeTransparency="1.0" cy:nodeLabelFont="SansSerif.bold-0-12" cy:borderLineType="solid"/>
  </node>
  <node label="Rv1311" id="-767">
    <att type="string" name="canonicalName" value="Rv1311"/>
    <graphics type="ELLIPSE" h="40.0" w="40.0" x="1338.5762939453125" y="1804.875732421875" fill="#ff9999" width="1" outline="#666666" cy:nodeTransparency="1.0" cy:nodeLabelFont="SansSerif.bold-0-12" cy:borderLineType="solid"/>
  </node>
  <node label="Rv1309" id="-766">
    <att type="string" name="canonicalName" value="Rv1309"/>
    <graphics type="ELLIPSE" h="40.0" w="40.0" x="991.4989013671875" y="1474.02197265625" fill="#ff9999" width="1" outline="#666666" cy:nodeTransparency="1.0" cy:nodeLabelFont="SansSerif.bold-0-12" cy:borderLineType="solid"/>
  </node>
  <node label="Rv2995c" id="-765">
    <att type="string" name="canonicalName" value="Rv2995c"/>
    <graphics type="ELLIPSE" h="40.0" w="40.0" x="806.147216796875" y="1856.9287109375" fill="#ff9999" width="1" outline="#666666" cy:nodeTransparency="1.0" cy:nodeLabelFont="SansSerif.bold-0-12" cy:borderLineType="solid"/>
  </node>
  <node label="Rv2847c" id="-764">
    <att type="string" name="canonicalName" value="Rv2847c"/>
    <graphics type="ELLIPSE" h="40.0" w="40.0" x="813.940673828125" y="1958.6837158203125" fill="#ff9999" width="1" outline="#666666" cy:nodeTransparency="1.0" cy:nodeLabelFont="SansSerif.bold-0-12" cy:borderLineType="solid"/>
  </node>
  <node label="Rv1617" id="-763">
    <att type="string" name="canonicalName" value="Rv1617"/>
    <graphics type="ELLIPSE" h="40.0" w="40.0" x="879.4852905273438" y="1925.6512451171875" fill="#ff9999" width="1" outline="#666666" cy:nodeTransparency="1.0" cy:nodeLabelFont="SansSerif.bold-0-12" cy:borderLineType="solid"/>
  </node>
  <node label="Rv1437" id="-762">
    <att type="string" name="canonicalName" value="Rv1437"/>
    <graphics type="ELLIPSE" h="40.0" w="40.0" x="996.7198486328125" y="1975.67041015625" fill="#ff9999" width="1" outline="#666666" cy:nodeTransparency="1.0" cy:nodeLabelFont="SansSerif.bold-0-12" cy:borderLineType="solid"/>
  </node>
  <node label="Rv1436" id="-761">
    <att type="string" name="canonicalName" value="Rv1436"/>
    <graphics type="ELLIPSE" h="40.0" w="40.0" x="987.2605590820312" y="1911.86181640625" fill="#ff9999" width="1" outline="#666666" cy:nodeTransparency="1.0" cy:nodeLabelFont="SansSerif.bold-0-12" cy:borderLineType="solid"/>
  </node>
  <node label="Rv0253" id="-760">
    <att type="string" name="canonicalName" value="Rv0253"/>
    <graphics type="ELLIPSE" h="40.0" w="40.0" x="858.14404296875" y="1948.7122802734375" fill="#ff9999" width="1" outline="#666666" cy:nodeTransparency="1.0" cy:nodeLabelFont="SansSerif.bold-0-12" cy:borderLineType="solid"/>
  </node>
  <node label="Rv1785c" id="-759">
    <att type="string" name="canonicalName" value="Rv1785c"/>
    <graphics type="ELLIPSE" h="40.0" w="40.0" x="1035.5426025390625" y="1830.395263671875" fill="#ff9999" width="1" outline="#666666" cy:nodeTransparency="1.0" cy:nodeLabelFont="SansSerif.bold-0-12" cy:borderLineType="solid"/>
  </node>
  <node label="Rv1265" id="-758">
    <att type="string" name="canonicalName" value="Rv1265"/>
    <graphics type="ELLIPSE" h="40.0" w="40.0" x="1152.2037353515625" y="1857.37158203125" fill="#ff9999" width="1" outline="#666666" cy:nodeTransparency="1.0" cy:nodeLabelFont="SansSerif.bold-0-12" cy:borderLineType="solid"/>
  </node>
  <node label="Rv1240" id="-757">
    <att type="string" name="canonicalName" value="Rv1240"/>
    <graphics type="ELLIPSE" h="40.0" w="40.0" x="1046.08349609375" y="1913.26220703125" fill="#ff9999" width="1" outline="#666666" cy:nodeTransparency="1.0" cy:nodeLabelFont="SansSerif.bold-0-12" cy:borderLineType="solid"/>
  </node>
  <node label="Rv0532" id="-756">
    <att type="string" name="canonicalName" value="Rv0532"/>
    <graphics type="ELLIPSE" h="40.0001220703125" w="40.0" x="1206.249267578125" y="2029.5336303710938" fill="#ff9999" width="1" outline="#666666" cy:nodeTransparency="1.0" cy:nodeLabelFont="SansSerif.bold-0-12" cy:borderLineType="solid"/>
  </node>
  <node label="Rv1675c" id="-755">
    <att type="string" name="canonicalName" value="Rv1675c"/>
    <graphics type="ELLIPSE" h="40.0" w="40.0" x="1163.973388671875" y="1818.8211669921875" fill="#ff9999" width="1" outline="#666666" cy:nodeTransparency="1.0" cy:nodeLabelFont="SansSerif.bold-0-12" cy:borderLineType="solid"/>
  </node>
  <node label="Rv2141c" id="-754">
    <att type="string" name="canonicalName" value="Rv2141c"/>
    <graphics type="ELLIPSE" h="40.0" w="40.0" x="2171.19287109375" y="301.3228759765625" fill="#ff9999" width="1" outline="#666666" cy:nodeTransparency="1.0" cy:nodeLabelFont="SansSerif.bold-0-12" cy:borderLineType="solid"/>
  </node>
  <node label="Rv1659" id="-753">
    <att type="string" name="canonicalName" value="Rv1659"/>
    <graphics type="ELLIPSE" h="40.0" w="40.0" x="2109.9033203125" y="282.913818359375" fill="#ff9999" width="1" outline="#666666" cy:nodeTransparency="1.0" cy:nodeLabelFont="SansSerif.bold-0-12" cy:borderLineType="solid"/>
  </node>
  <node label="Rv1656" id="-752">
    <att type="string" name="canonicalName" value="Rv1656"/>
    <graphics type="ELLIPSE" h="40.0" w="40.0" x="2153.00244140625" y="418.6036376953125" fill="#ff9999" width="1" outline="#666666" cy:nodeTransparency="1.0" cy:nodeLabelFont="SansSerif.bold-0-12" cy:borderLineType="solid"/>
  </node>
  <node label="Rv1655" id="-751">
    <att type="string" name="canonicalName" value="Rv1655"/>
    <graphics type="ELLIPSE" h="40.0" w="40.0" x="2190.710205078125" y="367.2779541015625" fill="#ff9999" width="1" outline="#666666" cy:nodeTransparency="1.0" cy:nodeLabelFont="SansSerif.bold-0-12" cy:borderLineType="solid"/>
  </node>
  <node label="Rv1654" id="-750">
    <att type="string" name="canonicalName" value="Rv1654"/>
    <graphics type="ELLIPSE" h="40.00006103515625" w="40.0" x="2119.455810546875" y="348.59820556640625" fill="#ff9999" width="1" outline="#666666" cy:nodeTransparency="1.0" cy:nodeLabelFont="SansSerif.bold-0-12" cy:borderLineType="solid"/>
  </node>
  <node label="Rv1652" id="-749">
    <att type="string" name="canonicalName" value="Rv1652"/>
    <graphics type="ELLIPSE" h="40.0" w="40.0" x="1467.3988037109375" y="863.7733154296875" fill="#ff9999" width="1" outline="#666666" cy:nodeTransparency="1.0" cy:nodeLabelFont="SansSerif.bold-0-12" cy:borderLineType="solid"/>
  </node>
  <node label="Rv1657" id="-748">
    <att type="string" name="canonicalName" value="Rv1657"/>
    <graphics type="ELLIPSE" h="40.0" w="40.0" x="2000.21630859375" y="425.400390625" fill="#ff9999" width="1" outline="#666666" cy:nodeTransparency="1.0" cy:nodeLabelFont="SansSerif.bold-0-12" cy:borderLineType="solid"/>
  </node>
  <node label="Rv1931c" id="-747">
    <att type="string" name="canonicalName" value="Rv1931c"/>
    <graphics type="ELLIPSE" h="40.0" w="40.0" x="979.326416015625" y="929.478271484375" fill="#ff9999" width="1" outline="#666666" cy:nodeTransparency="1.0" cy:nodeLabelFont="SansSerif.bold-0-12" cy:borderLineType="solid"/>
  </node>
  <node label="Rv1404" id="-746">
    <att type="string" name="canonicalName" value="Rv1404"/>
    <graphics type="ELLIPSE" h="40.0" w="40.0" x="839.3697509765625" y="835.9494018554688" fill="#ff9999" width="1" outline="#666666" cy:nodeTransparency="1.0" cy:nodeLabelFont="SansSerif.bold-0-12" cy:borderLineType="solid"/>
  </node>
  <node label="Rv3817" id="-745">
    <att type="string" name="canonicalName" value="Rv3817"/>
    <graphics type="ELLIPSE" h="40.0" w="40.0" x="294.8746337890625" y="999.2701416015625" fill="#ff9999" width="1" outline="#666666" cy:nodeTransparency="1.0" cy:nodeLabelFont="SansSerif.bold-0-12" cy:borderLineType="solid"/>
  </node>
  <node label="Rv3816c" id="-744">
    <att type="string" name="canonicalName" value="Rv3816c"/>
    <graphics type="ELLIPSE" h="40.0" w="40.0" x="427.1669921875" y="954.4295043945312" fill="#ff9999" width="1" outline="#666666" cy:nodeTransparency="1.0" cy:nodeLabelFont="SansSerif.bold-0-12" cy:borderLineType="solid"/>
  </node>
  <node label="Rv3482c" id="-743">
    <att type="string" name="canonicalName" value="Rv3482c"/>
    <graphics type="ELLIPSE" h="40.0" w="40.0" x="389.66143798828125" y="905.9107666015625" fill="#ff9999" width="1" outline="#666666" cy:nodeTransparency="1.0" cy:nodeLabelFont="SansSerif.bold-0-12" cy:borderLineType="solid"/>
  </node>
  <node label="Rv3408" id="-742">
    <att type="string" name="canonicalName" value="Rv3408"/>
    <graphics type="ELLIPSE" h="40.0" w="40.0" x="247.021484375" y="962.94140625" fill="#ff9999" width="1" outline="#666666" cy:nodeTransparency="1.0" cy:nodeLabelFont="SansSerif.bold-0-12" cy:borderLineType="solid"/>
  </node>
  <node label="Rv2908c" id="-741">
    <att type="string" name="canonicalName" value="Rv2908c"/>
    <graphics type="ELLIPSE" h="40.0" w="40.0" x="323.59942626953125" y="1045.514404296875" fill="#ff9999" width="1" outline="#666666" cy:nodeTransparency="1.0" cy:nodeLabelFont="SansSerif.bold-0-12" cy:borderLineType="solid"/>
  </node>
  <node label="Rv2781c" id="-740">
    <att type="string" name="canonicalName" value="Rv2781c"/>
    <graphics type="ELLIPSE" h="40.0" w="40.0" x="260.64678955078125" y="1118.1937255859375" fill="#ff9999" width="1" outline="#666666" cy:nodeTransparency="1.0" cy:nodeLabelFont="SansSerif.bold-0-12" cy:borderLineType="solid"/>
  </node>
  <node label="Rv2728c" id="-739">
    <att type="string" name="canonicalName" value="Rv2728c"/>
    <graphics type="ELLIPSE" h="40.0" w="40.0" x="226.10772705078125" y="1019.9656982421875" fill="#ff9999" width="1" outline="#666666" cy:nodeTransparency="1.0" cy:nodeLabelFont="SansSerif.bold-0-12" cy:borderLineType="solid"/>
  </node>
  <node label="Rv2322c" id="-738">
    <att type="string" name="canonicalName" value="Rv2322c"/>
    <graphics type="ELLIPSE" h="40.0" w="40.0" x="259.2742919921875" y="1167.97265625" fill="#ff9999" width="1" outline="#666666" cy:nodeTransparency="1.0" cy:nodeLabelFont="SansSerif.bold-0-12" cy:borderLineType="solid"/>
  </node>
  <node label="Rv2198c" id="-737">
    <att type="string" name="canonicalName" value="Rv2198c"/>
    <graphics type="ELLIPSE" h="40.0" w="40.0" x="706.333740234375" y="1322.5986328125" fill="#ff9999" width="1" outline="#666666" cy:nodeTransparency="1.0" cy:nodeLabelFont="SansSerif.bold-0-12" cy:borderLineType="solid"/>
  </node>
  <node label="Rv1511" id="-736">
    <att type="string" name="canonicalName" value="Rv1511"/>
    <graphics type="ELLIPSE" h="40.0" w="40.0" x="624.8262329101562" y="1071.2745361328125" fill="#ff9999" width="1" outline="#666666" cy:nodeTransparency="1.0" cy:nodeLabelFont="SansSerif.bold-0-12" cy:borderLineType="solid"/>
  </node>
  <node label="Rv1394c" id="-735">
    <att type="string" name="canonicalName" value="Rv1394c"/>
    <graphics type="ELLIPSE" h="40.0" w="40.0" x="317.4444580078125" y="1115.04931640625" fill="#ff9999" width="1" outline="#666666" cy:nodeTransparency="1.0" cy:nodeLabelFont="SansSerif.bold-0-12" cy:borderLineType="solid"/>
  </node>
  <node label="Rv1263" id="-734">
    <att type="string" name="canonicalName" value="Rv1263"/>
    <graphics type="ELLIPSE" h="40.0" w="40.0" x="267.43963623046875" y="1061.696533203125" fill="#ff9999" width="1" outline="#666666" cy:nodeTransparency="1.0" cy:nodeLabelFont="SansSerif.bold-0-12" cy:borderLineType="solid"/>
  </node>
  <node label="Rv1262c" id="-733">
    <att type="string" name="canonicalName" value="Rv1262c"/>
    <graphics type="ELLIPSE" h="40.0" w="40.0" x="298.58941650390625" y="951.757080078125" fill="#ff9999" width="1" outline="#666666" cy:nodeTransparency="1.0" cy:nodeLabelFont="SansSerif.bold-0-12" cy:borderLineType="solid"/>
  </node>
  <node label="Rv1253" id="-732">
    <att type="string" name="canonicalName" value="Rv1253"/>
    <graphics type="ELLIPSE" h="40.0" w="40.0" x="361.69879150390625" y="983.9462890625" fill="#ff9999" width="1" outline="#666666" cy:nodeTransparency="1.0" cy:nodeLabelFont="SansSerif.bold-0-12" cy:borderLineType="solid"/>
  </node>
  <node label="Rv1251c" id="-731">
    <att type="string" name="canonicalName" value="Rv1251c"/>
    <graphics type="ELLIPSE" h="40.0" w="40.0" x="206.8701171875" y="1105.7952880859375" fill="#ff9999" width="1" outline="#666666" cy:nodeTransparency="1.0" cy:nodeLabelFont="SansSerif.bold-0-12" cy:borderLineType="solid"/>
  </node>
  <node label="Rv0470c" id="-730">
    <att type="string" name="canonicalName" value="Rv0470c"/>
    <graphics type="ELLIPSE" h="40.0" w="40.0" x="338.27117919921875" y="926.5697021484375" fill="#ff9999" width="1" outline="#666666" cy:nodeTransparency="1.0" cy:nodeLabelFont="SansSerif.bold-0-12" cy:borderLineType="solid"/>
  </node>
  <node label="Rv1395" id="-729">
    <att type="string" name="canonicalName" value="Rv1395"/>
    <graphics type="ELLIPSE" h="40.0" w="40.0" x="458.82220458984375" y="1093.2020263671875" fill="#ff9999" width="1" outline="#666666" cy:nodeTransparency="1.0" cy:nodeLabelFont="SansSerif.bold-0-12" cy:borderLineType="solid"/>
  </node>
  <node label="Rv1385" id="-728">
    <att type="string" name="canonicalName" value="Rv1385"/>
    <graphics type="ELLIPSE" h="40.0" w="40.0" x="2085.393310546875" y="28.31884765625" fill="#ff9999" width="1" outline="#666666" cy:nodeTransparency="1.0" cy:nodeLabelFont="SansSerif.bold-0-12" cy:borderLineType="solid"/>
  </node>
  <node label="Rv1384" id="-727">
    <att type="string" name="canonicalName" value="Rv1384"/>
    <graphics type="ELLIPSE" h="40.0" w="40.0" x="2019.9072265625" y="256.1044921875" fill="#ff9999" width="1" outline="#666666" cy:nodeTransparency="1.0" cy:nodeLabelFont="SansSerif.bold-0-12" cy:borderLineType="solid"/>
  </node>
  <node label="Rv1383" id="-726">
    <att type="string" name="canonicalName" value="Rv1383"/>
    <graphics type="ELLIPSE" h="40.0" w="40.0" x="2064.695068359375" y="222.9324951171875" fill="#ff9999" width="1" outline="#666666" cy:nodeTransparency="1.0" cy:nodeLabelFont="SansSerif.bold-0-12" cy:borderLineType="solid"/>
  </node>
  <node label="Rv1381" id="-725">
    <att type="string" name="canonicalName" value="Rv1381"/>
    <graphics type="ELLIPSE" h="40.0" w="40.0" x="2023.3878173828125" y="0.0792236328125" fill="#ff9999" width="1" outline="#666666" cy:nodeTransparency="1.0" cy:nodeLabelFont="SansSerif.bold-0-12" cy:borderLineType="solid"/>
  </node>
  <node label="Rv1380" id="-724">
    <att type="string" name="canonicalName" value="Rv1380"/>
    <graphics type="ELLIPSE" h="40.0" w="40.0" x="2111.074951171875" y="88.0517578125" fill="#ff9999" width="1" outline="#666666" cy:nodeTransparency="1.0" cy:nodeLabelFont="SansSerif.bold-0-12" cy:borderLineType="solid"/>
  </node>
  <node label="Rv1379" id="-723">
    <att type="string" name="canonicalName" value="Rv1379"/>
    <graphics type="ELLIPSE" h="40.0" w="40.0" x="1947.274658203125" y="149.4835205078125" fill="#ff9999" width="1" outline="#666666" cy:nodeTransparency="1.0" cy:nodeLabelFont="SansSerif.bold-0-12" cy:borderLineType="solid"/>
  </node>
  <node label="Rv1359" id="-722">
    <att type="string" name="canonicalName" value="Rv1359"/>
    <graphics type="ELLIPSE" h="40.0" w="40.0" x="1229.310791015625" y="1068.5518798828125" fill="#ff9999" width="1" outline="#666666" cy:nodeTransparency="1.0" cy:nodeLabelFont="SansSerif.bold-0-12" cy:borderLineType="solid"/>
  </node>
  <node label="Rv1317c" id="-721">
    <att type="string" name="canonicalName" value="Rv1317c"/>
    <graphics type="ELLIPSE" h="40.0" w="40.0" x="911.5358276367188" y="370.69976806640625" fill="#ff9999" width="1" outline="#666666" cy:nodeTransparency="1.0" cy:nodeLabelFont="SansSerif.bold-0-12" cy:borderLineType="solid"/>
  </node>
  <node label="Rv1316c" id="-720">
    <att type="string" name="canonicalName" value="Rv1316c"/>
    <graphics type="ELLIPSE" h="40.0" w="40.0" x="852.8648071289062" y="600.5795288085938" fill="#ff9999" width="1" outline="#666666" cy:nodeTransparency="1.0" cy:nodeLabelFont="SansSerif.bold-0-12" cy:borderLineType="solid"/>
  </node>
  <node label="Rv3795" id="-719">
    <att type="string" name="canonicalName" value="Rv3795"/>
    <graphics type="ELLIPSE" h="40.0" w="40.0" x="77.8935546875" y="1516.6593017578125" fill="#ff9999" width="1" outline="#666666" cy:nodeTransparency="1.0" cy:nodeLabelFont="SansSerif.bold-0-12" cy:borderLineType="solid"/>
  </node>
  <node label="Rv3794" id="-718">
    <att type="string" name="canonicalName" value="Rv3794"/>
    <graphics type="ELLIPSE" h="40.0" w="40.0" x="30.1881103515625" y="1445.456298828125" fill="#ff9999" width="1" outline="#666666" cy:nodeTransparency="1.0" cy:nodeLabelFont="SansSerif.bold-0-12" cy:borderLineType="solid"/>
  </node>
  <node label="Rv3793" id="-717">
    <att type="string" name="canonicalName" value="Rv3793"/>
    <graphics type="ELLIPSE" h="40.0" w="40.0" x="90.6307373046875" y="1445.815673828125" fill="#ff9999" width="1" outline="#666666" cy:nodeTransparency="1.0" cy:nodeLabelFont="SansSerif.bold-0-12" cy:borderLineType="solid"/>
  </node>
  <node label="Rv1267c" id="-716">
    <att type="string" name="canonicalName" value="Rv1267c"/>
    <graphics type="ELLIPSE" h="40.0" w="40.0" x="245.7735595703125" y="1421.3892822265625" fill="#ff9999" width="1" outline="#666666" cy:nodeTransparency="1.0" cy:nodeLabelFont="SansSerif.bold-0-12" cy:borderLineType="solid"/>
  </node>
  <node label="Rv1266c" id="-715">
    <att type="string" name="canonicalName" value="Rv1266c"/>
    <graphics type="ELLIPSE" h="40.0" w="40.0" x="63.7701416015625" y="1373.3751220703125" fill="#ff9999" width="1" outline="#666666" cy:nodeTransparency="1.0" cy:nodeLabelFont="SansSerif.bold-0-12" cy:borderLineType="solid"/>
  </node>
  <node label="Rv3914" id="-714">
    <att type="string" name="canonicalName" value="Rv3914"/>
    <graphics type="ELLIPSE" h="40.0" w="40.0" x="1244.1279296875" y="1799.3580322265625" fill="#ff9999" width="1" outline="#666666" cy:nodeTransparency="1.0" cy:nodeLabelFont="SansSerif.bold-0-12" cy:borderLineType="solid"/>
  </node>
  <node label="Rv3875" id="-713">
    <att type="string" name="canonicalName" value="Rv3875"/>
    <graphics type="ELLIPSE" h="40.0" w="40.0" x="1194.5804443359375" y="1526.060791015625" fill="#ff9999" width="1" outline="#666666" cy:nodeTransparency="1.0" cy:nodeLabelFont="SansSerif.bold-0-12" cy:borderLineType="solid"/>
  </node>
  <node label="Rv3874" id="-712">
    <att type="string" name="canonicalName" value="Rv3874"/>
    <graphics type="ELLIPSE" h="40.0" w="40.0" x="1115.48193359375" y="1434.1826171875" fill="#ff9999" width="1" outline="#666666" cy:nodeTransparency="1.0" cy:nodeLabelFont="SansSerif.bold-0-12" cy:borderLineType="solid"/>
  </node>
  <node label="Rv3852" id="-711">
    <att type="string" name="canonicalName" value="Rv3852"/>
    <graphics type="ELLIPSE" h="40.0" w="40.0" x="1754.50732421875" y="1730.765869140625" fill="#ff9999" width="1" outline="#666666" cy:nodeTransparency="1.0" cy:nodeLabelFont="SansSerif.bold-0-12" cy:borderLineType="solid"/>
  </node>
  <node label="Rv3826" id="-710">
    <att type="string" name="canonicalName" value="Rv3826"/>
    <graphics type="ELLIPSE" h="40.0" w="40.0" x="1721.8328857421875" y="2008.25830078125" fill="#ff9999" width="1" outline="#666666" cy:nodeTransparency="1.0" cy:nodeLabelFont="SansSerif.bold-0-12" cy:borderLineType="solid"/>
  </node>
  <node label="Rv3773c" id="-709">
    <att type="string" name="canonicalName" value="Rv3773c"/>
    <graphics type="ELLIPSE" h="40.0" w="40.0" x="1597.5682373046875" y="1882.3408203125" fill="#ff9999" width="1" outline="#666666" cy:nodeTransparency="1.0" cy:nodeLabelFont="SansSerif.bold-0-12" cy:borderLineType="solid"/>
  </node>
  <node label="Rv3706c" id="-708">
    <att type="string" name="canonicalName" value="Rv3706c"/>
    <graphics type="ELLIPSE" h="40.0" w="40.0" x="1419.510498046875" y="1586.3896484375" fill="#ff9999" width="1" outline="#666666" cy:nodeTransparency="1.0" cy:nodeLabelFont="SansSerif.bold-0-12" cy:borderLineType="solid"/>
  </node>
  <node label="Rv3648c" id="-707">
    <att type="string" name="canonicalName" value="Rv3648c"/>
    <graphics type="ELLIPSE" h="40.0" w="40.0" x="1489.4190673828125" y="1924.471923828125" fill="#ff9999" width="1" outline="#666666" cy:nodeTransparency="1.0" cy:nodeLabelFont="SansSerif.bold-0-12" cy:borderLineType="solid"/>
  </node>
  <node label="Rv3634c" id="-706">
    <att type="string" name="canonicalName" value="Rv3634c"/>
    <graphics type="ELLIPSE" h="40.0" w="40.0" x="1207.0914306640625" y="1887.763671875" fill="#ff9999" width="1" outline="#666666" cy:nodeTransparency="1.0" cy:nodeLabelFont="SansSerif.bold-0-12" cy:borderLineType="solid"/>
  </node>
  <node label="Rv3620c" id="-705">
    <att type="string" name="canonicalName" value="Rv3620c"/>
    <graphics type="ELLIPSE" h="40.0" w="40.0" x="1531.869384765625" y="1748.3243408203125" fill="#ff9999" width="1" outline="#666666" cy:nodeTransparency="1.0" cy:nodeLabelFont="SansSerif.bold-0-12" cy:borderLineType="solid"/>
  </node>
  <node label="Rv3592" id="-704">
    <att type="string" name="canonicalName" value="Rv3592"/>
    <graphics type="ELLIPSE" h="40.0" w="40.0" x="1579.748046875" y="1826.2646484375" fill="#ff9999" width="1" outline="#666666" cy:nodeTransparency="1.0" cy:nodeLabelFont="SansSerif.bold-0-12" cy:borderLineType="solid"/>
  </node>
  <node label="Rv3539" id="-703">
    <att type="string" name="canonicalName" value="Rv3539"/>
    <graphics type="ELLIPSE" h="40.0" w="40.0" x="1394.7584228515625" y="1871.400390625" fill="#ff9999" width="1" outline="#666666" cy:nodeTransparency="1.0" cy:nodeLabelFont="SansSerif.bold-0-12" cy:borderLineType="solid"/>
  </node>
  <node label="Rv3462c" id="-702">
    <att type="string" name="canonicalName" value="Rv3462c"/>
    <graphics type="ELLIPSE" h="40.0" w="40.0" x="1185.8514404296875" y="1827.12841796875" fill="#ff9999" width="1" outline="#666666" cy:nodeTransparency="1.0" cy:nodeLabelFont="SansSerif.bold-0-12" cy:borderLineType="solid"/>
  </node>
  <node label="Rv3433c" id="-701">
    <att type="string" name="canonicalName" value="Rv3433c"/>
    <graphics type="ELLIPSE" h="40.0" w="40.0" x="1648.58349609375" y="2059.14892578125" fill="#ff9999" width="1" outline="#666666" cy:nodeTransparency="1.0" cy:nodeLabelFont="SansSerif.bold-0-12" cy:borderLineType="solid"/>
  </node>
  <node label="Rv3280" id="-700">
    <att type="string" name="canonicalName" value="Rv3280"/>
    <graphics type="ELLIPSE" h="40.0" w="40.0" x="1259.1041259765625" y="1906.307373046875" fill="#ff9999" width="1" outline="#666666" cy:nodeTransparency="1.0" cy:nodeLabelFont="SansSerif.bold-0-12" cy:borderLineType="solid"/>
  </node>
  <node label="Rv3224" id="-699">
    <att type="string" name="canonicalName" value="Rv3224"/>
    <graphics type="ELLIPSE" h="40.0" w="40.0" x="1658.630615234375" y="2092.0390625" fill="#ff9999" width="1" outline="#666666" cy:nodeTransparency="1.0" cy:nodeLabelFont="SansSerif.bold-0-12" cy:borderLineType="solid"/>
  </node>
  <node label="Rv3205c" id="-698">
    <att type="string" name="canonicalName" value="Rv3205c"/>
    <graphics type="ELLIPSE" h="40.0" w="40.0" x="1490.90771484375" y="1589.4527587890625" fill="#ff9999" width="1" outline="#666666" cy:nodeTransparency="1.0" cy:nodeLabelFont="SansSerif.bold-0-12" cy:borderLineType="solid"/>
  </node>
  <node label="Rv3050c" id="-697">
    <att type="string" name="canonicalName" value="Rv3050c"/>
    <graphics type="ELLIPSE" h="40.0" w="40.0" x="1303.7760009765625" y="1960.7733154296875" fill="#ff9999" width="1" outline="#666666" cy:nodeTransparency="1.0" cy:nodeLabelFont="SansSerif.bold-0-12" cy:borderLineType="solid"/>
  </node>
  <node label="Rv2971" id="-696">
    <att type="string" name="canonicalName" value="Rv2971"/>
    <graphics type="ELLIPSE" h="40.0" w="40.0" x="1322.02978515625" y="1909.7059326171875" fill="#ff9999" width="1" outline="#666666" cy:nodeTransparency="1.0" cy:nodeLabelFont="SansSerif.bold-0-12" cy:borderLineType="solid"/>
  </node>
  <node label="Rv2947c" id="-695">
    <att type="string" name="canonicalName" value="Rv2947c"/>
    <graphics type="ELLIPSE" h="40.0" w="40.0" x="1620.247314453125" y="1920.5035400390625" fill="#ff9999" width="1" outline="#666666" cy:nodeTransparency="1.0" cy:nodeLabelFont="SansSerif.bold-0-12" cy:borderLineType="solid"/>
  </node>
  <node label="Rv2941" id="-694">
    <att type="string" name="canonicalName" value="Rv2941"/>
    <graphics type="ELLIPSE" h="40.0" w="40.0" x="1532.5025634765625" y="2036.90771484375" fill="#ff9999" width="1" outline="#666666" cy:nodeTransparency="1.0" cy:nodeLabelFont="SansSerif.bold-0-12" cy:borderLineType="solid"/>
  </node>
  <node label="Rv2927c" id="-693">
    <att type="string" name="canonicalName" value="Rv2927c"/>
    <graphics type="ELLIPSE" h="40.0" w="40.0" x="1515.7493896484375" y="2094.76318359375" fill="#ff9999" width="1" outline="#666666" cy:nodeTransparency="1.0" cy:nodeLabelFont="SansSerif.bold-0-12" cy:borderLineType="solid"/>
  </node>
  <node label="Rv2792c" id="-692">
    <att type="string" name="canonicalName" value="Rv2792c"/>
    <graphics type="ELLIPSE" h="40.0" w="40.0" x="1290.4573974609375" y="1746.02197265625" fill="#ff9999" width="1" outline="#666666" cy:nodeTransparency="1.0" cy:nodeLabelFont="SansSerif.bold-0-12" cy:borderLineType="solid"/>
  </node>
  <node label="Rv2745c" id="-691">
    <att type="string" name="canonicalName" value="Rv2745c"/>
    <graphics type="ELLIPSE" h="40.0" w="40.0" x="1365.8160400390625" y="1246.0" fill="#ff9999" width="1" outline="#666666" cy:nodeTransparency="1.0" cy:nodeLabelFont="SansSerif.bold-0-12" cy:borderLineType="solid"/>
  </node>
  <node label="Rv2743" id="-690">
    <att type="string" name="canonicalName" value="Rv2743"/>
    <graphics type="ELLIPSE" h="40.0" w="40.0" x="1445.23046875" y="2094.452880859375" fill="#ff9999" width="1" outline="#666666" cy:nodeTransparency="1.0" cy:nodeLabelFont="SansSerif.bold-0-12" cy:borderLineType="solid"/>
  </node>
  <node label="Rv2716" id="-689">
    <att type="string" name="canonicalName" value="Rv2716"/>
    <graphics type="ELLIPSE" h="40.0" w="40.0" x="1347.4117431640625" y="1648.890625" fill="#ff9999" width="1" outline="#666666" cy:nodeTransparency="1.0" cy:nodeLabelFont="SansSerif.bold-0-12" cy:borderLineType="solid"/>
  </node>
  <node label="Rv2708c" id="-688">
    <att type="string" name="canonicalName" value="Rv2708c"/>
    <graphics type="ELLIPSE" h="40.0" w="40.0" x="1372.2884521484375" y="1861.2999267578125" fill="#ff9999" width="1" outline="#666666" cy:nodeTransparency="1.0" cy:nodeLabelFont="SansSerif.bold-0-12" cy:borderLineType="solid"/>
  </node>
  <node label="Rv2684" id="-687">
    <att type="string" name="canonicalName" value="Rv2684"/>
    <graphics type="ELLIPSE" h="40.0" w="40.0" x="1346.6605224609375" y="1904.709716796875" fill="#ff9999" width="1" outline="#666666" cy:nodeTransparency="1.0" cy:nodeLabelFont="SansSerif.bold-0-12" cy:borderLineType="solid"/>
  </node>
  <node label="Rv2672" id="-686">
    <att type="string" name="canonicalName" value="Rv2672"/>
    <graphics type="ELLIPSE" h="40.0" w="40.0" x="1581.0489501953125" y="1963.31689453125" fill="#ff9999" width="1" outline="#666666" cy:nodeTransparency="1.0" cy:nodeLabelFont="SansSerif.bold-0-12" cy:borderLineType="solid"/>
  </node>
  <node label="Rv2523c" id="-685">
    <att type="string" name="canonicalName" value="Rv2523c"/>
    <graphics type="ELLIPSE" h="40.0" w="40.0" x="1261.7071533203125" y="1940.799560546875" fill="#ff9999" width="1" outline="#666666" cy:nodeTransparency="1.0" cy:nodeLabelFont="SansSerif.bold-0-12" cy:borderLineType="solid"/>
  </node>
  <node label="Rv2519" id="-684">
    <att type="string" name="canonicalName" value="Rv2519"/>
    <graphics type="ELLIPSE" h="40.0" w="40.0" x="1461.5008544921875" y="2005.5986328125" fill="#ff9999" width="1" outline="#666666" cy:nodeTransparency="1.0" cy:nodeLabelFont="SansSerif.bold-0-12" cy:borderLineType="solid"/>
  </node>
  <node label="Rv2512c" id="-683">
    <att type="string" name="canonicalName" value="Rv2512c"/>
    <graphics type="ELLIPSE" h="40.0" w="40.0" x="1463.813232421875" y="2123.17578125" fill="#ff9999" width="1" outline="#666666" cy:nodeTransparency="1.0" cy:nodeLabelFont="SansSerif.bold-0-12" cy:borderLineType="solid"/>
  </node>
  <node label="Rv2457c" id="-682">
    <att type="string" name="canonicalName" value="Rv2457c"/>
    <graphics type="ELLIPSE" h="40.0" w="40.0" x="1500.1505126953125" y="2009.379150390625" fill="#ff9999" width="1" outline="#666666" cy:nodeTransparency="1.0" cy:nodeLabelFont="SansSerif.bold-0-12" cy:borderLineType="solid"/>
  </node>
  <node label="Rv2443" id="-681">
    <att type="string" name="canonicalName" value="Rv2443"/>
    <graphics type="ELLIPSE" h="40.0" w="40.0" x="1322.7386474609375" y="1891.3671875" fill="#ff9999" width="1" outline="#666666" cy:nodeTransparency="1.0" cy:nodeLabelFont="SansSerif.bold-0-12" cy:borderLineType="solid"/>
  </node>
  <node label="Rv2442c" id="-680">
    <att type="string" name="canonicalName" value="Rv2442c"/>
    <graphics type="ELLIPSE" h="40.0" w="40.0" x="1716.3505859375" y="2014.560546875" fill="#ff9999" width="1" outline="#666666" cy:nodeTransparency="1.0" cy:nodeLabelFont="SansSerif.bold-0-12" cy:borderLineType="solid"/>
  </node>
  <node label="Rv2348c" id="-679">
    <att type="string" name="canonicalName" value="Rv2348c"/>
    <graphics type="ELLIPSE" h="40.0" w="40.0" x="1553.83544921875" y="2000.845458984375" fill="#ff9999" width="1" outline="#666666" cy:nodeTransparency="1.0" cy:nodeLabelFont="SansSerif.bold-0-12" cy:borderLineType="solid"/>
  </node>
  <node label="Rv2347c" id="-678">
    <att type="string" name="canonicalName" value="Rv2347c"/>
    <graphics type="ELLIPSE" h="40.0" w="40.0" x="1701.9434814453125" y="1933.9669189453125" fill="#ff9999" width="1" outline="#666666" cy:nodeTransparency="1.0" cy:nodeLabelFont="SansSerif.bold-0-12" cy:borderLineType="solid"/>
  </node>
  <node label="Rv2346c" id="-677">
    <att type="string" name="canonicalName" value="Rv2346c"/>
    <graphics type="ELLIPSE" h="40.0" w="40.0" x="1368.00390625" y="1932.8419189453125" fill="#ff9999" width="1" outline="#666666" cy:nodeTransparency="1.0" cy:nodeLabelFont="SansSerif.bold-0-12" cy:borderLineType="solid"/>
  </node>
  <node label="Rv2276" id="-676">
    <att type="string" name="canonicalName" value="Rv2276"/>
    <graphics type="ELLIPSE" h="40.0" w="40.0" x="1589.29345703125" y="2010.769287109375" fill="#ff9999" width="1" outline="#666666" cy:nodeTransparency="1.0" cy:nodeLabelFont="SansSerif.bold-0-12" cy:borderLineType="solid"/>
  </node>
  <node label="Rv2272" id="-675">
    <att type="string" name="canonicalName" value="Rv2272"/>
    <graphics type="ELLIPSE" h="40.0" w="40.0" x="1180.299560546875" y="1788.960693359375" fill="#ff9999" width="1" outline="#666666" cy:nodeTransparency="1.0" cy:nodeLabelFont="SansSerif.bold-0-12" cy:borderLineType="solid"/>
  </node>
  <node label="Rv2271" id="-674">
    <att type="string" name="canonicalName" value="Rv2271"/>
    <graphics type="ELLIPSE" h="40.0" w="40.0" x="1468.559326171875" y="1793.964599609375" fill="#ff9999" width="1" outline="#666666" cy:nodeTransparency="1.0" cy:nodeLabelFont="SansSerif.bold-0-12" cy:borderLineType="solid"/>
  </node>
  <node label="Rv2243" id="-673">
    <att type="string" name="canonicalName" value="Rv2243"/>
    <graphics type="ELLIPSE" h="40.0" w="40.0" x="1581.0299072265625" y="1785.6102294921875" fill="#ff9999" width="1" outline="#666666" cy:nodeTransparency="1.0" cy:nodeLabelFont="SansSerif.bold-0-12" cy:borderLineType="solid"/>
  </node>
  <node label="Rv2241" id="-672">
    <att type="string" name="canonicalName" value="Rv2241"/>
    <graphics type="ELLIPSE" h="40.0" w="40.0" x="1411.7882080078125" y="2006.203857421875" fill="#ff9999" width="1" outline="#666666" cy:nodeTransparency="1.0" cy:nodeLabelFont="SansSerif.bold-0-12" cy:borderLineType="solid"/>
  </node>
  <node label="Rv2220" id="-671">
    <att type="string" name="canonicalName" value="Rv2220"/>
    <graphics type="ELLIPSE" h="40.0" w="40.0" x="1409.87890625" y="1960.9298095703125" fill="#ff9999" width="1" outline="#666666" cy:nodeTransparency="1.0" cy:nodeLabelFont="SansSerif.bold-0-12" cy:borderLineType="solid"/>
  </node>
  <node label="Rv2215" id="-670">
    <att type="string" name="canonicalName" value="Rv2215"/>
    <graphics type="ELLIPSE" h="40.0" w="40.0" x="1291.8372802734375" y="1871.7191162109375" fill="#ff9999" width="1" outline="#666666" cy:nodeTransparency="1.0" cy:nodeLabelFont="SansSerif.bold-0-12" cy:borderLineType="solid"/>
  </node>
  <node label="Rv2204c" id="-669">
    <att type="string" name="canonicalName" value="Rv2204c"/>
    <graphics type="ELLIPSE" h="40.0" w="40.0" x="1163.5518798828125" y="1642.119384765625" fill="#ff9999" width="1" outline="#666666" cy:nodeTransparency="1.0" cy:nodeLabelFont="SansSerif.bold-0-12" cy:borderLineType="solid"/>
  </node>
  <node label="Rv2196" id="-668">
    <att type="string" name="canonicalName" value="Rv2196"/>
    <graphics type="ELLIPSE" h="40.0" w="40.0" x="1404.2366943359375" y="1844.695556640625" fill="#ff9999" width="1" outline="#666666" cy:nodeTransparency="1.0" cy:nodeLabelFont="SansSerif.bold-0-12" cy:borderLineType="solid"/>
  </node>
  <node label="Rv2195" id="-667">
    <att type="string" name="canonicalName" value="Rv2195"/>
    <graphics type="ELLIPSE" h="39.9998779296875" w="40.0" x="1629.027587890625" y="2063.7266235351562" fill="#ff9999" width="1" outline="#666666" cy:nodeTransparency="1.0" cy:nodeLabelFont="SansSerif.bold-0-12" cy:borderLineType="solid"/>
  </node>
  <node label="Rv2185c" id="-666">
    <att type="string" name="canonicalName" value="Rv2185c"/>
    <graphics type="ELLIPSE" h="40.0" w="40.0" x="1552.210693359375" y="1916.545654296875" fill="#ff9999" width="1" outline="#666666" cy:nodeTransparency="1.0" cy:nodeLabelFont="SansSerif.bold-0-12" cy:borderLineType="solid"/>
  </node>
  <node label="Rv2111c" id="-665">
    <att type="string" name="canonicalName" value="Rv2111c"/>
    <graphics type="ELLIPSE" h="40.0" w="40.0" x="1121.171875" y="1785.267822265625" fill="#ff9999" width="1" outline="#666666" cy:nodeTransparency="1.0" cy:nodeLabelFont="SansSerif.bold-0-12" cy:borderLineType="solid"/>
  </node>
  <node label="Rv2094c" id="-664">
    <att type="string" name="canonicalName" value="Rv2094c"/>
    <graphics type="ELLIPSE" h="40.0" w="40.0" x="1488.887939453125" y="1816.8427734375" fill="#ff9999" width="1" outline="#666666" cy:nodeTransparency="1.0" cy:nodeLabelFont="SansSerif.bold-0-12" cy:borderLineType="solid"/>
  </node>
  <node label="Rv2054" id="-663">
    <att type="string" name="canonicalName" value="Rv2054"/>
    <graphics type="ELLIPSE" h="40.0" w="40.0" x="1592.9307861328125" y="2121.611572265625" fill="#ff9999" width="1" outline="#666666" cy:nodeTransparency="1.0" cy:nodeLabelFont="SansSerif.bold-0-12" cy:borderLineType="solid"/>
  </node>
  <node label="Rv2052c" id="-662">
    <att type="string" name="canonicalName" value="Rv2052c"/>
    <graphics type="ELLIPSE" h="40.0" w="40.0" x="1255.9923095703125" y="1845.2857666015625" fill="#ff9999" width="1" outline="#666666" cy:nodeTransparency="1.0" cy:nodeLabelFont="SansSerif.bold-0-12" cy:borderLineType="solid"/>
  </node>
  <node label="Rv1980c" id="-661">
    <att type="string" name="canonicalName" value="Rv1980c"/>
    <graphics type="ELLIPSE" h="40.0" w="40.0" x="1307.4300537109375" y="2019.61865234375" fill="#ff9999" width="1" outline="#666666" cy:nodeTransparency="1.0" cy:nodeLabelFont="SansSerif.bold-0-12" cy:borderLineType="solid"/>
  </node>
  <node label="Rv1932" id="-660">
    <att type="string" name="canonicalName" value="Rv1932"/>
    <graphics type="ELLIPSE" h="40.0" w="40.0" x="1627.8896484375" y="1805.7122802734375" fill="#ff9999" width="1" outline="#666666" cy:nodeTransparency="1.0" cy:nodeLabelFont="SansSerif.bold-0-12" cy:borderLineType="solid"/>
  </node>
  <node label="Rv1925" id="-659">
    <att type="string" name="canonicalName" value="Rv1925"/>
    <graphics type="ELLIPSE" h="40.0" w="40.0" x="1149.816162109375" y="1666.0340576171875" fill="#ff9999" width="1" outline="#666666" cy:nodeTransparency="1.0" cy:nodeLabelFont="SansSerif.bold-0-12" cy:borderLineType="solid"/>
  </node>
  <node label="Rv1885c" id="-658">
    <att type="string" name="canonicalName" value="Rv1885c"/>
    <graphics type="ELLIPSE" h="40.0" w="40.0" x="1800.343017578125" y="1916.988037109375" fill="#ff9999" width="1" outline="#666666" cy:nodeTransparency="1.0" cy:nodeLabelFont="SansSerif.bold-0-12" cy:borderLineType="solid"/>
  </node>
  <node label="Rv1827" id="-657">
    <att type="string" name="canonicalName" value="Rv1827"/>
    <graphics type="ELLIPSE" h="40.0" w="40.0" x="1097.0509033203125" y="1735.9022216796875" fill="#ff9999" width="1" outline="#666666" cy:nodeTransparency="1.0" cy:nodeLabelFont="SansSerif.bold-0-12" cy:borderLineType="solid"/>
  </node>
  <node label="Rv1792" id="-656">
    <att type="string" name="canonicalName" value="Rv1792"/>
    <graphics type="ELLIPSE" h="40.0" w="40.0" x="1160.95703125" y="1713.18798828125" fill="#ff9999" width="1" outline="#666666" cy:nodeTransparency="1.0" cy:nodeLabelFont="SansSerif.bold-0-12" cy:borderLineType="solid"/>
  </node>
  <node label="Rv1718" id="-655">
    <att type="string" name="canonicalName" value="Rv1718"/>
    <graphics type="ELLIPSE" h="40.0" w="40.0" x="1605.6533203125" y="1942.5621337890625" fill="#ff9999" width="1" outline="#666666" cy:nodeTransparency="1.0" cy:nodeLabelFont="SansSerif.bold-0-12" cy:borderLineType="solid"/>
  </node>
  <node label="Rv1641" id="-654">
    <att type="string" name="canonicalName" value="Rv1641"/>
    <graphics type="ELLIPSE" h="40.0" w="40.0" x="1352.4010009765625" y="1946.031494140625" fill="#ff9999" width="1" outline="#666666" cy:nodeTransparency="1.0" cy:nodeLabelFont="SansSerif.bold-0-12" cy:borderLineType="solid"/>
  </node>
  <node label="Rv1636" id="-653">
    <att type="string" name="canonicalName" value="Rv1636"/>
    <graphics type="ELLIPSE" h="40.0" w="40.0" x="1727.072021484375" y="2108.35498046875" fill="#ff9999" width="1" outline="#666666" cy:nodeTransparency="1.0" cy:nodeLabelFont="SansSerif.bold-0-12" cy:borderLineType="solid"/>
  </node>
  <node label="Rv1630" id="-652">
    <att type="string" name="canonicalName" value="Rv1630"/>
    <graphics type="ELLIPSE" h="40.0" w="40.0" x="1737.7723388671875" y="2078.38134765625" fill="#ff9999" width="1" outline="#666666" cy:nodeTransparency="1.0" cy:nodeLabelFont="SansSerif.bold-0-12" cy:borderLineType="solid"/>
  </node>
  <node label="Rv1626" id="-651">
    <att type="string" name="canonicalName" value="Rv1626"/>
    <graphics type="ELLIPSE" h="40.0" w="40.0" x="1454.464599609375" y="2063.969970703125" fill="#ff9999" width="1" outline="#666666" cy:nodeTransparency="1.0" cy:nodeLabelFont="SansSerif.bold-0-12" cy:borderLineType="solid"/>
  </node>
  <node label="Rv1506c" id="-650">
    <att type="string" name="canonicalName" value="Rv1506c"/>
    <graphics type="ELLIPSE" h="40.0" w="40.0" x="1572.7275390625" y="2102.8251953125" fill="#ff9999" width="1" outline="#666666" cy:nodeTransparency="1.0" cy:nodeLabelFont="SansSerif.bold-0-12" cy:borderLineType="solid"/>
  </node>
  <node label="Rv1398c" id="-649">
    <att type="string" name="canonicalName" value="Rv1398c"/>
    <graphics type="ELLIPSE" h="40.0" w="40.0" x="1230.590576171875" y="1604.5697021484375" fill="#ff9999" width="1" outline="#666666" cy:nodeTransparency="1.0" cy:nodeLabelFont="SansSerif.bold-0-12" cy:borderLineType="solid"/>
  </node>
  <node label="Rv1388" id="-648">
    <att type="string" name="canonicalName" value="Rv1388"/>
    <graphics type="ELLIPSE" h="39.9998779296875" w="40.0" x="1409.1387939453125" y="2050.0874633789062" fill="#ff9999" width="1" outline="#666666" cy:nodeTransparency="1.0" cy:nodeLabelFont="SansSerif.bold-0-12" cy:borderLineType="solid"/>
  </node>
  <node label="Rv1387" id="-647">
    <att type="string" name="canonicalName" value="Rv1387"/>
    <graphics type="ELLIPSE" h="40.0" w="40.0" x="1282.8038330078125" y="1593.726806640625" fill="#ff9999" width="1" outline="#666666" cy:nodeTransparency="1.0" cy:nodeLabelFont="SansSerif.bold-0-12" cy:borderLineType="solid"/>
  </node>
  <node label="Rv1329c" id="-646">
    <att type="string" name="canonicalName" value="Rv1329c"/>
    <graphics type="ELLIPSE" h="40.0" w="40.0" x="1468.54052734375" y="1916.16259765625" fill="#ff9999" width="1" outline="#666666" cy:nodeTransparency="1.0" cy:nodeLabelFont="SansSerif.bold-0-12" cy:borderLineType="solid"/>
  </node>
  <node label="Rv1233c" id="-645">
    <att type="string" name="canonicalName" value="Rv1233c"/>
    <graphics type="ELLIPSE" h="40.0" w="40.0" x="1276.1810302734375" y="1915.94384765625" fill="#ff9999" width="1" outline="#666666" cy:nodeTransparency="1.0" cy:nodeLabelFont="SansSerif.bold-0-12" cy:borderLineType="solid"/>
  </node>
  <node label="Rv1197" id="-644">
    <att type="string" name="canonicalName" value="Rv1197"/>
    <graphics type="ELLIPSE" h="40.0" w="40.0" x="1434.0465087890625" y="2081.4462890625" fill="#ff9999" width="1" outline="#666666" cy:nodeTransparency="1.0" cy:nodeLabelFont="SansSerif.bold-0-12" cy:borderLineType="solid"/>
  </node>
  <node label="Rv1174c" id="-643">
    <att type="string" name="canonicalName" value="Rv1174c"/>
    <graphics type="ELLIPSE" h="40.0" w="40.0" x="1684.170166015625" y="1891.94384765625" fill="#ff9999" width="1" outline="#666666" cy:nodeTransparency="1.0" cy:nodeLabelFont="SansSerif.bold-0-12" cy:borderLineType="solid"/>
  </node>
  <node label="Rv1129c" id="-642">
    <att type="string" name="canonicalName" value="Rv1129c"/>
    <graphics type="ELLIPSE" h="40.0" w="40.0" x="1439.6302490234375" y="1902.354248046875" fill="#ff9999" width="1" outline="#666666" cy:nodeTransparency="1.0" cy:nodeLabelFont="SansSerif.bold-0-12" cy:borderLineType="solid"/>
  </node>
  <node label="Rv1127c" id="-641">
    <att type="string" name="canonicalName" value="Rv1127c"/>
    <graphics type="ELLIPSE" h="40.0" w="40.0" x="1208.369140625" y="1848.5152587890625" fill="#ff9999" width="1" outline="#666666" cy:nodeTransparency="1.0" cy:nodeLabelFont="SansSerif.bold-0-12" cy:borderLineType="solid"/>
  </node>
  <node label="Rv1078" id="-640">
    <att type="string" name="canonicalName" value="Rv1078"/>
    <graphics type="ELLIPSE" h="40.0" w="40.0" x="1536.82861328125" y="1876.4970703125" fill="#ff9999" width="1" outline="#666666" cy:nodeTransparency="1.0" cy:nodeLabelFont="SansSerif.bold-0-12" cy:borderLineType="solid"/>
  </node>
  <node label="Rv1072" id="-639">
    <att type="string" name="canonicalName" value="Rv1072"/>
    <graphics type="ELLIPSE" h="40.0" w="40.0" x="1130.20166015625" y="1657.662353515625" fill="#ff9999" width="1" outline="#666666" cy:nodeTransparency="1.0" cy:nodeLabelFont="SansSerif.bold-0-12" cy:borderLineType="solid"/>
  </node>
  <node label="Rv1071c" id="-638">
    <att type="string" name="canonicalName" value="Rv1071c"/>
    <graphics type="ELLIPSE" h="40.0" w="40.0" x="1552.2816162109375" y="2064.48486328125" fill="#ff9999" width="1" outline="#666666" cy:nodeTransparency="1.0" cy:nodeLabelFont="SansSerif.bold-0-12" cy:borderLineType="solid"/>
  </node>
  <node label="Rv1037c" id="-637">
    <att type="string" name="canonicalName" value="Rv1037c"/>
    <graphics type="ELLIPSE" h="40.0" w="40.0" x="1773.78955078125" y="1997.783935546875" fill="#ff9999" width="1" outline="#666666" cy:nodeTransparency="1.0" cy:nodeLabelFont="SansSerif.bold-0-12" cy:borderLineType="solid"/>
  </node>
  <node label="Rv1019" id="-636">
    <att type="string" name="canonicalName" value="Rv1019"/>
    <graphics type="ELLIPSE" h="40.0" w="40.0" x="1491.109130859375" y="1900.0404052734375" fill="#ff9999" width="1" outline="#666666" cy:nodeTransparency="1.0" cy:nodeLabelFont="SansSerif.bold-0-12" cy:borderLineType="solid"/>
  </node>
  <node label="Rv1017c" id="-635">
    <att type="string" name="canonicalName" value="Rv1017c"/>
    <graphics type="ELLIPSE" h="40.0" w="40.0" x="951.6634521484375" y="1830.0654296875" fill="#ff9999" width="1" outline="#666666" cy:nodeTransparency="1.0" cy:nodeLabelFont="SansSerif.bold-0-12" cy:borderLineType="solid"/>
  </node>
  <node label="Rv0997" id="-634">
    <att type="string" name="canonicalName" value="Rv0997"/>
    <graphics type="ELLIPSE" h="40.0" w="40.0" x="1439.3197021484375" y="1994.442626953125" fill="#ff9999" width="1" outline="#666666" cy:nodeTransparency="1.0" cy:nodeLabelFont="SansSerif.bold-0-12" cy:borderLineType="solid"/>
  </node>
  <node label="Rv0984" id="-633">
    <att type="string" name="canonicalName" value="Rv0984"/>
    <graphics type="ELLIPSE" h="40.0" w="40.0" x="1606.059814453125" y="2036.137451171875" fill="#ff9999" width="1" outline="#666666" cy:nodeTransparency="1.0" cy:nodeLabelFont="SansSerif.bold-0-12" cy:borderLineType="solid"/>
  </node>
  <node label="Rv0980c" id="-632">
    <att type="string" name="canonicalName" value="Rv0980c"/>
    <graphics type="ELLIPSE" h="40.0" w="40.0" x="1538.931884765625" y="1980.758056640625" fill="#ff9999" width="1" outline="#666666" cy:nodeTransparency="1.0" cy:nodeLabelFont="SansSerif.bold-0-12" cy:borderLineType="solid"/>
  </node>
  <node label="Rv0952" id="-631">
    <att type="string" name="canonicalName" value="Rv0952"/>
    <graphics type="ELLIPSE" h="40.0" w="40.0" x="1377.76318359375" y="2011.989501953125" fill="#ff9999" width="1" outline="#666666" cy:nodeTransparency="1.0" cy:nodeLabelFont="SansSerif.bold-0-12" cy:borderLineType="solid"/>
  </node>
  <node label="Rv0896" id="-630">
    <att type="string" name="canonicalName" value="Rv0896"/>
    <graphics type="ELLIPSE" h="40.0" w="40.0" x="1295.299560546875" y="1844.381103515625" fill="#ff9999" width="1" outline="#666666" cy:nodeTransparency="1.0" cy:nodeLabelFont="SansSerif.bold-0-12" cy:borderLineType="solid"/>
  </node>
  <node label="Rv0888" id="-629">
    <att type="string" name="canonicalName" value="Rv0888"/>
    <graphics type="ELLIPSE" h="40.0" w="40.0" x="1765.573486328125" y="1636.035400390625" fill="#ff9999" width="1" outline="#666666" cy:nodeTransparency="1.0" cy:nodeLabelFont="SansSerif.bold-0-12" cy:borderLineType="solid"/>
  </node>
  <node label="Rv0863" id="-628">
    <att type="string" name="canonicalName" value="Rv0863"/>
    <graphics type="ELLIPSE" h="40.0" w="40.0" x="1207.3289794921875" y="1759.5419921875" fill="#ff9999" width="1" outline="#666666" cy:nodeTransparency="1.0" cy:nodeLabelFont="SansSerif.bold-0-12" cy:borderLineType="solid"/>
  </node>
  <node label="Rv0760c" id="-627">
    <att type="string" name="canonicalName" value="Rv0760c"/>
    <graphics type="ELLIPSE" h="40.0" w="40.0" x="1687.0947265625" y="1754.1771240234375" fill="#ff9999" width="1" outline="#666666" cy:nodeTransparency="1.0" cy:nodeLabelFont="SansSerif.bold-0-12" cy:borderLineType="solid"/>
  </node>
  <node label="Rv0732" id="-626">
    <att type="string" name="canonicalName" value="Rv0732"/>
    <graphics type="ELLIPSE" h="40.0" w="40.0" x="1727.8486328125" y="1859.8040771484375" fill="#ff9999" width="1" outline="#666666" cy:nodeTransparency="1.0" cy:nodeLabelFont="SansSerif.bold-0-12" cy:borderLineType="solid"/>
  </node>
  <node label="Rv0649" id="-625">
    <att type="string" name="canonicalName" value="Rv0649"/>
    <graphics type="ELLIPSE" h="40.0" w="40.0" x="1665.68310546875" y="2053.541748046875" fill="#ff9999" width="1" outline="#666666" cy:nodeTransparency="1.0" cy:nodeLabelFont="SansSerif.bold-0-12" cy:borderLineType="solid"/>
  </node>
  <node label="Rv0563" id="-624">
    <att type="string" name="canonicalName" value="Rv0563"/>
    <graphics type="ELLIPSE" h="40.0" w="40.0" x="1374.4656982421875" y="1842.107421875" fill="#ff9999" width="1" outline="#666666" cy:nodeTransparency="1.0" cy:nodeLabelFont="SansSerif.bold-0-12" cy:borderLineType="solid"/>
  </node>
  <node label="Rv0479c" id="-623">
    <att type="string" name="canonicalName" value="Rv0479c"/>
    <graphics type="ELLIPSE" h="40.0" w="40.0" x="1554.3546142578125" y="1573.7625732421875" fill="#ff9999" width="1" outline="#666666" cy:nodeTransparency="1.0" cy:nodeLabelFont="SansSerif.bold-0-12" cy:borderLineType="solid"/>
  </node>
  <node label="Rv0455c" id="-622">
    <att type="string" name="canonicalName" value="Rv0455c"/>
    <graphics type="ELLIPSE" h="40.0" w="40.0" x="1628.562744140625" y="1897.25341796875" fill="#ff9999" width="1" outline="#666666" cy:nodeTransparency="1.0" cy:nodeLabelFont="SansSerif.bold-0-12" cy:borderLineType="solid"/>
  </node>
  <node label="Rv0287" id="-621">
    <att type="string" name="canonicalName" value="Rv0287"/>
    <graphics type="ELLIPSE" h="40.0" w="40.0" x="1287.6356201171875" y="1315.1810302734375" fill="#ff9999" width="1" outline="#666666" cy:nodeTransparency="1.0" cy:nodeLabelFont="SansSerif.bold-0-12" cy:borderLineType="solid"/>
  </node>
  <node label="Rv0227c" id="-620">
    <att type="string" name="canonicalName" value="Rv0227c"/>
    <graphics type="ELLIPSE" h="40.0" w="40.0" x="1322.0616455078125" y="2101.579345703125" fill="#ff9999" width="1" outline="#666666" cy:nodeTransparency="1.0" cy:nodeLabelFont="SansSerif.bold-0-12" cy:borderLineType="solid"/>
  </node>
  <node label="Rv0220" id="-619">
    <att type="string" name="canonicalName" value="Rv0220"/>
    <graphics type="ELLIPSE" h="40.0" w="40.0" x="1699.1473388671875" y="2068.46533203125" fill="#ff9999" width="1" outline="#666666" cy:nodeTransparency="1.0" cy:nodeLabelFont="SansSerif.bold-0-12" cy:borderLineType="solid"/>
  </node>
  <node label="Rv0009" id="-618">
    <att type="string" name="canonicalName" value="Rv0009"/>
    <graphics type="ELLIPSE" h="40.0" w="40.0" x="1196.5291748046875" y="1454.0501708984375" fill="#ff9999" width="1" outline="#666666" cy:nodeTransparency="1.0" cy:nodeLabelFont="SansSerif.bold-0-12" cy:borderLineType="solid"/>
  </node>
  <node label="Rv1033c" id="-617">
    <att type="string" name="canonicalName" value="Rv1033c"/>
    <graphics type="ELLIPSE" h="40.0" w="40.0" x="1603.1112060546875" y="1125.721435546875" fill="#ff9999" width="1" outline="#666666" cy:nodeTransparency="1.0" cy:nodeLabelFont="SansSerif.bold-0-12" cy:borderLineType="solid"/>
  </node>
  <node label="Rv1031" id="-616">
    <att type="string" name="canonicalName" value="Rv1031"/>
    <graphics type="ELLIPSE" h="40.0" w="40.0" x="2749.772705078125" y="196.30206298828125" fill="#ff9999" width="1" outline="#666666" cy:nodeTransparency="1.0" cy:nodeLabelFont="SansSerif.bold-0-12" cy:borderLineType="solid"/>
  </node>
  <node label="Rv1030" id="-615">
    <att type="string" name="canonicalName" value="Rv1030"/>
    <graphics type="ELLIPSE" h="40.0" w="40.0" x="2879.71435546875" y="96.69674682617188" fill="#ff9999" width="1" outline="#666666" cy:nodeTransparency="1.0" cy:nodeLabelFont="SansSerif.bold-0-12" cy:borderLineType="solid"/>
  </node>
  <node label="Rv1029" id="-614">
    <att type="string" name="canonicalName" value="Rv1029"/>
    <graphics type="ELLIPSE" h="40.0" w="40.0" x="2702.326904296875" y="0.0" fill="#ff9999" width="1" outline="#666666" cy:nodeTransparency="1.0" cy:nodeLabelFont="SansSerif.bold-0-12" cy:borderLineType="solid"/>
  </node>
  <node label="Rv1027c" id="-613">
    <att type="string" name="canonicalName" value="Rv1027c"/>
    <graphics type="ELLIPSE" h="40.0" w="40.0" x="2769.963623046875" y="88.11302185058594" fill="#ff9999" width="1" outline="#666666" cy:nodeTransparency="1.0" cy:nodeLabelFont="SansSerif.bold-0-12" cy:borderLineType="solid"/>
  </node>
  <node label="Rv3872" id="-612">
    <att type="string" name="canonicalName" value="Rv3872"/>
    <graphics type="ELLIPSE" h="40.0" w="40.0" x="1896.082763671875" y="1315.2890625" fill="#ff9999" width="1" outline="#666666" cy:nodeTransparency="1.0" cy:nodeLabelFont="SansSerif.bold-0-12" cy:borderLineType="solid"/>
  </node>
  <node label="Rv3633" id="-611">
    <att type="string" name="canonicalName" value="Rv3633"/>
    <graphics type="ELLIPSE" h="40.0" w="40.0" x="1550.978759765625" y="1157.846435546875" fill="#ff9999" width="1" outline="#666666" cy:nodeTransparency="1.0" cy:nodeLabelFont="SansSerif.bold-0-12" cy:borderLineType="solid"/>
  </node>
  <node label="Rv3617" id="-610">
    <att type="string" name="canonicalName" value="Rv3617"/>
    <graphics type="ELLIPSE" h="40.0" w="40.0" x="1294.353759765625" y="1676.292236328125" fill="#ff9999" width="1" outline="#666666" cy:nodeTransparency="1.0" cy:nodeLabelFont="SansSerif.bold-0-12" cy:borderLineType="solid"/>
  </node>
  <node label="Rv3603c" id="-609">
    <att type="string" name="canonicalName" value="Rv3603c"/>
    <graphics type="ELLIPSE" h="40.0" w="40.0" x="1230.68310546875" y="1311.4417724609375" fill="#ff9999" width="1" outline="#666666" cy:nodeTransparency="1.0" cy:nodeLabelFont="SansSerif.bold-0-12" cy:borderLineType="solid"/>
  </node>
  <node label="Rv3602c" id="-608">
    <att type="string" name="canonicalName" value="Rv3602c"/>
    <graphics type="ELLIPSE" h="40.0" w="40.0" x="1534.82470703125" y="1576.240966796875" fill="#ff9999" width="1" outline="#666666" cy:nodeTransparency="1.0" cy:nodeLabelFont="SansSerif.bold-0-12" cy:borderLineType="solid"/>
  </node>
  <node label="Rv3601c" id="-607">
    <att type="string" name="canonicalName" value="Rv3601c"/>
    <graphics type="ELLIPSE" h="40.0" w="40.0" x="1606.2664794921875" y="1353.275390625" fill="#ff9999" width="1" outline="#666666" cy:nodeTransparency="1.0" cy:nodeLabelFont="SansSerif.bold-0-12" cy:borderLineType="solid"/>
  </node>
  <node label="Rv3582c" id="-606">
    <att type="string" name="canonicalName" value="Rv3582c"/>
    <graphics type="ELLIPSE" h="40.0" w="40.0" x="1583.7562255859375" y="1403.9910888671875" fill="#ff9999" width="1" outline="#666666" cy:nodeTransparency="1.0" cy:nodeLabelFont="SansSerif.bold-0-12" cy:borderLineType="solid"/>
  </node>
  <node label="Rv3524" id="-605">
    <att type="string" name="canonicalName" value="Rv3524"/>
    <graphics type="ELLIPSE" h="40.0" w="40.0" x="1716.270751953125" y="1354.810302734375" fill="#ff9999" width="1" outline="#666666" cy:nodeTransparency="1.0" cy:nodeLabelFont="SansSerif.bold-0-12" cy:borderLineType="solid"/>
  </node>
  <node label="Rv3403c" id="-604">
    <att type="string" name="canonicalName" value="Rv3403c"/>
    <graphics type="ELLIPSE" h="40.0" w="40.0" x="1519.24462890625" y="1083.02294921875" fill="#ff9999" width="1" outline="#666666" cy:nodeTransparency="1.0" cy:nodeLabelFont="SansSerif.bold-0-12" cy:borderLineType="solid"/>
  </node>
  <node label="Rv3354" id="-603">
    <att type="string" name="canonicalName" value="Rv3354"/>
    <graphics type="ELLIPSE" h="40.0" w="40.0" x="1659.748046875" y="1102.8096923828125" fill="#ff9999" width="1" outline="#666666" cy:nodeTransparency="1.0" cy:nodeLabelFont="SansSerif.bold-0-12" cy:borderLineType="solid"/>
  </node>
  <node label="Rv3157" id="-602">
    <att type="string" name="canonicalName" value="Rv3157"/>
    <graphics type="ELLIPSE" h="40.0" w="40.0" x="1567.16748046875" y="1119.453125" fill="#ff9999" width="1" outline="#666666" cy:nodeTransparency="1.0" cy:nodeLabelFont="SansSerif.bold-0-12" cy:borderLineType="solid"/>
  </node>
  <node label="Rv3094c" id="-601">
    <att type="string" name="canonicalName" value="Rv3094c"/>
    <graphics type="ELLIPSE" h="40.0" w="40.0" x="1624.4713134765625" y="1170.4039306640625" fill="#ff9999" width="1" outline="#666666" cy:nodeTransparency="1.0" cy:nodeLabelFont="SansSerif.bold-0-12" cy:borderLineType="solid"/>
  </node>
  <node label="Rv3093c" id="-600">
    <att type="string" name="canonicalName" value="Rv3093c"/>
    <graphics type="ELLIPSE" h="40.0" w="40.0" x="1620.30126953125" y="1110.87451171875" fill="#ff9999" width="1" outline="#666666" cy:nodeTransparency="1.0" cy:nodeLabelFont="SansSerif.bold-0-12" cy:borderLineType="solid"/>
  </node>
  <node label="Rv2940c" id="-599">
    <att type="string" name="canonicalName" value="Rv2940c"/>
    <graphics type="ELLIPSE" h="40.0" w="40.0" x="1680.699462890625" y="1610.350830078125" fill="#ff9999" width="1" outline="#666666" cy:nodeTransparency="1.0" cy:nodeLabelFont="SansSerif.bold-0-12" cy:borderLineType="solid"/>
  </node>
  <node label="Rv2782c" id="-598">
    <att type="string" name="canonicalName" value="Rv2782c"/>
    <graphics type="ELLIPSE" h="40.0" w="40.0" x="1470.3095703125" y="1175.8260498046875" fill="#ff9999" width="1" outline="#666666" cy:nodeTransparency="1.0" cy:nodeLabelFont="SansSerif.bold-0-12" cy:borderLineType="solid"/>
  </node>
  <node label="Rv2710" id="-597">
    <att type="string" name="canonicalName" value="Rv2710"/>
    <graphics type="ELLIPSE" h="40.0" w="40.0" x="1012.31591796875" y="1550.66552734375" fill="#ff9999" width="1" outline="#666666" cy:nodeTransparency="1.0" cy:nodeLabelFont="SansSerif.bold-0-12" cy:borderLineType="solid"/>
  </node>
  <node label="Rv2705c" id="-596">
    <att type="string" name="canonicalName" value="Rv2705c"/>
    <graphics type="ELLIPSE" h="40.0" w="40.0" x="1536.421875" y="1037.49072265625" fill="#ff9999" width="1" outline="#666666" cy:nodeTransparency="1.0" cy:nodeLabelFont="SansSerif.bold-0-12" cy:borderLineType="solid"/>
  </node>
  <node label="Rv2631" id="-595">
    <att type="string" name="canonicalName" value="Rv2631"/>
    <graphics type="ELLIPSE" h="40.0" w="40.0" x="1577.772216796875" y="1532.8033447265625" fill="#ff9999" width="1" outline="#666666" cy:nodeTransparency="1.0" cy:nodeLabelFont="SansSerif.bold-0-12" cy:borderLineType="solid"/>
  </node>
  <node label="Rv2600" id="-594">
    <att type="string" name="canonicalName" value="Rv2600"/>
    <graphics type="ELLIPSE" h="40.0" w="40.0" x="1590.6826171875" y="946.0770263671875" fill="#ff9999" width="1" outline="#666666" cy:nodeTransparency="1.0" cy:nodeLabelFont="SansSerif.bold-0-12" cy:borderLineType="solid"/>
  </node>
  <node label="Rv2485c" id="-593">
    <att type="string" name="canonicalName" value="Rv2485c"/>
    <graphics type="ELLIPSE" h="40.0" w="40.0" x="1312.4140625" y="1747.262451171875" fill="#ff9999" width="1" outline="#666666" cy:nodeTransparency="1.0" cy:nodeLabelFont="SansSerif.bold-0-12" cy:borderLineType="solid"/>
  </node>
  <node label="Rv2225" id="-592">
    <att type="string" name="canonicalName" value="Rv2225"/>
    <graphics type="ELLIPSE" h="40.0" w="40.0" x="1869.5716552734375" y="1085.2587890625" fill="#ff9999" width="1" outline="#666666" cy:nodeTransparency="1.0" cy:nodeLabelFont="SansSerif.bold-0-12" cy:borderLineType="solid"/>
  </node>
  <node label="Rv2172c" id="-591">
    <att type="string" name="canonicalName" value="Rv2172c"/>
    <graphics type="ELLIPSE" h="40.0" w="40.0" x="1557.33935546875" y="1130.5787353515625" fill="#ff9999" width="1" outline="#666666" cy:nodeTransparency="1.0" cy:nodeLabelFont="SansSerif.bold-0-12" cy:borderLineType="solid"/>
  </node>
  <node label="Rv2123" id="-590">
    <att type="string" name="canonicalName" value="Rv2123"/>
    <graphics type="ELLIPSE" h="40.0" w="40.0" x="1645.303955078125" y="1238.9652099609375" fill="#ff9999" width="1" outline="#666666" cy:nodeTransparency="1.0" cy:nodeLabelFont="SansSerif.bold-0-12" cy:borderLineType="solid"/>
  </node>
  <node label="Rv2074" id="-589">
    <att type="string" name="canonicalName" value="Rv2074"/>
    <graphics type="ELLIPSE" h="40.0" w="40.0" x="1673.23876953125" y="937.2120361328125" fill="#ff9999" width="1" outline="#666666" cy:nodeTransparency="1.0" cy:nodeLabelFont="SansSerif.bold-0-12" cy:borderLineType="solid"/>
  </node>
  <node label="Rv2053c" id="-588">
    <att type="string" name="canonicalName" value="Rv2053c"/>
    <graphics type="ELLIPSE" h="40.0" w="40.0" x="1587.19677734375" y="1477.2838134765625" fill="#ff9999" width="1" outline="#666666" cy:nodeTransparency="1.0" cy:nodeLabelFont="SansSerif.bold-0-12" cy:borderLineType="solid"/>
  </node>
  <node label="Rv2030c" id="-587">
    <att type="string" name="canonicalName" value="Rv2030c"/>
    <graphics type="ELLIPSE" h="40.0" w="40.0" x="1707.3311767578125" y="1243.6807861328125" fill="#ff9999" width="1" outline="#666666" cy:nodeTransparency="1.0" cy:nodeLabelFont="SansSerif.bold-0-12" cy:borderLineType="solid"/>
  </node>
  <node label="Rv2029c" id="-586">
    <att type="string" name="canonicalName" value="Rv2029c"/>
    <graphics type="ELLIPSE" h="40.0" w="40.0" x="1480.3109130859375" y="1292.863525390625" fill="#ff9999" width="1" outline="#666666" cy:nodeTransparency="1.0" cy:nodeLabelFont="SansSerif.bold-0-12" cy:borderLineType="solid"/>
  </node>
  <node label="Rv2028c" id="-585">
    <att type="string" name="canonicalName" value="Rv2028c"/>
    <graphics type="ELLIPSE" h="40.0" w="40.0" x="1687.546630859375" y="1022.0831298828125" fill="#ff9999" width="1" outline="#666666" cy:nodeTransparency="1.0" cy:nodeLabelFont="SansSerif.bold-0-12" cy:borderLineType="solid"/>
  </node>
  <node label="Rv2007c" id="-584">
    <att type="string" name="canonicalName" value="Rv2007c"/>
    <graphics type="ELLIPSE" h="40.0" w="40.0" x="1420.8487548828125" y="1152.0755615234375" fill="#ff9999" width="1" outline="#666666" cy:nodeTransparency="1.0" cy:nodeLabelFont="SansSerif.bold-0-12" cy:borderLineType="solid"/>
  </node>
  <node label="Rv2005c" id="-583">
    <att type="string" name="canonicalName" value="Rv2005c"/>
    <graphics type="ELLIPSE" h="40.0" w="40.0" x="1333.265869140625" y="1399.6011962890625" fill="#ff9999" width="1" outline="#666666" cy:nodeTransparency="1.0" cy:nodeLabelFont="SansSerif.bold-0-12" cy:borderLineType="solid"/>
  </node>
  <node label="Rv2004c" id="-582">
    <att type="string" name="canonicalName" value="Rv2004c"/>
    <graphics type="ELLIPSE" h="40.0" w="40.0" x="1588.359619140625" y="1095.4498291015625" fill="#ff9999" width="1" outline="#666666" cy:nodeTransparency="1.0" cy:nodeLabelFont="SansSerif.bold-0-12" cy:borderLineType="solid"/>
  </node>
  <node label="Rv1811" id="-581">
    <att type="string" name="canonicalName" value="Rv1811"/>
    <graphics type="ELLIPSE" h="40.0" w="40.0" x="1784.56005859375" y="1303.8740234375" fill="#ff9999" width="1" outline="#666666" cy:nodeTransparency="1.0" cy:nodeLabelFont="SansSerif.bold-0-12" cy:borderLineType="solid"/>
  </node>
  <node label="Rv1807" id="-580">
    <att type="string" name="canonicalName" value="Rv1807"/>
    <graphics type="ELLIPSE" h="40.0" w="40.0" x="1757.658203125" y="1136.7181396484375" fill="#ff9999" width="1" outline="#666666" cy:nodeTransparency="1.0" cy:nodeLabelFont="SansSerif.bold-0-12" cy:borderLineType="solid"/>
  </node>
  <node label="Rv1806" id="-579">
    <att type="string" name="canonicalName" value="Rv1806"/>
    <graphics type="ELLIPSE" h="40.0" w="40.0" x="1674.276123046875" y="1143.9932861328125" fill="#ff9999" width="1" outline="#666666" cy:nodeTransparency="1.0" cy:nodeLabelFont="SansSerif.bold-0-12" cy:borderLineType="solid"/>
  </node>
  <node label="Rv1778c" id="-578">
    <att type="string" name="canonicalName" value="Rv1778c"/>
    <graphics type="ELLIPSE" h="40.0" w="40.0" x="1473.1888427734375" y="1260.7667236328125" fill="#ff9999" width="1" outline="#666666" cy:nodeTransparency="1.0" cy:nodeLabelFont="SansSerif.bold-0-12" cy:borderLineType="solid"/>
  </node>
  <node label="Rv1736c" id="-577">
    <att type="string" name="canonicalName" value="Rv1736c"/>
    <graphics type="ELLIPSE" h="40.0" w="40.0" x="1633.0709228515625" y="1311.10400390625" fill="#ff9999" width="1" outline="#666666" cy:nodeTransparency="1.0" cy:nodeLabelFont="SansSerif.bold-0-12" cy:borderLineType="solid"/>
  </node>
  <node label="Rv1344" id="-576">
    <att type="string" name="canonicalName" value="Rv1344"/>
    <graphics type="ELLIPSE" h="40.0" w="40.0" x="1670.184326171875" y="995.0482177734375" fill="#ff9999" width="1" outline="#666666" cy:nodeTransparency="1.0" cy:nodeLabelFont="SansSerif.bold-0-12" cy:borderLineType="solid"/>
  </node>
  <node label="Rv1343c" id="-575">
    <att type="string" name="canonicalName" value="Rv1343c"/>
    <graphics type="ELLIPSE" h="40.0" w="40.0" x="1371.721923828125" y="1425.3291015625" fill="#ff9999" width="1" outline="#666666" cy:nodeTransparency="1.0" cy:nodeLabelFont="SansSerif.bold-0-12" cy:borderLineType="solid"/>
  </node>
  <node label="Rv1342c" id="-574">
    <att type="string" name="canonicalName" value="Rv1342c"/>
    <graphics type="ELLIPSE" h="40.0" w="40.0" x="1121.7327880859375" y="1375.790771484375" fill="#ff9999" width="1" outline="#666666" cy:nodeTransparency="1.0" cy:nodeLabelFont="SansSerif.bold-0-12" cy:borderLineType="solid"/>
  </node>
  <node label="Rv1312" id="-573">
    <att type="string" name="canonicalName" value="Rv1312"/>
    <graphics type="ELLIPSE" h="40.0" w="40.0" x="1390.1536865234375" y="1309.4119873046875" fill="#ff9999" width="1" outline="#666666" cy:nodeTransparency="1.0" cy:nodeLabelFont="SansSerif.bold-0-12" cy:borderLineType="solid"/>
  </node>
  <node label="Rv1310" id="-572">
    <att type="string" name="canonicalName" value="Rv1310"/>
    <graphics type="ELLIPSE" h="40.0" w="40.0" x="1168.34814453125" y="1458.6527099609375" fill="#ff9999" width="1" outline="#666666" cy:nodeTransparency="1.0" cy:nodeLabelFont="SansSerif.bold-0-12" cy:borderLineType="solid"/>
  </node>
  <node label="Rv1308" id="-571">
    <att type="string" name="canonicalName" value="Rv1308"/>
    <graphics type="ELLIPSE" h="40.0" w="40.0" x="1025.469482421875" y="1564.6700439453125" fill="#ff9999" width="1" outline="#666666" cy:nodeTransparency="1.0" cy:nodeLabelFont="SansSerif.bold-0-12" cy:borderLineType="solid"/>
  </node>
  <node label="Rv1307" id="-570">
    <att type="string" name="canonicalName" value="Rv1307"/>
    <graphics type="ELLIPSE" h="40.0" w="40.0" x="1393.7899169921875" y="1508.7601318359375" fill="#ff9999" width="1" outline="#666666" cy:nodeTransparency="1.0" cy:nodeLabelFont="SansSerif.bold-0-12" cy:borderLineType="solid"/>
  </node>
  <node label="Rv1306" id="-569">
    <att type="string" name="canonicalName" value="Rv1306"/>
    <graphics type="ELLIPSE" h="40.0" w="40.0" x="1533.6341552734375" y="1398.05517578125" fill="#ff9999" width="1" outline="#666666" cy:nodeTransparency="1.0" cy:nodeLabelFont="SansSerif.bold-0-12" cy:borderLineType="solid"/>
  </node>
  <node label="Rv1305" id="-568">
    <att type="string" name="canonicalName" value="Rv1305"/>
    <graphics type="ELLIPSE" h="40.0" w="40.0" x="1147.3614501953125" y="1566.520751953125" fill="#ff9999" width="1" outline="#666666" cy:nodeTransparency="1.0" cy:nodeLabelFont="SansSerif.bold-0-12" cy:borderLineType="solid"/>
  </node>
  <node label="Rv1221" id="-567">
    <att type="string" name="canonicalName" value="Rv1221"/>
    <graphics type="ELLIPSE" h="40.0" w="40.0" x="1458.153564453125" y="1704.1328125" fill="#ff9999" width="1" outline="#666666" cy:nodeTransparency="1.0" cy:nodeLabelFont="SansSerif.bold-0-12" cy:borderLineType="solid"/>
  </node>
  <node label="Rv1194c" id="-566">
    <att type="string" name="canonicalName" value="Rv1194c"/>
    <graphics type="ELLIPSE" h="40.0" w="40.0" x="1209.6134033203125" y="1167.05029296875" fill="#ff9999" width="1" outline="#666666" cy:nodeTransparency="1.0" cy:nodeLabelFont="SansSerif.bold-0-12" cy:borderLineType="solid"/>
  </node>
  <node label="Rv1073" id="-565">
    <att type="string" name="canonicalName" value="Rv1073"/>
    <graphics type="ELLIPSE" h="40.0" w="40.0" x="1790.3868408203125" y="1214.94287109375" fill="#ff9999" width="1" outline="#666666" cy:nodeTransparency="1.0" cy:nodeLabelFont="SansSerif.bold-0-12" cy:borderLineType="solid"/>
  </node>
  <node label="Rv1057" id="-564">
    <att type="string" name="canonicalName" value="Rv1057"/>
    <graphics type="ELLIPSE" h="40.0" w="40.0" x="1411.064697265625" y="1374.442626953125" fill="#ff9999" width="1" outline="#666666" cy:nodeTransparency="1.0" cy:nodeLabelFont="SansSerif.bold-0-12" cy:borderLineType="solid"/>
  </node>
  <node label="Rv1013" id="-563">
    <att type="string" name="canonicalName" value="Rv1013"/>
    <graphics type="ELLIPSE" h="40.0" w="40.0" x="1632.340576171875" y="1028.81982421875" fill="#ff9999" width="1" outline="#666666" cy:nodeTransparency="1.0" cy:nodeLabelFont="SansSerif.bold-0-12" cy:borderLineType="solid"/>
  </node>
  <node label="Rv0991c" id="-562">
    <att type="string" name="canonicalName" value="Rv0991c"/>
    <graphics type="ELLIPSE" h="40.0" w="40.0" x="1202.56201171875" y="1398.2615966796875" fill="#ff9999" width="1" outline="#666666" cy:nodeTransparency="1.0" cy:nodeLabelFont="SansSerif.bold-0-12" cy:borderLineType="solid"/>
  </node>
  <node label="Rv0990c" id="-561">
    <att type="string" name="canonicalName" value="Rv0990c"/>
    <graphics type="ELLIPSE" h="40.0" w="40.0" x="1523.8548583984375" y="1087.1961669921875" fill="#ff9999" width="1" outline="#666666" cy:nodeTransparency="1.0" cy:nodeLabelFont="SansSerif.bold-0-12" cy:borderLineType="solid"/>
  </node>
  <node label="Rv0983" id="-560">
    <att type="string" name="canonicalName" value="Rv0983"/>
    <graphics type="ELLIPSE" h="40.0" w="40.0" x="1398.6087646484375" y="1487.839111328125" fill="#ff9999" width="1" outline="#666666" cy:nodeTransparency="1.0" cy:nodeLabelFont="SansSerif.bold-0-12" cy:borderLineType="solid"/>
  </node>
  <node label="Rv0982" id="-559">
    <att type="string" name="canonicalName" value="Rv0982"/>
    <graphics type="ELLIPSE" h="40.0" w="40.0" x="1507.62109375" y="1634.1346435546875" fill="#ff9999" width="1" outline="#666666" cy:nodeTransparency="1.0" cy:nodeLabelFont="SansSerif.bold-0-12" cy:borderLineType="solid"/>
  </node>
  <node label="Rv0936" id="-558">
    <att type="string" name="canonicalName" value="Rv0936"/>
    <graphics type="ELLIPSE" h="40.0" w="40.0" x="1840.5513916015625" y="1480.74072265625" fill="#ff9999" width="1" outline="#666666" cy:nodeTransparency="1.0" cy:nodeLabelFont="SansSerif.bold-0-12" cy:borderLineType="solid"/>
  </node>
  <node label="Rv0843" id="-557">
    <att type="string" name="canonicalName" value="Rv0843"/>
    <graphics type="ELLIPSE" h="40.0" w="40.0" x="1552.484130859375" y="1222.90087890625" fill="#ff9999" width="1" outline="#666666" cy:nodeTransparency="1.0" cy:nodeLabelFont="SansSerif.bold-0-12" cy:borderLineType="solid"/>
  </node>
  <node label="Rv0827c" id="-556">
    <att type="string" name="canonicalName" value="Rv0827c"/>
    <graphics type="ELLIPSE" h="40.0" w="40.0" x="1687.864501953125" y="961.35546875" fill="#ff9999" width="1" outline="#666666" cy:nodeTransparency="1.0" cy:nodeLabelFont="SansSerif.bold-0-12" cy:borderLineType="solid"/>
  </node>
  <node label="Rv0696" id="-555">
    <att type="string" name="canonicalName" value="Rv0696"/>
    <graphics type="ELLIPSE" h="40.0" w="40.0" x="1509.112060546875" y="1603.210205078125" fill="#ff9999" width="1" outline="#666666" cy:nodeTransparency="1.0" cy:nodeLabelFont="SansSerif.bold-0-12" cy:borderLineType="solid"/>
  </node>
  <node label="Rv0695" id="-554">
    <att type="string" name="canonicalName" value="Rv0695"/>
    <graphics type="ELLIPSE" h="40.0" w="40.0" x="1834.2294921875" y="1244.27734375" fill="#ff9999" width="1" outline="#666666" cy:nodeTransparency="1.0" cy:nodeLabelFont="SansSerif.bold-0-12" cy:borderLineType="solid"/>
  </node>
  <node label="Rv0694" id="-553">
    <att type="string" name="canonicalName" value="Rv0694"/>
    <graphics type="ELLIPSE" h="40.0" w="40.0" x="1486.602783203125" y="1390.675537109375" fill="#ff9999" width="1" outline="#666666" cy:nodeTransparency="1.0" cy:nodeLabelFont="SansSerif.bold-0-12" cy:borderLineType="solid"/>
  </node>
  <node label="Rv0693" id="-552">
    <att type="string" name="canonicalName" value="Rv0693"/>
    <graphics type="ELLIPSE" h="40.0" w="40.0" x="1768.470458984375" y="1107.1400146484375" fill="#ff9999" width="1" outline="#666666" cy:nodeTransparency="1.0" cy:nodeLabelFont="SansSerif.bold-0-12" cy:borderLineType="solid"/>
  </node>
  <node label="Rv0692" id="-551">
    <att type="string" name="canonicalName" value="Rv0692"/>
    <graphics type="ELLIPSE" h="40.0" w="40.0" x="1726.860107421875" y="1049.583984375" fill="#ff9999" width="1" outline="#666666" cy:nodeTransparency="1.0" cy:nodeLabelFont="SansSerif.bold-0-12" cy:borderLineType="solid"/>
  </node>
  <node label="Rv0655" id="-550">
    <att type="string" name="canonicalName" value="Rv0655"/>
    <graphics type="ELLIPSE" h="40.0" w="40.0" x="1651.1617431640625" y="1129.2667236328125" fill="#ff9999" width="1" outline="#666666" cy:nodeTransparency="1.0" cy:nodeLabelFont="SansSerif.bold-0-12" cy:borderLineType="solid"/>
  </node>
  <node label="Rv0574c" id="-549">
    <att type="string" name="canonicalName" value="Rv0574c"/>
    <graphics type="ELLIPSE" h="40.0" w="40.0" x="1445.937255859375" y="1138.7821044921875" fill="#ff9999" width="1" outline="#666666" cy:nodeTransparency="1.0" cy:nodeLabelFont="SansSerif.bold-0-12" cy:borderLineType="solid"/>
  </node>
  <node label="Rv0483" id="-548">
    <att type="string" name="canonicalName" value="Rv0483"/>
    <graphics type="ELLIPSE" h="40.0" w="40.0" x="1466.293212890625" y="1741.8677978515625" fill="#ff9999" width="1" outline="#666666" cy:nodeTransparency="1.0" cy:nodeLabelFont="SansSerif.bold-0-12" cy:borderLineType="solid"/>
  </node>
  <node label="Rv0343" id="-547">
    <att type="string" name="canonicalName" value="Rv0343"/>
    <graphics type="ELLIPSE" h="40.0" w="40.0" x="1540.4732666015625" y="989.6498413085938" fill="#ff9999" width="1" outline="#666666" cy:nodeTransparency="1.0" cy:nodeLabelFont="SansSerif.bold-0-12" cy:borderLineType="solid"/>
  </node>
  <node label="Rv0342" id="-546">
    <att type="string" name="canonicalName" value="Rv0342"/>
    <graphics type="ELLIPSE" h="40.0" w="40.0" x="1816.408203125" y="1174.852294921875" fill="#ff9999" width="1" outline="#666666" cy:nodeTransparency="1.0" cy:nodeLabelFont="SansSerif.bold-0-12" cy:borderLineType="solid"/>
  </node>
  <node label="Rv0118c" id="-545">
    <att type="string" name="canonicalName" value="Rv0118c"/>
    <graphics type="ELLIPSE" h="40.0" w="40.0" x="1153.7266845703125" y="1412.053466796875" fill="#ff9999" width="1" outline="#666666" cy:nodeTransparency="1.0" cy:nodeLabelFont="SansSerif.bold-0-12" cy:borderLineType="solid"/>
  </node>
  <node label="Rv0080" id="-544">
    <att type="string" name="canonicalName" value="Rv0080"/>
    <graphics type="ELLIPSE" h="40.0" w="40.0" x="1402.0819091796875" y="1172.625" fill="#ff9999" width="1" outline="#666666" cy:nodeTransparency="1.0" cy:nodeLabelFont="SansSerif.bold-0-12" cy:borderLineType="solid"/>
  </node>
  <node label="Rv0047c" id="-543">
    <att type="string" name="canonicalName" value="Rv0047c"/>
    <graphics type="ELLIPSE" h="40.0" w="40.0" x="1758.823486328125" y="1413.9422607421875" fill="#ff9999" width="1" outline="#666666" cy:nodeTransparency="1.0" cy:nodeLabelFont="SansSerif.bold-0-12" cy:borderLineType="solid"/>
  </node>
  <node label="Rv0981" id="-542">
    <att type="string" name="canonicalName" value="Rv0981"/>
    <graphics type="ELLIPSE" h="40.0" w="40.0" x="1521.120849609375" y="1326.8399658203125" fill="#ff9999" width="1" outline="#666666" cy:nodeTransparency="1.0" cy:nodeLabelFont="SansSerif.bold-0-12" cy:borderLineType="solid"/>
  </node>
  <node label="Rv0970" id="-541">
    <att type="string" name="canonicalName" value="Rv0970"/>
    <graphics type="ELLIPSE" h="40.0" w="40.0" x="1887.3349609375" y="1175.319580078125" fill="#ff9999" width="1" outline="#666666" cy:nodeTransparency="1.0" cy:nodeLabelFont="SansSerif.bold-0-12" cy:borderLineType="solid"/>
  </node>
  <node label="Rv3547" id="-540">
    <att type="string" name="canonicalName" value="Rv3547"/>
    <graphics type="ELLIPSE" h="40.0" w="40.0" x="403.796630859375" y="383.5238037109375" fill="#ff9999" width="1" outline="#666666" cy:nodeTransparency="1.0" cy:nodeLabelFont="SansSerif.bold-0-12" cy:borderLineType="solid"/>
  </node>
  <node label="Rv1677" id="-539">
    <att type="string" name="canonicalName" value="Rv1677"/>
    <graphics type="ELLIPSE" h="40.0" w="40.0" x="69.9166259765625" y="96.5406494140625" fill="#ff9999" width="1" outline="#666666" cy:nodeTransparency="1.0" cy:nodeLabelFont="SansSerif.bold-0-12" cy:borderLineType="solid"/>
  </node>
  <node label="Rv0529" id="-538">
    <att type="string" name="canonicalName" value="Rv0529"/>
    <graphics type="ELLIPSE" h="40.0" w="40.0" x="23.2552490234375" y="162.647216796875" fill="#ff9999" width="1" outline="#666666" cy:nodeTransparency="1.0" cy:nodeLabelFont="SansSerif.bold-0-12" cy:borderLineType="solid"/>
  </node>
  <node label="Rv0844c" id="-537">
    <att type="string" name="canonicalName" value="Rv0844c"/>
    <graphics type="ELLIPSE" h="40.0" w="40.0" x="176.2607421875" y="217.1658935546875" fill="#ff9999" width="1" outline="#666666" cy:nodeTransparency="1.0" cy:nodeLabelFont="SansSerif.bold-0-12" cy:borderLineType="solid"/>
  </node>
  <node label="Rv0818" id="-536">
    <att type="string" name="canonicalName" value="Rv0818"/>
    <graphics type="ELLIPSE" h="40.0" w="40.0" x="1064.365234375" y="1055.6885986328125" fill="#ff9999" width="1" outline="#666666" cy:nodeTransparency="1.0" cy:nodeLabelFont="SansSerif.bold-0-12" cy:borderLineType="solid"/>
  </node>
  <node label="Rv3902c" id="-535">
    <att type="string" name="canonicalName" value="Rv3902c"/>
    <graphics type="ELLIPSE" h="40.0" w="40.0" x="2023.461669921875" y="1159.85693359375" fill="#ff9999" width="1" outline="#666666" cy:nodeTransparency="1.0" cy:nodeLabelFont="SansSerif.bold-0-12" cy:borderLineType="solid"/>
  </node>
  <node label="Rv3881c" id="-534">
    <att type="string" name="canonicalName" value="Rv3881c"/>
    <graphics type="ELLIPSE" h="40.0" w="40.0" x="1926.162353515625" y="1491.435302734375" fill="#ff9999" width="1" outline="#666666" cy:nodeTransparency="1.0" cy:nodeLabelFont="SansSerif.bold-0-12" cy:borderLineType="solid"/>
  </node>
  <node label="Rv3880c" id="-533">
    <att type="string" name="canonicalName" value="Rv3880c"/>
    <graphics type="ELLIPSE" h="40.0" w="40.0" x="2166.3544921875" y="1391.7525634765625" fill="#ff9999" width="1" outline="#666666" cy:nodeTransparency="1.0" cy:nodeLabelFont="SansSerif.bold-0-12" cy:borderLineType="solid"/>
  </node>
  <node label="Rv3879c" id="-532">
    <att type="string" name="canonicalName" value="Rv3879c"/>
    <graphics type="ELLIPSE" h="40.0" w="40.0" x="1569.16552734375" y="1427.504150390625" fill="#ff9999" width="1" outline="#666666" cy:nodeTransparency="1.0" cy:nodeLabelFont="SansSerif.bold-0-12" cy:borderLineType="solid"/>
  </node>
  <node label="Rv3878" id="-531">
    <att type="string" name="canonicalName" value="Rv3878"/>
    <graphics type="ELLIPSE" h="40.0" w="40.0" x="2113.1201171875" y="1145.8228759765625" fill="#ff9999" width="1" outline="#666666" cy:nodeTransparency="1.0" cy:nodeLabelFont="SansSerif.bold-0-12" cy:borderLineType="solid"/>
  </node>
  <node label="Rv3877" id="-530">
    <att type="string" name="canonicalName" value="Rv3877"/>
    <graphics type="ELLIPSE" h="40.0" w="39.9998779296875" x="2062.8545532226562" y="1231.1876220703125" fill="#ff9999" width="1" outline="#666666" cy:nodeTransparency="1.0" cy:nodeLabelFont="SansSerif.bold-0-12" cy:borderLineType="solid"/>
  </node>
  <node label="Rv3876" id="-529">
    <att type="string" name="canonicalName" value="Rv3876"/>
    <graphics type="ELLIPSE" h="40.0" w="40.0" x="2099.8603515625" y="1387.77099609375" fill="#ff9999" width="1" outline="#666666" cy:nodeTransparency="1.0" cy:nodeLabelFont="SansSerif.bold-0-12" cy:borderLineType="solid"/>
  </node>
  <node label="Rv3873" id="-528">
    <att type="string" name="canonicalName" value="Rv3873"/>
    <graphics type="ELLIPSE" h="40.0" w="40.0" x="2046.5439453125" y="1477.3955078125" fill="#ff9999" width="1" outline="#666666" cy:nodeTransparency="1.0" cy:nodeLabelFont="SansSerif.bold-0-12" cy:borderLineType="solid"/>
  </node>
  <node label="Rv3867" id="-527">
    <att type="string" name="canonicalName" value="Rv3867"/>
    <graphics type="ELLIPSE" h="40.0" w="40.0" x="1969.0760498046875" y="1444.0062255859375" fill="#ff9999" width="1" outline="#666666" cy:nodeTransparency="1.0" cy:nodeLabelFont="SansSerif.bold-0-12" cy:borderLineType="solid"/>
  </node>
  <node label="Rv3866" id="-526">
    <att type="string" name="canonicalName" value="Rv3866"/>
    <graphics type="ELLIPSE" h="40.0" w="40.0" x="2229.228515625" y="1572.3424072265625" fill="#ff9999" width="1" outline="#666666" cy:nodeTransparency="1.0" cy:nodeLabelFont="SansSerif.bold-0-12" cy:borderLineType="solid"/>
  </node>
  <node label="Rv3865" id="-525">
    <att type="string" name="canonicalName" value="Rv3865"/>
    <graphics type="ELLIPSE" h="40.0" w="40.0" x="1761.68798828125" y="1545.522705078125" fill="#ff9999" width="1" outline="#666666" cy:nodeTransparency="1.0" cy:nodeLabelFont="SansSerif.bold-0-12" cy:borderLineType="solid"/>
  </node>
  <node label="Rv3864" id="-524">
    <att type="string" name="canonicalName" value="Rv3864"/>
    <graphics type="ELLIPSE" h="40.0" w="40.0" x="2168.67431640625" y="1236.7353515625" fill="#ff9999" width="1" outline="#666666" cy:nodeTransparency="1.0" cy:nodeLabelFont="SansSerif.bold-0-12" cy:borderLineType="solid"/>
  </node>
  <node label="Rv3862c" id="-523">
    <att type="string" name="canonicalName" value="Rv3862c"/>
    <graphics type="ELLIPSE" h="40.0" w="40.0" x="1867.1552734375" y="1323.256103515625" fill="#ff9999" width="1" outline="#666666" cy:nodeTransparency="1.0" cy:nodeLabelFont="SansSerif.bold-0-12" cy:borderLineType="solid"/>
  </node>
  <node label="Rv3849" id="-522">
    <att type="string" name="canonicalName" value="Rv3849"/>
    <graphics type="ELLIPSE" h="40.0" w="40.0" x="1967.8592529296875" y="1555.6593017578125" fill="#ff9999" width="1" outline="#666666" cy:nodeTransparency="1.0" cy:nodeLabelFont="SansSerif.bold-0-12" cy:borderLineType="solid"/>
  </node>
  <node label="Rv3804c" id="-521">
    <att type="string" name="canonicalName" value="Rv3804c"/>
    <graphics type="ELLIPSE" h="40.0" w="40.0" x="1428.798583984375" y="1563.6177978515625" fill="#ff9999" width="1" outline="#666666" cy:nodeTransparency="1.0" cy:nodeLabelFont="SansSerif.bold-0-12" cy:borderLineType="solid"/>
  </node>
  <node label="Rv3768" id="-520">
    <att type="string" name="canonicalName" value="Rv3768"/>
    <graphics type="ELLIPSE" h="40.0" w="39.9998779296875" x="2039.3604125976562" y="1570.824951171875" fill="#ff9999" width="1" outline="#666666" cy:nodeTransparency="1.0" cy:nodeLabelFont="SansSerif.bold-0-12" cy:borderLineType="solid"/>
  </node>
  <node label="Rv3767c" id="-519">
    <att type="string" name="canonicalName" value="Rv3767c"/>
    <graphics type="ELLIPSE" h="40.0" w="40.0" x="1556.80078125" y="1573.113037109375" fill="#ff9999" width="1" outline="#666666" cy:nodeTransparency="1.0" cy:nodeLabelFont="SansSerif.bold-0-12" cy:borderLineType="solid"/>
  </node>
  <node label="Rv3659c" id="-518">
    <att type="string" name="canonicalName" value="Rv3659c"/>
    <graphics type="ELLIPSE" h="40.0" w="40.0" x="2123.1240234375" y="1127.6903076171875" fill="#ff9999" width="1" outline="#666666" cy:nodeTransparency="1.0" cy:nodeLabelFont="SansSerif.bold-0-12" cy:borderLineType="solid"/>
  </node>
  <node label="Rv3616c" id="-517">
    <att type="string" name="canonicalName" value="Rv3616c"/>
    <graphics type="ELLIPSE" h="40.0" w="40.0" x="1757.408447265625" y="1493.5115966796875" fill="#ff9999" width="1" outline="#666666" cy:nodeTransparency="1.0" cy:nodeLabelFont="SansSerif.bold-0-12" cy:borderLineType="solid"/>
  </node>
  <node label="Rv3615c" id="-516">
    <att type="string" name="canonicalName" value="Rv3615c"/>
    <graphics type="ELLIPSE" h="40.0" w="40.0" x="1803.017578125" y="1587.5078125" fill="#ff9999" width="1" outline="#666666" cy:nodeTransparency="1.0" cy:nodeLabelFont="SansSerif.bold-0-12" cy:borderLineType="solid"/>
  </node>
  <node label="Rv3614c" id="-515">
    <att type="string" name="canonicalName" value="Rv3614c"/>
    <graphics type="ELLIPSE" h="40.0" w="40.0" x="1927.173583984375" y="1579.0140380859375" fill="#ff9999" width="1" outline="#666666" cy:nodeTransparency="1.0" cy:nodeLabelFont="SansSerif.bold-0-12" cy:borderLineType="solid"/>
  </node>
  <node label="Rv3613c" id="-514">
    <att type="string" name="canonicalName" value="Rv3613c"/>
    <graphics type="ELLIPSE" h="40.0" w="40.0" x="2075.41259765625" y="1441.843017578125" fill="#ff9999" width="1" outline="#666666" cy:nodeTransparency="1.0" cy:nodeLabelFont="SansSerif.bold-0-12" cy:borderLineType="solid"/>
  </node>
  <node label="Rv3612c" id="-513">
    <att type="string" name="canonicalName" value="Rv3612c"/>
    <graphics type="ELLIPSE" h="40.0" w="40.0" x="1799.662353515625" y="1194.852294921875" fill="#ff9999" width="1" outline="#666666" cy:nodeTransparency="1.0" cy:nodeLabelFont="SansSerif.bold-0-12" cy:borderLineType="solid"/>
  </node>
  <node label="Rv3479" id="-512">
    <att type="string" name="canonicalName" value="Rv3479"/>
    <graphics type="ELLIPSE" h="40.0" w="40.0" x="2154.890380859375" y="1325.744873046875" fill="#ff9999" width="1" outline="#666666" cy:nodeTransparency="1.0" cy:nodeLabelFont="SansSerif.bold-0-12" cy:borderLineType="solid"/>
  </node>
  <node label="Rv3429" id="-511">
    <att type="string" name="canonicalName" value="Rv3429"/>
    <graphics type="ELLIPSE" h="40.0" w="40.0" x="1796.3741455078125" y="1090.694091796875" fill="#ff9999" width="1" outline="#666666" cy:nodeTransparency="1.0" cy:nodeLabelFont="SansSerif.bold-0-12" cy:borderLineType="solid"/>
  </node>
  <node label="Rv3426" id="-510">
    <att type="string" name="canonicalName" value="Rv3426"/>
    <graphics type="ELLIPSE" h="40.0" w="40.0" x="2208.0888671875" y="1395.1654052734375" fill="#ff9999" width="1" outline="#666666" cy:nodeTransparency="1.0" cy:nodeLabelFont="SansSerif.bold-0-12" cy:borderLineType="solid"/>
  </node>
  <node label="Rv3402c" id="-509">
    <att type="string" name="canonicalName" value="Rv3402c"/>
    <graphics type="ELLIPSE" h="40.0" w="40.0" x="1778.91845703125" y="1017.8187255859375" fill="#ff9999" width="1" outline="#666666" cy:nodeTransparency="1.0" cy:nodeLabelFont="SansSerif.bold-0-12" cy:borderLineType="solid"/>
  </node>
  <node label="Rv3398c" id="-508">
    <att type="string" name="canonicalName" value="Rv3398c"/>
    <graphics type="ELLIPSE" h="40.0" w="40.0001220703125" x="2044.3241577148438" y="1390.770263671875" fill="#ff9999" width="1" outline="#666666" cy:nodeTransparency="1.0" cy:nodeLabelFont="SansSerif.bold-0-12" cy:borderLineType="solid"/>
  </node>
  <node label="Rv3350c" id="-507">
    <att type="string" name="canonicalName" value="Rv3350c"/>
    <graphics type="ELLIPSE" h="40.0" w="40.0" x="1990.8291015625" y="1308.8221435546875" fill="#ff9999" width="1" outline="#666666" cy:nodeTransparency="1.0" cy:nodeLabelFont="SansSerif.bold-0-12" cy:borderLineType="solid"/>
  </node>
  <node label="Rv3312c" id="-506">
    <att type="string" name="canonicalName" value="Rv3312c"/>
    <graphics type="ELLIPSE" h="40.0" w="40.0" x="2239.2529296875" y="1417.497802734375" fill="#ff9999" width="1" outline="#666666" cy:nodeTransparency="1.0" cy:nodeLabelFont="SansSerif.bold-0-12" cy:borderLineType="solid"/>
  </node>
  <node label="Rv3312A" id="-505">
    <att type="string" name="canonicalName" value="Rv3312A"/>
    <graphics type="ELLIPSE" h="40.0" w="40.0" x="2194.14501953125" y="1427.143310546875" fill="#ff9999" width="1" outline="#666666" cy:nodeTransparency="1.0" cy:nodeLabelFont="SansSerif.bold-0-12" cy:borderLineType="solid"/>
  </node>
  <node label="Rv3270" id="-504">
    <att type="string" name="canonicalName" value="Rv3270"/>
    <graphics type="ELLIPSE" h="40.0" w="40.0" x="2002.66357421875" y="1233.332763671875" fill="#ff9999" width="1" outline="#666666" cy:nodeTransparency="1.0" cy:nodeLabelFont="SansSerif.bold-0-12" cy:borderLineType="solid"/>
  </node>
  <node label="Rv3269" id="-503">
    <att type="string" name="canonicalName" value="Rv3269"/>
    <graphics type="ELLIPSE" h="40.0" w="40.0" x="1713.208984375" y="1417.60400390625" fill="#ff9999" width="1" outline="#666666" cy:nodeTransparency="1.0" cy:nodeLabelFont="SansSerif.bold-0-12" cy:borderLineType="solid"/>
  </node>
  <node label="Rv3268" id="-502">
    <att type="string" name="canonicalName" value="Rv3268"/>
    <graphics type="ELLIPSE" h="40.0" w="40.0" x="2071.490966796875" y="1566.05810546875" fill="#ff9999" width="1" outline="#666666" cy:nodeTransparency="1.0" cy:nodeLabelFont="SansSerif.bold-0-12" cy:borderLineType="solid"/>
  </node>
  <node label="Rv3219" id="-501">
    <att type="string" name="canonicalName" value="Rv3219"/>
    <graphics type="ELLIPSE" h="40.0" w="40.0" x="1546.4990234375" y="1684.8963623046875" fill="#ff9999" width="1" outline="#666666" cy:nodeTransparency="1.0" cy:nodeLabelFont="SansSerif.bold-0-12" cy:borderLineType="solid"/>
  </node>
  <node label="Rv3197" id="-500">
    <att type="string" name="canonicalName" value="Rv3197"/>
    <graphics type="ELLIPSE" h="40.0" w="40.0" x="1736.78515625" y="1071.61328125" fill="#ff9999" width="1" outline="#666666" cy:nodeTransparency="1.0" cy:nodeLabelFont="SansSerif.bold-0-12" cy:borderLineType="solid"/>
  </node>
  <node label="Rv3161c" id="-499">
    <att type="string" name="canonicalName" value="Rv3161c"/>
    <graphics type="ELLIPSE" h="40.0" w="40.0" x="2116.958251953125" y="1517.35693359375" fill="#ff9999" width="1" outline="#666666" cy:nodeTransparency="1.0" cy:nodeLabelFont="SansSerif.bold-0-12" cy:borderLineType="solid"/>
  </node>
  <node label="Rv3155" id="-498">
    <att type="string" name="canonicalName" value="Rv3155"/>
    <graphics type="ELLIPSE" h="40.0" w="40.0" x="1968.2662353515625" y="1352.1409912109375" fill="#ff9999" width="1" outline="#666666" cy:nodeTransparency="1.0" cy:nodeLabelFont="SansSerif.bold-0-12" cy:borderLineType="solid"/>
  </node>
  <node label="Rv3147" id="-497">
    <att type="string" name="canonicalName" value="Rv3147"/>
    <graphics type="ELLIPSE" h="40.0" w="40.0" x="2282.911376953125" y="1377.5260009765625" fill="#ff9999" width="1" outline="#666666" cy:nodeTransparency="1.0" cy:nodeLabelFont="SansSerif.bold-0-12" cy:borderLineType="solid"/>
  </node>
  <node label="Rv3146" id="-496">
    <att type="string" name="canonicalName" value="Rv3146"/>
    <graphics type="ELLIPSE" h="40.0" w="40.0" x="2176.965087890625" y="1366.8179931640625" fill="#ff9999" width="1" outline="#666666" cy:nodeTransparency="1.0" cy:nodeLabelFont="SansSerif.bold-0-12" cy:borderLineType="solid"/>
  </node>
  <node label="Rv3143" id="-495">
    <att type="string" name="canonicalName" value="Rv3143"/>
    <graphics type="ELLIPSE" h="40.0" w="40.0" x="2137.933349609375" y="1102.4908447265625" fill="#ff9999" width="1" outline="#666666" cy:nodeTransparency="1.0" cy:nodeLabelFont="SansSerif.bold-0-12" cy:borderLineType="solid"/>
  </node>
  <node label="Rv3141" id="-494">
    <att type="string" name="canonicalName" value="Rv3141"/>
    <graphics type="ELLIPSE" h="40.0" w="40.0" x="1984.263671875" y="1138.81884765625" fill="#ff9999" width="1" outline="#666666" cy:nodeTransparency="1.0" cy:nodeLabelFont="SansSerif.bold-0-12" cy:borderLineType="solid"/>
  </node>
  <node label="Rv3137" id="-493">
    <att type="string" name="canonicalName" value="Rv3137"/>
    <graphics type="ELLIPSE" h="40.0" w="40.0" x="1761.21533203125" y="1284.855224609375" fill="#ff9999" width="1" outline="#666666" cy:nodeTransparency="1.0" cy:nodeLabelFont="SansSerif.bold-0-12" cy:borderLineType="solid"/>
  </node>
  <node label="Rv3136" id="-492">
    <att type="string" name="canonicalName" value="Rv3136"/>
    <graphics type="ELLIPSE" h="40.0" w="40.0" x="1309.27099609375" y="1512.8284912109375" fill="#ff9999" width="1" outline="#666666" cy:nodeTransparency="1.0" cy:nodeLabelFont="SansSerif.bold-0-12" cy:borderLineType="solid"/>
  </node>
  <node label="Rv2987c" id="-491">
    <att type="string" name="canonicalName" value="Rv2987c"/>
    <graphics type="ELLIPSE" h="40.0" w="40.0" x="1255.462646484375" y="1737.890869140625" fill="#ff9999" width="1" outline="#666666" cy:nodeTransparency="1.0" cy:nodeLabelFont="SansSerif.bold-0-12" cy:borderLineType="solid"/>
  </node>
  <node label="Rv2894c" id="-490">
    <att type="string" name="canonicalName" value="Rv2894c"/>
    <graphics type="ELLIPSE" h="40.0" w="40.0" x="2250.1611328125" y="1358.056640625" fill="#ff9999" width="1" outline="#666666" cy:nodeTransparency="1.0" cy:nodeLabelFont="SansSerif.bold-0-12" cy:borderLineType="solid"/>
  </node>
  <node label="Rv2887" id="-489">
    <att type="string" name="canonicalName" value="Rv2887"/>
    <graphics type="ELLIPSE" h="40.0" w="40.0" x="2069.341064453125" y="1108.95751953125" fill="#ff9999" width="1" outline="#666666" cy:nodeTransparency="1.0" cy:nodeLabelFont="SansSerif.bold-0-12" cy:borderLineType="solid"/>
  </node>
  <node label="Rv2744c" id="-488">
    <att type="string" name="canonicalName" value="Rv2744c"/>
    <graphics type="ELLIPSE" h="40.0" w="40.0" x="1756.3486328125" y="1566.906494140625" fill="#ff9999" width="1" outline="#666666" cy:nodeTransparency="1.0" cy:nodeLabelFont="SansSerif.bold-0-12" cy:borderLineType="solid"/>
  </node>
  <node label="Rv2665" id="-487">
    <att type="string" name="canonicalName" value="Rv2665"/>
    <graphics type="ELLIPSE" h="40.0" w="40.0" x="2081.107177734375" y="1631.5250244140625" fill="#ff9999" width="1" outline="#666666" cy:nodeTransparency="1.0" cy:nodeLabelFont="SansSerif.bold-0-12" cy:borderLineType="solid"/>
  </node>
  <node label="Rv2654c" id="-486">
    <att type="string" name="canonicalName" value="Rv2654c"/>
    <graphics type="ELLIPSE" h="40.0" w="40.0" x="2001.9820556640625" y="1275.7171630859375" fill="#ff9999" width="1" outline="#666666" cy:nodeTransparency="1.0" cy:nodeLabelFont="SansSerif.bold-0-12" cy:borderLineType="solid"/>
  </node>
  <node label="Rv2642" id="-485">
    <att type="string" name="canonicalName" value="Rv2642"/>
    <graphics type="ELLIPSE" h="40.0" w="40.0" x="2104.804443359375" y="1277.71044921875" fill="#ff9999" width="1" outline="#666666" cy:nodeTransparency="1.0" cy:nodeLabelFont="SansSerif.bold-0-12" cy:borderLineType="solid"/>
  </node>
  <node label="Rv2641" id="-484">
    <att type="string" name="canonicalName" value="Rv2641"/>
    <graphics type="ELLIPSE" h="40.0" w="40.0" x="2203.056640625" y="1629.989990234375" fill="#ff9999" width="1" outline="#666666" cy:nodeTransparency="1.0" cy:nodeLabelFont="SansSerif.bold-0-12" cy:borderLineType="solid"/>
  </node>
  <node label="Rv2632c" id="-483">
    <att type="string" name="canonicalName" value="Rv2632c"/>
    <graphics type="ELLIPSE" h="40.0" w="40.0" x="1927.9951171875" y="1236.2117919921875" fill="#ff9999" width="1" outline="#666666" cy:nodeTransparency="1.0" cy:nodeLabelFont="SansSerif.bold-0-12" cy:borderLineType="solid"/>
  </node>
  <node label="Rv2621c" id="-482">
    <att type="string" name="canonicalName" value="Rv2621c"/>
    <graphics type="ELLIPSE" h="40.0" w="40.0" x="2192.10986328125" y="1512.069091796875" fill="#ff9999" width="1" outline="#666666" cy:nodeTransparency="1.0" cy:nodeLabelFont="SansSerif.bold-0-12" cy:borderLineType="solid"/>
  </node>
  <node label="Rv2590" id="-481">
    <att type="string" name="canonicalName" value="Rv2590"/>
    <graphics type="ELLIPSE" h="40.0" w="40.0" x="1286.8878173828125" y="1310.7225341796875" fill="#ff9999" width="1" outline="#666666" cy:nodeTransparency="1.0" cy:nodeLabelFont="SansSerif.bold-0-12" cy:borderLineType="solid"/>
  </node>
  <node label="Rv2524c" id="-480">
    <att type="string" name="canonicalName" value="Rv2524c"/>
    <graphics type="ELLIPSE" h="40.0" w="40.0" x="1615.72265625" y="1338.608154296875" fill="#ff9999" width="1" outline="#666666" cy:nodeTransparency="1.0" cy:nodeLabelFont="SansSerif.bold-0-12" cy:borderLineType="solid"/>
  </node>
  <node label="Rv2396" id="-479">
    <att type="string" name="canonicalName" value="Rv2396"/>
    <graphics type="ELLIPSE" h="40.0" w="40.0" x="1400.247802734375" y="1597.124267578125" fill="#ff9999" width="1" outline="#666666" cy:nodeTransparency="1.0" cy:nodeLabelFont="SansSerif.bold-0-12" cy:borderLineType="solid"/>
  </node>
  <node label="Rv2390c" id="-478">
    <att type="string" name="canonicalName" value="Rv2390c"/>
    <graphics type="ELLIPSE" h="40.0" w="40.0" x="2107.0" y="1197.9324951171875" fill="#ff9999" width="1" outline="#666666" cy:nodeTransparency="1.0" cy:nodeLabelFont="SansSerif.bold-0-12" cy:borderLineType="solid"/>
  </node>
  <node label="Rv2389c" id="-477">
    <att type="string" name="canonicalName" value="Rv2389c"/>
    <graphics type="ELLIPSE" h="40.0" w="40.0" x="2214.291015625" y="1242.85693359375" fill="#ff9999" width="1" outline="#666666" cy:nodeTransparency="1.0" cy:nodeLabelFont="SansSerif.bold-0-12" cy:borderLineType="solid"/>
  </node>
  <node label="Rv2376c" id="-476">
    <att type="string" name="canonicalName" value="Rv2376c"/>
    <graphics type="ELLIPSE" h="40.0" w="40.0" x="2143.092041015625" y="1240.7430419921875" fill="#ff9999" width="1" outline="#666666" cy:nodeTransparency="1.0" cy:nodeLabelFont="SansSerif.bold-0-12" cy:borderLineType="solid"/>
  </node>
  <node label="Rv2332" id="-475">
    <att type="string" name="canonicalName" value="Rv2332"/>
    <graphics type="ELLIPSE" h="40.0" w="40.0" x="2103.748046875" y="1367.2139892578125" fill="#ff9999" width="1" outline="#666666" cy:nodeTransparency="1.0" cy:nodeLabelFont="SansSerif.bold-0-12" cy:borderLineType="solid"/>
  </node>
  <node label="Rv2331" id="-474">
    <att type="string" name="canonicalName" value="Rv2331"/>
    <graphics type="ELLIPSE" h="40.0" w="40.0" x="2131.79931640625" y="1187.38330078125" fill="#ff9999" width="1" outline="#666666" cy:nodeTransparency="1.0" cy:nodeLabelFont="SansSerif.bold-0-12" cy:borderLineType="solid"/>
  </node>
  <node label="Rv2329c" id="-473">
    <att type="string" name="canonicalName" value="Rv2329c"/>
    <graphics type="ELLIPSE" h="40.0" w="40.0" x="2158.3779296875" y="1179.607666015625" fill="#ff9999" width="1" outline="#666666" cy:nodeTransparency="1.0" cy:nodeLabelFont="SansSerif.bold-0-12" cy:borderLineType="solid"/>
  </node>
  <node label="Rv2289" id="-472">
    <att type="string" name="canonicalName" value="Rv2289"/>
    <graphics type="ELLIPSE" h="40.0" w="40.0" x="2258.45947265625" y="1322.3853759765625" fill="#ff9999" width="1" outline="#666666" cy:nodeTransparency="1.0" cy:nodeLabelFont="SansSerif.bold-0-12" cy:borderLineType="solid"/>
  </node>
  <node label="Rv2254c" id="-471">
    <att type="string" name="canonicalName" value="Rv2254c"/>
    <graphics type="ELLIPSE" h="40.0" w="40.0" x="2158.647216796875" y="1455.7569580078125" fill="#ff9999" width="1" outline="#666666" cy:nodeTransparency="1.0" cy:nodeLabelFont="SansSerif.bold-0-12" cy:borderLineType="solid"/>
  </node>
  <node label="Rv2178c" id="-470">
    <att type="string" name="canonicalName" value="Rv2178c"/>
    <graphics type="ELLIPSE" h="40.0" w="40.0" x="1087.044921875" y="1342.898681640625" fill="#ff9999" width="1" outline="#666666" cy:nodeTransparency="1.0" cy:nodeLabelFont="SansSerif.bold-0-12" cy:borderLineType="solid"/>
  </node>
  <node label="Rv2165c" id="-469">
    <att type="string" name="canonicalName" value="Rv2165c"/>
    <graphics type="ELLIPSE" h="40.0" w="40.0" x="2027.419677734375" y="1265.643310546875" fill="#ff9999" width="1" outline="#666666" cy:nodeTransparency="1.0" cy:nodeLabelFont="SansSerif.bold-0-12" cy:borderLineType="solid"/>
  </node>
  <node label="Rv2137c" id="-468">
    <att type="string" name="canonicalName" value="Rv2137c"/>
    <graphics type="ELLIPSE" h="40.0" w="40.0" x="1280.004150390625" y="1190.9722900390625" fill="#ff9999" width="1" outline="#666666" cy:nodeTransparency="1.0" cy:nodeLabelFont="SansSerif.bold-0-12" cy:borderLineType="solid"/>
  </node>
  <node label="Rv2010" id="-467">
    <att type="string" name="canonicalName" value="Rv2010"/>
    <graphics type="ELLIPSE" h="40.0" w="40.0" x="2050.155029296875" y="1323.5430908203125" fill="#ff9999" width="1" outline="#666666" cy:nodeTransparency="1.0" cy:nodeLabelFont="SansSerif.bold-0-12" cy:borderLineType="solid"/>
  </node>
  <node label="Rv2009" id="-466">
    <att type="string" name="canonicalName" value="Rv2009"/>
    <graphics type="ELLIPSE" h="40.0" w="40.0" x="1938.984619140625" y="1173.683837890625" fill="#ff9999" width="1" outline="#666666" cy:nodeTransparency="1.0" cy:nodeLabelFont="SansSerif.bold-0-12" cy:borderLineType="solid"/>
  </node>
  <node label="Rv1986" id="-465">
    <att type="string" name="canonicalName" value="Rv1986"/>
    <graphics type="ELLIPSE" h="40.0" w="40.0" x="2130.34375" y="1354.4959716796875" fill="#ff9999" width="1" outline="#666666" cy:nodeTransparency="1.0" cy:nodeLabelFont="SansSerif.bold-0-12" cy:borderLineType="solid"/>
  </node>
  <node label="Rv1817" id="-464">
    <att type="string" name="canonicalName" value="Rv1817"/>
    <graphics type="ELLIPSE" h="40.0" w="40.0" x="2012.499267578125" y="1376.416015625" fill="#ff9999" width="1" outline="#666666" cy:nodeTransparency="1.0" cy:nodeLabelFont="SansSerif.bold-0-12" cy:borderLineType="solid"/>
  </node>
  <node label="Rv1816" id="-463">
    <att type="string" name="canonicalName" value="Rv1816"/>
    <graphics type="ELLIPSE" h="40.0" w="40.0" x="2010.758056640625" y="1346.154296875" fill="#ff9999" width="1" outline="#666666" cy:nodeTransparency="1.0" cy:nodeLabelFont="SansSerif.bold-0-12" cy:borderLineType="solid"/>
  </node>
  <node label="Rv1726" id="-462">
    <att type="string" name="canonicalName" value="Rv1726"/>
    <graphics type="ELLIPSE" h="40.0" w="40.0" x="1707.6253662109375" y="1082.9815673828125" fill="#ff9999" width="1" outline="#666666" cy:nodeTransparency="1.0" cy:nodeLabelFont="SansSerif.bold-0-12" cy:borderLineType="solid"/>
  </node>
  <node label="Rv1687c" id="-461">
    <att type="string" name="canonicalName" value="Rv1687c"/>
    <graphics type="ELLIPSE" h="40.0" w="40.0" x="2256.84912109375" y="1270.779541015625" fill="#ff9999" width="1" outline="#666666" cy:nodeTransparency="1.0" cy:nodeLabelFont="SansSerif.bold-0-12" cy:borderLineType="solid"/>
  </node>
  <node label="Rv1651c" id="-460">
    <att type="string" name="canonicalName" value="Rv1651c"/>
    <graphics type="ELLIPSE" h="40.0" w="40.0" x="2019.661376953125" y="1209.024658203125" fill="#ff9999" width="1" outline="#666666" cy:nodeTransparency="1.0" cy:nodeLabelFont="SansSerif.bold-0-12" cy:borderLineType="solid"/>
  </node>
  <node label="Rv1639c" id="-459">
    <att type="string" name="canonicalName" value="Rv1639c"/>
    <graphics type="ELLIPSE" h="40.0" w="40.0" x="2104.531494140625" y="1582.316162109375" fill="#ff9999" width="1" outline="#666666" cy:nodeTransparency="1.0" cy:nodeLabelFont="SansSerif.bold-0-12" cy:borderLineType="solid"/>
  </node>
  <node label="Rv1638A" id="-458">
    <att type="string" name="canonicalName" value="Rv1638A"/>
    <graphics type="ELLIPSE" h="40.0" w="40.0" x="2021.149658203125" y="1444.5849609375" fill="#ff9999" width="1" outline="#666666" cy:nodeTransparency="1.0" cy:nodeLabelFont="SansSerif.bold-0-12" cy:borderLineType="solid"/>
  </node>
  <node label="Rv1615" id="-457">
    <att type="string" name="canonicalName" value="Rv1615"/>
    <graphics type="ELLIPSE" h="40.0" w="40.0" x="2176.4296875" y="1129.9991455078125" fill="#ff9999" width="1" outline="#666666" cy:nodeTransparency="1.0" cy:nodeLabelFont="SansSerif.bold-0-12" cy:borderLineType="solid"/>
  </node>
  <node label="Rv1574" id="-456">
    <att type="string" name="canonicalName" value="Rv1574"/>
    <graphics type="ELLIPSE" h="40.0" w="40.0" x="2042.8359375" y="1097.130615234375" fill="#ff9999" width="1" outline="#666666" cy:nodeTransparency="1.0" cy:nodeLabelFont="SansSerif.bold-0-12" cy:borderLineType="solid"/>
  </node>
  <node label="Rv1528c" id="-455">
    <att type="string" name="canonicalName" value="Rv1528c"/>
    <graphics type="ELLIPSE" h="40.0" w="40.0" x="2044.04541015625" y="1676.5260009765625" fill="#ff9999" width="1" outline="#666666" cy:nodeTransparency="1.0" cy:nodeLabelFont="SansSerif.bold-0-12" cy:borderLineType="solid"/>
  </node>
  <node label="Rv1527c" id="-454">
    <att type="string" name="canonicalName" value="Rv1527c"/>
    <graphics type="ELLIPSE" h="40.0" w="40.0" x="2100.123291015625" y="1167.1871337890625" fill="#ff9999" width="1" outline="#666666" cy:nodeTransparency="1.0" cy:nodeLabelFont="SansSerif.bold-0-12" cy:borderLineType="solid"/>
  </node>
  <node label="Rv1525" id="-453">
    <att type="string" name="canonicalName" value="Rv1525"/>
    <graphics type="ELLIPSE" h="40.0" w="40.0" x="2073.774658203125" y="1481.00390625" fill="#ff9999" width="1" outline="#666666" cy:nodeTransparency="1.0" cy:nodeLabelFont="SansSerif.bold-0-12" cy:borderLineType="solid"/>
  </node>
  <node label="Rv1517" id="-452">
    <att type="string" name="canonicalName" value="Rv1517"/>
    <graphics type="ELLIPSE" h="40.0" w="40.0" x="2113.63525390625" y="1423.99658203125" fill="#ff9999" width="1" outline="#666666" cy:nodeTransparency="1.0" cy:nodeLabelFont="SansSerif.bold-0-12" cy:borderLineType="solid"/>
  </node>
  <node label="Rv1505c" id="-451">
    <att type="string" name="canonicalName" value="Rv1505c"/>
    <graphics type="ELLIPSE" h="40.0" w="40.0" x="2291.0810546875" y="1293.717041015625" fill="#ff9999" width="1" outline="#666666" cy:nodeTransparency="1.0" cy:nodeLabelFont="SansSerif.bold-0-12" cy:borderLineType="solid"/>
  </node>
  <node label="Rv1435c" id="-450">
    <att type="string" name="canonicalName" value="Rv1435c"/>
    <graphics type="ELLIPSE" h="40.0" w="40.0" x="2048.055419921875" y="1512.135009765625" fill="#ff9999" width="1" outline="#666666" cy:nodeTransparency="1.0" cy:nodeLabelFont="SansSerif.bold-0-12" cy:borderLineType="solid"/>
  </node>
  <node label="Rv1361c" id="-449">
    <att type="string" name="canonicalName" value="Rv1361c"/>
    <graphics type="ELLIPSE" h="40.0" w="40.0" x="1840.773193359375" y="1201.8485107421875" fill="#ff9999" width="1" outline="#666666" cy:nodeTransparency="1.0" cy:nodeLabelFont="SansSerif.bold-0-12" cy:borderLineType="solid"/>
  </node>
  <node label="Rv1302" id="-448">
    <att type="string" name="canonicalName" value="Rv1302"/>
    <graphics type="ELLIPSE" h="40.0" w="40.0" x="1238.79052734375" y="1436.2861328125" fill="#ff9999" width="1" outline="#666666" cy:nodeTransparency="1.0" cy:nodeLabelFont="SansSerif.bold-0-12" cy:borderLineType="solid"/>
  </node>
  <node label="Rv1285" id="-447">
    <att type="string" name="canonicalName" value="Rv1285"/>
    <graphics type="ELLIPSE" h="40.0" w="40.0" x="2016.5394287109375" y="1543.92822265625" fill="#ff9999" width="1" outline="#666666" cy:nodeTransparency="1.0" cy:nodeLabelFont="SansSerif.bold-0-12" cy:borderLineType="solid"/>
  </node>
  <node label="Rv1219c" id="-446">
    <att type="string" name="canonicalName" value="Rv1219c"/>
    <graphics type="ELLIPSE" h="40.0" w="40.0" x="2045.10693359375" y="1203.97314453125" fill="#ff9999" width="1" outline="#666666" cy:nodeTransparency="1.0" cy:nodeLabelFont="SansSerif.bold-0-12" cy:borderLineType="solid"/>
  </node>
  <node label="Rv1218c" id="-445">
    <att type="string" name="canonicalName" value="Rv1218c"/>
    <graphics type="ELLIPSE" h="40.0" w="40.0" x="2070.189453125" y="1144.697265625" fill="#ff9999" width="1" outline="#666666" cy:nodeTransparency="1.0" cy:nodeLabelFont="SansSerif.bold-0-12" cy:borderLineType="solid"/>
  </node>
  <node label="Rv1217c" id="-444">
    <att type="string" name="canonicalName" value="Rv1217c"/>
    <graphics type="ELLIPSE" h="40.0" w="40.0" x="2124.59521484375" y="1567.35546875" fill="#ff9999" width="1" outline="#666666" cy:nodeTransparency="1.0" cy:nodeLabelFont="SansSerif.bold-0-12" cy:borderLineType="solid"/>
  </node>
  <node label="Rv1214c" id="-443">
    <att type="string" name="canonicalName" value="Rv1214c"/>
    <graphics type="ELLIPSE" h="40.0" w="40.0" x="1986.412353515625" y="1473.0914306640625" fill="#ff9999" width="1" outline="#666666" cy:nodeTransparency="1.0" cy:nodeLabelFont="SansSerif.bold-0-12" cy:borderLineType="solid"/>
  </node>
  <node label="Rv1180" id="-442">
    <att type="string" name="canonicalName" value="Rv1180"/>
    <graphics type="ELLIPSE" h="40.0" w="40.0" x="1872.070556640625" y="1132.65673828125" fill="#ff9999" width="1" outline="#666666" cy:nodeTransparency="1.0" cy:nodeLabelFont="SansSerif.bold-0-12" cy:borderLineType="solid"/>
  </node>
  <node label="Rv1179c" id="-441">
    <att type="string" name="canonicalName" value="Rv1179c"/>
    <graphics type="ELLIPSE" h="40.0" w="40.0" x="2162.15771484375" y="1290.65869140625" fill="#ff9999" width="1" outline="#666666" cy:nodeTransparency="1.0" cy:nodeLabelFont="SansSerif.bold-0-12" cy:borderLineType="solid"/>
  </node>
  <node label="Rv1130" id="-440">
    <att type="string" name="canonicalName" value="Rv1130"/>
    <graphics type="ELLIPSE" h="40.0" w="40.0" x="1534.047119140625" y="1209.418212890625" fill="#ff9999" width="1" outline="#666666" cy:nodeTransparency="1.0" cy:nodeLabelFont="SansSerif.bold-0-12" cy:borderLineType="solid"/>
  </node>
  <node label="Rv1128c" id="-439">
    <att type="string" name="canonicalName" value="Rv1128c"/>
    <graphics type="ELLIPSE" h="40.0" w="40.0" x="2289.351318359375" y="1427.56005859375" fill="#ff9999" width="1" outline="#666666" cy:nodeTransparency="1.0" cy:nodeLabelFont="SansSerif.bold-0-12" cy:borderLineType="solid"/>
  </node>
  <node label="Rv1075c" id="-438">
    <att type="string" name="canonicalName" value="Rv1075c"/>
    <graphics type="ELLIPSE" h="40.0" w="40.0" x="1994.170166015625" y="1430.3843994140625" fill="#ff9999" width="1" outline="#666666" cy:nodeTransparency="1.0" cy:nodeLabelFont="SansSerif.bold-0-12" cy:borderLineType="solid"/>
  </node>
  <node label="Rv1040c" id="-437">
    <att type="string" name="canonicalName" value="Rv1040c"/>
    <graphics type="ELLIPSE" h="40.0" w="40.0" x="2167.213623046875" y="1538.837890625" fill="#ff9999" width="1" outline="#666666" cy:nodeTransparency="1.0" cy:nodeLabelFont="SansSerif.bold-0-12" cy:borderLineType="solid"/>
  </node>
  <node label="Rv1039c" id="-436">
    <att type="string" name="canonicalName" value="Rv1039c"/>
    <graphics type="ELLIPSE" h="40.0" w="40.0" x="1969.959228515625" y="1268.6539306640625" fill="#ff9999" width="1" outline="#666666" cy:nodeTransparency="1.0" cy:nodeLabelFont="SansSerif.bold-0-12" cy:borderLineType="solid"/>
  </node>
  <node label="Rv1004c" id="-435">
    <att type="string" name="canonicalName" value="Rv1004c"/>
    <graphics type="ELLIPSE" h="40.0" w="40.0" x="2045.1611328125" y="1437.2587890625" fill="#ff9999" width="1" outline="#666666" cy:nodeTransparency="1.0" cy:nodeLabelFont="SansSerif.bold-0-12" cy:borderLineType="solid"/>
  </node>
  <node label="Rv0964c" id="-434">
    <att type="string" name="canonicalName" value="Rv0964c"/>
    <graphics type="ELLIPSE" h="40.0" w="40.0" x="2217.93408203125" y="1149.824951171875" fill="#ff9999" width="1" outline="#666666" cy:nodeTransparency="1.0" cy:nodeLabelFont="SansSerif.bold-0-12" cy:borderLineType="solid"/>
  </node>
  <node label="Rv0962c" id="-433">
    <att type="string" name="canonicalName" value="Rv0962c"/>
    <graphics type="ELLIPSE" h="40.0" w="40.0" x="1419.981201171875" y="1405.3231201171875" fill="#ff9999" width="1" outline="#666666" cy:nodeTransparency="1.0" cy:nodeLabelFont="SansSerif.bold-0-12" cy:borderLineType="solid"/>
  </node>
  <node label="Rv0847" id="-432">
    <att type="string" name="canonicalName" value="Rv0847"/>
    <graphics type="ELLIPSE" h="40.0" w="40.0" x="2154.327392578125" y="1582.10693359375" fill="#ff9999" width="1" outline="#666666" cy:nodeTransparency="1.0" cy:nodeLabelFont="SansSerif.bold-0-12" cy:borderLineType="solid"/>
  </node>
  <node label="Rv0835" id="-431">
    <att type="string" name="canonicalName" value="Rv0835"/>
    <graphics type="ELLIPSE" h="40.0" w="40.0" x="2206.642822265625" y="1334.4720458984375" fill="#ff9999" width="1" outline="#666666" cy:nodeTransparency="1.0" cy:nodeLabelFont="SansSerif.bold-0-12" cy:borderLineType="solid"/>
  </node>
  <node label="Rv0782" id="-430">
    <att type="string" name="canonicalName" value="Rv0782"/>
    <graphics type="ELLIPSE" h="40.0" w="40.0" x="2075.3515625" y="1309.8665771484375" fill="#ff9999" width="1" outline="#666666" cy:nodeTransparency="1.0" cy:nodeLabelFont="SansSerif.bold-0-12" cy:borderLineType="solid"/>
  </node>
  <node label="Rv0766c" id="-429">
    <att type="string" name="canonicalName" value="Rv0766c"/>
    <graphics type="ELLIPSE" h="40.0" w="40.0" x="1678.283203125" y="1054.115478515625" fill="#ff9999" width="1" outline="#666666" cy:nodeTransparency="1.0" cy:nodeLabelFont="SansSerif.bold-0-12" cy:borderLineType="solid"/>
  </node>
  <node label="Rv0758" id="-428">
    <att type="string" name="canonicalName" value="Rv0758"/>
    <graphics type="ELLIPSE" h="40.0" w="40.0" x="2169.66357421875" y="1515.113525390625" fill="#ff9999" width="1" outline="#666666" cy:nodeTransparency="1.0" cy:nodeLabelFont="SansSerif.bold-0-12" cy:borderLineType="solid"/>
  </node>
  <node label="Rv0623" id="-427">
    <att type="string" name="canonicalName" value="Rv0623"/>
    <graphics type="ELLIPSE" h="40.0" w="40.0" x="2123.439453125" y="1261.33203125" fill="#ff9999" width="1" outline="#666666" cy:nodeTransparency="1.0" cy:nodeLabelFont="SansSerif.bold-0-12" cy:borderLineType="solid"/>
  </node>
  <node label="Rv0597c" id="-426">
    <att type="string" name="canonicalName" value="Rv0597c"/>
    <graphics type="ELLIPSE" h="40.0" w="40.0" x="2193.31640625" y="1471.9097900390625" fill="#ff9999" width="1" outline="#666666" cy:nodeTransparency="1.0" cy:nodeLabelFont="SansSerif.bold-0-12" cy:borderLineType="solid"/>
  </node>
  <node label="Rv0584" id="-425">
    <att type="string" name="canonicalName" value="Rv0584"/>
    <graphics type="ELLIPSE" h="40.0" w="40.0" x="2227.9990234375" y="1456.878173828125" fill="#ff9999" width="1" outline="#666666" cy:nodeTransparency="1.0" cy:nodeLabelFont="SansSerif.bold-0-12" cy:borderLineType="solid"/>
  </node>
  <node label="Rv0520" id="-424">
    <att type="string" name="canonicalName" value="Rv0520"/>
    <graphics type="ELLIPSE" h="40.0" w="40.0" x="1539.305908203125" y="1677.7259521484375" fill="#ff9999" width="1" outline="#666666" cy:nodeTransparency="1.0" cy:nodeLabelFont="SansSerif.bold-0-12" cy:borderLineType="solid"/>
  </node>
  <node label="Rv0519c" id="-423">
    <att type="string" name="canonicalName" value="Rv0519c"/>
    <graphics type="ELLIPSE" h="40.0" w="40.0" x="2026.4180908203125" y="1625.30810546875" fill="#ff9999" width="1" outline="#666666" cy:nodeTransparency="1.0" cy:nodeLabelFont="SansSerif.bold-0-12" cy:borderLineType="solid"/>
  </node>
  <node label="Rv0468" id="-422">
    <att type="string" name="canonicalName" value="Rv0468"/>
    <graphics type="ELLIPSE" h="40.0" w="40.0" x="1247.740966796875" y="1375.0128173828125" fill="#ff9999" width="1" outline="#666666" cy:nodeTransparency="1.0" cy:nodeLabelFont="SansSerif.bold-0-12" cy:borderLineType="solid"/>
  </node>
  <node label="Rv0405" id="-421">
    <att type="string" name="canonicalName" value="Rv0405"/>
    <graphics type="ELLIPSE" h="40.0" w="40.0" x="2128.267333984375" y="1478.967041015625" fill="#ff9999" width="1" outline="#666666" cy:nodeTransparency="1.0" cy:nodeLabelFont="SansSerif.bold-0-12" cy:borderLineType="solid"/>
  </node>
  <node label="Rv0404" id="-420">
    <att type="string" name="canonicalName" value="Rv0404"/>
    <graphics type="ELLIPSE" h="40.0" w="40.0" x="2125.552734375" y="1309.0274658203125" fill="#ff9999" width="1" outline="#666666" cy:nodeTransparency="1.0" cy:nodeLabelFont="SansSerif.bold-0-12" cy:borderLineType="solid"/>
  </node>
  <node label="Rv0280" id="-419">
    <att type="string" name="canonicalName" value="Rv0280"/>
    <graphics type="ELLIPSE" h="39.99993896484375" w="40.0" x="1762.714599609375" y="1034.4902648925781" fill="#ff9999" width="1" outline="#666666" cy:nodeTransparency="1.0" cy:nodeLabelFont="SansSerif.bold-0-12" cy:borderLineType="solid"/>
  </node>
  <node label="Rv0278c" id="-418">
    <att type="string" name="canonicalName" value="Rv0278c"/>
    <graphics type="ELLIPSE" h="40.0" w="40.0" x="2239.44970703125" y="1495.057861328125" fill="#ff9999" width="1" outline="#666666" cy:nodeTransparency="1.0" cy:nodeLabelFont="SansSerif.bold-0-12" cy:borderLineType="solid"/>
  </node>
  <node label="Rv0264c" id="-417">
    <att type="string" name="canonicalName" value="Rv0264c"/>
    <graphics type="ELLIPSE" h="40.0" w="40.0" x="1757.455810546875" y="1304.604736328125" fill="#ff9999" width="1" outline="#666666" cy:nodeTransparency="1.0" cy:nodeLabelFont="SansSerif.bold-0-12" cy:borderLineType="solid"/>
  </node>
  <node label="Rv0263c" id="-416">
    <att type="string" name="canonicalName" value="Rv0263c"/>
    <graphics type="ELLIPSE" h="40.0" w="40.0" x="1803.10302734375" y="1344.3739013671875" fill="#ff9999" width="1" outline="#666666" cy:nodeTransparency="1.0" cy:nodeLabelFont="SansSerif.bold-0-12" cy:borderLineType="solid"/>
  </node>
  <node label="Rv0250c" id="-415">
    <att type="string" name="canonicalName" value="Rv0250c"/>
    <graphics type="ELLIPSE" h="40.0" w="40.0" x="2136.887451171875" y="1439.8818359375" fill="#ff9999" width="1" outline="#666666" cy:nodeTransparency="1.0" cy:nodeLabelFont="SansSerif.bold-0-12" cy:borderLineType="solid"/>
  </node>
  <node label="Rv0206c" id="-414">
    <att type="string" name="canonicalName" value="Rv0206c"/>
    <graphics type="ELLIPSE" h="40.0" w="40.0" x="2089.642578125" y="1226.718994140625" fill="#ff9999" width="1" outline="#666666" cy:nodeTransparency="1.0" cy:nodeLabelFont="SansSerif.bold-0-12" cy:borderLineType="solid"/>
  </node>
  <node label="Rv0186" id="-413">
    <att type="string" name="canonicalName" value="Rv0186"/>
    <graphics type="ELLIPSE" h="40.0" w="40.0" x="1294.6014404296875" y="1284.7943115234375" fill="#ff9999" width="1" outline="#666666" cy:nodeTransparency="1.0" cy:nodeLabelFont="SansSerif.bold-0-12" cy:borderLineType="solid"/>
  </node>
  <node label="Rv0116c" id="-412">
    <att type="string" name="canonicalName" value="Rv0116c"/>
    <graphics type="ELLIPSE" h="40.0" w="40.0" x="1816.2777099609375" y="1093.1375732421875" fill="#ff9999" width="1" outline="#666666" cy:nodeTransparency="1.0" cy:nodeLabelFont="SansSerif.bold-0-12" cy:borderLineType="solid"/>
  </node>
  <node label="Rv0042c" id="-411">
    <att type="string" name="canonicalName" value="Rv0042c"/>
    <graphics type="ELLIPSE" h="40.0" w="40.0" x="1816.203369140625" y="1329.1044921875" fill="#ff9999" width="1" outline="#666666" cy:nodeTransparency="1.0" cy:nodeLabelFont="SansSerif.bold-0-12" cy:borderLineType="solid"/>
  </node>
  <node label="Rv0757" id="-410">
    <att type="string" name="canonicalName" value="Rv0757"/>
    <graphics type="ELLIPSE" h="40.0" w="40.0" x="1848.0069580078125" y="1346.6368408203125" fill="#ff9999" width="1" outline="#666666" cy:nodeTransparency="1.0" cy:nodeLabelFont="SansSerif.bold-0-12" cy:borderLineType="solid"/>
  </node>
  <node label="Rv2878c" id="-409">
    <att type="string" name="canonicalName" value="Rv2878c"/>
    <graphics type="ELLIPSE" h="40.0" w="40.0" x="3026.71484375" y="196.40206909179688" fill="#ff9999" width="1" outline="#666666" cy:nodeTransparency="1.0" cy:nodeLabelFont="SansSerif.bold-0-12" cy:borderLineType="solid"/>
  </node>
  <node label="Rv1660" id="-408">
    <att type="string" name="canonicalName" value="Rv1660"/>
    <graphics type="ELLIPSE" h="40.0" w="40.0" x="3156.89208984375" y="97.0656967163086" fill="#ff9999" width="1" outline="#666666" cy:nodeTransparency="1.0" cy:nodeLabelFont="SansSerif.bold-0-12" cy:borderLineType="solid"/>
  </node>
  <node label="Rv1139c" id="-407">
    <att type="string" name="canonicalName" value="Rv1139c"/>
    <graphics type="ELLIPSE" h="39.99999237060547" w="40.0" x="2979.71435546875" y="0.0" fill="#ff9999" width="1" outline="#666666" cy:nodeTransparency="1.0" cy:nodeLabelFont="SansSerif.bold-0-12" cy:borderLineType="solid"/>
  </node>
  <node label="Rv0735" id="-406">
    <att type="string" name="canonicalName" value="Rv0735"/>
    <graphics type="ELLIPSE" h="40.0" w="40.0" x="3047.15771484375" y="88.26093292236328" fill="#ff9999" width="1" outline="#666666" cy:nodeTransparency="1.0" cy:nodeLabelFont="SansSerif.bold-0-12" cy:borderLineType="solid"/>
  </node>
  <node label="Rv1074c" id="-405">
    <att type="string" name="canonicalName" value="Rv1074c"/>
    <graphics type="ELLIPSE" h="40.0" w="40.0" x="1093.137939453125" y="44.1649169921875" fill="#ff9999" width="1" outline="#666666" cy:nodeTransparency="1.0" cy:nodeLabelFont="SansSerif.bold-0-12" cy:borderLineType="solid"/>
  </node>
  <node label="Rv0860" id="-404">
    <att type="string" name="canonicalName" value="Rv0860"/>
    <graphics type="ELLIPSE" h="40.0" w="40.0" x="1032.9017333984375" y="52.944091796875" fill="#ff9999" width="1" outline="#666666" cy:nodeTransparency="1.0" cy:nodeLabelFont="SansSerif.bold-0-12" cy:borderLineType="solid"/>
  </node>
  <node label="Rv0675" id="-403">
    <att type="string" name="canonicalName" value="Rv0675"/>
    <graphics type="ELLIPSE" h="40.0" w="40.0" x="875.4656982421875" y="140.5418701171875" fill="#ff9999" width="1" outline="#666666" cy:nodeTransparency="1.0" cy:nodeLabelFont="SansSerif.bold-0-12" cy:borderLineType="solid"/>
  </node>
  <node label="Rv0674" id="-402">
    <att type="string" name="canonicalName" value="Rv0674"/>
    <graphics type="ELLIPSE" h="40.0" w="40.0" x="853.1524658203125" y="87.035400390625" fill="#ff9999" width="1" outline="#666666" cy:nodeTransparency="1.0" cy:nodeLabelFont="SansSerif.bold-0-12" cy:borderLineType="solid"/>
  </node>
  <node label="Rv0673" id="-401">
    <att type="string" name="canonicalName" value="Rv0673"/>
    <graphics type="ELLIPSE" h="40.0" w="40.0" x="1050.9896240234375" y="113.0166015625" fill="#ff9999" width="1" outline="#666666" cy:nodeTransparency="1.0" cy:nodeLabelFont="SansSerif.bold-0-12" cy:borderLineType="solid"/>
  </node>
  <node label="Rv0672" id="-400">
    <att type="string" name="canonicalName" value="Rv0672"/>
    <graphics type="ELLIPSE" h="40.0" w="40.0" x="788.9652099609375" y="898.415283203125" fill="#ff9999" width="1" outline="#666666" cy:nodeTransparency="1.0" cy:nodeLabelFont="SansSerif.bold-0-12" cy:borderLineType="solid"/>
  </node>
  <node label="Rv0671" id="-399">
    <att type="string" name="canonicalName" value="Rv0671"/>
    <graphics type="ELLIPSE" h="40.0" w="40.0" x="988.468017578125" y="107.17333984375" fill="#ff9999" width="1" outline="#666666" cy:nodeTransparency="1.0" cy:nodeLabelFont="SansSerif.bold-0-12" cy:borderLineType="solid"/>
  </node>
  <node label="Rv0670" id="-398">
    <att type="string" name="canonicalName" value="Rv0670"/>
    <graphics type="ELLIPSE" h="40.0" w="40.0" x="1196.4066162109375" y="573.6129760742188" fill="#ff9999" width="1" outline="#666666" cy:nodeTransparency="1.0" cy:nodeLabelFont="SansSerif.bold-0-12" cy:borderLineType="solid"/>
  </node>
  <node label="Rv0594" id="-397">
    <att type="string" name="canonicalName" value="Rv0594"/>
    <graphics type="ELLIPSE" h="40.0" w="40.0" x="894.4619140625" y="44.2457275390625" fill="#ff9999" width="1" outline="#666666" cy:nodeTransparency="1.0" cy:nodeLabelFont="SansSerif.bold-0-12" cy:borderLineType="solid"/>
  </node>
  <node label="Rv0592" id="-396">
    <att type="string" name="canonicalName" value="Rv0592"/>
    <graphics type="ELLIPSE" h="40.0" w="40.0" x="1117.1405029296875" y="110.4918212890625" fill="#ff9999" width="1" outline="#666666" cy:nodeTransparency="1.0" cy:nodeLabelFont="SansSerif.bold-0-12" cy:borderLineType="solid"/>
  </node>
  <node label="Rv0591" id="-395">
    <att type="string" name="canonicalName" value="Rv0591"/>
    <graphics type="ELLIPSE" h="40.0" w="40.0" x="943.319580078125" y="0.8966064453125" fill="#ff9999" width="1" outline="#666666" cy:nodeTransparency="1.0" cy:nodeLabelFont="SansSerif.bold-0-12" cy:borderLineType="solid"/>
  </node>
  <node label="Rv0590" id="-394">
    <att type="string" name="canonicalName" value="Rv0590"/>
    <graphics type="ELLIPSE" h="40.0" w="39.99993896484375" x="1017.7919006347656" y="0.0" fill="#ff9999" width="1" outline="#666666" cy:nodeTransparency="1.0" cy:nodeLabelFont="SansSerif.bold-0-12" cy:borderLineType="solid"/>
  </node>
  <node label="Rv0589" id="-393">
    <att type="string" name="canonicalName" value="Rv0589"/>
    <graphics type="ELLIPSE" h="40.0" w="40.0" x="926.9925537109375" y="108.7884521484375" fill="#ff9999" width="1" outline="#666666" cy:nodeTransparency="1.0" cy:nodeLabelFont="SansSerif.bold-0-12" cy:borderLineType="solid"/>
  </node>
  <node label="Rv0588" id="-392">
    <att type="string" name="canonicalName" value="Rv0588"/>
    <graphics type="ELLIPSE" h="40.0" w="40.0" x="962.807373046875" y="52.8004150390625" fill="#ff9999" width="1" outline="#666666" cy:nodeTransparency="1.0" cy:nodeLabelFont="SansSerif.bold-0-12" cy:borderLineType="solid"/>
  </node>
  <node label="Rv0587" id="-391">
    <att type="string" name="canonicalName" value="Rv0587"/>
    <graphics type="ELLIPSE" h="40.0" w="40.0" x="1231.2813720703125" y="485.188232421875" fill="#ff9999" width="1" outline="#666666" cy:nodeTransparency="1.0" cy:nodeLabelFont="SansSerif.bold-0-12" cy:borderLineType="solid"/>
  </node>
  <node label="Rv0586" id="-390">
    <att type="string" name="canonicalName" value="Rv0586"/>
    <graphics type="ELLIPSE" h="40.0" w="40.0" x="998.6982421875" y="236.0701904296875" fill="#ff9999" width="1" outline="#666666" cy:nodeTransparency="1.0" cy:nodeLabelFont="SansSerif.bold-0-12" cy:borderLineType="solid"/>
  </node>
  <node label="Rv0577" id="-389">
    <att type="string" name="canonicalName" value="Rv0577"/>
    <graphics type="ELLIPSE" h="40.0" w="40.0" x="3256.89208984375" y="107.73370361328125" fill="#ff9999" width="1" outline="#666666" cy:nodeTransparency="1.0" cy:nodeLabelFont="SansSerif.bold-0-12" cy:borderLineType="solid"/>
  </node>
  <node label="Rv0576" id="-388">
    <att type="string" name="canonicalName" value="Rv0576"/>
    <graphics type="ELLIPSE" h="40.0" w="40.0" x="3259.46240234375" y="0.0" fill="#ff9999" width="1" outline="#666666" cy:nodeTransparency="1.0" cy:nodeLabelFont="SansSerif.bold-0-12" cy:borderLineType="solid"/>
  </node>
  <node label="Rv0494" id="-387">
    <att type="string" name="canonicalName" value="Rv0494"/>
    <graphics type="ELLIPSE" h="40.0" w="40.0" x="1037.022216796875" y="1674.7415771484375" fill="#ff9999" width="1" outline="#666666" cy:nodeTransparency="1.0" cy:nodeLabelFont="SansSerif.bold-0-12" cy:borderLineType="solid"/>
  </node>
  <node label="Rv3890c" id="-386">
    <att type="string" name="canonicalName" value="Rv3890c"/>
    <graphics type="ELLIPSE" h="40.0" w="40.0" x="1156.1622314453125" y="769.6339111328125" fill="#ff9999" width="1" outline="#666666" cy:nodeTransparency="1.0" cy:nodeLabelFont="SansSerif.bold-0-12" cy:borderLineType="solid"/>
  </node>
  <node label="Rv3861" id="-385">
    <att type="string" name="canonicalName" value="Rv3861"/>
    <graphics type="ELLIPSE" h="40.0" w="40.0" x="1179.804443359375" y="677.033447265625" fill="#ff9999" width="1" outline="#666666" cy:nodeTransparency="1.0" cy:nodeLabelFont="SansSerif.bold-0-12" cy:borderLineType="solid"/>
  </node>
  <node label="Rv3846" id="-384">
    <att type="string" name="canonicalName" value="Rv3846"/>
    <graphics type="ELLIPSE" h="40.0" w="40.0" x="1302.6478271484375" y="1147.213623046875" fill="#ff9999" width="1" outline="#666666" cy:nodeTransparency="1.0" cy:nodeLabelFont="SansSerif.bold-0-12" cy:borderLineType="solid"/>
  </node>
  <node label="Rv3750c" id="-383">
    <att type="string" name="canonicalName" value="Rv3750c"/>
    <graphics type="ELLIPSE" h="40.0" w="40.0" x="1096.9595947265625" y="673.4017944335938" fill="#ff9999" width="1" outline="#666666" cy:nodeTransparency="1.0" cy:nodeLabelFont="SansSerif.bold-0-12" cy:borderLineType="solid"/>
  </node>
  <node label="Rv3749c" id="-382">
    <att type="string" name="canonicalName" value="Rv3749c"/>
    <graphics type="ELLIPSE" h="40.0" w="40.0" x="1289.759765625" y="741.7604370117188" fill="#ff9999" width="1" outline="#666666" cy:nodeTransparency="1.0" cy:nodeLabelFont="SansSerif.bold-0-12" cy:borderLineType="solid"/>
  </node>
  <node label="Rv3711c" id="-381">
    <att type="string" name="canonicalName" value="Rv3711c"/>
    <graphics type="ELLIPSE" h="40.0" w="39.99993896484375" x="1021.6308898925781" y="849.0789794921875" fill="#ff9999" width="1" outline="#666666" cy:nodeTransparency="1.0" cy:nodeLabelFont="SansSerif.bold-0-12" cy:borderLineType="solid"/>
  </node>
  <node label="Rv3660c" id="-380">
    <att type="string" name="canonicalName" value="Rv3660c"/>
    <graphics type="ELLIPSE" h="40.0" w="40.0" x="1236.265869140625" y="683.96923828125" fill="#ff9999" width="1" outline="#666666" cy:nodeTransparency="1.0" cy:nodeLabelFont="SansSerif.bold-0-12" cy:borderLineType="solid"/>
  </node>
  <node label="Rv3644c" id="-379">
    <att type="string" name="canonicalName" value="Rv3644c"/>
    <graphics type="ELLIPSE" h="40.0" w="40.0" x="1308.0191650390625" y="827.5515747070312" fill="#ff9999" width="1" outline="#666666" cy:nodeTransparency="1.0" cy:nodeLabelFont="SansSerif.bold-0-12" cy:borderLineType="solid"/>
  </node>
  <node label="Rv3587c" id="-378">
    <att type="string" name="canonicalName" value="Rv3587c"/>
    <graphics type="ELLIPSE" h="40.0" w="40.0" x="1266.8880615234375" y="777.1572875976562" fill="#ff9999" width="1" outline="#666666" cy:nodeTransparency="1.0" cy:nodeLabelFont="SansSerif.bold-0-12" cy:borderLineType="solid"/>
  </node>
  <node label="Rv3586" id="-377">
    <att type="string" name="canonicalName" value="Rv3586"/>
    <graphics type="ELLIPSE" h="40.0" w="40.0" x="1286.10107421875" y="828.9291381835938" fill="#ff9999" width="1" outline="#666666" cy:nodeTransparency="1.0" cy:nodeLabelFont="SansSerif.bold-0-12" cy:borderLineType="solid"/>
  </node>
  <node label="Rv3572" id="-376">
    <att type="string" name="canonicalName" value="Rv3572"/>
    <graphics type="ELLIPSE" h="40.0" w="40.0" x="882.5208740234375" y="727.3226928710938" fill="#ff9999" width="1" outline="#666666" cy:nodeTransparency="1.0" cy:nodeLabelFont="SansSerif.bold-0-12" cy:borderLineType="solid"/>
  </node>
  <node label="Rv3419c" id="-375">
    <att type="string" name="canonicalName" value="Rv3419c"/>
    <graphics type="ELLIPSE" h="40.0" w="40.0" x="1167.2078857421875" y="602.6658325195312" fill="#ff9999" width="1" outline="#666666" cy:nodeTransparency="1.0" cy:nodeLabelFont="SansSerif.bold-0-12" cy:borderLineType="solid"/>
  </node>
  <node label="Rv3418c" id="-374">
    <att type="string" name="canonicalName" value="Rv3418c"/>
    <graphics type="ELLIPSE" h="40.0" w="40.0" x="1195.6826171875" y="1253.8765869140625" fill="#ff9999" width="1" outline="#666666" cy:nodeTransparency="1.0" cy:nodeLabelFont="SansSerif.bold-0-12" cy:borderLineType="solid"/>
  </node>
  <node label="Rv3417c" id="-373">
    <att type="string" name="canonicalName" value="Rv3417c"/>
    <graphics type="ELLIPSE" h="40.0" w="40.0" x="1279.5296630859375" y="1185.958984375" fill="#ff9999" width="1" outline="#666666" cy:nodeTransparency="1.0" cy:nodeLabelFont="SansSerif.bold-0-12" cy:borderLineType="solid"/>
  </node>
  <node label="Rv3353c" id="-372">
    <att type="string" name="canonicalName" value="Rv3353c"/>
    <graphics type="ELLIPSE" h="40.0" w="40.0" x="1376.237548828125" y="835.8743896484375" fill="#ff9999" width="1" outline="#666666" cy:nodeTransparency="1.0" cy:nodeLabelFont="SansSerif.bold-0-12" cy:borderLineType="solid"/>
  </node>
  <node label="Rv3310" id="-371">
    <att type="string" name="canonicalName" value="Rv3310"/>
    <graphics type="ELLIPSE" h="40.0" w="40.0" x="1028.7528076171875" y="726.2945556640625" fill="#ff9999" width="1" outline="#666666" cy:nodeTransparency="1.0" cy:nodeLabelFont="SansSerif.bold-0-12" cy:borderLineType="solid"/>
  </node>
  <node label="Rv3252c" id="-370">
    <att type="string" name="canonicalName" value="Rv3252c"/>
    <graphics type="ELLIPSE" h="40.0" w="40.0" x="1288.5208740234375" y="984.9360961914062" fill="#ff9999" width="1" outline="#666666" cy:nodeTransparency="1.0" cy:nodeLabelFont="SansSerif.bold-0-12" cy:borderLineType="solid"/>
  </node>
  <node label="Rv3251c" id="-369">
    <att type="string" name="canonicalName" value="Rv3251c"/>
    <graphics type="ELLIPSE" h="40.0" w="40.0" x="1127.74560546875" y="1055.26611328125" fill="#ff9999" width="1" outline="#666666" cy:nodeTransparency="1.0" cy:nodeLabelFont="SansSerif.bold-0-12" cy:borderLineType="solid"/>
  </node>
  <node label="Rv3250c" id="-368">
    <att type="string" name="canonicalName" value="Rv3250c"/>
    <graphics type="ELLIPSE" h="40.0" w="40.0" x="1181.0086669921875" y="888.2952880859375" fill="#ff9999" width="1" outline="#666666" cy:nodeTransparency="1.0" cy:nodeLabelFont="SansSerif.bold-0-12" cy:borderLineType="solid"/>
  </node>
  <node label="Rv3249c" id="-367">
    <att type="string" name="canonicalName" value="Rv3249c"/>
    <graphics type="ELLIPSE" h="40.0" w="39.99993896484375" x="1038.1645812988281" y="1097.6253662109375" fill="#ff9999" width="1" outline="#666666" cy:nodeTransparency="1.0" cy:nodeLabelFont="SansSerif.bold-0-12" cy:borderLineType="solid"/>
  </node>
  <node label="Rv3229c" id="-366">
    <att type="string" name="canonicalName" value="Rv3229c"/>
    <graphics type="ELLIPSE" h="40.0" w="40.0" x="1413.333740234375" y="813.9507446289062" fill="#ff9999" width="1" outline="#666666" cy:nodeTransparency="1.0" cy:nodeLabelFont="SansSerif.bold-0-12" cy:borderLineType="solid"/>
  </node>
  <node label="Rv3134c" id="-365">
    <att type="string" name="canonicalName" value="Rv3134c"/>
    <graphics type="ELLIPSE" h="40.0" w="40.0" x="1428.075927734375" y="1066.0242919921875" fill="#ff9999" width="1" outline="#666666" cy:nodeTransparency="1.0" cy:nodeLabelFont="SansSerif.bold-0-12" cy:borderLineType="solid"/>
  </node>
  <node label="Rv3133c" id="-364">
    <att type="string" name="canonicalName" value="Rv3133c"/>
    <graphics type="ELLIPSE" h="40.0" w="40.0" x="1478.5341796875" y="1263.3974609375" fill="#ff9999" width="1" outline="#666666" cy:nodeTransparency="1.0" cy:nodeLabelFont="SansSerif.bold-0-12" cy:borderLineType="solid"/>
  </node>
  <node label="Rv3100c" id="-363">
    <att type="string" name="canonicalName" value="Rv3100c"/>
    <graphics type="ELLIPSE" h="40.0" w="40.0" x="1160.4871826171875" y="654.6990356445312" fill="#ff9999" width="1" outline="#666666" cy:nodeTransparency="1.0" cy:nodeLabelFont="SansSerif.bold-0-12" cy:borderLineType="solid"/>
  </node>
  <node label="Rv3023c" id="-362">
    <att type="string" name="canonicalName" value="Rv3023c"/>
    <graphics type="ELLIPSE" h="40.0" w="40.0" x="1136.7459716796875" y="802.0557250976562" fill="#ff9999" width="1" outline="#666666" cy:nodeTransparency="1.0" cy:nodeLabelFont="SansSerif.bold-0-12" cy:borderLineType="solid"/>
  </node>
  <node label="Rv3020c" id="-361">
    <att type="string" name="canonicalName" value="Rv3020c"/>
    <graphics type="ELLIPSE" h="40.0" w="40.0" x="1425.7752685546875" y="847.9353637695312" fill="#ff9999" width="1" outline="#666666" cy:nodeTransparency="1.0" cy:nodeLabelFont="SansSerif.bold-0-12" cy:borderLineType="solid"/>
  </node>
  <node label="Rv2988c" id="-360">
    <att type="string" name="canonicalName" value="Rv2988c"/>
    <graphics type="ELLIPSE" h="40.0" w="40.0" x="887.9054565429688" y="1302.936279296875" fill="#ff9999" width="1" outline="#666666" cy:nodeTransparency="1.0" cy:nodeLabelFont="SansSerif.bold-0-12" cy:borderLineType="solid"/>
  </node>
  <node label="Rv2866" id="-359">
    <att type="string" name="canonicalName" value="Rv2866"/>
    <graphics type="ELLIPSE" h="40.0" w="40.0" x="1014.804931640625" y="971.9249877929688" fill="#ff9999" width="1" outline="#666666" cy:nodeTransparency="1.0" cy:nodeLabelFont="SansSerif.bold-0-12" cy:borderLineType="solid"/>
  </node>
  <node label="Rv2835c" id="-358">
    <att type="string" name="canonicalName" value="Rv2835c"/>
    <graphics type="ELLIPSE" h="40.0" w="40.0" x="1202.67822265625" y="702.5484619140625" fill="#ff9999" width="1" outline="#666666" cy:nodeTransparency="1.0" cy:nodeLabelFont="SansSerif.bold-0-12" cy:borderLineType="solid"/>
  </node>
  <node label="Rv2783c" id="-357">
    <att type="string" name="canonicalName" value="Rv2783c"/>
    <graphics type="ELLIPSE" h="40.0" w="40.0" x="1338.74365234375" y="785.125" fill="#ff9999" width="1" outline="#666666" cy:nodeTransparency="1.0" cy:nodeLabelFont="SansSerif.bold-0-12" cy:borderLineType="solid"/>
  </node>
  <node label="Rv2760c" id="-356">
    <att type="string" name="canonicalName" value="Rv2760c"/>
    <graphics type="ELLIPSE" h="40.0" w="40.0" x="1343.004150390625" y="820.55322265625" fill="#ff9999" width="1" outline="#666666" cy:nodeTransparency="1.0" cy:nodeLabelFont="SansSerif.bold-0-12" cy:borderLineType="solid"/>
  </node>
  <node label="Rv2757c" id="-355">
    <att type="string" name="canonicalName" value="Rv2757c"/>
    <graphics type="ELLIPSE" h="40.0" w="40.00006103515625" x="1025.2244567871094" y="896.0028076171875" fill="#ff9999" width="1" outline="#666666" cy:nodeTransparency="1.0" cy:nodeLabelFont="SansSerif.bold-0-12" cy:borderLineType="solid"/>
  </node>
  <node label="Rv2687c" id="-354">
    <att type="string" name="canonicalName" value="Rv2687c"/>
    <graphics type="ELLIPSE" h="40.0" w="40.0" x="1306.5584716796875" y="686.18408203125" fill="#ff9999" width="1" outline="#666666" cy:nodeTransparency="1.0" cy:nodeLabelFont="SansSerif.bold-0-12" cy:borderLineType="solid"/>
  </node>
  <node label="Rv2669" id="-353">
    <att type="string" name="canonicalName" value="Rv2669"/>
    <graphics type="ELLIPSE" h="40.0" w="40.0" x="1244.0394287109375" y="960.2640380859375" fill="#ff9999" width="1" outline="#666666" cy:nodeTransparency="1.0" cy:nodeLabelFont="SansSerif.bold-0-12" cy:borderLineType="solid"/>
  </node>
  <node label="Rv2668" id="-352">
    <att type="string" name="canonicalName" value="Rv2668"/>
    <graphics type="ELLIPSE" h="40.0" w="40.0" x="911.28564453125" y="751.8531494140625" fill="#ff9999" width="1" outline="#666666" cy:nodeTransparency="1.0" cy:nodeLabelFont="SansSerif.bold-0-12" cy:borderLineType="solid"/>
  </node>
  <node label="Rv2650c" id="-351">
    <att type="string" name="canonicalName" value="Rv2650c"/>
    <graphics type="ELLIPSE" h="40.0" w="40.0" x="1097.0582275390625" y="1535.3197021484375" fill="#ff9999" width="1" outline="#666666" cy:nodeTransparency="1.0" cy:nodeLabelFont="SansSerif.bold-0-12" cy:borderLineType="solid"/>
  </node>
  <node label="Rv2647" id="-350">
    <att type="string" name="canonicalName" value="Rv2647"/>
    <graphics type="ELLIPSE" h="40.0" w="40.0" x="1118.3558349609375" y="638.120849609375" fill="#ff9999" width="1" outline="#666666" cy:nodeTransparency="1.0" cy:nodeLabelFont="SansSerif.bold-0-12" cy:borderLineType="solid"/>
  </node>
  <node label="Rv2638" id="-349">
    <att type="string" name="canonicalName" value="Rv2638"/>
    <graphics type="ELLIPSE" h="40.0" w="40.0" x="1106.57666015625" y="837.6632080078125" fill="#ff9999" width="1" outline="#666666" cy:nodeTransparency="1.0" cy:nodeLabelFont="SansSerif.bold-0-12" cy:borderLineType="solid"/>
  </node>
  <node label="Rv2633c" id="-348">
    <att type="string" name="canonicalName" value="Rv2633c"/>
    <graphics type="ELLIPSE" h="40.0" w="40.0" x="1452.5382080078125" y="1225.982177734375" fill="#ff9999" width="1" outline="#666666" cy:nodeTransparency="1.0" cy:nodeLabelFont="SansSerif.bold-0-12" cy:borderLineType="solid"/>
  </node>
  <node label="Rv2594c" id="-347">
    <att type="string" name="canonicalName" value="Rv2594c"/>
    <graphics type="ELLIPSE" h="40.0" w="40.0" x="1359.8494873046875" y="540.0596923828125" fill="#ff9999" width="1" outline="#666666" cy:nodeTransparency="1.0" cy:nodeLabelFont="SansSerif.bold-0-12" cy:borderLineType="solid"/>
  </node>
  <node label="Rv2488c" id="-346">
    <att type="string" name="canonicalName" value="Rv2488c"/>
    <graphics type="ELLIPSE" h="40.0" w="40.0" x="1053.22509765625" y="684.1786499023438" fill="#ff9999" width="1" outline="#666666" cy:nodeTransparency="1.0" cy:nodeLabelFont="SansSerif.bold-0-12" cy:borderLineType="solid"/>
  </node>
  <node label="Rv2430c" id="-345">
    <att type="string" name="canonicalName" value="Rv2430c"/>
    <graphics type="ELLIPSE" h="40.0" w="40.0" x="948.0625" y="918.5528564453125" fill="#ff9999" width="1" outline="#666666" cy:nodeTransparency="1.0" cy:nodeLabelFont="SansSerif.bold-0-12" cy:borderLineType="solid"/>
  </node>
  <node label="Rv2429" id="-344">
    <att type="string" name="canonicalName" value="Rv2429"/>
    <graphics type="ELLIPSE" h="40.0" w="40.0" x="1445.224853515625" y="1001.2108154296875" fill="#ff9999" width="1" outline="#666666" cy:nodeTransparency="1.0" cy:nodeLabelFont="SansSerif.bold-0-12" cy:borderLineType="solid"/>
  </node>
  <node label="Rv2424c" id="-343">
    <att type="string" name="canonicalName" value="Rv2424c"/>
    <graphics type="ELLIPSE" h="40.0" w="40.0" x="1259.0384521484375" y="886.5780639648438" fill="#ff9999" width="1" outline="#666666" cy:nodeTransparency="1.0" cy:nodeLabelFont="SansSerif.bold-0-12" cy:borderLineType="solid"/>
  </node>
  <node label="Rv2368c" id="-342">
    <att type="string" name="canonicalName" value="Rv2368c"/>
    <graphics type="ELLIPSE" h="40.0" w="40.0" x="826.1250610351562" y="962.1900024414062" fill="#ff9999" width="1" outline="#666666" cy:nodeTransparency="1.0" cy:nodeLabelFont="SansSerif.bold-0-12" cy:borderLineType="solid"/>
  </node>
  <node label="Rv2337c" id="-341">
    <att type="string" name="canonicalName" value="Rv2337c"/>
    <graphics type="ELLIPSE" h="40.0" w="40.0" x="1356.9327392578125" y="744.7470703125" fill="#ff9999" width="1" outline="#666666" cy:nodeTransparency="1.0" cy:nodeLabelFont="SansSerif.bold-0-12" cy:borderLineType="solid"/>
  </node>
  <node label="Rv2308" id="-340">
    <att type="string" name="canonicalName" value="Rv2308"/>
    <graphics type="ELLIPSE" h="40.0" w="40.0" x="1064.17578125" y="1104.7705078125" fill="#ff9999" width="1" outline="#666666" cy:nodeTransparency="1.0" cy:nodeLabelFont="SansSerif.bold-0-12" cy:borderLineType="solid"/>
  </node>
  <node label="Rv2274c" id="-339">
    <att type="string" name="canonicalName" value="Rv2274c"/>
    <graphics type="ELLIPSE" h="40.0" w="40.0" x="1280.015380859375" y="900.1058349609375" fill="#ff9999" width="1" outline="#666666" cy:nodeTransparency="1.0" cy:nodeLabelFont="SansSerif.bold-0-12" cy:borderLineType="solid"/>
  </node>
  <node label="Rv2244" id="-338">
    <att type="string" name="canonicalName" value="Rv2244"/>
    <graphics type="ELLIPSE" h="40.0" w="40.0" x="1243.3240966796875" y="1412.7344970703125" fill="#ff9999" width="1" outline="#666666" cy:nodeTransparency="1.0" cy:nodeLabelFont="SansSerif.bold-0-12" cy:borderLineType="solid"/>
  </node>
  <node label="Rv2040c" id="-337">
    <att type="string" name="canonicalName" value="Rv2040c"/>
    <graphics type="ELLIPSE" h="40.0" w="40.0" x="1209.7452392578125" y="816.6552124023438" fill="#ff9999" width="1" outline="#666666" cy:nodeTransparency="1.0" cy:nodeLabelFont="SansSerif.bold-0-12" cy:borderLineType="solid"/>
  </node>
  <node label="Rv1990c" id="-336">
    <att type="string" name="canonicalName" value="Rv1990c"/>
    <graphics type="ELLIPSE" h="40.0" w="40.0" x="1100.970458984375" y="1498.1241455078125" fill="#ff9999" width="1" outline="#666666" cy:nodeTransparency="1.0" cy:nodeLabelFont="SansSerif.bold-0-12" cy:borderLineType="solid"/>
  </node>
  <node label="Rv1942c" id="-335">
    <att type="string" name="canonicalName" value="Rv1942c"/>
    <graphics type="ELLIPSE" h="40.00006103515625" w="40.0" x="682.711181640625" y="852.6101379394531" fill="#ff9999" width="1" outline="#666666" cy:nodeTransparency="1.0" cy:nodeLabelFont="SansSerif.bold-0-12" cy:borderLineType="solid"/>
  </node>
  <node label="Rv1891" id="-334">
    <att type="string" name="canonicalName" value="Rv1891"/>
    <graphics type="ELLIPSE" h="40.0" w="40.0" x="1214.56787109375" y="744.8251342773438" fill="#ff9999" width="1" outline="#666666" cy:nodeTransparency="1.0" cy:nodeLabelFont="SansSerif.bold-0-12" cy:borderLineType="solid"/>
  </node>
  <node label="Rv1812c" id="-333">
    <att type="string" name="canonicalName" value="Rv1812c"/>
    <graphics type="ELLIPSE" h="40.0" w="40.0" x="1562.638916015625" y="1053.986328125" fill="#ff9999" width="1" outline="#666666" cy:nodeTransparency="1.0" cy:nodeLabelFont="SansSerif.bold-0-12" cy:borderLineType="solid"/>
  </node>
  <node label="Rv1714" id="-332">
    <att type="string" name="canonicalName" value="Rv1714"/>
    <graphics type="ELLIPSE" h="40.0" w="40.0" x="1242.0123291015625" y="649.4192504882812" fill="#ff9999" width="1" outline="#666666" cy:nodeTransparency="1.0" cy:nodeLabelFont="SansSerif.bold-0-12" cy:borderLineType="solid"/>
  </node>
  <node label="Rv1713" id="-331">
    <att type="string" name="canonicalName" value="Rv1713"/>
    <graphics type="ELLIPSE" h="40.0" w="40.0" x="973.9382934570312" y="765.2745361328125" fill="#ff9999" width="1" outline="#666666" cy:nodeTransparency="1.0" cy:nodeLabelFont="SansSerif.bold-0-12" cy:borderLineType="solid"/>
  </node>
  <node label="Rv1680" id="-330">
    <att type="string" name="canonicalName" value="Rv1680"/>
    <graphics type="ELLIPSE" h="40.0" w="40.0" x="924.23486328125" y="786.2505493164062" fill="#ff9999" width="1" outline="#666666" cy:nodeTransparency="1.0" cy:nodeLabelFont="SansSerif.bold-0-12" cy:borderLineType="solid"/>
  </node>
  <node label="Rv1592c" id="-329">
    <att type="string" name="canonicalName" value="Rv1592c"/>
    <graphics type="ELLIPSE" h="40.0" w="40.0" x="1335.8729248046875" y="1561.458984375" fill="#ff9999" width="1" outline="#666666" cy:nodeTransparency="1.0" cy:nodeLabelFont="SansSerif.bold-0-12" cy:borderLineType="solid"/>
  </node>
  <node label="Rv1518" id="-328">
    <att type="string" name="canonicalName" value="Rv1518"/>
    <graphics type="ELLIPSE" h="40.0" w="40.0" x="1551.39794921875" y="1071.8619384765625" fill="#ff9999" width="1" outline="#666666" cy:nodeTransparency="1.0" cy:nodeLabelFont="SansSerif.bold-0-12" cy:borderLineType="solid"/>
  </node>
  <node label="Rv1470" id="-327">
    <att type="string" name="canonicalName" value="Rv1470"/>
    <graphics type="ELLIPSE" h="40.0" w="40.0" x="909.13232421875" y="1117.5751953125" fill="#ff9999" width="1" outline="#666666" cy:nodeTransparency="1.0" cy:nodeLabelFont="SansSerif.bold-0-12" cy:borderLineType="solid"/>
  </node>
  <node label="Rv1457c" id="-326">
    <att type="string" name="canonicalName" value="Rv1457c"/>
    <graphics type="ELLIPSE" h="40.0" w="40.0" x="1428.2486572265625" y="1262.158447265625" fill="#ff9999" width="1" outline="#666666" cy:nodeTransparency="1.0" cy:nodeLabelFont="SansSerif.bold-0-12" cy:borderLineType="solid"/>
  </node>
  <node label="Rv1433" id="-325">
    <att type="string" name="canonicalName" value="Rv1433"/>
    <graphics type="ELLIPSE" h="40.0" w="40.0" x="1142.2977294921875" y="572.4027099609375" fill="#ff9999" width="1" outline="#666666" cy:nodeTransparency="1.0" cy:nodeLabelFont="SansSerif.bold-0-12" cy:borderLineType="solid"/>
  </node>
  <node label="Rv1355c" id="-324">
    <att type="string" name="canonicalName" value="Rv1355c"/>
    <graphics type="ELLIPSE" h="40.0" w="40.0" x="1081.1357421875" y="844.0433349609375" fill="#ff9999" width="1" outline="#666666" cy:nodeTransparency="1.0" cy:nodeLabelFont="SansSerif.bold-0-12" cy:borderLineType="solid"/>
  </node>
  <node label="Rv1346" id="-323">
    <att type="string" name="canonicalName" value="Rv1346"/>
    <graphics type="ELLIPSE" h="40.0" w="40.0" x="1304.0504150390625" y="865.9819946289062" fill="#ff9999" width="1" outline="#666666" cy:nodeTransparency="1.0" cy:nodeLabelFont="SansSerif.bold-0-12" cy:borderLineType="solid"/>
  </node>
  <node label="Rv1330c" id="-322">
    <att type="string" name="canonicalName" value="Rv1330c"/>
    <graphics type="ELLIPSE" h="39.99993896484375" w="40.0" x="1041.135009765625" y="859.5133972167969" fill="#ff9999" width="1" outline="#666666" cy:nodeTransparency="1.0" cy:nodeLabelFont="SansSerif.bold-0-12" cy:borderLineType="solid"/>
  </node>
  <node label="Rv1281c" id="-321">
    <att type="string" name="canonicalName" value="Rv1281c"/>
    <graphics type="ELLIPSE" h="40.0" w="40.0" x="881.5359497070312" y="1389.564208984375" fill="#ff9999" width="1" outline="#666666" cy:nodeTransparency="1.0" cy:nodeLabelFont="SansSerif.bold-0-12" cy:borderLineType="solid"/>
  </node>
  <node label="Rv1252c" id="-320">
    <att type="string" name="canonicalName" value="Rv1252c"/>
    <graphics type="ELLIPSE" h="40.0" w="40.0" x="897.012451171875" y="1071.139404296875" fill="#ff9999" width="1" outline="#666666" cy:nodeTransparency="1.0" cy:nodeLabelFont="SansSerif.bold-0-12" cy:borderLineType="solid"/>
  </node>
  <node label="Rv1199c" id="-319">
    <att type="string" name="canonicalName" value="Rv1199c"/>
    <graphics type="ELLIPSE" h="40.0" w="40.0" x="1080.08642578125" y="622.0146484375" fill="#ff9999" width="1" outline="#666666" cy:nodeTransparency="1.0" cy:nodeLabelFont="SansSerif.bold-0-12" cy:borderLineType="solid"/>
  </node>
  <node label="Rv1148c" id="-318">
    <att type="string" name="canonicalName" value="Rv1148c"/>
    <graphics type="ELLIPSE" h="40.0" w="40.0" x="1588.69091796875" y="1085.452392578125" fill="#ff9999" width="1" outline="#666666" cy:nodeTransparency="1.0" cy:nodeLabelFont="SansSerif.bold-0-12" cy:borderLineType="solid"/>
  </node>
  <node label="Rv1131" id="-317">
    <att type="string" name="canonicalName" value="Rv1131"/>
    <graphics type="ELLIPSE" h="40.0" w="40.0" x="1499.668212890625" y="1300.225341796875" fill="#ff9999" width="1" outline="#666666" cy:nodeTransparency="1.0" cy:nodeLabelFont="SansSerif.bold-0-12" cy:borderLineType="solid"/>
  </node>
  <node label="Rv1116" id="-316">
    <att type="string" name="canonicalName" value="Rv1116"/>
    <graphics type="ELLIPSE" h="40.0" w="39.99993896484375" x="1014.6806945800781" y="759.5466918945312" fill="#ff9999" width="1" outline="#666666" cy:nodeTransparency="1.0" cy:nodeLabelFont="SansSerif.bold-0-12" cy:borderLineType="solid"/>
  </node>
  <node label="Rv1089" id="-315">
    <att type="string" name="canonicalName" value="Rv1089"/>
    <graphics type="ELLIPSE" h="40.0" w="40.0" x="919.0015869140625" y="1058.281494140625" fill="#ff9999" width="1" outline="#666666" cy:nodeTransparency="1.0" cy:nodeLabelFont="SansSerif.bold-0-12" cy:borderLineType="solid"/>
  </node>
  <node label="Rv0986" id="-314">
    <att type="string" name="canonicalName" value="Rv0986"/>
    <graphics type="ELLIPSE" h="40.0" w="40.0" x="1388.111083984375" y="891.4273071289062" fill="#ff9999" width="1" outline="#666666" cy:nodeTransparency="1.0" cy:nodeLabelFont="SansSerif.bold-0-12" cy:borderLineType="solid"/>
  </node>
  <node label="Rv0974c" id="-313">
    <att type="string" name="canonicalName" value="Rv0974c"/>
    <graphics type="ELLIPSE" h="40.0" w="40.0" x="1157.803955078125" y="834.103271484375" fill="#ff9999" width="1" outline="#666666" cy:nodeTransparency="1.0" cy:nodeLabelFont="SansSerif.bold-0-12" cy:borderLineType="solid"/>
  </node>
  <node label="Rv0938" id="-312">
    <att type="string" name="canonicalName" value="Rv0938"/>
    <graphics type="ELLIPSE" h="40.0" w="40.0" x="992.4556884765625" y="872.19482421875" fill="#ff9999" width="1" outline="#666666" cy:nodeTransparency="1.0" cy:nodeLabelFont="SansSerif.bold-0-12" cy:borderLineType="solid"/>
  </node>
  <node label="Rv0935" id="-311">
    <att type="string" name="canonicalName" value="Rv0935"/>
    <graphics type="ELLIPSE" h="40.0" w="40.0" x="1426.1395263671875" y="1034.853515625" fill="#ff9999" width="1" outline="#666666" cy:nodeTransparency="1.0" cy:nodeLabelFont="SansSerif.bold-0-12" cy:borderLineType="solid"/>
  </node>
  <node label="Rv0934" id="-310">
    <att type="string" name="canonicalName" value="Rv0934"/>
    <graphics type="ELLIPSE" h="40.0" w="40.0" x="925.5411376953125" y="838.3693237304688" fill="#ff9999" width="1" outline="#666666" cy:nodeTransparency="1.0" cy:nodeLabelFont="SansSerif.bold-0-12" cy:borderLineType="solid"/>
  </node>
  <node label="Rv0930" id="-309">
    <att type="string" name="canonicalName" value="Rv0930"/>
    <graphics type="ELLIPSE" h="40.0" w="40.0" x="1232.6688232421875" y="620.7530517578125" fill="#ff9999" width="1" outline="#666666" cy:nodeTransparency="1.0" cy:nodeLabelFont="SansSerif.bold-0-12" cy:borderLineType="solid"/>
  </node>
  <node label="Rv0916c" id="-308">
    <att type="string" name="canonicalName" value="Rv0916c"/>
    <graphics type="ELLIPSE" h="40.0" w="40.0" x="1161.2767333984375" y="686.5354614257812" fill="#ff9999" width="1" outline="#666666" cy:nodeTransparency="1.0" cy:nodeLabelFont="SansSerif.bold-0-12" cy:borderLineType="solid"/>
  </node>
  <node label="Rv0867c" id="-307">
    <att type="string" name="canonicalName" value="Rv0867c"/>
    <graphics type="ELLIPSE" h="40.0" w="40.0" x="1143.74951171875" y="1495.4622802734375" fill="#ff9999" width="1" outline="#666666" cy:nodeTransparency="1.0" cy:nodeLabelFont="SansSerif.bold-0-12" cy:borderLineType="solid"/>
  </node>
  <node label="Rv0839" id="-306">
    <att type="string" name="canonicalName" value="Rv0839"/>
    <graphics type="ELLIPSE" h="40.0" w="40.0" x="1261.2340087890625" y="519.036865234375" fill="#ff9999" width="1" outline="#666666" cy:nodeTransparency="1.0" cy:nodeLabelFont="SansSerif.bold-0-12" cy:borderLineType="solid"/>
  </node>
  <node label="Rv0821c" id="-305">
    <att type="string" name="canonicalName" value="Rv0821c"/>
    <graphics type="ELLIPSE" h="39.99993896484375" w="40.0" x="1613.027099609375" y="1006.9397277832031" fill="#ff9999" width="1" outline="#666666" cy:nodeTransparency="1.0" cy:nodeLabelFont="SansSerif.bold-0-12" cy:borderLineType="solid"/>
  </node>
  <node label="Rv0820" id="-304">
    <att type="string" name="canonicalName" value="Rv0820"/>
    <graphics type="ELLIPSE" h="40.0" w="40.0" x="1125.6947021484375" y="726.4475708007812" fill="#ff9999" width="1" outline="#666666" cy:nodeTransparency="1.0" cy:nodeLabelFont="SansSerif.bold-0-12" cy:borderLineType="solid"/>
  </node>
  <node label="Rv0807" id="-303">
    <att type="string" name="canonicalName" value="Rv0807"/>
    <graphics type="ELLIPSE" h="40.0" w="40.0" x="944.3184814453125" y="645.9314575195312" fill="#ff9999" width="1" outline="#666666" cy:nodeTransparency="1.0" cy:nodeLabelFont="SansSerif.bold-0-12" cy:borderLineType="solid"/>
  </node>
  <node label="Rv0803" id="-302">
    <att type="string" name="canonicalName" value="Rv0803"/>
    <graphics type="ELLIPSE" h="40.0" w="40.0" x="824.433349609375" y="1437.2144775390625" fill="#ff9999" width="1" outline="#666666" cy:nodeTransparency="1.0" cy:nodeLabelFont="SansSerif.bold-0-12" cy:borderLineType="solid"/>
  </node>
  <node label="Rv0651" id="-301">
    <att type="string" name="canonicalName" value="Rv0651"/>
    <graphics type="ELLIPSE" h="40.0" w="40.0" x="1168.6636962890625" y="1354.7569580078125" fill="#ff9999" width="1" outline="#666666" cy:nodeTransparency="1.0" cy:nodeLabelFont="SansSerif.bold-0-12" cy:borderLineType="solid"/>
  </node>
  <node label="Rv0647c" id="-300">
    <att type="string" name="canonicalName" value="Rv0647c"/>
    <graphics type="ELLIPSE" h="40.0" w="40.0" x="1274.8616943359375" y="704.618896484375" fill="#ff9999" width="1" outline="#666666" cy:nodeTransparency="1.0" cy:nodeLabelFont="SansSerif.bold-0-12" cy:borderLineType="solid"/>
  </node>
  <node label="Rv0616c" id="-299">
    <att type="string" name="canonicalName" value="Rv0616c"/>
    <graphics type="ELLIPSE" h="40.0" w="40.0" x="1074.1649169921875" y="719.8184204101562" fill="#ff9999" width="1" outline="#666666" cy:nodeTransparency="1.0" cy:nodeLabelFont="SansSerif.bold-0-12" cy:borderLineType="solid"/>
  </node>
  <node label="Rv0516c" id="-298">
    <att type="string" name="canonicalName" value="Rv0516c"/>
    <graphics type="ELLIPSE" h="40.0" w="40.0" x="884.1759033203125" y="1170.0216064453125" fill="#ff9999" width="1" outline="#666666" cy:nodeTransparency="1.0" cy:nodeLabelFont="SansSerif.bold-0-12" cy:borderLineType="solid"/>
  </node>
  <node label="" id="-297">
    <att type="string" name="canonicalName" value=""/>
    <graphics type="ELLIPSE" h="40.0" w="40.0" x="1378.8477783203125" y="940.18994140625" fill="#ff9999" width="1" outline="#666666" cy:nodeTransparency="1.0" cy:nodeLabelFont="SansSerif.bold-0-12" cy:borderLineType="solid"/>
  </node>
  <node label="Rv0490" id="-296">
    <att type="string" name="canonicalName" value="Rv0490"/>
    <graphics type="ELLIPSE" h="40.0" w="40.0" x="1123.07958984375" y="735.8635864257812" fill="#ff9999" width="1" outline="#666666" cy:nodeTransparency="1.0" cy:nodeLabelFont="SansSerif.bold-0-12" cy:borderLineType="solid"/>
  </node>
  <node label="Rv0352" id="-295">
    <att type="string" name="canonicalName" value="Rv0352"/>
    <graphics type="ELLIPSE" h="40.0" w="40.0" x="1326.566162109375" y="1316.3402099609375" fill="#ff9999" width="1" outline="#666666" cy:nodeTransparency="1.0" cy:nodeLabelFont="SansSerif.bold-0-12" cy:borderLineType="solid"/>
  </node>
  <node label="Rv0312" id="-294">
    <att type="string" name="canonicalName" value="Rv0312"/>
    <graphics type="ELLIPSE" h="40.0" w="40.0" x="1124.1806640625" y="900.852783203125" fill="#ff9999" width="1" outline="#666666" cy:nodeTransparency="1.0" cy:nodeLabelFont="SansSerif.bold-0-12" cy:borderLineType="solid"/>
  </node>
  <node label="Rv0282" id="-293">
    <att type="string" name="canonicalName" value="Rv0282"/>
    <graphics type="ELLIPSE" h="40.0" w="40.0" x="1468.04833984375" y="822.1878051757812" fill="#ff9999" width="1" outline="#666666" cy:nodeTransparency="1.0" cy:nodeLabelFont="SansSerif.bold-0-12" cy:borderLineType="solid"/>
  </node>
  <node label="Rv0271c" id="-292">
    <att type="string" name="canonicalName" value="Rv0271c"/>
    <graphics type="ELLIPSE" h="40.0" w="40.0" x="998.463134765625" y="706.0320434570312" fill="#ff9999" width="1" outline="#666666" cy:nodeTransparency="1.0" cy:nodeLabelFont="SansSerif.bold-0-12" cy:borderLineType="solid"/>
  </node>
  <node label="Rv0183" id="-291">
    <att type="string" name="canonicalName" value="Rv0183"/>
    <graphics type="ELLIPSE" h="40.0" w="40.0" x="912.1992797851562" y="895.5123291015625" fill="#ff9999" width="1" outline="#666666" cy:nodeTransparency="1.0" cy:nodeLabelFont="SansSerif.bold-0-12" cy:borderLineType="solid"/>
  </node>
  <node label="Rv0103c" id="-290">
    <att type="string" name="canonicalName" value="Rv0103c"/>
    <graphics type="ELLIPSE" h="40.0" w="40.0" x="1238.4046630859375" y="1488.8587646484375" fill="#ff9999" width="1" outline="#666666" cy:nodeTransparency="1.0" cy:nodeLabelFont="SansSerif.bold-0-12" cy:borderLineType="solid"/>
  </node>
  <node label="Rv0101" id="-289">
    <att type="string" name="canonicalName" value="Rv0101"/>
    <graphics type="ELLIPSE" h="40.0" w="40.0" x="1096.628662109375" y="797.6089477539062" fill="#ff9999" width="1" outline="#666666" cy:nodeTransparency="1.0" cy:nodeLabelFont="SansSerif.bold-0-12" cy:borderLineType="solid"/>
  </node>
  <node label="Rv0100" id="-288">
    <att type="string" name="canonicalName" value="Rv0100"/>
    <graphics type="ELLIPSE" h="40.0" w="40.0" x="1559.623046875" y="967.699462890625" fill="#ff9999" width="1" outline="#666666" cy:nodeTransparency="1.0" cy:nodeLabelFont="SansSerif.bold-0-12" cy:borderLineType="solid"/>
  </node>
  <node label="Rv0098" id="-287">
    <att type="string" name="canonicalName" value="Rv0098"/>
    <graphics type="ELLIPSE" h="40.0" w="40.0" x="1637.7725830078125" y="1233.743896484375" fill="#ff9999" width="1" outline="#666666" cy:nodeTransparency="1.0" cy:nodeLabelFont="SansSerif.bold-0-12" cy:borderLineType="solid"/>
  </node>
  <node label="Rv0097" id="-286">
    <att type="string" name="canonicalName" value="Rv0097"/>
    <graphics type="ELLIPSE" h="40.0" w="40.0" x="939.9404296875" y="797.3211669921875" fill="#ff9999" width="1" outline="#666666" cy:nodeTransparency="1.0" cy:nodeLabelFont="SansSerif.bold-0-12" cy:borderLineType="solid"/>
  </node>
  <node label="Rv0096" id="-285">
    <att type="string" name="canonicalName" value="Rv0096"/>
    <graphics type="ELLIPSE" h="40.0" w="40.0" x="1486.9102783203125" y="940.2135009765625" fill="#ff9999" width="1" outline="#666666" cy:nodeTransparency="1.0" cy:nodeLabelFont="SansSerif.bold-0-12" cy:borderLineType="solid"/>
  </node>
  <node label="Rv0073" id="-284">
    <att type="string" name="canonicalName" value="Rv0073"/>
    <graphics type="ELLIPSE" h="39.99993896484375" w="40.0" x="976.7676391601562" y="866.2220153808594" fill="#ff9999" width="1" outline="#666666" cy:nodeTransparency="1.0" cy:nodeLabelFont="SansSerif.bold-0-12" cy:borderLineType="solid"/>
  </node>
  <node label="Rv0491" id="-283">
    <att type="string" name="canonicalName" value="Rv0491"/>
    <graphics type="ELLIPSE" h="40.0" w="40.0" x="1215.3956298828125" y="1005.5538330078125" fill="#ff9999" width="1" outline="#666666" cy:nodeTransparency="1.0" cy:nodeLabelFont="SansSerif.bold-0-12" cy:borderLineType="solid"/>
  </node>
  <node label="Rv3436c" id="-282">
    <att type="string" name="canonicalName" value="Rv3436c"/>
    <graphics type="ELLIPSE" h="40.0" w="40.0" x="1453.1473388671875" y="1907.22412109375" fill="#ff9999" width="1" outline="#666666" cy:nodeTransparency="1.0" cy:nodeLabelFont="SansSerif.bold-0-12" cy:borderLineType="solid"/>
  </node>
  <node label="Rv3332" id="-281">
    <att type="string" name="canonicalName" value="Rv3332"/>
    <graphics type="ELLIPSE" h="40.0" w="40.0" x="1297.003662109375" y="1810.2940673828125" fill="#ff9999" width="1" outline="#666666" cy:nodeTransparency="1.0" cy:nodeLabelFont="SansSerif.bold-0-12" cy:borderLineType="solid"/>
  </node>
  <node label="Rv3132c" id="-280">
    <att type="string" name="canonicalName" value="Rv3132c"/>
    <graphics type="ELLIPSE" h="40.0" w="40.0" x="1340.248046875" y="1139.333251953125" fill="#ff9999" width="1" outline="#666666" cy:nodeTransparency="1.0" cy:nodeLabelFont="SansSerif.bold-0-12" cy:borderLineType="solid"/>
  </node>
  <node label="Rv2394" id="-279">
    <att type="string" name="canonicalName" value="Rv2394"/>
    <graphics type="ELLIPSE" h="40.0" w="40.0" x="1845.00439453125" y="1724.395751953125" fill="#ff9999" width="1" outline="#666666" cy:nodeTransparency="1.0" cy:nodeLabelFont="SansSerif.bold-0-12" cy:borderLineType="solid"/>
  </node>
  <node label="Rv2393" id="-278">
    <att type="string" name="canonicalName" value="Rv2393"/>
    <graphics type="ELLIPSE" h="40.0" w="40.0" x="1778.012451171875" y="1439.4725341796875" fill="#ff9999" width="1" outline="#666666" cy:nodeTransparency="1.0" cy:nodeLabelFont="SansSerif.bold-0-12" cy:borderLineType="solid"/>
  </node>
  <node label="Rv1998c" id="-277">
    <att type="string" name="canonicalName" value="Rv1998c"/>
    <graphics type="ELLIPSE" h="40.0" w="40.0" x="1718.9560546875" y="1797.51171875" fill="#ff9999" width="1" outline="#666666" cy:nodeTransparency="1.0" cy:nodeLabelFont="SansSerif.bold-0-12" cy:borderLineType="solid"/>
  </node>
  <node label="Rv1692" id="-276">
    <att type="string" name="canonicalName" value="Rv1692"/>
    <graphics type="ELLIPSE" h="40.0" w="40.0" x="1435.705810546875" y="1959.156494140625" fill="#ff9999" width="1" outline="#666666" cy:nodeTransparency="1.0" cy:nodeLabelFont="SansSerif.bold-0-12" cy:borderLineType="solid"/>
  </node>
  <node label="Rv1284" id="-275">
    <att type="string" name="canonicalName" value="Rv1284"/>
    <graphics type="ELLIPSE" h="40.0" w="40.0" x="1382.5472412109375" y="1264.4542236328125" fill="#ff9999" width="1" outline="#666666" cy:nodeTransparency="1.0" cy:nodeLabelFont="SansSerif.bold-0-12" cy:borderLineType="solid"/>
  </node>
  <node label="Rv1196" id="-274">
    <att type="string" name="canonicalName" value="Rv1196"/>
    <graphics type="ELLIPSE" h="40.0" w="40.0" x="1778.84912109375" y="1499.977294921875" fill="#ff9999" width="1" outline="#666666" cy:nodeTransparency="1.0" cy:nodeLabelFont="SansSerif.bold-0-12" cy:borderLineType="solid"/>
  </node>
  <node label="Rv1195" id="-273">
    <att type="string" name="canonicalName" value="Rv1195"/>
    <graphics type="ELLIPSE" h="40.0" w="40.0" x="1318.37548828125" y="1193.2340087890625" fill="#ff9999" width="1" outline="#666666" cy:nodeTransparency="1.0" cy:nodeLabelFont="SansSerif.bold-0-12" cy:borderLineType="solid"/>
  </node>
  <node label="Rv1047" id="-272">
    <att type="string" name="canonicalName" value="Rv1047"/>
    <graphics type="ELLIPSE" h="40.0" w="40.0" x="1756.174560546875" y="1844.5712890625" fill="#ff9999" width="1" outline="#666666" cy:nodeTransparency="1.0" cy:nodeLabelFont="SansSerif.bold-0-12" cy:borderLineType="solid"/>
  </node>
  <node label="Rv1018c" id="-271">
    <att type="string" name="canonicalName" value="Rv1018c"/>
    <graphics type="ELLIPSE" h="40.0" w="40.0" x="1650.558837890625" y="1765.9588623046875" fill="#ff9999" width="1" outline="#666666" cy:nodeTransparency="1.0" cy:nodeLabelFont="SansSerif.bold-0-12" cy:borderLineType="solid"/>
  </node>
  <node label="Rv0485" id="-270">
    <att type="string" name="canonicalName" value="Rv0485"/>
    <graphics type="ELLIPSE" h="40.0" w="40.0" x="1543.6588134765625" y="1626.916748046875" fill="#ff9999" width="1" outline="#666666" cy:nodeTransparency="1.0" cy:nodeLabelFont="SansSerif.bold-0-12" cy:borderLineType="solid"/>
  </node>
  <node label="Rv2299c" id="-269">
    <att type="string" name="canonicalName" value="Rv2299c"/>
    <graphics type="ELLIPSE" h="40.0" w="40.0" x="1942.949951171875" y="1238.0001220703125" fill="#ff9999" width="1" outline="#666666" cy:nodeTransparency="1.0" cy:nodeLabelFont="SansSerif.bold-0-12" cy:borderLineType="solid"/>
  </node>
  <node label="Rv0464c" id="-268">
    <att type="string" name="canonicalName" value="Rv0464c"/>
    <graphics type="ELLIPSE" h="39.99993896484375" w="40.0" x="1958.159423828125" y="1038.8655090332031" fill="#ff9999" width="1" outline="#666666" cy:nodeTransparency="1.0" cy:nodeLabelFont="SansSerif.bold-0-12" cy:borderLineType="solid"/>
  </node>
  <node label="Rv0465c" id="-267">
    <att type="string" name="canonicalName" value="Rv0465c"/>
    <graphics type="ELLIPSE" h="40.0" w="40.0" x="1715.1650390625" y="1316.09912109375" fill="#ff9999" width="1" outline="#666666" cy:nodeTransparency="1.0" cy:nodeLabelFont="SansSerif.bold-0-12" cy:borderLineType="solid"/>
  </node>
  <node label="Rv3552" id="-266">
    <att type="string" name="canonicalName" value="Rv3552"/>
    <graphics type="ELLIPSE" h="40.0" w="40.0" x="1218.07421875" y="1076.5174560546875" fill="#ff9999" width="1" outline="#666666" cy:nodeTransparency="1.0" cy:nodeLabelFont="SansSerif.bold-0-12" cy:borderLineType="solid"/>
  </node>
  <node label="Rv3551" id="-265">
    <att type="string" name="canonicalName" value="Rv3551"/>
    <graphics type="ELLIPSE" h="40.0" w="40.0" x="995.9852905273438" y="1064.25732421875" fill="#ff9999" width="1" outline="#666666" cy:nodeTransparency="1.0" cy:nodeLabelFont="SansSerif.bold-0-12" cy:borderLineType="solid"/>
  </node>
  <node label="Rv3550" id="-264">
    <att type="string" name="canonicalName" value="Rv3550"/>
    <graphics type="ELLIPSE" h="40.0" w="40.0" x="1080.82763671875" y="1129.1669921875" fill="#ff9999" width="1" outline="#666666" cy:nodeTransparency="1.0" cy:nodeLabelFont="SansSerif.bold-0-12" cy:borderLineType="solid"/>
  </node>
  <node label="Rv3545c" id="-263">
    <att type="string" name="canonicalName" value="Rv3545c"/>
    <graphics type="ELLIPSE" h="40.0" w="40.0" x="988.1421508789062" y="1015.5662841796875" fill="#ff9999" width="1" outline="#666666" cy:nodeTransparency="1.0" cy:nodeLabelFont="SansSerif.bold-0-12" cy:borderLineType="solid"/>
  </node>
  <node label="Rv3544c" id="-262">
    <att type="string" name="canonicalName" value="Rv3544c"/>
    <graphics type="ELLIPSE" h="40.0" w="40.0" x="1040.679443359375" y="1026.7220458984375" fill="#ff9999" width="1" outline="#666666" cy:nodeTransparency="1.0" cy:nodeLabelFont="SansSerif.bold-0-12" cy:borderLineType="solid"/>
  </node>
  <node label="Rv3543c" id="-261">
    <att type="string" name="canonicalName" value="Rv3543c"/>
    <graphics type="ELLIPSE" h="40.0" w="40.0" x="1144.440185546875" y="932.6952514648438" fill="#ff9999" width="1" outline="#666666" cy:nodeTransparency="1.0" cy:nodeLabelFont="SansSerif.bold-0-12" cy:borderLineType="solid"/>
  </node>
  <node label="Rv3505" id="-260">
    <att type="string" name="canonicalName" value="Rv3505"/>
    <graphics type="ELLIPSE" h="40.0" w="40.0" x="1142.8177490234375" y="1214.475341796875" fill="#ff9999" width="1" outline="#666666" cy:nodeTransparency="1.0" cy:nodeLabelFont="SansSerif.bold-0-12" cy:borderLineType="solid"/>
  </node>
  <node label="Rv3504" id="-259">
    <att type="string" name="canonicalName" value="Rv3504"/>
    <graphics type="ELLIPSE" h="40.0" w="40.0" x="1166.0589599609375" y="980.7611083984375" fill="#ff9999" width="1" outline="#666666" cy:nodeTransparency="1.0" cy:nodeLabelFont="SansSerif.bold-0-12" cy:borderLineType="solid"/>
  </node>
  <node label="Rv3197A" id="-258">
    <att type="string" name="canonicalName" value="Rv3197A"/>
    <graphics type="ELLIPSE" h="40.0" w="40.0" x="1127.912353515625" y="958.491943359375" fill="#ff9999" width="1" outline="#666666" cy:nodeTransparency="1.0" cy:nodeLabelFont="SansSerif.bold-0-12" cy:borderLineType="solid"/>
  </node>
  <node label="Rv0440" id="-257">
    <att type="string" name="canonicalName" value="Rv0440"/>
    <graphics type="ELLIPSE" h="40.0" w="40.0" x="1238.0101318359375" y="1399.2303466796875" fill="#ff9999" width="1" outline="#666666" cy:nodeTransparency="1.0" cy:nodeLabelFont="SansSerif.bold-0-12" cy:borderLineType="solid"/>
  </node>
  <node label="Rv0445c" id="-256">
    <att type="string" name="canonicalName" value="Rv0445c"/>
    <graphics type="ELLIPSE" h="40.0" w="40.0" x="1182.3621826171875" y="1067.21044921875" fill="#ff9999" width="1" outline="#666666" cy:nodeTransparency="1.0" cy:nodeLabelFont="SansSerif.bold-0-12" cy:borderLineType="solid"/>
  </node>
  <node label="Rv0385" id="-255">
    <att type="string" name="canonicalName" value="Rv0385"/>
    <graphics type="ELLIPSE" h="40.0" w="40.0" x="1093.422119140625" y="1361.931640625" fill="#ff9999" width="1" outline="#666666" cy:nodeTransparency="1.0" cy:nodeLabelFont="SansSerif.bold-0-12" cy:borderLineType="solid"/>
  </node>
  <node label="Rv0350" id="-254">
    <att type="string" name="canonicalName" value="Rv0350"/>
    <graphics type="ELLIPSE" h="40.0" w="40.0" x="1332.116455078125" y="1143.063232421875" fill="#ff9999" width="1" outline="#666666" cy:nodeTransparency="1.0" cy:nodeLabelFont="SansSerif.bold-0-12" cy:borderLineType="solid"/>
  </node>
  <node label="Rv0252" id="-253">
    <att type="string" name="canonicalName" value="Rv0252"/>
    <graphics type="ELLIPSE" h="40.0" w="40.0" x="1183.3004150390625" y="1585.0350341796875" fill="#ff9999" width="1" outline="#666666" cy:nodeTransparency="1.0" cy:nodeLabelFont="SansSerif.bold-0-12" cy:borderLineType="solid"/>
  </node>
  <node label="Rv0353" id="-252">
    <att type="string" name="canonicalName" value="Rv0353"/>
    <graphics type="ELLIPSE" h="40.0" w="40.0" x="1293.9039306640625" y="1280.5721435546875" fill="#ff9999" width="1" outline="#666666" cy:nodeTransparency="1.0" cy:nodeLabelFont="SansSerif.bold-0-12" cy:borderLineType="solid"/>
  </node>
  <node label="Rv3924c" id="-251">
    <att type="string" name="canonicalName" value="Rv3924c"/>
    <graphics type="ELLIPSE" h="40.0" w="40.0" x="1782.4632568359375" y="1873.2034912109375" fill="#ff9999" width="1" outline="#666666" cy:nodeTransparency="1.0" cy:nodeLabelFont="SansSerif.bold-0-12" cy:borderLineType="solid"/>
  </node>
  <node label="Rv3923c" id="-250">
    <att type="string" name="canonicalName" value="Rv3923c"/>
    <graphics type="ELLIPSE" h="40.0" w="40.0" x="1851.8277587890625" y="1815.752685546875" fill="#ff9999" width="1" outline="#666666" cy:nodeTransparency="1.0" cy:nodeLabelFont="SansSerif.bold-0-12" cy:borderLineType="solid"/>
  </node>
  <node label="Rv3922c" id="-249">
    <att type="string" name="canonicalName" value="Rv3922c"/>
    <graphics type="ELLIPSE" h="40.0" w="40.0" x="1924.027099609375" y="1805.7760009765625" fill="#ff9999" width="1" outline="#666666" cy:nodeTransparency="1.0" cy:nodeLabelFont="SansSerif.bold-0-12" cy:borderLineType="solid"/>
  </node>
  <node label="Rv3921c" id="-248">
    <att type="string" name="canonicalName" value="Rv3921c"/>
    <graphics type="ELLIPSE" h="40.0" w="40.0" x="1298.460693359375" y="1458.6712646484375" fill="#ff9999" width="1" outline="#666666" cy:nodeTransparency="1.0" cy:nodeLabelFont="SansSerif.bold-0-12" cy:borderLineType="solid"/>
  </node>
  <node label="Rv3854c" id="-247">
    <att type="string" name="canonicalName" value="Rv3854c"/>
    <graphics type="ELLIPSE" h="40.0" w="40.0" x="1759.33935546875" y="1166.00537109375" fill="#ff9999" width="1" outline="#666666" cy:nodeTransparency="1.0" cy:nodeLabelFont="SansSerif.bold-0-12" cy:borderLineType="solid"/>
  </node>
  <node label="Rv3842c" id="-246">
    <att type="string" name="canonicalName" value="Rv3842c"/>
    <graphics type="ELLIPSE" h="40.0" w="40.0" x="2046.470947265625" y="1774.01953125" fill="#ff9999" width="1" outline="#666666" cy:nodeTransparency="1.0" cy:nodeLabelFont="SansSerif.bold-0-12" cy:borderLineType="solid"/>
  </node>
  <node label="Rv3841" id="-245">
    <att type="string" name="canonicalName" value="Rv3841"/>
    <graphics type="ELLIPSE" h="40.0" w="40.0" x="1713.3204345703125" y="1233.6180419921875" fill="#ff9999" width="1" outline="#666666" cy:nodeTransparency="1.0" cy:nodeLabelFont="SansSerif.bold-0-12" cy:borderLineType="solid"/>
  </node>
  <node label="Rv3825c" id="-244">
    <att type="string" name="canonicalName" value="Rv3825c"/>
    <graphics type="ELLIPSE" h="40.0" w="40.0" x="1434.1478271484375" y="1357.316650390625" fill="#ff9999" width="1" outline="#666666" cy:nodeTransparency="1.0" cy:nodeLabelFont="SansSerif.bold-0-12" cy:borderLineType="solid"/>
  </node>
  <node label="Rv3824c" id="-243">
    <att type="string" name="canonicalName" value="Rv3824c"/>
    <graphics type="ELLIPSE" h="40.0" w="40.0" x="1642.145751953125" y="1601.255126953125" fill="#ff9999" width="1" outline="#666666" cy:nodeTransparency="1.0" cy:nodeLabelFont="SansSerif.bold-0-12" cy:borderLineType="solid"/>
  </node>
  <node label="Rv3823c" id="-242">
    <att type="string" name="canonicalName" value="Rv3823c"/>
    <graphics type="ELLIPSE" h="40.0" w="40.0" x="1925.4136962890625" y="1554.5311279296875" fill="#ff9999" width="1" outline="#666666" cy:nodeTransparency="1.0" cy:nodeLabelFont="SansSerif.bold-0-12" cy:borderLineType="solid"/>
  </node>
  <node label="Rv3822" id="-241">
    <att type="string" name="canonicalName" value="Rv3822"/>
    <graphics type="ELLIPSE" h="40.0" w="40.0" x="1741.542236328125" y="1669.28369140625" fill="#ff9999" width="1" outline="#666666" cy:nodeTransparency="1.0" cy:nodeLabelFont="SansSerif.bold-0-12" cy:borderLineType="solid"/>
  </node>
  <node label="Rv3806c" id="-240">
    <att type="string" name="canonicalName" value="Rv3806c"/>
    <graphics type="ELLIPSE" h="40.0" w="40.0" x="1419.635498046875" y="1762.947265625" fill="#ff9999" width="1" outline="#666666" cy:nodeTransparency="1.0" cy:nodeLabelFont="SansSerif.bold-0-12" cy:borderLineType="solid"/>
  </node>
  <node label="Rv3783" id="-239">
    <att type="string" name="canonicalName" value="Rv3783"/>
    <graphics type="ELLIPSE" h="40.0" w="40.0" x="1893.49560546875" y="1787.4481201171875" fill="#ff9999" width="1" outline="#666666" cy:nodeTransparency="1.0" cy:nodeLabelFont="SansSerif.bold-0-12" cy:borderLineType="solid"/>
  </node>
  <node label="Rv3763" id="-238">
    <att type="string" name="canonicalName" value="Rv3763"/>
    <graphics type="ELLIPSE" h="40.0" w="40.0" x="1951.9541015625" y="1724.169921875" fill="#ff9999" width="1" outline="#666666" cy:nodeTransparency="1.0" cy:nodeLabelFont="SansSerif.bold-0-12" cy:borderLineType="solid"/>
  </node>
  <node label="Rv3686c" id="-237">
    <att type="string" name="canonicalName" value="Rv3686c"/>
    <graphics type="ELLIPSE" h="40.0" w="40.0" x="1885.800537109375" y="1458.912109375" fill="#ff9999" width="1" outline="#666666" cy:nodeTransparency="1.0" cy:nodeLabelFont="SansSerif.bold-0-12" cy:borderLineType="solid"/>
  </node>
  <node label="Rv3680" id="-236">
    <att type="string" name="canonicalName" value="Rv3680"/>
    <graphics type="ELLIPSE" h="40.0" w="40.0" x="1783.141357421875" y="1946.3843994140625" fill="#ff9999" width="1" outline="#666666" cy:nodeTransparency="1.0" cy:nodeLabelFont="SansSerif.bold-0-12" cy:borderLineType="solid"/>
  </node>
  <node label="Rv3675" id="-235">
    <att type="string" name="canonicalName" value="Rv3675"/>
    <graphics type="ELLIPSE" h="40.0" w="40.0" x="1756.879638671875" y="1780.83837890625" fill="#ff9999" width="1" outline="#666666" cy:nodeTransparency="1.0" cy:nodeLabelFont="SansSerif.bold-0-12" cy:borderLineType="solid"/>
  </node>
  <node label="Rv3600c" id="-234">
    <att type="string" name="canonicalName" value="Rv3600c"/>
    <graphics type="ELLIPSE" h="40.0" w="40.0" x="1765.21240234375" y="1419.7900390625" fill="#ff9999" width="1" outline="#666666" cy:nodeTransparency="1.0" cy:nodeLabelFont="SansSerif.bold-0-12" cy:borderLineType="solid"/>
  </node>
  <node label="Rv3487c" id="-233">
    <att type="string" name="canonicalName" value="Rv3487c"/>
    <graphics type="ELLIPSE" h="40.0" w="40.0" x="1934.9681396484375" y="1397.860595703125" fill="#ff9999" width="1" outline="#666666" cy:nodeTransparency="1.0" cy:nodeLabelFont="SansSerif.bold-0-12" cy:borderLineType="solid"/>
  </node>
  <node label="Rv3478" id="-232">
    <att type="string" name="canonicalName" value="Rv3478"/>
    <graphics type="ELLIPSE" h="40.0" w="40.0" x="1669.800537109375" y="1332.6669921875" fill="#ff9999" width="1" outline="#666666" cy:nodeTransparency="1.0" cy:nodeLabelFont="SansSerif.bold-0-12" cy:borderLineType="solid"/>
  </node>
  <node label="Rv3477" id="-231">
    <att type="string" name="canonicalName" value="Rv3477"/>
    <graphics type="ELLIPSE" h="40.0" w="40.0" x="1706.4619140625" y="1610.0318603515625" fill="#ff9999" width="1" outline="#666666" cy:nodeTransparency="1.0" cy:nodeLabelFont="SansSerif.bold-0-12" cy:borderLineType="solid"/>
  </node>
  <node label="Rv3461c" id="-230">
    <att type="string" name="canonicalName" value="Rv3461c"/>
    <graphics type="ELLIPSE" h="40.0" w="40.0" x="2069.601318359375" y="1669.564208984375" fill="#ff9999" width="1" outline="#666666" cy:nodeTransparency="1.0" cy:nodeLabelFont="SansSerif.bold-0-12" cy:borderLineType="solid"/>
  </node>
  <node label="Rv3460c" id="-229">
    <att type="string" name="canonicalName" value="Rv3460c"/>
    <graphics type="ELLIPSE" h="40.0" w="40.0" x="1855.9027099609375" y="1840.501708984375" fill="#ff9999" width="1" outline="#666666" cy:nodeTransparency="1.0" cy:nodeLabelFont="SansSerif.bold-0-12" cy:borderLineType="solid"/>
  </node>
  <node label="Rv3457c" id="-228">
    <att type="string" name="canonicalName" value="Rv3457c"/>
    <graphics type="ELLIPSE" h="40.0" w="40.0" x="1690.5579833984375" y="1606.189453125" fill="#ff9999" width="1" outline="#666666" cy:nodeTransparency="1.0" cy:nodeLabelFont="SansSerif.bold-0-12" cy:borderLineType="solid"/>
  </node>
  <node label="Rv3456c" id="-227">
    <att type="string" name="canonicalName" value="Rv3456c"/>
    <graphics type="ELLIPSE" h="40.0" w="40.0" x="1801.810791015625" y="1702.086181640625" fill="#ff9999" width="1" outline="#666666" cy:nodeTransparency="1.0" cy:nodeLabelFont="SansSerif.bold-0-12" cy:borderLineType="solid"/>
  </node>
  <node label="Rv3377c" id="-226">
    <att type="string" name="canonicalName" value="Rv3377c"/>
    <graphics type="ELLIPSE" h="40.0" w="40.0" x="1454.799072265625" y="1867.1298828125" fill="#ff9999" width="1" outline="#666666" cy:nodeTransparency="1.0" cy:nodeLabelFont="SansSerif.bold-0-12" cy:borderLineType="solid"/>
  </node>
  <node label="Rv3230c" id="-225">
    <att type="string" name="canonicalName" value="Rv3230c"/>
    <graphics type="ELLIPSE" h="40.0" w="40.0" x="1922.111572265625" y="1784.51904296875" fill="#ff9999" width="1" outline="#666666" cy:nodeTransparency="1.0" cy:nodeLabelFont="SansSerif.bold-0-12" cy:borderLineType="solid"/>
  </node>
  <node label="Rv3154" id="-224">
    <att type="string" name="canonicalName" value="Rv3154"/>
    <graphics type="ELLIPSE" h="40.0" w="40.0" x="1753.896484375" y="1509.86962890625" fill="#ff9999" width="1" outline="#666666" cy:nodeTransparency="1.0" cy:nodeLabelFont="SansSerif.bold-0-12" cy:borderLineType="solid"/>
  </node>
  <node label="Rv3153" id="-223">
    <att type="string" name="canonicalName" value="Rv3153"/>
    <graphics type="ELLIPSE" h="40.0" w="40.0" x="1752.170654296875" y="1334.9959716796875" fill="#ff9999" width="1" outline="#666666" cy:nodeTransparency="1.0" cy:nodeLabelFont="SansSerif.bold-0-12" cy:borderLineType="solid"/>
  </node>
  <node label="Rv3152" id="-222">
    <att type="string" name="canonicalName" value="Rv3152"/>
    <graphics type="ELLIPSE" h="40.0" w="40.0" x="1530.0194091796875" y="1493.5120849609375" fill="#ff9999" width="1" outline="#666666" cy:nodeTransparency="1.0" cy:nodeLabelFont="SansSerif.bold-0-12" cy:borderLineType="solid"/>
  </node>
  <node label="Rv3151" id="-221">
    <att type="string" name="canonicalName" value="Rv3151"/>
    <graphics type="ELLIPSE" h="40.0" w="40.0" x="1557.0751953125" y="1800.643798828125" fill="#ff9999" width="1" outline="#666666" cy:nodeTransparency="1.0" cy:nodeLabelFont="SansSerif.bold-0-12" cy:borderLineType="solid"/>
  </node>
  <node label="Rv3150" id="-220">
    <att type="string" name="canonicalName" value="Rv3150"/>
    <graphics type="ELLIPSE" h="40.0" w="40.0" x="1711.58642578125" y="1598.0836181640625" fill="#ff9999" width="1" outline="#666666" cy:nodeTransparency="1.0" cy:nodeLabelFont="SansSerif.bold-0-12" cy:borderLineType="solid"/>
  </node>
  <node label="Rv3149" id="-219">
    <att type="string" name="canonicalName" value="Rv3149"/>
    <graphics type="ELLIPSE" h="40.0" w="40.0" x="1821.046875" y="1499.770263671875" fill="#ff9999" width="1" outline="#666666" cy:nodeTransparency="1.0" cy:nodeLabelFont="SansSerif.bold-0-12" cy:borderLineType="solid"/>
  </node>
  <node label="Rv3148" id="-218">
    <att type="string" name="canonicalName" value="Rv3148"/>
    <graphics type="ELLIPSE" h="40.0" w="40.0" x="1907.3587646484375" y="1480.436767578125" fill="#ff9999" width="1" outline="#666666" cy:nodeTransparency="1.0" cy:nodeLabelFont="SansSerif.bold-0-12" cy:borderLineType="solid"/>
  </node>
  <node label="Rv3139" id="-217">
    <att type="string" name="canonicalName" value="Rv3139"/>
    <graphics type="ELLIPSE" h="40.0" w="40.0" x="1528.369384765625" y="1769.4561767578125" fill="#ff9999" width="1" outline="#666666" cy:nodeTransparency="1.0" cy:nodeLabelFont="SansSerif.bold-0-12" cy:borderLineType="solid"/>
  </node>
  <node label="Rv3135" id="-216">
    <att type="string" name="canonicalName" value="Rv3135"/>
    <graphics type="ELLIPSE" h="40.0" w="40.0" x="1768.043701171875" y="1349.6549072265625" fill="#ff9999" width="1" outline="#666666" cy:nodeTransparency="1.0" cy:nodeLabelFont="SansSerif.bold-0-12" cy:borderLineType="solid"/>
  </node>
  <node label="Rv3131" id="-215">
    <att type="string" name="canonicalName" value="Rv3131"/>
    <graphics type="ELLIPSE" h="40.0" w="40.0" x="1734.7330322265625" y="1346.156005859375" fill="#ff9999" width="1" outline="#666666" cy:nodeTransparency="1.0" cy:nodeLabelFont="SansSerif.bold-0-12" cy:borderLineType="solid"/>
  </node>
  <node label="Rv3130c" id="-214">
    <att type="string" name="canonicalName" value="Rv3130c"/>
    <graphics type="ELLIPSE" h="40.0" w="40.0" x="1578.581298828125" y="1409.32177734375" fill="#ff9999" width="1" outline="#666666" cy:nodeTransparency="1.0" cy:nodeLabelFont="SansSerif.bold-0-12" cy:borderLineType="solid"/>
  </node>
  <node label="Rv3129" id="-213">
    <att type="string" name="canonicalName" value="Rv3129"/>
    <graphics type="ELLIPSE" h="40.0" w="40.0" x="1521.082275390625" y="1433.824462890625" fill="#ff9999" width="1" outline="#666666" cy:nodeTransparency="1.0" cy:nodeLabelFont="SansSerif.bold-0-12" cy:borderLineType="solid"/>
  </node>
  <node label="Rv3128" id="-212">
    <att type="string" name="canonicalName" value="Rv3128"/>
    <graphics type="ELLIPSE" h="40.0" w="40.0" x="1592.4552001953125" y="1695.097412109375" fill="#ff9999" width="1" outline="#666666" cy:nodeTransparency="1.0" cy:nodeLabelFont="SansSerif.bold-0-12" cy:borderLineType="solid"/>
  </node>
  <node label="Rv3127" id="-211">
    <att type="string" name="canonicalName" value="Rv3127"/>
    <graphics type="ELLIPSE" h="40.0" w="40.0" x="1666.95947265625" y="1330.0692138671875" fill="#ff9999" width="1" outline="#666666" cy:nodeTransparency="1.0" cy:nodeLabelFont="SansSerif.bold-0-12" cy:borderLineType="solid"/>
  </node>
  <node label="Rv3053c" id="-210">
    <att type="string" name="canonicalName" value="Rv3053c"/>
    <graphics type="ELLIPSE" h="40.0" w="40.0" x="1425.2052001953125" y="1565.8013916015625" fill="#ff9999" width="1" outline="#666666" cy:nodeTransparency="1.0" cy:nodeLabelFont="SansSerif.bold-0-12" cy:borderLineType="solid"/>
  </node>
  <node label="Rv3048c" id="-209">
    <att type="string" name="canonicalName" value="Rv3048c"/>
    <graphics type="ELLIPSE" h="40.0" w="40.0" x="1903.488037109375" y="1734.760498046875" fill="#ff9999" width="1" outline="#666666" cy:nodeTransparency="1.0" cy:nodeLabelFont="SansSerif.bold-0-12" cy:borderLineType="solid"/>
  </node>
  <node label="Rv2986c" id="-208">
    <att type="string" name="canonicalName" value="Rv2986c"/>
    <graphics type="ELLIPSE" h="40.0" w="40.0" x="1381.1875" y="1834.2911376953125" fill="#ff9999" width="1" outline="#666666" cy:nodeTransparency="1.0" cy:nodeLabelFont="SansSerif.bold-0-12" cy:borderLineType="solid"/>
  </node>
  <node label="Rv2959c" id="-207">
    <att type="string" name="canonicalName" value="Rv2959c"/>
    <graphics type="ELLIPSE" h="40.0" w="40.0" x="1872.227783203125" y="1739.51318359375" fill="#ff9999" width="1" outline="#666666" cy:nodeTransparency="1.0" cy:nodeLabelFont="SansSerif.bold-0-12" cy:borderLineType="solid"/>
  </node>
  <node label="Rv2950c" id="-206">
    <att type="string" name="canonicalName" value="Rv2950c"/>
    <graphics type="ELLIPSE" h="40.0" w="40.0" x="1570.537109375" y="1846.51953125" fill="#ff9999" width="1" outline="#666666" cy:nodeTransparency="1.0" cy:nodeLabelFont="SansSerif.bold-0-12" cy:borderLineType="solid"/>
  </node>
  <node label="Rv2949c" id="-205">
    <att type="string" name="canonicalName" value="Rv2949c"/>
    <graphics type="ELLIPSE" h="40.0" w="40.0" x="1735.76806640625" y="1710.0076904296875" fill="#ff9999" width="1" outline="#666666" cy:nodeTransparency="1.0" cy:nodeLabelFont="SansSerif.bold-0-12" cy:borderLineType="solid"/>
  </node>
  <node label="Rv2948c" id="-204">
    <att type="string" name="canonicalName" value="Rv2948c"/>
    <graphics type="ELLIPSE" h="40.0" w="40.0" x="1821.5137939453125" y="1825.499755859375" fill="#ff9999" width="1" outline="#666666" cy:nodeTransparency="1.0" cy:nodeLabelFont="SansSerif.bold-0-12" cy:borderLineType="solid"/>
  </node>
  <node label="Rv2928" id="-203">
    <att type="string" name="canonicalName" value="Rv2928"/>
    <graphics type="ELLIPSE" h="40.0" w="40.0" x="1897.612060546875" y="1619.7215576171875" fill="#ff9999" width="1" outline="#666666" cy:nodeTransparency="1.0" cy:nodeLabelFont="SansSerif.bold-0-12" cy:borderLineType="solid"/>
  </node>
  <node label="Rv2846c" id="-202">
    <att type="string" name="canonicalName" value="Rv2846c"/>
    <graphics type="ELLIPSE" h="40.0" w="40.0" x="1688.9566650390625" y="1489.811767578125" fill="#ff9999" width="1" outline="#666666" cy:nodeTransparency="1.0" cy:nodeLabelFont="SansSerif.bold-0-12" cy:borderLineType="solid"/>
  </node>
  <node label="Rv2840c" id="-201">
    <att type="string" name="canonicalName" value="Rv2840c"/>
    <graphics type="ELLIPSE" h="40.0" w="40.0" x="2020.8087158203125" y="1656.697265625" fill="#ff9999" width="1" outline="#666666" cy:nodeTransparency="1.0" cy:nodeLabelFont="SansSerif.bold-0-12" cy:borderLineType="solid"/>
  </node>
  <node label="Rv2780" id="-200">
    <att type="string" name="canonicalName" value="Rv2780"/>
    <graphics type="ELLIPSE" h="40.0" w="40.0" x="1562.47265625" y="1256.6234130859375" fill="#ff9999" width="1" outline="#666666" cy:nodeTransparency="1.0" cy:nodeLabelFont="SansSerif.bold-0-12" cy:borderLineType="solid"/>
  </node>
  <node label="Rv2630" id="-199">
    <att type="string" name="canonicalName" value="Rv2630"/>
    <graphics type="ELLIPSE" h="40.0" w="40.0" x="1592.387939453125" y="1493.2301025390625" fill="#ff9999" width="1" outline="#666666" cy:nodeTransparency="1.0" cy:nodeLabelFont="SansSerif.bold-0-12" cy:borderLineType="solid"/>
  </node>
  <node label="Rv2629" id="-198">
    <att type="string" name="canonicalName" value="Rv2629"/>
    <graphics type="ELLIPSE" h="40.0" w="40.0" x="1623.83935546875" y="1426.40380859375" fill="#ff9999" width="1" outline="#666666" cy:nodeTransparency="1.0" cy:nodeLabelFont="SansSerif.bold-0-12" cy:borderLineType="solid"/>
  </node>
  <node label="Rv2628" id="-197">
    <att type="string" name="canonicalName" value="Rv2628"/>
    <graphics type="ELLIPSE" h="40.0" w="40.0" x="1718.1715087890625" y="1329.2919921875" fill="#ff9999" width="1" outline="#666666" cy:nodeTransparency="1.0" cy:nodeLabelFont="SansSerif.bold-0-12" cy:borderLineType="solid"/>
  </node>
  <node label="Rv2627c" id="-196">
    <att type="string" name="canonicalName" value="Rv2627c"/>
    <graphics type="ELLIPSE" h="40.0" w="40.0" x="1465.149169921875" y="1568.4195556640625" fill="#ff9999" width="1" outline="#666666" cy:nodeTransparency="1.0" cy:nodeLabelFont="SansSerif.bold-0-12" cy:borderLineType="solid"/>
  </node>
  <node label="Rv2626c" id="-195">
    <att type="string" name="canonicalName" value="Rv2626c"/>
    <graphics type="ELLIPSE" h="40.0" w="40.0" x="1425.867919921875" y="1455.9061279296875" fill="#ff9999" width="1" outline="#666666" cy:nodeTransparency="1.0" cy:nodeLabelFont="SansSerif.bold-0-12" cy:borderLineType="solid"/>
  </node>
  <node label="Rv2625c" id="-194">
    <att type="string" name="canonicalName" value="Rv2625c"/>
    <graphics type="ELLIPSE" h="40.0" w="40.0" x="1266.7264404296875" y="1583.7083740234375" fill="#ff9999" width="1" outline="#666666" cy:nodeTransparency="1.0" cy:nodeLabelFont="SansSerif.bold-0-12" cy:borderLineType="solid"/>
  </node>
  <node label="Rv2624c" id="-193">
    <att type="string" name="canonicalName" value="Rv2624c"/>
    <graphics type="ELLIPSE" h="40.0" w="40.0" x="1471.642333984375" y="1422.1180419921875" fill="#ff9999" width="1" outline="#666666" cy:nodeTransparency="1.0" cy:nodeLabelFont="SansSerif.bold-0-12" cy:borderLineType="solid"/>
  </node>
  <node label="Rv2623" id="-192">
    <att type="string" name="canonicalName" value="Rv2623"/>
    <graphics type="ELLIPSE" h="40.0" w="40.0" x="1737.9205322265625" y="1371.367919921875" fill="#ff9999" width="1" outline="#666666" cy:nodeTransparency="1.0" cy:nodeLabelFont="SansSerif.bold-0-12" cy:borderLineType="solid"/>
  </node>
  <node label="Rv2557" id="-191">
    <att type="string" name="canonicalName" value="Rv2557"/>
    <graphics type="ELLIPSE" h="40.0" w="40.0" x="1743.18017578125" y="1886.3214111328125" fill="#ff9999" width="1" outline="#666666" cy:nodeTransparency="1.0" cy:nodeLabelFont="SansSerif.bold-0-12" cy:borderLineType="solid"/>
  </node>
  <node label="Rv2495c" id="-190">
    <att type="string" name="canonicalName" value="Rv2495c"/>
    <graphics type="ELLIPSE" h="40.0" w="40.0" x="1407.523681640625" y="1788.525146484375" fill="#ff9999" width="1" outline="#666666" cy:nodeTransparency="1.0" cy:nodeLabelFont="SansSerif.bold-0-12" cy:borderLineType="solid"/>
  </node>
  <node label="Rv2441c" id="-189">
    <att type="string" name="canonicalName" value="Rv2441c"/>
    <graphics type="ELLIPSE" h="40.0" w="40.0" x="1777.1553955078125" y="1830.815185546875" fill="#ff9999" width="1" outline="#666666" cy:nodeTransparency="1.0" cy:nodeLabelFont="SansSerif.bold-0-12" cy:borderLineType="solid"/>
  </node>
  <node label="Rv2392" id="-188">
    <att type="string" name="canonicalName" value="Rv2392"/>
    <graphics type="ELLIPSE" h="40.0" w="40.0" x="1642.43798828125" y="1468.7186279296875" fill="#ff9999" width="1" outline="#666666" cy:nodeTransparency="1.0" cy:nodeLabelFont="SansSerif.bold-0-12" cy:borderLineType="solid"/>
  </node>
  <node label="Rv2391" id="-187">
    <att type="string" name="canonicalName" value="Rv2391"/>
    <graphics type="ELLIPSE" h="40.0" w="40.0" x="1785.47216796875" y="1475.3798828125" fill="#ff9999" width="1" outline="#666666" cy:nodeTransparency="1.0" cy:nodeLabelFont="SansSerif.bold-0-12" cy:borderLineType="solid"/>
  </node>
  <node label="Rv2280" id="-186">
    <att type="string" name="canonicalName" value="Rv2280"/>
    <graphics type="ELLIPSE" h="40.0" w="40.0" x="1607.4598388671875" y="1681.607177734375" fill="#ff9999" width="1" outline="#666666" cy:nodeTransparency="1.0" cy:nodeLabelFont="SansSerif.bold-0-12" cy:borderLineType="solid"/>
  </node>
  <node label="Rv2193" id="-185">
    <att type="string" name="canonicalName" value="Rv2193"/>
    <graphics type="ELLIPSE" h="40.0" w="40.0" x="1719.747802734375" y="1898.82080078125" fill="#ff9999" width="1" outline="#666666" cy:nodeTransparency="1.0" cy:nodeLabelFont="SansSerif.bold-0-12" cy:borderLineType="solid"/>
  </node>
  <node label="Rv2190c" id="-184">
    <att type="string" name="canonicalName" value="Rv2190c"/>
    <graphics type="ELLIPSE" h="40.0" w="40.0" x="1735.866943359375" y="1702.774658203125" fill="#ff9999" width="1" outline="#666666" cy:nodeTransparency="1.0" cy:nodeLabelFont="SansSerif.bold-0-12" cy:borderLineType="solid"/>
  </node>
  <node label="Rv2160c" id="-183">
    <att type="string" name="canonicalName" value="Rv2160c"/>
    <graphics type="ELLIPSE" h="40.0" w="40.0" x="1724.44287109375" y="1912.8720703125" fill="#ff9999" width="1" outline="#666666" cy:nodeTransparency="1.0" cy:nodeLabelFont="SansSerif.bold-0-12" cy:borderLineType="solid"/>
  </node>
  <node label="Rv2147c" id="-182">
    <att type="string" name="canonicalName" value="Rv2147c"/>
    <graphics type="ELLIPSE" h="40.0" w="40.0" x="1608.1566162109375" y="1640.382080078125" fill="#ff9999" width="1" outline="#666666" cy:nodeTransparency="1.0" cy:nodeLabelFont="SansSerif.bold-0-12" cy:borderLineType="solid"/>
  </node>
  <node label="Rv2080" id="-181">
    <att type="string" name="canonicalName" value="Rv2080"/>
    <graphics type="ELLIPSE" h="40.0" w="40.0" x="1602.351318359375" y="1864.7103271484375" fill="#ff9999" width="1" outline="#666666" cy:nodeTransparency="1.0" cy:nodeLabelFont="SansSerif.bold-0-12" cy:borderLineType="solid"/>
  </node>
  <node label="Rv2067c" id="-180">
    <att type="string" name="canonicalName" value="Rv2067c"/>
    <graphics type="ELLIPSE" h="40.0" w="40.0" x="1963.9130859375" y="1706.9451904296875" fill="#ff9999" width="1" outline="#666666" cy:nodeTransparency="1.0" cy:nodeLabelFont="SansSerif.bold-0-12" cy:borderLineType="solid"/>
  </node>
  <node label="Rv2032" id="-179">
    <att type="string" name="canonicalName" value="Rv2032"/>
    <graphics type="ELLIPSE" h="40.0" w="40.0" x="1405.4049072265625" y="1506.79833984375" fill="#ff9999" width="1" outline="#666666" cy:nodeTransparency="1.0" cy:nodeLabelFont="SansSerif.bold-0-12" cy:borderLineType="solid"/>
  </node>
  <node label="Rv2031c" id="-178">
    <att type="string" name="canonicalName" value="Rv2031c"/>
    <graphics type="ELLIPSE" h="40.0" w="40.0" x="1208.721435546875" y="1319.4954833984375" fill="#ff9999" width="1" outline="#666666" cy:nodeTransparency="1.0" cy:nodeLabelFont="SansSerif.bold-0-12" cy:borderLineType="solid"/>
  </node>
  <node label="Rv1997" id="-177">
    <att type="string" name="canonicalName" value="Rv1997"/>
    <graphics type="ELLIPSE" h="40.0" w="40.0" x="1561.81591796875" y="1332.6915283203125" fill="#ff9999" width="1" outline="#666666" cy:nodeTransparency="1.0" cy:nodeLabelFont="SansSerif.bold-0-12" cy:borderLineType="solid"/>
  </node>
  <node label="Rv1996" id="-176">
    <att type="string" name="canonicalName" value="Rv1996"/>
    <graphics type="ELLIPSE" h="40.0" w="40.0" x="1599.1904296875" y="1253.384765625" fill="#ff9999" width="1" outline="#666666" cy:nodeTransparency="1.0" cy:nodeLabelFont="SansSerif.bold-0-12" cy:borderLineType="solid"/>
  </node>
  <node label="Rv1955" id="-175">
    <att type="string" name="canonicalName" value="Rv1955"/>
    <graphics type="ELLIPSE" h="40.0" w="40.0" x="1654.3890380859375" y="1726.356201171875" fill="#ff9999" width="1" outline="#666666" cy:nodeTransparency="1.0" cy:nodeLabelFont="SansSerif.bold-0-12" cy:borderLineType="solid"/>
  </node>
  <node label="Rv1894c" id="-174">
    <att type="string" name="canonicalName" value="Rv1894c"/>
    <graphics type="ELLIPSE" h="40.0" w="40.0" x="1163.8165283203125" y="1047.781494140625" fill="#ff9999" width="1" outline="#666666" cy:nodeTransparency="1.0" cy:nodeLabelFont="SansSerif.bold-0-12" cy:borderLineType="solid"/>
  </node>
  <node label="Rv1886c" id="-173">
    <att type="string" name="canonicalName" value="Rv1886c"/>
    <graphics type="ELLIPSE" h="40.0" w="40.0" x="1697.241455078125" y="1637.873046875" fill="#ff9999" width="1" outline="#666666" cy:nodeTransparency="1.0" cy:nodeLabelFont="SansSerif.bold-0-12" cy:borderLineType="solid"/>
  </node>
  <node label="Rv1883c" id="-172">
    <att type="string" name="canonicalName" value="Rv1883c"/>
    <graphics type="ELLIPSE" h="40.0" w="40.0" x="1645.172119140625" y="1799.052734375" fill="#ff9999" width="1" outline="#666666" cy:nodeTransparency="1.0" cy:nodeLabelFont="SansSerif.bold-0-12" cy:borderLineType="solid"/>
  </node>
  <node label="Rv1846c" id="-171">
    <att type="string" name="canonicalName" value="Rv1846c"/>
    <graphics type="ELLIPSE" h="40.0" w="40.0" x="1318.2578125" y="1440.5142822265625" fill="#ff9999" width="1" outline="#666666" cy:nodeTransparency="1.0" cy:nodeLabelFont="SansSerif.bold-0-12" cy:borderLineType="solid"/>
  </node>
  <node label="Rv1826" id="-170">
    <att type="string" name="canonicalName" value="Rv1826"/>
    <graphics type="ELLIPSE" h="40.0" w="40.0" x="1129.3218994140625" y="1757.7646484375" fill="#ff9999" width="1" outline="#666666" cy:nodeTransparency="1.0" cy:nodeLabelFont="SansSerif.bold-0-12" cy:borderLineType="solid"/>
  </node>
  <node label="Rv1813c" id="-169">
    <att type="string" name="canonicalName" value="Rv1813c"/>
    <graphics type="ELLIPSE" h="40.0" w="40.0" x="1550.590087890625" y="1417.76220703125" fill="#ff9999" width="1" outline="#666666" cy:nodeTransparency="1.0" cy:nodeLabelFont="SansSerif.bold-0-12" cy:borderLineType="solid"/>
  </node>
  <node label="Rv1810" id="-168">
    <att type="string" name="canonicalName" value="Rv1810"/>
    <graphics type="ELLIPSE" h="40.0" w="40.0" x="1432.061279296875" y="1823.5089111328125" fill="#ff9999" width="1" outline="#666666" cy:nodeTransparency="1.0" cy:nodeLabelFont="SansSerif.bold-0-12" cy:borderLineType="solid"/>
  </node>
  <node label="Rv1794" id="-167">
    <att type="string" name="canonicalName" value="Rv1794"/>
    <graphics type="ELLIPSE" h="40.0" w="40.0" x="1949.104248046875" y="1855.344482421875" fill="#ff9999" width="1" outline="#666666" cy:nodeTransparency="1.0" cy:nodeLabelFont="SansSerif.bold-0-12" cy:borderLineType="solid"/>
  </node>
  <node label="Rv1738" id="-166">
    <att type="string" name="canonicalName" value="Rv1738"/>
    <graphics type="ELLIPSE" h="40.0" w="40.0" x="1275.8729248046875" y="1236.9195556640625" fill="#ff9999" width="1" outline="#666666" cy:nodeTransparency="1.0" cy:nodeLabelFont="SansSerif.bold-0-12" cy:borderLineType="solid"/>
  </node>
  <node label="Rv1737c" id="-165">
    <att type="string" name="canonicalName" value="Rv1737c"/>
    <graphics type="ELLIPSE" h="40.0" w="40.0" x="1562.4222412109375" y="1217.25341796875" fill="#ff9999" width="1" outline="#666666" cy:nodeTransparency="1.0" cy:nodeLabelFont="SansSerif.bold-0-12" cy:borderLineType="solid"/>
  </node>
  <node label="Rv1733c" id="-164">
    <att type="string" name="canonicalName" value="Rv1733c"/>
    <graphics type="ELLIPSE" h="40.0" w="40.0" x="1610.638916015625" y="1418.1029052734375" fill="#ff9999" width="1" outline="#666666" cy:nodeTransparency="1.0" cy:nodeLabelFont="SansSerif.bold-0-12" cy:borderLineType="solid"/>
  </node>
  <node label="Rv1643" id="-163">
    <att type="string" name="canonicalName" value="Rv1643"/>
    <graphics type="ELLIPSE" h="40.0" w="40.0" x="1880.01953125" y="1818.812744140625" fill="#ff9999" width="1" outline="#666666" cy:nodeTransparency="1.0" cy:nodeLabelFont="SansSerif.bold-0-12" cy:borderLineType="solid"/>
  </node>
  <node label="Rv1623c" id="-162">
    <att type="string" name="canonicalName" value="Rv1623c"/>
    <graphics type="ELLIPSE" h="40.0" w="40.0" x="1821.5625" y="1618.3531494140625" fill="#ff9999" width="1" outline="#666666" cy:nodeTransparency="1.0" cy:nodeLabelFont="SansSerif.bold-0-12" cy:borderLineType="solid"/>
  </node>
  <node label="Rv1614" id="-161">
    <att type="string" name="canonicalName" value="Rv1614"/>
    <graphics type="ELLIPSE" h="40.0" w="40.0" x="1735.74609375" y="1764.7889404296875" fill="#ff9999" width="1" outline="#666666" cy:nodeTransparency="1.0" cy:nodeLabelFont="SansSerif.bold-0-12" cy:borderLineType="solid"/>
  </node>
  <node label="Rv1613" id="-160">
    <att type="string" name="canonicalName" value="Rv1613"/>
    <graphics type="ELLIPSE" h="40.0" w="40.0" x="1636.157470703125" y="1670.548583984375" fill="#ff9999" width="1" outline="#666666" cy:nodeTransparency="1.0" cy:nodeLabelFont="SansSerif.bold-0-12" cy:borderLineType="solid"/>
  </node>
  <node label="Rv1577c" id="-159">
    <att type="string" name="canonicalName" value="Rv1577c"/>
    <graphics type="ELLIPSE" h="40.0" w="40.0" x="1994.567626953125" y="1715.835205078125" fill="#ff9999" width="1" outline="#666666" cy:nodeTransparency="1.0" cy:nodeLabelFont="SansSerif.bold-0-12" cy:borderLineType="solid"/>
  </node>
  <node label="Rv1535" id="-158">
    <att type="string" name="canonicalName" value="Rv1535"/>
    <graphics type="ELLIPSE" h="40.0" w="40.0" x="1461.6082763671875" y="1332.308349609375" fill="#ff9999" width="1" outline="#666666" cy:nodeTransparency="1.0" cy:nodeLabelFont="SansSerif.bold-0-12" cy:borderLineType="solid"/>
  </node>
  <node label="Rv1332" id="-157">
    <att type="string" name="canonicalName" value="Rv1332"/>
    <graphics type="ELLIPSE" h="40.0" w="40.0" x="1936.98974609375" y="1915.04541015625" fill="#ff9999" width="1" outline="#666666" cy:nodeTransparency="1.0" cy:nodeLabelFont="SansSerif.bold-0-12" cy:borderLineType="solid"/>
  </node>
  <node label="Rv1304" id="-156">
    <att type="string" name="canonicalName" value="Rv1304"/>
    <graphics type="ELLIPSE" h="40.0" w="40.0" x="1486.1114501953125" y="1510.4952392578125" fill="#ff9999" width="1" outline="#666666" cy:nodeTransparency="1.0" cy:nodeLabelFont="SansSerif.bold-0-12" cy:borderLineType="solid"/>
  </node>
  <node label="Rv1303" id="-155">
    <att type="string" name="canonicalName" value="Rv1303"/>
    <graphics type="ELLIPSE" h="40.0" w="40.0" x="1675.046142578125" y="1198.794677734375" fill="#ff9999" width="1" outline="#666666" cy:nodeTransparency="1.0" cy:nodeLabelFont="SansSerif.bold-0-12" cy:borderLineType="solid"/>
  </node>
  <node label="Rv1298" id="-154">
    <att type="string" name="canonicalName" value="Rv1298"/>
    <graphics type="ELLIPSE" h="40.0" w="40.0" x="1153.3587646484375" y="1512.0794677734375" fill="#ff9999" width="1" outline="#666666" cy:nodeTransparency="1.0" cy:nodeLabelFont="SansSerif.bold-0-12" cy:borderLineType="solid"/>
  </node>
  <node label="Rv1297" id="-153">
    <att type="string" name="canonicalName" value="Rv1297"/>
    <graphics type="ELLIPSE" h="40.0" w="40.0" x="1566.844482421875" y="1628.1259765625" fill="#ff9999" width="1" outline="#666666" cy:nodeTransparency="1.0" cy:nodeLabelFont="SansSerif.bold-0-12" cy:borderLineType="solid"/>
  </node>
  <node label="Rv1198" id="-152">
    <att type="string" name="canonicalName" value="Rv1198"/>
    <graphics type="ELLIPSE" h="40.0" w="40.0" x="1840.565185546875" y="1694.76416015625" fill="#ff9999" width="1" outline="#666666" cy:nodeTransparency="1.0" cy:nodeLabelFont="SansSerif.bold-0-12" cy:borderLineType="solid"/>
  </node>
  <node label="Rv1185c" id="-151">
    <att type="string" name="canonicalName" value="Rv1185c"/>
    <graphics type="ELLIPSE" h="40.0" w="40.0" x="1395.32763671875" y="1573.86181640625" fill="#ff9999" width="1" outline="#666666" cy:nodeTransparency="1.0" cy:nodeLabelFont="SansSerif.bold-0-12" cy:borderLineType="solid"/>
  </node>
  <node label="Rv1184c" id="-150">
    <att type="string" name="canonicalName" value="Rv1184c"/>
    <graphics type="ELLIPSE" h="40.0" w="40.0" x="1967.7000732421875" y="1518.6297607421875" fill="#ff9999" width="1" outline="#666666" cy:nodeTransparency="1.0" cy:nodeLabelFont="SansSerif.bold-0-12" cy:borderLineType="solid"/>
  </node>
  <node label="Rv1183" id="-149">
    <att type="string" name="canonicalName" value="Rv1183"/>
    <graphics type="ELLIPSE" h="40.0" w="40.0" x="1931.94921875" y="1286.80419921875" fill="#ff9999" width="1" outline="#666666" cy:nodeTransparency="1.0" cy:nodeLabelFont="SansSerif.bold-0-12" cy:borderLineType="solid"/>
  </node>
  <node label="Rv1182" id="-148">
    <att type="string" name="canonicalName" value="Rv1182"/>
    <graphics type="ELLIPSE" h="40.0" w="40.0" x="1852.779296875" y="1594.9854736328125" fill="#ff9999" width="1" outline="#666666" cy:nodeTransparency="1.0" cy:nodeLabelFont="SansSerif.bold-0-12" cy:borderLineType="solid"/>
  </node>
  <node label="Rv0988" id="-147">
    <att type="string" name="canonicalName" value="Rv0988"/>
    <graphics type="ELLIPSE" h="40.0" w="40.0" x="1720.580810546875" y="1460.9534912109375" fill="#ff9999" width="1" outline="#666666" cy:nodeTransparency="1.0" cy:nodeLabelFont="SansSerif.bold-0-12" cy:borderLineType="solid"/>
  </node>
  <node label="Rv0968" id="-146">
    <att type="string" name="canonicalName" value="Rv0968"/>
    <graphics type="ELLIPSE" h="40.0" w="40.0" x="1842.613037109375" y="1470.3790283203125" fill="#ff9999" width="1" outline="#666666" cy:nodeTransparency="1.0" cy:nodeLabelFont="SansSerif.bold-0-12" cy:borderLineType="solid"/>
  </node>
  <node label="Rv0967" id="-145">
    <att type="string" name="canonicalName" value="Rv0967"/>
    <graphics type="ELLIPSE" h="40.0" w="40.0" x="1710.7193603515625" y="1281.3624267578125" fill="#ff9999" width="1" outline="#666666" cy:nodeTransparency="1.0" cy:nodeLabelFont="SansSerif.bold-0-12" cy:borderLineType="solid"/>
  </node>
  <node label="Rv0885" id="-144">
    <att type="string" name="canonicalName" value="Rv0885"/>
    <graphics type="ELLIPSE" h="40.0" w="40.0" x="1499.5771484375" y="1674.47265625" fill="#ff9999" width="1" outline="#666666" cy:nodeTransparency="1.0" cy:nodeLabelFont="SansSerif.bold-0-12" cy:borderLineType="solid"/>
  </node>
  <node label="Rv0824c" id="-143">
    <att type="string" name="canonicalName" value="Rv0824c"/>
    <graphics type="ELLIPSE" h="40.0" w="40.0" x="1690.3682861328125" y="1774.3489990234375" fill="#ff9999" width="1" outline="#666666" cy:nodeTransparency="1.0" cy:nodeLabelFont="SansSerif.bold-0-12" cy:borderLineType="solid"/>
  </node>
  <node label="Rv0823c" id="-142">
    <att type="string" name="canonicalName" value="Rv0823c"/>
    <graphics type="ELLIPSE" h="40.0" w="40.0" x="1173.8253173828125" y="1170.0185546875" fill="#ff9999" width="1" outline="#666666" cy:nodeTransparency="1.0" cy:nodeLabelFont="SansSerif.bold-0-12" cy:borderLineType="solid"/>
  </node>
  <node label="Rv0805" id="-141">
    <att type="string" name="canonicalName" value="Rv0805"/>
    <graphics type="ELLIPSE" h="40.0" w="40.0" x="1283.4041748046875" y="1629.61181640625" fill="#ff9999" width="1" outline="#666666" cy:nodeTransparency="1.0" cy:nodeLabelFont="SansSerif.bold-0-12" cy:borderLineType="solid"/>
  </node>
  <node label="Rv0723" id="-140">
    <att type="string" name="canonicalName" value="Rv0723"/>
    <graphics type="ELLIPSE" h="40.0" w="40.0" x="1666.111328125" y="1818.6800537109375" fill="#ff9999" width="1" outline="#666666" cy:nodeTransparency="1.0" cy:nodeLabelFont="SansSerif.bold-0-12" cy:borderLineType="solid"/>
  </node>
  <node label="Rv0722" id="-139">
    <att type="string" name="canonicalName" value="Rv0722"/>
    <graphics type="ELLIPSE" h="40.0" w="40.0" x="1846.0045166015625" y="1900.388916015625" fill="#ff9999" width="1" outline="#666666" cy:nodeTransparency="1.0" cy:nodeLabelFont="SansSerif.bold-0-12" cy:borderLineType="solid"/>
  </node>
  <node label="Rv0721" id="-138">
    <att type="string" name="canonicalName" value="Rv0721"/>
    <graphics type="ELLIPSE" h="40.0" w="40.0" x="1879.744873046875" y="1795.4368896484375" fill="#ff9999" width="1" outline="#666666" cy:nodeTransparency="1.0" cy:nodeLabelFont="SansSerif.bold-0-12" cy:borderLineType="solid"/>
  </node>
  <node label="Rv0720" id="-137">
    <att type="string" name="canonicalName" value="Rv0720"/>
    <graphics type="ELLIPSE" h="40.0" w="40.0" x="1865.02001953125" y="1675.9195556640625" fill="#ff9999" width="1" outline="#666666" cy:nodeTransparency="1.0" cy:nodeLabelFont="SansSerif.bold-0-12" cy:borderLineType="solid"/>
  </node>
  <node label="Rv0719" id="-136">
    <att type="string" name="canonicalName" value="Rv0719"/>
    <graphics type="ELLIPSE" h="40.0" w="40.0" x="1894.077392578125" y="1554.6231689453125" fill="#ff9999" width="1" outline="#666666" cy:nodeTransparency="1.0" cy:nodeLabelFont="SansSerif.bold-0-12" cy:borderLineType="solid"/>
  </node>
  <node label="Rv0718" id="-135">
    <att type="string" name="canonicalName" value="Rv0718"/>
    <graphics type="ELLIPSE" h="40.0" w="40.0" x="1661.772216796875" y="1307.417724609375" fill="#ff9999" width="1" outline="#666666" cy:nodeTransparency="1.0" cy:nodeLabelFont="SansSerif.bold-0-12" cy:borderLineType="solid"/>
  </node>
  <node label="Rv0710" id="-134">
    <att type="string" name="canonicalName" value="Rv0710"/>
    <graphics type="ELLIPSE" h="40.0" w="40.0" x="1363.5445556640625" y="1331.6077880859375" fill="#ff9999" width="1" outline="#666666" cy:nodeTransparency="1.0" cy:nodeLabelFont="SansSerif.bold-0-12" cy:borderLineType="solid"/>
  </node>
  <node label="Rv0709" id="-133">
    <att type="string" name="canonicalName" value="Rv0709"/>
    <graphics type="ELLIPSE" h="40.0" w="40.0" x="1254.6640625" y="1619.6602783203125" fill="#ff9999" width="1" outline="#666666" cy:nodeTransparency="1.0" cy:nodeLabelFont="SansSerif.bold-0-12" cy:borderLineType="solid"/>
  </node>
  <node label="Rv0708" id="-132">
    <att type="string" name="canonicalName" value="Rv0708"/>
    <graphics type="ELLIPSE" h="40.0" w="40.0" x="1619.0335693359375" y="1455.5535888671875" fill="#ff9999" width="1" outline="#666666" cy:nodeTransparency="1.0" cy:nodeLabelFont="SansSerif.bold-0-12" cy:borderLineType="solid"/>
  </node>
  <node label="Rv0707" id="-131">
    <att type="string" name="canonicalName" value="Rv0707"/>
    <graphics type="ELLIPSE" h="40.0" w="40.0" x="1633.228515625" y="1278.83447265625" fill="#ff9999" width="1" outline="#666666" cy:nodeTransparency="1.0" cy:nodeLabelFont="SansSerif.bold-0-12" cy:borderLineType="solid"/>
  </node>
  <node label="Rv0706" id="-130">
    <att type="string" name="canonicalName" value="Rv0706"/>
    <graphics type="ELLIPSE" h="40.0" w="40.0" x="1576.82763671875" y="1241.6221923828125" fill="#ff9999" width="1" outline="#666666" cy:nodeTransparency="1.0" cy:nodeLabelFont="SansSerif.bold-0-12" cy:borderLineType="solid"/>
  </node>
  <node label="Rv0705" id="-129">
    <att type="string" name="canonicalName" value="Rv0705"/>
    <graphics type="ELLIPSE" h="40.0" w="40.0" x="1607.9324951171875" y="1273.9034423828125" fill="#ff9999" width="1" outline="#666666" cy:nodeTransparency="1.0" cy:nodeLabelFont="SansSerif.bold-0-12" cy:borderLineType="solid"/>
  </node>
  <node label="Rv0704" id="-128">
    <att type="string" name="canonicalName" value="Rv0704"/>
    <graphics type="ELLIPSE" h="40.0" w="40.0" x="1682.0843505859375" y="1954.7950439453125" fill="#ff9999" width="1" outline="#666666" cy:nodeTransparency="1.0" cy:nodeLabelFont="SansSerif.bold-0-12" cy:borderLineType="solid"/>
  </node>
  <node label="Rv0703" id="-127">
    <att type="string" name="canonicalName" value="Rv0703"/>
    <graphics type="ELLIPSE" h="40.0" w="40.0" x="1490.9678955078125" y="1543.8216552734375" fill="#ff9999" width="1" outline="#666666" cy:nodeTransparency="1.0" cy:nodeLabelFont="SansSerif.bold-0-12" cy:borderLineType="solid"/>
  </node>
  <node label="Rv0702" id="-126">
    <att type="string" name="canonicalName" value="Rv0702"/>
    <graphics type="ELLIPSE" h="40.0" w="40.0" x="1626.932861328125" y="1851.406982421875" fill="#ff9999" width="1" outline="#666666" cy:nodeTransparency="1.0" cy:nodeLabelFont="SansSerif.bold-0-12" cy:borderLineType="solid"/>
  </node>
  <node label="Rv0701" id="-125">
    <att type="string" name="canonicalName" value="Rv0701"/>
    <graphics type="ELLIPSE" h="40.0" w="40.0" x="1347.3240966796875" y="1593.2274169921875" fill="#ff9999" width="1" outline="#666666" cy:nodeTransparency="1.0" cy:nodeLabelFont="SansSerif.bold-0-12" cy:borderLineType="solid"/>
  </node>
  <node label="Rv0700" id="-124">
    <att type="string" name="canonicalName" value="Rv0700"/>
    <graphics type="ELLIPSE" h="40.0" w="40.0" x="1186.46142578125" y="1731.118408203125" fill="#ff9999" width="1" outline="#666666" cy:nodeTransparency="1.0" cy:nodeLabelFont="SansSerif.bold-0-12" cy:borderLineType="solid"/>
  </node>
  <node label="Rv0685" id="-123">
    <att type="string" name="canonicalName" value="Rv0685"/>
    <graphics type="ELLIPSE" h="40.0" w="40.0" x="1532.825927734375" y="1565.9913330078125" fill="#ff9999" width="1" outline="#666666" cy:nodeTransparency="1.0" cy:nodeLabelFont="SansSerif.bold-0-12" cy:borderLineType="solid"/>
  </node>
  <node label="Rv0684" id="-122">
    <att type="string" name="canonicalName" value="Rv0684"/>
    <graphics type="ELLIPSE" h="40.0" w="40.0" x="1715.003173828125" y="1648.07373046875" fill="#ff9999" width="1" outline="#666666" cy:nodeTransparency="1.0" cy:nodeLabelFont="SansSerif.bold-0-12" cy:borderLineType="solid"/>
  </node>
  <node label="Rv0677c" id="-121">
    <att type="string" name="canonicalName" value="Rv0677c"/>
    <graphics type="ELLIPSE" h="40.0" w="40.0" x="1844.5364990234375" y="1551.7408447265625" fill="#ff9999" width="1" outline="#666666" cy:nodeTransparency="1.0" cy:nodeLabelFont="SansSerif.bold-0-12" cy:borderLineType="solid"/>
  </node>
  <node label="Rv0667" id="-120">
    <att type="string" name="canonicalName" value="Rv0667"/>
    <graphics type="ELLIPSE" h="40.0" w="40.0" x="998.9981079101562" y="1394.6265869140625" fill="#ff9999" width="1" outline="#666666" cy:nodeTransparency="1.0" cy:nodeLabelFont="SansSerif.bold-0-12" cy:borderLineType="solid"/>
  </node>
  <node label="Rv0642c" id="-119">
    <att type="string" name="canonicalName" value="Rv0642c"/>
    <graphics type="ELLIPSE" h="40.0" w="40.0" x="1812.384033203125" y="1660.541015625" fill="#ff9999" width="1" outline="#666666" cy:nodeTransparency="1.0" cy:nodeLabelFont="SansSerif.bold-0-12" cy:borderLineType="solid"/>
  </node>
  <node label="Rv0637" id="-118">
    <att type="string" name="canonicalName" value="Rv0637"/>
    <graphics type="ELLIPSE" h="40.0" w="40.0" x="1248.3553466796875" y="1580.6025390625" fill="#ff9999" width="1" outline="#666666" cy:nodeTransparency="1.0" cy:nodeLabelFont="SansSerif.bold-0-12" cy:borderLineType="solid"/>
  </node>
  <node label="Rv0636" id="-117">
    <att type="string" name="canonicalName" value="Rv0636"/>
    <graphics type="ELLIPSE" h="40.0" w="40.0" x="1840.598876953125" y="1946.8470458984375" fill="#ff9999" width="1" outline="#666666" cy:nodeTransparency="1.0" cy:nodeLabelFont="SansSerif.bold-0-12" cy:borderLineType="solid"/>
  </node>
  <node label="Rv0635" id="-116">
    <att type="string" name="canonicalName" value="Rv0635"/>
    <graphics type="ELLIPSE" h="40.0" w="40.0" x="1607.392822265625" y="1827.798095703125" fill="#ff9999" width="1" outline="#666666" cy:nodeTransparency="1.0" cy:nodeLabelFont="SansSerif.bold-0-12" cy:borderLineType="solid"/>
  </node>
  <node label="Rv0572c" id="-115">
    <att type="string" name="canonicalName" value="Rv0572c"/>
    <graphics type="ELLIPSE" h="40.0" w="40.0" x="1319.1900634765625" y="1737.3121337890625" fill="#ff9999" width="1" outline="#666666" cy:nodeTransparency="1.0" cy:nodeLabelFont="SansSerif.bold-0-12" cy:borderLineType="solid"/>
  </node>
  <node label="Rv0570" id="-114">
    <att type="string" name="canonicalName" value="Rv0570"/>
    <graphics type="ELLIPSE" h="40.0" w="40.0" x="1601.940673828125" y="1387.6820068359375" fill="#ff9999" width="1" outline="#666666" cy:nodeTransparency="1.0" cy:nodeLabelFont="SansSerif.bold-0-12" cy:borderLineType="solid"/>
  </node>
  <node label="Rv0569" id="-113">
    <att type="string" name="canonicalName" value="Rv0569"/>
    <graphics type="ELLIPSE" h="40.0" w="40.0" x="1439.530517578125" y="1421.4754638671875" fill="#ff9999" width="1" outline="#666666" cy:nodeTransparency="1.0" cy:nodeLabelFont="SansSerif.bold-0-12" cy:borderLineType="solid"/>
  </node>
  <node label="Rv0469" id="-112">
    <att type="string" name="canonicalName" value="Rv0469"/>
    <graphics type="ELLIPSE" h="40.0" w="40.0" x="1513.4205322265625" y="1287.3592529296875" fill="#ff9999" width="1" outline="#666666" cy:nodeTransparency="1.0" cy:nodeLabelFont="SansSerif.bold-0-12" cy:borderLineType="solid"/>
  </node>
  <node label="Rv0430" id="-111">
    <att type="string" name="canonicalName" value="Rv0430"/>
    <graphics type="ELLIPSE" h="40.0" w="40.0" x="1149.4725341796875" y="1289.60107421875" fill="#ff9999" width="1" outline="#666666" cy:nodeTransparency="1.0" cy:nodeLabelFont="SansSerif.bold-0-12" cy:borderLineType="solid"/>
  </node>
  <node label="Rv0364" id="-110">
    <att type="string" name="canonicalName" value="Rv0364"/>
    <graphics type="ELLIPSE" h="40.0" w="40.0" x="1962.1500244140625" y="1645.9041748046875" fill="#ff9999" width="1" outline="#666666" cy:nodeTransparency="1.0" cy:nodeLabelFont="SansSerif.bold-0-12" cy:borderLineType="solid"/>
  </node>
  <node label="Rv0347" id="-109">
    <att type="string" name="canonicalName" value="Rv0347"/>
    <graphics type="ELLIPSE" h="40.0" w="40.0" x="1602.1407470703125" y="1806.9520263671875" fill="#ff9999" width="1" outline="#666666" cy:nodeTransparency="1.0" cy:nodeLabelFont="SansSerif.bold-0-12" cy:borderLineType="solid"/>
  </node>
  <node label="Rv0341" id="-108">
    <att type="string" name="canonicalName" value="Rv0341"/>
    <graphics type="ELLIPSE" h="40.0" w="40.0" x="1584.56494140625" y="1355.2744140625" fill="#ff9999" width="1" outline="#666666" cy:nodeTransparency="1.0" cy:nodeLabelFont="SansSerif.bold-0-12" cy:borderLineType="solid"/>
  </node>
  <node label="Rv0276" id="-107">
    <att type="string" name="canonicalName" value="Rv0276"/>
    <graphics type="ELLIPSE" h="40.0" w="40.0" x="1394.466552734375" y="1740.891845703125" fill="#ff9999" width="1" outline="#666666" cy:nodeTransparency="1.0" cy:nodeLabelFont="SansSerif.bold-0-12" cy:borderLineType="solid"/>
  </node>
  <node label="Rv0249c" id="-106">
    <att type="string" name="canonicalName" value="Rv0249c"/>
[truncated: 984,290 more chars]
