# Supplementary material for: SyNDI: synchronous network data integration framework
Source: BMC Bioinformatics. 2018 Nov 6;19:403. doi: 10.1186/s12859-018-2426-5 (PMC6219086; doi:10.1186/s12859-018-2426-5)
Supplement: Supplementary file 7 — This additional file is a zip package that contains all files and folder that used to generate Fig. 10. Detailed descriptions of each of these files and folders are presented in a README file included in this zip package. (ZIP 16.9 MB) [file 12859_2018_2426_MOESM7_ESM.zip › Additional_file_7/Nets/maincor.xgmml]

<?xml version="1.0" encoding="UTF-8" standalone="yes"?>
<graph label="out" xmlns:dc="http://purl.org/dc/elements/1.1/" xmlns:xlink="http://www.w3.org/1999/xlink" xmlns:cy="http://www.cytoscape.org" xmlns="http://www.cs.rpi.edu/XGMML">
<att name="GRAPH_VIEW_CENTER_X" value="7168.484268188477"/><att name="GRAPH_VIEW_CENTER_Y" value="7168.484268188477"/>
<node id="0" label="Rv1864c" aliasName="Rv1864c" ><graphics x="2992.7986755371094" y="2229.1736450195312"/></node>
<node id="1" label="Rv0112" aliasName="gca" ><graphics x="3946.792724609375" y="2368.3692016601562"/></node>
<node id="2" label="Rv2166c" aliasName="Rv2166c" ><graphics x="3956.0728759765625" y="1191.172607421875"/></node>
<node id="3" label="Rv0113" aliasName="gmhA" ><graphics x="1662.773681640625" y="1289.9776611328125"/></node>
<node id="4" label="Rv0541c" aliasName="Rv0541c" ><graphics x="1189.263916015625" y="4133.636474609375"/></node>
<node id="5" label="Rv2053c" aliasName="fxsA" ><graphics x="6960.807460784912" y="1938.096923828125"/></node>
<node id="6" label="Rv0110" aliasName="Rv0110" ><graphics x="6530.7125244140625" y="1666.885498046875"/></node>
<node id="7" label="Rv0111" aliasName="Rv0111" ><graphics x="6480.1658935546875" y="963.251220703125"/></node>
<node id="8" label="Rv0767c" aliasName="Rv0767c" ><graphics x="1215.69140625" y="2547.1453857421875"/></node>
<node id="9" label="Rv0117" aliasName="oxyS" ><graphics x="5902.337890625" y="1841.05712890625"/></node>
<node id="10" label="Rv3017c" aliasName="esxQ" ><graphics x="1158.7822265625" y="3305.5215454101562"/></node>
<node id="11" label="Rv0115" aliasName="hddA" ><graphics x="5797.70947265625" y="449.1434326171875"/></node>
<node id="12" label="Rv1924c" aliasName="Rv1924c" ><graphics x="2690.9363555908203" y="4255.6795654296875"/></node>
<node id="13" label="Rv1319c" aliasName="Rv1319c" ><graphics x="6419.9539794921875" y="990.442626953125"/></node>
<node id="14" label="Rv3161c" aliasName="Rv3161c" ><graphics x="4142.3037109375" y="945.17578125"/></node>
<node id="15" label="Rv2485c" aliasName="lipQ" ><graphics x="5185.107177734375" y="1820.420654296875"/></node>
<node id="16" label="Rv2995c" aliasName="leuB" ><graphics x="1910.0833740234375" y="1706.6650390625"/></node>
<node id="17" label="Rv3533c" aliasName="PPE62" ><graphics x="4066.2728271484375" y="1063.174072265625"/></node>
<node id="18" label="Rv2167c" aliasName="Rv2167c" ><graphics x="5911.493896484375" y="166.88551330566406"/></node>
<node id="19" label="Rv1069c" aliasName="Rv1069c" ><graphics x="2236.1372680664062" y="1250.198974609375"/></node>
<node id="20" label="Rv1863c" aliasName="Rv1863c" ><graphics x="3628.765869140625" y="3241.0663452148438"/></node>
<node id="21" label="Rv0766c" aliasName="cyp123" ><graphics x="631.3291015625" y="2696.622344970703"/></node>
<node id="22" label="Rv0122" aliasName="Rv0122" ><graphics x="6103.5303955078125" y="1896.680908203125"/></node>
<node id="23" label="Rv0123" aliasName="Rv0123" ><graphics x="6164.0294189453125" y="1884.482177734375"/></node>
<node id="24" label="Rv2165c" aliasName="mraW" ><graphics x="3960.1246337890625" y="1053.109619140625"/></node>
<node id="25" label="Rv0124" aliasName="PE_PGRS2" ><graphics x="2451.1453399658203" y="3609.24267578125"/></node>
<node id="26" label="Rv0125" aliasName="pepA" ><graphics x="2186.26171875" y="2997.353973388672"/></node>
<node id="27" label="Rv0126" aliasName="treS" ><graphics x="2891.8981018066406" y="900.884033203125"/></node>
<node id="28" label="Rv0128" aliasName="Rv0128" ><graphics x="3817.787353515625" y="4172.130615234375"/></node>
<node id="29" label="Rv2484c" aliasName="Rv2484c" ><graphics x="5602.49072265625" y="1002.9581298828125"/></node>
<node id="30" label="Rv0445c" aliasName="sigK" ><graphics x="1306.29833984375" y="4337.6287841796875"/></node>
<node id="31" label="Rv1318c" aliasName="Rv1318c" ><graphics x="6550.280029296875" y="775.9510498046875"/></node>
<node id="32" label="Rv3162c" aliasName="Rv3162c" ><graphics x="1174.23681640625" y="4088.741943359375"/></node>
<node id="33" label="Rv3440c" aliasName="Rv3440c" ><graphics x="3882.1920166015625" y="2199.6447143554688"/></node>
<node id="34" label="Rv3837c" aliasName="Rv3837c" ><graphics x="7024.574062347412" y="1938.484130859375"/></node>
<node id="35" label="Rv3482c" aliasName="Rv3482c" ><graphics x="1349.04052734375" y="3843.86376953125"/></node>
<node id="36" label="Rv0765c" aliasName="Rv0765c" ><graphics x="6692.376953125" y="1086.0587158203125"/></node>
<node id="37" label="Rv2055c" aliasName="rpsR" ><graphics x="277.22119140625" y="3206.6858520507812"/></node>
<node id="38" label="Rv3019c" aliasName="esxR" ><graphics x="1025.84326171875" y="3377.2103881835938"/></node>
<node id="39" label="Rv2488c" aliasName="Rv2488c" ><graphics x="6779.078945159912" y="1938.096923828125"/></node>
<node id="40" label="Rv3531c" aliasName="Rv3531c" ><graphics x="6350.8243408203125" y="1896.114501953125"/></node>
<node id="41" label="Rv2329c" aliasName="narK1" ><graphics x="3180.807861328125" y="1038.2821044921875"/></node>
<node id="42" label="Rv1317c" aliasName="alkA" ><graphics x="3349.4797973632812" y="3366.9685668945312"/></node>
<node id="43" label="Rv3097c" aliasName="lipY" ><graphics x="1747.0938110351562" y="5473.271240234375"/></node>
<node id="44" label="Rv1592c" aliasName="Rv1592c" ><graphics x="2210.0491943359375" y="2432.237823486328"/></node>
<node id="45" label="Rv0448c" aliasName="Rv0448c" ><graphics x="1199.3021240234375" y="2673.887840270996"/></node>
<node id="46" label="Rv2434c" aliasName="Rv2434c" ><graphics x="3352.0099487304688" y="4947.19677734375"/></node>
<node id="47" label="Rv2104c" aliasName="Rv2104c" ><graphics x="3519.210693359375" y="1849.138427734375"/></node>
<node id="48" label="Rv2773c" aliasName="dapB" ><graphics x="987.782470703125" y="2641.285629272461"/></node>
<node id="49" label="Rv3125c" aliasName="PPE49" ><graphics x="2359.5769958496094" y="3998.1212158203125"/></node>
<node id="50" label="Rv2914c" aliasName="pknI" ><graphics x="2676.8040466308594" y="1523.140869140625"/></node>
<node id="51" label="Rv0100" aliasName="Rv0100" ><graphics x="6325.3077392578125" y="1001.071044921875"/></node>
<node id="52" label="Rv0101" aliasName="nrp" ><graphics x="6359.9539794921875" y="897.625732421875"/></node>
<node id="53" label="Rv0764c" aliasName="cyp51" ><graphics x="459.11865234375" y="2722.420726776123"/></node>
<node id="54" label="Rv0102" aliasName="Rv0102" ><graphics x="2886.3846130371094" y="986.638427734375"/></node>
<node id="55" label="Rv2771c" aliasName="Rv2771c" ><graphics x="1999.1787109375" y="4154.0635986328125"/></node>
<node id="56" label="Rv3483c" aliasName="Rv3483c" ><graphics x="2037.2456970214844" y="3912.260498046875"/></node>
<node id="57" label="Rv1357c" aliasName="Rv1357c" ><graphics x="5180.77783203125" y="1780.420654296875"/></node>
<node id="58" label="Rv0109" aliasName="PE_PGRS1" ><graphics x="6485.3551025390625" y="897.455322265625"/></node>
<node id="59" label="Rv2487c" aliasName="PE_PGRS42" ><graphics x="2341.49755859375" y="3175.037811279297"/></node>
<node id="60" label="Rv3443c" aliasName="rplM" ><graphics x="4445.3865966796875" y="3014.6168060302734"/></node>
<node id="61" label="Rv0104" aliasName="Rv0104" ><graphics x="3615.3839111328125" y="4667.06005859375"/></node>
<node id="62" label="Rv0106" aliasName="Rv0106" ><graphics x="3201.211669921875" y="4831.43310546875"/></node>
<node id="63" label="Rv3442c" aliasName="rpsI" ><graphics x="4623.30712890625" y="2878.6417846679688"/></node>
<node id="64" label="Rv2433c" aliasName="Rv2433c" ><graphics x="5904.96630859375" y="1090.065673828125"/></node>
<node id="65" label="Rv1316c" aliasName="ogt" ><graphics x="3418.1002197265625" y="3492.068115234375"/></node>
<node id="66" label="Rv2168c" aliasName="Rv2168c" ><graphics x="2621.440818786621" y="6076.168212890625"/></node>
<node id="67" label="Rv3759c" aliasName="proX" ><graphics x="1353.18798828125" y="3674.0392456054688"/></node>
<node id="68" label="Rv2915c" aliasName="Rv2915c" ><graphics x="6941.475341796875" y="625.5594482421875"/></node>
<node id="69" label="Rv2772c" aliasName="Rv2772c" ><graphics x="1009.9749755859375" y="3598.9707641601562"/></node>
<node id="70" label="Rv0158" aliasName="Rv0158" ><graphics x="1431.353271484375" y="1316.1629638671875"/></node>
<node id="71" label="Rv1928c" aliasName="Rv1928c" ><graphics x="5590.989517211914" y="1541.015380859375"/></node>
<node id="72" label="Rv0545c" aliasName="pitA" ><graphics x="3936.0301513671875" y="1903.5142211914062"/></node>
<node id="73" label="Rv0157" aliasName="pntB" ><graphics x="5744.594970703125" y="846.1580810546875"/></node>
<node id="74" label="Rv0156" aliasName="pntAb" ><graphics x="5735.9862060546875" y="1884.482177734375"/></node>
<node id="75" label="Rv2770c" aliasName="PPE44" ><graphics x="2425.4604568481445" y="4779.457763671875"/></node>
<node id="76" label="Rv0155" aliasName="pntAa" ><graphics x="2293.8684997558594" y="3045.1485595703125"/></node>
<node id="77" label="Rv2432c" aliasName="Rv2432c" ><graphics x="2274.189239501953" y="3984.775634765625"/></node>
<node id="78" label="Rv1468c" aliasName="PE_PGRS29" ><graphics x="6991.9879150390625" y="897.455322265625"/></node>
<node id="79" label="Rv2706c" aliasName="Rv2706c" ><graphics x="5429.19287109375" y="989.0161743164062"/></node>
<node id="80" label="Rv0442c" aliasName="PPE10" ><graphics x="4275.4803466796875" y="967.40966796875"/></node>
<node id="81" label="Rv2481c" aliasName="Rv2481c" ><graphics x="6484.8623046875" y="1045.70654296875"/></node>
<node id="82" label="Rv3165c" aliasName="Rv3165c" ><graphics x="5387.604431152344" y="1666.885498046875"/></node>
<node id="83" label="Rv1929c" aliasName="Rv1929c" ><graphics x="5343.271484375" y="768.2254638671875"/></node>
<node id="84" label="Rv0169" aliasName="mce1A" ><graphics x="1686.2210083007812" y="1890.2759399414062"/></node>
<node id="85" label="Rv3014c" aliasName="ligA" ><graphics x="1853.0679931640625" y="3720.7005004882812"/></node>
<node id="86" label="Rv1355c" aliasName="moeY" ><graphics x="2454.5603408813477" y="2433.3287353515625"/></node>
<node id="87" label="Rv0161" aliasName="Rv0161" ><graphics x="6722.612564086914" y="1537.62158203125"/></node>
<node id="88" label="Rv0403c" aliasName="mmpS1" ><graphics x="1849.7614135742188" y="1353.8021240234375"/></node>
<node id="89" label="Rv0164" aliasName="TB18.5" ><graphics x="889.475341796875" y="2522.927230834961"/></node>
<node id="90" label="Rv1252c" aliasName="lprE" ><graphics x="1149.140869140625" y="2400.8641967773438"/></node>
<node id="91" label="Rv0163" aliasName="Rv0163" ><graphics x="5561.55078125" y="519.1431884765625"/></node>
<node id="92" label="Rv0166" aliasName="fadD5" ><graphics x="1862.2224731445312" y="1886.9119873046875"/></node>
<node id="93" label="Rv2493" aliasName="Rv2493" ><graphics x="1517.1336059570312" y="1918.1725463867188"/></node>
<node id="94" label="Rv2494" aliasName="Rv2494" ><graphics x="5605.093505859375" y="719.3309326171875"/></node>
<node id="95" label="Rv0167" aliasName="yrbE1A" ><graphics x="1729.353759765625" y="2322.7217712402344"/></node>
<node id="96" label="Rv0481c" aliasName="Rv0481c" ><graphics x="4025.9344482421875" y="3329.01513671875"/></node>
<node id="97" label="Rv0170" aliasName="mce1B" ><graphics x="1745.1807250976562" y="1879.0034790039062"/></node>
<node id="98" label="Rv1467c" aliasName="fadE15" ><graphics x="2326.157745361328" y="2127.1953125"/></node>
<node id="99" label="Rv0171" aliasName="mce1C" ><graphics x="1652.666015625" y="1845.8219604492188"/></node>
<node id="100" label="Rv2431c" aliasName="PE25" ><graphics x="1774.7815551757812" y="5633.636474609375"/></node>
<node id="101" label="Rv3094c" aliasName="Rv3094c" ><graphics x="7148.255481719971" y="1182.876953125"/></node>
<node id="102" label="Rv2480c" aliasName="Rv2480c" ><graphics x="2637.394317626953" y="6146.0224609375"/></node>
<node id="103" label="Rv1687c" aliasName="Rv1687c" ><graphics x="6054.6473388671875" y="821.3358154296875"/></node>
<node id="104" label="Rv0441c" aliasName="Rv0441c" ><graphics x="3552.2532958984375" y="2568.952911376953"/></node>
<node id="105" label="Rv0338c" aliasName="Rv0338c" ><graphics x="1222.4566650390625" y="2737.411102294922"/></node>
<node id="106" label="Rv3229c" aliasName="Rv3229c" ><graphics x="5272.099945068359" y="1354.8881072998047"/></node>
<node id="107" label="Rv3015c" aliasName="Rv3015c" ><graphics x="1468.9578857421875" y="3909.8074951171875"/></node>
<node id="108" label="Rv1926c" aliasName="mpt63" ><graphics x="2315.598602294922" y="4514.2017822265625"/></node>
<node id="109" label="Rv0136" aliasName="cyp138" ><graphics x="2970.3091430664062" y="1942.0122680664062"/></node>
<node id="110" label="Rv0134" aliasName="ephF" ><graphics x="1774.714111328125" y="3611.3665161132812"/></node>
<node id="111" label="Rv2486" aliasName="echA14" ><graphics x="5128.248046875" y="1844.482177734375"/></node>
<node id="112" label="Rv0130" aliasName="Rv0130" ><graphics x="3262.9296264648438" y="4875.835693359375"/></node>
<node id="113" label="Rv1251c" aliasName="Rv1251c" ><graphics x="6421.62744140625" y="133.3427734375"/></node>
<node id="114" label="Rv2051c" aliasName="ppm1" ><graphics x="2938.989776611328" y="1853.8951416015625"/></node>
<node id="115" label="Rv0121c" aliasName="Rv0121c" ><graphics x="4094.452880859375" y="3356.636474609375"/></node>
<node id="116" label="Rv3093c" aliasName="Rv3093c" ><graphics x="6557.904937744141" y="1828.986572265625"/></node>
<node id="117" label="Rv2918c" aliasName="glnD" ><graphics x="5128.248046875" y="1450.802001953125"/></node>
<node id="118" label="Rv1313c" aliasName="Rv1313c" ><graphics x="1258.7044677734375" y="1139.006591796875"/></node>
<node id="119" label="Rv2492" aliasName="Rv2492" ><graphics x="2250.091522216797" y="3796.0101318359375"/></node>
<node id="120" label="Rv2491" aliasName="Rv2491" ><graphics x="2167.7642822265625" y="3771.20263671875"/></node>
<node id="121" label="Rv3167c" aliasName="Rv3167c" ><graphics x="1747.7849731445312" y="2691.9350357055664"/></node>
<node id="122" label="Rv2483c" aliasName="plsC" ><graphics x="2895.882293701172" y="2850.161178588867"/></node>
<node id="123" label="Rv3217c" aliasName="Rv3217c" ><graphics x="2765.7447204589844" y="3215.0032958984375"/></node>
<node id="124" label="Rv0339c" aliasName="Rv0339c" ><graphics x="5308.682373046875" y="1884.482177734375"/></node>
<node id="125" label="Rv0148" aliasName="Rv0148" ><graphics x="2636.008720397949" y="1295.4844970703125"/></node>
<node id="126" label="Rv1353c" aliasName="Rv1353c" ><graphics x="1215.8953857421875" y="1039.240966796875"/></node>
<node id="127" label="Rv0147" aliasName="Rv0147" ><graphics x="2434.6070709228516" y="1394.478271484375"/></node>
<node id="128" label="Rv0149" aliasName="Rv0149" ><graphics x="2622.0430297851562" y="1221.2930908203125"/></node>
<node id="129" label="Rv0144" aliasName="Rv0144" ><graphics x="2007.346435546875" y="3951.3232421875"/></node>
<node id="130" label="Rv0146" aliasName="Rv0146" ><graphics x="2260.45458984375" y="1542.431396484375"/></node>
<node id="131" label="Rv2471" aliasName="aglA" ><graphics x="6436.929122924805" y="1774.465087890625"/></node>
<node id="132" label="Rv0145" aliasName="Rv0145" ><graphics x="2070.1058349609375" y="1671.10546875"/></node>
<node id="133" label="Rv0140" aliasName="Rv0140" ><graphics x="3343.9486083984375" y="2016.8267211914062"/></node>
<node id="134" label="Rv0142" aliasName="Rv0142" ><graphics x="6741.63134765625" y="1045.70654296875"/></node>
<node id="135" label="Rv1608c" aliasName="bcpB" ><graphics x="3651.626708984375" y="2455.119354248047"/></node>
<node id="136" label="Rv2919c" aliasName="glnB" ><graphics x="1837.9954223632812" y="4017.078369140625"/></node>
<node id="137" label="Rv3092c" aliasName="Rv3092c" ><graphics x="1928.7051391601562" y="1415.112060546875"/></node>
<node id="138" label="Rv1068c" aliasName="PE_PGRS20" ><graphics x="2126.1671142578125" y="2657.166305541992"/></node>
<node id="139" label="Rv2109c" aliasName="prcA" ><graphics x="3070.5560302734375" y="2843.8094024658203"/></node>
<node id="140" label="Rv2482c" aliasName="plsB2" ><graphics x="5638.515625" y="950.3052978515625"/></node>
<node id="141" label="Rv2705c" aliasName="Rv2705c" ><graphics x="2501.69775390625" y="1249.246826171875"/></node>
<node id="142" label="Rv2059" aliasName="Rv2059" ><graphics x="1414.8187255859375" y="4266.4959716796875"/></node>
<node id="143" label="Rv3719" aliasName="Rv3719" ><graphics x="3069.326904296875" y="2568.806396484375"/></node>
<node id="144" label="Rv1757c" aliasName="Rv1757c" ><graphics x="2866.8356323242188" y="6327.64404296875"/></node>
<node id="145" label="Rv0194" aliasName="Rv0194" ><graphics x="4295.6663818359375" y="3594.405029296875"/></node>
<node id="146" label="Rv2467" aliasName="pepN" ><graphics x="2331.471145629883" y="1693.9312744140625"/></node>
<node id="147" label="Rv1760" aliasName="Rv1760" ><graphics x="744.2552490234375" y="3375.3145751953125"/></node>
<node id="148" label="Rv0195" aliasName="Rv0195" ><graphics x="1713.0416259765625" y="1279.2158203125"/></node>
<node id="149" label="Rv3710" aliasName="leuA" ><graphics x="6496.929122924805" y="1774.386962890625"/></node>
<node id="150" label="Rv0196" aliasName="Rv0196" ><graphics x="3105.6008911132812" y="1859.2227783203125"/></node>
<node id="151" label="Rv1763" aliasName="Rv1763" ><graphics x="2829.046600341797" y="6258.562744140625"/></node>
<node id="152" label="Rv3862c" aliasName="whiB6" ><graphics x="5218.93603515625" y="857.455322265625"/></node>
<node id="153" label="Rv0197" aliasName="Rv0197" ><graphics x="3160.5103759765625" y="1877.4794311523438"/></node>
<node id="154" label="Rv0199" aliasName="Rv0199" ><graphics x="2330.7877807617188" y="1616.4381103515625"/></node>
<node id="155" label="Rv3717" aliasName="Rv3717" ><graphics x="3648.9659423828125" y="1226.743896484375"/></node>
<node id="156" label="Rv1769" aliasName="Rv1769" ><graphics x="1384.5916748046875" y="2304.757080078125"/></node>
<node id="157" label="Rv1768" aliasName="PE_PGRS31" ><graphics x="3396.650634765625" y="937.75"/></node>
<node id="158" label="Rv2060" aliasName="Rv2060" ><graphics x="561.7869873046875" y="3570.0021362304688"/></node>
<node id="159" label="Rv3713" aliasName="cobQ2" ><graphics x="2978.707733154297" y="1528.361572265625"/></node>
<node id="160" label="Rv1764" aliasName="Rv1764" ><graphics x="5786.421630859375" y="182.30592727661133"/></node>
<node id="161" label="Rv1767" aliasName="Rv1767" ><graphics x="1507.254150390625" y="1077.710205078125"/></node>
<node id="162" label="Rv3712" aliasName="Rv3712" ><graphics x="466.510009765625" y="2492.6193237304688"/></node>
<node id="163" label="Rv1766" aliasName="Rv1766" ><graphics x="5128.248046875" y="1884.482177734375"/></node>
<node id="164" label="Rv1756c" aliasName="Rv1756c" ><graphics x="5799.831298828125" y="115.21560287475586"/></node>
<node id="165" label="Rv0592" aliasName="mce2D" ><graphics x="2789.198257446289" y="460.7177734375"/></node>
<node id="166" label="Rv0590" aliasName="mce2B" ><graphics x="2255.8046264648438" y="766.7156982421875"/></node>
<node id="167" label="Rv2064" aliasName="cobG" ><graphics x="770.84326171875" y="3522.7608032226562"/></node>
<node id="168" label="Rv2065" aliasName="cobH" ><graphics x="2849.6023559570312" y="3236.8600463867188"/></node>
<node id="169" label="Rv3051c" aliasName="nrdE" ><graphics x="3385.4110717773438" y="2819.5809631347656"/></node>
<node id="170" label="Rv1772" aliasName="Rv1772" ><graphics x="3330.2945556640625" y="1610.3096923828125"/></node>
<node id="171" label="Rv1771" aliasName="Rv1771" ><graphics x="1376.4368896484375" y="1298.7813720703125"/></node>
<node id="172" label="Rv1770" aliasName="Rv1770" ><graphics x="1459.406494140625" y="1350.58251953125"/></node>
<node id="173" label="Rv0879c" aliasName="Rv0879c" ><graphics x="5163.07209777832" y="1490.802001953125"/></node>
<node id="174" label="Rv2074" aliasName="Rv2074" ><graphics x="3855.277587890625" y="1902.14697265625"/></node>
<node id="175" label="Rv2458" aliasName="mmuM" ><graphics x="6884.228546142578" y="1294.486083984375"/></node>
<node id="176" label="Rv2459" aliasName="Rv2459" ><graphics x="2084.9349670410156" y="2146.0381469726562"/></node>
<node id="177" label="Rv1775" aliasName="Rv1775" ><graphics x="3194.5423583984375" y="1324.0269775390625"/></node>
<node id="178" label="Rv0584" aliasName="Rv0584" ><graphics x="5806.694091796875" y="1002.271728515625"/></node>
<node id="179" label="Rv2708c" aliasName="Rv2708c" ><graphics x="3250.456787109375" y="2232.4238891601562"/></node>
<node id="180" label="Rv2034" aliasName="Rv2034" ><graphics x="1021.732177734375" y="2576.4995880126953"/></node>
<node id="181" label="Rv0586" aliasName="Rv0586" ><graphics x="5857.70947265625" y="449.1434326171875"/></node>
<node id="182" label="Rv2032" aliasName="acg" ><graphics x="1797.31884765625" y="4778.0850830078125"/></node>
<node id="183" label="Rv2035" aliasName="Rv2035" ><graphics x="1044.935546875" y="2874.9169540405273"/></node>
<node id="184" label="Rv0581" aliasName="Rv0581" ><graphics x="3190.040283203125" y="1503.2103271484375"/></node>
<node id="185" label="Rv1686c" aliasName="Rv1686c" ><graphics x="6003.4700927734375" y="777.5413818359375"/></node>
<node id="186" label="Rv2800" aliasName="Rv2800" ><graphics x="947.0205078125" y="3472.3875122070312"/></node>
<node id="187" label="Rv2321c" aliasName="rocD2" ><graphics x="972.114501953125" y="4198.5877685546875"/></node>
<node id="188" label="Rv0588" aliasName="yrbE2B" ><graphics x="2247.5953979492188" y="689.45947265625"/></node>
<node id="189" label="Rv2805" aliasName="Rv2805" ><graphics x="5181.01123046875" y="1218.6298828125"/></node>
<node id="190" label="Rv0587" aliasName="yrbE2A" ><graphics x="2206.3585815429688" y="585.670166015625"/></node>
<node id="191" label="Rv0589" aliasName="mce2A" ><graphics x="2314.270492553711" y="822.470947265625"/></node>
<node id="192" label="Rv3711c" aliasName="dnaQ" ><graphics x="3442.6873779296875" y="1523.8736572265625"/></node>
<node id="193" label="Rv0176" aliasName="Rv0176" ><graphics x="3043.9500732421875" y="3305.5833129882812"/></node>
<node id="194" label="Rv2809" aliasName="Rv2809" ><graphics x="3075.6735229492188" y="1743.2628173828125"/></node>
<node id="195" label="Rv0178" aliasName="Rv0178" ><graphics x="1527.35009765625" y="1743.8836059570312"/></node>
<node id="196" label="Rv1645c" aliasName="Rv1645c" ><graphics x="5996.502151489258" y="1540.757568359375"/></node>
<node id="197" label="Rv0172" aliasName="mce1D" ><graphics x="1598.0599975585938" y="1803.5553588867188"/></node>
<node id="198" label="Rv0173" aliasName="lprK" ><graphics x="1691.7169189453125" y="2104.4614868164062"/></node>
<node id="199" label="Rv1741" aliasName="Rv1741" ><graphics x="1559.8472900390625" y="1148.087158203125"/></node>
<node id="200" label="Rv0174" aliasName="mce1F" ><graphics x="1613.4152221679688" y="1737.12890625"/></node>
<node id="201" label="Rv2443" aliasName="dctA" ><graphics x="5642.05517578125" y="1581.834716796875"/></node>
<node id="202" label="Rv0175" aliasName="Rv0175" ><graphics x="1375.032470703125" y="1661.4801025390625"/></node>
<node id="203" label="Rv1740" aliasName="Rv1740" ><graphics x="6008.508026123047" y="1353.335693359375"/></node>
<node id="204" label="Rv2320c" aliasName="rocE" ><graphics x="1547.9326782226562" y="4093.8798828125"/></node>
<node id="205" label="Rv1743" aliasName="pknE" ><graphics x="1445.5810546875" y="3623.3792114257812"/></node>
<node id="206" label="Rv1742" aliasName="Rv1742" ><graphics x="747.6151123046875" y="2487.9622802734375"/></node>
<node id="207" label="Rv0878c" aliasName="PPE13" ><graphics x="4142.310302734375" y="1045.298828125"/></node>
<node id="208" label="Rv1746" aliasName="pknF" ><graphics x="6951.3421630859375" y="946.608154296875"/></node>
<node id="209" label="Rv0902c" aliasName="prrB" ><graphics x="5230.5166015625" y="1626.5625"/></node>
<node id="210" label="Rv1748" aliasName="Rv1748" ><graphics x="1878.7525634765625" y="3116.426483154297"/></node>
<node id="211" label="Rv1685c" aliasName="Rv1685c" ><graphics x="5994.1854248046875" y="840.1561279296875"/></node>
<node id="212" label="Rv0570" aliasName="nrdZ" ><graphics x="1957.4400024414062" y="4722.29541015625"/></node>
<node id="213" label="Rv1532c" aliasName="Rv1532c" ><graphics x="6099.669727325439" y="1182.876953125"/></node>
<node id="214" label="Rv0190" aliasName="Rv0190" ><graphics x="2773.956787109375" y="930.4698486328125"/></node>
<node id="215" label="Rv0187" aliasName="Rv0187" ><graphics x="922.2227783203125" y="4080.758056640625"/></node>
<node id="216" label="Rv0188" aliasName="Rv0188" ><graphics x="3428.7652587890625" y="2232.18408203125"/></node>
<node id="217" label="Rv3579c" aliasName="Rv3579c" ><graphics x="5466.114181518555" y="1747.898193359375"/></node>
<node id="218" label="Rv0185" aliasName="Rv0185" ><graphics x="3212.9033203125" y="3803.1680908203125"/></node>
<node id="219" label="Rv1752" aliasName="Rv1752" ><graphics x="2921.1294555664062" y="20.0"/></node>
<node id="220" label="Rv0186" aliasName="bglS" ><graphics x="3466.3048706054688" y="3610.0972290039062"/></node>
<node id="221" label="Rv0183" aliasName="Rv0183" ><graphics x="5535.86279296875" y="593.7896728515625"/></node>
<node id="222" label="Rv0277c" aliasName="Rv0277c" ><graphics x="6899.90657043457" y="1895.289306640625"/></node>
<node id="223" label="Rv0184" aliasName="Rv0184" ><graphics x="3424.8335571289062" y="3790.7288818359375"/></node>
<node id="224" label="Rv2436" aliasName="rbsK" ><graphics x="6737.261154174805" y="1774.343505859375"/></node>
<node id="225" label="Rv3750c" aliasName="Rv3750c" ><graphics x="2613.5183029174805" y="2525.7403717041016"/></node>
<node id="226" label="Rv0903c" aliasName="prrA" ><graphics x="6387.95361328125" y="636.1392822265625"/></node>
<node id="227" label="Rv2050" aliasName="Rv2050" ><graphics x="3225.98828125" y="1742.6588134765625"/></node>
<node id="228" label="Rv0394c" aliasName="Rv0394c" ><graphics x="837.9783935546875" y="2125.4896240234375"/></node>
<node id="229" label="Rv2633c" aliasName="Rv2633c" ><graphics x="3010.0226135253906" y="2116.0676879882812"/></node>
<node id="230" label="Rv2058c" aliasName="rpmB" ><graphics x="260.61767578125" y="3106.6155395507812"/></node>
<node id="231" label="Rv2912c" aliasName="Rv2912c" ><graphics x="2332.682174682617" y="4084.41748046875"/></node>
<node id="232" label="Rv2018" aliasName="Rv2018" ><graphics x="2315.1887969970703" y="1205.27783203125"/></node>
<node id="233" label="Rv2017" aliasName="Rv2017" ><graphics x="2327.3194427490234" y="1502.14306640625"/></node>
<node id="234" label="Rv2865" aliasName="Rv2865" ><graphics x="3085.7177124023438" y="1660.5032958984375"/></node>
<node id="235" label="Rv3607c" aliasName="folB" ><graphics x="2107.654510498047" y="2937.3509826660156"/></node>
<node id="236" label="Rv2859c" aliasName="Rv2859c" ><graphics x="6691.2969970703125" y="1666.885498046875"/></node>
<node id="237" label="Rv2016" aliasName="Rv2016" ><graphics x="1058.406005859375" y="2739.413158416748"/></node>
<node id="238" label="Rv2863" aliasName="Rv2863" ><graphics x="3911.5379638671875" y="3322.8737182617188"/></node>
<node id="239" label="Rv2014" aliasName="Rv2014" ><graphics x="1266.07275390625" y="2597.0746459960938"/></node>
<node id="240" label="Rv2013" aliasName="Rv2013" ><graphics x="1715.69091796875" y="1368.0848388671875"/></node>
<node id="241" label="Rv1726" aliasName="Rv1726" ><graphics x="1371.31494140625" y="766.0740966796875"/></node>
<node id="242" label="Rv2428" aliasName="ahpC" ><graphics x="2387.7689056396484" y="1324.8349609375"/></node>
<node id="243" label="Rv1727" aliasName="Rv1727" ><graphics x="5960.182815551758" y="1490.802001953125"/></node>
<node id="244" label="Rv2429" aliasName="ahpD" ><graphics x="2485.067768096924" y="1368.8994140625"/></node>
<node id="245" label="Rv2377c" aliasName="mbtH" ><graphics x="1231.8238525390625" y="3149.315399169922"/></node>
<node id="246" label="Rv2990c" aliasName="Rv2990c" ><graphics x="655.996337890625" y="3081.223907470703"/></node>
<node id="247" label="Rv1135c" aliasName="PPE16" ><graphics x="4192.64990234375" y="990.4114990234375"/></node>
<node id="248" label="Rv2950c" aliasName="fadD29" ><graphics x="4627.283935546875" y="3087.011016845703"/></node>
<node id="249" label="Rv2422" aliasName="Rv2422" ><graphics x="1544.146484375" y="5568.02490234375"/></node>
<node id="250" label="Rv2423" aliasName="Rv2423" ><graphics x="1288.844482421875" y="4056.1756591796875"/></node>
<node id="251" label="Rv2162c" aliasName="PE_PGRS38" ><graphics x="2508.610372543335" y="3042.7269592285156"/></node>
<node id="252" label="Rv2210c" aliasName="ilvE" ><graphics x="6197.0892333984375" y="1840.661865234375"/></node>
<node id="253" label="Rv2057c" aliasName="rpmG" ><graphics x="243.12060546875" y="3164.9645385742188"/></node>
<node id="254" label="Rv2634c" aliasName="PE_PGRS46" ><graphics x="2468.079803466797" y="3209.6280517578125"/></node>
<node id="255" label="Rv2778c" aliasName="Rv2778c" ><graphics x="7013.3377685546875" y="1395.193115234375"/></node>
<node id="256" label="Rv2853" aliasName="PE_PGRS48" ><graphics x="1329.34423828125" y="4575.8524169921875"/></node>
<node id="257" label="Rv3608c" aliasName="folP1" ><graphics x="2411.363998413086" y="2725.5720977783203"/></node>
<node id="258" label="Rv3753c" aliasName="Rv3753c" ><graphics x="3339.0946044921875" y="2584.5552673339844"/></node>
<node id="259" label="Rv2097c" aliasName="Rv2097c" ><graphics x="3330.5073852539062" y="2734.8258056640625"/></node>
<node id="260" label="Rv1738" aliasName="Rv1738" ><graphics x="1561.7727661132812" y="4436.2017822265625"/></node>
<node id="261" label="Rv2376c" aliasName="cfp2" ><graphics x="2696.101593017578" y="2016.8779296875"/></node>
<node id="262" label="Rv2161c" aliasName="Rv2161c" ><graphics x="2413.3399353027344" y="3275.8735961914062"/></node>
<node id="263" label="Rv3485c" aliasName="Rv3485c" ><graphics x="7108.506622314453" y="1322.48876953125"/></node>
<node id="264" label="Rv1921c" aliasName="lppF" ><graphics x="1536.7218627929688" y="538.976806640625"/></node>
<node id="265" label="Rv2412" aliasName="rpsT" ><graphics x="4390.6092529296875" y="3054.4796752929688"/></node>
<node id="266" label="Rv1640c" aliasName="lysS" ><graphics x="6074.7626953125" y="1075.9666748046875"/></node>
<node id="267" label="Rv0279c" aliasName="PE_PGRS4" ><graphics x="3317.3987426757812" y="2682.500534057617"/></node>
<node id="268" label="Rv0875c" aliasName="Rv0875c" ><graphics x="2920.0711364746094" y="2766.3781192302704"/></node>
<node id="269" label="Rv2056c" aliasName="rpsN" ><graphics x="331.710205078125" y="3147.1819458007812"/></node>
<node id="270" label="Rv2777c" aliasName="Rv2777c" ><graphics x="1438.3502197265625" y="2091.224365234375"/></node>
<node id="271" label="Rv2325c" aliasName="Rv2325c" ><graphics x="1818.1560668945312" y="3607.9963989257812"/></node>
<node id="272" label="Rv1707" aliasName="Rv1707" ><graphics x="6323.5068359375" y="1603.1885986328125"/></node>
<node id="273" label="Rv2910c" aliasName="Rv2910c" ><graphics x="1874.7640991210938" y="4446.3515625"/></node>
<node id="274" label="Rv3285" aliasName="accA3" ><graphics x="2423.327964782715" y="2584.0518798828125"/></node>
<node id="275" label="Rv3688c" aliasName="Rv3688c" ><graphics x="1618.6597900390625" y="5028.076416015625"/></node>
<node id="276" label="Rv2993c" aliasName="Rv2993c" ><graphics x="7039.039886474609" y="1835.127197265625"/></node>
<node id="277" label="Rv1700" aliasName="Rv1700" ><graphics x="3765.453857421875" y="838.067626953125"/></node>
<node id="278" label="Rv2379c" aliasName="mbtF" ><graphics x="1266.0628662109375" y="2918.0143432617188"/></node>
<node id="279" label="Rv1701" aliasName="xerD" ><graphics x="3866.5389404296875" y="860.5216064453125"/></node>
<node id="280" label="Rv3295" aliasName="Rv3295" ><graphics x="2098.3217163085938" y="1616.04931640625"/></node>
<node id="281" label="Rv0129c" aliasName="fbpC" ><graphics x="3687.3004150390625" y="1584.5355224609375"/></node>
<node id="282" label="Rv3715c" aliasName="recR" ><graphics x="2908.6776733398438" y="2549.8026580810547"/></node>
<node id="283" label="Rv3294" aliasName="Rv3294" ><graphics x="1900.1318359375" y="4375.09326171875"/></node>
<node id="284" label="Rv0330c" aliasName="Rv0330c" ><graphics x="515.141357421875" y="2375.01806640625"/></node>
<node id="285" label="Rv2831" aliasName="echA16" ><graphics x="2802.650665283203" y="1560.4881591796875"/></node>
<node id="286" label="Rv2006" aliasName="otsB1" ><graphics x="6099.97119140625" y="556.4046630859375"/></node>
<node id="287" label="Rv2632c" aliasName="Rv2632c" ><graphics x="2196.6928100585938" y="2761.50120306015"/></node>
<node id="288" label="Rv2214c" aliasName="ephD" ><graphics x="3243.5760498046875" y="448.543701171875"/></node>
<node id="289" label="Rv3296" aliasName="lhr" ><graphics x="3144.7353515625" y="3656.3289794921875"/></node>
<node id="290" label="Rv1719" aliasName="Rv1719" ><graphics x="2078.316864013672" y="4211.2318115234375"/></node>
<node id="291" label="Rv3755c" aliasName="Rv3755c" ><graphics x="1584.7864990234375" y="5448.700439453125"/></node>
<node id="292" label="Rv1718" aliasName="Rv1718" ><graphics x="1964.0585327148438" y="3925.369873046875"/></node>
<node id="293" label="Rv1717" aliasName="Rv1717" ><graphics x="6347.875991821289" y="1490.802001953125"/></node>
<node id="294" label="Rv2000" aliasName="Rv2000" ><graphics x="5784.17333984375" y="1820.420654296875"/></node>
<node id="295" label="Rv2002" aliasName="fabG3" ><graphics x="2735.487091064453" y="4580.487548828125"/></node>
<node id="296" label="Rv2858c" aliasName="aldC" ><graphics x="6658.391296386719" y="1895.659423828125"/></node>
<node id="297" label="Rv1711" aliasName="Rv1711" ><graphics x="2719.729034423828" y="5149.051513671875"/></node>
<node id="298" label="Rv1712" aliasName="cmk" ><graphics x="6697.831298828125" y="1624.329833984375"/></node>
<node id="299" label="Rv2378c" aliasName="mbtG" ><graphics x="1342.1563720703125" y="2997.0155334472656"/></node>
<node id="300" label="Rv1710" aliasName="Rv1710" ><graphics x="6900.807460784912" y="1938.096923828125"/></node>
<node id="301" label="Rv1715" aliasName="fadB3" ><graphics x="1772.670166015625" y="5007.948974609375"/></node>
<node id="302" label="Rv1716" aliasName="Rv1716" ><graphics x="2977.0216674804688" y="3648.4177856445312"/></node>
<node id="303" label="Rv1714" aliasName="Rv1714" ><graphics x="3089.9972534179688" y="4879.80810546875"/></node>
<node id="304" label="Rv2163c" aliasName="pbpB" ><graphics x="3933.5384521484375" y="938.8975830078125"/></node>
<node id="305" label="Rv3661" aliasName="Rv3661" ><graphics x="3195.0213623046875" y="2545.9253997802734"/></node>
<node id="306" label="Rv2955c" aliasName="Rv2955c" ><graphics x="1120.390625" y="3700.4556274414062"/></node>
<node id="307" label="Rv3799c" aliasName="accD4" ><graphics x="1993.0257568359375" y="2321.7323303222656"/></node>
<node id="308" label="Rv0639" aliasName="nusG" ><graphics x="4464.64208984375" y="3312.5028076171875"/></node>
<node id="309" label="Rv1439c" aliasName="Rv1439c" ><graphics x="6839.08772277832" y="1884.482177734375"/></node>
<node id="310" label="Rv2814c" aliasName="Rv2814c" ><graphics x="5900.083251953125" y="288.6214599609375"/></node>
<node id="311" label="Rv3280" aliasName="accD5" ><graphics x="3428.8674926757812" y="2519.521759033203"/></node>
<node id="312" label="Rv2368c" aliasName="phoH1" ><graphics x="3125.9628295898438" y="2932.3551025390625"/></node>
<node id="313" label="Rv3389c" aliasName="Rv3389c" ><graphics x="1346.032958984375" y="2131.4464111328125"/></node>
<node id="314" label="Rv2895c" aliasName="viuB" ><graphics x="1433.6949462890625" y="3770.1912841796875"/></node>
<node id="315" label="Rv3283" aliasName="sseA" ><graphics x="2990.2234497070312" y="2354.703887939453"/></node>
<node id="316" label="Rv3716c" aliasName="Rv3716c" ><graphics x="2850.758331298828" y="2480.1751708984375"/></node>
<node id="317" label="Rv3284" aliasName="Rv3284" ><graphics x="3155.3314819335938" y="2865.221809387207"/></node>
<node id="318" label="Rv2742c" aliasName="Rv2742c" ><graphics x="6867.551136016846" y="1182.876953125"/></node>
<node id="319" label="Rv3281" aliasName="Rv3281" ><graphics x="3505.5160522460938" y="2498.705535888672"/></node>
<node id="320" label="Rv3282" aliasName="maf" ><graphics x="2804.3959350585938" y="992.4747314453125"/></node>
<node id="321" label="Rv3277" aliasName="Rv3277" ><graphics x="2892.1712036132812" y="2597.1616821289062"/></node>
<node id="322" label="Rv3697c" aliasName="Rv3697c" ><graphics x="3468.733642578125" y="1663.55517578125"/></node>
<node id="323" label="Rv2775" aliasName="Rv2775" ><graphics x="2433.5835189819336" y="559.66162109375"/></node>
<node id="324" label="Rv3604c" aliasName="Rv3604c" ><graphics x="941.356201171875" y="2348.7601928710938"/></node>
<node id="325" label="Rv0638" aliasName="secE" ><graphics x="4542.225341796875" y="3354.6619873046875"/></node>
<node id="326" label="Rv3670" aliasName="ephE" ><graphics x="3523.8536376953125" y="2959.3179473876953"/></node>
<node id="327" label="Rv3675" aliasName="Rv3675" ><graphics x="3150.9560546875" y="1370.7093505859375"/></node>
<node id="328" label="Rv0872c" aliasName="PE_PGRS15" ><graphics x="6424.47314453125" y="510.9427490234375"/></node>
<node id="329" label="Rv2743c" aliasName="Rv2743c" ><graphics x="3669.0233154296875" y="2182.4874877929688"/></node>
<node id="330" label="Rv3270" aliasName="ctpC" ><graphics x="5676.3134765625" y="846.3717041015625"/></node>
<node id="331" label="Rv0047c" aliasName="Rv0047c" ><graphics x="3667.143798828125" y="1902.2451782226562"/></node>
<node id="332" label="Rv2369c" aliasName="Rv2369c" ><graphics x="3363.706298828125" y="1889.8701782226562"/></node>
<node id="333" label="Rv3272" aliasName="Rv3272" ><graphics x="2857.645294189453" y="1070.7369384765625"/></node>
<node id="334" label="Rv2507" aliasName="Rv2507" ><graphics x="3240.0408935546875" y="2715.361759185791"/></node>
<node id="335" label="Rv0641" aliasName="rplA" ><graphics x="6094.105407714844" y="1666.885498046875"/></node>
<node id="336" label="Rv2509" aliasName="Rv2509" ><graphics x="1739.494140625" y="2740.1767234802246"/></node>
<node id="337" label="Rv2780" aliasName="ald" ><graphics x="2906.6107788085938" y="1804.0328979492188"/></node>
<node id="338" label="Rv0640" aliasName="rplK" ><graphics x="4342.2545166015625" y="3251.3654174804688"/></node>
<node id="339" label="Rv2154c" aliasName="ftsW" ><graphics x="3793.880126953125" y="1098.9588623046875"/></node>
<node id="340" label="Rv3268" aliasName="Rv3268" ><graphics x="3824.634521484375" y="1448.3428955078125"/></node>
<node id="341" label="Rv3603c" aliasName="Rv3603c" ><graphics x="7088.876953125" y="773.5780029296875"/></node>
<node id="342" label="Rv3267" aliasName="Rv3267" ><graphics x="3924.653564453125" y="1419.9361572265625"/></node>
<node id="343" label="Rv0008c" aliasName="Rv0008c" ><graphics x="2251.756591796875" y="4458.6055908203125"/></node>
<node id="344" label="Rv3269" aliasName="Rv3269" ><graphics x="5680.6533203125" y="782.8631591796875"/></node>
<node id="345" label="Rv0649" aliasName="fabD2" ><graphics x="3752.895263671875" y="2814.5296058654785"/></node>
<node id="346" label="Rv2788" aliasName="sirR" ><graphics x="4236.958740234375" y="3474.9578857421875"/></node>
<node id="347" label="Rv0648" aliasName="Rv0648" ><graphics x="6096.141357421875" y="77.6826171875"/></node>
<node id="348" label="Rv2092c" aliasName="helY" ><graphics x="2612.5666427612305" y="1987.1046142578125"/></node>
<node id="349" label="Rv3583c" aliasName="Rv3583c" ><graphics x="2848.5363159179688" y="1336.89501953125"/></node>
<node id="350" label="Rv0617" aliasName="Rv0617" ><graphics x="5128.248046875" y="1707.898193359375"/></node>
<node id="351" label="Rv3643" aliasName="Rv3643" ><graphics x="6766.332275390625" y="206.47314453125"/></node>
<node id="352" label="Rv0618" aliasName="galTa" ><graphics x="6580.6788330078125" y="1703.0732612609863"/></node>
<node id="353" label="Rv2816c" aliasName="Rv2816c" ><graphics x="6735.523193359375" y="449.1434326171875"/></node>
<node id="354" label="Rv0619" aliasName="galTb" ><graphics x="2245.3787536621094" y="4063.7098388671875"/></node>
<node id="355" label="Rv1184c" aliasName="Rv1184c" ><graphics x="2678.730499267578" y="2257.674285888672"/></node>
<node id="356" label="Rv3057c" aliasName="Rv3057c" ><graphics x="1155.0067138671875" y="5182.69775390625"/></node>
<node id="357" label="Rv3262" aliasName="fbiB" ><graphics x="2457.276924133301" y="909.6328125"/></node>
<node id="358" label="Rv3649" aliasName="Rv3649" ><graphics x="6385.887222290039" y="1539.441650390625"/></node>
<node id="359" label="Rv3694c" aliasName="Rv3694c" ><graphics x="1166.775146484375" y="3911.9105224609375"/></node>
<node id="360" label="Rv0659c" aliasName="Rv0659c" ><graphics x="3757.9576416015625" y="1759.7940673828125"/></node>
<node id="361" label="Rv3645" aliasName="Rv3645" ><graphics x="3117.2734375" y="1426.910888671875"/></node>
<node id="362" label="Rv2095c" aliasName="Rv2095c" ><graphics x="2114.6928100585938" y="1725.052001953125"/></node>
<node id="363" label="Rv2750" aliasName="Rv2750" ><graphics x="2071.631622314453" y="5061.9296875"/></node>
<node id="364" label="Rv2155c" aliasName="murD" ><graphics x="3767.4022216796875" y="1293.33447265625"/></node>
<node id="365" label="Rv2892c" aliasName="PPE45" ><graphics x="2591.7446784973145" y="1669.48828125"/></node>
<node id="366" label="Rv2222c" aliasName="glnA2" ><graphics x="3708.866943359375" y="1824.0282592773438"/></node>
<node id="367" label="Rv3058c" aliasName="Rv3058c" ><graphics x="3579.52587890625" y="2742.5187187194824"/></node>
<node id="368" label="Rv3582c" aliasName="ispD" ><graphics x="5376.507717132568" y="1938.096923828125"/></node>
<node id="369" label="Rv0614" aliasName="Rv0614" ><graphics x="6919.7855224609375" y="1395.193115234375"/></node>
<node id="370" label="Rv3606c" aliasName="folK" ><graphics x="2506.9176712036133" y="2456.8626098632812"/></node>
<node id="371" label="Rv0615" aliasName="Rv0615" ><graphics x="1676.9595336914062" y="2729.339797973633"/></node>
<node id="372" label="Rv3652" aliasName="PE_PGRS60" ><graphics x="1845.3021850585938" y="1944.7430419921875"/></node>
<node id="373" label="Rv3653" aliasName="PE_PGRS61" ><graphics x="2095.051055908203" y="3373.1646728515625"/></node>
<node id="374" label="Rv2815c" aliasName="Rv2815c" ><graphics x="2789.0430450439453" y="6111.121826171875"/></node>
<node id="375" label="Rv3650" aliasName="PE33" ><graphics x="3977.374755859375" y="1331.4117431640625"/></node>
<node id="376" label="Rv3651" aliasName="Rv3651" ><graphics x="3375.9898681640625" y="2483.689453125"/></node>
<node id="377" label="Rv0045c" aliasName="Rv0045c" ><graphics x="1153.0875244140625" y="946.26416015625"/></node>
<node id="378" label="Rv2261c" aliasName="Rv2261c" ><graphics x="1745.5586547851562" y="4177.3836669921875"/></node>
<node id="379" label="Rv2094c" aliasName="tatA" ><graphics x="3052.349853515625" y="2297.7515563964844"/></node>
<node id="380" label="Rv3696c" aliasName="glpK" ><graphics x="6177.1427001953125" y="844.1069946289062"/></node>
<node id="381" label="Rv0623" aliasName="Rv0623" ><graphics x="496.260986328125" y="3018.977005004883"/></node>
<node id="382" label="Rv0622" aliasName="Rv0622" ><graphics x="6583.19140625" y="1126.87841796875"/></node>
<node id="383" label="Rv0621" aliasName="Rv0621" ><graphics x="5899.2227783203125" y="782.0092849731445"/></node>
<node id="384" label="Rv0627" aliasName="Rv0627" ><graphics x="3902.7696533203125" y="2903.9202880859375"/></node>
<node id="385" label="Rv2765" aliasName="Rv2765" ><graphics x="5799.031005859375" y="1045.70654296875"/></node>
<node id="386" label="Rv3581c" aliasName="ispF" ><graphics x="2162.4639282226562" y="4089.456787109375"/></node>
<node id="387" label="Rv1698" aliasName="Rv1698" ><graphics x="3790.6905517578125" y="1502.7781982421875"/></node>
<node id="388" label="Rv1699" aliasName="pyrG" ><graphics x="1902.2784423828125" y="3597.849853515625"/></node>
<node id="389" label="Rv2746c" aliasName="pgsA3" ><graphics x="1854.0689697265625" y="2740.856195449829"/></node>
<node id="390" label="Rv1435c" aliasName="Rv1435c" ><graphics x="3716.1263427734375" y="1268.53271484375"/></node>
<node id="391" label="Rv3623" aliasName="lpqG" ><graphics x="3807.1956787109375" y="1701.8800048828125"/></node>
<node id="392" label="Rv0657c" aliasName="Rv0657c" ><graphics x="4197.47802734375" y="1671.937744140625"/></node>
<node id="393" label="Rv0384c" aliasName="clpB" ><graphics x="3183.303466796875" y="2047.813232421875"/></node>
<node id="394" label="Rv1690" aliasName="lprJ" ><graphics x="3135.7957763671875" y="1253.17236328125"/></node>
<node id="395" label="Rv1693" aliasName="Rv1693" ><graphics x="6311.5111083984375" y="1703.812744140625"/></node>
<node id="396" label="Rv1695" aliasName="ppnK" ><graphics x="6360.9820556640625" y="1666.885498046875"/></node>
<node id="397" label="Rv1697" aliasName="Rv1697" ><graphics x="3775.264892578125" y="1442.5416259765625"/></node>
<node id="398" label="Rv0675" aliasName="echA5" ><graphics x="5702.89501953125" y="508.900390625"/></node>
<node id="399" label="Rv2852c" aliasName="mqo" ><graphics x="1180.1593017578125" y="3456.8564453125"/></node>
<node id="400" label="Rv0678" aliasName="Rv0678" ><graphics x="4060.0684814453125" y="2777.0834770202637"/></node>
<node id="401" label="Rv1290c" aliasName="Rv1290c" ><graphics x="3655.3885498046875" y="3974.4974365234375"/></node>
<node id="402" label="Rv1284" aliasName="Rv1284" ><graphics x="2256.0669555664062" y="2776.210485458374"/></node>
<node id="403" label="Rv3600c" aliasName="Rv3600c" ><graphics x="3475.611328125" y="2086.098876953125"/></node>
<node id="404" label="Rv1286" aliasName="cysN" ><graphics x="2735.423614501953" y="2144.3356323242188"/></node>
<node id="405" label="Rv0673" aliasName="echA4" ><graphics x="6784.162841796875" y="570.2655029296875"/></node>
<node id="406" label="Rv1285" aliasName="cysD" ><graphics x="2705.0523834228516" y="2088.4039916992188"/></node>
<node id="407" label="Rv2890c" aliasName="rpsB" ><graphics x="4538.217529296875" y="2962.471221923828"/></node>
<node id="408" label="Rv0674" aliasName="Rv0674" ><graphics x="6807.510498046875" y="630.0989990234375"/></node>
<node id="409" label="Rv1288" aliasName="Rv1288" ><graphics x="2768.490249633789" y="2196.3981323242188"/></node>
<node id="410" label="Rv1287" aliasName="Rv1287" ><graphics x="1219.578857421875" y="1989.0316162109375"/></node>
<node id="411" label="Rv0670" aliasName="end" ><graphics x="2202.4063110351562" y="1454.460693359375"/></node>
<node id="412" label="Rv0658c" aliasName="Rv0658c" ><graphics x="6251.5111083984375" y="1704.7554931640625"/></node>
<node id="413" label="Rv1201c" aliasName="Rv1201c" ><graphics x="1961.9140014648438" y="1138.5179443359375"/></node>
<node id="414" label="Rv3637" aliasName="Rv3637" ><graphics x="2320.9783630371094" y="2063.1830444335938"/></node>
<node id="415" label="Rv1014c" aliasName="pth" ><graphics x="1717.9735717773438" y="2453.476287841797"/></node>
<node id="416" label="Rv3636" aliasName="Rv3636" ><graphics x="1979.3308715820312" y="2088.2750244140625"/></node>
<node id="417" label="Rv1688" aliasName="mpg" ><graphics x="5971.2569580078125" y="719.3309326171875"/></node>
<node id="418" label="Rv2958c" aliasName="Rv2958c" ><graphics x="6751.2969970703125" y="1701.209716796875"/></node>
<node id="419" label="Rv0383c" aliasName="Rv0383c" ><graphics x="3145.6512451171875" y="1939.00390625"/></node>
<node id="420" label="Rv1681" aliasName="moeX" ><graphics x="3102.078369140625" y="2039.802978515625"/></node>
<node id="421" label="Rv3054c" aliasName="Rv3054c" ><graphics x="3298.5111083984375" y="2044.0565185546875"/></node>
<node id="422" label="Rv1682" aliasName="Rv1682" ><graphics x="1169.5946044921875" y="5399.152587890625"/></node>
<node id="423" label="Rv3588c" aliasName="Rv3588c" ><graphics x="3341.010986328125" y="1801.3120727539062"/></node>
<node id="424" label="Rv1680" aliasName="Rv1680" ><graphics x="2504.1378288269043" y="982.3834228515625"/></node>
<node id="425" label="Rv2330c" aliasName="lppP" ><graphics x="1321.44482421875" y="1893.4050903320312"/></node>
<node id="426" label="Rv3630" aliasName="Rv3630" ><graphics x="5578.560760498047" y="1294.486083984375"/></node>
<node id="427" label="Rv3633" aliasName="Rv3633" ><graphics x="2217.0769958496094" y="2085.435546875"/></node>
<node id="428" label="Rv1684" aliasName="Rv1684" ><graphics x="6597.6676025390625" y="1884.482177734375"/></node>
<node id="429" label="Rv3228" aliasName="Rv3228" ><graphics x="3394.977294921875" y="4206.20703125"/></node>
<node id="430" label="Rv0688" aliasName="Rv0688" ><graphics x="2563.882593154907" y="3774.2450561523438"/></node>
<node id="431" label="Rv0687" aliasName="fabG" ><graphics x="3236.6679077148438" y="2035.5266723632812"/></node>
<node id="432" label="Rv1297" aliasName="rho" ><graphics x="1372.983642578125" y="2513.2987213134766"/></node>
<node id="433" label="Rv0684" aliasName="fusA1" ><graphics x="4463.089111328125" y="2814.429489135742"/></node>
<node id="434" label="Rv0953c" aliasName="Rv0953c" ><graphics x="1218.5272216796875" y="3553.9528198242188"/></node>
<node id="435" label="Rv0685" aliasName="tuf" ><graphics x="4143.4583740234375" y="3010.000473022461"/></node>
<node id="436" label="Rv1295" aliasName="thrC" ><graphics x="1888.8126831054688" y="3329.07470703125"/></node>
<node id="437" label="Rv1960c" aliasName="Rv1960c" ><graphics x="6641.515380859375" y="267.9166259765625"/></node>
<node id="438" label="Rv0682" aliasName="rpsL" ><graphics x="4372.14453125" y="2957.3927307128906"/></node>
<node id="439" label="Rv0683" aliasName="rpsG" ><graphics x="4312.792724609375" y="3058.2188415527344"/></node>
<node id="440" label="Rv1294" aliasName="thrA" ><graphics x="2628.0701599121094" y="761.7296142578125"/></node>
<node id="441" label="Rv3224" aliasName="Rv3224" ><graphics x="5672.675476074219" y="1890.749755859375"/></node>
<node id="442" label="Rv1299" aliasName="prfA" ><graphics x="2095.626251220703" y="4043.3868408203125"/></node>
<node id="443" label="Rv1753c" aliasName="PPE24" ><graphics x="1448.9237060546875" y="950.2772216796875"/></node>
<node id="444" label="Rv1015c" aliasName="rplY" ><graphics x="4696.235107421875" y="3034.979217529297"/></node>
<node id="445" label="Rv1676" aliasName="Rv1676" ><graphics x="3645.59423828125" y="759.255615234375"/></node>
<node id="446" label="Rv2744c" aliasName="35kd_ag" ><graphics x="3565.7412109375" y="2197.8017578125"/></node>
<node id="447" label="Rv1677" aliasName="dsbF" ><graphics x="7120.018341064453" y="1581.834716796875"/></node>
<node id="448" label="Rv1678" aliasName="Rv1678" ><graphics x="1902.0413818359375" y="3811.7900390625"/></node>
<node id="449" label="Rv3917c" aliasName="parB" ><graphics x="3039.0303955078125" y="1581.0533447265625"/></node>
<node id="450" label="Rv3053c" aliasName="nrdH" ><graphics x="3610.82763671875" y="2868.590286254883"/></node>
<node id="451" label="Rv3641c" aliasName="fic" ><graphics x="5516.882080078125" y="1215.75927734375"/></node>
<node id="452" label="Rv3587c" aliasName="Rv3587c" ><graphics x="3831.7855224609375" y="1741.15966796875"/></node>
<node id="453" label="Rv1671" aliasName="Rv1671" ><graphics x="2063.7425537109375" y="3257.916748046875"/></node>
<node id="454" label="Rv0654" aliasName="Rv0654" ><graphics x="2379.3731994628906" y="2173.24853515625"/></node>
<node id="455" label="Rv3640c" aliasName="Rv3640c" ><graphics x="1650.1959838867188" y="3944.9857177734375"/></node>
<node id="456" label="Rv0655" aliasName="mkl" ><graphics x="2161.4413146972656" y="1649.911865234375"/></node>
<node id="457" label="Rv2850c" aliasName="Rv2850c" ><graphics x="1651.1585693359375" y="4970.21240234375"/></node>
<node id="458" label="Rv2091c" aliasName="Rv2091c" ><graphics x="3235.9959716796875" y="2157.2276000976562"/></node>
<node id="459" label="Rv0616c" aliasName="Rv0616c" ><graphics x="6969.873947143555" y="1747.898193359375"/></node>
<node id="460" label="Rv3219" aliasName="whiB1" ><graphics x="2307.8551483154297" y="1428.1500244140625"/></node>
<node id="461" label="Rv3602c" aliasName="panC" ><graphics x="6190.473342895508" y="1540.1124267578125"/></node>
<node id="462" label="Rv1265" aliasName="Rv1265" ><graphics x="2623.8117141723633" y="2229.6349487304688"/></node>
<node id="463" label="Rv3212" aliasName="Rv3212" ><graphics x="2145.925811767578" y="2068.5125732421875"/></node>
<node id="464" label="Rv0387c" aliasName="Rv0387c" ><graphics x="1497.7947998046875" y="1967.5565795898438"/></node>
<node id="465" label="Rv3211" aliasName="rhlE" ><graphics x="3972.0032958984375" y="2542.182830810547"/></node>
<node id="466" label="Rv0950c" aliasName="Rv0950c" ><graphics x="3635.0899658203125" y="1451.799072265625"/></node>
<node id="467" label="Rv0650" aliasName="Rv0650" ><graphics x="6048.95821762085" y="1944.722900390625"/></node>
<node id="468" label="Rv0651" aliasName="rplJ" ><graphics x="4669.815673828125" y="2961.1319274902344"/></node>
<node id="469" label="Rv2087" aliasName="Rv2087" ><graphics x="3806.3394775390625" y="3289.1876220703125"/></node>
<node id="470" label="Rv0652" aliasName="rplL" ><graphics x="4755.141845703125" y="2893.3515090942383"/></node>
<node id="471" label="Rv2086" aliasName="Rv2086" ><graphics x="650.42431640625" y="3553.36962890625"/></node>
<node id="472" label="Rv1263" aliasName="amiB2" ><graphics x="1177.878662109375" y="1475.727783203125"/></node>
<node id="473" label="Rv2083" aliasName="Rv2083" ><graphics x="1474.2982177734375" y="1231.1776123046875"/></node>
<node id="474" label="Rv1669" aliasName="Rv1669" ><graphics x="926.913818359375" y="4666.596435546875"/></node>
<node id="475" label="Rv3916c" aliasName="Rv3916c" ><graphics x="1924.1329956054688" y="4223.4998779296875"/></node>
<node id="476" label="Rv2745c" aliasName="Rv2745c" ><graphics x="1064.3055419921875" y="3842.7706298828125"/></node>
<node id="477" label="Rv1665" aliasName="pks11" ><graphics x="7122.3642578125" y="719.3309326171875"/></node>
<node id="478" label="Rv1664" aliasName="pks9" ><graphics x="2166.1185913085938" y="1060.205322265625"/></node>
<node id="479" label="Rv3052c" aliasName="nrdI" ><graphics x="3530.1792602539062" y="2822.6766052246094"/></node>
<node id="480" label="Rv1661" aliasName="pks7" ><graphics x="1123.017333984375" y="3752.6104736328125"/></node>
<node id="481" label="Rv0656c" aliasName="Rv0656c" ><graphics x="2217.959991455078" y="4029.12939453125"/></node>
<node id="482" label="Rv3611" aliasName="Rv3611" ><graphics x="3067.052734375" y="2461.126678466797"/></node>
<node id="483" label="Rv1662" aliasName="pks8" ><graphics x="5369.19287109375" y="897.455322265625"/></node>
<node id="484" label="Rv1660" aliasName="pks10" ><graphics x="2229.5008850097656" y="1122.6820068359375"/></node>
<node id="485" label="Rv3642c" aliasName="Rv3642c" ><graphics x="2815.039764404297" y="822.4256591796875"/></node>
<node id="486" label="Rv0666" aliasName="Rv0666" ><graphics x="1614.6650390625" y="5100.182373046875"/></node>
<node id="487" label="Rv3209" aliasName="Rv3209" ><graphics x="3724.330810546875" y="1128.999755859375"/></node>
<node id="488" label="Rv0667" aliasName="rpoB" ><graphics x="4707.2431640625" y="2705.869197845459"/></node>
<node id="489" label="Rv0846c" aliasName="Rv0846c" ><graphics x="2597.3113975524902" y="1786.1484375"/></node>
<node id="490" label="Rv0665" aliasName="Rv0665" ><graphics x="6202.8546142578125" y="719.3309326171875"/></node>
<node id="491" label="Rv0668" aliasName="rpoC" ><graphics x="4690.097412109375" y="2631.858352661133"/></node>
<node id="492" label="Rv3208" aliasName="Rv3208" ><graphics x="6290.24072265625" y="1128.297119140625"/></node>
<node id="493" label="Rv1279" aliasName="Rv1279" ><graphics x="1440.631103515625" y="4974.21337890625"/></node>
<node id="494" label="Rv1755c" aliasName="plcD" ><graphics x="5758.133514404297" y="1353.856689453125"/></node>
<node id="495" label="Rv2079" aliasName="Rv2079" ><graphics x="900.4046630859375" y="2871.106285095215"/></node>
<node id="496" label="Rv1278" aliasName="Rv1278" ><graphics x="3372.1675415039062" y="4437.520263671875"/></node>
<node id="497" label="Rv1277" aliasName="Rv1277" ><graphics x="3319.651611328125" y="3497.6146850585938"/></node>
<node id="498" label="Rv3203" aliasName="lipV" ><graphics x="1796.6704711914062" y="2302.444091796875"/></node>
<node id="499" label="Rv3204" aliasName="Rv3204" ><graphics x="5674.228515625" y="897.455322265625"/></node>
<node id="500" label="Rv3601c" aliasName="panD" ><graphics x="6153.347366333008" y="1490.802001953125"/></node>
<node id="501" label="Rv1275" aliasName="lprC" ><graphics x="3100.2877197265625" y="2160.433349609375"/></node>
<node id="502" label="Rv1274" aliasName="lprB" ><graphics x="1313.09326171875" y="1397.8935546875"/></node>
<node id="503" label="Rv0663" aliasName="atsD" ><graphics x="1401.060791015625" y="3837.111083984375"/></node>
<node id="504" label="Rv1362c" aliasName="Rv1362c" ><graphics x="1915.8267211914062" y="3679.5034790039062"/></node>
<node id="505" label="Rv1241" aliasName="Rv1241" ><graphics x="5920.792282104492" y="1777.282470703125"/></node>
<node id="506" label="Rv3380c" aliasName="Rv3380c" ><graphics x="5987.307861328125" y="366.0138854980469"/></node>
<node id="507" label="Rv3222c" aliasName="Rv3222c" ><graphics x="3379.6416625976562" y="4508.49560546875"/></node>
<node id="508" label="Rv2661c" aliasName="Rv2661c" ><graphics x="1682.3862915039062" y="5630.586181640625"/></node>
<node id="509" label="Rv1245c" aliasName="Rv1245c" ><graphics x="401.9267578125" y="1546.765869140625"/></node>
<node id="510" label="Rv2517c" aliasName="Rv2517c" ><graphics x="1088.600341796875" y="2358.0518493652344"/></node>
<node id="511" label="Rv3274c" aliasName="fadE25" ><graphics x="2688.8546752929688" y="1902.1232299804688"/></node>
<node id="512" label="Rv1586c" aliasName="Rv1586c" ><graphics x="3398.9552001953125" y="2637.3108520507812"/></node>
<node id="513" label="Rv3236c" aliasName="Rv3236c" ><graphics x="1926.5675659179688" y="4114.6429443359375"/></node>
<node id="514" label="Rv3919c" aliasName="gidB" ><graphics x="7051.362579345703" y="1294.486083984375"/></node>
<node id="515" label="Rv0690c" aliasName="Rv0690c" ><graphics x="5358.133026123047" y="1294.486083984375"/></node>
<node id="516" label="Rv2267c" aliasName="Rv2267c" ><graphics x="1841.2542724609375" y="3776.3665161132812"/></node>
<node id="517" label="Rv3223c" aliasName="sigH" ><graphics x="3277.94482421875" y="1983.68310546875"/></node>
<node id="518" label="Rv1250" aliasName="Rv1250" ><graphics x="1468.1131591796875" y="5591.22998046875"/></node>
<node id="519" label="Rv1361c" aliasName="PPE19" ><graphics x="2889.324951171875" y="1702.7239990234375"/></node>
<node id="520" label="Rv1253" aliasName="deaD" ><graphics x="5269.02392578125" y="1142.65478515625"/></node>
<node id="521" label="Rv1254" aliasName="Rv1254" ><graphics x="2058.39208984375" y="3734.1724243164062"/></node>
<node id="522" label="Rv3830c" aliasName="Rv3830c" ><graphics x="1693.2284545898438" y="3872.9697265625"/></node>
<node id="523" label="Rv2660c" aliasName="Rv2660c" ><graphics x="2400.8238983154297" y="1980.30078125"/></node>
<node id="524" label="Rv3324c" aliasName="moaC" ><graphics x="3951.9227294921875" y="3277.8860473632812"/></node>
<node id="525" label="Rv0613c" aliasName="Rv0613c" ><graphics x="1988.8231201171875" y="1341.251708984375"/></node>
<node id="526" label="Rv2516c" aliasName="Rv2516c" ><graphics x="1116.5234375" y="2284.7109985351562"/></node>
<node id="527" label="Rv1587c" aliasName="Rv1587c" ><graphics x="3115.5888061523438" y="3020.985824584961"/></node>
<node id="528" label="Rv0691c" aliasName="Rv0691c" ><graphics x="3830.0538330078125" y="3501.7791748046875"/></node>
<node id="529" label="Rv1260" aliasName="Rv1260" ><graphics x="2534.1884031295776" y="3697.14501953125"/></node>
<node id="530" label="Rv2268c" aliasName="cyp128" ><graphics x="1710.179443359375" y="1022.7001953125"/></node>
<node id="531" label="Rv1223" aliasName="htrA" ><graphics x="3201.542236328125" y="2922.13916015625"/></node>
<node id="532" label="Rv1221" aliasName="sigE" ><graphics x="3538.9383544921875" y="1545.8114013671875"/></node>
<node id="533" label="Rv0841c" aliasName="Rv0841c" ><graphics x="5271.96044921875" y="776.63623046875"/></node>
<node id="534" label="Rv1919c" aliasName="Rv1919c" ><graphics x="1346.847900390625" y="2917.8360137939453"/></node>
<node id="535" label="Rv3382c" aliasName="lytB1" ><graphics x="1906.3540649414062" y="3992.0404052734375"/></node>
<node id="536" label="Rv0229c" aliasName="Rv0229c" ><graphics x="1076.3341064453125" y="1357.0250244140625"/></node>
<node id="537" label="Rv1243c" aliasName="PE_PGRS23" ><graphics x="2256.9381103515625" y="3186.1547241210938"/></node>
<node id="538" label="Rv2554c" aliasName="Rv2554c" ><graphics x="2016.8207397460938" y="2897.4034271240234"/></node>
<node id="539" label="Rv1588c" aliasName="Rv1588c" ><graphics x="3196.177734375" y="3011.8277587890625"/></node>
<node id="540" label="Rv3225c" aliasName="Rv3225c" ><graphics x="6640.322021484375" y="1447.453857421875"/></node>
<node id="541" label="Rv3439c" aliasName="Rv3439c" ><graphics x="1658.6119995117188" y="3885.4559326171875"/></node>
<node id="542" label="Rv3238c" aliasName="Rv3238c" ><graphics x="1053.497314453125" y="3737.2315673828125"/></node>
<node id="543" label="Rv2515c" aliasName="Rv2515c" ><graphics x="3611.650634765625" y="1958.0888061523438"/></node>
<node id="544" label="Rv0611c" aliasName="Rv0611c" ><graphics x="1238.98193359375" y="4131.749755859375"/></node>
<node id="545" label="Rv1234" aliasName="Rv1234" ><graphics x="2508.6101207733154" y="3154.4415283203125"/></node>
<node id="546" label="Rv1235" aliasName="lpqY" ><graphics x="6387.45654296875" y="192.578125"/></node>
<node id="547" label="Rv3381c" aliasName="Rv3381c" ><graphics x="2697.3719329833984" y="6304.42431640625"/></node>
<node id="548" label="Rv3278c" aliasName="Rv3278c" ><graphics x="1328.6591796875" y="4222.6376953125"/></node>
<node id="549" label="Rv2555c" aliasName="alaS" ><graphics x="1410.8768310546875" y="2752.922071456909"/></node>
<node id="550" label="Rv1237" aliasName="sugB" ><graphics x="6975.753662109375" y="449.1434326171875"/></node>
<node id="551" label="Rv2514c" aliasName="Rv2514c" ><graphics x="2101.094512939453" y="4281.79833984375"/></node>
<node id="552" label="Rv1918c" aliasName="PPE35" ><graphics x="5610.679931640625" y="782.9376220703125"/></node>
<node id="553" label="Rv3226c" aliasName="Rv3226c" ><graphics x="3363.9496459960938" y="4356.63623046875"/></node>
<node id="554" label="Rv2552c" aliasName="aroE" ><graphics x="1952.5783081054688" y="2932.312042236328"/></node>
<node id="555" label="Rv1581c" aliasName="Rv1581c" ><graphics x="1886.1422729492188" y="3437.1505126953125"/></node>
<node id="556" label="Rv1205" aliasName="Rv1205" ><graphics x="2929.862030029297" y="4938.884521484375"/></node>
<node id="557" label="Rv3580c" aliasName="cysS" ><graphics x="5406.114181518555" y="1780.119384765625"/></node>
<node id="558" label="Rv0449c" aliasName="Rv0449c" ><graphics x="5800.361782073975" y="1938.096923828125"/></node>
<node id="559" label="Rv1249c" aliasName="Rv1249c" ><graphics x="5310.404113769531" y="1094.12939453125"/></node>
<node id="560" label="Rv1209" aliasName="Rv1209" ><graphics x="1726.4356079101562" y="2958.5479888916016"/></node>
<node id="561" label="Rv1207" aliasName="folP2" ><graphics x="1360.440185546875" y="4206.520263671875"/></node>
<node id="562" label="Rv2477c" aliasName="Rv2477c" ><graphics x="2681.032669067383" y="2443.1556701660156"/></node>
<node id="563" label="Rv2818c" aliasName="Rv2818c" ><graphics x="1110.0267333984375" y="5389.96875"/></node>
<node id="564" label="Rv0200" aliasName="Rv0200" ><graphics x="1814.1524658203125" y="3360.05859375"/></node>
<node id="565" label="Rv0093c" aliasName="Rv0093c" ><graphics x="1242.7708740234375" y="3949.2232666015625"/></node>
<node id="566" label="Rv3647c" aliasName="Rv3647c" ><graphics x="1145.07568359375" y="5260.938232421875"/></node>
<node id="567" label="Rv1186c" aliasName="Rv1186c" ><graphics x="822.4146728515625" y="3460.0441284179688"/></node>
<node id="568" label="Rv2551c" aliasName="Rv2551c" ><graphics x="1816.7914428710938" y="4154.2943115234375"/></node>
<node id="569" label="Rv0762c" aliasName="Rv0762c" ><graphics x="319.178955078125" y="2732.631893157959"/></node>
<node id="570" label="Rv0603" aliasName="Rv0603" ><graphics x="6250.473342895508" y="1539.885009765625"/></node>
<node id="571" label="Rv1582c" aliasName="Rv1582c" ><graphics x="1876.0257568359375" y="1409.779296875"/></node>
<node id="572" label="Rv2553c" aliasName="Rv2553c" ><graphics x="2471.902862548828" y="2676.5947799682617"/></node>
<node id="573" label="Rv0605" aliasName="Rv0605" ><graphics x="3370.1519165039062" y="3678.20654296875"/></node>
<node id="574" label="Rv3328c" aliasName="sigJ" ><graphics x="343.83251953125" y="2485.8258056640625"/></node>
<node id="575" label="Rv3834c" aliasName="serS" ><graphics x="987.4332275390625" y="3202.4393310546875"/></node>
<node id="576" label="Rv0224c" aliasName="Rv0224c" ><graphics x="992.6116943359375" y="4615.0325927734375"/></node>
<node id="577" label="Rv2150c" aliasName="ftsZ" ><graphics x="3776.065185546875" y="1840.1742553710938"/></node>
<node id="578" label="Rv1211" aliasName="Rv1211" ><graphics x="1736.694580078125" y="5561.484619140625"/></node>
<node id="579" label="Rv1210" aliasName="tagA" ><graphics x="6056.502151489258" y="1540.421630859375"/></node>
<node id="580" label="Rv3230c" aliasName="Rv3230c" ><graphics x="5285.175628662109" y="1294.486083984375"/></node>
<node id="581" label="Rv3009c" aliasName="gatB" ><graphics x="2557.8658447265625" y="1752.0281372070312"/></node>
<node id="582" label="Rv3540c" aliasName="ltp2" ><graphics x="2033.493408203125" y="4203.4891357421875"/></node>
<node id="583" label="Rv2512c" aliasName="Rv2512c" ><graphics x="786.2430419921875" y="2651.2483520507812"/></node>
<node id="584" label="Rv0606" aliasName="Rv0606" ><graphics x="3332.5662231445312" y="3561.745849609375"/></node>
<node id="585" label="Rv0609" aliasName="Rv0609" ><graphics x="3835.8375244140625" y="2863.256393432617"/></node>
<node id="586" label="Rv1185c" aliasName="fadD21" ><graphics x="2743.4673461914062" y="2270.164306640625"/></node>
<node id="587" label="Rv3648c" aliasName="cspA" ><graphics x="4418.1837158203125" y="2427.5338134765625"/></node>
<node id="588" label="Rv0608" aliasName="Rv0608" ><graphics x="5543.162353515625" y="1831.280517578125"/></node>
<node id="589" label="Rv1247c" aliasName="Rv1247c" ><graphics x="3397.0345458984375" y="2931.699432373047"/></node>
<node id="590" label="Rv3690" aliasName="Rv3690" ><graphics x="3022.2327880859375" y="2866.3392639160156"/></node>
<node id="591" label="Rv1583c" aliasName="Rv1583c" ><graphics x="1821.5979614257812" y="5480.41357421875"/></node>
<node id="592" label="Rv3233c" aliasName="Rv3233c" ><graphics x="4976.129638671875" y="2648.4967346191406"/></node>
<node id="593" label="Rv3160c" aliasName="Rv3160c" ><graphics x="4212.1646728515625" y="863.6019287109375"/></node>
<node id="594" label="Rv2264c" aliasName="Rv2264c" ><graphics x="5802.076465606689" y="1245.3648681640625"/></node>
<node id="595" label="Rv3220c" aliasName="Rv3220c" ><graphics x="5315.468166351318" y="1946.978759765625"/></node>
<node id="596" label="Rv2479c" aliasName="Rv2479c" ><graphics x="5955.090087890625" y="240.74454498291016"/></node>
<node id="597" label="Rv3689" aliasName="Rv3689" ><graphics x="3533.8529663085938" y="1721.307861328125"/></node>
<node id="598" label="Rv3682" aliasName="ponA2" ><graphics x="3050.7584228515625" y="1277.375732421875"/></node>
<node id="599" label="Rv3684" aliasName="Rv3684" ><graphics x="3689.9825439453125" y="688.789794921875"/></node>
<node id="600" label="Rv0095c" aliasName="Rv0095c" ><graphics x="3845.4915771484375" y="3429.568115234375"/></node>
<node id="601" label="Rv3683" aliasName="Rv3683" ><graphics x="3491.3995971679688" y="2543.196975708008"/></node>
<node id="602" label="Rv1248c" aliasName="kgd" ><graphics x="3291.5061645507812" y="2637.567337036133"/></node>
<node id="603" label="Rv2112c" aliasName="Rv2112c" ><graphics x="1733.6738891601562" y="3720.4389038085938"/></node>
<node id="604" label="Rv3232c" aliasName="pvdS" ><graphics x="5631.476806640625" y="1182.876953125"/></node>
<node id="605" label="Rv2152c" aliasName="murC" ><graphics x="3789.922119140625" y="953.773193359375"/></node>
<node id="606" label="Rv3221c" aliasName="TB7.3" ><graphics x="1651.2095947265625" y="3224.135284423828"/></node>
<node id="607" label="Rv3436c" aliasName="glmS" ><graphics x="3113.2844848632812" y="2319.2003173828125"/></node>
<node id="608" label="Rv2898c" aliasName="Rv2898c" ><graphics x="6188.8057861328125" y="781.4744873046875"/></node>
<node id="609" label="Rv3699" aliasName="Rv3699" ><graphics x="3389.818603515625" y="2682.683792114258"/></node>
<node id="610" label="Rv3698" aliasName="Rv3698" ><graphics x="5999.080810546875" y="177.8791160583496"/></node>
<node id="611" label="Rv1585c" aliasName="Rv1585c" ><graphics x="3452.1664428710938" y="2449.7127380371094"/></node>
<node id="612" label="Rv0094c" aliasName="Rv0094c" ><graphics x="3229.1796875" y="3151.3071899414062"/></node>
<node id="613" label="Rv2111c" aliasName="Rv2111c" ><graphics x="3451.2716064453125" y="1188.2490234375"/></node>
<node id="614" label="Rv2819c" aliasName="Rv2819c" ><graphics x="5632.741012573242" y="1778.180908203125"/></node>
<node id="615" label="Rv3693" aliasName="Rv3693" ><graphics x="1504.103515625" y="3466.3754272460938"/></node>
<node id="616" label="Rv3692" aliasName="moxR2" ><graphics x="2655.774085998535" y="1353.05810546875"/></node>
<node id="617" label="Rv2476c" aliasName="gdh" ><graphics x="3316.8875122070312" y="784.73828125"/></node>
<node id="618" label="Rv3432c" aliasName="gadB" ><graphics x="2551.9605617523193" y="655.800048828125"/></node>
<node id="619" label="Rv0218" aliasName="Rv0218" ><graphics x="5187.5576171875" y="979.810546875"/></node>
<node id="620" label="Rv3492c" aliasName="Rv3492c" ><graphics x="2038.3514099121094" y="4133.218994140625"/></node>
<node id="621" label="Rv0211" aliasName="pckA" ><graphics x="2553.0790634155273" y="1152.17529296875"/></node>
<node id="622" label="Rv0753c" aliasName="mmsA" ><graphics x="6807.5087890625" y="831.0272216796875"/></node>
<node id="623" label="Rv3470c" aliasName="ilvB2" ><graphics x="4153.5733642578125" y="3608.5050659179688"/></node>
<node id="624" label="Rv0210" aliasName="Rv0210" ><graphics x="7006.203723907471" y="1182.876953125"/></node>
<node id="625" label="Rv0346c" aliasName="ansP2" ><graphics x="1682.2301635742188" y="3611.0982666015625"/></node>
<node id="626" label="Rv1910c" aliasName="Rv1910c" ><graphics x="973.29052734375" y="2552.133590698242"/></node>
<node id="627" label="Rv1580c" aliasName="Rv1580c" ><graphics x="2177.926483154297" y="1916.5369262695312"/></node>
<node id="628" label="Rv1958c" aliasName="Rv1958c" ><graphics x="1122.93603515625" y="4153.0185546875"/></node>
<node id="629" label="Rv2785c" aliasName="rpsO" ><graphics x="3867.995361328125" y="3374.7737426757812"/></node>
<node id="630" label="Rv3828c" aliasName="Rv3828c" ><graphics x="1426.74609375" y="3714.6425170898438"/></node>
<node id="631" label="Rv2926c" aliasName="Rv2926c" ><graphics x="3963.841796875" y="1524.3046875"/></node>
<node id="632" label="Rv3431c" aliasName="Rv3431c" ><graphics x="1343.5084228515625" y="4028.47607421875"/></node>
<node id="633" label="Rv1329c" aliasName="dinG" ><graphics x="2023.9349365234375" y="1604.6522216796875"/></node>
<node id="634" label="Rv1369c" aliasName="Rv1369c" ><graphics x="5961.263916015625" y="78.69770812988281"/></node>
<node id="635" label="Rv3493c" aliasName="Rv3493c" ><graphics x="2502.1589584350586" y="799.802490234375"/></node>
<node id="636" label="Rv1911c" aliasName="lppC" ><graphics x="6552.679489135742" y="1747.898193359375"/></node>
<node id="637" label="Rv2475c" aliasName="Rv2475c" ><graphics x="3364.4989013671875" y="718.322265625"/></node>
<node id="638" label="Rv0220" aliasName="lipC" ><graphics x="6065.949951171875" y="959.4256591796875"/></node>
<node id="639" label="Rv3471c" aliasName="Rv3471c" ><graphics x="1526.6365356445312" y="735.6021728515625"/></node>
<node id="640" label="Rv2396" aliasName="PE_PGRS41" ><graphics x="2518.93497467041" y="2698.5326614379883"/></node>
<node id="641" label="Rv0221" aliasName="Rv0221" ><graphics x="1975.0628051757812" y="4237.555908203125"/></node>
<node id="642" label="Rv0222" aliasName="echA1" ><graphics x="6117.554443359375" y="1001.941162109375"/></node>
<node id="643" label="Rv2395" aliasName="Rv2395" ><graphics x="1357.2904052734375" y="4854.746337890625"/></node>
<node id="644" label="Rv2394" aliasName="ggtB" ><graphics x="5995.4627685546875" y="1625.490966796875"/></node>
<node id="645" label="Rv0752c" aliasName="fadE9" ><graphics x="2059.8138427734375" y="4470.3128662109375"/></node>
<node id="646" label="Rv2927c" aliasName="Rv2927c" ><graphics x="3852.0257568359375" y="1560.60791015625"/></node>
<node id="647" label="Rv2784c" aliasName="lppU" ><graphics x="4645.65869140625" y="3020.5296173095703"/></node>
<node id="648" label="Rv3827c" aliasName="Rv3827c" ><graphics x="3263.913330078125" y="3688.0419311523438"/></node>
<node id="649" label="Rv1959c" aliasName="Rv1959c" ><graphics x="6964.831069946289" y="1536.939208984375"/></node>
<node id="650" label="Rv3176c" aliasName="mesT" ><graphics x="6594.4219970703125" y="897.455322265625"/></node>
<node id="651" label="Rv3542c" aliasName="Rv3542c" ><graphics x="867.9403076171875" y="3208.7723999023438"/></node>
<node id="652" label="Rv2474c" aliasName="Rv2474c" ><graphics x="1811.6784057617188" y="2870.7019271850586"/></node>
<node id="653" label="Rv0237" aliasName="lpqI" ><graphics x="1842.5065307617188" y="1224.6669921875"/></node>
<node id="654" label="Rv0238" aliasName="Rv0238" ><graphics x="2909.6875" y="96.52880859375"/></node>
<node id="655" label="Rv1800" aliasName="PPE28" ><graphics x="3674.4246826171875" y="1182.0552978515625"/></node>
<node id="656" label="Rv1912c" aliasName="fadB5" ><graphics x="981.2960205078125" y="2496.3890380859375"/></node>
<node id="657" label="Rv0239" aliasName="Rv0239" ><graphics x="3360.2265625" y="1341.019775390625"/></node>
<node id="658" label="Rv2572c" aliasName="aspS" ><graphics x="2773.2784118652344" y="4642.0262451171875"/></node>
<node id="659" label="Rv0233" aliasName="nrdB" ><graphics x="352.29052734375" y="1416.8067626953125"/></node>
<node id="660" label="Rv3134c" aliasName="Rv3134c" ><graphics x="1707.5404663085938" y="4656.7154541015625"/></node>
<node id="661" label="Rv0755c" aliasName="PPE12" ><graphics x="1191.4970703125" y="3950.978271484375"/></node>
<node id="662" label="Rv0231" aliasName="fadE4" ><graphics x="6299.8194580078125" y="841.0828857421875"/></node>
<node id="663" label="Rv0232" aliasName="Rv0232" ><graphics x="281.899658203125" y="1379.9593505859375"/></node>
<node id="664" label="Rv1418" aliasName="lprH" ><graphics x="4503.9244384765625" y="1608.332763671875"/></node>
<node id="665" label="Rv2179c" aliasName="Rv2179c" ><graphics x="6413.994716644287" y="1938.096923828125"/></node>
<node id="666" label="Rv1417" aliasName="Rv1417" ><graphics x="1864.6434326171875" y="4091.1463623046875"/></node>
<node id="667" label="Rv3173c" aliasName="Rv3173c" ><graphics x="2925.26708984375" y="1747.817626953125"/></node>
<node id="668" label="Rv1809" aliasName="PPE33" ><graphics x="2455.9030380249023" y="2024.8197631835938"/></node>
<node id="669" label="Rv1807" aliasName="PPE31" ><graphics x="2658.575065612793" y="2112.71826171875"/></node>
<node id="670" label="Rv1808" aliasName="PPE32" ><graphics x="2569.138412475586" y="1928.565185546875"/></node>
<node id="671" label="Rv2319c" aliasName="Rv2319c" ><graphics x="5233.77099609375" y="1254.486083984375"/></node>
<node id="672" label="Rv1806" aliasName="PE20" ><graphics x="2604.499481201172" y="2119.688232421875"/></node>
<node id="673" label="Rv0246" aliasName="Rv0246" ><graphics x="4205.125" y="3780.0296630859375"/></node>
<node id="674" label="Rv3495c" aliasName="lprN" ><graphics x="2470.187812805176" y="661.435546875"/></node>
<node id="675" label="Rv1815" aliasName="Rv1815" ><graphics x="3305.7570190429688" y="1210.7384033203125"/></node>
<node id="676" label="Rv1814" aliasName="erg3" ><graphics x="3316.2086181640625" y="1097.426025390625"/></node>
<node id="677" label="Rv1811" aliasName="mgtC" ><graphics x="6535.679531097412" y="1938.096923828125"/></node>
<node id="678" label="Rv1810" aliasName="Rv1810" ><graphics x="2378.785903930664" y="1573.4256591796875"/></node>
<node id="679" label="Rv3207c" aliasName="Rv3207c" ><graphics x="3684.8016357421875" y="1466.8521728515625"/></node>
<node id="680" label="Rv0240" aliasName="Rv0240" ><graphics x="2811.186981201172" y="542.99169921875"/></node>
<node id="681" label="Rv2571c" aliasName="Rv2571c" ><graphics x="2952.451202392578" y="1909.1898803710938"/></node>
<node id="682" label="Rv0243" aliasName="fadA2" ><graphics x="2541.5148010253906" y="2775.6983127593994"/></node>
<node id="683" label="Rv3133c" aliasName="devR" ><graphics x="1747.4580688476562" y="4485.4205322265625"/></node>
<node id="684" label="Rv2177c" aliasName="Rv2177c" ><graphics x="6005.968505859375" y="20.0"/></node>
<node id="685" label="Rv1406" aliasName="fmt" ><graphics x="3331.3883666992188" y="3639.2982177734375"/></node>
<node id="686" label="Rv1475c" aliasName="acn" ><graphics x="1292.14892578125" y="2741.9055252075195"/></node>
<node id="687" label="Rv1407" aliasName="fmu" ><graphics x="1271.1348876953125" y="2042.6026611328125"/></node>
<node id="688" label="Rv3825c" aliasName="pks2" ><graphics x="2369.573501586914" y="2005.2896728515625"/></node>
<node id="689" label="Rv1401" aliasName="Rv1401" ><graphics x="1629.4977416992188" y="2858.4854736328125"/></node>
<node id="690" label="Rv0457c" aliasName="Rv0457c" ><graphics x="6147.535858154297" y="1353.02783203125"/></node>
<node id="691" label="Rv1816" aliasName="Rv1816" ><graphics x="3347.1168212890625" y="1038.2459716796875"/></node>
<node id="692" label="Rv3544c" aliasName="fadE28" ><graphics x="1266.83740234375" y="2372.6851196289062"/></node>
<node id="693" label="Rv1817" aliasName="Rv1817" ><graphics x="1573.47607421875" y="1273.4010009765625"/></node>
<node id="694" label="Rv1870c" aliasName="Rv1870c" ><graphics x="3424.4511108398438" y="3128.9801330566406"/></node>
<node id="695" label="Rv0253" aliasName="nirD" ><graphics x="896.516357421875" y="4005.63427734375"/></node>
<node id="696" label="Rv0252" aliasName="nirB" ><graphics x="1119.0283203125" y="3551.9015502929688"/></node>
<node id="697" label="Rv3321c" aliasName="Rv3321c" ><graphics x="7126.281265258789" y="1535.896728515625"/></node>
<node id="698" label="Rv1914c" aliasName="Rv1914c" ><graphics x="1688.3394775390625" y="3733.2819213867188"/></node>
<node id="699" label="Rv3206c" aliasName="moeB1" ><graphics x="3372.8851928710938" y="2095.9221801757812"/></node>
<node id="700" label="Rv1363c" aliasName="Rv1363c" ><graphics x="4203.010986328125" y="2427.4396362304688"/></node>
<node id="701" label="Rv1541c" aliasName="lprI" ><graphics x="6456.18017578125" y="75.11474609375"/></node>
<node id="702" label="Rv1325c" aliasName="PE_PGRS24" ><graphics x="2123.8912963867188" y="3111.647674560547"/></node>
<node id="703" label="Rv3322c" aliasName="Rv3322c" ><graphics x="6434.8585205078125" y="1820.420654296875"/></node>
<node id="704" label="Rv2371" aliasName="PE_PGRS40" ><graphics x="1683.1393432617188" y="2667.271270751953"/></node>
<node id="705" label="Rv3879c" aliasName="Rv3879c" ><graphics x="3644.672607421875" y="2661.011734008789"/></node>
<node id="706" label="Rv2062c" aliasName="cobN" ><graphics x="2791.5072021484375" y="5723.761962890625"/></node>
<node id="707" label="Rv2354" aliasName="Rv2354" ><graphics x="2709.5184173583984" y="6145.970703125"/></node>
<node id="708" label="Rv2355" aliasName="Rv2355" ><graphics x="5955.572021484375" y="148.76200819015503"/></node>
<node id="709" label="Rv3205c" aliasName="Rv3205c" ><graphics x="3163.6874389648438" y="716.8154296875"/></node>
<node id="710" label="Rv2249c" aliasName="glpD1" ><graphics x="1437.5567626953125" y="1890.89794921875"/></node>
<node id="711" label="Rv0806c" aliasName="cpsY" ><graphics x="2326.344741821289" y="1990.7404174804688"/></node>
<node id="712" label="Rv2358" aliasName="Rv2358" ><graphics x="5684.594970703125" y="719.3309326171875"/></node>
<node id="713" label="Rv3028c" aliasName="fixB" ><graphics x="2671.201873779297" y="730.30908203125"/></node>
<node id="714" label="Rv1365c" aliasName="rsfA" ><graphics x="2119.2918701171875" y="2723.282684326172"/></node>
<node id="715" label="Rv0756c" aliasName="Rv0756c" ><graphics x="6205.48258972168" y="1747.898193359375"/></node>
<node id="716" label="Rv0455c" aliasName="Rv0455c" ><graphics x="2014.2747802734375" y="2620.613250732422"/></node>
<node id="717" label="Rv3323c" aliasName="moaX" ><graphics x="6797.425048828125" y="265.6474609375"/></node>
<node id="718" label="Rv2387" aliasName="Rv2387" ><graphics x="1650.2691040039062" y="5225.15087890625"/></node>
<node id="719" label="Rv0274" aliasName="Rv0274" ><graphics x="5302.591552734375" y="1843.1209106445312"/></node>
<node id="720" label="Rv2061c" aliasName="Rv2061c" ><graphics x="6488.029052734375" y="1448.083251953125"/></node>
<node id="721" label="Rv2384" aliasName="mbtA" ><graphics x="4029.0108642578125" y="3619.063720703125"/></node>
<node id="722" label="Rv1872c" aliasName="lldD2" ><graphics x="3381.048828125" y="3055.0439453125"/></node>
<node id="723" label="Rv0276" aliasName="Rv0276" ><graphics x="5246.68896484375" y="614.6246337890625"/></node>
<node id="724" label="Rv3025c" aliasName="iscS" ><graphics x="6747.5087890625" y="719.3309326171875"/></node>
<node id="725" label="Rv3239c" aliasName="Rv3239c" ><graphics x="1766.1129760742188" y="4706.82958984375"/></node>
<node id="726" label="Rv2391" aliasName="nirA" ><graphics x="6985.4866943359375" y="1701.105224609375"/></node>
<node id="727" label="Rv2393" aliasName="Rv2393" ><graphics x="6862.6163330078125" y="1666.885498046875"/></node>
<node id="728" label="Rv2392" aliasName="cysH" ><graphics x="6923.9212646484375" y="1684.398681640625"/></node>
<node id="729" label="Rv0492c" aliasName="Rv0492c" ><graphics x="3243.6337890625" y="4782.8302001953125"/></node>
<node id="730" label="Rv1327c" aliasName="glgE" ><graphics x="2930.6070251464844" y="1329.6961669921875"/></node>
<node id="731" label="Rv0280" aliasName="PPE3" ><graphics x="481.22314453125" y="3120.7830200195312"/></node>
<node id="732" label="Rv0281" aliasName="Rv0281" ><graphics x="698.08544921875" y="3133.4851684570312"/></node>
<node id="733" label="Rv2420c" aliasName="Rv2420c" ><graphics x="2057.9354248046875" y="4012.40673828125"/></node>
<node id="734" label="Rv0283" aliasName="Rv0283" ><graphics x="1208.3685302734375" y="3325.7076416015625"/></node>
<node id="735" label="Rv0282" aliasName="Rv0282" ><graphics x="784.7191162109375" y="3164.1980895996094"/></node>
<node id="736" label="Rv0285" aliasName="PE5" ><graphics x="1278.9910888671875" y="3295.51708984375"/></node>
<node id="737" label="Rv1053c" aliasName="Rv1053c" ><graphics x="1533.5258178710938" y="859.959716796875"/></node>
<node id="738" label="Rv0284" aliasName="Rv0284" ><graphics x="699.35205078125" y="3195.4244079589844"/></node>
<node id="739" label="Rv3320c" aliasName="Rv3320c" ><graphics x="7168.484268188477" y="1490.802001953125"/></node>
<node id="740" label="Rv0287" aliasName="esxG" ><graphics x="1206.23681640625" y="3271.0120849609375"/></node>
<node id="741" label="Rv0286" aliasName="PPE4" ><graphics x="1022.487060546875" y="3242.6819763183594"/></node>
<node id="742" label="Rv0289" aliasName="Rv0289" ><graphics x="898.2432861328125" y="3480.3515625"/></node>
<node id="743" label="Rv1871c" aliasName="Rv1871c" ><graphics x="3476.5531616210938" y="3169.3821411132812"/></node>
<node id="744" label="Rv0288" aliasName="esxH" ><graphics x="1082.6004638671875" y="3306.7572631835938"/></node>
<node id="745" label="Rv1917c" aliasName="PPE34" ><graphics x="1364.953857421875" y="846.448974609375"/></node>
<node id="746" label="Rv1367c" aliasName="Rv1367c" ><graphics x="1321.5225830078125" y="2190.3388671875"/></node>
<node id="747" label="Rv3026c" aliasName="Rv3026c" ><graphics x="6327.95361328125" y="449.1434326171875"/></node>
<node id="748" label="Rv3548c" aliasName="Rv3548c" ><graphics x="7020.84992980957" y="1894.5728759765625"/></node>
<node id="749" label="Rv0290" aliasName="Rv0290" ><graphics x="1230.2816162109375" y="3368.585693359375"/></node>
<node id="750" label="Rv3829c" aliasName="Rv3829c" ><graphics x="2928.934051513672" y="2446.1000366210938"/></node>
<node id="751" label="Rv0291" aliasName="mycP3" ><graphics x="856.1822509765625" y="3559.60400390625"/></node>
<node id="752" label="Rv0292" aliasName="Rv0292" ><graphics x="821.7427978515625" y="3523.7742919921875"/></node>
<node id="753" label="Rv1326c" aliasName="glgB" ><graphics x="5416.70751953125" y="1450.710205078125"/></node>
<node id="754" label="Rv2205c" aliasName="Rv2205c" ><graphics x="3617.103515625" y="3325.4005126953125"/></node>
<node id="755" label="Rv3022c" aliasName="PPE48" ><graphics x="1442.00390625" y="3409.4671020507812"/></node>
<node id="756" label="Rv2849c" aliasName="cobO" ><graphics x="2030.8359069824219" y="4255.5948486328125"/></node>
<node id="757" label="Rv2362c" aliasName="recO" ><graphics x="3375.2900390625" y="3860.675048828125"/></node>
<node id="758" label="Rv3762c" aliasName="Rv3762c" ><graphics x="1240.9052734375" y="3859.3916015625"/></node>
<node id="759" label="Rv3812" aliasName="PE_PGRS62" ><graphics x="3651.794677734375" y="1295.0162353515625"/></node>
<node id="760" label="Rv3810" aliasName="pirG" ><graphics x="3646.657958984375" y="1360.82666015625"/></node>
<node id="761" label="Rv3761c" aliasName="fadE36" ><graphics x="1901.6011962890625" y="4513.806640625"/></node>
<node id="762" label="Rv3811" aliasName="Rv3811" ><graphics x="3465.895263671875" y="1771.47119140625"/></node>
<node id="763" label="Rv1867" aliasName="Rv1867" ><graphics x="1580.3961181640625" y="2045.0011596679688"/></node>
<node id="764" label="Rv0297" aliasName="PE_PGRS5" ><graphics x="2325.0726776123047" y="669.60595703125"/></node>
<node id="765" label="Rv0298" aliasName="Rv0298" ><graphics x="1765.8462524414062" y="1550.6356201171875"/></node>
<node id="766" label="Rv0299" aliasName="Rv0299" ><graphics x="5474.97412109375" y="626.1744384765625"/></node>
<node id="767" label="Rv2324" aliasName="Rv2324" ><graphics x="6643.19140625" y="1126.4296875"/></node>
<node id="768" label="Rv2737c" aliasName="recA" ><graphics x="3201.5523071289062" y="3409.569091796875"/></node>
<node id="769" label="Rv0294" aliasName="tam" ><graphics x="1175.6817626953125" y="3629.9361572265625"/></node>
<node id="770" label="Rv0266c" aliasName="oplA" ><graphics x="5768.7275390625" y="1395.193115234375"/></node>
<node id="771" label="Rv2172c" aliasName="Rv2172c" ><graphics x="2434.3636169433594" y="1628.7098388671875"/></node>
<node id="772" label="Rv2624c" aliasName="Rv2624c" ><graphics x="1882.4456787109375" y="4753.220947265625"/></node>
<node id="773" label="Rv0699" aliasName="Rv0699" ><graphics x="865.5992431640625" y="3959.893798828125"/></node>
<node id="774" label="Rv1320c" aliasName="Rv1320c" ><graphics x="6579.503662109375" y="832.6212158203125"/></node>
<node id="775" label="Rv0698" aliasName="Rv0698" ><graphics x="1047.5655517578125" y="2297.5823669433594"/></node>
<node id="776" label="Rv0696" aliasName="Rv0696" ><graphics x="2559.7712745666504" y="1076.980712890625"/></node>
<node id="777" label="Rv0695" aliasName="Rv0695" ><graphics x="3441.349609375" y="866.9412841796875"/></node>
<node id="778" label="Rv3023c" aliasName="Rv3023c" ><graphics x="803.0467529296875" y="2850.3493041992188"/></node>
<node id="779" label="Rv0694" aliasName="lldD1" ><graphics x="6769.6265869140625" y="995.893310546875"/></node>
<node id="780" label="Rv0451c" aliasName="mmpS4" ><graphics x="3785.480712890625" y="2698.3856048583984"/></node>
<node id="781" label="Rv0693" aliasName="pqqE" ><graphics x="6810.1182861328125" y="946.617431640625"/></node>
<node id="782" label="Rv0692" aliasName="Rv0692" ><graphics x="6850.754638671875" y="897.455322265625"/></node>
<node id="783" label="Rv1877" aliasName="Rv1877" ><graphics x="4331.9713134765625" y="3933.27734375"/></node>
<node id="784" label="Rv1876" aliasName="bfrA" ><graphics x="1333.89501953125" y="2783.0102767944336"/></node>
<node id="785" label="Rv1875" aliasName="Rv1875" ><graphics x="3018.9566650390625" y="2067.6776733398438"/></node>
<node id="786" label="Rv2316" aliasName="uspA" ><graphics x="6795.7783203125" y="142.08740234375"/></node>
<node id="787" label="Rv1874" aliasName="Rv1874" ><graphics x="1276.51416015625" y="2442.123992919922"/></node>
<node id="788" label="Rv2318" aliasName="uspC" ><graphics x="5960.53857421875" y="1820.420654296875"/></node>
<node id="789" label="Rv0450c" aliasName="mmpL4" ><graphics x="3900.7008056640625" y="2716.8576164245605"/></node>
<node id="790" label="Rv1879" aliasName="Rv1879" ><graphics x="2195.383270263672" y="2219.1073608398438"/></node>
<node id="791" label="Rv2917" aliasName="Rv2917" ><graphics x="3676.0096435546875" y="3385.8485107421875"/></node>
<node id="792" label="Rv3722c" aliasName="Rv3722c" ><graphics x="2496.3423614501953" y="4129.3673095703125"/></node>
<node id="793" label="Rv1873" aliasName="Rv1873" ><graphics x="1559.2890014648438" y="1418.174560546875"/></node>
<node id="794" label="Rv2311" aliasName="Rv2311" ><graphics x="2201.307647705078" y="4298.5556640625"/></node>
<node id="795" label="Rv2736c" aliasName="recX" ><graphics x="3047.3140869140625" y="3607.6245727539062"/></node>
<node id="796" label="Rv2312" aliasName="Rv2312" ><graphics x="1938.7577514648438" y="3327.1914672851562"/></node>
<node id="797" label="Rv2625c" aliasName="Rv2625c" ><graphics x="1702.0094604492188" y="4833.6728515625"/></node>
<node id="798" label="Rv0263c" aliasName="Rv0263c" ><graphics x="2152.0057678222656" y="2491.0647888183594"/></node>
<node id="799" label="Rv2943" aliasName="Rv2943" ><graphics x="1053.46337890625" y="3264.8347778320312"/></node>
<node id="800" label="Rv2942" aliasName="mmpL7" ><graphics x="3060.0114135742188" y="2776.9250087738037"/></node>
<node id="801" label="Rv2941" aliasName="fadD28" ><graphics x="3355.3827514648438" y="2821.544780731201"/></node>
<node id="802" label="Rv2004c" aliasName="Rv2004c" ><graphics x="1822.9767456054688" y="4796.2589111328125"/></node>
<node id="803" label="Rv3020c" aliasName="esxS" ><graphics x="1279.83935546875" y="3352.262939453125"/></node>
<node id="804" label="Rv1092c" aliasName="coaA" ><graphics x="3241.5634765625" y="289.092041015625"/></node>
<node id="805" label="Rv3839" aliasName="Rv3839" ><graphics x="1375.1636962890625" y="2796.653799057007"/></node>
<node id="806" label="Rv0868c" aliasName="moaD2" ><graphics x="2980.791748046875" y="1846.1174926757812"/></node>
<node id="807" label="Rv1887" aliasName="Rv1887" ><graphics x="3564.9267578125" y="3247.727783203125"/></node>
<node id="808" label="Rv0264c" aliasName="Rv0264c" ><graphics x="2095.2164611816406" y="2529.7197875976562"/></node>
<node id="809" label="Rv2342" aliasName="Rv2342" ><graphics x="1314.157470703125" y="2027.906005859375"/></node>
<node id="810" label="Rv2935" aliasName="ppsE" ><graphics x="3348.4589233398438" y="549.127685546875"/></node>
<node id="811" label="Rv2934" aliasName="ppsD" ><graphics x="794.5244140625" y="1930.7158203125"/></node>
<node id="812" label="Rv2936" aliasName="drrA" ><graphics x="937.42333984375" y="2088.6473388671875"/></node>
<node id="813" label="Rv2931" aliasName="ppsA" ><graphics x="3090.4729614257812" y="1134.6319580078125"/></node>
<node id="814" label="Rv2930" aliasName="fadD26" ><graphics x="4368.6470947265625" y="1164.9998779296875"/></node>
<node id="815" label="Rv2933" aliasName="ppsC" ><graphics x="3140.2656860351562" y="1074.0474853515625"/></node>
<node id="816" label="Rv2204c" aliasName="Rv2204c" ><graphics x="3796.0023193359375" y="2350.1231079101562"/></node>
<node id="817" label="Rv2932" aliasName="ppsB" ><graphics x="3098.4630737304688" y="1039.4737548828125"/></node>
<node id="818" label="Rv2003c" aliasName="Rv2003c" ><graphics x="1939.2921142578125" y="4890.65283203125"/></node>
<node id="819" label="Rv1542c" aliasName="glbN" ><graphics x="829.6072998046875" y="4055.93505859375"/></node>
<node id="820" label="Rv3021c" aliasName="PPE47" ><graphics x="3003.1322021484375" y="2461.3301391601562"/></node>
<node id="821" label="Rv2921c" aliasName="ftsY" ><graphics x="5293.415939331055" y="1780.276123046875"/></node>
<node id="822" label="Rv0159c" aliasName="PE3" ><graphics x="6995.173938751221" y="1243.6738662719727"/></node>
<node id="823" label="Rv2626c" aliasName="Rv2626c" ><graphics x="1863.2373657226562" y="4787.9688720703125"/></node>
<node id="824" label="Rv3826" aliasName="fadD23" ><graphics x="2464.7835388183594" y="2289.3955688476562"/></node>
<node id="825" label="Rv0118c" aliasName="oxcA" ><graphics x="7142.042816162109" y="1446.393798828125"/></node>
<node id="826" label="Rv2336" aliasName="Rv2336" ><graphics x="5504.41650390625" y="1395.193115234375"/></node>
<node id="827" label="Rv3822" aliasName="Rv3822" ><graphics x="2884.1029357910156" y="2277.959259033203"/></node>
<node id="828" label="Rv2339" aliasName="mmpL9" ><graphics x="1428.908935546875" y="3220.086456298828"/></node>
<node id="829" label="Rv2332" aliasName="mez" ><graphics x="1305.8828125" y="2279.9961853027344"/></node>
<node id="830" label="Rv2738c" aliasName="Rv2738c" ><graphics x="2291.04638671875" y="4201.352783203125"/></node>
<node id="831" label="Rv1893" aliasName="Rv1893" ><graphics x="1363.1878662109375" y="2050.696044921875"/></node>
<node id="832" label="Rv2334" aliasName="cysK1" ><graphics x="6474.2510986328125" y="1890.1957702636719"/></node>
<node id="833" label="Rv1892" aliasName="Rv1892" ><graphics x="2155.140411376953" y="1691.754638671875"/></node>
<node id="834" label="Rv2938" aliasName="drrC" ><graphics x="855.0584716796875" y="1994.1353149414062"/></node>
<node id="835" label="Rv1891" aliasName="Rv1891" ><graphics x="2214.5594787597656" y="1707.8897705078125"/></node>
<node id="836" label="Rv2939" aliasName="papA5" ><graphics x="6725.11474609375" y="832.2042236328125"/></node>
<node id="837" label="Rv2331" aliasName="Rv2331" ><graphics x="1184.30029296875" y="4216.1104736328125"/></node>
<node id="838" label="Rv1828" aliasName="Rv1828" ><graphics x="7045.4866943359375" y="1700.7542724609375"/></node>
<node id="839" label="Rv1827" aliasName="cfp17" ><graphics x="2075.3260803222656" y="3632.2053833007812"/></node>
<node id="840" label="Rv1829" aliasName="Rv1829" ><graphics x="3395.820556640625" y="1819.3218383789062"/></node>
<node id="841" label="Rv2961" aliasName="Rv2961" ><graphics x="1248.598388671875" y="1944.3239135742188"/></node>
<node id="842" label="Rv2789c" aliasName="fadE21" ><graphics x="3320.857666015625" y="3791.3065795898438"/></node>
<node id="843" label="Rv2963" aliasName="Rv2963" ><graphics x="2354.6731567382812" y="1819.2731323242188"/></node>
<node id="844" label="Rv2313c" aliasName="Rv2313c" ><graphics x="1165.3865966796875" y="3662.0031127929688"/></node>
<node id="845" label="Rv2426c" aliasName="Rv2426c" ><graphics x="5638.560760498047" y="1310.6666259765625"/></node>
<node id="846" label="Rv3132c" aliasName="devS" ><graphics x="1676.4716186523438" y="4420.4921875"/></node>
<node id="847" label="Rv0862c" aliasName="Rv0862c" ><graphics x="2175.0714721679688" y="3334.73486328125"/></node>
<node id="848" label="Rv1821" aliasName="secA2" ><graphics x="3275.61328125" y="2763.959261417389"/></node>
<node id="849" label="Rv1822" aliasName="pgsA2" ><graphics x="5549.366455078125" y="1897.2633666992188"/></node>
<node id="850" label="Rv2367c" aliasName="Rv2367c" ><graphics x="6159.669727325439" y="1244.4994812011719"/></node>
<node id="851" label="Rv1823" aliasName="Rv1823" ><graphics x="6407.073028564453" y="1352.840087890625"/></node>
<node id="852" label="Rv3496c" aliasName="mce4D" ><graphics x="2531.9674701690674" y="750.20654296875"/></node>
<node id="853" label="Rv3498c" aliasName="mce4B" ><graphics x="2597.0117111206055" y="879.956787109375"/></node>
<node id="854" label="Rv2846c" aliasName="efpA" ><graphics x="2282.3709106445312" y="2385.1251525878906"/></node>
<node id="855" label="Rv2620c" aliasName="Rv2620c" ><graphics x="1313.9405517578125" y="3146.2125244140625"/></node>
<node id="856" label="Rv3476c" aliasName="kgtP" ><graphics x="6859.639984130859" y="1820.420654296875"/></node>
<node id="857" label="Rv2425c" aliasName="Rv2425c" ><graphics x="1104.9342041015625" y="4730.720458984375"/></node>
<node id="858" label="Rv1548c" aliasName="PPE21" ><graphics x="4242.7874755859375" y="920.2601318359375"/></node>
<node id="859" label="Rv2923c" aliasName="Rv2923c" ><graphics x="2279.9290466308594" y="1389.6192626953125"/></node>
<node id="860" label="Rv2957" aliasName="Rv2957" ><graphics x="6704.342041015625" y="769.4334716796875"/></node>
<node id="861" label="Rv2202c" aliasName="cbhK" ><graphics x="3941.7470703125" y="2312.5321044921875"/></node>
<node id="862" label="Rv3921c" aliasName="Rv3921c" ><graphics x="6068.508026123047" y="1353.221435546875"/></node>
<node id="863" label="Rv0116c" aliasName="Rv0116c" ><graphics x="6020.53857421875" y="1820.420654296875"/></node>
<node id="864" label="Rv2965c" aliasName="coaD" ><graphics x="1005.730712890625" y="1313.8070068359375"/></node>
<node id="865" label="Rv2175c" aliasName="Rv2175c" ><graphics x="3743.1441650390625" y="2609.3338928222656"/></node>
<node id="866" label="Rv1832" aliasName="gcvB" ><graphics x="2045.3587036132812" y="4733.8331298828125"/></node>
<node id="867" label="Rv1830" aliasName="Rv1830" ><graphics x="3839.5301513671875" y="1304.898681640625"/></node>
<node id="868" label="Rv2366c" aliasName="Rv2366c" ><graphics x="1235.73974609375" y="4043.624755859375"/></node>
<node id="869" label="Rv1831" aliasName="Rv1831" ><graphics x="2820.259552001953" y="652.3349609375"/></node>
<node id="870" label="Rv3497c" aliasName="mce4C" ><graphics x="2529.160213470459" y="889.9217529296875"/></node>
<node id="871" label="Rv2984" aliasName="ppk" ><graphics x="5682.368377685547" y="1354.154296875"/></node>
<node id="872" label="Rv2847c" aliasName="cysG" ><graphics x="5462.22607421875" y="1248.513671875"/></node>
<node id="873" label="Rv2364c" aliasName="era" ><graphics x="785.390869140625" y="3315.9212036132812"/></node>
<node id="874" label="Rv1849" aliasName="ureB" ><graphics x="6170.62423324585" y="1938.096923828125"/></node>
<node id="875" label="Rv2980" aliasName="Rv2980" ><graphics x="2963.663787841797" y="3455.5595092773438"/></node>
<node id="876" label="Rv3499c" aliasName="mce4A" ><graphics x="2409.3072662353516" y="604.54541015625"/></node>
<node id="877" label="Rv2315c" aliasName="Rv2315c" ><graphics x="1351.8494873046875" y="3948.0008544921875"/></node>
<node id="878" label="Rv2989" aliasName="Rv2989" ><graphics x="5841.508499145508" y="1516.0023193359375"/></node>
<node id="879" label="Rv2924c" aliasName="fpg" ><graphics x="163.67041015625" y="2477.0337524414062"/></node>
<node id="880" label="Rv2985" aliasName="mutT1" ><graphics x="2802.777618408203" y="3278.0770263671875"/></node>
<node id="881" label="Rv3619c" aliasName="esxV" ><graphics x="3512.6969604492188" y="2297.9464416503906"/></node>
<node id="882" label="Rv2621c" aliasName="Rv2621c" ><graphics x="1515.4844970703125" y="2871.331802368164"/></node>
<node id="883" label="Rv2301" aliasName="cut2" ><graphics x="6281.6759033203125" y="780.09716796875"/></node>
<node id="884" label="Rv2962c" aliasName="Rv2962c" ><graphics x="6802.6163330078125" y="1666.885498046875"/></node>
<node id="885" label="Rv2302" aliasName="Rv2302" ><graphics x="2189.0142211914062" y="2818.0007934570312"/></node>
<node id="886" label="Rv3130c" aliasName="tgs1" ><graphics x="1694.6285400390625" y="4485.2335205078125"/></node>
<node id="887" label="Rv1848" aliasName="ureA" ><graphics x="745.4918212890625" y="2939.227813720703"/></node>
<node id="888" label="Rv2308" aliasName="Rv2308" ><graphics x="1475.3948974609375" y="3840.203369140625"/></node>
<node id="889" label="Rv2365c" aliasName="Rv2365c" ><graphics x="2390.9627227783203" y="2884.1658630371094"/></node>
<node id="890" label="Rv0153c" aliasName="ptbB" ><graphics x="5302.03076171875" y="1395.193115234375"/></node>
<node id="891" label="Rv1097c" aliasName="Rv1097c" ><graphics x="2565.81817817688" y="1517.0672607421875"/></node>
<node id="892" label="Rv2971" aliasName="Rv2971" ><graphics x="2481.7457122802734" y="1684.373779296875"/></node>
<node id="893" label="Rv3765c" aliasName="Rv3765c" ><graphics x="1087.94384765625" y="2447.989501953125"/></node>
<node id="894" label="Rv3473c" aliasName="bpoA" ><graphics x="1473.2393798828125" y="687.24267578125"/></node>
<node id="895" label="Rv1851" aliasName="ureF" ><graphics x="1940.7047119140625" y="3944.717041015625"/></node>
<node id="896" label="Rv1857" aliasName="modA" ><graphics x="5497.695461273193" y="1945.973388671875"/></node>
<node id="897" label="Rv1852" aliasName="ureG" ><graphics x="2074.2177124023438" y="3488.9951782226562"/></node>
<node id="898" label="Rv1853" aliasName="ureD" ><graphics x="1837.5485229492188" y="3199.7293090820312"/></node>
<node id="899" label="Rv1007c" aliasName="metG" ><graphics x="2291.1277618408203" y="1324.7626953125"/></node>
<node id="900" label="Rv2969c" aliasName="Rv2969c" ><graphics x="6968.456329345703" y="1581.834716796875"/></node>
<node id="901" label="Rv3766" aliasName="Rv3766" ><graphics x="1468.8033447265625" y="5653.565673828125"/></node>
<node id="902" label="Rv0647c" aliasName="Rv0647c" ><graphics x="5646.719482421875" y="1045.70654296875"/></node>
<node id="903" label="Rv3657c" aliasName="Rv3657c" ><graphics x="5857.859375" y="1449.5625"/></node>
<node id="904" label="Rv2804c" aliasName="Rv2804c" ><graphics x="2721.5594482421875" y="2399.4344787597656"/></node>
<node id="905" label="Rv0738" aliasName="Rv0738" ><graphics x="801.898193359375" y="3906.3397216796875"/></node>
<node id="906" label="Rv0739" aliasName="Rv0739" ><graphics x="2093.7589111328125" y="2777.5578927993774"/></node>
<node id="907" label="Rv3763" aliasName="lpqH" ><graphics x="2283.5595092773438" y="1782.0407104492188"/></node>
<node id="908" label="Rv3760" aliasName="Rv3760" ><graphics x="3251.4568481445312" y="1630.8848876953125"/></node>
<node id="909" label="Rv0733" aliasName="adk" ><graphics x="1294.728271484375" y="3244.3360900878906"/></node>
<node id="910" label="Rv1102c" aliasName="Rv1102c" ><graphics x="2895.899383544922" y="191.045654296875"/></node>
<node id="911" label="Rv0017c" aliasName="rodA" ><graphics x="2079.751983642578" y="3990.7362060546875"/></node>
<node id="912" label="Rv2875" aliasName="mpt70" ><graphics x="5191.898056030273" y="1942.336181640625"/></node>
<node id="913" label="Rv2874" aliasName="dipZ" ><graphics x="2090.848175048828" y="4122.6240234375"/></node>
<node id="914" label="Rv3241c" aliasName="Rv3241c" ><graphics x="3583.152587890625" y="1523.910888671875"/></node>
<node id="915" label="Rv0689c" aliasName="Rv0689c" ><graphics x="1176.9627685546875" y="2439.351837158203"/></node>
<node id="916" label="Rv2873" aliasName="mpt83" ><graphics x="5128.248046875" y="1938.096923828125"/></node>
<node id="917" label="Rv2872" aliasName="Rv2872" ><graphics x="5539.39453125" y="846.5731201171875"/></node>
<node id="918" label="Rv2871" aliasName="Rv2871" ><graphics x="2050.9364013671875" y="2230.5360717773438"/></node>
<node id="919" label="Rv3376" aliasName="Rv3376" ><graphics x="1162.24609375" y="3535.0872192382812"/></node>
<node id="920" label="Rv3375" aliasName="amiD" ><graphics x="6224.113574981689" y="1182.876953125"/></node>
<node id="921" label="Rv2880c" aliasName="Rv2880c" ><graphics x="5578.977584838867" y="1747.898193359375"/></node>
<node id="922" label="Rv3374" aliasName="echA18.1" ><graphics x="6908.456329345703" y="1623.750732421875"/></node>
<node id="923" label="Rv3373" aliasName="echA18" ><graphics x="6853.186447143555" y="1773.976806640625"/></node>
<node id="924" label="Rv2145c" aliasName="wag31" ><graphics x="3715.3753662109375" y="1336.573486328125"/></node>
<node id="925" label="Rv3924c" aliasName="rpmH" ><graphics x="4502.149169921875" y="3085.7072143554688"/></node>
<node id="926" label="Rv3371" aliasName="Rv3371" ><graphics x="2497.8680381774902" y="1737.6783447265625"/></node>
<node id="927" label="Rv3777" aliasName="Rv3777" ><graphics x="3114.7903442382812" y="3679.6038818359375"/></node>
<node id="928" label="Rv1426c" aliasName="lipO" ><graphics x="6640.6788330078125" y="1702.2989501953125"/></node>
<node id="929" label="Rv0791c" aliasName="Rv0791c" ><graphics x="2971.368408203125" y="2023.4207153320312"/></node>
<node id="930" label="Rv1157c" aliasName="Rv1157c" ><graphics x="3588.894775390625" y="1276.1688232421875"/></node>
<node id="931" label="Rv2803c" aliasName="Rv2803c" ><graphics x="2110.6796264648438" y="4174.377197265625"/></node>
<node id="932" label="Rv3774" aliasName="echA21" ><graphics x="3240.0457153320312" y="526.36376953125"/></node>
<node id="933" label="Rv3775" aliasName="lipE" ><graphics x="5723.025100708008" y="1540.911376953125"/></node>
<node id="934" label="Rv0749" aliasName="Rv0749" ><graphics x="5489.998046875" y="963.0554504394531"/></node>
<node id="935" label="Rv3776" aliasName="Rv3776" ><graphics x="3059.4977416992188" y="3441.8660888671875"/></node>
<node id="936" label="Rv3068c" aliasName="pgmA" ><graphics x="1564.483154296875" y="1864.430908203125"/></node>
<node id="937" label="Rv0742" aliasName="PE_PGRS8" ><graphics x="2475.36173248291" y="3148.252960205078"/></node>
<node id="938" label="Rv0741" aliasName="Rv0741" ><graphics x="5742.076465606689" y="1246.08203125"/></node>
<node id="939" label="Rv0746" aliasName="PE_PGRS9" ><graphics x="5418.133026123047" y="1354.84765625"/></node>
<node id="940" label="Rv1103c" aliasName="Rv1103c" ><graphics x="3300.265869140625" y="1691.005126953125"/></node>
<node id="941" label="Rv3367" aliasName="PE_PGRS51" ><graphics x="2474.835334777832" y="3279.9724731445312"/></node>
<node id="942" label="Rv0792c" aliasName="Rv0792c" ><graphics x="2908.394989013672" y="1949.0482788085938"/></node>
<node id="943" label="Rv3366" aliasName="spoU" ><graphics x="973.79248046875" y="4277.8079833984375"/></node>
<node id="944" label="Rv3369" aliasName="Rv3369" ><graphics x="1591.2029418945312" y="5620.75244140625"/></node>
<node id="945" label="Rv0234c" aliasName="gabD1" ><graphics x="5480.346435546875" y="1820.420654296875"/></node>
<node id="946" label="Rv2884" aliasName="Rv2884" ><graphics x="6375.6824951171875" y="1838.0029296875"/></node>
<node id="947" label="Rv1833c" aliasName="Rv1833c" ><graphics x="3018.9561767578125" y="3687.6021118164062"/></node>
<node id="948" label="Rv0740" aliasName="Rv0740" ><graphics x="2091.3670654296875" y="3197.4026489257812"/></node>
<node id="949" label="Rv3240c" aliasName="secA1" ><graphics x="3234.380615234375" y="2631.8504638671875"/></node>
<node id="950" label="Rv2881c" aliasName="cdsA" ><graphics x="1745.1996459960938" y="2037.5196533203125"/></node>
<node id="951" label="Rv0230c" aliasName="php" ><graphics x="2787.816864013672" y="2559.8631591796875"/></node>
<node id="952" label="Rv0162c" aliasName="adhE1" ><graphics x="6315.6824951171875" y="1839.95751953125"/></node>
<node id="953" label="Rv3788" aliasName="Rv3788" ><graphics x="3353.8685913085938" y="1135.1075439453125"/></node>
<node id="954" label="Rv2356c" aliasName="PPE40" ><graphics x="5249.05224609375" y="952.37646484375"/></node>
<node id="955" label="Rv2967c" aliasName="pca" ><graphics x="7014.204376220703" y="1623.27587890625"/></node>
<node id="956" label="Rv2883c" aliasName="pyrH" ><graphics x="5411.908935546875" y="1045.70654296875"/></node>
<node id="957" label="Rv3782" aliasName="Rv3782" ><graphics x="3110.3533325195312" y="1330.71533203125"/></node>
<node id="958" label="Rv3923c" aliasName="rnpA" ><graphics x="2817.1913452148438" y="4018.82373046875"/></node>
<node id="959" label="Rv1194c" aliasName="Rv1194c" ><graphics x="4290.3253173828125" y="1189.461669921875"/></node>
<node id="960" label="Rv3597c" aliasName="lsr2" ><graphics x="4017.866455078125" y="1875.5680541992188"/></node>
<node id="961" label="Rv3781" aliasName="rfbE" ><graphics x="2785.0963134765625" y="1075.682861328125"/></node>
<node id="962" label="Rv2802c" aliasName="Rv2802c" ><graphics x="1751.8723754882812" y="3204.3136291503906"/></node>
<node id="963" label="Rv0757" aliasName="phoP" ><graphics x="6953.3377685546875" y="1447.0831909179688"/></node>
<node id="964" label="Rv3616c" aliasName="Rv3616c" ><graphics x="1772.0852661132812" y="2213.0128173828125"/></node>
<node id="965" label="Rv1836c" aliasName="Rv1836c" ><graphics x="2868.7638549804688" y="2348.272186279297"/></node>
<node id="966" label="Rv0758" aliasName="phoR" ><graphics x="6859.7855224609375" y="1395.193115234375"/></node>
<node id="967" label="Rv3596c" aliasName="clpC1" ><graphics x="3540.6454467773438" y="4216.4110107421875"/></node>
<node id="968" label="Rv0754" aliasName="PE_PGRS11" ><graphics x="6150.090072631836" y="1775.160888671875"/></node>
<node id="969" label="Rv0750" aliasName="Rv0750" ><graphics x="3176.2947387695312" y="1439.1666259765625"/></node>
<node id="970" label="Rv1153c" aliasName="omt" ><graphics x="6167.196990966797" y="1294.486083984375"/></node>
<node id="971" label="Rv0019c" aliasName="Rv0019c" ><graphics x="1429.858642578125" y="5725.8837890625"/></node>
<node id="972" label="Rv0304c" aliasName="PPE5" ><graphics x="6065.968505859375" y="20.0"/></node>
<node id="973" label="Rv3399" aliasName="Rv3399" ><graphics x="1316.782470703125" y="787.4149169921875"/></node>
<node id="974" label="Rv2520c" aliasName="Rv2520c" ><graphics x="2556.3023414611816" y="2379.2232971191406"/></node>
<node id="975" label="Rv3390" aliasName="lpqD" ><graphics x="2413.3066024780273" y="1533.15869140625"/></node>
<node id="976" label="Rv2801c" aliasName="Rv2801c" ><graphics x="5242.03076171875" y="1450.772216796875"/></node>
<node id="977" label="Rv3391" aliasName="acrA1" ><graphics x="5242.595703125" y="329.1707763671875"/></node>
<node id="978" label="Rv3792" aliasName="Rv3792" ><graphics x="6133.0859375" y="1045.70654296875"/></node>
<node id="979" label="Rv3922c" aliasName="Rv3922c" ><graphics x="6087.535858154297" y="1294.486083984375"/></node>
<node id="980" label="Rv3794" aliasName="embA" ><graphics x="6779.08772277832" y="1895.618896484375"/></node>
<node id="981" label="Rv3795" aliasName="embB" ><graphics x="6718.391296386719" y="1884.482177734375"/></node>
<node id="982" label="Rv1428c" aliasName="Rv1428c" ><graphics x="5476.70751953125" y="1450.402587890625"/></node>
<node id="983" label="Rv3503c" aliasName="fdxD" ><graphics x="2881.969207763672" y="1894.3218383789062"/></node>
<node id="984" label="Rv3798" aliasName="Rv3798" ><graphics x="5686.747901916504" y="1214.51953125"/></node>
<node id="985" label="Rv3656c" aliasName="Rv3656c" ><graphics x="2404.761260986328" y="4138.2586669921875"/></node>
<node id="986" label="Rv0769" aliasName="Rv0769" ><graphics x="771.608154296875" y="2028.1719360351562"/></node>
<node id="987" label="Rv0768" aliasName="aldA" ><graphics x="6822.906509399414" y="1490.802001953125"/></node>
<node id="988" label="Rv3595c" aliasName="PE_PGRS59" ><graphics x="2348.9595947265625" y="3252.8489990234375"/></node>
<node id="989" label="Rv3387" aliasName="Rv3387" ><graphics x="1370.8780517578125" y="1979.7338256835938"/></node>
<node id="990" label="Rv1761c" aliasName="Rv1761c" ><graphics x="2072.1123046875" y="3074.6453247070312"/></node>
<node id="991" label="Rv3386" aliasName="Rv3386" ><graphics x="1557.7326049804688" y="4004.7371826171875"/></node>
<node id="992" label="Rv0376c" aliasName="Rv0376c" ><graphics x="1570.2412109375" y="3887.544677734375"/></node>
<node id="993" label="Rv3615c" aliasName="Rv3615c" ><graphics x="2076.9465942382812" y="2419.4199829101562"/></node>
<node id="994" label="Rv3388" aliasName="PE_PGRS52" ><graphics x="2428.238105773926" y="3051.4265747070312"/></node>
<node id="995" label="Rv1793" aliasName="esxN" ><graphics x="3571.4381103515625" y="2337.2177124023438"/></node>
<node id="996" label="Rv1794" aliasName="Rv1794" ><graphics x="3858.416748046875" y="2338.433624267578"/></node>
<node id="997" label="Rv1795" aliasName="Rv1795" ><graphics x="6673.255126953125" y="1395.193115234375"/></node>
<node id="998" label="Rv0643c" aliasName="mmaA3" ><graphics x="4555.27392578125" y="3072.3007202148438"/></node>
<node id="999" label="Rv1796" aliasName="mycP5" ><graphics x="4053.1383056640625" y="2294.308135986328"/></node>
<node id="1000" label="Rv1790" aliasName="PPE27" ><graphics x="2489.879985809326" y="1509.5638427734375"/></node>
<node id="1001" label="Rv1791" aliasName="PE19" ><graphics x="4123.802978515625" y="2421.9757385253906"/></node>
<node id="1002" label="Rv1792" aliasName="Rv1792" ><graphics x="4022.2681884765625" y="2411.2360229492188"/></node>
<node id="1003" label="Rv3729" aliasName="Rv3729" ><graphics x="1478.896728515625" y="3971.4376220703125"/></node>
<node id="1004" label="Rv1390" aliasName="rpoZ" ><graphics x="2871.527587890625" y="309.797119140625"/></node>
<node id="1005" label="Rv3728" aliasName="Rv3728" ><graphics x="1621.9210205078125" y="1984.7482299804688"/></node>
<node id="1006" label="Rv3727" aliasName="Rv3727" ><graphics x="1459.8096923828125" y="4064.515380859375"/></node>
<node id="1007" label="Rv0160c" aliasName="PE4" ><graphics x="1094.6220703125" y="2776.62890625"/></node>
<node id="1008" label="Rv1391" aliasName="dfp" ><graphics x="7029.873947143555" y="1772.312255859375"/></node>
<node id="1009" label="Rv0571c" aliasName="Rv0571c" ><graphics x="1509.883056640625" y="4850.374267578125"/></node>
<node id="1010" label="Rv1392" aliasName="metK" ><graphics x="7086.630294799805" y="1747.898193359375"/></node>
<node id="1011" label="Rv3770c" aliasName="Rv3770c" ><graphics x="3487.7943115234375" y="1561.4267578125"/></node>
<node id="1012" label="Rv1797" aliasName="Rv1797" ><graphics x="6381.18180847168" y="1747.898193359375"/></node>
<node id="1013" label="Rv2732c" aliasName="Rv2732c" ><graphics x="1515.9755859375" y="3845.364990234375"/></node>
<node id="1014" label="Rv1798" aliasName="Rv1798" ><graphics x="34.89013671875" y="2231.6209716796875"/></node>
<node id="1015" label="Rv1724c" aliasName="Rv1724c" ><graphics x="5280.946044921875" y="1707.532470703125"/></node>
<node id="1016" label="Rv3724" aliasName="Rv3724" ><graphics x="6802.591339111328" y="1352.303466796875"/></node>
<node id="1017" label="Rv1387" aliasName="PPE20" ><graphics x="1665.736572265625" y="2203.2760009765625"/></node>
<node id="1018" label="Rv1386" aliasName="PE15" ><graphics x="1588.0999145507812" y="2194.115478515625"/></node>
<node id="1019" label="Rv1389" aliasName="gmk" ><graphics x="2855.8465881347656" y="466.444580078125"/></node>
<node id="1020" label="Rv1151c" aliasName="Rv1151c" ><graphics x="1521.2588500976562" y="1451.0445556640625"/></node>
<node id="1021" label="Rv3614c" aliasName="Rv3614c" ><graphics x="2017.6514282226562" y="2406.9915466308594"/></node>
<node id="1022" label="Rv3334" aliasName="Rv3334" ><graphics x="1110.5733642578125" y="2619.8968963623047"/></node>
<node id="1023" label="Rv0962c" aliasName="lprP" ><graphics x="5987.605922698975" y="1938.096923828125"/></node>
<node id="1024" label="Rv1383" aliasName="carA" ><graphics x="2427.064193725586" y="990.648681640625"/></node>
<node id="1025" label="Rv1382" aliasName="Rv1382" ><graphics x="1283.318359375" y="4162.1376953125"/></node>
<node id="1026" label="Rv0771" aliasName="Rv0771" ><graphics x="857.0908203125" y="2069.1651611328125"/></node>
<node id="1027" label="Rv0572c" aliasName="Rv0572c" ><graphics x="1846.8135986328125" y="4732.13330078125"/></node>
<node id="1028" label="Rv3332" aliasName="nagA" ><graphics x="2210.9740295410156" y="4212.75927734375"/></node>
<node id="1029" label="Rv1385" aliasName="pyrF" ><graphics x="1296.7764892578125" y="4422.3369140625"/></node>
<node id="1030" label="Rv0375c" aliasName="Rv0375c" ><graphics x="414.3740234375" y="3012.059051513672"/></node>
<node id="1031" label="Rv3330" aliasName="dacB1" ><graphics x="3660.5509033203125" y="1506.9583740234375"/></node>
<node id="1032" label="Rv0777" aliasName="purB" ><graphics x="1394.38818359375" y="4579.4068603515625"/></node>
<node id="1033" label="Rv0778" aliasName="cyp126" ><graphics x="2595.3179092407227" y="4880.902587890625"/></node>
<node id="1034" label="Rv3337" aliasName="Rv3337" ><graphics x="6409.89599609375" y="1107.11328125"/></node>
<node id="1035" label="Rv0272c" aliasName="Rv0272c" ><graphics x="2953.446533203125" y="2603.192901611328"/></node>
<node id="1036" label="Rv3338" aliasName="Rv3338" ><graphics x="6350.24072265625" y="1127.979736328125"/></node>
<node id="1037" label="Rv3732" aliasName="Rv3732" ><graphics x="2916.0812377929688" y="5843.216064453125"/></node>
<node id="1038" label="Rv1782" aliasName="Rv1782" ><graphics x="1760.16943359375" y="1446.7623291015625"/></node>
<node id="1039" label="Rv3731" aliasName="ligC" ><graphics x="1721.3941650390625" y="3809.746826171875"/></node>
<node id="1040" label="Rv3064c" aliasName="Rv3064c" ><graphics x="2548.917088508606" y="441.1474609375"/></node>
<node id="1041" label="Rv0644c" aliasName="mmaA2" ><graphics x="5494.279724121094" y="1666.885498046875"/></node>
<node id="1042" label="Rv1780" aliasName="Rv1780" ><graphics x="3858.160888671875" y="1628.0206298828125"/></node>
<node id="1043" label="Rv0373c" aliasName="Rv0373c" ><graphics x="1033.1646728515625" y="3995.333740234375"/></node>
<node id="1044" label="Rv1788" aliasName="PE18" ><graphics x="1659.6832275390625" y="1469.8165283203125"/></node>
<node id="1045" label="Rv1789" aliasName="PPE26" ><graphics x="6531.232227325439" y="1182.876953125"/></node>
<node id="1046" label="Rv1725c" aliasName="Rv1725c" ><graphics x="5557.695461273193" y="1945.741455078125"/></node>
<node id="1047" label="Rv3509c" aliasName="ilvX" ><graphics x="1530.1224975585938" y="5048.166259765625"/></node>
<node id="1048" label="Rv1004c" aliasName="Rv1004c" ><graphics x="5762.89501953125" y="640.9632568359375"/></node>
<node id="1049" label="Rv3736" aliasName="Rv3736" ><graphics x="622.937744140625" y="2641.592903137207"/></node>
<node id="1050" label="Rv1786" aliasName="Rv1786" ><graphics x="6596.804443359375" y="143.545166015625"/></node>
<node id="1051" label="Rv2733c" aliasName="Rv2733c" ><graphics x="5675.266357421875" y="270.6038818359375"/></node>
<node id="1052" label="Rv1787" aliasName="PPE25" ><graphics x="2470.8852310180664" y="1590.296630859375"/></node>
<node id="1053" label="Rv0780" aliasName="hemH" ><graphics x="2277.327178955078" y="3611.671142578125"/></node>
<node id="1054" label="Rv3613c" aliasName="Rv3613c" ><graphics x="2102.092498779297" y="2220.3334350585938"/></node>
<node id="1055" label="Rv3325" aliasName="Rv3325" ><graphics x="2670.0406646728516" y="6377.32470703125"/></node>
<node id="1056" label="Rv0374c" aliasName="Rv0374c" ><graphics x="604.5989990234375" y="2413.3785705566406"/></node>
<node id="1057" label="Rv1395" aliasName="Rv1395" ><graphics x="6927.551136016846" y="1182.876953125"/></node>
<node id="1058" label="Rv0963c" aliasName="Rv0963c" ><graphics x="6163.556396484375" y="639.3292236328125"/></node>
<node id="1059" label="Rv0784" aliasName="Rv0784" ><graphics x="6623.886245727539" y="1490.802001953125"/></node>
<node id="1060" label="Rv0782" aliasName="ptrBb" ><graphics x="2000.4800415039062" y="3697.555908203125"/></node>
<node id="1061" label="Rv2627c" aliasName="Rv2627c" ><graphics x="1735.9380493164062" y="4745.029296875"/></node>
<node id="1062" label="Rv0787" aliasName="Rv0787" ><graphics x="1863.6154174804688" y="2608.621353149414"/></node>
<node id="1063" label="Rv0788" aliasName="purQ" ><graphics x="1008.4918212890625" y="2771.72429561615"/></node>
<node id="1064" label="Rv0858c" aliasName="Rv0858c" ><graphics x="1532.7173461914062" y="1320.365966796875"/></node>
<node id="1065" label="Rv3326" aliasName="Rv3326" ><graphics x="5932.868408203125" y="386.51551818847656"/></node>
<node id="1066" label="Rv3327" aliasName="Rv3327" ><graphics x="1606.7994995117188" y="4205.0816650390625"/></node>
<node id="1067" label="Rv3329" aliasName="Rv3329" ><graphics x="6227.235157012939" y="1244.486083984375"/></node>
<node id="1068" label="Rv0273c" aliasName="Rv0273c" ><graphics x="5226.698974609375" y="679.3309326171875"/></node>
<node id="1069" label="Rv0645c" aliasName="mmaA1" ><graphics x="5602.314208984375" y="1091.4180908203125"/></node>
<node id="1070" label="Rv3747" aliasName="Rv3747" ><graphics x="5756.0426025390625" y="719.3309326171875"/></node>
<node id="1071" label="Rv1214c" aliasName="PE14" ><graphics x="5610.026611328125" y="272.6451416015625"/></node>
<node id="1072" label="Rv3360" aliasName="Rv3360" ><graphics x="6161.934326171875" y="197.903564453125"/></node>
<node id="1073" label="Rv2146c" aliasName="Rv2146c" ><graphics x="2932.543975830078" y="3762.4434814453125"/></node>
<node id="1074" label="Rv3748" aliasName="Rv3748" ><graphics x="5376.0322265625" y="1581.834716796875"/></node>
<node id="1075" label="Rv0799c" aliasName="Rv0799c" ><graphics x="6287.235157012939" y="1182.876953125"/></node>
<node id="1076" label="Rv3354" aliasName="Rv3354" ><graphics x="3190.7762451171875" y="1274.056640625"/></node>
<node id="1077" label="Rv0793" aliasName="Rv0793" ><graphics x="2804.1828002929688" y="2128.3828735351562"/></node>
<node id="1078" label="Rv0795" aliasName="Rv0795" ><graphics x="2846.4989624023438" y="6182.21826171875"/></node>
<node id="1079" label="Rv3357" aliasName="Rv3357" ><graphics x="3733.0372314453125" y="3430.7852783203125"/></node>
<node id="1080" label="Rv3612c" aliasName="Rv3612c" ><graphics x="2031.9932556152344" y="2149.6304931640625"/></node>
<node id="1081" label="Rv3358" aliasName="Rv3358" ><graphics x="6128.426025390625" y="137.5654296875"/></node>
<node id="1082" label="Rv3359" aliasName="Rv3359" ><graphics x="1763.7867431640625" y="3910.791259765625"/></node>
<node id="1083" label="Rv0796" aliasName="Rv0796" ><graphics x="5735.266357421875" y="134.34351539611816"/></node>
<node id="1084" label="Rv2840c" aliasName="Rv2840c" ><graphics x="4303.33544921875" y="3140.6033630371094"/></node>
<node id="1085" label="Rv0797" aliasName="Rv0797" ><graphics x="1436.6207275390625" y="4719.9735107421875"/></node>
<node id="1086" label="Rv1579c" aliasName="Rv1579c" ><graphics x="1918.1769409179688" y="3488.92626953125"/></node>
<node id="1087" label="Rv1002c" aliasName="Rv1002c" ><graphics x="1356.103759765625" y="3882.525634765625"/></node>
<node id="1088" label="Rv2735c" aliasName="Rv2735c" ><graphics x="3117.7222290039062" y="3586.4814453125"/></node>
<node id="1089" label="Rv0371c" aliasName="Rv0371c" ><graphics x="5248.478759765625" y="1897.964433670044"/></node>
<node id="1090" label="Rv2147c" aliasName="Rv2147c" ><graphics x="3832.880859375" y="1659.4593505859375"/></node>
<node id="1091" label="Rv3340" aliasName="metC" ><graphics x="2017.4803466796875" y="1826.6835327148438"/></node>
<node id="1092" label="Rv3341" aliasName="metX" ><graphics x="2161.953857421875" y="1843.0488891601562"/></node>
<node id="1093" label="Rv3342" aliasName="Rv3342" ><graphics x="2088.0919494628906" y="1807.0846557617188"/></node>
<node id="1094" label="Rv0798c" aliasName="cfp29" ><graphics x="1638.5261840820312" y="2927.2227783203125"/></node>
<node id="1095" label="Rv1765c" aliasName="Rv1765c" ><graphics x="3236.7470703125" y="3444.2684936523438"/></node>
<node id="1096" label="Rv3348" aliasName="Rv3348" ><graphics x="6246.857147216797" y="1294.486083984375"/></node>
<node id="1097" label="Rv0271c" aliasName="fadE6" ><graphics x="6800.280139923096" y="1182.876953125"/></node>
<node id="1098" label="Rv3469c" aliasName="mhpE" ><graphics x="2788.946304321289" y="1451.8387451171875"/></node>
<node id="1099" label="Rv0965c" aliasName="Rv0965c" ><graphics x="2304.8203887939453" y="4152.021484375"/></node>
<node id="1100" label="Rv3315c" aliasName="cdd" ><graphics x="1427.7939453125" y="4003.0538330078125"/></node>
<node id="1101" label="Rv1348" aliasName="Rv1348" ><graphics x="1349.784912109375" y="3784.4811401367188"/></node>
<node id="1102" label="Rv1349" aliasName="Rv1349" ><graphics x="1351.1689453125" y="3100.217529296875"/></node>
<node id="1103" label="Rv1346" aliasName="fadE14" ><graphics x="1272.8873291015625" y="2844.9474029541016"/></node>
<node id="1104" label="Rv1255c" aliasName="Rv1255c" ><graphics x="1630.307861328125" y="5395.9189453125"/></node>
<node id="1105" label="Rv1344" aliasName="Rv1344" ><graphics x="1334.498291015625" y="3279.3172607421875"/></node>
<node id="1106" label="Rv1345" aliasName="fadD33" ><graphics x="1514.56494140625" y="3982.646728515625"/></node>
<node id="1107" label="Rv3610c" aliasName="ftsH" ><graphics x="6138.7674560546875" y="1820.420654296875"/></node>
<node id="1108" label="Rv1340" aliasName="rph" ><graphics x="2667.2150344848633" y="994.5789794921875"/></node>
<node id="1109" label="Rv3394c" aliasName="Rv3394c" ><graphics x="3078.9075927734375" y="3565.181396484375"/></node>
<node id="1110" label="Rv1216c" aliasName="Rv1216c" ><graphics x="2195.8582458496094" y="1982.260009765625"/></node>
<node id="1111" label="Rv2257c" aliasName="Rv2257c" ><graphics x="2347.296340942383" y="2598.2320861816406"/></node>
<node id="1112" label="Rv3213c" aliasName="Rv3213c" ><graphics x="3607.010498046875" y="2157.1873168945312"/></node>
<node id="1113" label="Rv3427c" aliasName="Rv3427c" ><graphics x="791.932373046875" y="3263.774169921875"/></node>
<node id="1114" label="Rv1907c" aliasName="Rv1907c" ><graphics x="3924.9801025390625" y="2080.7900390625"/></node>
<node id="1115" label="Rv0814c" aliasName="sseC2" ><graphics x="2401.931900024414" y="1772.6818237304688"/></node>
<node id="1116" label="Rv2889c" aliasName="tsf" ><graphics x="4726.859619140625" y="2842.4536056518555"/></node>
<node id="1117" label="Rv3288c" aliasName="usfY" ><graphics x="1006.71533203125" y="2102.2180786132812"/></node>
<node id="1118" label="Rv0534c" aliasName="menA" ><graphics x="1516.361328125" y="3910.5"/></node>
<node id="1119" label="Rv1576c" aliasName="Rv1576c" ><graphics x="5194.16162109375" y="719.3309326171875"/></node>
<node id="1120" label="Rv1990c" aliasName="Rv1990c" ><graphics x="901.9144287109375" y="2436.129608154297"/></node>
<node id="1121" label="Rv1358" aliasName="Rv1358" ><graphics x="2016.4788208007812" y="3988.716552734375"/></node>
<node id="1122" label="Rv1359" aliasName="Rv1359" ><graphics x="1792.4605102539062" y="4009.2652587890625"/></node>
<node id="1123" label="Rv1256c" aliasName="cyp130" ><graphics x="2135.1265869140625" y="3719.4556274414062"/></node>
<node id="1124" label="Rv2670c" aliasName="Rv2670c" ><graphics x="6592.974853515625" y="1624.471435546875"/></node>
<node id="1125" label="Rv0813c" aliasName="Rv0813c" ><graphics x="5891.7049560546875" y="1625.894287109375"/></node>
<node id="1126" label="Rv1906c" aliasName="Rv1906c" ><graphics x="2825.258819580078" y="1679.7083740234375"/></node>
<node id="1127" label="Rv1729c" aliasName="Rv1729c" ><graphics x="6473.994716644287" y="1940.982177734375"/></node>
<node id="1128" label="Rv1215c" aliasName="Rv1215c" ><graphics x="2410.6257934570312" y="2264.6209716796875"/></node>
<node id="1129" label="Rv3249c" aliasName="Rv3249c" ><graphics x="7077.690673828125" y="549.1346435546875"/></node>
<node id="1130" label="Rv1504c" aliasName="Rv1504c" ><graphics x="1763.9843139648438" y="4798.6324462890625"/></node>
<node id="1131" label="Rv2258c" aliasName="Rv2258c" ><graphics x="2305.0979919433594" y="2430.5943298339844"/></node>
<node id="1132" label="Rv0410c" aliasName="pknG" ><graphics x="2761.0800170898438" y="2455.6547241210938"/></node>
<node id="1133" label="Rv1577c" aliasName="Rv1577c" ><graphics x="5142.54833984375" y="839.005126953125"/></node>
<node id="1134" label="Rv1257c" aliasName="Rv1257c" ><graphics x="1099.84228515625" y="879.679443359375"/></node>
<node id="1135" label="Rv0602c" aliasName="tcrA" ><graphics x="1899.707763671875" y="1540.550048828125"/></node>
<node id="1136" label="Rv1368" aliasName="lprF" ><graphics x="2538.749521970749" y="1368.324951171875"/></node>
<node id="1137" label="Rv3318" aliasName="sdhA" ><graphics x="6504.833511352539" y="1514.69580078125"/></node>
<node id="1138" label="Rv3317" aliasName="sdhD" ><graphics x="1157.0657958984375" y="3725.15576171875"/></node>
<node id="1139" label="Rv2568c" aliasName="Rv2568c" ><graphics x="3027.795623779297" y="5945.0166015625"/></node>
<node id="1140" label="Rv3319" aliasName="sdhB" ><graphics x="6445.887222290039" y="1538.883056640625"/></node>
<node id="1141" label="Rv0011c" aliasName="Rv0011c" ><graphics x="2846.037384033203" y="240.692626953125"/></node>
<node id="1142" label="Rv0574c" aliasName="Rv0574c" ><graphics x="1947.6024780273438" y="4778.1043701171875"/></node>
<node id="1143" label="Rv3210c" aliasName="Rv3210c" ><graphics x="2852.9765625" y="5786.15283203125"/></node>
<node id="1144" label="Rv1909c" aliasName="furA" ><graphics x="3702.26318359375" y="2042.217041015625"/></node>
<node id="1145" label="Rv3392c" aliasName="cmaA1" ><graphics x="2427.7061767578125" y="1490.3560791015625"/></node>
<node id="1146" label="Rv2254c" aliasName="Rv2254c" ><graphics x="5925.473083496094" y="1666.885498046875"/></node>
<node id="1147" label="Rv1374c" aliasName="Rv1374c" ><graphics x="4184.753662109375" y="3662.9657592773438"/></node>
<node id="1148" label="Rv3310" aliasName="Rv3310" ><graphics x="3614.8099365234375" y="1326.1961669921875"/></node>
<node id="1149" label="Rv1366" aliasName="Rv1366" ><graphics x="1682.854736328125" y="953.3612060546875"/></node>
<node id="1150" label="Rv3248c" aliasName="sahH" ><graphics x="2576.3705520629883" y="1603.6253662109375"/></node>
<node id="1151" label="Rv0816c" aliasName="thiX" ><graphics x="6863.815200805664" y="1537.080810546875"/></node>
<node id="1152" label="Rv2469c" aliasName="Rv2469c" ><graphics x="1291.181396484375" y="3436.8753662109375"/></node>
<node id="1153" label="Rv2255c" aliasName="Rv2255c" ><graphics x="5877.254333496094" y="1705.415771484375"/></node>
<node id="1154" label="Rv1218c" aliasName="Rv1218c" ><graphics x="2255.0797424316406" y="1954.230712890625"/></node>
<node id="1155" label="Rv1503c" aliasName="Rv1503c" ><graphics x="1646.2161865234375" y="1220.19921875"/></node>
<node id="1156" label="Rv3286c" aliasName="sigF" ><graphics x="1690.2661743164062" y="3189.808868408203"/></node>
<node id="1157" label="Rv0411c" aliasName="glnH" ><graphics x="2996.3184509277344" y="2632.4220123291016"/></node>
<node id="1158" label="Rv3312c" aliasName="Rv3312c" ><graphics x="5989.957000732422" y="1294.486083984375"/></node>
<node id="1159" label="Rv3304" aliasName="Rv3304" ><graphics x="1154.6680908203125" y="4350.7767333984375"/></node>
<node id="1160" label="Rv1258c" aliasName="Rv1258c" ><graphics x="3396.3468017578125" y="4898.035888671875"/></node>
<node id="1161" label="Rv3308" aliasName="pmmB" ><graphics x="2003.4698486328125" y="4289.388427734375"/></node>
<node id="1162" label="Rv1371" aliasName="Rv1371" ><graphics x="6099.3382568359375" y="1581.834716796875"/></node>
<node id="1163" label="Rv1372" aliasName="Rv1372" ><graphics x="4280.5303955078125" y="3804.321044921875"/></node>
<node id="1164" label="Rv0575c" aliasName="Rv0575c" ><graphics x="4192.3350830078125" y="3427.4186401367188"/></node>
<node id="1165" label="Rv1908c" aliasName="katG" ><graphics x="3833.5087890625" y="2071.4966430664062"/></node>
<node id="1166" label="Rv1375" aliasName="Rv1375" ><graphics x="4399.0426025390625" y="3682.4827270507812"/></node>
<node id="1167" label="Rv1376" aliasName="Rv1376" ><graphics x="4327.652099609375" y="3637.3923950195312"/></node>
<node id="1168" label="Rv0537c" aliasName="Rv0537c" ><graphics x="2247.6631774902344" y="2988.60302734375"/></node>
<node id="1169" label="Rv0815c" aliasName="cysA2" ><graphics x="2514.5857849121094" y="1802.708740234375"/></node>
<node id="1170" label="Rv2256c" aliasName="Rv2256c" ><graphics x="4024.308349609375" y="1144.6339111328125"/></node>
<node id="1171" label="Rv1381" aliasName="pyrC" ><graphics x="2380.9630432128906" y="859.4761962890625"/></node>
<node id="1172" label="Rv1380" aliasName="pyrB" ><graphics x="1762.4371337890625" y="3400.3869018554688"/></node>
<node id="1173" label="Rv1217c" aliasName="Rv1217c" ><graphics x="2057.4719848632812" y="1977.5967407226562"/></node>
<node id="1174" label="Rv1993c" aliasName="Rv1993c" ><graphics x="2293.2596740722656" y="3245.1470642089844"/></node>
<node id="1175" label="Rv2790c" aliasName="ltp1" ><graphics x="3328.3380737304688" y="3931.3851318359375"/></node>
<node id="1176" label="Rv2528c" aliasName="mrr" ><graphics x="1817.32666015625" y="3154.10693359375"/></node>
<node id="1177" label="Rv0412c" aliasName="Rv0412c" ><graphics x="2861.0516967773438" y="2553.6810302734375"/></node>
<node id="1178" label="Rv3287c" aliasName="rsbW" ><graphics x="1042.6065673828125" y="2219.587890625"/></node>
<node id="1179" label="Rv1301" aliasName="Rv1301" ><graphics x="5293.77099609375" y="1249.93212890625"/></node>
<node id="1180" label="Rv1300" aliasName="hemK" ><graphics x="6093.347366333008" y="1490.802001953125"/></node>
<node id="1181" label="Rv0309" aliasName="Rv0309" ><graphics x="3399.9109497070312" y="1241.6707763671875"/></node>
<node id="1182" label="Rv1309" aliasName="atpG" ><graphics x="2508.2642917633057" y="1557.7042236328125"/></node>
<node id="1183" label="Rv1308" aliasName="atpA" ><graphics x="2945.419464111328" y="991.561767578125"/></node>
<node id="1184" label="Rv1307" aliasName="atpH" ><graphics x="3047.1554565429688" y="840.0968017578125"/></node>
<node id="1185" label="Rv1306" aliasName="atpF" ><graphics x="3116.2665405273438" y="870.749755859375"/></node>
<node id="1186" label="Rv1305" aliasName="atpE" ><graphics x="3036.0123291015625" y="924.408203125"/></node>
<node id="1187" label="Rv3590c" aliasName="PE_PGRS58" ><graphics x="1277.8011474609375" y="5364.397216796875"/></node>
<node id="1188" label="Rv1304" aliasName="atpB" ><graphics x="3121.789794921875" y="790.9334716796875"/></node>
<node id="1189" label="Rv1302" aliasName="rfe" ><graphics x="3511.6406860351562" y="3094.397735595703"/></node>
<node id="1190" label="Rv0300" aliasName="Rv0300" ><graphics x="1691.1687622070312" y="1539.8643798828125"/></node>
<node id="1191" label="Rv0810c" aliasName="Rv0810c" ><graphics x="6548.30859375" y="1581.834716796875"/></node>
<node id="1192" label="Rv1994c" aliasName="Rv1994c" ><graphics x="2104.7364501953125" y="4468.9619140625"/></node>
<node id="1193" label="Rv0303" aliasName="Rv0303" ><graphics x="3059.3822631835938" y="3729.1409301757812"/></node>
<node id="1194" label="Rv0302" aliasName="Rv0302" ><graphics x="1380.318115234375" y="3018.466766357422"/></node>
<node id="1195" label="Rv0306" aliasName="Rv0306" ><graphics x="444.862548828125" y="2352.0247192382812"/></node>
<node id="1196" label="Rv3246c" aliasName="mtrA" ><graphics x="3395.1942138671875" y="1562.2196044921875"/></node>
<node id="1197" label="Rv3397c" aliasName="phyA" ><graphics x="5848.4278564453125" y="1581.834716796875"/></node>
<node id="1198" label="Rv3171c" aliasName="hpx" ><graphics x="876.68359375" y="2476.2597045898438"/></node>
<node id="1199" label="Rv1310" aliasName="atpD" ><graphics x="2147.5867919921875" y="1533.7177734375"/></node>
<node id="1200" label="Rv1312" aliasName="Rv1312" ><graphics x="2734.1766052246094" y="1147.4090576171875"/></node>
<node id="1201" label="Rv3244c" aliasName="lpqB" ><graphics x="2740.1812133789062" y="1512.903564453125"/></node>
<node id="1202" label="Rv1311" aliasName="atpC" ><graphics x="2756.022979736328" y="1238.70947265625"/></node>
<node id="1203" label="Rv3824c" aliasName="papA1" ><graphics x="2402.372329711914" y="2347.201202392578"/></node>
<node id="1204" label="Rv1107c" aliasName="xseB" ><graphics x="5420.346435546875" y="1842.265380859375"/></node>
<node id="1205" label="Rv0014c" aliasName="pknB" ><graphics x="2722.6754302978516" y="1226.6851806640625"/></node>
<node id="1206" label="Rv0700" aliasName="rpsJ" ><graphics x="4501.823486328125" y="2856.46541595459"/></node>
<node id="1207" label="Rv1572c" aliasName="Rv1572c" ><graphics x="3268.123291015625" y="3144.0867614746094"/></node>
<node id="1208" label="Rv0701" aliasName="rplC" ><graphics x="4442.982177734375" y="2884.8345336914062"/></node>
<node id="1209" label="Rv0702" aliasName="rplD" ><graphics x="4555.6531982421875" y="2806.2979698181152"/></node>
<node id="1210" label="Rv0703" aliasName="rplW" ><graphics x="4485.2352294921875" y="2757.4750366210938"/></node>
<node id="1211" label="Rv0704" aliasName="rplB" ><graphics x="4504.025390625" y="2630.9788665771484"/></node>
<node id="1212" label="Rv0706" aliasName="rplV" ><graphics x="4279.986328125" y="2288.505828857422"/></node>
<node id="1213" label="Rv0705" aliasName="rpsS" ><graphics x="4644.2998046875" y="2715.848445892334"/></node>
<node id="1214" label="Rv0708" aliasName="rplP" ><graphics x="4615.0869140625" y="2609.409912109375"/></node>
<node id="1215" label="Rv0707" aliasName="rpsC" ><graphics x="4790.49169921875" y="2686.6239700317383"/></node>
<node id="1216" label="Rv3501c" aliasName="yrbE4A" ><graphics x="2570.1923294067383" y="958.035400390625"/></node>
<node id="1217" label="Rv1219c" aliasName="Rv1219c" ><graphics x="2140.5654907226562" y="1966.2911376953125"/></node>
<node id="1218" label="Rv0709" aliasName="rpmC" ><graphics x="4572.421142578125" y="2506.869171142578"/></node>
<node id="1219" label="Rv2468c" aliasName="Rv2468c" ><graphics x="5985.473083496094" y="1704.943115234375"/></node>
<node id="1220" label="Rv3245c" aliasName="mtrB" ><graphics x="2733.8135986328125" y="1565.2392578125"/></node>
<node id="1221" label="Rv2675c" aliasName="Rv2675c" ><graphics x="1048.33544921875" y="3071.648223876953"/></node>
<node id="1222" label="Rv1323" aliasName="fadA4" ><graphics x="1394.062255859375" y="1418.71435546875"/></node>
<node id="1223" label="Rv1370c" aliasName="Rv1370c" ><graphics x="2693.70263671875" y="6015.363525390625"/></node>
<node id="1224" label="Rv1322" aliasName="Rv1322" ><graphics x="6907.481231689453" y="1351.669921875"/></node>
<node id="1225" label="Rv3243c" aliasName="Rv3243c" ><graphics x="1852.6386108398438" y="2340.220977783203"/></node>
<node id="1226" label="Rv0578c" aliasName="PE_PGRS7" ><graphics x="2336.250778198242" y="3335.8062744140625"/></node>
<node id="1227" label="Rv3396c" aliasName="guaA" ><graphics x="3840.6083984375" y="1857.9022827148438"/></node>
<node id="1228" label="Rv3420c" aliasName="rimI" ><graphics x="5497.572509765625" y="1139.947021484375"/></node>
<node id="1229" label="Rv1321" aliasName="Rv1321" ><graphics x="1861.9054565429688" y="2417.6585388183594"/></node>
<node id="1230" label="Rv0714" aliasName="rplN" ><graphics x="4479.73046875" y="3040.876190185547"/></node>
<node id="1231" label="Rv1199c" aliasName="Rv1199c" ><graphics x="712.564697265625" y="2640.98282623291"/></node>
<node id="1232" label="Rv0715" aliasName="rplX" ><graphics x="4573.25634765625" y="3015.0003814697266"/></node>
<node id="1233" label="Rv0713" aliasName="Rv0713" ><graphics x="6265.48258972168" y="1774.5533447265625"/></node>
<node id="1234" label="Rv0015c" aliasName="pknA" ><graphics x="5168.279541015625" y="1094.595703125"/></node>
<node id="1235" label="Rv0710" aliasName="rpsQ" ><graphics x="4535.0875244140625" y="2580.7376251220703"/></node>
<node id="1236" label="Rv0711" aliasName="atsA" ><graphics x="1984.8182373046875" y="1989.3572998046875"/></node>
<node id="1237" label="Rv1328" aliasName="glgP" ><graphics x="2963.2698669433594" y="867.9486083984375"/></node>
<node id="1238" label="Rv1482c" aliasName="Rv1482c" ><graphics x="1098.2880859375" y="2915.4740600585938"/></node>
<node id="1239" label="Rv0321" aliasName="dcd" ><graphics x="6304.4774169921875" y="1395.193115234375"/></node>
<node id="1240" label="Rv0320" aliasName="Rv0320" ><graphics x="798.8607177734375" y="3723.662841796875"/></node>
<node id="1241" label="Rv0719" aliasName="rplF" ><graphics x="4612.891357421875" y="2846.671760559082"/></node>
<node id="1242" label="Rv0718" aliasName="rpsH" ><graphics x="4565.3211669921875" y="2857.099052429199"/></node>
<node id="1243" label="Rv0717" aliasName="rpsN" ><graphics x="4709.631103515625" y="2954.981460571289"/></node>
<node id="1244" label="Rv0716" aliasName="rplE" ><graphics x="4603.817626953125" y="2922.0594940185547"/></node>
<node id="1245" label="Rv3421c" aliasName="Rv3421c" ><graphics x="2004.1052856445312" y="3300.7346801757812"/></node>
<node id="1246" label="Rv2465c" aliasName="Rv2465c" ><graphics x="3370.1030883789062" y="1948.33203125"/></node>
<node id="1247" label="Rv0790c" aliasName="Rv0790c" ><graphics x="2928.272247314453" y="1993.8345336914062"/></node>
<node id="1248" label="Rv0325" aliasName="Rv0325" ><graphics x="869.033447265625" y="3404.653076171875"/></node>
<node id="1249" label="Rv1507c" aliasName="Rv1507c" ><graphics x="6387.032257080078" y="1294.486083984375"/></node>
<node id="1250" label="Rv2525c" aliasName="Rv2525c" ><graphics x="3551.4302368164062" y="1397.58935546875"/></node>
<node id="1251" label="Rv0236c" aliasName="Rv0236c" ><graphics x="1083.7501220703125" y="4551.4619140625"/></node>
<node id="1252" label="Rv3242c" aliasName="Rv3242c" ><graphics x="3612.483154296875" y="3774.3541259765625"/></node>
<node id="1253" label="Rv1332" aliasName="Rv1332" ><graphics x="3437.5018920898438" y="2696.920066833496"/></node>
<node id="1254" label="Rv1334" aliasName="Rv1334" ><graphics x="5469.125244140625" y="276.3966064453125"/></node>
<node id="1255" label="Rv3395c" aliasName="Rv3395c" ><graphics x="3245.3093872070312" y="3547.8614501953125"/></node>
<node id="1256" label="Rv1336" aliasName="cysM" ><graphics x="5835.053436279297" y="1294.486083984375"/></node>
<node id="1257" label="Rv0016c" aliasName="pbpA" ><graphics x="2836.176055908203" y="1148.967041015625"/></node>
<node id="1258" label="Rv0723" aliasName="rplO" ><graphics x="4733.555908203125" y="2787.7147579193115"/></node>
<node id="1259" label="Rv3591c" aliasName="Rv3591c" ><graphics x="5504.851776123047" y="1354.677490234375"/></node>
<node id="1260" label="Rv1335" aliasName="Rv1335" ><graphics x="5540.779052734375" y="274.3433837890625"/></node>
<node id="1261" label="Rv0724" aliasName="sppA" ><graphics x="3466.6536865234375" y="2605.2117614746094"/></node>
<node id="1262" label="Rv1338" aliasName="murI" ><graphics x="5851.987030029297" y="1353.851806640625"/></node>
<node id="1263" label="Rv0720" aliasName="rplR" ><graphics x="4552.64111328125" y="2733.200912475586"/></node>
<node id="1264" label="Rv1839c" aliasName="Rv1839c" ><graphics x="3382.1353759765625" y="1669.9805908203125"/></node>
<node id="1265" label="Rv0721" aliasName="rpsE" ><graphics x="1009.232421875" y="1785.3839721679688"/></node>
<node id="1266" label="Rv0722" aliasName="rpmD" ><graphics x="4570.0106201171875" y="2624.3072357177734"/></node>
<node id="1267" label="Rv0751c" aliasName="mmsB" ><graphics x="6838.3079833984375" y="775.1873779296875"/></node>
<node id="1268" label="Rv2466c" aliasName="Rv2466c" ><graphics x="3526.4757690429688" y="2008.2770385742188"/></node>
<node id="1269" label="Rv0316" aliasName="Rv0316" ><graphics x="3570.876953125" y="3934.893310546875"/></node>
<node id="1270" label="Rv2888c" aliasName="amiC" ><graphics x="4658.401123046875" y="2864.1816024780273"/></node>
<node id="1271" label="Rv0313" aliasName="Rv0313" ><graphics x="3141.4097900390625" y="1504.1029052734375"/></node>
<node id="1272" label="Rv1506c" aliasName="Rv1506c" ><graphics x="1169.517822265625" y="1417.7423095703125"/></node>
<node id="1273" label="Rv0312" aliasName="Rv0312" ><graphics x="3685.995849609375" y="1355.548583984375"/></node>
<node id="1274" label="Rv0315" aliasName="Rv0315" ><graphics x="927.021240234375" y="1730.2117919921875"/></node>
<node id="1275" label="Rv2524c" aliasName="fas" ><graphics x="2514.479730606079" y="2411.813690185547"/></node>
<node id="1276" label="Rv0811c" aliasName="Rv0811c" ><graphics x="1096.2664794921875" y="1458.8848876953125"/></node>
<node id="1277" label="Rv2270" aliasName="lppN" ><graphics x="1426.490966796875" y="3916.5072021484375"/></node>
<node id="1278" label="Rv2272" aliasName="Rv2272" ><graphics x="7165.714324951172" y="1820.420654296875"/></node>
<node id="1279" label="Rv0208c" aliasName="trmB" ><graphics x="3413.7808837890625" y="1292.8992919921875"/></node>
<node id="1280" label="Rv2271" aliasName="Rv2271" ><graphics x="7102.373260498047" y="1827.798583984375"/></node>
<node id="1281" label="Rv2456c" aliasName="Rv2456c" ><graphics x="2073.689422607422" y="3952.4110107421875"/></node>
<node id="1282" label="Rv3356c" aliasName="folD" ><graphics x="6869.080078125" y="719.3309326171875"/></node>
<node id="1283" label="Rv0829" aliasName="Rv0829" ><graphics x="3376.0438232421875" y="3521.8363647460938"/></node>
<node id="1284" label="Rv3037c" aliasName="Rv3037c" ><graphics x="3905.0853271484375" y="1504.811767578125"/></node>
<node id="1285" label="Rv1136" aliasName="Rv1136" ><graphics x="6364.4774169921875" y="1448.204345703125"/></node>
<node id="1286" label="Rv1134" aliasName="Rv1134" ><graphics x="1967.1321411132812" y="4178.591064453125"/></node>
<node id="1287" label="Rv0143c" aliasName="Rv0143c" ><graphics x="1228.290283203125" y="3913.0045166015625"/></node>
<node id="1288" label="Rv1132" aliasName="Rv1132" ><graphics x="965.3165283203125" y="2301.894805908203"/></node>
<node id="1289" label="Rv1131" aliasName="gltA1" ><graphics x="813.8912353515625" y="2252.8246459960938"/></node>
<node id="1290" label="Rv2580c" aliasName="hisS" ><graphics x="1861.9302368164062" y="4196.56201171875"/></node>
<node id="1291" label="Rv1130" aliasName="Rv1130" ><graphics x="698.0692138671875" y="2215.3543701171875"/></node>
<node id="1292" label="Rv2265" aliasName="Rv2265" ><graphics x="4207.28125" y="3858.6796875"/></node>
<node id="1293" label="Rv1443c" aliasName="Rv1443c" ><graphics x="6322.287109375" y="308.119140625"/></node>
<node id="1294" label="Rv2260" aliasName="Rv2260" ><graphics x="1758.3884887695312" y="3567.9728393554688"/></node>
<node id="1295" label="Rv0207c" aliasName="Rv0207c" ><graphics x="3327.3781127929688" y="1544.9560546875"/></node>
<node id="1296" label="Rv2455c" aliasName="Rv2455c" ><graphics x="2620.255958557129" y="1101.906005859375"/></node>
<node id="1297" label="Rv0141c" aliasName="Rv0141c" ><graphics x="6959.90657043457" y="1884.482177734375"/></node>
<node id="1298" label="Rv0818" aliasName="Rv0818" ><graphics x="2583.66056060791" y="3210.3343200683594"/></node>
<node id="1299" label="Rv0819" aliasName="Rv0819" ><graphics x="1108.23095703125" y="4633.5367431640625"/></node>
<node id="1300" label="Rv2416c" aliasName="eis" ><graphics x="653.4237060546875" y="3351.4911499023438"/></node>
<node id="1301" label="Rv0812" aliasName="Rv0812" ><graphics x="5498.337890625" y="488.7044677734375"/></node>
<node id="1302" label="Rv2259" aliasName="adhE2" ><graphics x="1775.4859008789062" y="3508.0304565429688"/></node>
<node id="1303" label="Rv1122" aliasName="gnd2" ><graphics x="2974.9434204101562" y="778.7784423828125"/></node>
<node id="1304" label="Rv1125" aliasName="Rv1125" ><graphics x="3958.103515625" y="3500.8260498046875"/></node>
<node id="1305" label="Rv1124" aliasName="ephC" ><graphics x="203.529296875" y="2739.8642539978027"/></node>
<node id="1306" label="Rv1121" aliasName="zwf1" ><graphics x="7035.789119720459" y="1084.048828125"/></node>
<node id="1307" label="Rv2251" aliasName="Rv2251" ><graphics x="1245.6383056640625" y="5149.025390625"/></node>
<node id="1308" label="Rv2252" aliasName="Rv2252" ><graphics x="5616.3134765625" y="846.5408935546875"/></node>
<node id="1309" label="Rv2454c" aliasName="Rv2454c" ><graphics x="2746.4365234375" y="1021.1693115234375"/></node>
<node id="1310" label="Rv2502c" aliasName="accD1" ><graphics x="1268.201416015625" y="4230.8050537109375"/></node>
<node id="1311" label="Rv2309c" aliasName="Rv2309c" ><graphics x="2792.126251220703" y="6202.63818359375"/></node>
<node id="1312" label="Rv0848" aliasName="cysK2" ><graphics x="2623.7438888549805" y="1698.663330078125"/></node>
<node id="1313" label="Rv0849" aliasName="Rv0849" ><graphics x="2630.4542236328125" y="1867.8990478515625"/></node>
<node id="1314" label="Rv2248" aliasName="Rv2248" ><graphics x="2258.493408203125" y="2576.674758911133"/></node>
<node id="1315" label="Rv0847" aliasName="lpqS" ><graphics x="2702.3988647460938" y="1305.881103515625"/></node>
<node id="1316" label="Rv1117" aliasName="Rv1117" ><graphics x="3683.2882080078125" y="1770.1424560546875"/></node>
<node id="1317" label="Rv0845" aliasName="Rv0845" ><graphics x="4020.685546875" y="3758.861572265625"/></node>
<node id="1318" label="Rv1116" aliasName="Rv1116" ><graphics x="3101.7529907226562" y="4953.184326171875"/></node>
<node id="1319" label="Rv2413c" aliasName="Rv2413c" ><graphics x="4219.591064453125" y="1597.3199462890625"/></node>
<node id="1320" label="Rv0843" aliasName="Rv0843" ><graphics x="3999.8392333984375" y="3679.7196044921875"/></node>
<node id="1321" label="Rv0842" aliasName="Rv0842" ><graphics x="2255.5885009765625" y="2143.9632568359375"/></node>
<node id="1322" label="Rv3039c" aliasName="echA17" ><graphics x="6443.61279296875" y="1624.471923828125"/></node>
<node id="1323" label="Rv2792c" aliasName="Rv2792c" ><graphics x="3377.0685424804688" y="3780.735107421875"/></node>
<node id="1324" label="Rv2243" aliasName="fabD" ><graphics x="2315.6620330810547" y="2537.4102478027344"/></node>
<node id="1325" label="Rv1114" aliasName="Rv1114" ><graphics x="3531.9649658203125" y="4512.21875"/></node>
<node id="1326" label="Rv2244" aliasName="acpP" ><graphics x="2344.562042236328" y="2475.4964904785156"/></node>
<node id="1327" label="Rv2245" aliasName="kasA" ><graphics x="2387.9781799316406" y="2536.3682250976562"/></node>
<node id="1328" label="Rv2246" aliasName="kasB" ><graphics x="2445.3681640625" y="2525.5888671875"/></node>
<node id="1329" label="Rv1112" aliasName="Rv1112" ><graphics x="1966.5628051757812" y="3878.386962890625"/></node>
<node id="1330" label="Rv2247" aliasName="accD6" ><graphics x="2551.1630821228027" y="2552.1719360351562"/></node>
<node id="1331" label="Rv2453c" aliasName="mobA" ><graphics x="2528.5975456237793" y="1199.6068115234375"/></node>
<node id="1332" label="Rv2503c" aliasName="scoB" ><graphics x="2426.777519226074" y="2801.602828979492"/></node>
<node id="1333" label="Rv3144c" aliasName="PPE52" ><graphics x="679.515380859375" y="3851.612548828125"/></node>
<node id="1334" label="Rv0839" aliasName="Rv0839" ><graphics x="5783.025100708008" y="1490.802001953125"/></node>
<node id="1335" label="Rv3884c" aliasName="Rv3884c" ><graphics x="1605.3221435546875" y="3808.126708984375"/></node>
<node id="1336" label="Rv1105" aliasName="Rv1105" ><graphics x="1880.6622314453125" y="3176.1311950683594"/></node>
<node id="1337" label="Rv0833" aliasName="PE_PGRS13" ><graphics x="3469.0589599609375" y="2333.4630737304688"/></node>
<node id="1338" label="Rv2237" aliasName="Rv2237" ><graphics x="1009.2919921875" y="5333.4990234375"/></node>
<node id="1339" label="Rv0830" aliasName="Rv0830" ><graphics x="2364.982635498047" y="1923.0283203125"/></node>
<node id="1340" label="Rv1377c" aliasName="Rv1377c" ><graphics x="1719.7662353515625" y="4007.404052734375"/></node>
<node id="1341" label="Rv0832" aliasName="PE_PGRS12" ><graphics x="2843.1592712402344" y="1499.9859619140625"/></node>
<node id="1342" label="Rv2414c" aliasName="Rv2414c" ><graphics x="1677.3558349609375" y="3347.150146484375"/></node>
<node id="1343" label="Rv2791c" aliasName="Rv2791c" ><graphics x="3311.6484375" y="3885.7401123046875"/></node>
<node id="1344" label="Rv0744c" aliasName="Rv0744c" ><graphics x="6095.625293731689" y="1244.53076171875"/></node>
<node id="1345" label="Rv3730c" aliasName="Rv3730c" ><graphics x="3154.873291015625" y="2194.349853515625"/></node>
<node id="1346" label="Rv1100" aliasName="Rv1100" ><graphics x="3527.0479736328125" y="2723.0358963012695"/></node>
<node id="1347" label="Rv2452c" aliasName="Rv2452c" ><graphics x="2487.0956497192383" y="1110.708251953125"/></node>
<node id="1348" label="Rv2234" aliasName="ptpA" ><graphics x="6961.91455078125" y="773.8939208984375"/></node>
<node id="1349" label="Rv1531" aliasName="Rv1531" ><graphics x="6550.339111328125" y="20.0"/></node>
<node id="1350" label="Rv3885c" aliasName="Rv3885c" ><graphics x="2594.751678466797" y="3314.7892456054688"/></node>
<node id="1351" label="Rv2726c" aliasName="dapF" ><graphics x="1251.089111328125" y="4594.3243408203125"/></node>
<node id="1352" label="Rv1530" aliasName="adh" ><graphics x="108.281005859375" y="2745.2657566070557"/></node>
<node id="1353" label="Rv2307c" aliasName="Rv2307c" ><graphics x="1752.8037109375" y="2636.0267639160156"/></node>
<node id="1354" label="Rv1539" aliasName="lspA" ><graphics x="2748.839614868164" y="2634.81005859375"/></node>
<node id="1355" label="Rv1948c" aliasName="Rv1948c" ><graphics x="2389.608139038086" y="3736.5498657226562"/></node>
<node id="1356" label="Rv1537" aliasName="dinX" ><graphics x="1691.3358154296875" y="4157.187255859375"/></node>
<node id="1357" label="Rv1535" aliasName="Rv1535" ><graphics x="2581.452907562256" y="2341.411407470703"/></node>
<node id="1358" label="Rv1536" aliasName="ileS" ><graphics x="761.9710693359375" y="3819.513671875"/></node>
<node id="1359" label="Rv1533" aliasName="Rv1533" ><graphics x="2377.6937561035156" y="2438.5540466308594"/></node>
<node id="1360" label="Rv1534" aliasName="Rv1534" ><graphics x="3475.7200317382812" y="1724.989501953125"/></node>
<node id="1361" label="Rv0356c" aliasName="Rv0356c" ><graphics x="1337.9058837890625" y="3327.8700561523438"/></node>
<node id="1362" label="Rv3351c" aliasName="Rv3351c" ><graphics x="1538.5926513671875" y="623.77490234375"/></node>
<node id="1363" label="Rv2584c" aliasName="apt" ><graphics x="2605.231155395508" y="2169.7318115234375"/></node>
<node id="1364" label="Rv1840c" aliasName="PE_PGRS34" ><graphics x="2415.6971282958984" y="3146.355712890625"/></node>
<node id="1365" label="Rv2419c" aliasName="Rv2419c" ><graphics x="1675.65185546875" y="3791.0558471679688"/></node>
<node id="1366" label="Rv1925" aliasName="fadD31" ><graphics x="3280.666748046875" y="2681.607467651367"/></node>
<node id="1367" label="Rv1922" aliasName="Rv1922" ><graphics x="1989.9846801757812" y="2485.564971923828"/></node>
<node id="1368" label="Rv1989c" aliasName="Rv1989c" ><graphics x="838.0299072265625" y="2396.2089233398438"/></node>
<node id="1369" label="Rv1268c" aliasName="Rv1268c" ><graphics x="2714.377471923828" y="853.9935302734375"/></node>
<node id="1370" label="Rv1920" aliasName="Rv1920" ><graphics x="972.208740234375" y="2937.5887756347656"/></node>
<node id="1371" label="Rv0630c" aliasName="recB" ><graphics x="5973.867481231689" y="1244.6466064453125"/></node>
<node id="1372" label="Rv0421c" aliasName="Rv0421c" ><graphics x="6931.8671875" y="561.0037841796875"/></node>
<node id="1373" label="Rv1667c" aliasName="Rv1667c" ><graphics x="1886.1221313476562" y="2550.0018920898438"/></node>
<node id="1374" label="Rv2306c" aliasName="Rv2306c" ><graphics x="5995.648681640625" y="592.5394287109375"/></node>
<node id="1375" label="Rv2501c" aliasName="accA1" ><graphics x="2504.9215812683105" y="2818.4510040283203"/></node>
<node id="1376" label="Rv1529" aliasName="fadD24" ><graphics x="6762.906509399414" y="1490.802001953125"/></node>
<node id="1377" label="Rv1523" aliasName="Rv1523" ><graphics x="3898.8946533203125" y="1594.579345703125"/></node>
<node id="1378" label="Rv2798c" aliasName="Rv2798c" ><graphics x="1491.3795166015625" y="3528.3985595703125"/></node>
<node id="1379" label="Rv1525" aliasName="wbbL2" ><graphics x="1558.627197265625" y="3545.3126220703125"/></node>
<node id="1380" label="Rv3352c" aliasName="Rv3352c" ><graphics x="3417.1279907226562" y="2894.3171157836914"/></node>
<node id="1381" label="Rv2298" aliasName="Rv2298" ><graphics x="107.57080078125" y="2251.0018310546875"/></node>
<node id="1382" label="Rv0259c" aliasName="Rv0259c" ><graphics x="5911.2569580078125" y="719.3309326171875"/></node>
<node id="1383" label="Rv2296" aliasName="Rv2296" ><graphics x="1081.0958251953125" y="5281.076904296875"/></node>
<node id="1384" label="Rv2295" aliasName="Rv2295" ><graphics x="6666.789844512939" y="1182.876953125"/></node>
<node id="1385" label="Rv1936" aliasName="Rv1936" ><graphics x="2889.16845703125" y="2012.0679321289062"/></node>
<node id="1386" label="Rv3290c" aliasName="lat" ><graphics x="996.9149169921875" y="2033.0633544921875"/></node>
<node id="1387" label="Rv1932" aliasName="tpx" ><graphics x="2715.4134826660156" y="1840.279052734375"/></node>
<node id="1388" label="Rv3887c" aliasName="Rv3887c" ><graphics x="6867.510498046875" y="457.0928955078125"/></node>
<node id="1389" label="Rv0809" aliasName="purM" ><graphics x="1111.198486328125" y="999.9647216796875"/></node>
<node id="1390" label="Rv1904" aliasName="Rv1904" ><graphics x="5447.604431152344" y="1707.273681640625"/></node>
<node id="1391" label="Rv3555c" aliasName="Rv3555c" ><graphics x="3124.2158813476562" y="3798.669921875"/></node>
<node id="1392" label="Rv0808" aliasName="purF" ><graphics x="5273.126953125" y="1581.834716796875"/></node>
<node id="1393" label="Rv0807" aliasName="Rv0807" ><graphics x="1570.292236328125" y="1070.3602294921875"/></node>
<node id="1394" label="Rv0424c" aliasName="Rv0424c" ><graphics x="5362.591552734375" y="1820.420654296875"/></node>
<node id="1395" label="Rv0805" aliasName="Rv0805" ><graphics x="4237.5706787109375" y="1157.0064697265625"/></node>
<node id="1396" label="Rv0804" aliasName="Rv0804" ><graphics x="1165.2584228515625" y="5312.190185546875"/></node>
<node id="1397" label="Rv1513" aliasName="Rv1513" ><graphics x="6803.10400390625" y="1581.834716796875"/></node>
<node id="1398" label="Rv1511" aliasName="gmdA" ><graphics x="6660.537891387939" y="1244.3525390625"/></node>
<node id="1399" label="Rv1946c" aliasName="lppG" ><graphics x="1778.7442626953125" y="4393.640380859375"/></node>
<node id="1400" label="Rv2290" aliasName="lppO" ><graphics x="5661.430114746094" y="1666.885498046875"/></node>
<node id="1401" label="Rv2398c" aliasName="cysW" ><graphics x="2214.0812377929688" y="1782.6513061523438"/></node>
<node id="1402" label="Rv2797c" aliasName="Rv2797c" ><graphics x="1448.841552734375" y="4863.200927734375"/></node>
<node id="1403" label="Rv1518" aliasName="Rv1518" ><graphics x="3113.8577880859375" y="1557.1527099609375"/></node>
<node id="1404" label="Rv3816c" aliasName="Rv3816c" ><graphics x="2940.4437866210938" y="1114.75390625"/></node>
<node id="1405" label="Rv2285" aliasName="Rv2285" ><graphics x="1047.4400634765625" y="4139.0596923828125"/></node>
<node id="1406" label="Rv2417c" aliasName="Rv2417c" ><graphics x="5209.02392578125" y="1045.70654296875"/></node>
<node id="1407" label="Rv2031c" aliasName="hspX" ><graphics x="1877.1984252929688" y="4896.84423828125"/></node>
<node id="1408" label="Rv2284" aliasName="lipM" ><graphics x="3766.751220703125" y="2205.68017578125"/></node>
<node id="1409" label="Rv2287" aliasName="yjcE" ><graphics x="3379.0553588867188" y="2237.7631225585938"/></node>
<node id="1410" label="Rv1519" aliasName="Rv1519" ><graphics x="1334.862548828125" y="2833.480453491211"/></node>
<node id="1411" label="Rv3353c" aliasName="Rv3353c" ><graphics x="3423.6122436523438" y="1116.8138427734375"/></node>
<node id="1412" label="Rv2288" aliasName="Rv2288" ><graphics x="1552.6307373046875" y="5666.344482421875"/></node>
<node id="1413" label="Rv2397c" aliasName="cysA1" ><graphics x="2247.8939514160156" y="1843.8469848632812"/></node>
<node id="1414" label="Rv0803" aliasName="purL" ><graphics x="1975.0613403320312" y="1224.19384765625"/></node>
<node id="1415" label="Rv0800" aliasName="pepC" ><graphics x="2257.5100708007812" y="4660.701904296875"/></node>
<node id="1416" label="Rv0801" aliasName="Rv0801" ><graphics x="5775.053436279297" y="1294.486083984375"/></node>
<node id="1417" label="Rv1901" aliasName="cinA" ><graphics x="1840.8359375" y="1553.47119140625"/></node>
<node id="1418" label="Rv1915" aliasName="aceAa" ><graphics x="1267.2884521484375" y="3823.0328369140625"/></node>
<node id="1419" label="Rv3888c" aliasName="Rv3888c" ><graphics x="6563.886245727539" y="1490.802001953125"/></node>
<node id="1420" label="Rv0423c" aliasName="thiC" ><graphics x="2700.459213256836" y="2318.5797119140625"/></node>
<node id="1421" label="Rv1500" aliasName="Rv1500" ><graphics x="3727.3712158203125" y="2494.4736938476562"/></node>
<node id="1422" label="Rv2399c" aliasName="cysT" ><graphics x="2289.1542205810547" y="1886.8692016601562"/></node>
<node id="1423" label="Rv1501" aliasName="Rv1501" ><graphics x="1437.1480712890625" y="1162.6904296875"/></node>
<node id="1424" label="Rv1502" aliasName="Rv1502" ><graphics x="3012.0946655273438" y="2941.697250366211"/></node>
<node id="1425" label="Rv2283" aliasName="Rv2283" ><graphics x="5255.468166351318" y="1947.441650390625"/></node>
<node id="1426" label="Rv2457c" aliasName="clpX" ><graphics x="3560.3847045898438" y="1226.465087890625"/></node>
<node id="1427" label="Rv2280" aliasName="Rv2280" ><graphics x="2519.871421813965" y="1449.875732421875"/></node>
<node id="1428" label="Rv2281" aliasName="pitB" ><graphics x="1285.394775390625" y="4738.728271484375"/></node>
<node id="1429" label="Rv1509" aliasName="Rv1509" ><graphics x="6229.974609375" y="316.663330078125"/></node>
<node id="1430" label="Rv2418c" aliasName="Rv2418c" ><graphics x="2790.9550018310547" y="5457.2431640625"/></node>
<node id="1431" label="Rv2030c" aliasName="Rv2030c" ><graphics x="1842.7799682617188" y="4645.7840576171875"/></node>
<node id="1432" label="Rv2279" aliasName="Rv2279" ><graphics x="5902.223388671875" y="75.76774597167969"/></node>
<node id="1433" label="Rv2278" aliasName="Rv2278" ><graphics x="2836.9698486328125" y="6029.62890625"/></node>
<node id="1434" label="Rv2581c" aliasName="Rv2581c" ><graphics x="1094.3348388671875" y="1847.980224609375"/></node>
<node id="1435" label="Rv1269c" aliasName="Rv1269c" ><graphics x="1487.04931640625" y="1812.9476928710938"/></node>
<node id="1436" label="Rv1080c" aliasName="greA" ><graphics x="4605.51025390625" y="3209.137908935547"/></node>
<node id="1437" label="Rv1967" aliasName="mce3B" ><graphics x="2178.3426513671875" y="506.361083984375"/></node>
<node id="1438" label="Rv3074" aliasName="Rv3074" ><graphics x="3187.1472778320312" y="3520.2442016601562"/></node>
<node id="1439" label="Rv1968" aliasName="mce3C" ><graphics x="2002.4485473632812" y="1924.0346069335938"/></node>
<node id="1440" label="Rv3071" aliasName="Rv3071" ><graphics x="6090.090072631836" y="1747.898193359375"/></node>
<node id="1441" label="Rv2011c" aliasName="Rv2011c" ><graphics x="1428.8212890625" y="4138.0198974609375"/></node>
<node id="1442" label="Rv3070" aliasName="ccrB" ><graphics x="2553.8953790664673" y="529.041748046875"/></node>
<node id="1443" label="Rv1965" aliasName="yrbE3B" ><graphics x="5258.113037109375" y="147.5697021484375"/></node>
<node id="1444" label="Rv2693c" aliasName="Rv2693c" ><graphics x="1556.3951416015625" y="2639.8660202026367"/></node>
<node id="1445" label="Rv1961" aliasName="Rv1961" ><graphics x="3902.0018310546875" y="3523.4657592773438"/></node>
<node id="1446" label="Rv2033c" aliasName="Rv2033c" ><graphics x="3790.5723876953125" y="1652.68408203125"/></node>
<node id="1447" label="Rv3460c" aliasName="rpsM" ><graphics x="4201.7802734375" y="2986.8502655029297"/></node>
<node id="1448" label="Rv2974c" aliasName="Rv2974c" ><graphics x="1107.6336669921875" y="5250.174072265625"/></node>
<node id="1449" label="Rv0465c" aliasName="Rv0465c" ><graphics x="1922.55859375" y="2272.8675537109375"/></node>
<node id="1450" label="Rv1330c" aliasName="Rv1330c" ><graphics x="3471.0676879882812" y="4477.6900634765625"/></node>
<node id="1451" label="Rv2303c" aliasName="Rv2303c" ><graphics x="6262.287109375" y="372.523193359375"/></node>
<node id="1452" label="Rv2628" aliasName="Rv2628" ><graphics x="1804.7830200195312" y="4828.362548828125"/></node>
<node id="1453" label="Rv2629" aliasName="Rv2629" ><graphics x="1790.2131958007812" y="4659.0185546875"/></node>
<node id="1454" label="Rv2622" aliasName="Rv2622" ><graphics x="1720.0468139648438" y="2595.528289794922"/></node>
<node id="1455" label="Rv2623" aliasName="TB31.7" ><graphics x="1814.6396484375" y="4694.1370849609375"/></node>
<node id="1456" label="Rv3069" aliasName="ccrB" ><graphics x="6600.537891387939" y="1182.876953125"/></node>
<node id="1457" label="Rv2072c" aliasName="cobL" ><graphics x="6652.974853515625" y="1581.834716796875"/></node>
<node id="1458" label="Rv1041c" aliasName="Rv1041c" ><graphics x="3793.9173583984375" y="2026.610107421875"/></node>
<node id="1459" label="Rv2352c" aliasName="PPE38" ><graphics x="2157.3973999023438" y="3395.0782470703125"/></node>
<node id="1460" label="Rv3067" aliasName="Rv3067" ><graphics x="6035.129379272461" y="1775.965576171875"/></node>
<node id="1461" label="Rv3065" aliasName="mmr" ><graphics x="7088.347988128662" y="1938.776611328125"/></node>
<node id="1462" label="Rv3666c" aliasName="dppA" ><graphics x="812.4888916015625" y="3801.8138427734375"/></node>
<node id="1463" label="Rv3084" aliasName="lipR" ><graphics x="588.53564453125" y="1544.5849609375"/></node>
<node id="1464" label="Rv3083" aliasName="Rv3083" ><graphics x="495.032470703125" y="1456.097900390625"/></node>
<node id="1465" label="Rv0896" aliasName="gltA" ><graphics x="3289.6700439453125" y="351.1591796875"/></node>
<node id="1466" label="Rv3086" aliasName="adhD" ><graphics x="520.8531494140625" y="1500.0072021484375"/></node>
<node id="1467" label="Rv3085" aliasName="Rv3085" ><graphics x="478.450439453125" y="1525.02294921875"/></node>
<node id="1468" label="Rv1975" aliasName="Rv1975" ><graphics x="6263.40380859375" y="1624.5174560546875"/></node>
<node id="1469" label="Rv1973" aliasName="Rv1973" ><graphics x="5428.997314453125" y="1884.482177734375"/></node>
<node id="1470" label="Rv3081" aliasName="Rv3081" ><graphics x="485.13818359375" y="1377.09033203125"/></node>
<node id="1471" label="Rv1158c" aliasName="Rv1158c" ><graphics x="3638.7415771484375" y="1405.74658203125"/></node>
<node id="1472" label="Rv1974" aliasName="Rv1974" ><graphics x="5724.17333984375" y="1820.420654296875"/></node>
<node id="1473" label="Rv1971" aliasName="mce3F" ><graphics x="5368.682373046875" y="1897.574951171875"/></node>
<node id="1474" label="Rv3461c" aliasName="rpmJ" ><graphics x="4120.9990234375" y="2731.0457458496094"/></node>
<node id="1475" label="Rv1972" aliasName="Rv1972" ><graphics x="5665.9775390625" y="1841.187255859375"/></node>
<node id="1476" label="Rv0255c" aliasName="cobQ1" ><graphics x="1400.6387939453125" y="4346.90185546875"/></node>
<node id="1477" label="Rv1970" aliasName="lprM" ><graphics x="6850.871337890625" y="20.0"/></node>
<node id="1478" label="Rv1730c" aliasName="Rv1730c" ><graphics x="5816.0426025390625" y="719.3309326171875"/></node>
<node id="1479" label="Rv2185c" aliasName="TB16.3" ><graphics x="1973.10009765625" y="2576.329086303711"/></node>
<node id="1480" label="Rv2236c" aliasName="cobD" ><graphics x="1185.4888916015625" y="5088.14306640625"/></node>
<node id="1481" label="Rv0990c" aliasName="Rv0990c" ><graphics x="1941.3295288085938" y="4964.125244140625"/></node>
<node id="1482" label="Rv3704c" aliasName="gshA" ><graphics x="2061.3359985351562" y="1753.143310546875"/></node>
<node id="1483" label="Rv2610c" aliasName="pimA" ><graphics x="3648.5928955078125" y="2751.0235748291016"/></node>
<node id="1484" label="Rv2836c" aliasName="dinF" ><graphics x="1886.4761352539062" y="3530.640869140625"/></node>
<node id="1485" label="Rv0395" aliasName="Rv0395" ><graphics x="3975.58154296875" y="3569.12451171875"/></node>
<node id="1486" label="Rv2351c" aliasName="plcA" ><graphics x="3583.8348388671875" y="1674.4251708984375"/></node>
<node id="1487" label="Rv2073c" aliasName="Rv2073c" ><graphics x="1735.3601684570312" y="4092.9720458984375"/></node>
<node id="1488" label="Rv3077" aliasName="Rv3077" ><graphics x="3305.3245849609375" y="2199.64111328125"/></node>
<node id="1489" label="Rv0397" aliasName="Rv0397" ><graphics x="2428.46443939209" y="3350.4212646484375"/></node>
<node id="1490" label="Rv1940" aliasName="ribA1" ><graphics x="3123.5274047851562" y="2093.6216430664062"/></node>
<node id="1491" label="Rv1489c" aliasName="Rv1489c" ><graphics x="6913.186447143555" y="1772.3487854003906"/></node>
<node id="1492" label="Rv1945" aliasName="Rv1945" ><graphics x="3266.00927734375" y="2984.0160064697266"/></node>
<node id="1493" label="Rv2976c" aliasName="ung" ><graphics x="3452.9009399414062" y="3719.3137817382812"/></node>
<node id="1494" label="Rv1196" aliasName="PPE18" ><graphics x="3085.8121948242188" y="1964.22314453125"/></node>
<node id="1495" label="Rv1195" aliasName="PE13" ><graphics x="3292.962646484375" y="2154.6640014648438"/></node>
<node id="1496" label="Rv0898c" aliasName="Rv0898c" ><graphics x="2963.6157836914062" y="1587.42236328125"/></node>
<node id="1497" label="Rv2188c" aliasName="Rv2188c" ><graphics x="5680.01611328125" y="1395.193115234375"/></node>
<node id="1498" label="Rv1198" aliasName="esxL" ><graphics x="3617.821044921875" y="2321.419708251953"/></node>
<node id="1499" label="Rv1197" aliasName="esxK" ><graphics x="3657.8726806640625" y="2290.126495361328"/></node>
<node id="1500" label="Rv3462c" aliasName="infA" ><graphics x="4240.2476806640625" y="2934.259979248047"/></node>
<node id="1501" label="Rv2833c" aliasName="ugpB" ><graphics x="6383.61279296875" y="1581.834716796875"/></node>
<node id="1502" label="Rv2600" aliasName="Rv2600" ><graphics x="3547.2215576171875" y="2638.247756958008"/></node>
<node id="1503" label="Rv2601" aliasName="speE" ><graphics x="1860.98828125" y="1278.1768798828125"/></node>
<node id="1504" label="Rv3707c" aliasName="Rv3707c" ><graphics x="1337.5277099609375" y="4743.3770751953125"/></node>
<node id="1505" label="Rv0385" aliasName="Rv0385" ><graphics x="1446.3082275390625" y="5039.15185546875"/></node>
<node id="1506" label="Rv3045" aliasName="adhC" ><graphics x="3284.4642944335938" y="2821.0717124938965"/></node>
<node id="1507" label="Rv3664c" aliasName="dppC" ><graphics x="3600.965576171875" y="3000.2047271728516"/></node>
<node id="1508" label="Rv3778c" aliasName="Rv3778c" ><graphics x="3437.3032836914062" y="3056.157470703125"/></node>
<node id="1509" label="Rv0386" aliasName="Rv0386" ><graphics x="2080.3515014648438" y="4520.845947265625"/></node>
<node id="1510" label="Rv3044" aliasName="fecB" ><graphics x="3283.3921508789062" y="2890.058853149414"/></node>
<node id="1511" label="Rv1043c" aliasName="Rv1043c" ><graphics x="2874.5011596679688" y="3107.3818969726562"/></node>
<node id="1512" label="Rv1942c" aliasName="Rv1942c" ><graphics x="6470.7125244140625" y="1703.5263671875"/></node>
<node id="1513" label="Rv1953" aliasName="Rv1953" ><graphics x="1603.1680297851562" y="3116.611602783203"/></node>
<node id="1514" label="Rv1952" aliasName="Rv1952" ><graphics x="6991.362579345703" y="1294.486083984375"/></node>
<node id="1515" label="Rv1957" aliasName="Rv1957" ><graphics x="2356.155075073242" y="1007.95947265625"/></node>
<node id="1516" label="Rv3662c" aliasName="Rv3662c" ><graphics x="5436.0322265625" y="1626.1781005859375"/></node>
<node id="1517" label="Rv3738c" aliasName="PPE66" ><graphics x="620.31591796875" y="2504.528350830078"/></node>
<node id="1518" label="Rv1955" aliasName="Rv1955" ><graphics x="2412.8845443725586" y="1073.61279296875"/></node>
<node id="1519" label="Rv1956" aliasName="Rv1956" ><graphics x="2480.3368644714355" y="1167.3575439453125"/></node>
<node id="1520" label="Rv3350c" aliasName="PPE56" ><graphics x="6534.02880859375" y="1086.26953125"/></node>
<node id="1521" label="Rv0257c" aliasName="Rv0257c" ><graphics x="2483.5424194335938" y="575.116943359375"/></node>
<node id="1522" label="Rv1187" aliasName="rocA" ><graphics x="1246.730712890625" y="2168.1644897460938"/></node>
<node id="1523" label="Rv2690c" aliasName="Rv2690c" ><graphics x="6661.075469970703" y="1352.66357421875"/></node>
<node id="1524" label="Rv2977c" aliasName="thiL" ><graphics x="3396.5777587890625" y="3605.5409545898438"/></node>
<node id="1525" label="Rv1190" aliasName="Rv1190" ><graphics x="1629.4384765625" y="1926.5427856445312"/></node>
<node id="1526" label="Rv0817c" aliasName="Rv0817c" ><graphics x="2902.923309326172" y="5006.361572265625"/></node>
<node id="1527" label="Rv2238c" aliasName="ahpE" ><graphics x="6034.105407714844" y="1666.885498046875"/></node>
<node id="1528" label="Rv3706c" aliasName="Rv3706c" ><graphics x="3191.4561767578125" y="2116.1404418945312"/></node>
<node id="1529" label="Rv0378" aliasName="Rv0378" ><graphics x="380.62255859375" y="2311.6961364746094"/></node>
<node id="1530" label="Rv0379" aliasName="secE2" ><graphics x="5750.228515625" y="782.7357177734375"/></node>
<node id="1531" label="Rv1192" aliasName="Rv1192" ><graphics x="4177.6612548828125" y="1206.2088623046875"/></node>
<node id="1532" label="Rv0377" aliasName="Rv0377" ><graphics x="1108.6363525390625" y="3796.6270751953125"/></node>
<node id="1533" label="Rv2075c" aliasName="Rv2075c" ><graphics x="3193.9453125" y="1182.429931640625"/></node>
<node id="1534" label="Rv2353c" aliasName="PPE39" ><graphics x="4085.6656494140625" y="988.8912353515625"/></node>
<node id="1535" label="Rv1042c" aliasName="Rv1042c" ><graphics x="3251.512939453125" y="1484.8629150390625"/></node>
<node id="1536" label="Rv0314c" aliasName="Rv0314c" ><graphics x="707.9327392578125" y="3727.7661743164062"/></node>
<node id="1537" label="Rv1943c" aliasName="Rv1943c" ><graphics x="6923.815200805664" y="1490.802001953125"/></node>
<node id="1538" label="Rv1177" aliasName="fdxC" ><graphics x="3302.1559448242188" y="609.936767578125"/></node>
<node id="1539" label="Rv1120c" aliasName="Rv1120c" ><graphics x="439.96630859375" y="2648.302406311035"/></node>
<node id="1540" label="Rv1178" aliasName="Rv1178" ><graphics x="2796.9500122070312" y="2630.4954223632812"/></node>
<node id="1541" label="Rv2970c" aliasName="lipN" ><graphics x="6681.013397216797" y="1820.420654296875"/></node>
<node id="1542" label="Rv1173" aliasName="fbiC" ><graphics x="2326.4872436523438" y="1365.2591552734375"/></node>
<node id="1543" label="Rv0860" aliasName="fadB" ><graphics x="6742.591339111328" y="1294.486083984375"/></node>
<node id="1544" label="Rv0863" aliasName="Rv0863" ><graphics x="3323.7571411132812" y="2515.716842651367"/></node>
<node id="1545" label="Rv0864" aliasName="moaC" ><graphics x="1443.951904296875" y="2521.3817138671875"/></node>
<node id="1546" label="Rv0865" aliasName="mog" ><graphics x="1983.89892578125" y="2809.1760787963867"/></node>
<node id="1547" label="Rv2411c" aliasName="Rv2411c" ><graphics x="2602.61287689209" y="1405.5743408203125"/></node>
<node id="1548" label="Rv3771c" aliasName="Rv3771c" ><graphics x="5859.031005859375" y="1134.303466796875"/></node>
<node id="1549" label="Rv1046c" aliasName="Rv1046c" ><graphics x="3757.2349853515625" y="1722.0032958984375"/></node>
<node id="1550" label="Rv0362" aliasName="mgtE" ><graphics x="5310.3818359375" y="924.5482177734375"/></node>
<node id="1551" label="Rv2839c" aliasName="infB" ><graphics x="5601.430114746094" y="1706.7888793945312"/></node>
<node id="1552" label="Rv1181" aliasName="pks4" ><graphics x="2548.6508893966675" y="2205.6886596679688"/></node>
<node id="1553" label="Rv2038c" aliasName="Rv2038c" ><graphics x="5212.099945068359" y="1354.936279296875"/></node>
<node id="1554" label="Rv1180" aliasName="pks3" ><graphics x="2419.7926712036133" y="1867.3414916992188"/></node>
<node id="1555" label="Rv1183" aliasName="mmpL10" ><graphics x="2582.2595710754395" y="2255.7752380371094"/></node>
<node id="1556" label="Rv1182" aliasName="papA3" ><graphics x="2500.90567779541" y="2230.2785034179688"/></node>
<node id="1557" label="Rv0251c" aliasName="hsp" ><graphics x="3399.1300659179688" y="2174.6475830078125"/></node>
<node id="1558" label="Rv1448c" aliasName="tal" ><graphics x="5542.1953125" y="782.9542236328125"/></node>
<node id="1559" label="Rv3709c" aliasName="ask" ><graphics x="5746.575485229492" y="1778.177978515625"/></node>
<node id="1560" label="Rv2212" aliasName="Rv2212" ><graphics x="1006.7716064453125" y="3948.151611328125"/></node>
<node id="1561" label="Rv1620c" aliasName="cydC" ><graphics x="5128.248046875" y="505.7762451171875"/></node>
<node id="1562" label="Rv3075c" aliasName="Rv3075c" ><graphics x="3224.5748901367188" y="678.554443359375"/></node>
<node id="1563" label="Rv0677c" aliasName="mmpS5" ><graphics x="4121.6552734375" y="2810.3857498168945"/></node>
<node id="1564" label="Rv1166" aliasName="lpqW" ><graphics x="2659.2717056274414" y="1043.7303466796875"/></node>
<node id="1565" label="Rv1164" aliasName="narI" ><graphics x="2720.5184631347656" y="2765.5647192001343"/></node>
<node id="1566" label="Rv0850" aliasName="Rv0850" ><graphics x="2799.0418395996094" y="1802.583740234375"/></node>
<node id="1567" label="Rv1163" aliasName="narJ" ><graphics x="2667.882499694824" y="2727.152530670166"/></node>
<node id="1568" label="Rv2219" aliasName="Rv2219" ><graphics x="4136.0645751953125" y="2278.3580627441406"/></node>
<node id="1569" label="Rv2126c" aliasName="PE_PGRS37" ><graphics x="2125.7343139648438" y="3248.1300048828125"/></node>
<node id="1570" label="Rv2216" aliasName="Rv2216" ><graphics x="1929.130615234375" y="3061.906494140625"/></node>
<node id="1571" label="Rv0857" aliasName="Rv0857" ><graphics x="3653.001953125" y="1839.565185546875"/></node>
<node id="1572" label="Rv2215" aliasName="dlaT" ><graphics x="3362.438232421875" y="319.67529296875"/></node>
<node id="1573" label="Rv2218" aliasName="lipA" ><graphics x="1713.4434204101562" y="3510.2506103515625"/></node>
<node id="1574" label="Rv0855" aliasName="far" ><graphics x="6494.8585205078125" y="1837.992431640625"/></node>
<node id="1575" label="Rv0351" aliasName="grpE" ><graphics x="3419.4068603515625" y="2110.6260375976562"/></node>
<node id="1576" label="Rv0350" aliasName="dnaK" ><graphics x="3350.942138671875" y="2062.5827026367188"/></node>
<node id="1577" label="Rv2015c" aliasName="Rv2015c" ><graphics x="3160.7139892578125" y="3456.0152587890625"/></node>
<node id="1578" label="Rv0859" aliasName="fadA" ><graphics x="6721.075469970703" y="1352.3505859375"/></node>
<node id="1579" label="Rv3773c" aliasName="Rv3773c" ><graphics x="1081.021240234375" y="4842.1083984375"/></node>
<node id="1580" label="Rv0353" aliasName="hspR" ><graphics x="3327.4732666015625" y="2097.2843627929688"/></node>
<node id="1581" label="Rv2077c" aliasName="Rv2077c" ><graphics x="3494.573486328125" y="1630.1220703125"/></node>
<node id="1582" label="Rv0352" aliasName="dnaJ1" ><graphics x="3436.396728515625" y="2053.7076416015625"/></node>
<node id="1583" label="Rv0359" aliasName="Rv0359" ><graphics x="1170.726806640625" y="3022.585739135742"/></node>
<node id="1584" label="Rv2614c" aliasName="thrS" ><graphics x="1753.8701171875" y="3864.2926025390625"/></node>
<node id="1585" label="Rv1171" aliasName="Rv1171" ><graphics x="5393.828369140625" y="280.0863037109375"/></node>
<node id="1586" label="Rv0358" aliasName="Rv0358" ><graphics x="6863.10400390625" y="1581.834716796875"/></node>
<node id="1587" label="Rv1170" aliasName="mshB" ><graphics x="3921.6646728515625" y="1648.7822265625"/></node>
<node id="1588" label="Rv2037c" aliasName="Rv2037c" ><graphics x="2170.0223999023438" y="4165.4027099609375"/></node>
<node id="1589" label="Rv0250c" aliasName="Rv0250c" ><graphics x="2087.9288635253906" y="1561.9898681640625"/></node>
<node id="1590" label="Rv0880" aliasName="Rv0880" ><graphics x="1937.9844970703125" y="3764.2466430664062"/></node>
<node id="1591" label="Rv1152" aliasName="Rv1152" ><graphics x="2135.9757385253906" y="1319.5894775390625"/></node>
<node id="1592" label="Rv1621c" aliasName="cydD" ><graphics x="5154.93505859375" y="452.1839599609375"/></node>
<node id="1593" label="Rv0882" aliasName="Rv0882" ><graphics x="1340.5791015625" y="3990.8629150390625"/></node>
<node id="1594" label="Rv1155" aliasName="Rv1155" ><graphics x="3157.623046875" y="2637.6803283691406"/></node>
<node id="1595" label="Rv1156" aliasName="Rv1156" ><graphics x="3186.4951782226562" y="752.742919921875"/></node>
<node id="1596" label="Rv0254c" aliasName="cobU" ><graphics x="5786.527099609375" y="512.4122314453125"/></node>
<node id="1597" label="Rv1983" aliasName="PE_PGRS35" ><graphics x="1288.1373291015625" y="740.0286865234375"/></node>
<node id="1598" label="Rv2201" aliasName="asnB" ><graphics x="1825.3703002929688" y="1138.74560546875"/></node>
<node id="1599" label="Rv0676c" aliasName="mmpL5" ><graphics x="3990.3533935546875" y="2739.541135787964"/></node>
<node id="1600" label="Rv2184c" aliasName="Rv2184c" ><graphics x="2605.832191467285" y="607.991455078125"/></node>
<node id="1601" label="Rv0926c" aliasName="Rv0926c" ><graphics x="1727.3343505859375" y="909.572509765625"/></node>
<node id="1602" label="Rv0888" aliasName="Rv0888" ><graphics x="3331.1069946289062" y="1264.97119140625"/></node>
<node id="1603" label="Rv2207" aliasName="cobT" ><graphics x="2368.393020629883" y="1448.6092529296875"/></node>
<node id="1604" label="Rv2129c" aliasName="Rv2129c" ><graphics x="2051.7276916503906" y="2725.0809936523438"/></node>
<node id="1605" label="Rv2206" aliasName="Rv2206" ><graphics x="6054.219970703125" y="897.455322265625"/></node>
<node id="1606" label="Rv1987" aliasName="Rv1987" ><graphics x="3562.85009765625" y="1327.7308349609375"/></node>
<node id="1607" label="Rv3091" aliasName="Rv3091" ><graphics x="1281.2210693359375" y="1498.463134765625"/></node>
<node id="1608" label="Rv3096" aliasName="Rv3096" ><graphics x="3600.6806640625" y="1171.0908203125"/></node>
<node id="1609" label="Rv0885" aliasName="Rv0885" ><graphics x="6424.8623046875" y="1045.70654296875"/></node>
<node id="1610" label="Rv2209" aliasName="Rv2209" ><graphics x="1971.69140625" y="3832.6865234375"/></node>
<node id="1611" label="Rv0886" aliasName="fprB" ><graphics x="6365.169921875" y="1066.53515625"/></node>
<node id="1612" label="Rv2208" aliasName="cobS" ><graphics x="3206.8746948242188" y="1983.7257690429688"/></node>
<node id="1613" label="Rv3095" aliasName="Rv3095" ><graphics x="7137.070178985596" y="1243.61376953125"/></node>
<node id="1614" label="Rv0342" aliasName="iniA" ><graphics x="2953.8714599609375" y="2064.7300415039062"/></node>
<node id="1615" label="Rv0341" aliasName="iniB" ><graphics x="3132.3960571289062" y="1807.68896484375"/></node>
<node id="1616" label="Rv3089" aliasName="fadD13" ><graphics x="433.6123046875" y="1467.085205078125"/></node>
<node id="1617" label="Rv3088" aliasName="Rv3088" ><graphics x="778.9346923828125" y="1654.119873046875"/></node>
<node id="1618" label="Rv3087" aliasName="Rv3087" ><graphics x="417.63916015625" y="1411.5084228515625"/></node>
<node id="1619" label="Rv0343" aliasName="iniC" ><graphics x="3014.9039306640625" y="1901.4596557617188"/></node>
<node id="1620" label="Rv2350c" aliasName="plcB" ><graphics x="3593.7227783203125" y="1579.0645751953125"/></node>
<node id="1621" label="Rv2837c" aliasName="Rv2837c" ><graphics x="5258.18000793457" y="1490.802001953125"/></node>
<node id="1622" label="Rv0340" aliasName="Rv0340" ><graphics x="5821.8482666015625" y="782.7337646484375"/></node>
<node id="1623" label="Rv1446c" aliasName="opcA" ><graphics x="5545.093505859375" y="719.3309326171875"/></node>
<node id="1624" label="Rv0348" aliasName="Rv0348" ><graphics x="2341.0238342285156" y="3680.3662109375"/></node>
<node id="1625" label="Rv1622c" aliasName="cydB" ><graphics x="5195.908935546875" y="505.7635498046875"/></node>
<node id="1626" label="Rv1140" aliasName="Rv1140" ><graphics x="3340.4176635742188" y="270.05517578125"/></node>
<node id="1627" label="Rv2390c" aliasName="Rv2390c" ><graphics x="6394.9189453125" y="777.1053466796875"/></node>
<node id="1628" label="Rv3734c" aliasName="Rv3734c" ><graphics x="984.4915771484375" y="4086.4169921875"/></node>
<node id="1629" label="Rv2183c" aliasName="Rv2183c" ><graphics x="660.4569091796875" y="2938.879837036133"/></node>
<node id="1630" label="Rv1147" aliasName="Rv1147" ><graphics x="1094.9522705078125" y="3937.8935546875"/></node>
<node id="1631" label="Rv2410c" aliasName="Rv2410c" ><graphics x="2620.234703063965" y="1474.655517578125"/></node>
<node id="1632" label="Rv1997" aliasName="ctpF" ><graphics x="1908.140380859375" y="4810.4053955078125"/></node>
<node id="1633" label="Rv0927c" aliasName="Rv0927c" ><graphics x="6534.4219970703125" y="1000.984130859375"/></node>
<node id="1634" label="Rv1996" aliasName="Rv1996" ><graphics x="1673.5677490234375" y="4341.0897216796875"/></node>
<node id="1635" label="Rv0877" aliasName="Rv0877" ><graphics x="5571.476806640625" y="1182.876953125"/></node>
<node id="1636" label="Rv1149" aliasName="Rv1149" ><graphics x="3311.0032348632812" y="1419.8450927734375"/></node>
<node id="1637" label="Rv3036c" aliasName="TB22.2" ><graphics x="3064.7532958984375" y="2205.44873046875"/></node>
<node id="1638" label="Rv0873" aliasName="fadE10" ><graphics x="5128.248046875" y="1355.193115234375"/></node>
<node id="1639" label="Rv0332" aliasName="Rv0332" ><graphics x="2934.2923583984375" y="2206.5961303710938"/></node>
<node id="1640" label="Rv0331" aliasName="Rv0331" ><graphics x="1144.2247314453125" y="4554.60693359375"/></node>
<node id="1641" label="Rv0310c" aliasName="Rv0310c" ><graphics x="756.194091796875" y="4008.6065673828125"/></node>
<node id="1642" label="Rv2838c" aliasName="rbfA" ><graphics x="5554.279724121094" y="1666.885498046875"/></node>
<node id="1643" label="Rv2039c" aliasName="Rv2039c" ><graphics x="1742.7330322265625" y="3142.6915893554688"/></node>
<node id="1644" label="Rv0789c" aliasName="Rv0789c" ><graphics x="2848.3733825683594" y="2167.0330200195312"/></node>
<node id="1645" label="Rv0336" aliasName="Rv0336" ><graphics x="2898.029541015625" y="3435.1965942382812"/></node>
<node id="1646" label="Rv2612c" aliasName="pgsA1" ><graphics x="1616.3359985351562" y="3720.7752685546875"/></node>
<node id="1647" label="Rv0334" aliasName="rmlA" ><graphics x="1251.023193359375" y="3011.9979705810547"/></node>
<node id="1648" label="Rv2029c" aliasName="pfkB" ><graphics x="1932.732177734375" y="4643.6708984375"/></node>
<node id="1649" label="Rv2579" aliasName="dhaA" ><graphics x="3040.4862670898438" y="3813.619873046875"/></node>
<node id="1650" label="Rv0976c" aliasName="Rv0976c" ><graphics x="607.1693115234375" y="4545.9625244140625"/></node>
<node id="1651" label="Rv0434" aliasName="Rv0434" ><graphics x="1244.909423828125" y="4396.9163818359375"/></node>
<node id="1652" label="Rv3458c" aliasName="rpsD" ><graphics x="4647.935546875" y="2654.069480895996"/></node>
<node id="1653" label="Rv0823c" aliasName="Rv0823c" ><graphics x="3465.3469848632812" y="467.75341796875"/></node>
<node id="1654" label="Rv0430" aliasName="Rv0430" ><graphics x="3881.72509765625" y="1679.4989013671875"/></node>
<node id="1655" label="Rv2573" aliasName="Rv2573" ><graphics x="1580.1830444335938" y="3254.321258544922"/></node>
<node id="1656" label="Rv2007c" aliasName="fdxA" ><graphics x="1895.2037353515625" y="5005.365966796875"/></node>
<node id="1657" label="Rv0432" aliasName="sodC" ><graphics x="2654.124465942383" y="1974.8919677734375"/></node>
<node id="1658" label="Rv1776c" aliasName="Rv1776c" ><graphics x="1835.9168701171875" y="1760.1146850585938"/></node>
<node id="1659" label="Rv2574" aliasName="Rv2574" ><graphics x="5745.2474365234375" y="1625.963134765625"/></node>
<node id="1660" label="Rv2575" aliasName="Rv2575" ><graphics x="1500.0194091796875" y="4043.2144775390625"/></node>
<node id="1661" label="Rv1037c" aliasName="esxI" ><graphics x="3464.8386840820312" y="2260.696746826172"/></node>
<node id="1662" label="Rv3518c" aliasName="cyp142" ><graphics x="6717.397792816162" y="1939.58984375"/></node>
<node id="1663" label="Rv2348c" aliasName="Rv2348c" ><graphics x="2345.6163787841797" y="2767.8964923024178"/></node>
<node id="1664" label="Rv3417c" aliasName="groEL" ><graphics x="3647.26904296875" y="2073.2066650390625"/></node>
<node id="1665" label="Rv1411c" aliasName="lprG" ><graphics x="3440.708251953125" y="2828.404586791992"/></node>
<node id="1666" label="Rv2589" aliasName="gabT" ><graphics x="2351.3120727539062" y="750.7890625"/></node>
<node id="1667" label="Rv3457c" aliasName="rpoA" ><graphics x="4634.724365234375" y="2771.4835386276245"/></node>
<node id="1668" label="Rv0824c" aliasName="desA1" ><graphics x="3390.6813354492188" y="507.34326171875"/></node>
<node id="1669" label="Rv0786c" aliasName="Rv0786c" ><graphics x="1087.8905029296875" y="4080.1943359375"/></node>
<node id="1670" label="Rv2617c" aliasName="Rv2617c" ><graphics x="1528.0459594726562" y="2683.785530090332"/></node>
<node id="1671" label="Rv0443" aliasName="Rv0443" ><graphics x="2952.1963806152344" y="1459.1639404296875"/></node>
<node id="1672" label="Rv0440" aliasName="groEL" ><graphics x="3540.0689086914062" y="2065.091064453125"/></node>
<node id="1673" label="Rv2008c" aliasName="Rv2008c" ><graphics x="1907.1732177734375" y="5094.984375"/></node>
<node id="1674" label="Rv3368c" aliasName="Rv3368c" ><graphics x="3969.4119873046875" y="2193.0928955078125"/></node>
<node id="1675" label="Rv0193c" aliasName="Rv0193c" ><graphics x="4227.794921875" y="3568.3348999023438"/></node>
<node id="1676" label="Rv1038c" aliasName="esxJ" ><graphics x="3892.5604248046875" y="2386.0369873046875"/></node>
<node id="1677" label="Rv2349c" aliasName="plcC" ><graphics x="3649.1552734375" y="1662.8857421875"/></node>
<node id="1678" label="Rv2591" aliasName="PE_PGRS44" ><graphics x="2002.9554443359375" y="3142.7451782226562"/></node>
<node id="1679" label="Rv1739c" aliasName="Rv1739c" ><graphics x="1812.844482421875" y="1390.4588623046875"/></node>
<node id="1680" label="Rv2590" aliasName="fadD9" ><graphics x="2405.498977661133" y="2067.5573120117188"/></node>
<node id="1681" label="Rv1623c" aliasName="cydA" ><graphics x="5266.205322265625" y="542.2003173828125"/></node>
<node id="1682" label="Rv3418c" aliasName="groES" ><graphics x="3607.98291015625" y="2095.273681640625"/></node>
<node id="1683" label="Rv0076c" aliasName="Rv0076c" ><graphics x="5913.130664825439" y="1182.876953125"/></node>
<node id="1684" label="Rv0413" aliasName="mutT3" ><graphics x="1829.0660400390625" y="3039.76025390625"/></node>
<node id="1685" label="Rv0415" aliasName="thiO" ><graphics x="1680.1605224609375" y="5358.36962890625"/></node>
<node id="1686" label="Rv2558" aliasName="Rv2558" ><graphics x="1272.1124267578125" y="5441.843505859375"/></node>
<node id="1687" label="Rv0417" aliasName="thiG" ><graphics x="1416.5340576171875" y="5117.5400390625"/></node>
<node id="1688" label="Rv2557" aliasName="Rv2557" ><graphics x="945.1766357421875" y="2029.78564453125"/></node>
<node id="1689" label="Rv0260c" aliasName="Rv0260c" ><graphics x="741.130615234375" y="2429.7254028320312"/></node>
<node id="1690" label="Rv2005c" aliasName="Rv2005c" ><graphics x="1627.3255004882812" y="4694.2833251953125"/></node>
<node id="1691" label="Rv1778c" aliasName="Rv1778c" ><graphics x="1979.3661499023438" y="1716.0179443359375"/></node>
<node id="1692" label="Rv0821c" aliasName="phoY2" ><graphics x="5386.155029296875" y="576.4937744140625"/></node>
<node id="1693" label="Rv0974c" aliasName="accD2" ><graphics x="850.839111328125" y="4368.10595703125"/></node>
<node id="1694" label="Rv3306c" aliasName="amiB1" ><graphics x="1268.2452392578125" y="3664.5009155273438"/></node>
<node id="1695" label="Rv1736c" aliasName="narX" ><graphics x="1717.9462890625" y="4297.5465087890625"/></node>
<node id="1696" label="Rv2768c" aliasName="PPE43" ><graphics x="2122.2875366210938" y="3323.210205078125"/></node>
<node id="1697" label="Rv3419c" aliasName="gcp" ><graphics x="2505.1360054016113" y="2966.619918823242"/></node>
<node id="1698" label="Rv3459c" aliasName="rpsK" ><graphics x="4221.6090087890625" y="3050.388916015625"/></node>
<node id="1699" label="Rv2688c" aliasName="Rv2688c" ><graphics x="6826.4202880859375" y="1447.1781005859375"/></node>
<node id="1700" label="Rv2567" aliasName="Rv2567" ><graphics x="3215.5671997070312" y="1635.279541015625"/></node>
<node id="1701" label="Rv0261c" aliasName="narK3" ><graphics x="5887.8121337890625" y="844.8130035400391"/></node>
<node id="1702" label="Rv1111c" aliasName="Rv1111c" ><graphics x="4004.407958984375" y="1580.052001953125"/></node>
<node id="1703" label="Rv1779c" aliasName="Rv1779c" ><graphics x="2820.4522705078125" y="1251.3551025390625"/></node>
<node id="1704" label="Rv0975c" aliasName="fadE13" ><graphics x="750.5986328125" y="4439.9158935546875"/></node>
<node id="1705" label="Rv2292c" aliasName="Rv2292c" ><graphics x="2194.690185546875" y="3138.6563415527344"/></node>
<node id="1706" label="Rv2562" aliasName="Rv2562" ><graphics x="1321.962646484375" y="3926.856201171875"/></node>
<node id="1707" label="Rv0560c" aliasName="Rv0560c" ><graphics x="3549.41552734375" y="992.043701171875"/></node>
<node id="1708" label="Rv1410c" aliasName="Rv1410c" ><graphics x="3385.740478515625" y="2744.6230144500732"/></node>
<node id="1709" label="Rv2137c" aliasName="Rv2137c" ><graphics x="3542.873046875" y="1654.6822509765625"/></node>
<node id="1710" label="Rv2180c" aliasName="Rv2180c" ><graphics x="559.0433349609375" y="2731.359317779541"/></node>
<node id="1711" label="Rv1737c" aliasName="narK2" ><graphics x="1675.8069458007812" y="4563.63818359375"/></node>
<node id="1712" label="Rv2769c" aliasName="PE27" ><graphics x="5922.9830322265625" y="1896.812744140625"/></node>
<node id="1713" label="Rv2240c" aliasName="Rv2240c" ><graphics x="5770.5146484375" y="949.826416015625"/></node>
<node id="1714" label="Rv0972c" aliasName="fadE12" ><graphics x="670.912841796875" y="4499.1024169921875"/></node>
<node id="1715" label="Rv2870c" aliasName="dxr" ><graphics x="6078.7674560546875" y="1840.983642578125"/></node>
<node id="1716" label="Rv1229c" aliasName="mrp" ><graphics x="3498.6249389648438" y="2674.54695892334"/></node>
<node id="1717" label="Rv3033" aliasName="Rv3033" ><graphics x="5842.337890625" y="1841.104248046875"/></node>
<node id="1718" label="Rv3251c" aliasName="rubA" ><graphics x="7120.57568359375" y="498.4896240234375"/></node>
<node id="1719" label="Rv1491c" aliasName="Rv1491c" ><graphics x="1148.044677734375" y="2719.4781494140625"/></node>
<node id="1720" label="Rv0783c" aliasName="emrB" ><graphics x="6924.572021484375" y="491.9117431640625"/></node>
<node id="1721" label="Rv3364c" aliasName="Rv3364c" ><graphics x="1250.740234375" y="3730.5637817382812"/></node>
<node id="1722" label="Rv2832c" aliasName="ugpC" ><graphics x="6117.1427001953125" y="844.3734130859375"/></node>
<node id="1723" label="Rv1734c" aliasName="Rv1734c" ><graphics x="2138.03076171875" y="1575.39111328125"/></node>
<node id="1724" label="Rv2766c" aliasName="fabG" ><graphics x="6640.547149658203" y="1294.486083984375"/></node>
<node id="1725" label="Rv2533c" aliasName="nusB" ><graphics x="737.316650390625" y="3032.5309448242188"/></node>
<node id="1726" label="Rv3425" aliasName="PPE57" ><graphics x="1993.550048828125" y="4044.0970458984375"/></node>
<node id="1727" label="Rv3426" aliasName="PPE58" ><graphics x="3530.4019775390625" y="1890.7931518554688"/></node>
<node id="1728" label="Rv1628c" aliasName="Rv1628c" ><graphics x="5494.992446899414" y="1541.033447265625"/></node>
<node id="1729" label="Rv2979c" aliasName="Rv2979c" ><graphics x="3277.8423461914062" y="3591.0765991210938"/></node>
<node id="1730" label="Rv3429" aliasName="PPE59" ><graphics x="3467.7601928710938" y="1819.0682983398438"/></node>
<node id="1731" label="Rv3672c" aliasName="Rv3672c" ><graphics x="2064.9365234375" y="2477.774169921875"/></node>
<node id="1732" label="Rv3250c" aliasName="rubB" ><graphics x="7161.9619140625" y="449.1434326171875"/></node>
<node id="1733" label="Rv1773c" aliasName="Rv1773c" ><graphics x="1417.6806640625" y="3517.0252685546875"/></node>
<node id="1734" label="Rv2130c" aliasName="cysS" ><graphics x="6740.220916748047" y="1837.796142578125"/></node>
<node id="1735" label="Rv3674c" aliasName="nth" ><graphics x="2111.028594970703" y="834.26708984375"/></node>
<node id="1736" label="Rv0973c" aliasName="accA2" ><graphics x="2836.1138916015625" y="2889.245864868164"/></node>
<node id="1737" label="Rv3701c" aliasName="Rv3701c" ><graphics x="2100.4019165039062" y="1856.3482666015625"/></node>
<node id="1738" label="Rv3363c" aliasName="Rv3363c" ><graphics x="3102.1173095703125" y="2533.455352783203"/></node>
<node id="1739" label="Rv2542" aliasName="Rv2542" ><graphics x="1880.7820434570312" y="3840.224609375"/></node>
<node id="1740" label="Rv2541" aliasName="Rv2541" ><graphics x="2127.3196411132812" y="4359.441650390625"/></node>
<node id="1741" label="Rv2544" aliasName="lppB" ><graphics x="986.0162353515625" y="2825.835865020752"/></node>
<node id="1742" label="Rv2543" aliasName="lppA" ><graphics x="4031.04443359375" y="1681.6138916015625"/></node>
<node id="1743" label="Rv0407" aliasName="fgd1" ><graphics x="1065.2691650390625" y="2665.4817962646484"/></node>
<node id="1744" label="Rv2546" aliasName="Rv2546" ><graphics x="1159.293212890625" y="4800.12158203125"/></node>
<node id="1745" label="Rv2545" aliasName="Rv2545" ><graphics x="1493.1754150390625" y="1014.782470703125"/></node>
<node id="1746" label="Rv2548" aliasName="Rv2548" ><graphics x="5788.4278564453125" y="1581.834716796875"/></node>
<node id="1747" label="Rv0405" aliasName="pks6" ><graphics x="1035.553955078125" y="962.3035888671875"/></node>
<node id="1748" label="Rv2547" aliasName="Rv2547" ><graphics x="1432.78173828125" y="4213.47216796875"/></node>
<node id="1749" label="Rv0401" aliasName="Rv0401" ><graphics x="1724.2860107421875" y="3073.814422607422"/></node>
<node id="1750" label="Rv3620c" aliasName="esxW" ><graphics x="3739.8399658203125" y="2326.8917846679688"/></node>
<node id="1751" label="Rv0408" aliasName="pta" ><graphics x="3489.4534912109375" y="754.016357421875"/></node>
<node id="1752" label="Rv3515c" aliasName="fadD19" ><graphics x="6224.0294189453125" y="1884.482177734375"/></node>
<node id="1753" label="Rv0409" aliasName="ackA" ><graphics x="1389.19580078125" y="4488.4537353515625"/></node>
<node id="1754" label="Rv2767c" aliasName="Rv2767c" ><graphics x="5752.696533203125" y="1091.039794921875"/></node>
<node id="1755" label="Rv2532c" aliasName="Rv2532c" ><graphics x="1099.0697021484375" y="4026.424560546875"/></node>
<node id="1756" label="Rv1735c" aliasName="Rv1735c" ><graphics x="1611.4490966796875" y="2701.314064025879"/></node>
<node id="1757" label="Rv3301c" aliasName="phoY1" ><graphics x="7024.831069946289" y="1536.569091796875"/></node>
<node id="1758" label="Rv1627c" aliasName="Rv1627c" ><graphics x="5530.989517211914" y="1490.802001953125"/></node>
<node id="1759" label="Rv2978c" aliasName="Rv2978c" ><graphics x="3452.2271728515625" y="3659.5191040039062"/></node>
<node id="1760" label="Rv3030" aliasName="Rv3030" ><graphics x="2666.3781967163086" y="829.5079345703125"/></node>
<node id="1761" label="Rv3031" aliasName="Rv3031" ><graphics x="3615.0184326171875" y="2032.1953735351562"/></node>
<node id="1762" label="Rv0932c" aliasName="pstS2" ><graphics x="5454.672119140625" y="1092.8961791992188"/></node>
<node id="1763" label="Rv2511" aliasName="orn" ><graphics x="7066.281265258789" y="1490.802001953125"/></node>
<node id="1764" label="Rv3253c" aliasName="Rv3253c" ><graphics x="1397.6942138671875" y="4052.09912109375"/></node>
<node id="1765" label="Rv2071c" aliasName="cobM" ><graphics x="5950.7724609375" y="1045.70654296875"/></node>
<node id="1766" label="Rv3013" aliasName="Rv3013" ><graphics x="6797.261154174805" y="1747.898193359375"/></node>
<node id="1767" label="Rv3702c" aliasName="Rv3702c" ><graphics x="2158.270965576172" y="1799.57080078125"/></node>
<node id="1768" label="Rv2131c" aliasName="cysQ" ><graphics x="2813.8438110351562" y="3122.5979614257812"/></node>
<node id="1769" label="Rv0825c" aliasName="Rv0825c" ><graphics x="866.8492431640625" y="3869.0743408203125"/></node>
<node id="1770" label="Rv2830c" aliasName="Rv2830c" ><graphics x="1423.8583984375" y="3960.5943603515625"/></node>
<node id="1771" label="Rv1227c" aliasName="Rv1227c" ><graphics x="2989.239959716797" y="1380.01220703125"/></node>
<node id="1772" label="Rv0318c" aliasName="Rv0318c" ><graphics x="5128.248046875" y="1005.70654296875"/></node>
<node id="1773" label="Rv2513" aliasName="Rv2513" ><graphics x="1506.404052734375" y="4374.4459228515625"/></node>
<node id="1774" label="Rv1732c" aliasName="Rv1732c" ><graphics x="5139.566741943359" y="1294.486083984375"/></node>
<node id="1775" label="Rv0893c" aliasName="Rv0893c" ><graphics x="1886.2137451171875" y="2687.0887451171875"/></node>
<node id="1776" label="Rv2682c" aliasName="dxs1" ><graphics x="5345.175628662109" y="1354.877197265625"/></node>
<node id="1777" label="Rv0931c" aliasName="pknD" ><graphics x="2889.4939575195312" y="1295.8125"/></node>
<node id="1778" label="Rv0022c" aliasName="whiB5" ><graphics x="6662.612564086914" y="1538.824462890625"/></node>
<node id="1779" label="Rv2644c" aliasName="Rv2644c" ><graphics x="5199.566741943359" y="1294.486083984375"/></node>
<node id="1780" label="Rv2764c" aliasName="thyA" ><graphics x="2166.5977783203125" y="928.4063720703125"/></node>
<node id="1781" label="Rv3407" aliasName="Rv3407" ><graphics x="3127.511962890625" y="1189.2811279296875"/></node>
<node id="1782" label="Rv3408" aliasName="Rv3408" ><graphics x="2960.6002197265625" y="1185.4854736328125"/></node>
<node id="1783" label="Rv1168c" aliasName="PPE17" ><graphics x="6033.867481231689" y="1244.6190795898438"/></node>
<node id="1784" label="Rv3302c" aliasName="glpD2" ><graphics x="5478.994140625" y="1581.834716796875"/></node>
<node id="1785" label="Rv2346c" aliasName="esxO" ><graphics x="3714.227294921875" y="2384.406280517578"/></node>
<node id="1786" label="Rv3004" aliasName="cfp6" ><graphics x="5636.130859375" y="517.1258544921875"/></node>
<node id="1787" label="Rv3006" aliasName="lppZ" ><graphics x="3062.1390991210938" y="2260.302734375"/></node>
<node id="1788" label="Rv3252c" aliasName="alkB" ><graphics x="7035.753662109375" y="598.0648193359375"/></node>
<node id="1789" label="Rv2619c" aliasName="Rv2619c" ><graphics x="1118.945068359375" y="3119.910430908203"/></node>
<node id="1790" label="Rv2521" aliasName="bcp" ><graphics x="1961.8289184570312" y="3983.4862060546875"/></node>
<node id="1791" label="Rv0020c" aliasName="TB39.8" ><graphics x="3194.2734985351562" y="1585.661865234375"/></node>
<node id="1792" label="Rv3000" aliasName="Rv3000" ><graphics x="1128.800537109375" y="3401.4108276367188"/></node>
<node id="1793" label="Rv3703c" aliasName="Rv3703c" ><graphics x="2315.034881591797" y="1838.7329711914062"/></node>
<node id="1794" label="Rv2527" aliasName="Rv2527" ><graphics x="3100.7351684570312" y="1705.181884765625"/></node>
<node id="1795" label="Rv3008" aliasName="Rv3008" ><graphics x="3341.5665283203125" y="1490.587646484375"/></node>
<node id="1796" label="Rv2526" aliasName="Rv2526" ><graphics x="2987.9701538085938" y="1793.7034301757812"/></node>
<node id="1797" label="Rv2070c" aliasName="cobK" ><graphics x="1799.6233520507812" y="3775.1195068359375"/></node>
<node id="1798" label="Rv1733c" aliasName="Rv1733c" ><graphics x="1672.7345581054688" y="4721.154052734375"/></node>
<node id="1799" label="Rv3412" aliasName="Rv3412" ><graphics x="3788.94580078125" y="2430.1810607910156"/></node>
<node id="1800" label="Rv3671c" aliasName="Rv3671c" ><graphics x="2732.539505004883" y="1446.8865966796875"/></node>
<node id="1801" label="Rv2347c" aliasName="esxP" ><graphics x="3561.6293334960938" y="2273.823699951172"/></node>
<node id="1802" label="Rv1169c" aliasName="PE11" ><graphics x="6035.625293731689" y="1182.876953125"/></node>
<node id="1803" label="Rv3416" aliasName="whiB3" ><graphics x="2444.952117919922" y="1720.6492919921875"/></node>
<node id="1804" label="Rv1880c" aliasName="cyp140" ><graphics x="1132.2080078125" y="4879.753662109375"/></node>
<node id="1805" label="Rv2762c" aliasName="Rv2762c" ><graphics x="2232.0784301757812" y="3390.2721557617188"/></node>
<node id="1806" label="Rv3463" aliasName="Rv3463" ><graphics x="3462.4196166992188" y="1964.247314453125"/></node>
<node id="1807" label="Rv3466" aliasName="Rv3466" ><graphics x="3107.5338745117188" y="3143.5626831054688"/></node>
<node id="1808" label="Rv1984c" aliasName="cfp21" ><graphics x="2723.9214477539062" y="1955.3654174804688"/></node>
<node id="1809" label="Rv3465" aliasName="rmlC" ><graphics x="2268.31689453125" y="1647.3062744140625"/></node>
<node id="1810" label="Rv1843c" aliasName="guaB1" ><graphics x="3230.575927734375" y="2853.161964416504"/></node>
<node id="1811" label="Rv3467" aliasName="Rv3467" ><graphics x="3189.7573852539062" y="3100.8763122558594"/></node>
<node id="1812" label="Rv1804c" aliasName="Rv1804c" ><graphics x="1796.0380249023438" y="1695.6072998046875"/></node>
<node id="1813" label="Rv2576c" aliasName="Rv2576c" ><graphics x="2891.5626525878906" y="1380.66259765625"/></node>
<node id="1814" label="Rv2286c" aliasName="Rv2286c" ><graphics x="1746.99560546875" y="3658.3515014648438"/></node>
<node id="1815" label="Rv1881c" aliasName="lppE" ><graphics x="5128.248046875" y="1581.834716796875"/></node>
<node id="1816" label="Rv0425c" aliasName="ctpH" ><graphics x="2326.7657623291016" y="2864.1489639282227"/></node>
<node id="1817" label="Rv1442" aliasName="bisC" ><graphics x="3584.620849609375" y="4281.7847900390625"/></node>
<node id="1818" label="Rv0634c" aliasName="Rv0634c" ><graphics x="870.8565673828125" y="3301.7342529296875"/></node>
<node id="1819" label="Rv2299c" aliasName="htpG" ><graphics x="6262.8546142578125" y="719.3309326171875"/></node>
<node id="1820" label="Rv1276c" aliasName="Rv1276c" ><graphics x="3301.2813720703125" y="4599.553955078125"/></node>
<node id="1821" label="Rv3410c" aliasName="guaB3" ><graphics x="2631.618995666504" y="2767.9559866189957"/></node>
<node id="1822" label="Rv3475" aliasName="Rv3475" ><graphics x="5883.348876953125" y="120.17535781860352"/></node>
<node id="1823" label="Rv3474" aliasName="Rv3474" ><graphics x="2747.4285888671875" y="6083.919921875"/></node>
<node id="1824" label="Rv3479" aliasName="Rv3479" ><graphics x="2650.927619934082" y="1164.3619384765625"/></node>
<node id="1825" label="Rv3478" aliasName="PPE60" ><graphics x="2873.1250610351562" y="1778.5481567382812"/></node>
<node id="1826" label="Rv3624c" aliasName="hpt" ><graphics x="6548.029052734375" y="1447.847412109375"/></node>
<node id="1827" label="Rv1985c" aliasName="Rv1985c" ><graphics x="1568.2025146484375" y="4058.6510009765625"/></node>
<node id="1828" label="Rv3477" aliasName="PE31" ><graphics x="2685.4556884765625" y="1656.531982421875"/></node>
<node id="1829" label="Rv0426c" aliasName="Rv0426c" ><graphics x="6461.008056640625" y="779.2371826171875"/></node>
<node id="1830" label="Rv1803c" aliasName="PE_PGRS32" ><graphics x="4058.2974853515625" y="3528.72216796875"/></node>
<node id="1831" label="Rv1882c" aliasName="Rv1882c" ><graphics x="3292.1377563476562" y="1171.6063232421875"/></node>
<node id="1832" label="Rv1451" aliasName="ctaB" ><graphics x="1695.3804321289062" y="2788.5029125213623"/></node>
<node id="1833" label="Rv1453" aliasName="Rv1453" ><graphics x="1371.409423828125" y="1161.218994140625"/></node>
<node id="1834" label="Rv0633c" aliasName="Rv0633c" ><graphics x="6595.679531097412" y="1938.096923828125"/></node>
<node id="1835" label="Rv1455" aliasName="Rv1455" ><graphics x="1591.7644653320312" y="1337.2757568359375"/></node>
<node id="1836" label="Rv3258c" aliasName="Rv3258c" ><graphics x="3813.8232421875" y="1556.076416015625"/></node>
<node id="1837" label="Rv3411c" aliasName="guaB2" ><graphics x="2260.04248046875" y="3331.976806640625"/></node>
<node id="1838" label="Rv2640c" aliasName="Rv2640c" ><graphics x="2693.8294372558594" y="2978.993865966797"/></node>
<node id="1839" label="Rv3625c" aliasName="mesJ" ><graphics x="6159.3382568359375" y="1581.834716796875"/></node>
<node id="1840" label="Rv1841c" aliasName="Rv1841c" ><graphics x="7086.704662322998" y="1045.70654296875"/></node>
<node id="1841" label="Rv1429" aliasName="Rv1429" ><graphics x="1033.6243896484375" y="3124.5991821289062"/></node>
<node id="1842" label="Rv2721c" aliasName="Rv2721c" ><graphics x="3378.6852416992188" y="1206.6180419921875"/></node>
<node id="1843" label="Rv1423" aliasName="whiA" ><graphics x="1868.5180053710938" y="3892.0291748046875"/></node>
<node id="1844" label="Rv0427c" aliasName="xthA" ><graphics x="3290.28271484375" y="2558.134323120117"/></node>
<node id="1845" label="Rv1422" aliasName="Rv1422" ><graphics x="5947.334228515625" y="1449.458740234375"/></node>
<node id="1846" label="Rv0632c" aliasName="echA3" ><graphics x="5605.9775390625" y="1842.130126953125"/></node>
<node id="1847" label="Rv1421" aliasName="Rv1421" ><graphics x="2513.1689376831055" y="2628.714553833008"/></node>
<node id="1848" label="Rv1883c" aliasName="Rv1883c" ><graphics x="3592.30126953125" y="1616.048828125"/></node>
<node id="1849" label="Rv2761c" aliasName="hsdS" ><graphics x="6348.132862091064" y="1202.63427734375"/></node>
<node id="1850" label="Rv2534c" aliasName="efp" ><graphics x="4524.2265625" y="3250.7303771972656"/></node>
<node id="1851" label="Rv0070c" aliasName="glyA" ><graphics x="6800.220916748047" y="1837.267822265625"/></node>
<node id="1852" label="Rv1842c" aliasName="Rv1842c" ><graphics x="2123.4400939941406" y="3156.8370056152344"/></node>
<node id="1853" label="Rv3626c" aliasName="Rv3626c" ><graphics x="2567.4816036224365" y="2469.1591186523438"/></node>
<node id="1854" label="Rv3513c" aliasName="fadD18" ><graphics x="5128.248046875" y="409.1434326171875"/></node>
<node id="1855" label="Rv3453" aliasName="Rv3453" ><graphics x="5318.18000793457" y="1541.461669921875"/></node>
<node id="1856" label="Rv1438" aliasName="tpiA" ><graphics x="1200.4185791015625" y="3207.5665283203125"/></node>
<node id="1857" label="Rv1434" aliasName="Rv1434" ><graphics x="3770.8455810546875" y="1557.7183837890625"/></node>
<node id="1858" label="Rv1436" aliasName="gap" ><graphics x="1255.32080078125" y="3192.2114868164062"/></node>
<node id="1859" label="Rv1432" aliasName="Rv1432" ><graphics x="543.1278076171875" y="2498.2674255371094"/></node>
<node id="1860" label="Rv1884c" aliasName="rpfC" ><graphics x="3243.7950439453125" y="1372.0670166015625"/></node>
<node id="1861" label="Rv3361c" aliasName="Rv3361c" ><graphics x="5128.248046875" y="1182.876953125"/></node>
<node id="1862" label="Rv1119c" aliasName="Rv1119c" ><graphics x="6573.23486328125" y="80.4622802734375"/></node>
<node id="1863" label="Rv2879c" aliasName="Rv2879c" ><graphics x="933.191650390625" y="2835.8468704223633"/></node>
<node id="1864" label="Rv1220c" aliasName="Rv1220c" ><graphics x="3645.9774169921875" y="1551.72900390625"/></node>
<node id="1865" label="Rv3413c" aliasName="Rv3413c" ><graphics x="3516.26708984375" y="1356.00927734375"/></node>
<node id="1866" label="Rv1515c" aliasName="Rv1515c" ><graphics x="2259.2730712890625" y="2201.5830078125"/></node>
<node id="1867" label="Rv1490" aliasName="Rv1490" ><graphics x="2128.6182250976562" y="1481.6339111328125"/></node>
<node id="1868" label="Rv1483" aliasName="fabG1" ><graphics x="958.0888671875" y="2462.8014221191406"/></node>
<node id="1869" label="Rv1484" aliasName="inhA" ><graphics x="5333.126953125" y="1626.202392578125"/></node>
<node id="1870" label="Rv1270c" aliasName="lprA" ><graphics x="2465.4948120117188" y="1434.1029052734375"/></node>
<node id="1871" label="Rv1481" aliasName="Rv1481" ><graphics x="6733.255126953125" y="1395.193115234375"/></node>
<node id="1872" label="Rv1885c" aliasName="Rv1885c" ><graphics x="3713.0606689453125" y="1433.3819580078125"/></node>
<node id="1873" label="Rv1488" aliasName="Rv1488" ><graphics x="2507.626853942871" y="1989.9011840820312"/></node>
<node id="1874" label="Rv0429c" aliasName="def" ><graphics x="5975.129379272461" y="1747.898193359375"/></node>
<node id="1875" label="Rv3349c" aliasName="Rv3349c" ><graphics x="3659.051513671875" y="3461.8619384765625"/></node>
<node id="1876" label="Rv1514c" aliasName="Rv1514c" ><graphics x="1708.2907104492188" y="1175.833251953125"/></node>
<node id="1877" label="Rv3309c" aliasName="upp" ><graphics x="1430.4947509765625" y="4532.8656005859375"/></node>
<node id="1878" label="Rv3299c" aliasName="atsB" ><graphics x="1273.0888671875" y="5265.543701171875"/></node>
<node id="1879" label="Rv3414c" aliasName="sigD" ><graphics x="3742.277587890625" y="1399.044677734375"/></node>
<node id="1880" label="Rv1492" aliasName="mutA" ><graphics x="6793.244922637939" y="1244.2109375"/></node>
<node id="1881" label="Rv0204c" aliasName="Rv0204c" ><graphics x="981.1279296875" y="2242.1417846679688"/></node>
<node id="1882" label="Rv2508c" aliasName="Rv2508c" ><graphics x="1119.746826171875" y="5310.55029296875"/></node>
<node id="1883" label="Rv1497" aliasName="lipL" ><graphics x="3476.309326171875" y="1400.8616943359375"/></node>
<node id="1884" label="Rv1499" aliasName="Rv1499" ><graphics x="1774.3768920898438" y="1325.4390869140625"/></node>
<node id="1885" label="Rv1886c" aliasName="fbpB" ><graphics x="3712.992919921875" y="1500.5067138671875"/></node>
<node id="1886" label="Rv0150c" aliasName="Rv0150c" ><graphics x="2165.542724609375" y="4380.66845703125"/></node>
<node id="1887" label="Rv3488" aliasName="Rv3488" ><graphics x="7055.1328125" y="827.6624755859375"/></node>
<node id="1888" label="Rv2460c" aliasName="clpP2" ><graphics x="3228.927734375" y="2457.130157470703"/></node>
<node id="1889" label="Rv3484" aliasName="cpsA" ><graphics x="2374.0353088378906" y="1243.1094970703125"/></node>
<node id="1890" label="Rv2539c" aliasName="aroK" ><graphics x="5128.248046875" y="1142.876953125"/></node>
<node id="1891" label="Rv3201c" aliasName="Rv3201c" ><graphics x="2106.453094482422" y="3902.3623046875"/></node>
<node id="1892" label="Rv3891c" aliasName="esxD" ><graphics x="3565.3226318359375" y="2486.0184020996094"/></node>
<node id="1893" label="Rv3629c" aliasName="Rv3629c" ><graphics x="2165.1183471679688" y="3933.03515625"/></node>
<node id="1894" label="Rv1845c" aliasName="Rv1845c" ><graphics x="5414.97412109375" y="498.7659912109375"/></node>
<node id="1895" label="Rv2877c" aliasName="Rv2877c" ><graphics x="7133.3951416015625" y="995.572998046875"/></node>
<node id="1896" label="Rv1465" aliasName="Rv1465" ><graphics x="2375.6314544677734" y="2305.4954833984375"/></node>
<node id="1897" label="Rv1466" aliasName="Rv1466" ><graphics x="2323.3356323242188" y="2296.4508666992188"/></node>
<node id="1898" label="Rv1463" aliasName="Rv1463" ><graphics x="1696.0528564453125" y="2518.408401489258"/></node>
<node id="1899" label="Rv2598" aliasName="Rv2598" ><graphics x="1519.693115234375" y="5628.151123046875"/></node>
<node id="1900" label="Rv1464" aliasName="csd" ><graphics x="2442.019271850586" y="2335.9325561523438"/></node>
<node id="1901" label="Rv1272c" aliasName="Rv1272c" ><graphics x="2744.730941772461" y="728.2977294921875"/></node>
<node id="1902" label="Rv1461" aliasName="Rv1461" ><graphics x="1685.4195556640625" y="2405.321258544922"/></node>
<node id="1903" label="Rv1462" aliasName="Rv1462" ><graphics x="1917.7354125976562" y="2394.5523681640625"/></node>
<node id="1904" label="Rv3200c" aliasName="Rv3200c" ><graphics x="6537.6676025390625" y="1884.482177734375"/></node>
<node id="1905" label="Rv0564c" aliasName="gpsA" ><graphics x="3279.3419189453125" y="4697.2183837890625"/></node>
<node id="1906" label="Rv2595" aliasName="Rv2595" ><graphics x="3387.3280029296875" y="1718.71484375"/></node>
<node id="1907" label="Rv1460" aliasName="Rv1460" ><graphics x="1470.1798095703125" y="2361.650390625"/></node>
<node id="1908" label="Rv3491" aliasName="Rv3491" ><graphics x="2064.4359741210938" y="2664.2135009765625"/></node>
<node id="1909" label="Rv2578c" aliasName="Rv2578c" ><graphics x="2837.3920288085938" y="3387.1416015625"/></node>
<node id="1910" label="Rv1469" aliasName="ctpD" ><graphics x="3249.6029663085938" y="1223.5601806640625"/></node>
<node id="1911" label="Rv2994" aliasName="Rv2994" ><graphics x="986.2886962890625" y="2693.3872146606445"/></node>
<node id="1912" label="Rv2461c" aliasName="clpP" ><graphics x="3194.080810546875" y="2275.6227111816406"/></node>
<node id="1913" label="Rv0523c" aliasName="Rv0523c" ><graphics x="1149.29931640625" y="2935.718795776367"/></node>
<node id="1914" label="Rv2991" aliasName="Rv2991" ><graphics x="1546.5679931640625" y="4491.4893798828125"/></node>
<node id="1915" label="Rv2538c" aliasName="aroB" ><graphics x="6241.739990234375" y="1086.9091796875"/></node>
<node id="1916" label="Rv3202c" aliasName="Rv3202c" ><graphics x="3544.9286499023438" y="3725.8024291992188"/></node>
<node id="1917" label="Rv1846c" aliasName="Rv1846c" ><graphics x="5345.89892578125" y="519.0648193359375"/></node>
<node id="1918" label="Rv3890c" aliasName="esxC" ><graphics x="3549.0230712890625" y="2403.300079345703"/></node>
<node id="1919" label="Rv2997" aliasName="Rv2997" ><graphics x="6196.040771484375" y="257.7734375"/></node>
<node id="1920" label="Rv1888c" aliasName="Rv1888c" ><graphics x="1055.270263671875" y="2558.0956268310547"/></node>
<node id="1921" label="Rv1476" aliasName="Rv1476" ><graphics x="5698.133514404297" y="1294.486083984375"/></node>
<node id="1922" label="Rv1477" aliasName="Rv1477" ><graphics x="3790.412353515625" y="1220.57958984375"/></node>
<node id="1923" label="Rv1470" aliasName="trxA" ><graphics x="1823.0045776367188" y="1440.432861328125"/></node>
<node id="1924" label="Rv1471" aliasName="trxB1" ><graphics x="1934.951171875" y="1847.7926635742188"/></node>
<node id="1925" label="Rv1472" aliasName="echA12" ><graphics x="7077.070178985596" y="1182.876953125"/></node>
<node id="1926" label="Rv1473" aliasName="Rv1473" ><graphics x="4278.508056640625" y="3870.791015625"/></node>
<node id="1927" label="Rv1805c" aliasName="Rv1805c" ><graphics x="3945.334228515625" y="3445.8404541015625"/></node>
<node id="1928" label="Rv0206c" aliasName="mmpL3" ><graphics x="3244.3261108398438" y="1277.2933349609375"/></node>
<node id="1929" label="Rv0979c" aliasName="Rv0979c" ><graphics x="1468.9088134765625" y="628.201904296875"/></node>
<node id="1930" label="Rv1478" aliasName="Rv1478" ><graphics x="1556.5919799804688" y="1488.6298828125"/></node>
<node id="1931" label="Rv1479" aliasName="moxR1" ><graphics x="6766.4202880859375" y="1447.290771484375"/></node>
<node id="1932" label="Rv0152c" aliasName="PE2" ><graphics x="3629.8153076171875" y="4742.83349609375"/></node>
<node id="1933" label="Rv2829c" aliasName="Rv2829c" ><graphics x="2997.357391357422" y="1725.0625"/></node>
<node id="1934" label="Rv0969" aliasName="ctpV" ><graphics x="6220.475830078125" y="528.9583740234375"/></node>
<node id="1935" label="Rv2495c" aliasName="pdhC" ><graphics x="1008.3961181640625" y="3507.0883178710938"/></node>
<node id="1936" label="Rv3346c" aliasName="Rv3346c" ><graphics x="5652.18115234375" y="1450.2236328125"/></node>
<node id="1937" label="Rv2442c" aliasName="rplU" ><graphics x="4436.5296630859375" y="3104.3199462890625"/></node>
<node id="1938" label="Rv3808c" aliasName="glfT" ><graphics x="2949.0496215820312" y="1244.3369140625"/></node>
<node id="1939" label="Rv1454c" aliasName="qor" ><graphics x="1498.34716796875" y="4224.9632568359375"/></node>
<node id="1940" label="Rv0960" aliasName="Rv0960" ><graphics x="6257.0892333984375" y="1820.420654296875"/></node>
<node id="1941" label="Rv0012" aliasName="Rv0012" ><graphics x="2457.292579650879" y="3092.5877075195312"/></node>
<node id="1942" label="Rv2123" aliasName="PPE37" ><graphics x="1316.46728515625" y="2882.783248901367"/></node>
<node id="1943" label="Rv3743c" aliasName="ctpJ" ><graphics x="1967.2835693359375" y="3419.3177490234375"/></node>
<node id="1944" label="Rv2125" aliasName="Rv2125" ><graphics x="5240.77783203125" y="1747.898193359375"/></node>
<node id="1945" label="Rv3193c" aliasName="Rv3193c" ><graphics x="3425.2313232421875" y="2393.2965087890625"/></node>
<node id="1946" label="Rv2441c" aliasName="rpmA" ><graphics x="4454.2735595703125" y="3180.5425720214844"/></node>
<node id="1947" label="Rv0968" aliasName="Rv0968" ><graphics x="1896.1812744140625" y="4578.34619140625"/></node>
<node id="1948" label="Rv2127" aliasName="ansP1" ><graphics x="2899.7302856445312" y="2498.843017578125"/></node>
<node id="1949" label="Rv0967" aliasName="Rv0967" ><graphics x="1820.0030517578125" y="4580.25830078125"/></node>
<node id="1950" label="Rv0961" aliasName="Rv0961" ><graphics x="6164.713134765625" y="572.4979248046875"/></node>
<node id="1951" label="Rv0959" aliasName="Rv0959" ><graphics x="1549.6243896484375" y="4222.7054443359375"/></node>
<node id="1952" label="Rv2717c" aliasName="Rv2717c" ><graphics x="3062.990234375" y="3869.4510498046875"/></node>
<node id="1953" label="Rv3807c" aliasName="Rv3807c" ><graphics x="2578.765781402588" y="1273.7314453125"/></node>
<node id="1954" label="Rv0023" aliasName="Rv0023" ><graphics x="2387.2578887939453" y="1657.899658203125"/></node>
<node id="1955" label="Rv0025" aliasName="Rv0025" ><graphics x="2092.963165283203" y="2887.133255004883"/></node>
<node id="1956" label="Rv0024" aliasName="Rv0024" ><graphics x="6995.1328125" y="828.2430419921875"/></node>
<node id="1957" label="Rv0132c" aliasName="fgd2" ><graphics x="6442.335205078125" y="449.1434326171875"/></node>
<node id="1958" label="Rv3742c" aliasName="Rv3742c" ><graphics x="6801.63134765625" y="1100.7587890625"/></node>
<node id="1959" label="Rv2119" aliasName="Rv2119" ><graphics x="3236.7215576171875" y="2564.5792694091797"/></node>
<node id="1960" label="Rv0954" aliasName="Rv0954" ><graphics x="6521.008056640625" y="719.3309326171875"/></node>
<node id="1961" label="Rv0957" aliasName="purH" ><graphics x="5128.248046875" y="1541.834716796875"/></node>
<node id="1962" label="Rv2117" aliasName="Rv2117" ><graphics x="1621.7949829101562" y="2633.393096923828"/></node>
<node id="1963" label="Rv0029" aliasName="Rv0029" ><graphics x="2765.3130493164062" y="4963.775146484375"/></node>
<node id="1964" label="Rv0028" aliasName="Rv0028" ><graphics x="4317.4659423828125" y="3491.6448974609375"/></node>
<node id="1965" label="Rv0949" aliasName="uvrD1" ><graphics x="1288.067626953125" y="3712.1361083984375"/></node>
<node id="1966" label="Rv1563c" aliasName="treY" ><graphics x="1635.1534423828125" y="2802.640266418457"/></node>
<node id="1967" label="Rv2718c" aliasName="nrdR" ><graphics x="3025.9599609375" y="3528.7740478515625"/></node>
<node id="1968" label="Rv1616" aliasName="Rv1616" ><graphics x="6979.039886474609" y="1837.20068359375"/></node>
<node id="1969" label="Rv1615" aliasName="Rv1615" ><graphics x="6919.639984130859" y="1820.420654296875"/></node>
<node id="1970" label="Rv1614" aliasName="lgt" ><graphics x="6726.789844512939" y="1182.876953125"/></node>
<node id="1971" label="Rv1456c" aliasName="Rv1456c" ><graphics x="2744.939498901367" y="640.154296875"/></node>
<node id="1972" label="Rv1613" aliasName="trpA" ><graphics x="6733.244922637939" y="1244.29150390625"/></node>
<node id="1973" label="Rv3344c" aliasName="PE_PGRS49" ><graphics x="1539.8662719726562" y="3143.5404357910156"/></node>
<node id="1974" label="Rv1611" aliasName="trpC" ><graphics x="1603.09765625" y="5155.044189453125"/></node>
<node id="1975" label="Rv2388c" aliasName="hemN" ><graphics x="910.8402099609375" y="3733.6443481445312"/></node>
<node id="1976" label="Rv0032" aliasName="bioF2" ><graphics x="2115.0525512695312" y="3015.364715576172"/></node>
<node id="1977" label="Rv3343c" aliasName="PPE54" ><graphics x="3915.1387939453125" y="3664.3746948242188"/></node>
<node id="1978" label="Rv2592c" aliasName="ruvB" ><graphics x="2780.438186645508" y="3549.5968017578125"/></node>
<node id="1979" label="Rv0031" aliasName="Rv0031" ><graphics x="1670.38525390625" y="5523.89404296875"/></node>
<node id="1980" label="Rv1013" aliasName="pks16" ><graphics x="2112.8321838378906" y="2292.068084716797"/></node>
<node id="1981" label="Rv0030" aliasName="Rv0030" ><graphics x="3261.6078491210938" y="4955.233154296875"/></node>
<node id="1982" label="Rv3741c" aliasName="Rv3741c" ><graphics x="6828.35400390625" y="1045.70654296875"/></node>
<node id="1983" label="Rv1012" aliasName="Rv1012" ><graphics x="1785.859375" y="2590.0028533935547"/></node>
<node id="1984" label="Rv1011" aliasName="ispE" ><graphics x="5564.1904296875" y="656.704833984375"/></node>
<node id="1985" label="Rv3854c" aliasName="ethA" ><graphics x="6865.610122680664" y="1097.71630859375"/></node>
<node id="1986" label="Rv0035" aliasName="fadD34" ><graphics x="2009.2962036132812" y="2928.693878173828"/></node>
<node id="1987" label="Rv1010" aliasName="ksgA" ><graphics x="1209.6956787109375" y="3707.81689453125"/></node>
<node id="1988" label="Rv1618" aliasName="tesB1" ><graphics x="1842.3423461914062" y="3282.7189331054688"/></node>
<node id="1989" label="Rv2143" aliasName="Rv2143" ><graphics x="5706.719482421875" y="1136.112548828125"/></node>
<node id="1990" label="Rv0033" aliasName="acpA" ><graphics x="2059.8573608398438" y="2981.0648345947266"/></node>
<node id="1991" label="Rv0942" aliasName="Rv0942" ><graphics x="2176.578399658203" y="3053.3585510253906"/></node>
<node id="1992" label="Rv2403c" aliasName="lppR" ><graphics x="6860.280139923096" y="1244.1865234375"/></node>
<node id="1993" label="Rv0038" aliasName="Rv0038" ><graphics x="1079.59326171875" y="3477.2713623046875"/></node>
<node id="1994" label="Rv1019" aliasName="Rv1019" ><graphics x="6639.503662109375" y="756.7972412109375"/></node>
<node id="1995" label="Rv0945" aliasName="Rv0945" ><graphics x="2742.4908905029297" y="5062.917236328125"/></node>
<node id="1996" label="Rv3892c" aliasName="PPE69" ><graphics x="2219.2291870117188" y="4121.5831298828125"/></node>
<node id="1997" label="Rv1562c" aliasName="treZ" ><graphics x="3984.7615966796875" y="3215.4842224121094"/></node>
<node id="1998" label="Rv2719c" aliasName="Rv2719c" ><graphics x="3120.2586059570312" y="3502.691650390625"/></node>
<node id="1999" label="Rv1604" aliasName="impA" ><graphics x="1162.9783935546875" y="3998.8306884765625"/></node>
<node id="2000" label="Rv3805c" aliasName="Rv3805c" ><graphics x="2776.202102661133" y="1187.0103759765625"/></node>
<node id="2001" label="Rv1603" aliasName="hisA" ><graphics x="2460.3437423706055" y="2859.7708892822266"/></node>
<node id="2002" label="Rv1606" aliasName="hisI" ><graphics x="2391.2808990478516" y="2989.2151794433594"/></node>
<node id="2003" label="Rv1605" aliasName="hisF" ><graphics x="2523.482696533203" y="2901.0955657958984"/></node>
<node id="2004" label="Rv1600" aliasName="hisC1" ><graphics x="2606.9633178710938" y="3012.0404663085938"/></node>
<node id="2005" label="Rv1602" aliasName="hisH" ><graphics x="2449.553092956543" y="3003.285430908203"/></node>
<node id="2006" label="Rv2389c" aliasName="rpfD" ><graphics x="6359.8194580078125" y="833.0526123046875"/></node>
<node id="2007" label="Rv1601" aliasName="hisB" ><graphics x="2747.815628051758" y="2995.7197875976562"/></node>
<node id="2008" label="Rv0050" aliasName="ponA1" ><graphics x="1917.4857177734375" y="2744.8937606811523"/></node>
<node id="2009" label="Rv0041" aliasName="leuS" ><graphics x="6456.1331787109375" y="1395.193115234375"/></node>
<node id="2010" label="Rv1001" aliasName="arcA" ><graphics x="1770.6262817382812" y="1234.0660400390625"/></node>
<node id="2011" label="Rv1003" aliasName="Rv1003" ><graphics x="1847.243896484375" y="3485.16845703125"/></node>
<node id="2012" label="Rv2132" aliasName="Rv2132" ><graphics x="663.806396484375" y="2793.854248046875"/></node>
<node id="2013" label="Rv2900c" aliasName="fdhF" ><graphics x="1788.100830078125" y="3837.1004638671875"/></node>
<node id="2014" label="Rv1609" aliasName="trpE" ><graphics x="2451.7493209838867" y="3791.2727661132812"/></node>
<node id="2015" label="Rv1000" aliasName="Rv1000" ><graphics x="5860.792282104492" y="1777.446044921875"/></node>
<node id="2016" label="Rv0049" aliasName="Rv0049" ><graphics x="6471.232227325439" y="1244.45263671875"/></node>
<node id="2017" label="Rv1006" aliasName="Rv1006" ><graphics x="1334.472900390625" y="4085.6336669921875"/></node>
<node id="2018" label="Rv0933" aliasName="pstB" ><graphics x="7047.5206298828125" y="1446.641845703125"/></node>
<node id="2019" label="Rv1008" aliasName="tatD" ><graphics x="5774.670654296875" y="577.6353759765625"/></node>
<node id="2020" label="Rv0935" aliasName="pstC1" ><graphics x="4896.250244140625" y="2664.8554763793945"/></node>
<node id="2021" label="Rv0934" aliasName="pstS1" ><graphics x="2007.29296875" y="1491.6236572265625"/></node>
<node id="2022" label="Rv2712c" aliasName="Rv2712c" ><graphics x="3283.853271484375" y="2379.2666625976562"/></node>
<node id="2023" label="Rv1634" aliasName="Rv1634" ><graphics x="1768.7581176757812" y="2910.0706176757812"/></node>
<node id="2024" label="Rv1934c" aliasName="fadE17" ><graphics x="6055.4627685546875" y="1625.31884765625"/></node>
<node id="2025" label="Rv1633" aliasName="uvrB" ><graphics x="3357.7352905273438" y="3969.766357421875"/></node>
<node id="2026" label="Rv2446c" aliasName="Rv2446c" ><graphics x="1945.655517578125" y="3128.564971923828"/></node>
<node id="2027" label="Rv1638" aliasName="uvrA" ><graphics x="3331.3240966796875" y="4163.0711669921875"/></node>
<node id="2028" label="Rv1636" aliasName="TB15.3" ><graphics x="4026.4287109375" y="1248.5755615234375"/></node>
<node id="2029" label="Rv3899c" aliasName="Rv3899c" ><graphics x="1429.036376953125" y="1948.2608642578125"/></node>
<node id="2030" label="Rv3567c" aliasName="Rv3567c" ><graphics x="6292.316005706787" y="1941.359619140625"/></node>
<node id="2031" label="Rv0929" aliasName="pstC2" ><graphics x="6839.078945159912" y="1939.3790283203125"/></node>
<node id="2032" label="Rv1630" aliasName="rpsA" ><graphics x="4330.822509765625" y="2999.034683227539"/></node>
<node id="2033" label="Rv0921" aliasName="Rv0921" ><graphics x="1019.4759521484375" y="3893.5"/></node>
<node id="2034" label="Rv0922" aliasName="Rv0922" ><graphics x="3308.833251953125" y="3703.763671875"/></node>
<node id="2035" label="Rv2043c" aliasName="pncA" ><graphics x="2039.9606323242188" y="3337.1839599609375"/></node>
<node id="2036" label="Rv0137c" aliasName="msrA" ><graphics x="1884.2111206054688" y="1806.4847412109375"/></node>
<node id="2037" label="Rv2594c" aliasName="ruvC" ><graphics x="2787.2742919921875" y="3476.2625122070312"/></node>
<node id="2038" label="Rv1935c" aliasName="echA13" ><graphics x="5312.0322265625" y="289.3546142578125"/></node>
<node id="2039" label="Rv0919" aliasName="Rv0919" ><graphics x="1097.70703125" y="3610.451171875"/></node>
<node id="2040" label="Rv0910" aliasName="Rv0910" ><graphics x="6580.322021484375" y="1395.193115234375"/></node>
<node id="2041" label="Rv3190c" aliasName="Rv3190c" ><graphics x="3219.1078491210938" y="2368.9537048339844"/></node>
<node id="2042" label="Rv2499c" aliasName="Rv2499c" ><graphics x="2475.1337356567383" y="2756.2552003860474"/></node>
<node id="2043" label="Rv1629" aliasName="polA" ><graphics x="6657.397792816162" y="1939.91162109375"/></node>
<node id="2044" label="Rv2406c" aliasName="Rv2406c" ><graphics x="1713.9287719726562" y="2179.6868286132812"/></node>
<node id="2045" label="Rv2386c" aliasName="mbtI" ><graphics x="1303.8111572265625" y="2939.7222747802734"/></node>
<node id="2046" label="Rv2593c" aliasName="ruvA" ><graphics x="3263.046875" y="3367.860595703125"/></node>
<node id="2047" label="Rv0472c" aliasName="Rv0472c" ><graphics x="5215.06689453125" y="1395.193115234375"/></node>
<node id="2048" label="Rv1452c" aliasName="PE_PGRS28" ><graphics x="1976.3724365234375" y="3214.757537841797"/></node>
<node id="2049" label="Rv2193" aliasName="ctaE" ><graphics x="2997.701446533203" y="1114.923583984375"/></node>
<node id="2050" label="Rv1658" aliasName="argG" ><graphics x="6648.927490234375" y="572.0054931640625"/></node>
<node id="2051" label="Rv2448c" aliasName="valS" ><graphics x="3151.644287109375" y="611.71826171875"/></node>
<node id="2052" label="Rv2194" aliasName="qcrC" ><graphics x="2859.3323974609375" y="3005.2547760009766"/></node>
<node id="2053" label="Rv2195" aliasName="qcrA" ><graphics x="2953.2066955566406" y="1052.8441162109375"/></node>
<node id="2054" label="Rv1656" aliasName="argF" ><graphics x="6626.455810546875" y="505.1453857421875"/></node>
<node id="2055" label="Rv1657" aliasName="argR" ><graphics x="6669.559814453125" y="634.4788818359375"/></node>
<node id="2056" label="Rv1654" aliasName="argB" ><graphics x="6502.335205078125" y="449.1434326171875"/></node>
<node id="2057" label="Rv1655" aliasName="argD" ><graphics x="2161.0857849121094" y="3279.5904541015625"/></node>
<node id="2058" label="Rv0559c" aliasName="Rv0559c" ><graphics x="3508.95068359375" y="1071.7813720703125"/></node>
<node id="2059" label="Rv1652" aliasName="argC" ><graphics x="6562.239501953125" y="476.3079833984375"/></node>
<node id="2060" label="Rv3569c" aliasName="bphD" ><graphics x="1091.443603515625" y="4180.464599609375"/></node>
<node id="2061" label="Rv1653" aliasName="argJ" ><graphics x="6675.523193359375" y="459.4468994140625"/></node>
<node id="2062" label="Rv0905" aliasName="echA6" ><graphics x="2796.6214904785156" y="2961.7640991210938"/></node>
<node id="2063" label="Rv1650" aliasName="pheT" ><graphics x="1958.73974609375" y="3681.1737060546875"/></node>
<node id="2064" label="Rv3897c" aliasName="Rv3897c" ><graphics x="5182.38818359375" y="370.1732177734375"/></node>
<node id="2065" label="Rv0909" aliasName="Rv0909" ><graphics x="2070.5259399414062" y="761.1817626953125"/></node>
<node id="2066" label="Rv3802c" aliasName="Rv3802c" ><graphics x="3115.9078979492188" y="2250.3427734375"/></node>
<node id="2067" label="Rv0908" aliasName="ctpE" ><graphics x="1761.4141845703125" y="4920.9150390625"/></node>
<node id="2068" label="Rv0907" aliasName="Rv0907" ><graphics x="1187.4908447265625" y="3819.1375732421875"/></node>
<node id="2069" label="Rv0368c" aliasName="Rv0368c" ><graphics x="5734.228515625" y="897.455322265625"/></node>
<node id="2070" label="Rv0135c" aliasName="Rv0135c" ><graphics x="3052.9684448242188" y="1890.1627807617188"/></node>
<node id="2071" label="Rv2383c" aliasName="mbtB" ><graphics x="1427.5899658203125" y="2826.5335083007812"/></node>
<node id="2072" label="Rv0731c" aliasName="Rv0731c" ><graphics x="6273.5489501953125" y="1448.622802734375"/></node>
<node id="2073" label="Rv0248c" aliasName="sdhA" ><graphics x="4675.166259765625" y="2541.275421142578"/></node>
<node id="2074" label="Rv1647" aliasName="Rv1647" ><graphics x="5542.49072265625" y="1003.1414489746094"/></node>
<node id="2075" label="Rv1648" aliasName="Rv1648" ><graphics x="2127.8763122558594" y="4218.8482666015625"/></node>
<node id="2076" label="Rv2181" aliasName="Rv2181" ><graphics x="6164.113574981689" y="1182.876953125"/></node>
<node id="2077" label="Rv2447c" aliasName="folC" ><graphics x="1173.5030517578125" y="5222.457763671875"/></node>
<node id="2078" label="Rv1643" aliasName="rplT" ><graphics x="4211.661376953125" y="3166.4820251464844"/></node>
<node id="2079" label="Rv1646" aliasName="PE17" ><graphics x="2207.4562377929688" y="2518.6721801757812"/></node>
<node id="2080" label="Rv2496c" aliasName="pdhB" ><graphics x="2904.2353515625" y="1543.22509765625"/></node>
<node id="2081" label="Rv1641" aliasName="infC" ><graphics x="3808.837646484375" y="3342.8370361328125"/></node>
<node id="2082" label="Rv1642" aliasName="rpmI" ><graphics x="4274.3302001953125" y="3068.9663696289062"/></node>
<node id="2083" label="Rv3801c" aliasName="fadD32" ><graphics x="2174.147918701172" y="2344.460723876953"/></node>
<node id="2084" label="Rv3898c" aliasName="Rv3898c" ><graphics x="2296.5469970703125" y="1127.49853515625"/></node>
<node id="2085" label="Rv0004" aliasName="Rv0004" ><graphics x="3278.5936889648438" y="2104.7606811523438"/></node>
<node id="2086" label="Rv0006" aliasName="gyrA" ><graphics x="3412.8619995117188" y="4043.21826171875"/></node>
<node id="2087" label="Rv0007" aliasName="Rv0007" ><graphics x="1414.293212890625" y="4649.7113037109375"/></node>
<node id="2088" label="Rv0009" aliasName="ppiA" ><graphics x="5609.366455078125" y="1897.030517578125"/></node>
<node id="2089" label="Rv2040c" aliasName="Rv2040c" ><graphics x="7092.6798095703125" y="946.533447265625"/></node>
<node id="2090" label="Rv1450c" aliasName="PE_PGRS27" ><graphics x="2212.6749572753906" y="3300.5286865234375"/></node>
<node id="2091" label="Rv3857c" aliasName="Rv3857c" ><graphics x="3593.5784912109375" y="1807.1146850585938"/></node>
<node id="2092" label="Rv0001" aliasName="dnaA" ><graphics x="6010.7724609375" y="1074.7489624023438"/></node>
<node id="2093" label="Rv2176" aliasName="pknL" ><graphics x="2975.66650390625" y="5896.533203125"/></node>
<node id="2094" label="Rv0247c" aliasName="Rv0247c" ><graphics x="2075.3859252929688" y="1455.0693359375"/></node>
<node id="2095" label="Rv0003" aliasName="recF" ><graphics x="2165.1142578125" y="2889.2858963012695"/></node>
<node id="2096" label="Rv2174" aliasName="Rv2174" ><graphics x="1251.09765625" y="3994.03564453125"/></node>
<node id="2097" label="Rv2988c" aliasName="leuC" ><graphics x="855.221435546875" y="2801.425495147705"/></node>
<node id="2098" label="Rv0099" aliasName="fadD10" ><graphics x="6306.14990234375" y="937.142333984375"/></node>
<node id="2099" label="Rv0366c" aliasName="Rv0366c" ><graphics x="6039.97119140625" y="639.8099365234375"/></node>
<node id="2100" label="Rv1076" aliasName="lipU" ><graphics x="3842.569091796875" y="1029.787109375"/></node>
<node id="2101" label="Rv2381c" aliasName="mbtD" ><graphics x="1364.549560546875" y="2948.7703552246094"/></node>
<node id="2102" label="Rv0660c" aliasName="Rv0660c" ><graphics x="3864.3046875" y="1737.7313232421875"/></node>
<node id="2103" label="Rv1070c" aliasName="echA8" ><graphics x="3140.744384765625" y="530.512939453125"/></node>
<node id="2104" label="Rv0096" aliasName="PPE1" ><graphics x="954.67236328125" y="3953.3966064453125"/></node>
<node id="2105" label="Rv1079" aliasName="metB" ><graphics x="6321.18180847168" y="1747.898193359375"/></node>
<node id="2106" label="Rv0098" aliasName="Rv0098" ><graphics x="6240.1334228515625" y="915.790771484375"/></node>
<node id="2107" label="Rv0479c" aliasName="Rv0479c" ><graphics x="2858.35595703125" y="2394.973175048828"/></node>
<node id="2108" label="Rv0097" aliasName="Rv0097" ><graphics x="6177.554443359375" y="897.455322265625"/></node>
<node id="2109" label="Rv3170" aliasName="aofH" ><graphics x="6824.746826171875" y="79.822265625"/></node>
<node id="2110" label="Rv2907c" aliasName="rimM" ><graphics x="4795.952880859375" y="3047.639373779297"/></node>
<node id="2111" label="Rv2021c" aliasName="Rv2021c" ><graphics x="6213.5489501953125" y="1395.193115234375"/></node>
<node id="2112" label="Rv3174" aliasName="Rv3174" ><graphics x="6650.0977783203125" y="933.118896484375"/></node>
<node id="2113" label="Rv0040c" aliasName="mtc28" ><graphics x="3520.9498901367188" y="1285.5072021484375"/></node>
<node id="2114" label="Rv3042c" aliasName="serB2" ><graphics x="2763.954803466797" y="4880.8115234375"/></node>
<node id="2115" label="Rv2720" aliasName="lexA" ><graphics x="2943.7679443359375" y="3514.2669677734375"/></node>
<node id="2116" label="Rv3168" aliasName="Rv3168" ><graphics x="713.5528564453125" y="1614.6329345703125"/></node>
<node id="2117" label="Rv3169" aliasName="Rv3169" ><graphics x="5859.4849853515625" y="1890.613525390625"/></node>
<node id="2118" label="Rv2723" aliasName="Rv2723" ><graphics x="651.123291015625" y="3407.6631469726562"/></node>
<node id="2119" label="Rv2722" aliasName="Rv2722" ><graphics x="3254.4736328125" y="3496.8618774414062"/></node>
<node id="2120" label="Rv0327c" aliasName="cyp135A1" ><graphics x="1691.84912109375" y="5713.39892578125"/></node>
<node id="2121" label="Rv2048c" aliasName="pks12" ><graphics x="5353.415939331055" y="1747.898193359375"/></node>
<node id="2122" label="Rv2946c" aliasName="pks1" ><graphics x="1325.290771484375" y="3734.9315795898438"/></node>
<node id="2123" label="Rv2382c" aliasName="mbtC" ><graphics x="1518.9292602539062" y="2730.7609252929688"/></node>
<node id="2124" label="Rv1066" aliasName="Rv1066" ><graphics x="2297.993911743164" y="1570.2581787109375"/></node>
<node id="2125" label="Rv2199c" aliasName="Rv2199c" ><graphics x="3481.9986572265625" y="3241.4559631347656"/></node>
<node id="2126" label="Rv1071c" aliasName="echA9" ><graphics x="5557.572509765625" y="1136.7921752929688"/></node>
<node id="2127" label="Rv1065" aliasName="Rv1065" ><graphics x="2428.054618835449" y="1806.4549560546875"/></node>
<node id="2128" label="Rv3002c" aliasName="ilvH" ><graphics x="2256.1732177734375" y="2025.6840209960938"/></node>
<node id="2129" label="Rv1405c" aliasName="Rv1405c" ><graphics x="5929.957000732422" y="1353.580322265625"/></node>
<node id="2130" label="Rv2020c" aliasName="Rv2020c" ><graphics x="2237.495635986328" y="1047.4462890625"/></node>
<node id="2131" label="Rv2906c" aliasName="trmD" ><graphics x="1893.5366821289062" y="4152.4464111328125"/></node>
<node id="2132" label="Rv3183" aliasName="Rv3183" ><graphics x="5902.837646484375" y="495.4368896484375"/></node>
<node id="2133" label="Rv3182" aliasName="Rv3182" ><graphics x="1258.30859375" y="2326.6089477539062"/></node>
<node id="2134" label="Rv3185" aliasName="Rv3185" ><graphics x="5806.527587890625" y="248.49490356445312"/></node>
<node id="2135" label="Rv3184" aliasName="Rv3184" ><graphics x="2765.355270385742" y="6022.738525390625"/></node>
<node id="2136" label="Rv3175" aliasName="Rv3175" ><graphics x="6646.1573486328125" y="999.01806640625"/></node>
<node id="2137" label="Rv3043c" aliasName="ctaD" ><graphics x="6757.831298828125" y="1623.885498046875"/></node>
<node id="2138" label="Rv0498" aliasName="Rv0498" ><graphics x="1612.4544067382812" y="3626.5704345703125"/></node>
<node id="2139" label="Rv3177" aliasName="Rv3177" ><graphics x="6709.6265869140625" y="904.340576171875"/></node>
<node id="2140" label="Rv3178" aliasName="Rv3178" ><graphics x="3685.70263671875" y="4699.2596435546875"/></node>
<node id="2141" label="Rv3179" aliasName="Rv3179" ><graphics x="5795.9862060546875" y="1884.482177734375"/></node>
<node id="2142" label="Rv0494" aliasName="Rv0494" ><graphics x="7051.9879150390625" y="897.455322265625"/></node>
<node id="2143" label="Rv0491" aliasName="regX3" ><graphics x="2660.843307495117" y="2500.435272216797"/></node>
<node id="2144" label="Rv1931c" aliasName="Rv1931c" ><graphics x="1285.0072021484375" y="984.8179931640625"/></node>
<node id="2145" label="Rv2710" aliasName="sigB" ><graphics x="3506.9160766601562" y="2214.8478393554688"/></node>
<node id="2146" label="Rv2711" aliasName="ideR" ><graphics x="3648.0897216796875" y="2227.6883544921875"/></node>
<node id="2147" label="Rv2714" aliasName="Rv2714" ><graphics x="1566.3621215820312" y="1980.02001953125"/></node>
<node id="2148" label="Rv3003c" aliasName="ilvB1" ><graphics x="2166.2534790039062" y="2180.085205078125"/></node>
<node id="2149" label="Rv2716" aliasName="Rv2716" ><graphics x="5709.096618652344" y="1706.138916015625"/></node>
<node id="2150" label="Rv0499" aliasName="Rv0499" ><graphics x="3013.0607299804688" y="1967.5941162109375"/></node>
<node id="2151" label="Rv2449c" aliasName="Rv2449c" ><graphics x="2055.3720703125" y="3856.2154541015625"/></node>
<node id="2152" label="Rv2947c" aliasName="pks15" ><graphics x="6064.8812255859375" y="1421.952392578125"/></node>
<node id="2153" label="Rv3001c" aliasName="ilvC" ><graphics x="2562.363245010376" y="2044.9263305664062"/></node>
<node id="2154" label="Rv0662c" aliasName="Rv0662c" ><graphics x="827.2611083984375" y="2457.9367065429688"/></node>
<node id="2155" label="Rv2045c" aliasName="lipT" ><graphics x="810.6842041015625" y="3415.9127197265625"/></node>
<node id="2156" label="Rv2986c" aliasName="hupB" ><graphics x="3921.4503173828125" y="1851.882568359375"/></node>
<node id="2157" label="Rv2198c" aliasName="mmpS3" ><graphics x="1125.481689453125" y="3182.772216796875"/></node>
<node id="2158" label="Rv3196" aliasName="Rv3196" ><graphics x="1572.6442260742188" y="3432.162353515625"/></node>
<node id="2159" label="Rv3749c" aliasName="Rv3749c" ><graphics x="3444.0800170898438" y="1870.686767578125"/></node>
<node id="2160" label="Rv3082c" aliasName="virS" ><graphics x="4170.6185302734375" y="3508.1968994140625"/></node>
<node id="2161" label="Rv2023c" aliasName="Rv2023c" ><graphics x="3123.53173828125" y="2437.033416748047"/></node>
<node id="2162" label="Rv2741" aliasName="PE_PGRS47" ><graphics x="1665.6320190429688" y="3144.0960388183594"/></node>
<node id="2163" label="Rv3678c" aliasName="Rv3678c" ><graphics x="6002.183349609375" y="934.7071533203125"/></node>
<node id="2164" label="Rv3040c" aliasName="Rv3040c" ><graphics x="2566.343816757202" y="821.85400390625"/></node>
<node id="2165" label="Rv2740" aliasName="Rv2740" ><graphics x="1150.34716796875" y="4060.3580322265625"/></node>
<node id="2166" label="Rv2909c" aliasName="rpsP" ><graphics x="4774.837890625" y="2985.5446014404297"/></node>
<node id="2167" label="Rv3188" aliasName="Rv3188" ><graphics x="1188.8621826171875" y="2272.5303649902344"/></node>
<node id="2168" label="Rv3189" aliasName="Rv3189" ><graphics x="5155.06689453125" y="1395.193115234375"/></node>
<node id="2169" label="Rv3186" aliasName="Rv3186" ><graphics x="2764.2762603759766" y="5962.55419921875"/></node>
<node id="2170" label="Rv3187" aliasName="Rv3187" ><graphics x="5848.931396484375" y="184.50746536254883"/></node>
<node id="2171" label="Rv0042c" aliasName="Rv0042c" ><graphics x="1655.2024536132812" y="1412.486572265625"/></node>
<node id="2172" label="Rv2823c" aliasName="Rv2823c" ><graphics x="1572.8348388671875" y="4394.2828369140625"/></node>
<node id="2173" label="Rv1089" aliasName="PE10" ><graphics x="1185.580078125" y="4627.0582275390625"/></node>
<node id="2174" label="Rv1088" aliasName="PE9" ><graphics x="6396.1331787109375" y="1395.193115234375"/></node>
<node id="2175" label="Rv2380c" aliasName="mbtE" ><graphics x="1393.7559814453125" y="2868.7115631103516"/></node>
<node id="2176" label="Rv2044c" aliasName="Rv2044c" ><graphics x="5538.994140625" y="1581.834716796875"/></node>
<node id="2177" label="Rv2987c" aliasName="leuD" ><graphics x="5900.182815551758" y="1540.8229370117188"/></node>
<node id="2178" label="Rv2197c" aliasName="Rv2197c" ><graphics x="1495.489501953125" y="2576.2090454101562"/></node>
<node id="2179" label="Rv2022c" aliasName="Rv2022c" ><graphics x="6182.7237548828125" y="1448.692138671875"/></node>
<node id="2180" label="Rv2908c" aliasName="Rv2908c" ><graphics x="4702.360107421875" y="2899.2208099365234"/></node>
<node id="2181" label="Rv2118c" aliasName="Rv2118c" ><graphics x="2176.0845642089844" y="4249.4693603515625"/></node>
<node id="2182" label="Rv0179c" aliasName="lprO" ><graphics x="3532.9049072265625" y="1443.49462890625"/></node>
<node id="2183" label="Rv2730" aliasName="Rv2730" ><graphics x="4166.9642333984375" y="3708.578857421875"/></node>
<node id="2184" label="Rv0980c" aliasName="PE_PGRS18" ><graphics x="1614.3931274414062" y="3964.5333251953125"/></node>
<node id="2185" label="Rv3041c" aliasName="Rv3041c" ><graphics x="6488.30859375" y="1581.834716796875"/></node>
<node id="2186" label="Rv3197" aliasName="Rv3197" ><graphics x="3849.8758544921875" y="1265.6959228515625"/></node>
<node id="2187" label="Rv3677c" aliasName="Rv3677c" ><graphics x="6203.40380859375" y="1625.116455078125"/></node>
<node id="2188" label="Rv1094" aliasName="desA2" ><graphics x="3419.0240478515625" y="428.1982421875"/></node>
<node id="2189" label="Rv1093" aliasName="glyA" ><graphics x="5692.741012573242" y="1747.898193359375"/></node>
<node id="2190" label="Rv1090" aliasName="celA2b" ><graphics x="2040.7545166015625" y="4397.9541015625"/></node>
<node id="2191" label="Rv1933c" aliasName="fadE18" ><graphics x="5128.248046875" y="1747.898193359375"/></node>
<node id="2192" label="Rv1091" aliasName="PE_PGRS22" ><graphics x="2418.9442138671875" y="3207.7447509765625"/></node>
<node id="2193" label="Rv2949c" aliasName="Rv2949c" ><graphics x="6007.334228515625" y="1449.355224609375"/></node>
<node id="2194" label="Rv2734" aliasName="Rv2734" ><graphics x="3191.8502197265625" y="3667.738525390625"/></node>
<node id="2195" label="Rv1036c" aliasName="Rv1036c" ><graphics x="1515.8858642578125" y="3208.760986328125"/></node>
<node id="2196" label="Rv0059" aliasName="Rv0059" ><graphics x="5068.248046875" y="3215.3794555664062"/></node>
<node id="2197" label="Rv2903c" aliasName="lepB" ><graphics x="4493.1900634765625" y="3390.1656494140625"/></node>
<node id="2198" label="Rv3047c" aliasName="Rv3047c" ><graphics x="5817.254333496094" y="1705.5419921875"/></node>
<node id="2199" label="Rv0055" aliasName="rpsR" ><graphics x="4761.71044921875" y="3079.581024169922"/></node>
<node id="2200" label="Rv1030" aliasName="kdpB" ><graphics x="1074.6519775390625" y="2389.2728576660156"/></node>
<node id="2201" label="Rv0056" aliasName="rplI" ><graphics x="4905.55615234375" y="3129.786163330078"/></node>
<node id="2202" label="Rv1031" aliasName="kdpC" ><graphics x="789.7705078125" y="2375.701202392578"/></node>
<node id="2203" label="Rv0057" aliasName="Rv0057" ><graphics x="4995.083740234375" y="3183.85498046875"/></node>
<node id="2204" label="Rv0058" aliasName="dnaB" ><graphics x="3531.2976684570312" y="3571.3654174804688"/></node>
<node id="2205" label="Rv0051" aliasName="Rv0051" ><graphics x="6410.622852325439" y="1223.74267578125"/></node>
<node id="2206" label="Rv0052" aliasName="Rv0052" ><graphics x="1021.1466064453125" y="1974.2560424804688"/></node>
<node id="2207" label="Rv0053" aliasName="rpsF" ><graphics x="4818.4619140625" y="3140.3099060058594"/></node>
<node id="2208" label="Rv1074c" aliasName="fadA3" ><graphics x="1490.3564453125" y="1392.6790771484375"/></node>
<node id="2209" label="Rv0242c" aliasName="fabG" ><graphics x="2414.4805603027344" y="2686.3359298706055"/></node>
<node id="2210" label="Rv0054" aliasName="ssb" ><graphics x="4983.059326171875" y="3116.198486328125"/></node>
<node id="2211" label="Rv0241c" aliasName="Rv0241c" ><graphics x="2579.055877685547" y="2834.8844604492188"/></node>
<node id="2212" label="Rv1458c" aliasName="Rv1458c" ><graphics x="6910.754638671875" y="995.809326171875"/></node>
<node id="2213" label="Rv0061" aliasName="Rv0061" ><graphics x="5284.817138671875" y="216.9847412109375"/></node>
<node id="2214" label="Rv0060" aliasName="Rv0060" ><graphics x="3445.484375" y="3539.1327514648438"/></node>
<node id="2215" label="Rv3455c" aliasName="truA" ><graphics x="4778.80126953125" y="2845.6469116210938"/></node>
<node id="2216" label="Rv3855" aliasName="ethR" ><graphics x="6924.926475524902" y="1126.09326171875"/></node>
<node id="2217" label="Rv0467" aliasName="icl" ><graphics x="2303.161651611328" y="1733.678955078125"/></node>
<node id="2218" label="Rv0469" aliasName="umaA" ><graphics x="2439.060562133789" y="1582.9591064453125"/></node>
<node id="2219" label="Rv0468" aliasName="fadB2" ><graphics x="2166.5157775878906" y="1377.7974853515625"/></node>
<node id="2220" label="Rv0463" aliasName="Rv0463" ><graphics x="1679.9401245117188" y="2863.038528442383"/></node>
<node id="2221" label="Rv0462" aliasName="lpd" ><graphics x="6410.8243408203125" y="1895.7702331542969"/></node>
<node id="2222" label="Rv2825c" aliasName="Rv2825c" ><graphics x="6612.679489135742" y="1747.898193359375"/></node>
<node id="2223" label="Rv0461" aliasName="Rv0461" ><graphics x="2666.850845336914" y="3182.4053955078125"/></node>
<node id="2224" label="Rv0460" aliasName="Rv0460" ><graphics x="1770.3822021484375" y="3164.798065185547"/></node>
<node id="2225" label="Rv3851" aliasName="Rv3851" ><graphics x="5518.977584838867" y="1779.771728515625"/></node>
<node id="2226" label="Rv1029" aliasName="kdpA" ><graphics x="710.7703857421875" y="2348.3162231445312"/></node>
<node id="2227" label="Rv1035c" aliasName="Rv1035c" ><graphics x="5431.123748779297" y="1294.486083984375"/></node>
<node id="2228" label="Rv0998" aliasName="Rv0998" ><graphics x="1093.250732421875" y="5195.621826171875"/></node>
<node id="2229" label="Rv2902c" aliasName="rnhB" ><graphics x="1480.865478515625" y="3720.8974609375"/></node>
<node id="2230" label="Rv3048c" aliasName="nrdF2" ><graphics x="5769.096618652344" y="1666.885498046875"/></node>
<node id="2231" label="Rv0994" aliasName="moeA1" ><graphics x="3821.9542236328125" y="1360.1845703125"/></node>
<node id="2232" label="Rv0995" aliasName="rimJ" ><graphics x="1789.6564331054688" y="2079.680908203125"/></node>
<node id="2233" label="Rv0889c" aliasName="citA" ><graphics x="5245.107177734375" y="1820.420654296875"/></node>
<node id="2234" label="Rv3746c" aliasName="PE34" ><graphics x="6362.8634033203125" y="719.3309326171875"/></node>
<node id="2235" label="Rv0993" aliasName="galU" ><graphics x="1826.1956176757812" y="2034.506591796875"/></node>
<node id="2236" label="Rv0363c" aliasName="fba" ><graphics x="1539.944091796875" y="2942.094268798828"/></node>
<node id="2237" label="Rv1022" aliasName="lpqU" ><graphics x="306.757080078125" y="2309.6520080566406"/></node>
<node id="2238" label="Rv1020" aliasName="mfd" ><graphics x="6929.080078125" y="719.3309326171875"/></node>
<node id="2239" label="Rv1026" aliasName="Rv1026" ><graphics x="5827.8121337890625" y="846.1346435546875"/></node>
<node id="2240" label="Rv0062" aliasName="celA1" ><graphics x="6523.818878173828" y="1323.597412109375"/></node>
<node id="2241" label="Rv1024" aliasName="Rv1024" ><graphics x="2585.459613800049" y="699.2705078125"/></node>
<node id="2242" label="Rv0063" aliasName="Rv0063" ><graphics x="3696.6358642578125" y="1968.4857177734375"/></node>
<node id="2243" label="Rv3844" aliasName="Rv3844" ><graphics x="6227.196990966797" y="1352.994140625"/></node>
<node id="2244" label="Rv0071" aliasName="Rv0071" ><graphics x="1216.9693603515625" y="1781.9468383789062"/></node>
<node id="2245" label="Rv3456c" aliasName="rplQ" ><graphics x="4582.0479736328125" y="2687.3700561523438"/></node>
<node id="2246" label="Rv3845" aliasName="Rv3845" ><graphics x="2732.8065032958984" y="3235.4451904296875"/></node>
<node id="2247" label="Rv3846" aliasName="sodA" ><graphics x="1358.3370361328125" y="2704.2562408447266"/></node>
<node id="2248" label="Rv3847" aliasName="Rv3847" ><graphics x="3188.714599609375" y="867.1802978515625"/></node>
<node id="2249" label="Rv3849" aliasName="Rv3849" ><graphics x="1800.7281494140625" y="5537.763916015625"/></node>
<node id="2250" label="Rv0454" aliasName="Rv0454" ><graphics x="6467.073028564453" y="1294.486083984375"/></node>
<node id="2251" label="Rv2490c" aliasName="PE_PGRS43" ><graphics x="2048.555419921875" y="3185.5880432128906"/></node>
<node id="2252" label="Rv0453" aliasName="PPE11" ><graphics x="5982.9830322265625" y="1896.806884765625"/></node>
<node id="2253" label="Rv0452" aliasName="Rv0452" ><graphics x="7107.5206298828125" y="1395.193115234375"/></node>
<node id="2254" label="Rv3840" aliasName="Rv3840" ><graphics x="1220.6942138671875" y="2875.470054626465"/></node>
<node id="2255" label="Rv2025c" aliasName="Rv2025c" ><graphics x="1063.7891845703125" y="4032.111328125"/></node>
<node id="2256" label="Rv3841" aliasName="bfrB" ><graphics x="1462.0703125" y="2855.17041015625"/></node>
<node id="2257" label="Rv1673c" aliasName="Rv1673c" ><graphics x="6935.173938751221" y="1244.1376953125"/></node>
<node id="2258" label="Rv2115c" aliasName="Rv2115c" ><graphics x="3432.4653930664062" y="1760.2357788085938"/></node>
<node id="2259" label="Rv0986" aliasName="Rv0986" ><graphics x="5973.130664825439" y="1182.876953125"/></node>
<node id="2260" label="Rv0726c" aliasName="Rv0726c" ><graphics x="2523.446750640869" y="1654.84130859375"/></node>
<node id="2261" label="Rv2106" aliasName="Rv2106" ><graphics x="5937.991943359375" y="312.7485809326172"/></node>
<node id="2262" label="Rv2105" aliasName="Rv2105" ><graphics x="2742.3273010253906" y="6216.392822265625"/></node>
<node id="2263" label="Rv0490" aliasName="senX3" ><graphics x="3489.1561889648438" y="2761.2522921562195"/></node>
<node id="2264" label="Rv0073" aliasName="Rv0073" ><graphics x="2606.4834518432617" y="3567.9560546875"/></node>
<node id="2265" label="Rv0074" aliasName="Rv0074" ><graphics x="727.1429443359375" y="3900.40673828125"/></node>
<node id="2266" label="Rv2102" aliasName="Rv2102" ><graphics x="4030.7410888671875" y="1799.4500122070312"/></node>
<node id="2267" label="Rv2101" aliasName="helZ" ><graphics x="3932.1466064453125" y="1806.6671752929688"/></node>
<node id="2268" label="Rv1059" aliasName="Rv1059" ><graphics x="5232.4970703125" y="81.9481201171875"/></node>
<node id="2269" label="Rv1052" aliasName="Rv1052" ><graphics x="6043.5303955078125" y="1884.482177734375"/></node>
<node id="2270" label="Rv2100" aliasName="Rv2100" ><graphics x="3200.1430053710938" y="3591.0379638671875"/></node>
<node id="2271" label="Rv2709" aliasName="Rv2709" ><graphics x="5348.403076171875" y="449.1434326171875"/></node>
<node id="2272" label="Rv1054" aliasName="Rv1054" ><graphics x="243.23388671875" y="2481.1080017089844"/></node>
<node id="2273" label="Rv0079" aliasName="Rv0079" ><graphics x="1971.7208862304688" y="5050.90625"/></node>
<node id="2274" label="Rv2707" aliasName="Rv2707" ><graphics x="3238.204345703125" y="1690.863525390625"/></node>
<node id="2275" label="Rv1055" aliasName="Rv1055" ><graphics x="2777.2157135009766" y="6284.433837890625"/></node>
<node id="2276" label="Rv1060" aliasName="Rv1060" ><graphics x="7066.203723907471" y="1243.67333984375"/></node>
<node id="2277" label="Rv0489" aliasName="gpmA" ><graphics x="2386.5817108154297" y="3084.0823364257812"/></node>
<node id="2278" label="Rv0488" aliasName="Rv0488" ><graphics x="3323.2164916992188" y="4868.526123046875"/></node>
<node id="2279" label="Rv1062" aliasName="Rv1062" ><graphics x="3686.4593505859375" y="3188.036407470703"/></node>
<node id="2280" label="Rv2703" aliasName="sigA" ><graphics x="2922.199920654297" y="2356.3153076171875"/></node>
<node id="2281" label="Rv1061" aliasName="Rv1061" ><graphics x="6108.95821762085" y="1942.378662109375"/></node>
<node id="2282" label="Rv3878" aliasName="Rv3878" ><graphics x="3277.5081787109375" y="1766.6565551757812"/></node>
<node id="2283" label="Rv0081" aliasName="Rv0081" ><graphics x="2014.5928344726562" y="4993.691162109375"/></node>
<node id="2284" label="Rv2702" aliasName="ppgK" ><graphics x="1468.1915283203125" y="3089.5700073242188"/></node>
<node id="2285" label="Rv0080" aliasName="Rv0080" ><graphics x="1861.7891845703125" y="4824.195068359375"/></node>
<node id="2286" label="Rv1347c" aliasName="Rv1347c" ><graphics x="1379.829345703125" y="3301.4981079101562"/></node>
<node id="2287" label="Rv3876" aliasName="Rv3876" ><graphics x="3363.0231323242188" y="2382.7969970703125"/></node>
<node id="2288" label="Rv2700" aliasName="Rv2700" ><graphics x="6967.481231689453" y="1351.431396484375"/></node>
<node id="2289" label="Rv0083" aliasName="Rv0083" ><graphics x="1602.4387817382812" y="2901.8138732910156"/></node>
<node id="2290" label="Rv0082" aliasName="Rv0082" ><graphics x="1010.545166015625" y="3650.9296264648438"/></node>
<node id="2291" label="Rv3877" aliasName="Rv3877" ><graphics x="2967.8031311035156" y="2300.7484741210938"/></node>
<node id="2292" label="Rv2827c" aliasName="Rv2827c" ><graphics x="3209.6083374023438" y="1858.1655883789062"/></node>
<node id="2293" label="Rv1033c" aliasName="trcR" ><graphics x="1466.19091796875" y="1508.4158935546875"/></node>
<node id="2294" label="Rv3875" aliasName="esxA" ><graphics x="3021.7410888671875" y="1060.3961181640625"/></node>
<node id="2295" label="Rv3872" aliasName="PE35" ><graphics x="3881.654296875" y="1976.0282592773438"/></node>
<node id="2296" label="Rv0483" aliasName="lprQ" ><graphics x="2776.519271850586" y="1308.0577392578125"/></node>
<node id="2297" label="Rv3873" aliasName="PPE68" ><graphics x="3788.4781494140625" y="1944.0924682617188"/></node>
<node id="2298" label="Rv0482" aliasName="murB" ><graphics x="748.926513671875" y="2108.9769287109375"/></node>
<node id="2299" label="Rv3870" aliasName="Rv3870" ><graphics x="3069.1029663085938" y="2708.4479064941406"/></node>
<node id="2300" label="Rv0485" aliasName="Rv0485" ><graphics x="2746.001449584961" y="1637.135009765625"/></node>
<node id="2301" label="Rv2028c" aliasName="Rv2028c" ><graphics x="1803.7576293945312" y="4731.8704833984375"/></node>
<node id="2302" label="Rv0487" aliasName="Rv0487" ><graphics x="2710.9375" y="5223.20458984375"/></node>
<node id="2303" label="Rv3159c" aliasName="PPE53" ><graphics x="4264.296875" y="799.0511474609375"/></node>
<node id="2304" label="Rv0727c" aliasName="fucA" ><graphics x="1189.9532470703125" y="2338.6266479492188"/></node>
<node id="2305" label="Rv2904c" aliasName="rplS" ><graphics x="4536.326904296875" y="3155.8923950195312"/></node>
<node id="2306" label="Rv1049" aliasName="Rv1049" ><graphics x="600.7481689453125" y="3025.9771423339844"/></node>
<node id="2307" label="Rv2400c" aliasName="subI" ><graphics x="2360.255096435547" y="1866.6976928710938"/></node>
<node id="2308" label="Rv0977" aliasName="PE_PGRS16" ><graphics x="1429.8798828125" y="553.19775390625"/></node>
<node id="2309" label="Rv1047" aliasName="Rv1047" ><graphics x="724.385498046875" y="2849.1384506225586"/></node>
<node id="2310" label="Rv0086" aliasName="hycQ" ><graphics x="1322.0684814453125" y="4155.239990234375"/></node>
<node id="2311" label="Rv0087" aliasName="hycE" ><graphics x="5863.989711761475" y="1941.260009765625"/></node>
<node id="2312" label="Rv1045" aliasName="Rv1045" ><graphics x="1145.6929931640625" y="3600.9553833007812"/></node>
<node id="2313" label="Rv0085" aliasName="hycP" ><graphics x="1579.6700439453125" y="2565.095977783203"/></node>
<node id="2314" label="Rv0088" aliasName="Rv0088" ><graphics x="2890.092498779297" y="1611.2802734375"/></node>
<node id="2315" label="Rv0089" aliasName="Rv0089" ><graphics x="522.7574462890625" y="2668.027442932129"/></node>
<node id="2316" label="Rv1632c" aliasName="Rv1632c" ><graphics x="3733.25" y="1595.073974609375"/></node>
<node id="2317" label="Rv2945c" aliasName="lppX" ><graphics x="6122.7237548828125" y="1395.193115234375"/></node>
<node id="2318" label="Rv3869" aliasName="Rv3869" ><graphics x="3127.836181640625" y="2684.2488327026367"/></node>
<node id="2319" label="Rv0779c" aliasName="Rv0779c" ><graphics x="894.683349609375" y="2140.9644775390625"/></node>
<node id="2320" label="Rv3005c" aliasName="Rv3005c" ><graphics x="3754.437744140625" y="1668.2164306640625"/></node>
<node id="2321" label="Rv0478" aliasName="deoC" ><graphics x="1659.2781372070312" y="3047.0829162597656"/></node>
<node id="2322" label="Rv0477" aliasName="Rv0477" ><graphics x="6824.228546142578" y="1294.486083984375"/></node>
<node id="2323" label="Rv2049c" aliasName="Rv2049c" ><graphics x="6490.339111328125" y="20.0"/></node>
<node id="2324" label="Rv2228c" aliasName="Rv2228c" ><graphics x="2787.3362579345703" y="5178.205810546875"/></node>
<node id="2325" label="Rv3865" aliasName="Rv3865" ><graphics x="3131.7218017578125" y="2750.5224437713623"/></node>
<node id="2326" label="Rv3866" aliasName="Rv3866" ><graphics x="6759.539794921875" y="508.8424072265625"/></node>
<node id="2327" label="Rv1459c" aliasName="Rv1459c" ><graphics x="1428.47119140625" y="1473.307373046875"/></node>
<node id="2328" label="Rv3868" aliasName="Rv3868" ><graphics x="2850.9607543945312" y="2790.2490825653076"/></node>
<node id="2329" label="Rv3809c" aliasName="glf" ><graphics x="1352.63330078125" y="4666.5462646484375"/></node>
<node id="2330" label="Rv3861" aliasName="Rv3861" ><graphics x="1571.0711669921875" y="799.5335693359375"/></node>
<node id="2331" label="Rv3863" aliasName="Rv3863" ><graphics x="1307.873291015625" y="1973.0711669921875"/></node>
<node id="2332" label="Rv3864" aliasName="Rv3864" ><graphics x="3450.7559204101562" y="2990.1725158691406"/></node>
<node id="2333" label="Rv1032c" aliasName="trcS" ><graphics x="910.5823974609375" y="2666.444465637207"/></node>
<node id="2334" label="Rv2027c" aliasName="Rv2027c" ><graphics x="5351.908935546875" y="1045.70654296875"/></node>
<node id="2335" label="Rv0476" aliasName="Rv0476" ><graphics x="4426.52587890625" y="1626.7396240234375"/></node>
<node id="2336" label="Rv1566c" aliasName="Rv1566c" ><graphics x="3718.651123046875" y="1209.315185546875"/></node>
<node id="2337" label="Rv2828c" aliasName="Rv2828c" ><graphics x="6674.92204284668" y="1761.337646484375"/></node>
<node id="2338" label="Rv0475" aliasName="hbhA" ><graphics x="1159.4437255859375" y="3266.3213500976562"/></node>
<node id="2339" label="Rv0473" aliasName="Rv0473" ><graphics x="5618.97970199585" y="1938.096923828125"/></node>
<node id="2340" label="Rv0773c" aliasName="ggtA" ><graphics x="2832.0529174804688" y="5006.664306640625"/></node>
<node id="2341" label="Rv2673" aliasName="Rv2673" ><graphics x="5686.879104614258" y="1490.802001953125"/></node>
<node id="2342" label="Rv0530" aliasName="Rv0530" ><graphics x="3200.526123046875" y="2687.8869857788086"/></node>
<node id="2343" label="Rv0531" aliasName="Rv0531" ><graphics x="2548.2724771499634" y="3132.7190856933594"/></node>
<node id="2344" label="Rv0532" aliasName="PE_PGRS6" ><graphics x="2053.9321899414062" y="3806.0811767578125"/></node>
<node id="2345" label="Rv0108c" aliasName="Rv0108c" ><graphics x="5678.97970199585" y="1944.948974609375"/></node>
<node id="2346" label="Rv2699c" aliasName="Rv2699c" ><graphics x="3058.22265625" y="1507.4327392578125"/></node>
<node id="2347" label="Rv0628c" aliasName="Rv0628c" ><graphics x="6406.008056640625" y="574.5172119140625"/></node>
<node id="2348" label="Rv0370c" aliasName="Rv0370c" ><graphics x="1886.6688842773438" y="3954.014404296875"/></node>
<node id="2349" label="Rv0535" aliasName="pnp" ><graphics x="2090.5477294921875" y="3284.3676147460938"/></node>
<node id="2350" label="Rv2679" aliasName="echA15" ><graphics x="1256.6407470703125" y="5082.21533203125"/></node>
<node id="2351" label="Rv0536" aliasName="galE3" ><graphics x="2351.257827758789" y="3508.2228393554688"/></node>
<node id="2352" label="Rv0538" aliasName="Rv0538" ><graphics x="3658.681640625" y="4051.864013671875"/></node>
<node id="2353" label="Rv0539" aliasName="Rv0539" ><graphics x="3769.527099609375" y="4217.197998046875"/></node>
<node id="2354" label="Rv3905c" aliasName="esxF" ><graphics x="1811.683349609375" y="2654.570327758789"/></node>
<node id="2355" label="Rv2124c" aliasName="metH" ><graphics x="1818.0521240234375" y="1486.50390625"/></node>
<node id="2356" label="Rv2338c" aliasName="moeW" ><graphics x="5170.5166015625" y="1626.885498046875"/></node>
<node id="2357" label="Rv0947c" aliasName="Rv0947c" ><graphics x="3097.4989624023438" y="3948.53515625"/></node>
<node id="2358" label="Rv2756c" aliasName="hsdM" ><graphics x="5951.7049560546875" y="1581.834716796875"/></node>
<node id="2359" label="Rv2684" aliasName="arsA" ><graphics x="3266.4142456054688" y="1447.5826416015625"/></node>
<node id="2360" label="Rv1176c" aliasName="Rv1176c" ><graphics x="6420.9820556640625" y="1666.885498046875"/></node>
<node id="2361" label="Rv2680" aliasName="Rv2680" ><graphics x="3405.1812744140625" y="1607.93505859375"/></node>
<node id="2362" label="Rv2681" aliasName="Rv2681" ><graphics x="3270.2843627929688" y="1865.5050659179688"/></node>
<node id="2363" label="Rv0398c" aliasName="Rv0398c" ><graphics x="1977.4852294921875" y="1652.0477294921875"/></node>
<node id="2364" label="Rv3260c" aliasName="whiB2" ><graphics x="3885.7073974609375" y="1365.4345703125"/></node>
<node id="2365" label="Rv2683" aliasName="Rv2683" ><graphics x="1182.94091796875" y="4438.1314697265625"/></node>
<node id="2366" label="Rv0540" aliasName="Rv0540" ><graphics x="3742.21923828125" y="4141.0174560546875"/></node>
<node id="2367" label="Rv2603c" aliasName="Rv2603c" ><graphics x="864.9278564453125" y="1684.266357421875"/></node>
<node id="2368" label="Rv1123c" aliasName="bpoB" ><graphics x="6594.921192169189" y="1244.3740234375"/></node>
<node id="2369" label="Rv2659c" aliasName="Rv2659c" ><graphics x="3316.43359375" y="2847.794219970703"/></node>
<node id="2370" label="Rv0946c" aliasName="pgi" ><graphics x="2480.2199096679688" y="2086.9241333007812"/></node>
<node id="2371" label="Rv3904c" aliasName="esxE" ><graphics x="5491.123748779297" y="1294.486083984375"/></node>
<node id="2372" label="Rv1749c" aliasName="Rv1749c" ><graphics x="1299.6663818359375" y="1317.9876708984375"/></node>
<node id="2373" label="Rv0037c" aliasName="Rv0037c" ><graphics x="6287.875991821289" y="1490.802001953125"/></node>
<node id="2374" label="Rv3111" aliasName="moaC" ><graphics x="1520.0519409179688" y="4140.7611083984375"/></node>
<node id="2375" label="Rv2121c" aliasName="hisG" ><graphics x="1279.0743408203125" y="3084.5494384765625"/></node>
<node id="2376" label="Rv0552" aliasName="Rv0552" ><graphics x="3341.9224853515625" y="2156.4962158203125"/></node>
<node id="2377" label="Rv2691" aliasName="ceoB" ><graphics x="2993.0599365234375" y="1304.5465087890625"/></node>
<node id="2378" label="Rv0553" aliasName="menC" ><graphics x="1598.4473266601562" y="5242.312255859375"/></node>
<node id="2379" label="Rv3110" aliasName="moaB1" ><graphics x="1283.51416015625" y="833.38330078125"/></node>
<node id="2380" label="Rv3115" aliasName="Rv3115" ><graphics x="894.1802978515625" y="3038.4564514160156"/></node>
<node id="2381" label="Rv2540c" aliasName="aroF" ><graphics x="6193.0859375" y="1045.70654296875"/></node>
<node id="2382" label="Rv2695" aliasName="Rv2695" ><graphics x="1792.2772827148438" y="2477.902130126953"/></node>
<node id="2383" label="Rv3113" aliasName="Rv3113" ><graphics x="1577.2849731445312" y="921.6273193359375"/></node>
<node id="2384" label="Rv3114" aliasName="Rv3114" ><graphics x="1892.8008422851562" y="1488.7899169921875"/></node>
<node id="2385" label="Rv0558" aliasName="ubiE" ><graphics x="3288.7550048828125" y="259.16162109375"/></node>
<node id="2386" label="Rv3119" aliasName="moaE1" ><graphics x="2848.095916748047" y="742.79541015625"/></node>
<node id="2387" label="Rv3117" aliasName="cysA3" ><graphics x="2555.342984199524" y="1849.0913696289062"/></node>
<node id="2388" label="Rv3118" aliasName="sseC1" ><graphics x="2384.3961181640625" y="1718.0435791015625"/></node>
<node id="2389" label="Rv0554" aliasName="bpoC" ><graphics x="6327.032257080078" y="1294.486083984375"/></node>
<node id="2390" label="Rv2758c" aliasName="Rv2758c" ><graphics x="941.9151611328125" y="3240.421356201172"/></node>
<node id="2391" label="Rv3505" aliasName="fadE27" ><graphics x="3036.0223388671875" y="3949.9503173828125"/></node>
<node id="2392" label="Rv3504" aliasName="fadE26" ><graphics x="1327.8515625" y="2385.894500732422"/></node>
<node id="2393" label="Rv0669c" aliasName="Rv0669c" ><graphics x="5188.478759765625" y="1898.096923828125"/></node>
<node id="2394" label="Rv3508" aliasName="PE_PGRS54" ><graphics x="2198.2969360351562" y="3232.5569763183594"/></node>
<node id="2395" label="Rv0182c" aliasName="sigG" ><graphics x="709.026611328125" y="4144.02880859375"/></node>
<node id="2396" label="Rv3903c" aliasName="Rv3903c" ><graphics x="5828.7275390625" y="1395.193115234375"/></node>
<node id="2397" label="Rv0563" aliasName="htpX" ><graphics x="5359.384765625" y="1422.883056640625"/></node>
<node id="2398" label="Rv0774c" aliasName="Rv0774c" ><graphics x="2304.512741088867" y="3105.6115112304688"/></node>
<node id="2399" label="Rv1174c" aliasName="TB8.4" ><graphics x="2786.1715087890625" y="2044.5610961914062"/></node>
<node id="2400" label="Rv2940c" aliasName="mas" ><graphics x="4767.994873046875" y="2585.525634765625"/></node>
<node id="2401" label="Rv3106" aliasName="fprA" ><graphics x="2031.4459838867188" y="2333.504638671875"/></node>
<node id="2402" label="Rv0569" aliasName="Rv0569" ><graphics x="1653.9359741210938" y="4781.3385009765625"/></node>
<node id="2403" label="Rv3109" aliasName="moaA1" ><graphics x="1383.6048583984375" y="3593.9382934570312"/></node>
<node id="2404" label="Rv0568" aliasName="cyp135B1" ><graphics x="2029.9607849121094" y="4792.39990234375"/></node>
<node id="2405" label="Rv0989c" aliasName="grcC2" ><graphics x="6274.8046875" y="487.0169677734375"/></node>
<node id="2406" label="Rv0836c" aliasName="Rv0836c" ><graphics x="1485.35498046875" y="2047.168212890625"/></node>
<node id="2407" label="Rv0107c" aliasName="ctpI" ><graphics x="1893.6231689453125" y="2901.2206115722656"/></node>
<node id="2408" label="Rv3512" aliasName="PE_PGRS56" ><graphics x="2142.749053955078" y="3212.2644653320312"/></node>
<node id="2409" label="Rv3511" aliasName="PE_PGRS55" ><graphics x="1324.051025390625" y="1057.3126220703125"/></node>
<node id="2410" label="Rv3514" aliasName="PE_PGRS57" ><graphics x="1352.272705078125" y="5128.549560546875"/></node>
<node id="2411" label="Rv0039c" aliasName="Rv0039c" ><graphics x="1406.697998046875" y="4784.5894775390625"/></node>
<node id="2412" label="Rv0181c" aliasName="Rv0181c" ><graphics x="6984.926475524902" y="1122.4384765625"/></node>
<node id="2413" label="Rv3517" aliasName="Rv3517" ><graphics x="2477.346897125244" y="3422.8834228515625"/></node>
<node id="2414" label="Rv3681c" aliasName="whiB4" ><graphics x="4326.3851318359375" y="1649.039306640625"/></node>
<node id="2415" label="Rv2337c" aliasName="Rv2337c" ><graphics x="1468.3914794921875" y="3169.653839111328"/></node>
<node id="2416" label="Rv3519" aliasName="Rv3519" ><graphics x="3505.86865234375" y="2883.4903564453125"/></node>
<node id="2417" label="Rv2638" aliasName="Rv2638" ><graphics x="30.0" y="2750.101026535034"/></node>
<node id="2418" label="Rv2637" aliasName="dedA" ><graphics x="1230.47265625" y="4304.0228271484375"/></node>
<node id="2419" label="Rv2636" aliasName="Rv2636" ><graphics x="1731.9241943359375" y="826.2696533203125"/></node>
<node id="2420" label="Rv3139" aliasName="fadE24" ><graphics x="2715.450698852539" y="2916.825698852539"/></node>
<node id="2421" label="Rv3138" aliasName="pflA" ><graphics x="1447.8194580078125" y="1424.8931884765625"/></node>
<node id="2422" label="Rv2631" aliasName="Rv2631" ><graphics x="1886.2505493164062" y="4688.9080810546875"/></node>
<node id="2423" label="Rv3137" aliasName="Rv3137" ><graphics x="5174.445068359375" y="1666.885498046875"/></node>
<node id="2424" label="Rv2630" aliasName="Rv2630" ><graphics x="1770.4595947265625" y="4754.8333740234375"/></node>
<node id="2425" label="Rv3135" aliasName="PPE50" ><graphics x="6534.921192169189" y="1244.4476318359375"/></node>
<node id="2426" label="Rv3131" aliasName="Rv3131" ><graphics x="1824.8231811523438" y="4524.6851806640625"/></node>
<node id="2427" label="Rv3140" aliasName="fadE23" ><graphics x="2637.402053833008" y="2854.8268127441406"/></node>
<node id="2428" label="Rv3141" aliasName="fadB4" ><graphics x="6621.013397216797" y="1820.420654296875"/></node>
<node id="2429" label="Rv2752c" aliasName="Rv2752c" ><graphics x="1945.2050170898438" y="3278.9830322265625"/></node>
<node id="2430" label="Rv3379c" aliasName="dxs2" ><graphics x="1705.6290893554688" y="5111.184326171875"/></node>
<node id="2431" label="Rv3526" aliasName="Rv3526" ><graphics x="1387.0869140625" y="2423.5499572753906"/></node>
<node id="2432" label="Rv3527" aliasName="Rv3527" ><graphics x="1620.3468017578125" y="2433.3804931640625"/></node>
<node id="2433" label="Rv3523" aliasName="ltp3" ><graphics x="5332.293701171875" y="354.4044189453125"/></node>
<node id="2434" label="Rv1744c" aliasName="Rv1744c" ><graphics x="2061.2835083007812" y="4344.7569580078125"/></node>
<node id="2435" label="Rv2694c" aliasName="Rv2694c" ><graphics x="3518.9278564453125" y="2156.8804321289062"/></node>
<node id="2436" label="Rv2649" aliasName="Rv2649" ><graphics x="5867.264892578125" y="237.6839599609375"/></node>
<node id="2437" label="Rv0502" aliasName="Rv0502" ><graphics x="3727.7708740234375" y="4004.56787109375"/></node>
<node id="2438" label="Rv1127c" aliasName="ppdK" ><graphics x="1532.9642333984375" y="5104.4833984375"/></node>
<node id="2439" label="Rv2648" aliasName="Rv2648" ><graphics x="2552.7038831710815" y="6108.17919921875"/></node>
<node id="2440" label="Rv0506" aliasName="mmpS2" ><graphics x="3103.907958984375" y="3341.4568481445312"/></node>
<node id="2441" label="Rv1704c" aliasName="cycA" ><graphics x="2005.1188354492188" y="3839.2779541015625"/></node>
<node id="2442" label="Rv2647" aliasName="Rv2647" ><graphics x="5413.5439453125" y="760.357666015625"/></node>
<node id="2443" label="Rv2646" aliasName="Rv2646" ><graphics x="4044.70556640625" y="3263.8587341308594"/></node>
<node id="2444" label="Rv2641" aliasName="cadI" ><graphics x="1313.8150634765625" y="2084.7657470703125"/></node>
<node id="2445" label="Rv3124" aliasName="Rv3124" ><graphics x="5626.879104614258" y="1490.802001953125"/></node>
<node id="2446" label="Rv2643" aliasName="arsC" ><graphics x="6354.0166015625" y="251.5263671875"/></node>
<node id="2447" label="Rv3127" aliasName="Rv3127" ><graphics x="1936.8320922851562" y="4404.718505859375"/></node>
<node id="2448" label="Rv3264c" aliasName="manB" ><graphics x="5917.859375" y="1395.193115234375"/></node>
<node id="2449" label="Rv2642" aliasName="Rv2642" ><graphics x="1216.9412841796875" y="2066.6135864257812"/></node>
<node id="2450" label="Rv0105c" aliasName="rpmB" ><graphics x="2024.7393798828125" y="2856.091972351074"/></node>
<node id="2451" label="Rv3121" aliasName="cyp141" ><graphics x="1177.8204345703125" y="1118.7353515625"/></node>
<node id="2452" label="Rv3123" aliasName="Rv3123" ><graphics x="7165.592559814453" y="1350.67529296875"/></node>
<node id="2453" label="Rv3539" aliasName="PPE63" ><graphics x="3498.5762329101562" y="3482.5524291992188"/></node>
<node id="2454" label="Rv0519c" aliasName="Rv0519c" ><graphics x="3699.8209228515625" y="1694.3907470703125"/></node>
<node id="2455" label="Rv2655c" aliasName="Rv2655c" ><graphics x="3923.1844482421875" y="3587.1117553710938"/></node>
<node id="2456" label="Rv3537" aliasName="Rv3537" ><graphics x="6287.4307861328125" y="1890.205810546875"/></node>
<node id="2457" label="Rv3538" aliasName="Rv3538" ><graphics x="6202.7371826171875" y="1666.885498046875"/></node>
<node id="2458" label="Rv0509" aliasName="hemA" ><graphics x="1682.8365478515625" y="3557.6566162109375"/></node>
<node id="2459" label="Rv3532" aliasName="PPE61" ><graphics x="4125.7181396484375" y="3453.6798706054688"/></node>
<node id="2460" label="Rv1745c" aliasName="idi" ><graphics x="1237.65185546875" y="671.6943359375"/></node>
<node id="2461" label="Rv0507" aliasName="mmpL2" ><graphics x="974.375" y="2139.6712646484375"/></node>
<node id="2462" label="Rv3634c" aliasName="galE1" ><graphics x="5857.602344512939" y="1214.1185607910156"/></node>
<node id="2463" label="Rv0515" aliasName="Rv0515" ><graphics x="3029.6258544921875" y="3478.4288330078125"/></node>
<node id="2464" label="Rv0514" aliasName="Rv0514" ><graphics x="1740.6270141601562" y="3311.8574829101562"/></node>
<node id="2465" label="Rv2081c" aliasName="Rv2081c" ><graphics x="5488.997314453125" y="1884.482177734375"/></node>
<node id="2466" label="Rv1812c" aliasName="Rv1812c" ><graphics x="1719.083740234375" y="4606.684326171875"/></node>
<node id="2467" label="Rv0517" aliasName="Rv0517" ><graphics x="1279.7413330078125" y="3782.5123901367188"/></node>
<node id="2468" label="Rv2697c" aliasName="dut" ><graphics x="6142.7371826171875" y="1704.934814453125"/></node>
<node id="2469" label="Rv1128c" aliasName="Rv1128c" ><graphics x="2872.118927001953" y="3509.17626953125"/></node>
<node id="2470" label="Rv0511" aliasName="hemD" ><graphics x="5348.017578125" y="1216.43798828125"/></node>
<node id="2471" label="Rv0513" aliasName="Rv0513" ><graphics x="5402.22607421875" y="1182.876953125"/></node>
<node id="2472" label="Rv0512" aliasName="hemB" ><graphics x="2607.1337280273438" y="3728.7659912109375"/></node>
<node id="2473" label="Rv3156" aliasName="nuoL" ><graphics x="1822.1153564453125" y="2961.4857177734375"/></node>
<node id="2474" label="Rv3685c" aliasName="cyp137" ><graphics x="6352.316005706787" y="1941.243896484375"/></node>
<node id="2475" label="Rv3155" aliasName="nuoK" ><graphics x="1681.9899291992188" y="1718.0474853515625"/></node>
<node id="2476" label="Rv3154" aliasName="nuoJ" ><graphics x="1718.5575561523438" y="1822.6102294921875"/></node>
<node id="2477" label="Rv3153" aliasName="nuoI" ><graphics x="1783.3164672851562" y="1852.7459106445312"/></node>
<node id="2478" label="Rv3158" aliasName="nuoN" ><graphics x="1514.2735595703125" y="3583.740478515625"/></node>
<node id="2479" label="Rv3157" aliasName="nuoM" ><graphics x="1827.294677734375" y="1658.373046875"/></node>
<node id="2480" label="Rv1403c" aliasName="Rv1403c" ><graphics x="5911.987030029297" y="1294.486083984375"/></node>
<node id="2481" label="Rv3547" aliasName="Rv3547" ><graphics x="3154.9647827148438" y="2510.953125"/></node>
<node id="2482" label="Rv0036c" aliasName="Rv0036c" ><graphics x="5740.01611328125" y="1449.87353515625"/></node>
<node id="2483" label="Rv3909" aliasName="Rv3909" ><graphics x="2757.7623596191406" y="1382.1038818359375"/></node>
<node id="2484" label="Rv0518" aliasName="Rv0518" ><graphics x="786.9229736328125" y="4097.0758056640625"/></node>
<node id="2485" label="Rv0599c" aliasName="Rv0599c" ><graphics x="3437.4190673828125" y="1695.6024169921875"/></node>
<node id="2486" label="Rv0883c" aliasName="Rv0883c" ><graphics x="3722.440185546875" y="1637.577392578125"/></node>
<node id="2487" label="Rv2667" aliasName="clpC2" ><graphics x="1299.201171875" y="4631.5087890625"/></node>
<node id="2488" label="Rv0527" aliasName="ccdA" ><graphics x="1824.3804321289062" y="3109.329345703125"/></node>
<node id="2489" label="Rv2666" aliasName="Rv2666" ><graphics x="1692.1298217773438" y="1958.5704345703125"/></node>
<node id="2490" label="Rv3910" aliasName="Rv3910" ><graphics x="3254.9747314453125" y="2949.272979736328"/></node>
<node id="2491" label="Rv2669" aliasName="Rv2669" ><graphics x="5949.41552734375" y="543.8890380859375"/></node>
<node id="2492" label="Rv0525" aliasName="Rv0525" ><graphics x="1067.885009765625" y="1771.7877197265625"/></node>
<node id="2493" label="Rv3913" aliasName="trxB2" ><graphics x="3404.6146240234375" y="1982.0536499023438"/></node>
<node id="2494" label="Rv0524" aliasName="hemL" ><graphics x="5806.575485229492" y="1747.898193359375"/></node>
<node id="2495" label="Rv3914" aliasName="trxC" ><graphics x="3483.5382690429688" y="2191.2003173828125"/></node>
<node id="2496" label="Rv1706c" aliasName="PPE23" ><graphics x="1678.9571533203125" y="4621.6561279296875"/></node>
<node id="2497" label="Rv1129c" aliasName="Rv1129c" ><graphics x="611.3985595703125" y="2204.4814453125"/></node>
<node id="2498" label="Rv0520" aliasName="Rv0520" ><graphics x="1234.1163330078125" y="2636.8386993408203"/></node>
<node id="2499" label="Rv1785c" aliasName="cyp143" ><graphics x="939.4739990234375" y="3415.1936645507812"/></node>
<node id="2500" label="Rv0103c" aliasName="ctpB" ><graphics x="636.91796875" y="3933.1654052734375"/></node>
<node id="2501" label="Rv3145" aliasName="nuoA" ><graphics x="1712.709716796875" y="1664.00732421875"/></node>
<node id="2502" label="Rv3686c" aliasName="Rv3686c" ><graphics x="2940.743438720703" y="2510.1036987304688"/></node>
<node id="2503" label="Rv3147" aliasName="nuoC" ><graphics x="1769.2257080078125" y="1740.023681640625"/></node>
<node id="2504" label="Rv2663" aliasName="Rv2663" ><graphics x="5932.021728515625" y="933.4022216796875"/></node>
<node id="2505" label="Rv3146" aliasName="nuoB" ><graphics x="1789.9391479492188" y="2145.6490478515625"/></node>
<node id="2506" label="Rv2662" aliasName="Rv2662" ><graphics x="976.296630859375" y="2384.4599609375"/></node>
<node id="2507" label="Rv3149" aliasName="nuoE" ><graphics x="1912.4290771484375" y="1647.0703125"/></node>
<node id="2508" label="Rv2609c" aliasName="Rv2609c" ><graphics x="1402.09130859375" y="2143.3550415039062"/></node>
<node id="2509" label="Rv3148" aliasName="nuoD" ><graphics x="1806.2974853515625" y="2542.4544372558594"/></node>
<node id="2510" label="Rv2664" aliasName="Rv2664" ><graphics x="5866.694091796875" y="931.7423095703125"/></node>
<node id="2511" label="Rv3558" aliasName="PPE64" ><graphics x="5564.851776123047" y="1354.676025390625"/></node>
<node id="2512" label="Rv1179c" aliasName="Rv1179c" ><graphics x="6039.0419921875" y="1129.0272216796875"/></node>
<node id="2513" label="Rv1639c" aliasName="Rv1639c" ><graphics x="1976.77294921875" y="2146.8447875976562"/></node>
<node id="2514" label="Rv2860c" aliasName="glnA4" ><graphics x="2705.452621459961" y="770.431396484375"/></node>
<node id="2515" label="Rv3150" aliasName="nuoF" ><graphics x="1778.9816284179688" y="1991.6668090820312"/></node>
<node id="2516" label="Rv2657c" aliasName="Rv2657c" ><graphics x="4138.970947265625" y="1635.61376953125"/></node>
<node id="2517" label="Rv3151" aliasName="nuoG" ><graphics x="1731.2299194335938" y="1771.6759033203125"/></node>
<node id="2518" label="Rv3152" aliasName="nuoH" ><graphics x="1678.1006469726562" y="1786.1057739257812"/></node>
<node id="2519" label="Rv2230c" aliasName="Rv2230c" ><graphics x="2373.1622772216797" y="1373.619873046875"/></node>
<node id="2520" label="Rv3554" aliasName="fdxB" ><graphics x="1618.4071655273438" y="3475.982666015625"/></node>
<node id="2521" label="Rv0529" aliasName="ccsA" ><graphics x="5223.07209777832" y="1541.6150207519531"/></node>
<node id="2522" label="Rv0598c" aliasName="Rv0598c" ><graphics x="3607.8895263671875" y="1728.4774169921875"/></node>
<node id="2523" label="Rv3565" aliasName="aspB" ><graphics x="2450.6806030273438" y="1939.1207885742188"/></node>
<node id="2524" label="Rv3564" aliasName="fadE33" ><graphics x="5582.05517578125" y="1626.0830078125"/></node>
<node id="2525" label="Rv2196" aliasName="qcrB" ><graphics x="2846.20166015625" y="1189.6015625"/></node>
<node id="2526" label="Rv3562" aliasName="fadE31" ><graphics x="1904.2505493164062" y="3005.9330139160156"/></node>
<node id="2527" label="Rv2277c" aliasName="Rv2277c" ><graphics x="5376.601608276367" y="1516.171142578125"/></node>
<node id="2528" label="Rv2652c" aliasName="Rv2652c" ><graphics x="4119.58740234375" y="3261.5326232910156"/></node>
<node id="2529" label="Rv1543" aliasName="Rv1543" ><graphics x="3193.90283203125" y="2403.9842834472656"/></node>
<node id="2530" label="Rv1540" aliasName="Rv1540" ><graphics x="2741.101806640625" y="2703.741298675537"/></node>
<node id="2531" label="Rv0213c" aliasName="Rv0213c" ><graphics x="3386.068115234375" y="2024.6282958984375"/></node>
<node id="2532" label="Rv0439c" aliasName="Rv0439c" ><graphics x="3041.2386169433594" y="1343.3673095703125"/></node>
<node id="2533" label="Rv2586c" aliasName="secF" ><graphics x="3230.1207885742188" y="2801.979503631592"/></node>
<node id="2534" label="Rv1546" aliasName="Rv1546" ><graphics x="1899.608642578125" y="3730.8781127929688"/></node>
<node id="2535" label="Rv3578" aliasName="arsB2" ><graphics x="2130.2101440429688" y="3869.54931640625"/></node>
<node id="2536" label="Rv1854c" aliasName="ndh" ><graphics x="1998.9412841796875" y="1765.8348388671875"/></node>
<node id="2537" label="Rv3576" aliasName="lppH" ><graphics x="1975.3508911132812" y="4013.263427734375"/></node>
<node id="2538" label="Rv3525c" aliasName="Rv3525c" ><graphics x="5340.946044921875" y="1707.370361328125"/></node>
<node id="2539" label="Rv3574" aliasName="Rv3574" ><graphics x="1619.1185302734375" y="2742.0428714752197"/></node>
<node id="2540" label="Rv2409c" aliasName="Rv2409c" ><graphics x="1294.408203125" y="3975.5262451171875"/></node>
<node id="2541" label="Rv3571" aliasName="hmp" ><graphics x="6230.62423324585" y="1938.096923828125"/></node>
<node id="2542" label="Rv2862c" aliasName="Rv2862c" ><graphics x="2046.2078247070312" y="3416.25"/></node>
<node id="2543" label="Rv2651c" aliasName="Rv2651c" ><graphics x="5195.0634765625" y="790.5655517578125"/></node>
<node id="2544" label="Rv0296c" aliasName="Rv0296c" ><graphics x="5564.41650390625" y="1450.3636474609375"/></node>
<node id="2545" label="Rv1552" aliasName="frdA" ><graphics x="4108.294189453125" y="3659.7646484375"/></node>
<node id="2546" label="Rv1551" aliasName="plsB1" ><graphics x="5927.605922698975" y="1944.735595703125"/></node>
<node id="2547" label="Rv2650c" aliasName="Rv2650c" ><graphics x="5128.248046875" y="762.5103759765625"/></node>
<node id="2548" label="Rv1554" aliasName="frdC" ><graphics x="1600.2987060546875" y="723.814208984375"/></node>
<node id="2549" label="Rv1896c" aliasName="Rv1896c" ><graphics x="1316.25634765625" y="1116.434326171875"/></node>
<node id="2550" label="Rv3800c" aliasName="pks13" ><graphics x="2086.0542602539062" y="2339.3323974609375"/></node>
<node id="2551" label="Rv1559" aliasName="ilvA" ><graphics x="1086.96435546875" y="2818.447166442871"/></node>
<node id="2552" label="Rv2587c" aliasName="secD" ><graphics x="2923.0235900878906" y="2404.9546813964844"/></node>
<node id="2553" label="Rv1555" aliasName="frdD" ><graphics x="1643.8521728515625" y="2280.7342529296875"/></node>
<node id="2554" label="Rv1813c" aliasName="Rv1813c" ><graphics x="1835.088623046875" y="4926.7763671875"/></node>
<node id="2555" label="Rv2549c" aliasName="Rv2549c" ><graphics x="2018.919921875" y="3046.095703125"/></node>
<node id="2556" label="Rv3585" aliasName="radA" ><graphics x="3102.3690185546875" y="3717.4689331054688"/></node>
<node id="2557" label="Rv3584" aliasName="lpqE" ><graphics x="5740.361782073975" y="1938.096923828125"/></node>
<node id="2558" label="Rv0595c" aliasName="Rv0595c" ><graphics x="5498.25537109375" y="897.455322265625"/></node>
<node id="2559" label="Rv3586" aliasName="Rv3586" ><graphics x="3244.9719848632812" y="3628.8024291992188"/></node>
<node id="2560" label="Rv1855c" aliasName="Rv1855c" ><graphics x="3661.029541015625" y="2588.491470336914"/></node>
<node id="2561" label="Rv0516c" aliasName="Rv0516c" ><graphics x="2260.3513793945312" y="2479.9163818359375"/></node>
<node id="2562" label="Rv2654c" aliasName="Rv2654c" ><graphics x="197.798828125" y="2276.2925415039062"/></node>
<node id="2563" label="Rv1561" aliasName="Rv1561" ><graphics x="1560.0133666992188" y="2799.2247562408447"/></node>
<node id="2564" label="Rv1560" aliasName="Rv1560" ><graphics x="6619.829345703125" y="206.78076171875"/></node>
<node id="2565" label="Rv1568" aliasName="bioA" ><graphics x="2051.0848999023438" y="2276.5940856933594"/></node>
<node id="2566" label="Rv0437c" aliasName="psd" ><graphics x="1475.977294921875" y="4928.05126953125"/></node>
<node id="2567" label="Rv1593c" aliasName="Rv1593c" ><graphics x="2667.3729400634766" y="1426.0947265625"/></node>
<node id="2568" label="Rv1703c" aliasName="Rv1703c" ><graphics x="7074.204376220703" y="1623.248291015625"/></node>
<node id="2569" label="Rv3592" aliasName="TB11.2" ><graphics x="7097.0980224609375" y="1666.885498046875"/></node>
<node id="2570" label="Rv3594" aliasName="Rv3594" ><graphics x="3106.7410278320312" y="3275.4611206054688"/></node>
<node id="2571" label="Rv3593" aliasName="lpqF" ><graphics x="1673.624755859375" y="4891.869873046875"/></node>
<node id="2572" label="Rv1856c" aliasName="Rv1856c" ><graphics x="5436.507717132568" y="1938.096923828125"/></node>
<node id="2573" label="Rv2864c" aliasName="Rv2864c" ><graphics x="1031.6746826171875" y="2389.3400268554688"/></node>
<node id="2574" label="Rv1570" aliasName="bioD" ><graphics x="1114.8118896484375" y="3912.5604248046875"/></node>
<node id="2575" label="Rv1894c" aliasName="Rv1894c" ><graphics x="2848.7513122558594" y="1843.448974609375"/></node>
<node id="2576" label="Rv1393c" aliasName="Rv1393c" ><graphics x="5234.445068359375" y="1666.885498046875"/></node>
<node id="2577" label="Rv1571" aliasName="Rv1571" ><graphics x="1729.021240234375" y="2806.4920501708984"/></node>
<node id="2578" label="Rv1574" aliasName="Rv1574" ><graphics x="5479.39453125" y="752.9674072265625"/></node>
<node id="2579" label="Rv0212c" aliasName="nadR" ><graphics x="917.3748779296875" y="3348.09130859375"/></node>
<node id="2580" label="Rv1575" aliasName="Rv1575" ><graphics x="5434.992446899414" y="1490.802001953125"/></node>
<node id="2581" label="Rv1702c" aliasName="Rv1702c" ><graphics x="3014.896453857422" y="3337.2921142578125"/></node>
<node id="2582" label="Rv1590" aliasName="Rv1590" ><graphics x="2201.509307861328" y="3529.835205078125"/></node>
<node id="2583" label="Rv3403c" aliasName="Rv3403c" ><graphics x="1291.3350830078125" y="2804.226707458496"/></node>
<node id="2584" label="Rv0180c" aliasName="Rv0180c" ><graphics x="3548.8921508789062" y="4582.2156982421875"/></node>
<node id="2585" label="Rv1230c" aliasName="Rv1230c" ><graphics x="2050.3492431640625" y="1501.5069580078125"/></node>
<node id="2586" label="Rv3520c" aliasName="Rv3520c" ><graphics x="5685.2474365234375" y="1625.981689453125"/></node>
<node id="2587" label="Rv3198c" aliasName="uvrD2" ><graphics x="3357.976318359375" y="4132.9573974609375"/></node>
<node id="2588" label="Rv3339c" aliasName="icd1" ><graphics x="2346.2279357910156" y="2925.833724975586"/></node>
<node id="2589" label="Rv1589" aliasName="bioB" ><graphics x="2256.3631896972656" y="3498.8267822265625"/></node>
<node id="2590" label="Rv1899c" aliasName="lppD" ><graphics x="6580.547149658203" y="1352.735107421875"/></node>
<node id="2591" label="Rv3370c" aliasName="dnaE2" ><graphics x="2778.950408935547" y="3315.896728515625"/></node>
<node id="2592" label="Rv1396c" aliasName="PE_PGRS25" ><graphics x="1634.6460571289062" y="3294.4901123046875"/></node>
<node id="2593" label="Rv1528c" aliasName="papA4" ><graphics x="2948.3544921875" y="2096.3992919921875"/></node>
<node id="2594" label="Rv3404c" aliasName="Rv3404c" ><graphics x="1997.1422119140625" y="3632.3443603515625"/></node>
<node id="2595" label="Rv3570c" aliasName="Rv3570c" ><graphics x="1884.8950805664062" y="2452.5550537109375"/></node>
<node id="2596" label="Rv1599" aliasName="hisD" ><graphics x="2812.4757690429688" y="3056.5660095214844"/></node>
<node id="2597" label="Rv1595" aliasName="nadB" ><graphics x="2731.8314361572266" y="2571.431411743164"/></node>
<node id="2598" label="Rv1596" aliasName="nadC" ><graphics x="2696.663360595703" y="2639.488594055176"/></node>
<node id="2599" label="Rv1597" aliasName="Rv1597" ><graphics x="1794.8545532226562" y="2771.6261596679688"/></node>
<node id="2600" label="Rv1591" aliasName="Rv1591" ><graphics x="2187.4991760253906" y="3450.6410522460938"/></node>
<node id="2601" label="Rv1172c" aliasName="PE12" ><graphics x="5592.18115234375" y="1395.193115234375"/></node>
<node id="2602" label="Rv1594" aliasName="nadA" ><graphics x="2645.756057739258" y="2590.072769165039"/></node>
<node id="2603" label="Rv3639c" aliasName="Rv3639c" ><graphics x="6701.515380859375" y="222.98046875"/></node>
<node id="2604" label="Rv2867c" aliasName="Rv2867c" ><graphics x="723.0462646484375" y="3444.6385498046875"/></node>
<node id="2605" label="Rv1399c" aliasName="lipH" ><graphics x="2240.3326721191406" y="2668.6474838256836"/></node>
<node id="2606" label="Rv1527c" aliasName="pks5" ><graphics x="2459.4547729492188" y="2179.990478515625"/></node>
<node id="2607" label="Rv1282c" aliasName="oppC" ><graphics x="6306.857147216797" y="1352.870849609375"/></node>
<node id="2608" label="Rv0550c" aliasName="Rv0550c" ><graphics x="5209.156005859375" y="20.0"/></node>
<node id="2609" label="Rv0831c" aliasName="Rv0831c" ><graphics x="2528.152144432068" y="3225.4925537109375"/></node>
<node id="2610" label="Rv3402c" aliasName="Rv3402c" ><graphics x="1398.1478271484375" y="2969.4022064208984"/></node>
<node id="2611" label="Rv1398c" aliasName="Rv1398c" ><graphics x="3832.6866455078125" y="1788.113037109375"/></node>
<node id="2612" label="Rv3199c" aliasName="nudC" ><graphics x="1957.5272827148438" y="2230.5831298828125"/></node>
<node id="2613" label="Rv2868c" aliasName="ispG" ><graphics x="3484.6546630859375" y="4136.083251953125"/></node>
<node id="2614" label="Rv3107c" aliasName="agpS" ><graphics x="2151.266845703125" y="4028.5020751953125"/></node>
<node id="2615" label="Rv0625c" aliasName="Rv0625c" ><graphics x="5570.6044921875" y="449.1434326171875"/></node>
<edge label="Rv1864c (pp) Rv0332" source="0" target="1639" weight="1.0" weightOut="1.0" weigthIn="1.0" countOut="1.0" countIn="1.0">
<att type="string" name="edge.targetArrowShape" value="DIAMOND"/>
</edge>
<edge label="Rv1864c (pp) Rv3006" source="0" target="1787" weight="1.0" weightOut="1.0" weigthIn="1.0" countOut="1.0" countIn="1.0">
<att type="string" name="edge.targetArrowShape" value="DIAMOND"/>
</edge>
<edge label="Rv0112 (pp) Rv1794" source="1" target="996" weight="1.0" weightOut="1.0" weigthIn="1.0" countOut="1.0" countIn="1.0">
<att type="string" name="edge.targetArrowShape" value="DIAMOND"/>
</edge>
<edge label="Rv2053c (pp) Rv3837c" source="5" target="34" weight="1.0" weightOut="1.0" weigthIn="1.0" countOut="1.0" countIn="1.0">
<att type="string" name="edge.targetArrowShape" value="DIAMOND"/>
</edge>
<edge label="Rv0541c (pp) Rv2366c" source="4" target="868" weight="1.0" weightOut="1.0" weigthIn="1.0" countOut="1.0" countIn="1.0">
<att type="string" name="edge.targetArrowShape" value="DIAMOND"/>
</edge>
<edge label="Rv0113 (pp) Rv1503c" source="3" target="1155" weight="1.0" weightOut="1.0" weigthIn="1.0" countOut="1.0" countIn="1.0">
<att type="string" name="edge.targetArrowShape" value="DIAMOND"/>
</edge>
<edge label="Rv0113 (pp) Rv2013" source="3" target="240" weight="1.0" weightOut="1.0" weigthIn="1.0" countOut="1.0" countIn="1.0">
<att type="string" name="edge.targetArrowShape" value="DIAMOND"/>
</edge>
<edge label="Rv2166c (pp) Rv3260c" source="2" target="2364" weight="1.0" weightOut="1.0" weigthIn="1.0" countOut="10.920238494873047" countIn="11.712301254272461">
<att type="string" name="edge.targetArrowShape" value="DIAMOND"/>
</edge>
<edge label="Rv2166c (pp) Rv2256c" source="2" target="1170" weight="1.0" weightOut="1.0" weigthIn="1.0" countOut="1.9678571224212646" countIn="1.8666666746139526">
<att type="string" name="edge.targetArrowShape" value="DIAMOND"/>
</edge>
<edge label="Rv2166c (pp) Rv2165c" source="2" target="24" weight="1.0" weightOut="1.0" weigthIn="1.0" countOut="5.2901153564453125" countIn="4.904761791229248">
<att type="string" name="edge.targetArrowShape" value="DIAMOND"/>
</edge>
<edge label="Rv0110 (pp) Rv0618" source="6" target="352" weight="1.0" weightOut="1.0" weigthIn="1.0" countOut="1.0" countIn="1.0">
<att type="string" name="edge.targetArrowShape" value="DIAMOND"/>
</edge>
<edge label="Rv0111 (pp) Rv0927c" source="7" target="1633" weight="1.0" weightOut="1.0" weigthIn="1.0" countOut="1.0" countIn="1.0">
<att type="string" name="edge.targetArrowShape" value="DIAMOND"/>
</edge>
<edge label="Rv0111 (pp) Rv1319c" source="7" target="13" weight="1.0" weightOut="1.0" weigthIn="1.0" countOut="1.0" countIn="1.0">
<att type="string" name="edge.targetArrowShape" value="DIAMOND"/>
</edge>
<edge label="Rv0111 (pp) Rv0109" source="7" target="58" weight="1.0" weightOut="1.0" weigthIn="1.0" countOut="1.0" countIn="1.0">
<att type="string" name="edge.targetArrowShape" value="DIAMOND"/>
</edge>
<edge label="Rv0117 (pp) Rv2318" source="9" target="788" weight="1.0" weightOut="1.0" weigthIn="1.0" countOut="1.0" countIn="1.0">
<att type="string" name="edge.targetArrowShape" value="DIAMOND"/>
</edge>
<edge label="Rv0767c (pp) Rv2014" source="8" target="239" weight="1.0" weightOut="1.0" weigthIn="1.0" countOut="1.0" countIn="1.0">
<att type="string" name="edge.targetArrowShape" value="DIAMOND"/>
</edge>
<edge label="Rv3017c (pp) Rv3020c" source="10" target="803" weight="1.0" weightOut="1.0" weigthIn="1.0" countOut="14.295119285583496" countIn="1.0">
<att type="string" name="edge.targetArrowShape" value="DIAMOND"/>
</edge>
<edge label="Rv3017c (pp) Rv3019c" source="10" target="38" weight="1.0" weightOut="1.0" weigthIn="1.0" countOut="2.3333332538604736" countIn="23.42595863342285">
<att type="string" name="edge.targetArrowShape" value="DIAMOND"/>
</edge>
<edge label="Rv3017c (pp) Rv2377c" source="10" target="245" weight="1.0" weightOut="1.0" weigthIn="1.0" countOut="7.160909175872803" countIn="1.0">
<att type="string" name="edge.targetArrowShape" value="DIAMOND"/>
</edge>
<edge label="Rv0115 (pp) Rv0254c" source="11" target="1596" weight="1.0" weightOut="1.0" weigthIn="1.0" countOut="1.0" countIn="1.0">
<att type="string" name="edge.targetArrowShape" value="DIAMOND"/>
</edge>
<edge label="Rv1924c (pp) Rv3923c" source="12" target="958" weight="1.0" weightOut="1.0" weigthIn="1.0" countOut="1.0" countIn="1.2857142686843872">
<att type="string" name="edge.targetArrowShape" value="DIAMOND"/>
</edge>
<edge label="Rv1924c (pp) Rv3722c" source="12" target="792" weight="1.0" weightOut="1.0" weigthIn="1.0" countOut="1.1428571939468384" countIn="1.0">
<att type="string" name="edge.targetArrowShape" value="DIAMOND"/>
</edge>
<edge label="Rv1924c (pp) Rv2002" source="12" target="295" weight="1.0" weightOut="1.0" weigthIn="1.0" countOut="1.0" countIn="1.0">
<att type="string" name="edge.targetArrowShape" value="DIAMOND"/>
</edge>
<edge label="Rv1319c (pp) Rv0111" source="13" target="7" weight="1.0" weightOut="1.0" weigthIn="1.0" countOut="1.0" countIn="1.0">
<att type="string" name="edge.targetArrowShape" value="DIAMOND"/>
</edge>
<edge label="Rv3161c (pp) Rv3160c" source="14" target="593" weight="1.0" weightOut="1.0" weigthIn="1.0" countOut="1.0" countIn="1.0">
<att type="string" name="edge.targetArrowShape" value="DIAMOND"/>
</edge>
<edge label="Rv3161c (pp) Rv3533c" source="14" target="17" weight="1.0" weightOut="1.0" weigthIn="1.0" countOut="1.0" countIn="1.0">
<att type="string" name="edge.targetArrowShape" value="DIAMOND"/>
</edge>
<edge label="Rv2485c (pp) Rv2486" source="15" target="111" weight="1.0" weightOut="1.0" weigthIn="1.0" countOut="1.0" countIn="1.0">
<att type="string" name="edge.targetArrowShape" value="DIAMOND"/>
</edge>
<edge label="Rv2995c (pp) Rv1778c" source="16" target="1691" weight="1.0" weightOut="1.0" weigthIn="1.0" countOut="1.0" countIn="1.0">
<att type="string" name="edge.targetArrowShape" value="DIAMOND"/>
</edge>
<edge label="Rv3533c (pp) Rv1135c" source="17" target="247" weight="1.0" weightOut="1.0" weigthIn="1.0" countOut="3.4166667461395264" countIn="3.6666667461395264">
<att type="string" name="edge.targetArrowShape" value="DIAMOND"/>
</edge>
<edge label="Rv3533c (pp) Rv0878c" source="17" target="207" weight="1.0" weightOut="1.0" weigthIn="1.0" countOut="1.8333333730697632" countIn="1.8333333730697632">
<att type="string" name="edge.targetArrowShape" value="DIAMOND"/>
</edge>
<edge label="Rv3533c (pp) Rv3197" source="17" target="2186" weight="1.0" weightOut="1.0" weigthIn="1.0" countOut="1.0" countIn="1.0">
<att type="string" name="edge.targetArrowShape" value="DIAMOND"/>
</edge>
<edge label="Rv3533c (pp) Rv2353c" source="17" target="1534" weight="1.0" weightOut="1.0" weigthIn="1.0" countOut="1.8333333730697632" countIn="1.75">
<att type="string" name="edge.targetArrowShape" value="DIAMOND"/>
</edge>
<edge label="Rv3533c (pp) Rv3161c" source="17" target="14" weight="1.0" weightOut="1.0" weigthIn="1.0" countOut="1.0" countIn="1.0">
<att type="string" name="edge.targetArrowShape" value="DIAMOND"/>
</edge>
<edge label="Rv2167c (pp) Rv3187" source="18" target="2170" weight="1.0" weightOut="1.0" weigthIn="1.0" countOut="4.108333110809326" countIn="6.9277777671813965">
<att type="string" name="edge.targetArrowShape" value="DIAMOND"/>
</edge>
<edge label="Rv2167c (pp) Rv3475" source="18" target="1822" weight="1.0" weightOut="1.0" weigthIn="1.0" countOut="1.5" countIn="27.97142791748047">
<att type="string" name="edge.targetArrowShape" value="DIAMOND"/>
</edge>
<edge label="Rv2167c (pp) Rv2279" source="18" target="1432" weight="1.0" weightOut="1.0" weigthIn="1.0" countOut="5.108333110809326" countIn="1.0">
<att type="string" name="edge.targetArrowShape" value="DIAMOND"/>
</edge>
<edge label="Rv2167c (pp) Rv3698" source="18" target="610" weight="1.0" weightOut="1.0" weigthIn="1.0" countOut="1.0" countIn="1.0">
<att type="string" name="edge.targetArrowShape" value="DIAMOND"/>
</edge>
<edge label="Rv2167c (pp) Rv2649" source="18" target="2436" weight="1.0" weightOut="1.0" weigthIn="1.0" countOut="24.968650817871094" countIn="2.0">
<att type="string" name="edge.targetArrowShape" value="DIAMOND"/>
</edge>
<edge label="Rv1069c (pp) Rv1007c" source="19" target="899" weight="1.0" weightOut="1.0" weigthIn="1.0" countOut="1.0" countIn="1.0">
<att type="string" name="edge.targetArrowShape" value="DIAMOND"/>
</edge>
<edge label="Rv1863c (pp) Rv1887" source="20" target="807" weight="1.0" weightOut="1.0" weigthIn="1.0" countOut="1.0" countIn="1.0">
<att type="string" name="edge.targetArrowShape" value="DIAMOND"/>
</edge>
<edge label="Rv0766c (pp) Rv1032c" source="21" target="2333" weight="1.0" weightOut="1.0" weigthIn="1.0" countOut="1.3333333730697632" countIn="1.3333333730697632">
<att type="string" name="edge.targetArrowShape" value="DIAMOND"/>
</edge>
<edge label="Rv0766c (pp) Rv2180c" source="21" target="1710" weight="1.0" weightOut="1.0" weigthIn="1.0" countOut="1.0" countIn="1.0">
<att type="string" name="edge.targetArrowShape" value="DIAMOND"/>
</edge>
<edge label="Rv0766c (pp) Rv0764c" source="21" target="53" weight="1.0" weightOut="1.0" weigthIn="1.0" countOut="1.5" countIn="1.5">
<att type="string" name="edge.targetArrowShape" value="DIAMOND"/>
</edge>
<edge label="Rv0766c (pp) Rv0089" source="21" target="2315" weight="1.0" weightOut="1.0" weigthIn="1.0" countOut="1.0" countIn="1.0">
<att type="string" name="edge.targetArrowShape" value="DIAMOND"/>
</edge>
<edge label="Rv0122 (pp) Rv0123" source="22" target="23" weight="1.0" weightOut="1.0" weigthIn="1.0" countOut="1.0" countIn="1.0">
<att type="string" name="edge.targetArrowShape" value="DIAMOND"/>
</edge>
<edge label="Rv0123 (pp) Rv0122" source="23" target="22" weight="1.0" weightOut="1.0" weigthIn="1.0" countOut="1.0" countIn="1.0">
<att type="string" name="edge.targetArrowShape" value="DIAMOND"/>
</edge>
<edge label="Rv2165c (pp) Rv2163c" source="24" target="304" weight="1.0" weightOut="1.0" weigthIn="1.0" countOut="2.2845237255096436" countIn="1.827380895614624">
<att type="string" name="edge.targetArrowShape" value="DIAMOND"/>
</edge>
<edge label="Rv2165c (pp) Rv2166c" source="24" target="2" weight="1.0" weightOut="1.0" weigthIn="1.0" countOut="5.10357141494751" countIn="6.728968143463135">
<att type="string" name="edge.targetArrowShape" value="DIAMOND"/>
</edge>
<edge label="Rv0124 (pp) Rv0536" source="25" target="2351" weight="1.0" weightOut="1.0" weigthIn="1.0" countOut="1.0" countIn="1.0">
<att type="string" name="edge.targetArrowShape" value="DIAMOND"/>
</edge>
<edge label="Rv0124 (pp) Rv1260" source="25" target="529" weight="1.0" weightOut="1.0" weigthIn="1.0" countOut="1.0" countIn="1.0">
<att type="string" name="edge.targetArrowShape" value="DIAMOND"/>
</edge>
<edge label="Rv0125 (pp) Rv0107c" source="26" target="2407" weight="1.0" weightOut="1.0" weigthIn="1.0" countOut="1.0" countIn="1.0">
<att type="string" name="edge.targetArrowShape" value="DIAMOND"/>
</edge>
<edge label="Rv0125 (pp) Rv0155" source="26" target="76" weight="1.0" weightOut="1.0" weigthIn="1.0" countOut="1.0" countIn="1.5">
<att type="string" name="edge.targetArrowShape" value="DIAMOND"/>
</edge>
<edge label="Rv0125 (pp) Rv0489" source="26" target="2277" weight="1.0" weightOut="1.0" weigthIn="1.0" countOut="1.5" countIn="1.0">
<att type="string" name="edge.targetArrowShape" value="DIAMOND"/>
</edge>
<edge label="Rv0125 (pp) Rv0537c" source="26" target="1168" weight="1.0" weightOut="1.0" weigthIn="1.0" countOut="1.0" countIn="1.0">
<att type="string" name="edge.targetArrowShape" value="DIAMOND"/>
</edge>
<edge label="Rv0126 (pp) Rv0102" source="27" target="54" weight="1.0" weightOut="1.0" weigthIn="1.0" countOut="1.0" countIn="1.0">
<att type="string" name="edge.targetArrowShape" value="DIAMOND"/>
</edge>
<edge label="Rv0128 (pp) Rv0540" source="28" target="2366" weight="1.0" weightOut="1.0" weigthIn="1.0" countOut="1.0" countIn="1.0">
<att type="string" name="edge.targetArrowShape" value="DIAMOND"/>
</edge>
<edge label="Rv0445c (pp) Rv1207" source="30" target="561" weight="1.0" weightOut="1.0" weigthIn="1.0" countOut="1.125" countIn="1.0">
<att type="string" name="edge.targetArrowShape" value="DIAMOND"/>
</edge>
<edge label="Rv0445c (pp) Rv0434" source="30" target="1651" weight="1.0" weightOut="1.0" weigthIn="1.0" countOut="1.0" countIn="1.0">
<att type="string" name="edge.targetArrowShape" value="DIAMOND"/>
</edge>
<edge label="Rv0445c (pp) Rv1385" source="30" target="1029" weight="1.0" weightOut="1.0" weigthIn="1.0" countOut="1.0" countIn="1.125">
<att type="string" name="edge.targetArrowShape" value="DIAMOND"/>
</edge>
<edge label="Rv2484c (pp) Rv2482c" source="29" target="140" weight="1.0" weightOut="1.0" weigthIn="1.0" countOut="1.0" countIn="1.0">
<att type="string" name="edge.targetArrowShape" value="DIAMOND"/>
</edge>
<edge label="Rv1318c (pp) Rv1320c" source="31" target="774" weight="1.0" weightOut="1.0" weigthIn="1.0" countOut="1.0" countIn="1.0">
<att type="string" name="edge.targetArrowShape" value="DIAMOND"/>
</edge>
<edge label="Rv1318c (pp) Rv0954" source="31" target="1960" weight="1.0" weightOut="1.0" weigthIn="1.0" countOut="1.0" countIn="1.0">
<att type="string" name="edge.targetArrowShape" value="DIAMOND"/>
</edge>
<edge label="Rv3440c (pp) Rv2284" source="33" target="1408" weight="1.0" weightOut="1.0" weigthIn="1.0" countOut="1.0" countIn="1.0">
<att type="string" name="edge.targetArrowShape" value="DIAMOND"/>
</edge>
<edge label="Rv3440c (pp) Rv3368c" source="33" target="1674" weight="1.0" weightOut="1.0" weigthIn="1.0" countOut="1.0" countIn="1.0">
<att type="string" name="edge.targetArrowShape" value="DIAMOND"/>
</edge>
<edge label="Rv3162c (pp) Rv2423" source="32" target="250" weight="1.0" weightOut="1.0" weigthIn="1.0" countOut="2.1978073120117188" countIn="1.0">
<att type="string" name="edge.targetArrowShape" value="DIAMOND"/>
</edge>
<edge label="Rv3162c (pp) Rv0786c" source="32" target="1669" weight="1.0" weightOut="1.0" weigthIn="1.0" countOut="1.1666666269302368" countIn="1.0">
<att type="string" name="edge.targetArrowShape" value="DIAMOND"/>
</edge>
<edge label="Rv3162c (pp) Rv1958c" source="32" target="628" weight="1.0" weightOut="1.0" weigthIn="1.0" countOut="1.1666666269302368" countIn="1.0">
<att type="string" name="edge.targetArrowShape" value="DIAMOND"/>
</edge>
<edge label="Rv3162c (pp) Rv3569c" source="32" target="2060" weight="1.0" weightOut="1.0" weigthIn="1.0" countOut="1.2678571939468384" countIn="1.0">
<att type="string" name="edge.targetArrowShape" value="DIAMOND"/>
</edge>
<edge label="Rv3162c (pp) Rv0093c" source="32" target="565" weight="1.0" weightOut="1.0" weigthIn="1.0" countOut="3.1761903762817383" countIn="4.269161224365234">
<att type="string" name="edge.targetArrowShape" value="DIAMOND"/>
</edge>
<edge label="Rv3837c (pp) Rv2053c" source="34" target="5" weight="1.0" weightOut="1.0" weigthIn="1.0" countOut="1.0" countIn="1.0">
<att type="string" name="edge.targetArrowShape" value="DIAMOND"/>
</edge>
<edge label="Rv3837c (pp) Rv3065" source="34" target="1461" weight="1.0" weightOut="1.0" weigthIn="1.0" countOut="1.0" countIn="1.0">
<att type="string" name="edge.targetArrowShape" value="DIAMOND"/>
</edge>
<edge label="Rv3482c (pp) Rv3364c" source="35" target="1721" weight="1.0" weightOut="1.0" weigthIn="1.0" countOut="6.3095526695251465" countIn="1.5">
<att type="string" name="edge.targetArrowShape" value="DIAMOND"/>
</edge>
<edge label="Rv3482c (pp) Rv2315c" source="35" target="877" weight="1.0" weightOut="1.0" weigthIn="1.0" countOut="1.0" countIn="1.8333333730697632">
<att type="string" name="edge.targetArrowShape" value="DIAMOND"/>
</edge>
<edge label="Rv3482c (pp) Rv1915" source="35" target="1418" weight="1.0" weightOut="1.0" weigthIn="1.0" countOut="1.0" countIn="4.193867206573486">
<att type="string" name="edge.targetArrowShape" value="DIAMOND"/>
</edge>
<edge label="Rv3482c (pp) Rv0534c" source="35" target="1118" weight="1.0" weightOut="1.0" weigthIn="1.0" countOut="1.2000000476837158" countIn="2.019399642944336">
<att type="string" name="edge.targetArrowShape" value="DIAMOND"/>
</edge>
<edge label="Rv2055c (pp) Rv2056c" source="37" target="269" weight="1.0" weightOut="1.0" weigthIn="1.0" countOut="1.5" countIn="1.0">
<att type="string" name="edge.targetArrowShape" value="DIAMOND"/>
</edge>
<edge label="Rv2055c (pp) Rv2057c" source="37" target="253" weight="1.0" weightOut="1.0" weigthIn="1.0" countOut="1.0" countIn="1.5">
<att type="string" name="edge.targetArrowShape" value="DIAMOND"/>
</edge>
<edge label="Rv0765c (pp) Rv2324" source="36" target="767" weight="1.0" weightOut="1.0" weigthIn="1.0" countOut="1.0" countIn="1.0">
<att type="string" name="edge.targetArrowShape" value="DIAMOND"/>
</edge>
<edge label="Rv0765c (pp) Rv0142" source="36" target="134" weight="1.0" weightOut="1.0" weigthIn="1.0" countOut="1.0" countIn="1.0">
<att type="string" name="edge.targetArrowShape" value="DIAMOND"/>
</edge>
<edge label="Rv3019c (pp) Rv0288" source="38" target="744" weight="1.0" weightOut="1.0" weigthIn="1.0" countOut="4.333333492279053" countIn="24.4696102142334">
<att type="string" name="edge.targetArrowShape" value="DIAMOND"/>
</edge>
<edge label="Rv3019c (pp) Rv0289" source="38" target="742" weight="1.0" weightOut="1.0" weigthIn="1.0" countOut="8.116666793823242" countIn="9.045238494873047">
<att type="string" name="edge.targetArrowShape" value="DIAMOND"/>
</edge>
<edge label="Rv3019c (pp) Rv3017c" source="38" target="10" weight="1.0" weightOut="1.0" weigthIn="1.0" countOut="21.218528747558594" countIn="2.3333332538604736">
<att type="string" name="edge.targetArrowShape" value="DIAMOND"/>
</edge>
<edge label="Rv2488c (pp) Rv3518c" source="39" target="1662" weight="1.0" weightOut="1.0" weigthIn="1.0" countOut="1.0" countIn="1.0">
<att type="string" name="edge.targetArrowShape" value="DIAMOND"/>
</edge>
<edge label="Rv3531c (pp) Rv3537" source="40" target="2456" weight="1.0" weightOut="1.0" weigthIn="1.0" countOut="1.0" countIn="1.0">
<att type="string" name="edge.targetArrowShape" value="DIAMOND"/>
</edge>
<edge label="Rv2329c (pp) Rv3847" source="41" target="2248" weight="1.0" weightOut="1.0" weigthIn="1.0" countOut="1.0" countIn="1.0">
<att type="string" name="edge.targetArrowShape" value="DIAMOND"/>
</edge>
<edge label="Rv2329c (pp) Rv1690" source="41" target="394" weight="1.0" weightOut="1.0" weigthIn="1.0" countOut="1.0" countIn="1.0">
<att type="string" name="edge.targetArrowShape" value="DIAMOND"/>
</edge>
<edge label="Rv1317c (pp) Rv1316c" source="42" target="65" weight="1.0" weightOut="1.0" weigthIn="1.0" countOut="2.2464284896850586" countIn="1.0">
<att type="string" name="edge.targetArrowShape" value="DIAMOND"/>
</edge>
<edge label="Rv1317c (pp) Rv0606" source="42" target="584" weight="1.0" weightOut="1.0" weigthIn="1.0" countOut="2.8875458240509033" countIn="1.0">
<att type="string" name="edge.targetArrowShape" value="DIAMOND"/>
</edge>
<edge label="Rv1317c (pp) Rv1945" source="42" target="1492" weight="1.0" weightOut="1.0" weigthIn="1.0" countOut="5.55423641204834" countIn="2.029411792755127">
<att type="string" name="edge.targetArrowShape" value="DIAMOND"/>
</edge>
<edge label="Rv1317c (pp) Rv0829" source="42" target="1283" weight="1.0" weightOut="1.0" weigthIn="1.0" countOut="1.0" countIn="6.867809295654297">
<att type="string" name="edge.targetArrowShape" value="DIAMOND"/>
</edge>
<edge label="Rv3097c (pp) Rv0415" source="43" target="1685" weight="1.0" weightOut="1.0" weigthIn="1.0" countOut="1.0" countIn="1.0">
<att type="string" name="edge.targetArrowShape" value="DIAMOND"/>
</edge>
<edge label="Rv3097c (pp) Rv1211" source="43" target="578" weight="1.0" weightOut="1.0" weigthIn="1.0" countOut="1.0" countIn="1.5">
<att type="string" name="edge.targetArrowShape" value="DIAMOND"/>
</edge>
<edge label="Rv3097c (pp) Rv1583c" source="43" target="591" weight="1.0" weightOut="1.0" weigthIn="1.0" countOut="1.0" countIn="1.0">
<att type="string" name="edge.targetArrowShape" value="DIAMOND"/>
</edge>
<edge label="Rv3097c (pp) Rv3849" source="43" target="2249" weight="1.0" weightOut="1.0" weigthIn="1.0" countOut="1.0" countIn="1.0">
<att type="string" name="edge.targetArrowShape" value="DIAMOND"/>
</edge>
<edge label="Rv1592c (pp) Rv0516c" source="44" target="2561" weight="1.0" weightOut="1.0" weigthIn="1.0" countOut="3.6666667461395264" countIn="3.5">
<att type="string" name="edge.targetArrowShape" value="DIAMOND"/>
</edge>
<edge label="Rv2434c (pp) Rv0488" source="46" target="2278" weight="1.0" weightOut="1.0" weigthIn="1.0" countOut="1.0" countIn="1.0">
<att type="string" name="edge.targetArrowShape" value="DIAMOND"/>
</edge>
<edge label="Rv0448c (pp) Rv0407" source="45" target="1743" weight="1.0" weightOut="1.0" weigthIn="1.0" countOut="1.0" countIn="1.0">
<att type="string" name="edge.targetArrowShape" value="DIAMOND"/>
</edge>
<edge label="Rv0448c (pp) Rv1919c" source="45" target="534" weight="1.0" weightOut="1.0" weigthIn="1.0" countOut="1.0" countIn="1.034482717514038">
<att type="string" name="edge.targetArrowShape" value="DIAMOND"/>
</edge>
<edge label="Rv0448c (pp) Rv0689c" source="45" target="915" weight="1.0" weightOut="1.0" weigthIn="1.0" countOut="1.0357142686843872" countIn="1.0">
<att type="string" name="edge.targetArrowShape" value="DIAMOND"/>
</edge>
<edge label="Rv2773c (pp) Rv0407" source="48" target="1743" weight="1.0" weightOut="1.0" weigthIn="1.0" countOut="1.0" countIn="1.0">
<att type="string" name="edge.targetArrowShape" value="DIAMOND"/>
</edge>
<edge label="Rv2104c (pp) Rv2827c" source="47" target="2292" weight="1.0" weightOut="1.0" weigthIn="1.0" countOut="1.0" countIn="1.0">
<att type="string" name="edge.targetArrowShape" value="DIAMOND"/>
</edge>
<edge label="Rv2104c (pp) Rv0047c" source="47" target="331" weight="1.0" weightOut="1.0" weigthIn="1.0" countOut="1.0" countIn="1.0">
<att type="string" name="edge.targetArrowShape" value="DIAMOND"/>
</edge>
<edge label="Rv2104c (pp) Rv2222c" source="47" target="366" weight="1.0" weightOut="1.0" weigthIn="1.0" countOut="1.0" countIn="1.211721658706665">
<att type="string" name="edge.targetArrowShape" value="DIAMOND"/>
</edge>
<edge label="Rv2104c (pp) Rv3426" source="47" target="1727" weight="1.0" weightOut="1.0" weigthIn="1.0" countOut="1.0" countIn="1.0">
<att type="string" name="edge.targetArrowShape" value="DIAMOND"/>
</edge>
<edge label="Rv2104c (pp) Rv3429" source="47" target="1730" weight="1.0" weightOut="1.0" weigthIn="1.0" countOut="1.128787875175476" countIn="1.0499999523162842">
<att type="string" name="edge.targetArrowShape" value="DIAMOND"/>
</edge>
<edge label="Rv3125c (pp) Rv2432c" source="49" target="77" weight="1.0" weightOut="1.0" weigthIn="1.0" countOut="1.0" countIn="1.0">
<att type="string" name="edge.targetArrowShape" value="DIAMOND"/>
</edge>
<edge label="Rv2914c (pp) Rv1368" source="50" target="1136" weight="1.0" weightOut="1.0" weigthIn="1.0" countOut="1.0" countIn="1.076923131942749">
<att type="string" name="edge.targetArrowShape" value="DIAMOND"/>
</edge>
<edge label="Rv2914c (pp) Rv1906c" source="50" target="1126" weight="1.0" weightOut="1.0" weigthIn="1.0" countOut="1.0666667222976685" countIn="1.0">
<att type="string" name="edge.targetArrowShape" value="DIAMOND"/>
</edge>
<edge label="Rv0100 (pp) Rv0099" source="51" target="2098" weight="1.0" weightOut="1.0" weigthIn="1.0" countOut="1.0" countIn="1.0">
<att type="string" name="edge.targetArrowShape" value="DIAMOND"/>
</edge>
<edge label="Rv0101 (pp) Rv0099" source="52" target="2098" weight="1.0" weightOut="1.0" weigthIn="1.0" countOut="1.0" countIn="1.0">
<att type="string" name="edge.targetArrowShape" value="DIAMOND"/>
</edge>
<edge label="Rv0764c (pp) Rv0766c" source="53" target="21" weight="1.0" weightOut="1.0" weigthIn="1.0" countOut="1.5" countIn="1.5">
<att type="string" name="edge.targetArrowShape" value="DIAMOND"/>
</edge>
<edge label="Rv0764c (pp) Rv0762c" source="53" target="569" weight="1.0" weightOut="1.0" weigthIn="1.0" countOut="1.5" countIn="1.5">
<att type="string" name="edge.targetArrowShape" value="DIAMOND"/>
</edge>
<edge label="Rv0102 (pp) Rv3875" source="54" target="2294" weight="1.0" weightOut="1.0" weigthIn="1.0" countOut="1.0" countIn="1.0">
<att type="string" name="edge.targetArrowShape" value="DIAMOND"/>
</edge>
<edge label="Rv0102 (pp) Rv0126" source="54" target="27" weight="1.0" weightOut="1.0" weigthIn="1.0" countOut="1.0" countIn="1.0">
<att type="string" name="edge.targetArrowShape" value="DIAMOND"/>
</edge>
<edge label="Rv0102 (pp) Rv2454c" source="54" target="1309" weight="1.0" weightOut="1.0" weigthIn="1.0" countOut="1.0" countIn="1.0">
<att type="string" name="edge.targetArrowShape" value="DIAMOND"/>
</edge>
<edge label="Rv2771c (pp) Rv3576" source="55" target="2537" weight="1.0" weightOut="1.0" weigthIn="1.0" countOut="1.0" countIn="3.0833332538604736">
<att type="string" name="edge.targetArrowShape" value="DIAMOND"/>
</edge>
<edge label="Rv2771c (pp) Rv3916c" source="55" target="475" weight="1.0" weightOut="1.0" weigthIn="1.0" countOut="1.5" countIn="1.0">
<att type="string" name="edge.targetArrowShape" value="DIAMOND"/>
</edge>
<edge label="Rv2771c (pp) Rv2803c" source="55" target="931" weight="1.0" weightOut="1.0" weigthIn="1.0" countOut="2.700000047683716" countIn="1.0">
<att type="string" name="edge.targetArrowShape" value="DIAMOND"/>
</edge>
<edge label="Rv2771c (pp) Rv0221" source="55" target="641" weight="1.0" weightOut="1.0" weigthIn="1.0" countOut="1.0" countIn="1.0">
<att type="string" name="edge.targetArrowShape" value="DIAMOND"/>
</edge>
<edge label="Rv3483c (pp) Rv2456c" source="56" target="1281" weight="1.0" weightOut="1.0" weigthIn="1.0" countOut="1.0" countIn="1.5">
<att type="string" name="edge.targetArrowShape" value="DIAMOND"/>
</edge>
<edge label="Rv3483c (pp) Rv1851" source="56" target="895" weight="1.0" weightOut="1.0" weigthIn="1.0" countOut="1.9166666269302368" countIn="1.0">
<att type="string" name="edge.targetArrowShape" value="DIAMOND"/>
</edge>
<edge label="Rv3483c (pp) Rv2449c" source="56" target="2151" weight="1.0" weightOut="1.0" weigthIn="1.0" countOut="1.0" countIn="1.1666666269302368">
<att type="string" name="edge.targetArrowShape" value="DIAMOND"/>
</edge>
<edge label="Rv3483c (pp) Rv3201c" source="56" target="1891" weight="1.0" weightOut="1.0" weigthIn="1.0" countOut="1.0" countIn="1.0">
<att type="string" name="edge.targetArrowShape" value="DIAMOND"/>
</edge>
<edge label="Rv1357c (pp) Rv1933c" source="57" target="2191" weight="1.0" weightOut="1.0" weigthIn="1.0" countOut="1.0" countIn="1.0">
<att type="string" name="edge.targetArrowShape" value="DIAMOND"/>
</edge>
<edge label="Rv0109 (pp) Rv0111" source="58" target="7" weight="1.0" weightOut="1.0" weigthIn="1.0" countOut="1.0" countIn="1.0">
<att type="string" name="edge.targetArrowShape" value="DIAMOND"/>
</edge>
<edge label="Rv2487c (pp) Rv1840c" source="59" target="1364" weight="1.0" weightOut="1.0" weigthIn="1.0" countOut="2.083070755004883" countIn="1.5">
<att type="string" name="edge.targetArrowShape" value="DIAMOND"/>
</edge>
<edge label="Rv2487c (pp) Rv1243c" source="59" target="537" weight="1.0" weightOut="1.0" weigthIn="1.0" countOut="1.5" countIn="2.1589114665985107">
<att type="string" name="edge.targetArrowShape" value="DIAMOND"/>
</edge>
<edge label="Rv3443c (pp) Rv0683" source="60" target="439" weight="1.0" weightOut="1.0" weigthIn="1.0" countOut="1.0" countIn="1.0">
<att type="string" name="edge.targetArrowShape" value="DIAMOND"/>
</edge>
<edge label="Rv3443c (pp) Rv0715" source="60" target="1232" weight="1.0" weightOut="1.0" weigthIn="1.0" countOut="1.7625000476837158" countIn="1.0">
<att type="string" name="edge.targetArrowShape" value="DIAMOND"/>
</edge>
<edge label="Rv3443c (pp) Rv2890c" source="60" target="407" weight="1.0" weightOut="1.0" weigthIn="1.0" countOut="1.0" countIn="1.0">
<att type="string" name="edge.targetArrowShape" value="DIAMOND"/>
</edge>
<edge label="Rv3443c (pp) Rv2442c" source="60" target="1937" weight="1.0" weightOut="1.0" weigthIn="1.0" countOut="1.0" countIn="1.100000023841858">
<att type="string" name="edge.targetArrowShape" value="DIAMOND"/>
</edge>
<edge label="Rv3443c (pp) Rv0682" source="60" target="438" weight="1.0" weightOut="1.0" weigthIn="1.0" countOut="1.0" countIn="1.211111068725586">
<att type="string" name="edge.targetArrowShape" value="DIAMOND"/>
</edge>
<edge label="Rv0104 (pp) Rv0180c" source="61" target="2584" weight="1.0" weightOut="1.0" weigthIn="1.0" countOut="1.0" countIn="1.0">
<att type="string" name="edge.targetArrowShape" value="DIAMOND"/>
</edge>
<edge label="Rv0104 (pp) Rv0152c" source="61" target="1932" weight="1.0" weightOut="1.0" weigthIn="1.0" countOut="1.0" countIn="1.0">
<att type="string" name="edge.targetArrowShape" value="DIAMOND"/>
</edge>
<edge label="Rv0104 (pp) Rv3178" source="61" target="2140" weight="1.0" weightOut="1.0" weigthIn="1.0" countOut="1.0" countIn="1.0">
<att type="string" name="edge.targetArrowShape" value="DIAMOND"/>
</edge>
<edge label="Rv0106 (pp) Rv0492c" source="62" target="729" weight="1.0" weightOut="1.0" weigthIn="1.0" countOut="1.0" countIn="1.0">
<att type="string" name="edge.targetArrowShape" value="DIAMOND"/>
</edge>
<edge label="Rv3442c (pp) Rv2908c" source="63" target="2180" weight="1.0" weightOut="1.0" weigthIn="1.0" countOut="1.0" countIn="1.0">
<att type="string" name="edge.targetArrowShape" value="DIAMOND"/>
</edge>
<edge label="Rv3442c (pp) Rv0702" source="63" target="1209" weight="1.0" weightOut="1.0" weigthIn="1.0" countOut="1.0" countIn="1.8666666746139526">
<att type="string" name="edge.targetArrowShape" value="DIAMOND"/>
</edge>
<edge label="Rv3442c (pp) Rv0718" source="63" target="1242" weight="1.0" weightOut="1.0" weigthIn="1.0" countOut="2.866666555404663" countIn="1.0">
<att type="string" name="edge.targetArrowShape" value="DIAMOND"/>
</edge>
<edge label="Rv2433c (pp) Rv2071c" source="64" target="1765" weight="1.0" weightOut="1.0" weigthIn="1.0" countOut="1.0" countIn="1.0">
<att type="string" name="edge.targetArrowShape" value="DIAMOND"/>
</edge>
<edge label="Rv2433c (pp) Rv3771c" source="64" target="1548" weight="1.0" weightOut="1.0" weigthIn="1.0" countOut="1.0" countIn="1.0">
<att type="string" name="edge.targetArrowShape" value="DIAMOND"/>
</edge>
<edge label="Rv1316c (pp) Rv3539" source="65" target="2453" weight="1.0" weightOut="1.0" weigthIn="1.0" countOut="1.0" countIn="1.0">
<att type="string" name="edge.targetArrowShape" value="DIAMOND"/>
</edge>
<edge label="Rv1316c (pp) Rv0606" source="65" target="584" weight="1.0" weightOut="1.0" weigthIn="1.0" countOut="2.866666555404663" countIn="1.0">
<att type="string" name="edge.targetArrowShape" value="DIAMOND"/>
</edge>
<edge label="Rv1316c (pp) Rv0186" source="65" target="220" weight="1.0" weightOut="1.0" weigthIn="1.0" countOut="1.5702381134033203" countIn="1.0">
<att type="string" name="edge.targetArrowShape" value="DIAMOND"/>
</edge>
<edge label="Rv1316c (pp) Rv1317c" source="65" target="42" weight="1.0" weightOut="1.0" weigthIn="1.0" countOut="1.0" countIn="2.5627450942993164">
<att type="string" name="edge.targetArrowShape" value="DIAMOND"/>
</edge>
<edge label="Rv2168c (pp) Rv2480c" source="66" target="102" weight="1.0" weightOut="1.0" weigthIn="1.0" countOut="3.559523820877075" countIn="10.13115119934082">
<att type="string" name="edge.targetArrowShape" value="DIAMOND"/>
</edge>
<edge label="Rv2168c (pp) Rv2648" source="66" target="2439" weight="1.0" weightOut="1.0" weigthIn="1.0" countOut="4.099999904632568" countIn="4.059523582458496">
<att type="string" name="edge.targetArrowShape" value="DIAMOND"/>
</edge>
<edge label="Rv2168c (pp) Rv1370c" source="66" target="1223" weight="1.0" weightOut="1.0" weigthIn="1.0" countOut="13.003571510314941" countIn="7.699999809265137">
<att type="string" name="edge.targetArrowShape" value="DIAMOND"/>
</edge>
<edge label="Rv3759c (pp) Rv0907" source="67" target="2068" weight="1.0" weightOut="1.0" weigthIn="1.0" countOut="1.0" countIn="1.0">
<att type="string" name="edge.targetArrowShape" value="DIAMOND"/>
</edge>
<edge label="Rv3759c (pp) Rv1743" source="67" target="205" weight="1.0" weightOut="1.0" weigthIn="1.0" countOut="1.0" countIn="1.5">
<att type="string" name="edge.targetArrowShape" value="DIAMOND"/>
</edge>
<edge label="Rv3759c (pp) Rv3306c" source="67" target="1694" weight="1.0" weightOut="1.0" weigthIn="1.0" countOut="1.0" countIn="1.5">
<att type="string" name="edge.targetArrowShape" value="DIAMOND"/>
</edge>
<edge label="Rv3759c (pp) Rv3158" source="67" target="2478" weight="1.0" weightOut="1.0" weigthIn="1.0" countOut="1.0" countIn="1.0">
<att type="string" name="edge.targetArrowShape" value="DIAMOND"/>
</edge>
<edge label="Rv2915c (pp) Rv0421c" source="68" target="1372" weight="1.0" weightOut="1.0" weigthIn="1.0" countOut="1.0" countIn="1.0">
<att type="string" name="edge.targetArrowShape" value="DIAMOND"/>
</edge>
<edge label="Rv2772c (pp) Rv0919" source="69" target="2039" weight="1.0" weightOut="1.0" weigthIn="1.0" countOut="1.0" countIn="1.0">
<att type="string" name="edge.targetArrowShape" value="DIAMOND"/>
</edge>
<edge label="Rv0158 (pp) Rv1074c" source="70" target="2208" weight="1.0" weightOut="1.0" weigthIn="1.0" countOut="1.0" countIn="1.0">
<att type="string" name="edge.targetArrowShape" value="DIAMOND"/>
</edge>
<edge label="Rv1928c (pp) Rv3124" source="71" target="2445" weight="1.0" weightOut="1.0" weigthIn="1.0" countOut="1.0" countIn="1.0">
<att type="string" name="edge.targetArrowShape" value="DIAMOND"/>
</edge>
<edge label="Rv0545c (pp) Rv3396c" source="72" target="1227" weight="1.0" weightOut="1.0" weigthIn="1.0" countOut="1.0" countIn="1.0">
<att type="string" name="edge.targetArrowShape" value="DIAMOND"/>
</edge>
<edge label="Rv0157 (pp) Rv0379" source="73" target="1530" weight="1.0" weightOut="1.0" weigthIn="1.0" countOut="1.0" countIn="1.0">
<att type="string" name="edge.targetArrowShape" value="DIAMOND"/>
</edge>
<edge label="Rv0156 (pp) Rv3224" source="74" target="441" weight="1.0" weightOut="1.0" weigthIn="1.0" countOut="1.0" countIn="1.0">
<att type="string" name="edge.targetArrowShape" value="DIAMOND"/>
</edge>
<edge label="Rv2770c (pp) Rv0800" source="75" target="1415" weight="1.0" weightOut="1.0" weigthIn="1.0" countOut="1.0" countIn="1.0">
<att type="string" name="edge.targetArrowShape" value="DIAMOND"/>
</edge>
<edge label="Rv2770c (pp) Rv0778" source="75" target="1033" weight="1.0" weightOut="1.0" weigthIn="1.0" countOut="1.0" countIn="1.0270270109176636">
<att type="string" name="edge.targetArrowShape" value="DIAMOND"/>
</edge>
<edge label="Rv0155 (pp) Rv0774c" source="76" target="2398" weight="1.0" weightOut="1.0" weigthIn="1.0" countOut="1.0" countIn="1.0">
<att type="string" name="edge.targetArrowShape" value="DIAMOND"/>
</edge>
<edge label="Rv0155 (pp) Rv0125" source="76" target="26" weight="1.0" weightOut="1.0" weigthIn="1.0" countOut="1.5" countIn="1.0">
<att type="string" name="edge.targetArrowShape" value="DIAMOND"/>
</edge>
<edge label="Rv0155 (pp) Rv0489" source="76" target="2277" weight="1.0" weightOut="1.0" weigthIn="1.0" countOut="1.0" countIn="1.0">
<att type="string" name="edge.targetArrowShape" value="DIAMOND"/>
</edge>
<edge label="Rv2432c (pp) Rv0656c" source="77" target="481" weight="1.0" weightOut="1.0" weigthIn="1.0" countOut="1.0" countIn="2.0833332538604736">
<att type="string" name="edge.targetArrowShape" value="DIAMOND"/>
</edge>
<edge label="Rv2432c (pp) Rv2420c" source="77" target="733" weight="1.0" weightOut="1.0" weigthIn="1.0" countOut="3.3690476417541504" countIn="1.75">
<att type="string" name="edge.targetArrowShape" value="DIAMOND"/>
</edge>
<edge label="Rv2432c (pp) Rv3722c" source="77" target="792" weight="1.0" weightOut="1.0" weigthIn="1.0" countOut="1.0" countIn="1.2857142686843872">
<att type="string" name="edge.targetArrowShape" value="DIAMOND"/>
</edge>
<edge label="Rv2432c (pp) Rv1358" source="77" target="1121" weight="1.0" weightOut="1.0" weigthIn="1.0" countOut="1.0" countIn="1.0">
<att type="string" name="edge.targetArrowShape" value="DIAMOND"/>
</edge>
<edge label="Rv2432c (pp) Rv1609" source="77" target="2014" weight="1.0" weightOut="1.0" weigthIn="1.0" countOut="1.0" countIn="1.0">
<att type="string" name="edge.targetArrowShape" value="DIAMOND"/>
</edge>
<edge label="Rv2432c (pp) Rv3125c" source="77" target="49" weight="1.0" weightOut="1.0" weigthIn="1.0" countOut="1.0" countIn="1.0">
<att type="string" name="edge.targetArrowShape" value="DIAMOND"/>
</edge>
<edge label="Rv1468c (pp) Rv1746" source="78" target="208" weight="1.0" weightOut="1.0" weigthIn="1.0" countOut="1.0" countIn="1.0">
<att type="string" name="edge.targetArrowShape" value="DIAMOND"/>
</edge>
<edge label="Rv2706c (pp) Rv0749" source="79" target="934" weight="1.0" weightOut="1.0" weigthIn="1.0" countOut="1.0" countIn="1.0">
<att type="string" name="edge.targetArrowShape" value="DIAMOND"/>
</edge>
<edge label="Rv0442c (pp) Rv1548c" source="80" target="858" weight="1.0" weightOut="1.0" weigthIn="1.0" countOut="1.0" countIn="2.0833332538604736">
<att type="string" name="edge.targetArrowShape" value="DIAMOND"/>
</edge>
<edge label="Rv0442c (pp) Rv1135c" source="80" target="247" weight="1.0" weightOut="1.0" weigthIn="1.0" countOut="2.3333332538604736" countIn="1.0">
<att type="string" name="edge.targetArrowShape" value="DIAMOND"/>
</edge>
<edge label="Rv2481c (pp) Rv3350c" source="81" target="1520" weight="1.0" weightOut="1.0" weigthIn="1.0" countOut="1.0" countIn="1.0">
<att type="string" name="edge.targetArrowShape" value="DIAMOND"/>
</edge>
<edge label="Rv3165c (pp) Rv3525c" source="82" target="2538" weight="1.0" weightOut="1.0" weigthIn="1.0" countOut="1.0" countIn="1.0">
<att type="string" name="edge.targetArrowShape" value="DIAMOND"/>
</edge>
<edge label="Rv1929c (pp) Rv2647" source="83" target="2442" weight="1.0" weightOut="1.0" weigthIn="1.0" countOut="1.0" countIn="1.0">
<att type="string" name="edge.targetArrowShape" value="DIAMOND"/>
</edge>
<edge label="Rv1929c (pp) Rv0841c" source="83" target="533" weight="1.0" weightOut="1.0" weigthIn="1.0" countOut="1.0" countIn="1.0">
<att type="string" name="edge.targetArrowShape" value="DIAMOND"/>
</edge>
<edge label="Rv0169 (pp) Rv0172" source="84" target="197" weight="1.0" weightOut="1.0" weigthIn="1.0" countOut="3.700000047683716" countIn="9.016666412353516">
<att type="string" name="edge.targetArrowShape" value="DIAMOND"/>
</edge>
<edge label="Rv0169 (pp) Rv0171" source="84" target="99" weight="1.0" weightOut="1.0" weigthIn="1.0" countOut="3.1666667461395264" countIn="4.25">
<att type="string" name="edge.targetArrowShape" value="DIAMOND"/>
</edge>
<edge label="Rv0169 (pp) Rv3147" source="84" target="2503" weight="1.0" weightOut="1.0" weigthIn="1.0" countOut="8.758333206176758" countIn="5.60277795791626">
<att type="string" name="edge.targetArrowShape" value="DIAMOND"/>
</edge>
<edge label="Rv0169 (pp) Rv0170" source="84" target="97" weight="1.0" weightOut="1.0" weigthIn="1.0" countOut="4.900209426879883" countIn="1.0">
<att type="string" name="edge.targetArrowShape" value="DIAMOND"/>
</edge>
<edge label="Rv0169 (pp) Rv0173" source="84" target="198" weight="1.0" weightOut="1.0" weigthIn="1.0" countOut="3.0833332538604736" countIn="2.7916667461395264">
<att type="string" name="edge.targetArrowShape" value="DIAMOND"/>
</edge>
<edge label="Rv3014c (pp) Rv0880" source="85" target="1590" weight="1.0" weightOut="1.0" weigthIn="1.0" countOut="1.8428571224212646" countIn="1.5">
<att type="string" name="edge.targetArrowShape" value="DIAMOND"/>
</edge>
<edge label="Rv3014c (pp) Rv2112c" source="85" target="603" weight="1.0" weightOut="1.0" weigthIn="1.0" countOut="2.0" countIn="1.5">
<att type="string" name="edge.targetArrowShape" value="DIAMOND"/>
</edge>
<edge label="Rv3014c (pp) Rv2612c" source="85" target="1646" weight="1.0" weightOut="1.0" weigthIn="1.0" countOut="1.0" countIn="1.0">
<att type="string" name="edge.targetArrowShape" value="DIAMOND"/>
</edge>
<edge label="Rv3014c (pp) Rv3404c" source="85" target="2594" weight="1.0" weightOut="1.0" weigthIn="1.0" countOut="1.0" countIn="1.0">
<att type="string" name="edge.targetArrowShape" value="DIAMOND"/>
</edge>
<edge label="Rv3014c (pp) Rv1362c" source="85" target="504" weight="1.0" weightOut="1.0" weigthIn="1.0" countOut="1.0" countIn="1.0">
<att type="string" name="edge.targetArrowShape" value="DIAMOND"/>
</edge>
<edge label="Rv3014c (pp) Rv1546" source="85" target="2534" weight="1.0" weightOut="1.0" weigthIn="1.0" countOut="1.0" countIn="1.0">
<att type="string" name="edge.targetArrowShape" value="DIAMOND"/>
</edge>
<edge label="Rv3014c (pp) Rv2209" source="85" target="1610" weight="1.0" weightOut="1.0" weigthIn="1.0" countOut="1.0" countIn="1.0">
<att type="string" name="edge.targetArrowShape" value="DIAMOND"/>
</edge>
<edge label="Rv1355c (pp) Rv2524c" source="86" target="1275" weight="1.0" weightOut="1.0" weigthIn="1.0" countOut="1.0" countIn="1.0">
<att type="string" name="edge.targetArrowShape" value="DIAMOND"/>
</edge>
<edge label="Rv0161 (pp) Rv1529" source="87" target="1376" weight="1.0" weightOut="1.0" weigthIn="1.0" countOut="1.0" countIn="1.0">
<att type="string" name="edge.targetArrowShape" value="DIAMOND"/>
</edge>
<edge label="Rv0403c (pp) Rv0237" source="88" target="653" weight="1.0" weightOut="1.0" weigthIn="1.0" countOut="1.0" countIn="1.0">
<att type="string" name="edge.targetArrowShape" value="DIAMOND"/>
</edge>
<edge label="Rv0403c (pp) Rv1901" source="88" target="1417" weight="1.0" weightOut="1.0" weigthIn="1.0" countOut="1.0" countIn="1.0">
<att type="string" name="edge.targetArrowShape" value="DIAMOND"/>
</edge>
<edge label="Rv0403c (pp) Rv2601" source="88" target="1503" weight="1.0" weightOut="1.0" weigthIn="1.0" countOut="1.0" countIn="1.0">
<att type="string" name="edge.targetArrowShape" value="DIAMOND"/>
</edge>
<edge label="Rv0164 (pp) Rv1483" source="89" target="1868" weight="1.0" weightOut="1.0" weigthIn="1.0" countOut="1.0" countIn="1.0">
<att type="string" name="edge.targetArrowShape" value="DIAMOND"/>
</edge>
<edge label="Rv1252c (pp) Rv2864c" source="90" target="2573" weight="1.0" weightOut="1.0" weigthIn="1.0" countOut="1.0" countIn="1.0">
<att type="string" name="edge.targetArrowShape" value="DIAMOND"/>
</edge>
<edge label="Rv1252c (pp) Rv1132" source="90" target="1288" weight="1.0" weightOut="1.0" weigthIn="1.0" countOut="1.0" countIn="1.0">
<att type="string" name="edge.targetArrowShape" value="DIAMOND"/>
</edge>
<edge label="Rv1252c (pp) Rv0864" source="90" target="1545" weight="1.0" weightOut="1.0" weigthIn="1.0" countOut="1.0" countIn="1.0">
<att type="string" name="edge.targetArrowShape" value="DIAMOND"/>
</edge>
<edge label="Rv1252c (pp) Rv0727c" source="90" target="2304" weight="1.0" weightOut="1.0" weigthIn="1.0" countOut="1.0" countIn="1.0">
<att type="string" name="edge.targetArrowShape" value="DIAMOND"/>
</edge>
<edge label="Rv1252c (pp) Rv1030" source="90" target="2200" weight="1.0" weightOut="1.0" weigthIn="1.0" countOut="1.0" countIn="1.0">
<att type="string" name="edge.targetArrowShape" value="DIAMOND"/>
</edge>
<edge label="Rv1252c (pp) Rv3765c" source="90" target="893" weight="1.0" weightOut="1.0" weigthIn="1.0" countOut="1.0" countIn="1.0">
<att type="string" name="edge.targetArrowShape" value="DIAMOND"/>
</edge>
<edge label="Rv0163 (pp) Rv3004" source="91" target="1786" weight="1.0" weightOut="1.0" weigthIn="1.0" countOut="1.5" countIn="1.5">
<att type="string" name="edge.targetArrowShape" value="DIAMOND"/>
</edge>
<edge label="Rv0163 (pp) Rv0812" source="91" target="1301" weight="1.0" weightOut="1.0" weigthIn="1.0" countOut="1.0" countIn="1.0">
<att type="string" name="edge.targetArrowShape" value="DIAMOND"/>
</edge>
<edge label="Rv0163 (pp) Rv0183" source="91" target="221" weight="1.0" weightOut="1.0" weigthIn="1.0" countOut="1.0" countIn="1.0">
<att type="string" name="edge.targetArrowShape" value="DIAMOND"/>
</edge>
<edge label="Rv0163 (pp) Rv0625c" source="91" target="2615" weight="1.0" weightOut="1.0" weigthIn="1.0" countOut="1.5" countIn="1.5">
<att type="string" name="edge.targetArrowShape" value="DIAMOND"/>
</edge>
<edge label="Rv0166 (pp) Rv0170" source="92" target="97" weight="1.0" weightOut="1.0" weigthIn="1.0" countOut="1.5" countIn="1.3611111640930176">
<att type="string" name="edge.targetArrowShape" value="DIAMOND"/>
</edge>
<edge label="Rv0166 (pp) Rv1854c" source="92" target="2536" weight="1.0" weightOut="1.0" weigthIn="1.0" countOut="1.0701969861984253" countIn="1.4166666269302368">
<att type="string" name="edge.targetArrowShape" value="DIAMOND"/>
</edge>
<edge label="Rv0166 (pp) Rv0993" source="92" target="2235" weight="1.0" weightOut="1.0" weigthIn="1.0" countOut="1.047619104385376" countIn="1.0">
<att type="string" name="edge.targetArrowShape" value="DIAMOND"/>
</edge>
<edge label="Rv2493 (pp) Rv2714" source="93" target="2147" weight="1.0" weightOut="1.0" weigthIn="1.0" countOut="1.0" countIn="1.0">
<att type="string" name="edge.targetArrowShape" value="DIAMOND"/>
</edge>
<edge label="Rv2494 (pp) Rv1918c" source="94" target="552" weight="1.0" weightOut="1.0" weigthIn="1.0" countOut="1.0" countIn="1.0">
<att type="string" name="edge.targetArrowShape" value="DIAMOND"/>
</edge>
<edge label="Rv0167 (pp) Rv1451" source="95" target="1832" weight="1.0" weightOut="1.0" weigthIn="1.0" countOut="1.0" countIn="1.0">
<att type="string" name="edge.targetArrowShape" value="DIAMOND"/>
</edge>
<edge label="Rv0167 (pp) Rv0173" source="95" target="198" weight="1.0" weightOut="1.0" weigthIn="1.0" countOut="1.5333333015441895" countIn="1.8666666746139526">
<att type="string" name="edge.targetArrowShape" value="DIAMOND"/>
</edge>
<edge label="Rv0167 (pp) Rv0993" source="95" target="2235" weight="1.0" weightOut="1.0" weigthIn="1.0" countOut="1.0" countIn="1.25">
<att type="string" name="edge.targetArrowShape" value="DIAMOND"/>
</edge>
<edge label="Rv0481c (pp) Rv3324c" source="96" target="524" weight="1.0" weightOut="1.0" weigthIn="1.0" countOut="1.0" countIn="1.0">
<att type="string" name="edge.targetArrowShape" value="DIAMOND"/>
</edge>
<edge label="Rv0481c (pp) Rv0121c" source="96" target="115" weight="1.0" weightOut="1.0" weigthIn="1.0" countOut="1.0" countIn="1.0">
<att type="string" name="edge.targetArrowShape" value="DIAMOND"/>
</edge>
<edge label="Rv1467c (pp) Rv1879" source="98" target="790" weight="1.0" weightOut="1.0" weigthIn="1.0" countOut="1.0" countIn="1.0">
<att type="string" name="edge.targetArrowShape" value="DIAMOND"/>
</edge>
<edge label="Rv1467c (pp) Rv1809" source="98" target="668" weight="1.0" weightOut="1.0" weigthIn="1.0" countOut="1.0" countIn="1.0">
<att type="string" name="edge.targetArrowShape" value="DIAMOND"/>
</edge>
<edge label="Rv0170 (pp) Rv0171" source="97" target="99" weight="1.0" weightOut="1.0" weigthIn="1.0" countOut="3.9583332538604736" countIn="1.0">
<att type="string" name="edge.targetArrowShape" value="DIAMOND"/>
</edge>
<edge label="Rv0170 (pp) Rv0166" source="97" target="92" weight="1.0" weightOut="1.0" weigthIn="1.0" countOut="1.3704476356506348" countIn="1.4166666269302368">
<att type="string" name="edge.targetArrowShape" value="DIAMOND"/>
</edge>
<edge label="Rv0170 (pp) Rv0169" source="97" target="84" weight="1.0" weightOut="1.0" weigthIn="1.0" countOut="1.25" countIn="4.777777671813965">
<att type="string" name="edge.targetArrowShape" value="DIAMOND"/>
</edge>
<edge label="Rv2431c (pp) Rv1211" source="100" target="578" weight="1.0" weightOut="1.0" weigthIn="1.0" countOut="1.5" countIn="1.0">
<att type="string" name="edge.targetArrowShape" value="DIAMOND"/>
</edge>
<edge label="Rv0171 (pp) Rv0172" source="99" target="197" weight="1.0" weightOut="1.0" weigthIn="1.0" countOut="2.75" countIn="1.0">
<att type="string" name="edge.targetArrowShape" value="DIAMOND"/>
</edge>
<edge label="Rv0171 (pp) Rv0170" source="99" target="97" weight="1.0" weightOut="1.0" weigthIn="1.0" countOut="1.0" countIn="3.538888931274414">
<att type="string" name="edge.targetArrowShape" value="DIAMOND"/>
</edge>
<edge label="Rv0171 (pp) Rv0169" source="99" target="84" weight="1.0" weightOut="1.0" weigthIn="1.0" countOut="4.625" countIn="3.25">
<att type="string" name="edge.targetArrowShape" value="DIAMOND"/>
</edge>
<edge label="Rv3094c (pp) Rv3095" source="101" target="1613" weight="1.0" weightOut="1.0" weigthIn="1.0" countOut="1.0" countIn="1.0">
<att type="string" name="edge.targetArrowShape" value="DIAMOND"/>
</edge>
<edge label="Rv0441c (pp) Rv1855c" source="104" target="2560" weight="1.0" weightOut="1.0" weigthIn="1.0" countOut="1.0" countIn="1.0">
<att type="string" name="edge.targetArrowShape" value="DIAMOND"/>
</edge>
<edge label="Rv0441c (pp) Rv1229c" source="104" target="1716" weight="1.0" weightOut="1.0" weigthIn="1.0" countOut="1.0" countIn="1.0">
<att type="string" name="edge.targetArrowShape" value="DIAMOND"/>
</edge>
<edge label="Rv0441c (pp) Rv1585c" source="104" target="611" weight="1.0" weightOut="1.0" weigthIn="1.0" countOut="1.0" countIn="1.0">
<att type="string" name="edge.targetArrowShape" value="DIAMOND"/>
</edge>
<edge label="Rv1687c (pp) Rv2832c" source="103" target="1722" weight="1.0" weightOut="1.0" weigthIn="1.0" countOut="1.0" countIn="1.0">
<att type="string" name="edge.targetArrowShape" value="DIAMOND"/>
</edge>
<edge label="Rv1687c (pp) Rv1686c" source="103" target="185" weight="1.0" weightOut="1.0" weigthIn="1.0" countOut="1.5" countIn="2.0">
<att type="string" name="edge.targetArrowShape" value="DIAMOND"/>
</edge>
<edge label="Rv1687c (pp) Rv1685c" source="103" target="211" weight="1.0" weightOut="1.0" weigthIn="1.0" countOut="1.5" countIn="1.0">
<att type="string" name="edge.targetArrowShape" value="DIAMOND"/>
</edge>
<edge label="Rv2480c (pp) Rv2168c" source="102" target="66" weight="1.0" weightOut="1.0" weigthIn="1.0" countOut="10.324999809265137" countIn="3.883333444595337">
<att type="string" name="edge.targetArrowShape" value="DIAMOND"/>
</edge>
<edge label="Rv2480c (pp) Rv2354" source="102" target="707" weight="1.0" weightOut="1.0" weigthIn="1.0" countOut="1.0" countIn="7.9049601554870605">
<att type="string" name="edge.targetArrowShape" value="DIAMOND"/>
</edge>
<edge label="Rv0338c (pp) Rv1475c" source="105" target="686" weight="1.0" weightOut="1.0" weigthIn="1.0" countOut="1.0" countIn="1.0">
<att type="string" name="edge.targetArrowShape" value="DIAMOND"/>
</edge>
<edge label="Rv3229c (pp) Rv3230c" source="106" target="580" weight="1.0" weightOut="1.0" weigthIn="1.0" countOut="1.0" countIn="1.0">
<att type="string" name="edge.targetArrowShape" value="DIAMOND"/>
</edge>
<edge label="Rv1926c (pp) Rv0008c" source="108" target="343" weight="1.0" weightOut="1.0" weigthIn="1.0" countOut="1.0" countIn="1.0">
<att type="string" name="edge.targetArrowShape" value="DIAMOND"/>
</edge>
<edge label="Rv3015c (pp) Rv2308" source="107" target="888" weight="1.0" weightOut="1.0" weigthIn="1.0" countOut="1.25" countIn="1.0">
<att type="string" name="edge.targetArrowShape" value="DIAMOND"/>
</edge>
<edge label="Rv3015c (pp) Rv2732c" source="107" target="1013" weight="1.0" weightOut="1.0" weigthIn="1.0" countOut="1.0" countIn="1.0">
<att type="string" name="edge.targetArrowShape" value="DIAMOND"/>
</edge>
<edge label="Rv3015c (pp) Rv3315c" source="107" target="1100" weight="1.0" weightOut="1.0" weigthIn="1.0" countOut="1.0" countIn="1.3333333730697632">
<att type="string" name="edge.targetArrowShape" value="DIAMOND"/>
</edge>
<edge label="Rv0136 (pp) Rv0792c" source="109" target="942" weight="1.0" weightOut="1.0" weigthIn="1.0" countOut="2.200000047683716" countIn="1.0">
<att type="string" name="edge.targetArrowShape" value="DIAMOND"/>
</edge>
<edge label="Rv0136 (pp) Rv0135c" source="109" target="2070" weight="1.0" weightOut="1.0" weigthIn="1.0" countOut="1.0" countIn="1.0">
<att type="string" name="edge.targetArrowShape" value="DIAMOND"/>
</edge>
<edge label="Rv0136 (pp) Rv0791c" source="109" target="929" weight="1.0" weightOut="1.0" weigthIn="1.0" countOut="1.0" countIn="2.0333333015441895">
<att type="string" name="edge.targetArrowShape" value="DIAMOND"/>
</edge>
<edge label="Rv0136 (pp) Rv3503c" source="109" target="983" weight="1.0" weightOut="1.0" weigthIn="1.0" countOut="1.0" countIn="1.0">
<att type="string" name="edge.targetArrowShape" value="DIAMOND"/>
</edge>
<edge label="Rv0134 (pp) Rv0514" source="110" target="2464" weight="1.0" weightOut="1.0" weigthIn="1.0" countOut="1.2000000476837158" countIn="1.0">
<att type="string" name="edge.targetArrowShape" value="DIAMOND"/>
</edge>
<edge label="Rv0134 (pp) Rv1678" source="110" target="448" weight="1.0" weightOut="1.0" weigthIn="1.0" countOut="1.0" countIn="1.2000000476837158">
<att type="string" name="edge.targetArrowShape" value="DIAMOND"/>
</edge>
<edge label="Rv0134 (pp) Rv1914c" source="110" target="698" weight="1.0" weightOut="1.0" weigthIn="1.0" countOut="1.0" countIn="1.0">
<att type="string" name="edge.targetArrowShape" value="DIAMOND"/>
</edge>
<edge label="Rv2486 (pp) Rv2485c" source="111" target="15" weight="1.0" weightOut="1.0" weigthIn="1.0" countOut="1.0" countIn="1.0">
<att type="string" name="edge.targetArrowShape" value="DIAMOND"/>
</edge>
<edge label="Rv0130 (pp) Rv0492c" source="112" target="729" weight="1.0" weightOut="1.0" weigthIn="1.0" countOut="1.0" countIn="1.5">
<att type="string" name="edge.targetArrowShape" value="DIAMOND"/>
</edge>
<edge label="Rv0130 (pp) Rv0488" source="112" target="2278" weight="1.0" weightOut="1.0" weigthIn="1.0" countOut="1.5" countIn="1.0">
<att type="string" name="edge.targetArrowShape" value="DIAMOND"/>
</edge>
<edge label="Rv0130 (pp) Rv0030" source="112" target="1981" weight="1.0" weightOut="1.0" weigthIn="1.0" countOut="1.0" countIn="1.0">
<att type="string" name="edge.targetArrowShape" value="DIAMOND"/>
</edge>
<edge label="Rv2051c (pp) Rv1275" source="114" target="501" weight="1.0" weightOut="1.0" weigthIn="1.0" countOut="1.0" countIn="1.0">
<att type="string" name="edge.targetArrowShape" value="DIAMOND"/>
</edge>
<edge label="Rv2051c (pp) Rv2831" source="114" target="285" weight="1.0" weightOut="1.0" weigthIn="1.0" countOut="1.0" countIn="1.0">
<att type="string" name="edge.targetArrowShape" value="DIAMOND"/>
</edge>
<edge label="Rv1251c (pp) Rv1235" source="113" target="546" weight="1.0" weightOut="1.0" weigthIn="1.0" countOut="1.0" countIn="1.0">
<att type="string" name="edge.targetArrowShape" value="DIAMOND"/>
</edge>
<edge label="Rv1251c (pp) Rv1541c" source="113" target="701" weight="1.0" weightOut="1.0" weigthIn="1.0" countOut="1.0" countIn="1.0">
<att type="string" name="edge.targetArrowShape" value="DIAMOND"/>
</edge>
<edge label="Rv0121c (pp) Rv0481c" source="115" target="96" weight="1.0" weightOut="1.0" weigthIn="1.0" countOut="1.0" countIn="1.0">
<att type="string" name="edge.targetArrowShape" value="DIAMOND"/>
</edge>
<edge label="Rv3093c (pp) Rv0855" source="116" target="1574" weight="1.0" weightOut="1.0" weigthIn="1.0" countOut="1.0" countIn="1.0">
<att type="string" name="edge.targetArrowShape" value="DIAMOND"/>
</edge>
<edge label="Rv3093c (pp) Rv3141" source="116" target="2428" weight="1.0" weightOut="1.0" weigthIn="1.0" countOut="1.0" countIn="1.0">
<att type="string" name="edge.targetArrowShape" value="DIAMOND"/>
</edge>
<edge label="Rv1313c (pp) Rv3121" source="118" target="2451" weight="1.0" weightOut="1.0" weigthIn="1.0" countOut="1.0" countIn="1.0">
<att type="string" name="edge.targetArrowShape" value="DIAMOND"/>
</edge>
<edge label="Rv1313c (pp) Rv1453" source="118" target="1833" weight="1.0" weightOut="1.0" weigthIn="1.0" countOut="1.0" countIn="1.0">
<att type="string" name="edge.targetArrowShape" value="DIAMOND"/>
</edge>
<edge label="Rv2918c (pp) Rv3189" source="117" target="2168" weight="1.0" weightOut="1.0" weigthIn="1.0" countOut="1.0" countIn="1.0">
<att type="string" name="edge.targetArrowShape" value="DIAMOND"/>
</edge>
<edge label="Rv2492 (pp) Rv2491" source="119" target="120" weight="1.0" weightOut="1.0" weigthIn="1.0" countOut="1.0" countIn="1.0">
<att type="string" name="edge.targetArrowShape" value="DIAMOND"/>
</edge>
<edge label="Rv2491 (pp) Rv2492" source="120" target="119" weight="1.0" weightOut="1.0" weigthIn="1.0" countOut="1.0" countIn="1.0">
<att type="string" name="edge.targetArrowShape" value="DIAMOND"/>
</edge>
<edge label="Rv2491 (pp) Rv1254" source="120" target="521" weight="1.0" weightOut="1.0" weigthIn="1.0" countOut="1.0" countIn="1.0">
<att type="string" name="edge.targetArrowShape" value="DIAMOND"/>
</edge>
<edge label="Rv3167c (pp) Rv1748" source="121" target="210" weight="1.0" weightOut="1.0" weigthIn="1.0" countOut="3.069444417953491" countIn="3.9166667461395264">
<att type="string" name="edge.targetArrowShape" value="DIAMOND"/>
</edge>
<edge label="Rv3167c (pp) Rv0615" source="121" target="371" weight="1.0" weightOut="1.0" weigthIn="1.0" countOut="1.0" countIn="1.0">
<att type="string" name="edge.targetArrowShape" value="DIAMOND"/>
</edge>
<edge label="Rv3167c (pp) Rv1555" source="121" target="2553" weight="1.0" weightOut="1.0" weigthIn="1.0" countOut="1.0" countIn="1.0">
<att type="string" name="edge.targetArrowShape" value="DIAMOND"/>
</edge>
<edge label="Rv3167c (pp) Rv2371" source="121" target="704" weight="1.0" weightOut="1.0" weigthIn="1.0" countOut="1.0" countIn="1.3333333730697632">
<att type="string" name="edge.targetArrowShape" value="DIAMOND"/>
</edge>
<edge label="Rv3167c (pp) Rv3905c" source="121" target="2354" weight="1.0" weightOut="1.0" weigthIn="1.0" countOut="1.3333333730697632" countIn="1.3333333730697632">
<att type="string" name="edge.targetArrowShape" value="DIAMOND"/>
</edge>
<edge label="Rv2483c (pp) Rv3868" source="122" target="2328" weight="1.0" weightOut="1.0" weigthIn="1.0" countOut="1.0" countIn="1.0">
<att type="string" name="edge.targetArrowShape" value="DIAMOND"/>
</edge>
<edge label="Rv3217c (pp) Rv2065" source="123" target="168" weight="1.0" weightOut="1.0" weigthIn="1.0" countOut="1.0" countIn="1.0">
<att type="string" name="edge.targetArrowShape" value="DIAMOND"/>
</edge>
<edge label="Rv3217c (pp) Rv0461" source="123" target="2223" weight="1.0" weightOut="1.0" weigthIn="1.0" countOut="1.0" countIn="1.0">
<att type="string" name="edge.targetArrowShape" value="DIAMOND"/>
</edge>
<edge label="Rv0339c (pp) Rv0371c" source="124" target="1089" weight="1.0" weightOut="1.0" weigthIn="1.0" countOut="1.0" countIn="1.0">
<att type="string" name="edge.targetArrowShape" value="DIAMOND"/>
</edge>
<edge label="Rv1353c (pp) Rv0045c" source="126" target="377" weight="1.0" weightOut="1.0" weigthIn="1.0" countOut="1.0" countIn="1.0">
<att type="string" name="edge.targetArrowShape" value="DIAMOND"/>
</edge>
<edge label="Rv1353c (pp) Rv0809" source="126" target="1389" weight="1.0" weightOut="1.0" weigthIn="1.0" countOut="1.0" countIn="1.0">
<att type="string" name="edge.targetArrowShape" value="DIAMOND"/>
</edge>
<edge label="Rv1353c (pp) Rv1453" source="126" target="1833" weight="1.0" weightOut="1.0" weigthIn="1.0" countOut="1.0" countIn="1.5">
<att type="string" name="edge.targetArrowShape" value="DIAMOND"/>
</edge>
<edge label="Rv0148 (pp) Rv1340" source="125" target="1108" weight="1.0" weightOut="1.0" weigthIn="1.0" countOut="1.0" countIn="1.0">
<att type="string" name="edge.targetArrowShape" value="DIAMOND"/>
</edge>
<edge label="Rv0148 (pp) Rv0147" source="125" target="127" weight="1.0" weightOut="1.0" weigthIn="1.0" countOut="1.0" countIn="1.0">
<att type="string" name="edge.targetArrowShape" value="DIAMOND"/>
</edge>
<edge label="Rv0148 (pp) Rv2831" source="125" target="285" weight="1.0" weightOut="1.0" weigthIn="1.0" countOut="1.0" countIn="1.0">
<att type="string" name="edge.targetArrowShape" value="DIAMOND"/>
</edge>
<edge label="Rv0148 (pp) Rv0149" source="125" target="128" weight="1.0" weightOut="1.0" weigthIn="1.0" countOut="1.0" countIn="1.0">
<att type="string" name="edge.targetArrowShape" value="DIAMOND"/>
</edge>
<edge label="Rv0147 (pp) Rv0148" source="127" target="125" weight="1.0" weightOut="1.0" weigthIn="1.0" countOut="1.0" countIn="1.0">
<att type="string" name="edge.targetArrowShape" value="DIAMOND"/>
</edge>
<edge label="Rv0147 (pp) Rv0146" source="127" target="130" weight="1.0" weightOut="1.0" weigthIn="1.0" countOut="1.0" countIn="1.0">
<att type="string" name="edge.targetArrowShape" value="DIAMOND"/>
</edge>
<edge label="Rv0149 (pp) Rv0148" source="128" target="125" weight="1.0" weightOut="1.0" weigthIn="1.0" countOut="1.0" countIn="1.0">
<att type="string" name="edge.targetArrowShape" value="DIAMOND"/>
</edge>
<edge label="Rv0144 (pp) Rv2420c" source="129" target="733" weight="1.0" weightOut="1.0" weigthIn="1.0" countOut="1.0" countIn="1.8333333730697632">
<att type="string" name="edge.targetArrowShape" value="DIAMOND"/>
</edge>
<edge label="Rv0144 (pp) Rv1299" source="129" target="442" weight="1.0" weightOut="1.0" weigthIn="1.0" countOut="1.0" countIn="1.0">
<att type="string" name="edge.targetArrowShape" value="DIAMOND"/>
</edge>
<edge label="Rv0144 (pp) Rv2542" source="129" target="1739" weight="1.0" weightOut="1.0" weigthIn="1.0" countOut="2.0" countIn="1.0">
<att type="string" name="edge.targetArrowShape" value="DIAMOND"/>
</edge>
<edge label="Rv2471 (pp) Rv1797" source="131" target="1012" weight="1.0" weightOut="1.0" weigthIn="1.0" countOut="1.0" countIn="1.0">
<att type="string" name="edge.targetArrowShape" value="DIAMOND"/>
</edge>
<edge label="Rv0146 (pp) Rv2124c" source="130" target="2355" weight="1.0" weightOut="1.0" weigthIn="1.0" countOut="1.316239356994629" countIn="1.125">
<att type="string" name="edge.targetArrowShape" value="DIAMOND"/>
</edge>
<edge label="Rv0146 (pp) Rv2172c" source="130" target="771" weight="1.0" weightOut="1.0" weigthIn="1.0" countOut="1.0" countIn="3.39351487159729">
<att type="string" name="edge.targetArrowShape" value="DIAMOND"/>
</edge>
<edge label="Rv0146 (pp) Rv0147" source="130" target="127" weight="1.0" weightOut="1.0" weigthIn="1.0" countOut="1.0" countIn="1.0">
<att type="string" name="edge.targetArrowShape" value="DIAMOND"/>
</edge>
<edge label="Rv0146 (pp) Rv3219" source="130" target="460" weight="1.0" weightOut="1.0" weigthIn="1.0" countOut="1.0" countIn="1.0">
<att type="string" name="edge.targetArrowShape" value="DIAMOND"/>
</edge>
<edge label="Rv0146 (pp) Rv0655" source="130" target="456" weight="1.0" weightOut="1.0" weigthIn="1.0" countOut="1.773202657699585" countIn="1.600000023841858">
<att type="string" name="edge.targetArrowShape" value="DIAMOND"/>
</edge>
<edge label="Rv0146 (pp) Rv0467" source="130" target="2217" weight="1.0" weightOut="1.0" weigthIn="1.0" countOut="2.315396785736084" countIn="1.0">
<att type="string" name="edge.targetArrowShape" value="DIAMOND"/>
</edge>
<edge label="Rv0146 (pp) Rv0145" source="130" target="132" weight="1.0" weightOut="1.0" weigthIn="1.0" countOut="1.0" countIn="1.1979166269302368">
<att type="string" name="edge.targetArrowShape" value="DIAMOND"/>
</edge>
<edge label="Rv0146 (pp) Rv2429" source="130" target="244" weight="1.0" weightOut="1.0" weigthIn="1.0" countOut="2.3333332538604736" countIn="1.2000000476837158">
<att type="string" name="edge.targetArrowShape" value="DIAMOND"/>
</edge>
<edge label="Rv0146 (pp) Rv0469" source="130" target="2218" weight="1.0" weightOut="1.0" weigthIn="1.0" countOut="1.045454502105713" countIn="1.0">
<att type="string" name="edge.targetArrowShape" value="DIAMOND"/>
</edge>
<edge label="Rv0145 (pp) Rv1471" source="132" target="1924" weight="1.0" weightOut="1.0" weigthIn="1.0" countOut="1.0" countIn="1.1666666269302368">
<att type="string" name="edge.targetArrowShape" value="DIAMOND"/>
</edge>
<edge label="Rv0145 (pp) Rv0146" source="132" target="130" weight="1.0" weightOut="1.0" weigthIn="1.0" countOut="1.0876190662384033" countIn="1.0">
<att type="string" name="edge.targetArrowShape" value="DIAMOND"/>
</edge>
<edge label="Rv0145 (pp) Rv1329c" source="132" target="633" weight="1.0" weightOut="1.0" weigthIn="1.0" countOut="1.0" countIn="1.0">
<att type="string" name="edge.targetArrowShape" value="DIAMOND"/>
</edge>
<edge label="Rv0140 (pp) Rv0384c" source="133" target="393" weight="1.0" weightOut="1.0" weigthIn="1.0" countOut="1.8481433391571045" countIn="1.0">
<att type="string" name="edge.targetArrowShape" value="DIAMOND"/>
</edge>
<edge label="Rv0140 (pp) Rv3223c" source="133" target="517" weight="1.0" weightOut="1.0" weigthIn="1.0" countOut="1.0" countIn="1.8333333730697632">
<att type="string" name="edge.targetArrowShape" value="DIAMOND"/>
</edge>
<edge label="Rv0140 (pp) Rv2466c" source="133" target="1268" weight="1.0" weightOut="1.0" weigthIn="1.0" countOut="1.0" countIn="1.2250370979309082">
<att type="string" name="edge.targetArrowShape" value="DIAMOND"/>
</edge>
<edge label="Rv0140 (pp) Rv3206c" source="133" target="699" weight="1.0" weightOut="1.0" weigthIn="1.0" countOut="1.0" countIn="1.0">
<att type="string" name="edge.targetArrowShape" value="DIAMOND"/>
</edge>
<edge label="Rv0140 (pp) Rv3054c" source="133" target="421" weight="1.0" weightOut="1.0" weigthIn="1.0" countOut="1.0" countIn="1.0">
<att type="string" name="edge.targetArrowShape" value="DIAMOND"/>
</edge>
<edge label="Rv0142 (pp) Rv0765c" source="134" target="36" weight="1.0" weightOut="1.0" weigthIn="1.0" countOut="1.0" countIn="1.0">
<att type="string" name="edge.targetArrowShape" value="DIAMOND"/>
</edge>
<edge label="Rv2919c (pp) Rv1377c" source="136" target="1340" weight="1.0" weightOut="1.0" weigthIn="1.0" countOut="1.0" countIn="1.0">
<att type="string" name="edge.targetArrowShape" value="DIAMOND"/>
</edge>
<edge label="Rv2919c (pp) Rv2521" source="136" target="1790" weight="1.0" weightOut="1.0" weigthIn="1.0" countOut="1.0" countIn="1.0">
<att type="string" name="edge.targetArrowShape" value="DIAMOND"/>
</edge>
<edge label="Rv1608c (pp) Rv1500" source="135" target="1421" weight="1.0" weightOut="1.0" weigthIn="1.0" countOut="1.0" countIn="1.0">
<att type="string" name="edge.targetArrowShape" value="DIAMOND"/>
</edge>
<edge label="Rv1608c (pp) Rv3890c" source="135" target="1918" weight="1.0" weightOut="1.0" weigthIn="1.0" countOut="1.0" countIn="1.0">
<att type="string" name="edge.targetArrowShape" value="DIAMOND"/>
</edge>
<edge label="Rv3092c (pp) Rv3114" source="137" target="2384" weight="1.0" weightOut="1.0" weigthIn="1.0" countOut="1.0" countIn="1.0">
<att type="string" name="edge.targetArrowShape" value="DIAMOND"/>
</edge>
<edge label="Rv1068c (pp) Rv1325c" source="138" target="702" weight="1.0" weightOut="1.0" weigthIn="1.0" countOut="1.611603021621704" countIn="1.0">
<att type="string" name="edge.targetArrowShape" value="DIAMOND"/>
</edge>
<edge label="Rv1068c (pp) Rv1321" source="138" target="1229" weight="1.0" weightOut="1.0" weigthIn="1.0" countOut="1.0" countIn="1.607082486152649">
<att type="string" name="edge.targetArrowShape" value="DIAMOND"/>
</edge>
<edge label="Rv1068c (pp) Rv1533" source="138" target="1359" weight="1.0" weightOut="1.0" weigthIn="1.0" countOut="1.0" countIn="1.133407473564148">
<att type="string" name="edge.targetArrowShape" value="DIAMOND"/>
</edge>
<edge label="Rv2109c (pp) Rv2942" source="139" target="800" weight="1.0" weightOut="1.0" weigthIn="1.0" countOut="1.0" countIn="1.0">
<att type="string" name="edge.targetArrowShape" value="DIAMOND"/>
</edge>
<edge label="Rv2705c (pp) Rv0211" source="141" target="621" weight="1.0" weightOut="1.0" weigthIn="1.0" countOut="1.0" countIn="1.0">
<att type="string" name="edge.targetArrowShape" value="DIAMOND"/>
</edge>
<edge label="Rv2705c (pp) Rv2429" source="141" target="244" weight="1.0" weightOut="1.0" weigthIn="1.0" countOut="1.0" countIn="1.0">
<att type="string" name="edge.targetArrowShape" value="DIAMOND"/>
</edge>
<edge label="Rv2482c (pp) Rv2484c" source="140" target="29" weight="1.0" weightOut="1.0" weigthIn="1.0" countOut="1.0" countIn="1.0">
<att type="string" name="edge.targetArrowShape" value="DIAMOND"/>
</edge>
<edge label="Rv2482c (pp) Rv3204" source="140" target="499" weight="1.0" weightOut="1.0" weigthIn="1.0" countOut="1.0" countIn="1.0">
<att type="string" name="edge.targetArrowShape" value="DIAMOND"/>
</edge>
<edge label="Rv2059 (pp) Rv0255c" source="142" target="1476" weight="1.0" weightOut="1.0" weigthIn="1.0" countOut="1.0" countIn="1.0">
<att type="string" name="edge.targetArrowShape" value="DIAMOND"/>
</edge>
<edge label="Rv2059 (pp) Rv2011c" source="142" target="1441" weight="1.0" weightOut="1.0" weigthIn="1.0" countOut="1.5" countIn="1.5">
<att type="string" name="edge.targetArrowShape" value="DIAMOND"/>
</edge>
<edge label="Rv3719 (pp) Rv3283" source="143" target="315" weight="1.0" weightOut="1.0" weigthIn="1.0" countOut="1.0" countIn="1.5">
<att type="string" name="edge.targetArrowShape" value="DIAMOND"/>
</edge>
<edge label="Rv3719 (pp) Rv2942" source="143" target="800" weight="1.0" weightOut="1.0" weigthIn="1.0" countOut="1.0" countIn="1.0">
<att type="string" name="edge.targetArrowShape" value="DIAMOND"/>
</edge>
<edge label="Rv3719 (pp) Rv3661" source="143" target="305" weight="1.0" weightOut="1.0" weigthIn="1.0" countOut="1.0" countIn="1.0">
<att type="string" name="edge.targetArrowShape" value="DIAMOND"/>
</edge>
<edge label="Rv1757c (pp) Rv1763" source="144" target="151" weight="1.0" weightOut="1.0" weigthIn="1.0" countOut="4.5" countIn="3.0">
<att type="string" name="edge.targetArrowShape" value="DIAMOND"/>
</edge>
<edge label="Rv2467 (pp) Rv0814c" source="146" target="1115" weight="1.0" weightOut="1.0" weigthIn="1.0" countOut="1.0" countIn="1.0">
<att type="string" name="edge.targetArrowShape" value="DIAMOND"/>
</edge>
<edge label="Rv2467 (pp) Rv3465" source="146" target="1809" weight="1.0" weightOut="1.0" weigthIn="1.0" countOut="1.0" countIn="1.0">
<att type="string" name="edge.targetArrowShape" value="DIAMOND"/>
</edge>
<edge label="Rv0194 (pp) Rv1376" source="145" target="1167" weight="1.0" weightOut="1.0" weigthIn="1.0" countOut="1.0" countIn="1.0">
<att type="string" name="edge.targetArrowShape" value="DIAMOND"/>
</edge>
<edge label="Rv0194 (pp) Rv0193c" source="145" target="1675" weight="1.0" weightOut="1.0" weigthIn="1.0" countOut="1.0" countIn="1.0">
<att type="string" name="edge.targetArrowShape" value="DIAMOND"/>
</edge>
<edge label="Rv3710 (pp) Rv1911c" source="149" target="636" weight="1.0" weightOut="1.0" weigthIn="1.0" countOut="1.0" countIn="1.0">
<att type="string" name="edge.targetArrowShape" value="DIAMOND"/>
</edge>
<edge label="Rv0195 (pp) Rv2013" source="148" target="240" weight="1.0" weightOut="1.0" weigthIn="1.0" countOut="1.0" countIn="1.0">
<att type="string" name="edge.targetArrowShape" value="DIAMOND"/>
</edge>
<edge label="Rv1760 (pp) Rv2416c" source="147" target="1300" weight="1.0" weightOut="1.0" weigthIn="1.0" countOut="1.75" countIn="1.5833333730697632">
<att type="string" name="edge.targetArrowShape" value="DIAMOND"/>
</edge>
<edge label="Rv1760 (pp) Rv2723" source="147" target="2118" weight="1.0" weightOut="1.0" weigthIn="1.0" countOut="1.0" countIn="1.0">
<att type="string" name="edge.targetArrowShape" value="DIAMOND"/>
</edge>
<edge label="Rv1760 (pp) Rv0634c" source="147" target="1818" weight="1.0" weightOut="1.0" weigthIn="1.0" countOut="1.0" countIn="2.6666667461395264">
<att type="string" name="edge.targetArrowShape" value="DIAMOND"/>
</edge>
<edge label="Rv1760 (pp) Rv1186c" source="147" target="567" weight="1.0" weightOut="1.0" weigthIn="1.0" countOut="2.4166667461395264" countIn="1.0">
<att type="string" name="edge.targetArrowShape" value="DIAMOND"/>
</edge>
<edge label="Rv3862c (pp) Rv2651c" source="152" target="2543" weight="1.0" weightOut="1.0" weigthIn="1.0" countOut="1.5" countIn="1.0">
<att type="string" name="edge.targetArrowShape" value="DIAMOND"/>
</edge>
<edge label="Rv1763 (pp) Rv0795" source="151" target="1078" weight="1.0" weightOut="1.0" weigthIn="1.0" countOut="4.305158615112305" countIn="1.5">
<att type="string" name="edge.targetArrowShape" value="DIAMOND"/>
</edge>
<edge label="Rv1763 (pp) Rv1757c" source="151" target="144" weight="1.0" weightOut="1.0" weigthIn="1.0" countOut="2.2666666507720947" countIn="3.4166667461395264">
<att type="string" name="edge.targetArrowShape" value="DIAMOND"/>
</edge>
<edge label="Rv1763 (pp) Rv2105" source="151" target="2262" weight="1.0" weightOut="1.0" weigthIn="1.0" countOut="5.941666603088379" countIn="9.29702377319336">
<att type="string" name="edge.targetArrowShape" value="DIAMOND"/>
</edge>
<edge label="Rv0196 (pp) Rv0135c" source="150" target="2070" weight="1.0" weightOut="1.0" weigthIn="1.0" countOut="1.0" countIn="1.0">
<att type="string" name="edge.targetArrowShape" value="DIAMOND"/>
</edge>
<edge label="Rv0196 (pp) Rv0197" source="150" target="153" weight="1.0" weightOut="1.0" weigthIn="1.0" countOut="1.0" countIn="1.0">
<att type="string" name="edge.targetArrowShape" value="DIAMOND"/>
</edge>
<edge label="Rv0197 (pp) Rv0196" source="153" target="150" weight="1.0" weightOut="1.0" weigthIn="1.0" countOut="1.0" countIn="1.0">
<att type="string" name="edge.targetArrowShape" value="DIAMOND"/>
</edge>
<edge label="Rv0199 (pp) Rv0023" source="154" target="1954" weight="1.0" weightOut="1.0" weigthIn="1.0" countOut="1.0" countIn="1.0">
<att type="string" name="edge.targetArrowShape" value="DIAMOND"/>
</edge>
<edge label="Rv1769 (pp) Rv1407" source="156" target="687" weight="1.0" weightOut="1.0" weigthIn="1.0" countOut="1.0" countIn="1.0370370149612427">
<att type="string" name="edge.targetArrowShape" value="DIAMOND"/>
</edge>
<edge label="Rv1769 (pp) Rv2197c" source="156" target="2178" weight="1.0" weightOut="1.0" weigthIn="1.0" countOut="1.0277777910232544" countIn="1.0">
<att type="string" name="edge.targetArrowShape" value="DIAMOND"/>
</edge>
<edge label="Rv3717 (pp) Rv1435c" source="155" target="390" weight="1.0" weightOut="1.0" weigthIn="1.0" countOut="1.9166666269302368" countIn="1.0">
<att type="string" name="edge.targetArrowShape" value="DIAMOND"/>
</edge>
<edge label="Rv3717 (pp) Rv1987" source="155" target="1606" weight="1.0" weightOut="1.0" weigthIn="1.0" countOut="10.02891731262207" countIn="1.0">
<att type="string" name="edge.targetArrowShape" value="DIAMOND"/>
</edge>
<edge label="Rv3717 (pp) Rv3209" source="155" target="487" weight="1.0" weightOut="1.0" weigthIn="1.0" countOut="3.479761838912964" countIn="6.130828380584717">
<att type="string" name="edge.targetArrowShape" value="DIAMOND"/>
</edge>
<edge label="Rv3717 (pp) Rv1157c" source="155" target="930" weight="1.0" weightOut="1.0" weigthIn="1.0" countOut="1.0" countIn="13.540475845336914">
<att type="string" name="edge.targetArrowShape" value="DIAMOND"/>
</edge>
<edge label="Rv1768 (pp) Rv1816" source="157" target="691" weight="1.0" weightOut="1.0" weigthIn="1.0" countOut="1.0" countIn="1.0">
<att type="string" name="edge.targetArrowShape" value="DIAMOND"/>
</edge>
<edge label="Rv1768 (pp) Rv0695" source="157" target="777" weight="1.0" weightOut="1.0" weigthIn="1.0" countOut="1.0" countIn="1.0">
<att type="string" name="edge.targetArrowShape" value="DIAMOND"/>
</edge>
<edge label="Rv2060 (pp) Rv2086" source="158" target="471" weight="1.0" weightOut="1.0" weigthIn="1.0" countOut="1.0" countIn="1.0">
<att type="string" name="edge.targetArrowShape" value="DIAMOND"/>
</edge>
<edge label="Rv3713 (pp) Rv2567" source="159" target="1700" weight="1.0" weightOut="1.0" weigthIn="1.0" countOut="1.0940171480178833" countIn="1.0">
<att type="string" name="edge.targetArrowShape" value="DIAMOND"/>
</edge>
<edge label="Rv3713 (pp) Rv3671c" source="159" target="1800" weight="1.0" weightOut="1.0" weigthIn="1.0" countOut="1.0" countIn="1.153072476387024">
<att type="string" name="edge.targetArrowShape" value="DIAMOND"/>
</edge>
<edge label="Rv1764 (pp) Rv1756c" source="160" target="164" weight="1.0" weightOut="1.0" weigthIn="1.0" countOut="1.3333333730697632" countIn="1.5">
<att type="string" name="edge.targetArrowShape" value="DIAMOND"/>
</edge>
<edge label="Rv1764 (pp) Rv0796" source="160" target="1083" weight="1.0" weightOut="1.0" weigthIn="1.0" countOut="8.145237922668457" countIn="1.0">
<att type="string" name="edge.targetArrowShape" value="DIAMOND"/>
</edge>
<edge label="Rv1764 (pp) Rv2649" source="160" target="2436" weight="1.0" weightOut="1.0" weigthIn="1.0" countOut="1.0" countIn="8.376190185546875">
<att type="string" name="edge.targetArrowShape" value="DIAMOND"/>
</edge>
<edge label="Rv1767 (pp) Rv2545" source="161" target="1745" weight="1.0" weightOut="1.0" weigthIn="1.0" countOut="1.0" countIn="1.2000000476837158">
<att type="string" name="edge.targetArrowShape" value="DIAMOND"/>
</edge>
<edge label="Rv1767 (pp) Rv1741" source="161" target="199" weight="1.0" weightOut="1.0" weigthIn="1.0" countOut="1.0" countIn="1.0">
<att type="string" name="edge.targetArrowShape" value="DIAMOND"/>
</edge>
<edge label="Rv1766 (pp) Rv0669c" source="163" target="2393" weight="1.0" weightOut="1.0" weigthIn="1.0" countOut="1.0" countIn="1.0">
<att type="string" name="edge.targetArrowShape" value="DIAMOND"/>
</edge>
<edge label="Rv3712 (pp) Rv3328c" source="162" target="574" weight="1.0" weightOut="1.0" weigthIn="1.0" countOut="1.0" countIn="1.0">
<att type="string" name="edge.targetArrowShape" value="DIAMOND"/>
</edge>
<edge label="Rv3712 (pp) Rv3738c" source="162" target="1517" weight="1.0" weightOut="1.0" weigthIn="1.0" countOut="1.0" countIn="1.0">
<att type="string" name="edge.targetArrowShape" value="DIAMOND"/>
</edge>
<edge label="Rv1756c (pp) Rv1764" source="164" target="160" weight="1.0" weightOut="1.0" weigthIn="1.0" countOut="1.5" countIn="1.3333333730697632">
<att type="string" name="edge.targetArrowShape" value="DIAMOND"/>
</edge>
<edge label="Rv1756c (pp) Rv0796" source="164" target="1083" weight="1.0" weightOut="1.0" weigthIn="1.0" countOut="1.0" countIn="8.80476188659668">
<att type="string" name="edge.targetArrowShape" value="DIAMOND"/>
</edge>
<edge label="Rv1756c (pp) Rv3475" source="164" target="1822" weight="1.0" weightOut="1.0" weigthIn="1.0" countOut="11.449999809265137" countIn="1.0">
<att type="string" name="edge.targetArrowShape" value="DIAMOND"/>
</edge>
<edge label="Rv0592 (pp) Rv0240" source="165" target="680" weight="1.0" weightOut="1.0" weigthIn="1.0" countOut="1.0" countIn="1.0">
<att type="string" name="edge.targetArrowShape" value="DIAMOND"/>
</edge>
<edge label="Rv0590 (pp) Rv0589" source="166" target="191" weight="1.0" weightOut="1.0" weigthIn="1.0" countOut="1.5" countIn="1.5">
<att type="string" name="edge.targetArrowShape" value="DIAMOND"/>
</edge>
<edge label="Rv2064 (pp) Rv2800" source="167" target="186" weight="1.0" weightOut="1.0" weigthIn="1.0" countOut="1.0" countIn="1.0">
<att type="string" name="edge.targetArrowShape" value="DIAMOND"/>
</edge>
<edge label="Rv2064 (pp) Rv2086" source="167" target="471" weight="1.0" weightOut="1.0" weigthIn="1.0" countOut="1.0" countIn="1.0">
<att type="string" name="edge.targetArrowShape" value="DIAMOND"/>
</edge>
<edge label="Rv2065 (pp) Rv3217c" source="168" target="123" weight="1.0" weightOut="1.0" weigthIn="1.0" countOut="1.0" countIn="1.0">
<att type="string" name="edge.targetArrowShape" value="DIAMOND"/>
</edge>
<edge label="Rv3051c (pp) Rv3052c" source="169" target="479" weight="1.0" weightOut="1.0" weigthIn="1.0" countOut="1.0" countIn="1.0">
<att type="string" name="edge.targetArrowShape" value="DIAMOND"/>
</edge>
<edge label="Rv3051c (pp) Rv1248c" source="169" target="602" weight="1.0" weightOut="1.0" weigthIn="1.0" countOut="1.1497325897216797" countIn="1.0">
<att type="string" name="edge.targetArrowShape" value="DIAMOND"/>
</edge>
<edge label="Rv3051c (pp) Rv1945" source="169" target="1492" weight="1.0" weightOut="1.0" weigthIn="1.0" countOut="1.0" countIn="1.1065891981124878">
<att type="string" name="edge.targetArrowShape" value="DIAMOND"/>
</edge>
<edge label="Rv1772 (pp) Rv0179c" source="170" target="2182" weight="1.0" weightOut="1.0" weigthIn="1.0" countOut="2.7039682865142822" countIn="2.3356733322143555">
<att type="string" name="edge.targetArrowShape" value="DIAMOND"/>
</edge>
<edge label="Rv1772 (pp) Rv0207c" source="170" target="1295" weight="1.0" weightOut="1.0" weigthIn="1.0" countOut="1.0" countIn="1.0">
<att type="string" name="edge.targetArrowShape" value="DIAMOND"/>
</edge>
<edge label="Rv1772 (pp) Rv0341" source="170" target="1615" weight="1.0" weightOut="1.0" weigthIn="1.0" countOut="1.5521680116653442" countIn="1.0">
<att type="string" name="edge.targetArrowShape" value="DIAMOND"/>
</edge>
<edge label="Rv1771 (pp) Rv1770" source="171" target="172" weight="1.0" weightOut="1.0" weigthIn="1.0" countOut="1.0" countIn="1.0">
<att type="string" name="edge.targetArrowShape" value="DIAMOND"/>
</edge>
<edge label="Rv1770 (pp) Rv1771" source="172" target="171" weight="1.0" weightOut="1.0" weigthIn="1.0" countOut="1.0" countIn="1.0">
<att type="string" name="edge.targetArrowShape" value="DIAMOND"/>
</edge>
<edge label="Rv1770 (pp) Rv1151c" source="172" target="1020" weight="1.0" weightOut="1.0" weigthIn="1.0" countOut="1.0" countIn="1.0">
<att type="string" name="edge.targetArrowShape" value="DIAMOND"/>
</edge>
<edge label="Rv1770 (pp) Rv0858c" source="172" target="1064" weight="1.0" weightOut="1.0" weigthIn="1.0" countOut="1.0" countIn="1.0">
<att type="string" name="edge.targetArrowShape" value="DIAMOND"/>
</edge>
<edge label="Rv0879c (pp) Rv0957" source="173" target="1961" weight="1.0" weightOut="1.0" weigthIn="1.0" countOut="1.0" countIn="1.0">
<att type="string" name="edge.targetArrowShape" value="DIAMOND"/>
</edge>
<edge label="Rv2074 (pp) Rv0660c" source="174" target="2102" weight="1.0" weightOut="1.0" weigthIn="1.0" countOut="5.387301445007324" countIn="1.0">
<att type="string" name="edge.targetArrowShape" value="DIAMOND"/>
</edge>
<edge label="Rv2074 (pp) Rv2284" source="174" target="1408" weight="1.0" weightOut="1.0" weigthIn="1.0" countOut="1.0" countIn="1.2000000476837158">
<att type="string" name="edge.targetArrowShape" value="DIAMOND"/>
</edge>
<edge label="Rv2074 (pp) Rv3587c" source="174" target="452" weight="1.0" weightOut="1.0" weigthIn="1.0" countOut="1.0" countIn="4.7928571701049805">
<att type="string" name="edge.targetArrowShape" value="DIAMOND"/>
</edge>
<edge label="Rv2074 (pp) Rv2101" source="174" target="2267" weight="1.0" weightOut="1.0" weigthIn="1.0" countOut="1.0" countIn="1.1666666269302368">
<att type="string" name="edge.targetArrowShape" value="DIAMOND"/>
</edge>
<edge label="Rv2458 (pp) Rv1322" source="175" target="1224" weight="1.0" weightOut="1.0" weigthIn="1.0" countOut="1.0" countIn="1.0">
<att type="string" name="edge.targetArrowShape" value="DIAMOND"/>
</edge>
<edge label="Rv1775 (pp) Rv3675" source="177" target="327" weight="1.0" weightOut="1.0" weigthIn="1.0" countOut="1.0" countIn="1.0">
<att type="string" name="edge.targetArrowShape" value="DIAMOND"/>
</edge>
<edge label="Rv2459 (pp) Rv3199c" source="176" target="2612" weight="1.0" weightOut="1.0" weigthIn="1.0" countOut="1.0" countIn="1.0">
<att type="string" name="edge.targetArrowShape" value="DIAMOND"/>
</edge>
<edge label="Rv2459 (pp) Rv3633" source="176" target="427" weight="1.0" weightOut="1.0" weigthIn="1.0" countOut="1.5" countIn="1.0">
<att type="string" name="edge.targetArrowShape" value="DIAMOND"/>
</edge>
<edge label="Rv0584 (pp) Rv2240c" source="178" target="1713" weight="1.0" weightOut="1.0" weigthIn="1.0" countOut="1.0" countIn="1.0">
<att type="string" name="edge.targetArrowShape" value="DIAMOND"/>
</edge>
<edge label="Rv2034 (pp) Rv2035" source="180" target="183" weight="1.0" weightOut="1.0" weigthIn="1.0" countOut="1.0" countIn="1.5">
<att type="string" name="edge.targetArrowShape" value="DIAMOND"/>
</edge>
<edge label="Rv2034 (pp) Rv3334" source="180" target="1022" weight="1.0" weightOut="1.0" weigthIn="1.0" countOut="1.8333333730697632" countIn="1.5">
<att type="string" name="edge.targetArrowShape" value="DIAMOND"/>
</edge>
<edge label="Rv2034 (pp) Rv1990c" source="180" target="1120" weight="1.0" weightOut="1.0" weigthIn="1.0" countOut="1.0" countIn="1.0">
<att type="string" name="edge.targetArrowShape" value="DIAMOND"/>
</edge>
<edge label="Rv2034 (pp) Rv2517c" source="180" target="510" weight="1.0" weightOut="1.0" weigthIn="1.0" countOut="1.5" countIn="1.0">
<att type="string" name="edge.targetArrowShape" value="DIAMOND"/>
</edge>
<edge label="Rv2708c (pp) Rv2091c" source="179" target="458" weight="1.0" weightOut="1.0" weigthIn="1.0" countOut="1.0" countIn="1.0">
<att type="string" name="edge.targetArrowShape" value="DIAMOND"/>
</edge>
<edge label="Rv0586 (pp) Rv3183" source="181" target="2132" weight="1.0" weightOut="1.0" weigthIn="1.0" countOut="1.0" countIn="1.0">
<att type="string" name="edge.targetArrowShape" value="DIAMOND"/>
</edge>
<edge label="Rv2032 (pp) Rv0572c" source="182" target="1027" weight="1.0" weightOut="1.0" weigthIn="1.0" countOut="5.083333492279053" countIn="1.0">
<att type="string" name="edge.targetArrowShape" value="DIAMOND"/>
</edge>
<edge label="Rv2032 (pp) Rv0080" source="182" target="2285" weight="1.0" weightOut="1.0" weigthIn="1.0" countOut="6.949999809265137" countIn="1.0">
<att type="string" name="edge.targetArrowShape" value="DIAMOND"/>
</edge>
<edge label="Rv2032 (pp) Rv2628" source="182" target="1452" weight="1.0" weightOut="1.0" weigthIn="1.0" countOut="5.083333492279053" countIn="1.0">
<att type="string" name="edge.targetArrowShape" value="DIAMOND"/>
</edge>
<edge label="Rv2032 (pp) Rv2031c" source="182" target="1407" weight="1.0" weightOut="1.0" weigthIn="1.0" countOut="7.566666603088379" countIn="42.40019989013672">
<att type="string" name="edge.targetArrowShape" value="DIAMOND"/>
</edge>
<edge label="Rv2032 (pp) Rv2627c" source="182" target="1061" weight="1.0" weightOut="1.0" weigthIn="1.0" countOut="1.0" countIn="6.5">
<att type="string" name="edge.targetArrowShape" value="DIAMOND"/>
</edge>
<edge label="Rv2032 (pp) Rv2623" source="182" target="1455" weight="1.0" weightOut="1.0" weigthIn="1.0" countOut="20.496414184570312" countIn="8.399999618530273">
<att type="string" name="edge.targetArrowShape" value="DIAMOND"/>
</edge>
<edge label="Rv2032 (pp) Rv2030c" source="182" target="1431" weight="1.0" weightOut="1.0" weigthIn="1.0" countOut="17.529563903808594" countIn="1.0">
<att type="string" name="edge.targetArrowShape" value="DIAMOND"/>
</edge>
<edge label="Rv2032 (pp) Rv2626c" source="182" target="823" weight="1.0" weightOut="1.0" weigthIn="1.0" countOut="5.1583333015441895" countIn="1.0">
<att type="string" name="edge.targetArrowShape" value="DIAMOND"/>
</edge>
<edge label="Rv2032 (pp) Rv3134c" source="182" target="660" weight="1.0" weightOut="1.0" weigthIn="1.0" countOut="6.4662699699401855" countIn="25.228174209594727">
<att type="string" name="edge.targetArrowShape" value="DIAMOND"/>
</edge>
<edge label="Rv2032 (pp) Rv0569" source="182" target="2402" weight="1.0" weightOut="1.0" weigthIn="1.0" countOut="5.556746006011963" countIn="1.0">
<att type="string" name="edge.targetArrowShape" value="DIAMOND"/>
</edge>
<edge label="Rv2032 (pp) Rv1813c" source="182" target="2554" weight="1.0" weightOut="1.0" weigthIn="1.0" countOut="5.733333110809326" countIn="1.0">
<att type="string" name="edge.targetArrowShape" value="DIAMOND"/>
</edge>
<edge label="Rv2035 (pp) Rv2016" source="183" target="237" weight="1.0" weightOut="1.0" weigthIn="1.0" countOut="1.5" countIn="1.8333333730697632">
<att type="string" name="edge.targetArrowShape" value="DIAMOND"/>
</edge>
<edge label="Rv2035 (pp) Rv2879c" source="183" target="1863" weight="1.0" weightOut="1.0" weigthIn="1.0" countOut="1.0" countIn="1.0">
<att type="string" name="edge.targetArrowShape" value="DIAMOND"/>
</edge>
<edge label="Rv2035 (pp) Rv0475" source="183" target="2338" weight="1.0" weightOut="1.0" weigthIn="1.0" countOut="1.0" countIn="1.0">
<att type="string" name="edge.targetArrowShape" value="DIAMOND"/>
</edge>
<edge label="Rv2035 (pp) Rv2034" source="183" target="180" weight="1.0" weightOut="1.0" weigthIn="1.0" countOut="1.5" countIn="1.0">
<att type="string" name="edge.targetArrowShape" value="DIAMOND"/>
</edge>
<edge label="Rv1686c (pp) Rv1688" source="185" target="417" weight="1.0" weightOut="1.0" weigthIn="1.0" countOut="1.5" countIn="1.5">
<att type="string" name="edge.targetArrowShape" value="DIAMOND"/>
</edge>
<edge label="Rv1686c (pp) Rv1687c" source="185" target="103" weight="1.0" weightOut="1.0" weigthIn="1.0" countOut="2.0" countIn="1.5">
<att type="string" name="edge.targetArrowShape" value="DIAMOND"/>
</edge>
<edge label="Rv1686c (pp) Rv1685c" source="185" target="211" weight="1.0" weightOut="1.0" weigthIn="1.0" countOut="1.0" countIn="1.0">
<att type="string" name="edge.targetArrowShape" value="DIAMOND"/>
</edge>
<edge label="Rv0581 (pp) Rv0443" source="184" target="1671" weight="1.0" weightOut="1.0" weigthIn="1.0" countOut="2.3496451377868652" countIn="1.568212866783142">
<att type="string" name="edge.targetArrowShape" value="DIAMOND"/>
</edge>
<edge label="Rv0581 (pp) Rv3246c" source="184" target="1196" weight="1.0" weightOut="1.0" weigthIn="1.0" countOut="2.437018632888794" countIn="3.4709413051605225">
<att type="string" name="edge.targetArrowShape" value="DIAMOND"/>
</edge>
<edge label="Rv0581 (pp) Rv1042c" source="184" target="1535" weight="1.0" weightOut="1.0" weigthIn="1.0" countOut="1.8333333730697632" countIn="2.200000047683716">
<att type="string" name="edge.targetArrowShape" value="DIAMOND"/>
</edge>
<edge label="Rv2321c (pp) Rv2285" source="187" target="1405" weight="1.0" weightOut="1.0" weigthIn="1.0" countOut="1.5" countIn="1.0">
<att type="string" name="edge.targetArrowShape" value="DIAMOND"/>
</edge>
<edge label="Rv2800 (pp) Rv2064" source="186" target="167" weight="1.0" weightOut="1.0" weigthIn="1.0" countOut="1.0" countIn="1.0">
<att type="string" name="edge.targetArrowShape" value="DIAMOND"/>
</edge>
<edge label="Rv2800 (pp) Rv3000" source="186" target="1792" weight="1.0" weightOut="1.0" weigthIn="1.0" countOut="1.0" countIn="1.0">
<att type="string" name="edge.targetArrowShape" value="DIAMOND"/>
</edge>
<edge label="Rv2805 (pp) Rv2319c" source="189" target="671" weight="1.0" weightOut="1.0" weigthIn="1.0" countOut="1.0" countIn="1.0">
<att type="string" name="edge.targetArrowShape" value="DIAMOND"/>
</edge>
<edge label="Rv2805 (pp) Rv3361c" source="189" target="1861" weight="1.0" weightOut="1.0" weigthIn="1.0" countOut="1.0" countIn="1.0">
<att type="string" name="edge.targetArrowShape" value="DIAMOND"/>
</edge>
<edge label="Rv0588 (pp) Rv0587" source="188" target="190" weight="1.0" weightOut="1.0" weigthIn="1.0" countOut="1.0" countIn="1.0">
<att type="string" name="edge.targetArrowShape" value="DIAMOND"/>
</edge>
<edge label="Rv0588 (pp) Rv0589" source="188" target="191" weight="1.0" weightOut="1.0" weigthIn="1.0" countOut="1.5" countIn="1.5">
<att type="string" name="edge.targetArrowShape" value="DIAMOND"/>
</edge>
<edge label="Rv0587 (pp) Rv0588" source="190" target="188" weight="1.0" weightOut="1.0" weigthIn="1.0" countOut="1.0" countIn="1.0">
<att type="string" name="edge.targetArrowShape" value="DIAMOND"/>
</edge>
<edge label="Rv0587 (pp) Rv1967" source="190" target="1437" weight="1.0" weightOut="1.0" weigthIn="1.0" countOut="1.0" countIn="1.0">
<att type="string" name="edge.targetArrowShape" value="DIAMOND"/>
</edge>
<edge label="Rv0589 (pp) Rv0588" source="191" target="188" weight="1.0" weightOut="1.0" weigthIn="1.0" countOut="1.5" countIn="1.5">
<att type="string" name="edge.targetArrowShape" value="DIAMOND"/>
</edge>
<edge label="Rv0589 (pp) Rv1383" source="191" target="1024" weight="1.0" weightOut="1.0" weigthIn="1.0" countOut="1.0" countIn="1.0">
<att type="string" name="edge.targetArrowShape" value="DIAMOND"/>
</edge>
<edge label="Rv0589 (pp) Rv0590" source="191" target="166" weight="1.0" weightOut="1.0" weigthIn="1.0" countOut="1.5" countIn="1.5">
<att type="string" name="edge.targetArrowShape" value="DIAMOND"/>
</edge>
<edge label="Rv3711c (pp) Rv2567" source="192" target="1700" weight="1.0" weightOut="1.0" weigthIn="1.0" countOut="1.0909091234207153" countIn="1.3197392225265503">
<att type="string" name="edge.targetArrowShape" value="DIAMOND"/>
</edge>
<edge label="Rv3711c (pp) Rv2350c" source="192" target="1620" weight="1.0" weightOut="1.0" weigthIn="1.0" countOut="1.0" countIn="1.476190447807312">
<att type="string" name="edge.targetArrowShape" value="DIAMOND"/>
</edge>
<edge label="Rv3711c (pp) Rv2525c" source="192" target="1250" weight="1.0" weightOut="1.0" weigthIn="1.0" countOut="1.8006837368011475" countIn="1.0">
<att type="string" name="edge.targetArrowShape" value="DIAMOND"/>
</edge>
<edge label="Rv0176 (pp) Rv0506" source="193" target="2440" weight="1.0" weightOut="1.0" weigthIn="1.0" countOut="1.0" countIn="1.0">
<att type="string" name="edge.targetArrowShape" value="DIAMOND"/>
</edge>
<edge label="Rv0176 (pp) Rv3594" source="193" target="2570" weight="1.0" weightOut="1.0" weigthIn="1.0" countOut="1.0" countIn="1.0">
<att type="string" name="edge.targetArrowShape" value="DIAMOND"/>
</edge>
<edge label="Rv0176 (pp) Rv3778c" source="193" target="1508" weight="1.0" weightOut="1.0" weigthIn="1.0" countOut="1.0" countIn="1.0">
<att type="string" name="edge.targetArrowShape" value="DIAMOND"/>
</edge>
<edge label="Rv0176 (pp) Rv0073" source="193" target="2264" weight="1.0" weightOut="1.0" weigthIn="1.0" countOut="1.0" countIn="1.0">
<att type="string" name="edge.targetArrowShape" value="DIAMOND"/>
</edge>
<edge label="Rv2809 (pp) Rv0343" source="194" target="1619" weight="1.0" weightOut="1.0" weigthIn="1.0" countOut="1.3669828176498413" countIn="1.0">
<att type="string" name="edge.targetArrowShape" value="DIAMOND"/>
</edge>
<edge label="Rv2809 (pp) Rv1518" source="194" target="1403" weight="1.0" weightOut="1.0" weigthIn="1.0" countOut="1.8428571224212646" countIn="1.5">
<att type="string" name="edge.targetArrowShape" value="DIAMOND"/>
</edge>
<edge label="Rv2809 (pp) Rv0341" source="194" target="1615" weight="1.0" weightOut="1.0" weigthIn="1.0" countOut="1.5" countIn="2.8114943504333496">
<att type="string" name="edge.targetArrowShape" value="DIAMOND"/>
</edge>
<edge label="Rv0178 (pp) Rv0172" source="195" target="197" weight="1.0" weightOut="1.0" weigthIn="1.0" countOut="3.2833333015441895" countIn="2.5">
<att type="string" name="edge.targetArrowShape" value="DIAMOND"/>
</edge>
<edge label="Rv1645c (pp) Rv1727" source="196" target="243" weight="1.0" weightOut="1.0" weigthIn="1.0" countOut="1.0" countIn="1.0">
<att type="string" name="edge.targetArrowShape" value="DIAMOND"/>
</edge>
<edge label="Rv0172 (pp) Rv0171" source="197" target="99" weight="1.0" weightOut="1.0" weigthIn="1.0" countOut="1.5" countIn="2.9555554389953613">
<att type="string" name="edge.targetArrowShape" value="DIAMOND"/>
</edge>
<edge label="Rv0172 (pp) Rv0178" source="197" target="195" weight="1.0" weightOut="1.0" weigthIn="1.0" countOut="2.5" countIn="3.1666667461395264">
<att type="string" name="edge.targetArrowShape" value="DIAMOND"/>
</edge>
<edge label="Rv0172 (pp) Rv0174" source="197" target="200" weight="1.0" weightOut="1.0" weigthIn="1.0" countOut="3.6666667461395264" countIn="5.516666889190674">
<att type="string" name="edge.targetArrowShape" value="DIAMOND"/>
</edge>
<edge label="Rv0172 (pp) Rv0169" source="197" target="84" weight="1.0" weightOut="1.0" weigthIn="1.0" countOut="8.591666221618652" countIn="3.450000047683716">
<att type="string" name="edge.targetArrowShape" value="DIAMOND"/>
</edge>
<edge label="Rv0173 (pp) Rv0167" source="198" target="95" weight="1.0" weightOut="1.0" weigthIn="1.0" countOut="2.0" countIn="1.5833333730697632">
<att type="string" name="edge.targetArrowShape" value="DIAMOND"/>
</edge>
<edge label="Rv0173 (pp) Rv0169" source="198" target="84" weight="1.0" weightOut="1.0" weigthIn="1.0" countOut="2.866666555404663" countIn="3.0333333015441895">
<att type="string" name="edge.targetArrowShape" value="DIAMOND"/>
</edge>
<edge label="Rv1741 (pp) Rv1767" source="199" target="161" weight="1.0" weightOut="1.0" weigthIn="1.0" countOut="1.0" countIn="1.0">
<att type="string" name="edge.targetArrowShape" value="DIAMOND"/>
</edge>
<edge label="Rv1741 (pp) Rv0807" source="199" target="1393" weight="1.0" weightOut="1.0" weigthIn="1.0" countOut="1.0" countIn="1.0">
<att type="string" name="edge.targetArrowShape" value="DIAMOND"/>
</edge>
<edge label="Rv1741 (pp) Rv1001" source="199" target="2010" weight="1.0" weightOut="1.0" weigthIn="1.0" countOut="1.3717948198318481" countIn="1.0">
<att type="string" name="edge.targetArrowShape" value="DIAMOND"/>
</edge>
<edge label="Rv1741 (pp) Rv1453" source="199" target="1833" weight="1.0" weightOut="1.0" weigthIn="1.0" countOut="1.4500000476837158" countIn="1.6166666746139526">
<att type="string" name="edge.targetArrowShape" value="DIAMOND"/>
</edge>
<edge label="Rv0174 (pp) Rv0172" source="200" target="197" weight="1.0" weightOut="1.0" weigthIn="1.0" countOut="5.224999904632568" countIn="3.6222221851348877">
<att type="string" name="edge.targetArrowShape" value="DIAMOND"/>
</edge>
<edge label="Rv0174 (pp) Rv3152" source="200" target="2518" weight="1.0" weightOut="1.0" weigthIn="1.0" countOut="2.450000047683716" countIn="1.0">
<att type="string" name="edge.targetArrowShape" value="DIAMOND"/>
</edge>
<edge label="Rv0174 (pp) Rv3155" source="200" target="2475" weight="1.0" weightOut="1.0" weigthIn="1.0" countOut="1.0" countIn="4.016666889190674">
<att type="string" name="edge.targetArrowShape" value="DIAMOND"/>
</edge>
<edge label="Rv2443 (pp) Rv3520c" source="201" target="2586" weight="1.0" weightOut="1.0" weigthIn="1.0" countOut="1.0" countIn="1.0">
<att type="string" name="edge.targetArrowShape" value="DIAMOND"/>
</edge>
<edge label="Rv0175 (pp) Rv0298" source="202" target="765" weight="1.0" weightOut="1.0" weigthIn="1.0" countOut="1.0" countIn="1.0">
<att type="string" name="edge.targetArrowShape" value="DIAMOND"/>
</edge>
<edge label="Rv0175 (pp) Rv0721" source="202" target="1265" weight="1.0" weightOut="1.0" weigthIn="1.0" countOut="1.0" countIn="1.0">
<att type="string" name="edge.targetArrowShape" value="DIAMOND"/>
</edge>
<edge label="Rv1740 (pp) Rv3312c" source="203" target="1158" weight="1.0" weightOut="1.0" weigthIn="1.0" countOut="1.0" countIn="1.0">
<att type="string" name="edge.targetArrowShape" value="DIAMOND"/>
</edge>
<edge label="Rv2320c (pp) Rv3386" source="204" target="991" weight="1.0" weightOut="1.0" weigthIn="1.0" countOut="1.0" countIn="1.0">
<att type="string" name="edge.targetArrowShape" value="DIAMOND"/>
</edge>
<edge label="Rv1743 (pp) Rv2895c" source="205" target="314" weight="1.0" weightOut="1.0" weigthIn="1.0" countOut="1.0" countIn="1.0">
<att type="string" name="edge.targetArrowShape" value="DIAMOND"/>
</edge>
<edge label="Rv1743 (pp) Rv0363c" source="205" target="2236" weight="1.0" weightOut="1.0" weigthIn="1.0" countOut="1.9790593385696411" countIn="1.6428571939468384">
<att type="string" name="edge.targetArrowShape" value="DIAMOND"/>
</edge>
<edge label="Rv1743 (pp) Rv3759c" source="205" target="67" weight="1.0" weightOut="1.0" weigthIn="1.0" countOut="1.5" countIn="1.0">
<att type="string" name="edge.targetArrowShape" value="DIAMOND"/>
</edge>
<edge label="Rv1743 (pp) Rv1002c" source="205" target="1087" weight="1.0" weightOut="1.0" weigthIn="1.0" countOut="1.0" countIn="1.1666666269302368">
<att type="string" name="edge.targetArrowShape" value="DIAMOND"/>
</edge>
<edge label="Rv1743 (pp) Rv1345" source="205" target="1106" weight="1.0" weightOut="1.0" weigthIn="1.0" countOut="3.559523820877075" countIn="2.900113821029663">
<att type="string" name="edge.targetArrowShape" value="DIAMOND"/>
</edge>
<edge label="Rv1743 (pp) Rv3109" source="205" target="2403" weight="1.0" weightOut="1.0" weigthIn="1.0" countOut="1.0" countIn="1.75">
<att type="string" name="edge.targetArrowShape" value="DIAMOND"/>
</edge>
<edge label="Rv1742 (pp) Rv0662c" source="206" target="2154" weight="1.0" weightOut="1.0" weigthIn="1.0" countOut="1.0" countIn="1.0">
<att type="string" name="edge.targetArrowShape" value="DIAMOND"/>
</edge>
<edge label="Rv0878c (pp) Rv3533c" source="207" target="17" weight="1.0" weightOut="1.0" weigthIn="1.0" countOut="1.8333333730697632" countIn="1.8333333730697632">
<att type="string" name="edge.targetArrowShape" value="DIAMOND"/>
</edge>
<edge label="Rv1746 (pp) Rv1468c" source="208" target="78" weight="1.0" weightOut="1.0" weigthIn="1.0" countOut="1.0" countIn="1.0">
<att type="string" name="edge.targetArrowShape" value="DIAMOND"/>
</edge>
<edge label="Rv1746 (pp) Rv1458c" source="208" target="2212" weight="1.0" weightOut="1.0" weigthIn="1.0" countOut="1.0" countIn="1.0">
<att type="string" name="edge.targetArrowShape" value="DIAMOND"/>
</edge>
<edge label="Rv0902c (pp) Rv0808" source="209" target="1392" weight="1.0" weightOut="1.0" weigthIn="1.0" countOut="1.0" countIn="1.0">
<att type="string" name="edge.targetArrowShape" value="DIAMOND"/>
</edge>
<edge label="Rv1748 (pp) Rv2528c" source="210" target="1176" weight="1.0" weightOut="1.0" weigthIn="1.0" countOut="2.399399757385254" countIn="1.0">
<att type="string" name="edge.targetArrowShape" value="DIAMOND"/>
</edge>
<edge label="Rv1748 (pp) Rv0535" source="210" target="2349" weight="1.0" weightOut="1.0" weigthIn="1.0" countOut="1.0" countIn="6.043519973754883">
<att type="string" name="edge.targetArrowShape" value="DIAMOND"/>
</edge>
<edge label="Rv1748 (pp) Rv1671" source="210" target="453" weight="1.0" weightOut="1.0" weigthIn="1.0" countOut="7.917866230010986" countIn="4.7810235023498535">
<att type="string" name="edge.targetArrowShape" value="DIAMOND"/>
</edge>
<edge label="Rv1748 (pp) Rv2039c" source="210" target="1643" weight="1.0" weightOut="1.0" weigthIn="1.0" countOut="1.0" countIn="1.0">
<att type="string" name="edge.targetArrowShape" value="DIAMOND"/>
</edge>
<edge label="Rv1748 (pp) Rv3167c" source="210" target="121" weight="1.0" weightOut="1.0" weigthIn="1.0" countOut="3.9166667461395264" countIn="3.1277778148651123">
<att type="string" name="edge.targetArrowShape" value="DIAMOND"/>
</edge>
<edge label="Rv1748 (pp) Rv2802c" source="210" target="962" weight="1.0" weightOut="1.0" weigthIn="1.0" countOut="2.6666667461395264" countIn="2.529487133026123">
<att type="string" name="edge.targetArrowShape" value="DIAMOND"/>
</edge>
<edge label="Rv1748 (pp) Rv1105" source="210" target="1336" weight="1.0" weightOut="1.0" weigthIn="1.0" countOut="1.0" countIn="1.5">
<att type="string" name="edge.targetArrowShape" value="DIAMOND"/>
</edge>
[truncated: 1,212,702 more chars]
