# Supplementary material for: SyNDI: synchronous network data integration framework
Source: BMC Bioinformatics. 2018 Nov 6;19:403. doi: 10.1186/s12859-018-2426-5 (PMC6219086; doi:10.1186/s12859-018-2426-5)
Supplement: Supplementary file 7 — This additional file is a zip package that contains all files and folder that used to generate Fig. 10. Detailed descriptions of each of these files and folders are presented in a README file included in this zip package. (ZIP 16.9 MB) [file 12859_2018_2426_MOESM7_ESM.zip › Additional_file_7/Nets/H37Rv_pp1.xgmml]

<?xml version="1.0" encoding="UTF-8"?>
<graph xmlns="http://www.cs.rpi.edu/XGMML" xmlns:dc="http://purl.org/dc/elements/1.1/" xmlns:xlink="http://www.w3.org/1999/xlink" xmlns:cy="http://www.cytoscape.org" label="out">
<att name="GRAPH_VIEW_CENTER_X" value="5904.414038085938"/><att name="GRAPH_VIEW_CENTER_Y" value="6064.515454101563"/>
<node id="0" label="Rv0001" aliasName="dnaA"><graphics x="3123.5210601806643" y="2526.2228454589845"/><att type="string" name="shared_name" value="Rv0001"/></node>
<node id="1" label="Rv0002" aliasName="dnaN"><graphics x="3107.0118286132815" y="2578.2316955566407"/><att type="string" name="shared_name" value="Rv0002"/></node>
<node id="2" label="Rv0003" aliasName="recF"><graphics x="3103.4937774658206" y="2510.909216308594"/><att type="string" name="shared_name" value="Rv0003"/></node>
<node id="3" label="Rv0005" aliasName="gyrB"><graphics x="3111.886019897461" y="2527.157781982422"/><att type="string" name="shared_name" value="Rv0005"/></node>
<node id="4" label="Rv0058" aliasName="dnaB"><graphics x="3191.056430053711" y="2510.934606933594"/><att type="string" name="shared_name" value="Rv0058"/></node>
<node id="5" label="Rv1547" aliasName="dnaE"><graphics x="3066.7457687377932" y="2608.6857971191407"/><att type="string" name="shared_name" value="Rv1547"/></node>
<node id="6" label="Rv1617" aliasName="pykA"><graphics x="3039.0569946289065" y="2684.777471923828"/><att type="string" name="shared_name" value="Rv1617"/></node>
<node id="7" label="Rv2445c" aliasName="ndk"><graphics x="3150.276889038086" y="2660.88046875"/><att type="string" name="shared_name" value="Rv2445c"/></node>
<node id="8" label="Rv3721c" aliasName="dnaZX"><graphics x="3101.3386718750003" y="2621.903631591797"/><att type="string" name="shared_name" value="Rv3721c"/></node>
<node id="9" label="Rv0006" aliasName="gyrA"><graphics x="3099.376391601563" y="2497.680700683594"/><att type="string" name="shared_name" value="Rv0006"/></node>
<node id="10" label="Rv3715c" aliasName="recR"><graphics x="3104.1321289062503" y="2458.678259277344"/><att type="string" name="shared_name" value="Rv3715c"/></node>
<node id="11" label="Rv0013" aliasName="trpG"><graphics x="2967.812035751343" y="3132.4653762817384"/><att type="string" name="shared_name" value="Rv0013"/></node>
<node id="12" label="Rv0812" aliasName="Rv0812"><graphics x="2945.9343420982364" y="3149.661642456055"/><att type="string" name="shared_name" value="Rv0812"/></node>
<node id="13" label="Rv1005c" aliasName="pabB"><graphics x="2936.866156768799" y="3133.8350051879884"/><att type="string" name="shared_name" value="Rv1005c"/></node>
<node id="14" label="Rv1609" aliasName="trpE"><graphics x="2988.258715820313" y="3143.1608337402345"/><att type="string" name="shared_name" value="Rv1609"/></node>
<node id="15" label="Rv1611" aliasName="trpC"><graphics x="2985.73288269043" y="3110.798895263672"/><att type="string" name="shared_name" value="Rv1611"/></node>
<node id="16" label="Rv1613" aliasName="trpA"><graphics x="2973.1515037536624" y="3127.4996475219727"/><att type="string" name="shared_name" value="Rv1613"/></node>
<node id="17" label="Rv2192c" aliasName="trpD"><graphics x="2955.3644134521487" y="3145.566801452637"/><att type="string" name="shared_name" value="Rv2192c"/></node>
<node id="18" label="Rv2386c" aliasName="mbtI"><graphics x="2913.0465538024905" y="3124.158903503418"/><att type="string" name="shared_name" value="Rv2386c"/></node>
<node id="19" label="Rv2540c" aliasName="aroF"><graphics x="3016.5461074829104" y="3096.098482513428"/><att type="string" name="shared_name" value="Rv2540c"/></node>
<node id="20" label="Rv0014c" aliasName="pknB"><graphics x="3447.1956665039065" y="3043.898432159424"/><att type="string" name="shared_name" value="Rv0014c"/></node>
<node id="21" label="Rv0016c" aliasName="pbpA"><graphics x="3469.176440429688" y="3039.2803658485414"/><att type="string" name="shared_name" value="Rv0016c"/></node>
<node id="22" label="Rv0017c" aliasName="rodA"><graphics x="3418.8862792968753" y="3052.3216918945313"/><att type="string" name="shared_name" value="Rv0017c"/></node>
<node id="23" label="Rv0018c" aliasName="ppp"><graphics x="3480.5137817382815" y="3035.7066020011903"/><att type="string" name="shared_name" value="Rv0018c"/></node>
<node id="24" label="Rv0015c" aliasName="pknA"><graphics x="3464.2546875000003" y="3034.114394569397"/><att type="string" name="shared_name" value="Rv0015c"/></node>
<node id="25" label="Rv2152c" aliasName="murC"><graphics x="3415.3374816894534" y="3045.070337677002"/><att type="string" name="shared_name" value="Rv2152c"/></node>
<node id="26" label="Rv2153c" aliasName="murG"><graphics x="3397.603686523438" y="3053.7541259765626"/><att type="string" name="shared_name" value="Rv2153c"/></node>
<node id="27" label="Rv2155c" aliasName="murD"><graphics x="3379.0166809082034" y="3047.2483772277833"/><att type="string" name="shared_name" value="Rv2155c"/></node>
<node id="28" label="Rv2156c" aliasName="mraY"><graphics x="3395.093676757813" y="3036.3100217819215"/><att type="string" name="shared_name" value="Rv2156c"/></node>
<node id="29" label="Rv2157c" aliasName="murF"><graphics x="3438.0064880371096" y="3060.0991596221925"/><att type="string" name="shared_name" value="Rv2157c"/></node>
<node id="30" label="Rv2158c" aliasName="murE"><graphics x="3391.1682617187503" y="3040.8963903427125"/><att type="string" name="shared_name" value="Rv2158c"/></node>
<node id="31" label="Rv2163c" aliasName="pbpB"><graphics x="3401.414996337891" y="3032.1075736522675"/><att type="string" name="shared_name" value="Rv2163c"/></node>
<node id="32" label="Rv2176" aliasName="pknL"><graphics x="3529.073474121094" y="3041.404348754883"/><att type="string" name="shared_name" value="Rv2176"/></node>
<node id="33" label="Rv0032" aliasName="bioF2"><graphics x="814.657946777344" y="4715.368444824218"/><att type="string" name="shared_name" value="Rv0032"/></node>
<node id="34" label="Rv1568" aliasName="bioA"><graphics x="834.113513183594" y="4723.954748535156"/><att type="string" name="shared_name" value="Rv1568"/></node>
<node id="35" label="Rv0041" aliasName="leuS"><graphics x="2963.463792037964" y="2681.8942321777345"/><att type="string" name="shared_name" value="Rv0041"/></node>
<node id="36" label="Rv2210c" aliasName="ilvE"><graphics x="2993.0785781860354" y="2711.8946899414063"/><att type="string" name="shared_name" value="Rv2210c"/></node>
<node id="37" label="Rv0046c" aliasName="ino1"><graphics x="2889.434470367432" y="3184.6005462646485"/><att type="string" name="shared_name" value="Rv0046c"/></node>
<node id="38" label="Rv2701c" aliasName="suhB"><graphics x="2901.853301239014" y="3158.939604187012"/><att type="string" name="shared_name" value="Rv2701c"/></node>
<node id="39" label="Rv0052" aliasName="Rv0052"><graphics x="1609.1497680664065" y="5334.208166503906"/><att type="string" name="shared_name" value="Rv0052"/></node>
<node id="40" label="Rv1931c" aliasName="Rv1931c"><graphics x="1602.367419433594" y="5351.965734863281"/><att type="string" name="shared_name" value="Rv1931c"/></node>
<node id="41" label="Rv0053" aliasName="rpsF"><graphics x="3233.244799804688" y="2537.660284423828"/><att type="string" name="shared_name" value="Rv0053"/></node>
<node id="42" label="Rv0054" aliasName="ssb"><graphics x="3241.758746337891" y="2511.6183837890626"/><att type="string" name="shared_name" value="Rv0054"/></node>
<node id="43" label="Rv0055" aliasName="rpsR"><graphics x="3220.476489257813" y="2515.4709228515626"/><att type="string" name="shared_name" value="Rv0055"/></node>
<node id="44" label="Rv0056" aliasName="rplI"><graphics x="3249.8026306152346" y="2546.658728027344"/><att type="string" name="shared_name" value="Rv0056"/></node>
<node id="45" label="Rv0700" aliasName="rpsJ"><graphics x="3259.5789672851565" y="2582.6315368652345"/><att type="string" name="shared_name" value="Rv0700"/></node>
<node id="46" label="Rv0707" aliasName="rpsC"><graphics x="3237.943804931641" y="2585.223913574219"/><att type="string" name="shared_name" value="Rv0707"/></node>
<node id="47" label="Rv0710" aliasName="rpsQ"><graphics x="3250.0550415039065" y="2572.569677734375"/><att type="string" name="shared_name" value="Rv0710"/></node>
<node id="48" label="Rv0721" aliasName="rpsE"><graphics x="3239.5074035644534" y="2599.42001953125"/><att type="string" name="shared_name" value="Rv0721"/></node>
<node id="49" label="Rv1015c" aliasName="rplY"><graphics x="3173.592501831055" y="2575.818487548828"/><att type="string" name="shared_name" value="Rv1015c"/></node>
<node id="50" label="Rv1308" aliasName="atpA"><graphics x="3227.197741699219" y="2381.3492797851563"/><att type="string" name="shared_name" value="Rv1308"/></node>
<node id="51" label="Rv2055c" aliasName="rpsR"><graphics x="3207.5037719726565" y="2551.1638244628907"/><att type="string" name="shared_name" value="Rv2055c"/></node>
<node id="52" label="Rv2462c" aliasName="tig"><graphics x="3223.7378723144534" y="2447.5943969726563"/><att type="string" name="shared_name" value="Rv2462c"/></node>
<node id="53" label="Rv2785c" aliasName="rpsO"><graphics x="3281.6615173339846" y="2646.501104736328"/><att type="string" name="shared_name" value="Rv2785c"/></node>
<node id="54" label="Rv3442c" aliasName="rpsI"><graphics x="3239.0088989257815" y="2592.972784423828"/><att type="string" name="shared_name" value="Rv3442c"/></node>
<node id="55" label="Rv3460c" aliasName="rpsM"><graphics x="3249.161303710938" y="2560.8451904296876"/><att type="string" name="shared_name" value="Rv3460c"/></node>
<node id="56" label="Rv3462c" aliasName="infA"><graphics x="3237.750506591797" y="2566.237860107422"/><att type="string" name="shared_name" value="Rv3462c"/></node>
<node id="57" label="Rv1014c" aliasName="pth"><graphics x="3199.801776123047" y="2523.7145141601563"/><att type="string" name="shared_name" value="Rv1014c"/></node>
<node id="58" label="Rv0652" aliasName="rplL"><graphics x="3267.1790039062503" y="2572.630682373047"/><att type="string" name="shared_name" value="Rv0652"/></node>
<node id="59" label="Rv0702" aliasName="rplD"><graphics x="3257.374713134766" y="2602.610205078125"/><att type="string" name="shared_name" value="Rv0702"/></node>
<node id="60" label="Rv1643" aliasName="rplT"><graphics x="3235.797045898438" y="2636.7511962890626"/><att type="string" name="shared_name" value="Rv1643"/></node>
<node id="61" label="Rv2058c" aliasName="rpmB"><graphics x="3253.014392089844" y="2519.4071411132813"/><att type="string" name="shared_name" value="Rv2058c"/></node>
<node id="62" label="Rv2441c" aliasName="rpmA"><graphics x="3315.2435180664065" y="2601.533483886719"/><att type="string" name="shared_name" value="Rv2441c"/></node>
<node id="63" label="Rv0059" aliasName="Rv0059"><graphics x="4863.2299682617195" y="4866.349768066406"/><att type="string" name="shared_name" value="Rv0059"/></node>
<node id="64" label="Rv0060" aliasName="Rv0060"><graphics x="4875.707873535157" y="4853.672521972656"/><att type="string" name="shared_name" value="Rv0060"/></node>
<node id="65" label="Rv0066c" aliasName="icd2"><graphics x="2808.7476226806643" y="2862.730017089844"/><att type="string" name="shared_name" value="Rv0066c"/></node>
<node id="66" label="Rv2454c" aliasName="Rv2454c"><graphics x="2812.2659942626956" y="2812.605261230469"/><att type="string" name="shared_name" value="Rv2454c"/></node>
<node id="67" label="Rv2455c" aliasName="Rv2455c"><graphics x="2780.81149597168" y="2847.8945373535157"/><att type="string" name="shared_name" value="Rv2455c"/></node>
<node id="68" label="Rv3339c" aliasName="icd1"><graphics x="2862.6016265869143" y="2819.5262969970704"/><att type="string" name="shared_name" value="Rv3339c"/></node>
<node id="69" label="Rv0069c" aliasName="sdaA"><graphics x="2907.0091735839846" y="2766.0953125"/><att type="string" name="shared_name" value="Rv0069c"/></node>
<node id="70" label="Rv0070c" aliasName="glyA"><graphics x="2939.225115966797" y="2797.3935607910157"/><att type="string" name="shared_name" value="Rv0070c"/></node>
<node id="71" label="Rv1093" aliasName="glyA"><graphics x="2929.974265289307" y="2793.320639038086"/><att type="string" name="shared_name" value="Rv1093"/></node>
<node id="72" label="Rv3042c" aliasName="serB2"><graphics x="2912.6054794311526" y="2745.083319091797"/><att type="string" name="shared_name" value="Rv3042c"/></node>
<node id="73" label="Rv3834c" aliasName="serS"><graphics x="2913.9977218627932" y="2819.508123779297"/><att type="string" name="shared_name" value="Rv3834c"/></node>
<node id="74" label="Rv0458" aliasName="Rv0458"><graphics x="2789.907901000977" y="2762.494665527344"/><att type="string" name="shared_name" value="Rv0458"/></node>
<node id="75" label="Rv0768" aliasName="aldA"><graphics x="2759.56930847168" y="2767.8334106445313"/><att type="string" name="shared_name" value="Rv0768"/></node>
<node id="76" label="Rv0956" aliasName="purN"><graphics x="2996.6957199096682" y="2831.6993621826173"/><att type="string" name="shared_name" value="Rv0956"/></node>
<node id="77" label="Rv0957" aliasName="purH"><graphics x="3025.805438232422" y="2841.928503417969"/><att type="string" name="shared_name" value="Rv0957"/></node>
<node id="78" label="Rv1077" aliasName="cbs"><graphics x="2968.7953006744387" y="2831.133154296875"/><att type="string" name="shared_name" value="Rv1077"/></node>
<node id="79" label="Rv1406" aliasName="fmt"><graphics x="2985.886546325684" y="2792.0953582763673"/><att type="string" name="shared_name" value="Rv1406"/></node>
<node id="80" label="Rv1559" aliasName="ilvA"><graphics x="2989.5646163940432" y="2761.096746826172"/><att type="string" name="shared_name" value="Rv1559"/></node>
<node id="81" label="Rv1832" aliasName="gcvB"><graphics x="2922.1775943756106" y="2776.1615966796876"/><att type="string" name="shared_name" value="Rv1832"/></node>
<node id="82" label="Rv2124c" aliasName="metH"><graphics x="2961.612858963013" y="2851.755651855469"/><att type="string" name="shared_name" value="Rv2124c"/></node>
<node id="83" label="Rv2211c" aliasName="gcvT"><graphics x="2960.623486709595" y="2771.156805419922"/><att type="string" name="shared_name" value="Rv2211c"/></node>
<node id="84" label="Rv2763c" aliasName="dfrA"><graphics x="2977.565947723389" y="2788.8954986572267"/><att type="string" name="shared_name" value="Rv2763c"/></node>
<node id="85" label="Rv2764c" aliasName="thyA"><graphics x="3003.159945678711" y="2769.46884765625"/><att type="string" name="shared_name" value="Rv2764c"/></node>
<node id="86" label="Rv2858c" aliasName="aldC"><graphics x="2804.8501617431643" y="2798.5864318847657"/><att type="string" name="shared_name" value="Rv2858c"/></node>
<node id="87" label="Rv2964" aliasName="purU"><graphics x="2947.7157279968264" y="2832.941717529297"/><att type="string" name="shared_name" value="Rv2964"/></node>
<node id="88" label="Rv3356c" aliasName="folD"><graphics x="2974.920054626465" y="2791.2230590820313"/><att type="string" name="shared_name" value="Rv3356c"/></node>
<node id="89" label="Rv0079" aliasName="Rv0079"><graphics x="5071.5336791992195" y="2810.8547119140626"/><att type="string" name="shared_name" value="Rv0079"/></node>
<node id="90" label="Rv0080" aliasName="Rv0080"><graphics x="5083.6594116210945" y="2823.868994140625"/><att type="string" name="shared_name" value="Rv0080"/></node>
<node id="91" label="Rv0082" aliasName="Rv0082"><graphics x="2954.194388818741" y="4804.050817871093"/><att type="string" name="shared_name" value="Rv0082"/></node>
<node id="92" label="Rv0083" aliasName="Rv0083"><graphics x="2903.621283721924" y="4836.281652832031"/><att type="string" name="shared_name" value="Rv0083"/></node>
<node id="93" label="Rv0084" aliasName="hycD"><graphics x="2918.738841247559" y="4814.782873535156"/><att type="string" name="shared_name" value="Rv0084"/></node>
<node id="94" label="Rv0085" aliasName="hycP"><graphics x="2923.1186382293704" y="4806.760412597656"/><att type="string" name="shared_name" value="Rv0085"/></node>
<node id="95" label="Rv0086" aliasName="hycQ"><graphics x="2943.8664648056033" y="4764.729528808593"/><att type="string" name="shared_name" value="Rv0086"/></node>
<node id="96" label="Rv0087" aliasName="hycE"><graphics x="2947.012478065491" y="4809.506872558593"/><att type="string" name="shared_name" value="Rv0087"/></node>
<node id="97" label="Rv3147" aliasName="nuoC"><graphics x="2922.4591476440432" y="4754.053747558593"/><att type="string" name="shared_name" value="Rv3147"/></node>
<node id="98" label="Rv3148" aliasName="nuoD"><graphics x="2912.1284286499026" y="4750.416784667968"/><att type="string" name="shared_name" value="Rv3148"/></node>
<node id="99" label="Rv0089" aliasName="Rv0089"><graphics x="2946.34288520813" y="2884.9697326660157"/><att type="string" name="shared_name" value="Rv0089"/></node>
<node id="100" label="Rv1392" aliasName="metK"><graphics x="2970.2504264831546" y="2891.9872497558595"/><att type="string" name="shared_name" value="Rv1392"/></node>
<node id="101" label="Rv3248c" aliasName="sahH"><graphics x="2977.427577209473" y="2871.669958496094"/><att type="string" name="shared_name" value="Rv3248c"/></node>
<node id="102" label="Rv0091" aliasName="mtn"><graphics x="3939.695971679688" y="538.8483032226563"/><att type="string" name="shared_name" value="Rv0091"/></node>
<node id="103" label="Rv2601" aliasName="speE"><graphics x="3958.5171386718753" y="537.6988891601563"/><att type="string" name="shared_name" value="Rv2601"/></node>
<node id="104" label="Rv0093c" aliasName="Rv0093c"><graphics x="617.079821777344" y="3755.267919921875"/><att type="string" name="shared_name" value="Rv0093c"/></node>
<node id="105" label="Rv2069" aliasName="sigC"><graphics x="630.575915527344" y="3743.6880859375"/><att type="string" name="shared_name" value="Rv2069"/></node>
<node id="106" label="Rv0096" aliasName="PPE1"><graphics x="2043.6688720703128" y="5026.019323730468"/><att type="string" name="shared_name" value="Rv0096"/></node>
<node id="107" label="Rv0097" aliasName="Rv0097"><graphics x="2052.0752441406253" y="5043.158605957031"/><att type="string" name="shared_name" value="Rv0097"/></node>
<node id="108" label="Rv0099" aliasName="fadD10"><graphics x="2033.2714111328128" y="5040.051916503906"/><att type="string" name="shared_name" value="Rv0099"/></node>
<node id="109" label="Rv0101" aliasName="nrp"><graphics x="2068.4969360351565" y="5054.900915527343"/><att type="string" name="shared_name" value="Rv0101"/></node>
<node id="110" label="Rv0104" aliasName="Rv0104"><graphics x="3310.0591613769534" y="2473.2023071289063"/><att type="string" name="shared_name" value="Rv0104"/></node>
<node id="111" label="Rv3676" aliasName="Rv3676"><graphics x="3288.265124511719" y="2518.554296875"/><att type="string" name="shared_name" value="Rv3676"/></node>
<node id="112" label="Rv0111" aliasName="Rv0111"><graphics x="2396.3748657226565" y="2666.6698669433595"/><att type="string" name="shared_name" value="Rv0111"/></node>
<node id="113" label="Rv0228" aliasName="Rv0228"><graphics x="2395.041674804688" y="2718.122137451172"/><att type="string" name="shared_name" value="Rv0228"/></node>
<node id="114" label="Rv0517" aliasName="Rv0517"><graphics x="2378.491442871094" y="2685.4809020996095"/><att type="string" name="shared_name" value="Rv0517"/></node>
<node id="115" label="Rv1254" aliasName="Rv1254"><graphics x="2377.441638183594" y="2668.9271911621095"/><att type="string" name="shared_name" value="Rv1254"/></node>
<node id="116" label="Rv3302c" aliasName="glpD2"><graphics x="2433.4100219726565" y="2628.5602783203126"/><att type="string" name="shared_name" value="Rv3302c"/></node>
<node id="117" label="Rv0112" aliasName="gca"><graphics x="2898.9678833007815" y="2227.1999267578126"/><att type="string" name="shared_name" value="Rv0112"/></node>
<node id="118" label="Rv0486" aliasName="Rv0486"><graphics x="2912.205809783936" y="2233.863623046875"/><att type="string" name="shared_name" value="Rv0486"/></node>
<node id="119" label="Rv1511" aliasName="gmdA"><graphics x="2909.8381607055667" y="2218.241247558594"/><att type="string" name="shared_name" value="Rv1511"/></node>
<node id="120" label="Rv1512" aliasName="epiA"><graphics x="2881.337214660645" y="2222.688818359375"/><att type="string" name="shared_name" value="Rv1512"/></node>
<node id="121" label="Rv2957" aliasName="Rv2957"><graphics x="2907.210120391846" y="2200.9361938476563"/><att type="string" name="shared_name" value="Rv2957"/></node>
<node id="122" label="Rv3264c" aliasName="manB"><graphics x="2931.9141990661624" y="2243.925390625"/><att type="string" name="shared_name" value="Rv3264c"/></node>
<node id="123" label="Rv0113" aliasName="gmhA"><graphics x="2997.179747772217" y="3189.4037384033204"/><att type="string" name="shared_name" value="Rv0113"/></node>
<node id="124" label="Rv0114" aliasName="gmhB"><graphics x="3011.036921691895" y="3150.588835144043"/><att type="string" name="shared_name" value="Rv0114"/></node>
<node id="125" label="Rv0115" aliasName="hddA"><graphics x="3011.305953216553" y="3193.5905517578126"/><att type="string" name="shared_name" value="Rv0115"/></node>
<node id="126" label="Rv1601" aliasName="hisB"><graphics x="3025.739688110352" y="3085.5557388305665"/><att type="string" name="shared_name" value="Rv1601"/></node>
<node id="127" label="Rv0126" aliasName="treS"><graphics x="3161.2574035644534" y="2248.956091308594"/><att type="string" name="shared_name" value="Rv0126"/></node>
<node id="128" label="Rv0127" aliasName="Rv0127"><graphics x="3153.824145507813" y="2280.4997314453126"/><att type="string" name="shared_name" value="Rv0127"/></node>
<node id="129" label="Rv1562c" aliasName="treZ"><graphics x="3147.889636230469" y="2258.7486938476563"/><att type="string" name="shared_name" value="Rv1562c"/></node>
<node id="130" label="Rv1563c" aliasName="treY"><graphics x="3140.117663574219" y="2246.945349121094"/><att type="string" name="shared_name" value="Rv1563c"/></node>
<node id="131" label="Rv1781c" aliasName="malQ"><graphics x="3150.16549987793" y="2235.2926391601563"/><att type="string" name="shared_name" value="Rv1781c"/></node>
<node id="132" label="Rv1326c" aliasName="glgB"><graphics x="3131.9505035400393" y="2314.5318969726563"/><att type="string" name="shared_name" value="Rv1326c"/></node>
<node id="133" label="Rv1327c" aliasName="glgE"><graphics x="3150.505374145508" y="2297.844030761719"/><att type="string" name="shared_name" value="Rv1327c"/></node>
<node id="134" label="Rv0129c" aliasName="fbpC"><graphics x="2371.082263183594" y="2735.844854736328"/><att type="string" name="shared_name" value="Rv0129c"/></node>
<node id="135" label="Rv1886c" aliasName="fbpB"><graphics x="2363.0364257812503" y="2750.7501892089845"/><att type="string" name="shared_name" value="Rv1886c"/></node>
<node id="136" label="Rv2524c" aliasName="fas"><graphics x="2356.0298339843753" y="2730.662390136719"/><att type="string" name="shared_name" value="Rv2524c"/></node>
<node id="137" label="Rv3804c" aliasName="fbpA"><graphics x="2392.4553710937503" y="2769.7357543945313"/><att type="string" name="shared_name" value="Rv3804c"/></node>
<node id="138" label="Rv0131c" aliasName="fadE1"><graphics x="2604.6060668945315" y="2820.3007720947267"/><att type="string" name="shared_name" value="Rv0131c"/></node>
<node id="139" label="Rv0914c" aliasName="Rv0914c"><graphics x="2641.3145935058596" y="2774.550817871094"/><att type="string" name="shared_name" value="Rv0914c"/></node>
<node id="140" label="Rv2790c" aliasName="ltp1"><graphics x="2589.3870117187503" y="2824.8730377197267"/><att type="string" name="shared_name" value="Rv2790c"/></node>
<node id="141" label="Rv3761c" aliasName="fadE36"><graphics x="2625.632312011719" y="2828.629949951172"/><att type="string" name="shared_name" value="Rv3761c"/></node>
<node id="142" label="Rv3774" aliasName="echA21"><graphics x="2576.884509277344" y="2767.498876953125"/><att type="string" name="shared_name" value="Rv3774"/></node>
<node id="143" label="Rv0133" aliasName="Rv0133"><graphics x="2506.451922607422" y="2739.446661376953"/><att type="string" name="shared_name" value="Rv0133"/></node>
<node id="144" label="Rv0971c" aliasName="echA7"><graphics x="2572.0100585937503" y="2805.278143310547"/><att type="string" name="shared_name" value="Rv0971c"/></node>
<node id="145" label="Rv3216" aliasName="Rv3216"><graphics x="2506.5218078613284" y="2758.4271606445313"/><att type="string" name="shared_name" value="Rv3216"/></node>
<node id="146" label="Rv0136" aliasName="cyp138"><graphics x="2166.3611938476565" y="2770.578680419922"/><att type="string" name="shared_name" value="Rv0136"/></node>
<node id="147" label="Rv0327c" aliasName="cyp135A1"><graphics x="2167.762438964844" y="2761.657080078125"/><att type="string" name="shared_name" value="Rv0327c"/></node>
<node id="148" label="Rv0568" aliasName="cyp135B1"><graphics x="2183.6855957031253" y="2762.243505859375"/><att type="string" name="shared_name" value="Rv0568"/></node>
<node id="149" label="Rv0766c" aliasName="cyp123"><graphics x="2159.203112792969" y="2761.3202880859376"/><att type="string" name="shared_name" value="Rv0766c"/></node>
<node id="150" label="Rv0778" aliasName="cyp126"><graphics x="2163.5872680664065" y="2786.41823425293"/><att type="string" name="shared_name" value="Rv0778"/></node>
<node id="151" label="Rv1256c" aliasName="cyp130"><graphics x="2161.947009277344" y="2778.5051177978517"/><att type="string" name="shared_name" value="Rv1256c"/></node>
<node id="152" label="Rv1394c" aliasName="cyp132"><graphics x="2145.820483398438" y="2757.425360107422"/><att type="string" name="shared_name" value="Rv1394c"/></node>
<node id="153" label="Rv1666c" aliasName="cyp139"><graphics x="2151.4563476562503" y="2765.5627197265626"/><att type="string" name="shared_name" value="Rv1666c"/></node>
<node id="154" label="Rv1777" aliasName="cyp144"><graphics x="2169.864733886719" y="2745.9625610351563"/><att type="string" name="shared_name" value="Rv1777"/></node>
<node id="155" label="Rv1785c" aliasName="cyp143"><graphics x="2156.993090820313" y="2763.584051513672"/><att type="string" name="shared_name" value="Rv1785c"/></node>
<node id="156" label="Rv1880c" aliasName="cyp140"><graphics x="2164.858081054688" y="2750.2255004882813"/><att type="string" name="shared_name" value="Rv1880c"/></node>
<node id="157" label="Rv2266" aliasName="cyp124"><graphics x="2173.7852661132815" y="2745.3173278808595"/><att type="string" name="shared_name" value="Rv2266"/></node>
<node id="158" label="Rv2268c" aliasName="cyp128"><graphics x="2176.0504028320315" y="2769.561315917969"/><att type="string" name="shared_name" value="Rv2268c"/></node>
<node id="159" label="Rv2276" aliasName="cyp121"><graphics x="2178.7366210937503" y="2742.9833435058595"/><att type="string" name="shared_name" value="Rv2276"/></node>
<node id="160" label="Rv3059" aliasName="cyp136"><graphics x="2190.103259277344" y="2760.538122558594"/><att type="string" name="shared_name" value="Rv3059"/></node>
<node id="161" label="Rv3121" aliasName="cyp141"><graphics x="2174.028491210938" y="2759.4794982910157"/><att type="string" name="shared_name" value="Rv3121"/></node>
<node id="162" label="Rv3518c" aliasName="cyp142"><graphics x="2165.0771972656253" y="2749.0498107910157"/><att type="string" name="shared_name" value="Rv3518c"/></node>
<node id="163" label="Rv3545c" aliasName="cyp125"><graphics x="2158.266345214844" y="2742.7729248046876"/><att type="string" name="shared_name" value="Rv3545c"/></node>
<node id="164" label="Rv3685c" aliasName="cyp137"><graphics x="2180.8785278320315" y="2754.8386291503907"/><att type="string" name="shared_name" value="Rv3685c"/></node>
<node id="165" label="Rv0137c" aliasName="msrA"><graphics x="3395.274188232422" y="644.1778930664063"/><att type="string" name="shared_name" value="Rv0137c"/></node>
<node id="166" label="Rv2674" aliasName="Rv2674"><graphics x="3410.825640869141" y="635.5423950195313"/><att type="string" name="shared_name" value="Rv2674"/></node>
<node id="167" label="Rv0147" aliasName="Rv0147"><graphics x="2639.3235656738284" y="2751.7504028320313"/><att type="string" name="shared_name" value="Rv0147"/></node>
<node id="168" label="Rv0162c" aliasName="adhE1"><graphics x="2732.3795043945315" y="2738.309912109375"/><att type="string" name="shared_name" value="Rv0162c"/></node>
<node id="169" label="Rv0761c" aliasName="adhB"><graphics x="2742.5638610839846" y="2745.6989501953126"/><att type="string" name="shared_name" value="Rv0761c"/></node>
<node id="170" label="Rv1058" aliasName="fadD14"><graphics x="2550.5635864257815" y="2810.701528930664"/><att type="string" name="shared_name" value="Rv1058"/></node>
<node id="171" label="Rv0154c" aliasName="fadE2"><graphics x="2571.0491210937503" y="2796.3756774902345"/><att type="string" name="shared_name" value="Rv0154c"/></node>
<node id="172" label="Rv0859" aliasName="fadA"><graphics x="2559.126879882813" y="2820.556478881836"/><att type="string" name="shared_name" value="Rv0859"/></node>
<node id="173" label="Rv3556c" aliasName="fadA6"><graphics x="2576.758013916016" y="2829.993688964844"/><att type="string" name="shared_name" value="Rv3556c"/></node>
<node id="174" label="Rv0155" aliasName="pntAa"><graphics x="3599.287829589844" y="3194.794271850586"/><att type="string" name="shared_name" value="Rv0155"/></node>
<node id="175" label="Rv0156" aliasName="pntAb"><graphics x="3583.8035156250003" y="3174.8258422851563"/><att type="string" name="shared_name" value="Rv0156"/></node>
<node id="176" label="Rv0157" aliasName="pntB"><graphics x="3578.598132324219" y="3188.457586669922"/><att type="string" name="shared_name" value="Rv0157"/></node>
<node id="177" label="Rv2780" aliasName="ald"><graphics x="3550.320971679688" y="3169.438055419922"/><att type="string" name="shared_name" value="Rv2780"/></node>
<node id="178" label="Rv0223c" aliasName="Rv0223c"><graphics x="2726.9507934570315" y="2726.6505798339845"/><att type="string" name="shared_name" value="Rv0223c"/></node>
<node id="179" label="Rv1703c" aliasName="Rv1703c"><graphics x="2659.9358398437503" y="2699.852819824219"/><att type="string" name="shared_name" value="Rv1703c"/></node>
<node id="180" label="Rv0166" aliasName="fadD5"><graphics x="2558.8663513183596" y="2822.5563568115235"/><att type="string" name="shared_name" value="Rv0166"/></node>
<node id="181" label="Rv0244c" aliasName="fadE5"><graphics x="2557.818041992188" y="2806.8244689941407"/><att type="string" name="shared_name" value="Rv0244c"/></node>
<node id="182" label="Rv0400c" aliasName="fadE7"><graphics x="2530.878192138672" y="2835.7123474121095"/><att type="string" name="shared_name" value="Rv0400c"/></node>
<node id="183" label="Rv0672" aliasName="fadE8"><graphics x="2499.1328613281253" y="2808.729315185547"/><att type="string" name="shared_name" value="Rv0672"/></node>
<node id="184" label="Rv1467c" aliasName="fadE15"><graphics x="2527.0394165039065" y="2826.7972930908204"/><att type="string" name="shared_name" value="Rv1467c"/></node>
<node id="185" label="Rv2500c" aliasName="fadE19"><graphics x="2581.9310485839846" y="2842.9732421875"/><att type="string" name="shared_name" value="Rv2500c"/></node>
<node id="186" label="Rv2724c" aliasName="fadE20"><graphics x="2573.3883239746096" y="2811.9611267089845"/><att type="string" name="shared_name" value="Rv2724c"/></node>
<node id="187" label="Rv3274c" aliasName="fadE25"><graphics x="2581.0718872070315" y="2812.819952392578"/><att type="string" name="shared_name" value="Rv3274c"/></node>
<node id="188" label="Rv3797" aliasName="fadE35"><graphics x="2518.889819335938" y="2818.0654052734376"/><att type="string" name="shared_name" value="Rv3797"/></node>
<node id="189" label="Rv0167" aliasName="yrbE1A"><graphics x="2155.022875976563" y="4187.626867675781"/><att type="string" name="shared_name" value="Rv0167"/></node>
<node id="190" label="Rv0168" aliasName="yrbE1B"><graphics x="2169.498522949219" y="4201.355261230468"/><att type="string" name="shared_name" value="Rv0168"/></node>
<node id="191" label="Rv0170" aliasName="mce1B"><graphics x="2174.6817504882815" y="4228.559240722656"/><att type="string" name="shared_name" value="Rv0170"/></node>
<node id="192" label="Rv0174" aliasName="mce1F"><graphics x="2137.706469726563" y="4216.416784667968"/><att type="string" name="shared_name" value="Rv0174"/></node>
<node id="193" label="Rv0172" aliasName="mce1D"><graphics x="2161.331713867188" y="4228.643469238281"/><att type="string" name="shared_name" value="Rv0172"/></node>
<node id="194" label="Rv0173" aliasName="lprK"><graphics x="2183.245288085938" y="4224.204504394531"/><att type="string" name="shared_name" value="Rv0173"/></node>
<node id="195" label="Rv0169" aliasName="mce1A"><graphics x="2186.9581176757815" y="4221.162878417968"/><att type="string" name="shared_name" value="Rv0169"/></node>
<node id="196" label="Rv0171" aliasName="mce1C"><graphics x="2171.986743164063" y="4255.533728027343"/><att type="string" name="shared_name" value="Rv0171"/></node>
<node id="197" label="Rv0175" aliasName="Rv0175"><graphics x="2211.4771606445315" y="4199.856726074218"/><att type="string" name="shared_name" value="Rv0175"/></node>
<node id="198" label="Rv0177" aliasName="Rv0177"><graphics x="2182.187731933594" y="4192.782751464843"/><att type="string" name="shared_name" value="Rv0177"/></node>
<node id="199" label="Rv0178" aliasName="Rv0178"><graphics x="2182.8169433593753" y="4240.580236816406"/><att type="string" name="shared_name" value="Rv0178"/></node>
<node id="200" label="Rv1967" aliasName="mce3B"><graphics x="2033.0784790039065" y="4201.708654785156"/><att type="string" name="shared_name" value="Rv1967"/></node>
<node id="201" label="Rv0176" aliasName="Rv0176"><graphics x="2237.6060668945315" y="4210.626623535156"/><att type="string" name="shared_name" value="Rv0176"/></node>
<node id="202" label="Rv0184" aliasName="Rv0184"><graphics x="2660.466021728516" y="1103.1019653320313"/><att type="string" name="shared_name" value="Rv0184"/></node>
<node id="203" label="Rv0185" aliasName="Rv0185"><graphics x="2663.936785888672" y="1085.6606811523438"/><att type="string" name="shared_name" value="Rv0185"/></node>
<node id="204" label="Rv0186" aliasName="bglS"><graphics x="716.921374511719" y="1447.3548950195313"/><att type="string" name="shared_name" value="Rv0186"/></node>
<node id="205" label="Rv2471" aliasName="aglA"><graphics x="728.275378417969" y="1433.6578735351563"/><att type="string" name="shared_name" value="Rv2471"/></node>
<node id="206" label="Rv0187" aliasName="Rv0187"><graphics x="3078.2802383422854" y="3108.648306274414"/><att type="string" name="shared_name" value="Rv0187"/></node>
<node id="207" label="Rv1599" aliasName="hisD"><graphics x="3038.6714965820315" y="3079.870085144043"/><att type="string" name="shared_name" value="Rv1599"/></node>
<node id="208" label="Rv0189c" aliasName="ilvD"><graphics x="2986.511996459961" y="2733.486639404297"/><att type="string" name="shared_name" value="Rv0189c"/></node>
<node id="209" label="Rv2987c" aliasName="leuD"><graphics x="2943.945971679688" y="2732.711981201172"/><att type="string" name="shared_name" value="Rv2987c"/></node>
<node id="210" label="Rv2995c" aliasName="leuB"><graphics x="2941.0425025939944" y="2733.563360595703"/><att type="string" name="shared_name" value="Rv2995c"/></node>
<node id="211" label="Rv3001c" aliasName="ilvC"><graphics x="2960.367401313782" y="2716.4796813964845"/><att type="string" name="shared_name" value="Rv3001c"/></node>
<node id="212" label="Rv3003c" aliasName="ilvB1"><graphics x="2968.193341445923" y="2729.960485839844"/><att type="string" name="shared_name" value="Rv3003c"/></node>
<node id="213" label="Rv3710" aliasName="leuA"><graphics x="2967.603054237366" y="2709.272833251953"/><att type="string" name="shared_name" value="Rv3710"/></node>
<node id="214" label="Rv0197" aliasName="Rv0197"><graphics x="5705.0512573242195" y="2829.968542480469"/><att type="string" name="shared_name" value="Rv0197"/></node>
<node id="215" label="Rv1442" aliasName="bisC"><graphics x="5691.0156127929695" y="2819.0392211914063"/><att type="string" name="shared_name" value="Rv1442"/></node>
<node id="216" label="Rv0199" aliasName="Rv0199"><graphics x="1231.1509887695315" y="5279.492834472656"/><att type="string" name="shared_name" value="Rv0199"/></node>
<node id="217" label="Rv0200" aliasName="Rv0200"><graphics x="1227.250231933594" y="5296.847326660156"/><att type="string" name="shared_name" value="Rv0200"/></node>
<node id="218" label="Rv0209" aliasName="Rv0209"><graphics x="4223.447863769532" y="4782.919836425781"/><att type="string" name="shared_name" value="Rv0209"/></node>
<node id="219" label="Rv0210" aliasName="Rv0210"><graphics x="4237.069201660157" y="4771.496496582031"/><att type="string" name="shared_name" value="Rv0210"/></node>
<node id="220" label="Rv0211" aliasName="pckA"><graphics x="2951.8704926490786" y="2763.2865661621095"/><att type="string" name="shared_name" value="Rv0211"/></node>
<node id="221" label="Rv0896" aliasName="gltA"><graphics x="2873.716479492188" y="2825.3913024902345"/><att type="string" name="shared_name" value="Rv0896"/></node>
<node id="222" label="Rv1023" aliasName="eno"><graphics x="3068.108081054688" y="2687.278173828125"/><att type="string" name="shared_name" value="Rv1023"/></node>
<node id="223" label="Rv1240" aliasName="mdh"><graphics x="2889.2857124328616" y="2833.9858306884767"/><att type="string" name="shared_name" value="Rv1240"/></node>
<node id="224" label="Rv2967c" aliasName="pca"><graphics x="2900.5606147766116" y="2817.706900024414"/><att type="string" name="shared_name" value="Rv2967c"/></node>
<node id="225" label="Rv0212c" aliasName="nadR"><graphics x="3322.5564758300784" y="2869.9318450927735"/><att type="string" name="shared_name" value="Rv0212c"/></node>
<node id="226" label="Rv1596" aliasName="nadC"><graphics x="3292.9088012695315" y="2886.6976989746095"/><att type="string" name="shared_name" value="Rv1596"/></node>
<node id="227" label="Rv0214" aliasName="fadD4"><graphics x="2513.893084716797" y="2752.0014709472657"/><att type="string" name="shared_name" value="Rv0214"/></node>
<node id="228" label="Rv0675" aliasName="echA5"><graphics x="2544.4507629394534" y="2824.539587402344"/><att type="string" name="shared_name" value="Rv0675"/></node>
<node id="229" label="Rv1070c" aliasName="echA8"><graphics x="2552.269458007813" y="2798.4527954101563"/><att type="string" name="shared_name" value="Rv1070c"/></node>
<node id="230" label="Rv2831" aliasName="echA16"><graphics x="2521.477557373047" y="2781.3287872314454"/><att type="string" name="shared_name" value="Rv2831"/></node>
<node id="231" label="Rv3516" aliasName="echA19"><graphics x="2542.917010498047" y="2789.548178100586"/><att type="string" name="shared_name" value="Rv3516"/></node>
<node id="232" label="Rv0215c" aliasName="fadE3"><graphics x="2544.677905273438" y="2846.428747558594"/><att type="string" name="shared_name" value="Rv0215c"/></node>
<node id="233" label="Rv0860" aliasName="fadB"><graphics x="2554.9554626464846" y="2809.5170043945313"/><att type="string" name="shared_name" value="Rv0860"/></node>
<node id="234" label="Rv0217c" aliasName="lipW"><graphics x="1043.560534667969" y="4564.908361816406"/><att type="string" name="shared_name" value="Rv0217c"/></node>
<node id="235" label="Rv0220" aliasName="lipC"><graphics x="1061.1241333007815" y="4567.655676269531"/><att type="string" name="shared_name" value="Rv0220"/></node>
<node id="236" label="Rv0226c" aliasName="Rv0226c"><graphics x="1571.901354980469" y="5052.127966308593"/><att type="string" name="shared_name" value="Rv0226c"/></node>
<node id="237" label="Rv0227c" aliasName="Rv0227c"><graphics x="1554.244860839844" y="5054.170568847656"/><att type="string" name="shared_name" value="Rv0227c"/></node>
<node id="238" label="Rv1549" aliasName="fadD11.1"><graphics x="2437.178942871094" y="2741.8192810058595"/><att type="string" name="shared_name" value="Rv1549"/></node>
<node id="239" label="Rv1895" aliasName="Rv1895"><graphics x="2374.3464843750003" y="2703.1767333984376"/><att type="string" name="shared_name" value="Rv1895"/></node>
<node id="240" label="Rv3515c" aliasName="fadD19"><graphics x="2456.4170715332034" y="2736.3295349121095"/><att type="string" name="shared_name" value="Rv3515c"/></node>
<node id="241" label="Rv3801c" aliasName="fadD32"><graphics x="2422.007800292969" y="2813.553503417969"/><att type="string" name="shared_name" value="Rv3801c"/></node>
<node id="242" label="Rv0231" aliasName="fadE4"><graphics x="2465.7520629882815" y="2717.9987854003907"/><att type="string" name="shared_name" value="Rv0231"/></node>
<node id="243" label="Rv1550" aliasName="fadD11"><graphics x="2499.3948547363284" y="2771.510107421875"/><att type="string" name="shared_name" value="Rv1550"/></node>
<node id="244" label="Rv0237" aliasName="lpqI"><graphics x="2373.784167480469" y="5324.704260253906"/><att type="string" name="shared_name" value="Rv0237"/></node>
<node id="245" label="Rv0907" aliasName="Rv0907"><graphics x="2362.777514648438" y="5338.686926269531"/><att type="string" name="shared_name" value="Rv0907"/></node>
<node id="246" label="Rv0241c" aliasName="Rv0241c"><graphics x="2655.3814880371096" y="2863.006903076172"/><att type="string" name="shared_name" value="Rv0241c"/></node>
<node id="247" label="Rv0242c" aliasName="fabG"><graphics x="2649.9605285644534" y="2874.4513916015626"/><att type="string" name="shared_name" value="Rv0242c"/></node>
<node id="248" label="Rv0243" aliasName="fadA2"><graphics x="2610.3653442382815" y="2817.8557189941407"/><att type="string" name="shared_name" value="Rv0243"/></node>
<node id="249" label="Rv0533c" aliasName="fabH"><graphics x="2660.388598632813" y="2895.673849487305"/><att type="string" name="shared_name" value="Rv0533c"/></node>
<node id="250" label="Rv2244" aliasName="acpP"><graphics x="2690.5195800781253" y="2879.1583618164063"/><att type="string" name="shared_name" value="Rv2244"/></node>
<node id="251" label="Rv0873" aliasName="fadE10"><graphics x="2563.9935180664065" y="2764.666296386719"/><att type="string" name="shared_name" value="Rv0873"/></node>
<node id="252" label="Rv1135A" aliasName="null"><graphics x="2610.1913024902346" y="2835.677816772461"/><att type="string" name="shared_name" value="Rv1135A"/></node>
<node id="253" label="Rv1323" aliasName="fadA4"><graphics x="2600.6873046875003" y="2796.338461303711"/><att type="string" name="shared_name" value="Rv1323"/></node>
<node id="254" label="Rv3139" aliasName="fadE24"><graphics x="2600.0733215332034" y="2838.33083190918"/><att type="string" name="shared_name" value="Rv3139"/></node>
<node id="255" label="Rv3140" aliasName="fadE23"><graphics x="2571.073962402344" y="2790.5687469482423"/><att type="string" name="shared_name" value="Rv3140"/></node>
<node id="256" label="Rv3546" aliasName="fadA5"><graphics x="2603.206225585938" y="2799.4633239746095"/><att type="string" name="shared_name" value="Rv3546"/></node>
<node id="257" label="Rv0247c" aliasName="Rv0247c"><graphics x="2846.8225509643557" y="2850.1881774902345"/><att type="string" name="shared_name" value="Rv0247c"/></node>
<node id="258" label="Rv0248c" aliasName="sdhA"><graphics x="2824.925593566895" y="2854.230810546875"/><att type="string" name="shared_name" value="Rv0248c"/></node>
<node id="259" label="Rv0249c" aliasName="Rv0249c"><graphics x="2798.081958007813" y="2876.8155731201173"/><att type="string" name="shared_name" value="Rv0249c"/></node>
<node id="260" label="Rv0951" aliasName="sucC"><graphics x="2836.1487228393557" y="2857.7186492919923"/><att type="string" name="shared_name" value="Rv0951"/></node>
<node id="261" label="Rv0952" aliasName="sucD"><graphics x="2847.528567504883" y="2844.9169067382813"/><att type="string" name="shared_name" value="Rv0952"/></node>
<node id="262" label="Rv1098c" aliasName="fumC"><graphics x="2839.125415039063" y="2843.1620239257813"/><att type="string" name="shared_name" value="Rv1098c"/></node>
<node id="263" label="Rv1552" aliasName="frdA"><graphics x="2820.779086303711" y="2828.75466003418"/><att type="string" name="shared_name" value="Rv1552"/></node>
<node id="264" label="Rv3318" aliasName="sdhA"><graphics x="2840.185733032227" y="2843.931661987305"/><att type="string" name="shared_name" value="Rv3318"/></node>
<node id="265" label="Rv1553" aliasName="frdB"><graphics x="2826.810130310059" y="2835.652151489258"/><att type="string" name="shared_name" value="Rv1553"/></node>
<node id="266" label="Rv3319" aliasName="sdhB"><graphics x="2841.212214660645" y="2829.2187408447267"/><att type="string" name="shared_name" value="Rv3319"/></node>
<node id="267" label="Rv0252" aliasName="nirB"><graphics x="3174.291491699219" y="3121.4928192138673"/><att type="string" name="shared_name" value="Rv0252"/></node>
<node id="268" label="Rv0253" aliasName="nirD"><graphics x="3200.923083496094" y="3122.7798141479493"/><att type="string" name="shared_name" value="Rv0253"/></node>
<node id="269" label="Rv1161" aliasName="narG"><graphics x="3167.670397949219" y="3161.250372314453"/><att type="string" name="shared_name" value="Rv1161"/></node>
<node id="270" label="Rv1162" aliasName="narH"><graphics x="3183.033862304688" y="3165.029669189453"/><att type="string" name="shared_name" value="Rv1162"/></node>
<node id="271" label="Rv1164" aliasName="narI"><graphics x="3190.027606201172" y="3154.6511367797852"/><att type="string" name="shared_name" value="Rv1164"/></node>
<node id="272" label="Rv1538c" aliasName="ansA"><graphics x="3090.819812011719" y="2970.3885444641114"/><att type="string" name="shared_name" value="Rv1538c"/></node>
<node id="273" label="Rv1737c" aliasName="narK2"><graphics x="3203.770999145508" y="3170.34499206543"/><att type="string" name="shared_name" value="Rv1737c"/></node>
<node id="274" label="Rv0254c" aliasName="cobU"><graphics x="3036.0828735351565" y="3319.54794921875"/><att type="string" name="shared_name" value="Rv0254c"/></node>
<node id="275" label="Rv0255c" aliasName="cobQ1"><graphics x="3009.4013053894046" y="3335.5648864746095"/><att type="string" name="shared_name" value="Rv0255c"/></node>
<node id="276" label="Rv2207" aliasName="cobT"><graphics x="2996.369574737549" y="3355.4484008789063"/><att type="string" name="shared_name" value="Rv2207"/></node>
<node id="277" label="Rv2208" aliasName="cobS"><graphics x="2970.1466667175296" y="3345.1269592285157"/><att type="string" name="shared_name" value="Rv2208"/></node>
<node id="278" label="Rv2236c" aliasName="cobD"><graphics x="3016.426272583008" y="3337.1239990234376"/><att type="string" name="shared_name" value="Rv2236c"/></node>
<node id="279" label="Rv2848c" aliasName="cobB"><graphics x="3018.5862304687503" y="3326.4675354003907"/><att type="string" name="shared_name" value="Rv2848c"/></node>
<node id="280" label="Rv2849c" aliasName="cobO"><graphics x="3012.3094360351565" y="3335.0148681640626"/><att type="string" name="shared_name" value="Rv2849c"/></node>
<node id="281" label="Rv2066" aliasName="cobI"><graphics x="3033.2336380004886" y="3316.1454223632813"/><att type="string" name="shared_name" value="Rv2066"/></node>
<node id="282" label="Rv2231c" aliasName="cobC"><graphics x="3027.5076629638675" y="3251.769354248047"/><att type="string" name="shared_name" value="Rv2231c"/></node>
<node id="283" label="Rv0261c" aliasName="narK3"><graphics x="3232.613452148438" y="3186.0780548095704"/><att type="string" name="shared_name" value="Rv0261c"/></node>
<node id="284" label="Rv0262c" aliasName="aac"><graphics x="2396.686755371094" y="2840.6349243164063"/><att type="string" name="shared_name" value="Rv0262c"/></node>
<node id="285" label="Rv2928" aliasName="tesA"><graphics x="2411.1939575195315" y="2891.3473724365235"/><att type="string" name="shared_name" value="Rv2928"/></node>
<node id="286" label="Rv3057c" aliasName="Rv3057c"><graphics x="2313.7097656250003" y="2775.9147094726563"/><att type="string" name="shared_name" value="Rv3057c"/></node>
<node id="287" label="Rv3550" aliasName="echA20"><graphics x="2485.160174560547" y="2837.9927734375"/><att type="string" name="shared_name" value="Rv3550"/></node>
<node id="288" label="Rv0263c" aliasName="Rv0263c"><graphics x="872.985339355469" y="2657.8292602539063"/><att type="string" name="shared_name" value="Rv0263c"/></node>
<node id="289" label="Rv0264c" aliasName="Rv0264c"><graphics x="884.281237792969" y="2671.5821899414063"/><att type="string" name="shared_name" value="Rv0264c"/></node>
<node id="290" label="Rv0265c" aliasName="Rv0265c"><graphics x="3731.1778442382815" y="840.2281860351563"/><att type="string" name="shared_name" value="Rv0265c"/></node>
<node id="291" label="Rv3044" aliasName="fecB"><graphics x="3722.9881469726565" y="824.4449829101563"/><att type="string" name="shared_name" value="Rv3044"/></node>
<node id="292" label="Rv0266c" aliasName="oplA"><graphics x="4445.7175170898445" y="3612.592626953125"/><att type="string" name="shared_name" value="Rv0266c"/></node>
<node id="293" label="Rv0773c" aliasName="ggtA"><graphics x="4426.0705444335945" y="3613.3946899414063"/><att type="string" name="shared_name" value="Rv0773c"/></node>
<node id="294" label="Rv2394" aliasName="ggtB"><graphics x="4444.9157592773445" y="3592.9361328125"/><att type="string" name="shared_name" value="Rv2394"/></node>
<node id="295" label="Rv0267" aliasName="narU"><graphics x="3189.784411621094" y="3177.8812622070313"/><att type="string" name="shared_name" value="Rv0267"/></node>
<node id="296" label="Rv0269c" aliasName="Rv0269c"><graphics x="3102.0702239990237" y="5789.584631347656"/><att type="string" name="shared_name" value="Rv0269c"/></node>
<node id="297" label="Rv0937c" aliasName="Rv0937c"><graphics x="3119.3118164062503" y="5806.638098144531"/><att type="string" name="shared_name" value="Rv0937c"/></node>
<node id="298" label="Rv0938" aliasName="Rv0938"><graphics x="3104.2485839843753" y="5806.185705566406"/><att type="string" name="shared_name" value="Rv0938"/></node>
<node id="299" label="Rv3731" aliasName="ligC"><graphics x="3111.7063629150393" y="5773.747229003906"/><att type="string" name="shared_name" value="Rv3731"/></node>
<node id="300" label="Rv0271c" aliasName="fadE6"><graphics x="2629.0491210937503" y="2729.7735961914063"/><att type="string" name="shared_name" value="Rv0271c"/></node>
<node id="301" label="Rv0282" aliasName="Rv0282"><graphics x="1254.071032714844" y="2180.9281982421876"/><att type="string" name="shared_name" value="Rv0282"/></node>
<node id="302" label="Rv3868" aliasName="Rv3868"><graphics x="1229.6072875976565" y="2184.24912109375"/><att type="string" name="shared_name" value="Rv3868"/></node>
<node id="303" label="Rv0283" aliasName="Rv0283"><graphics x="3752.3487426757815" y="5271.513830566406"/><att type="string" name="shared_name" value="Rv0283"/></node>
<node id="304" label="Rv0284" aliasName="Rv0284"><graphics x="3752.3687622070315" y="5253.727941894531"/><att type="string" name="shared_name" value="Rv0284"/></node>
<node id="305" label="Rv0286" aliasName="PPE4"><graphics x="3767.760424804688" y="5262.655920410156"/><att type="string" name="shared_name" value="Rv0286"/></node>
<node id="306" label="Rv0287" aliasName="esxG"><graphics x="2312.0635253906253" y="5092.531652832031"/><att type="string" name="shared_name" value="Rv0287"/></node>
<node id="307" label="Rv0288" aliasName="esxH"><graphics x="2331.840014648438" y="5085.801672363281"/><att type="string" name="shared_name" value="Rv0288"/></node>
<node id="308" label="Rv0289" aliasName="Rv0289"><graphics x="2343.089831542969" y="5070.750524902343"/><att type="string" name="shared_name" value="Rv0289"/></node>
<node id="309" label="Rv0290" aliasName="Rv0290"><graphics x="2353.255358886719" y="5086.491125488281"/><att type="string" name="shared_name" value="Rv0290"/></node>
<node id="310" label="Rv0291" aliasName="mycP3"><graphics x="2372.561022949219" y="5094.417883300781"/><att type="string" name="shared_name" value="Rv0291"/></node>
<node id="311" label="Rv0306" aliasName="Rv0306"><graphics x="3027.0757247924807" y="3363.888494873047"/><att type="string" name="shared_name" value="Rv0306"/></node>
<node id="312" label="Rv2062c" aliasName="cobN"><graphics x="3048.268557739258" y="3301.9418395996095"/><att type="string" name="shared_name" value="Rv2062c"/></node>
<node id="313" label="Rv0321" aliasName="dcd"><graphics x="3165.008471679688" y="2634.64072265625"/><att type="string" name="shared_name" value="Rv0321"/></node>
<node id="314" label="Rv0667" aliasName="rpoB"><graphics x="3222.0018188476565" y="2621.0521606445313"/><att type="string" name="shared_name" value="Rv0667"/></node>
<node id="315" label="Rv2697c" aliasName="dut"><graphics x="3093.508074951172" y="2705.1835693359376"/><att type="string" name="shared_name" value="Rv2697c"/></node>
<node id="316" label="Rv3644c" aliasName="Rv3644c"><graphics x="3132.259967041016" y="2608.879919433594"/><att type="string" name="shared_name" value="Rv3644c"/></node>
<node id="317" label="Rv0322" aliasName="udgA"><graphics x="3051.6654464721682" y="2303.1840576171876"/><att type="string" name="shared_name" value="Rv0322"/></node>
<node id="318" label="Rv0536" aliasName="galE3"><graphics x="3050.8038208007815" y="2290.30673828125"/><att type="string" name="shared_name" value="Rv0536"/></node>
<node id="319" label="Rv0993" aliasName="galU"><graphics x="3085.3577301025393" y="2354.6888793945313"/><att type="string" name="shared_name" value="Rv0993"/></node>
<node id="320" label="Rv3634c" aliasName="galE1"><graphics x="3064.497317504883" y="2266.5323852539063"/><att type="string" name="shared_name" value="Rv3634c"/></node>
<node id="321" label="Rv0325" aliasName="Rv0325"><graphics x="4143.012805175782" y="1540.8463500976563"/><att type="string" name="shared_name" value="Rv0325"/></node>
<node id="322" label="Rv0326" aliasName="Rv0326"><graphics x="4154.065539550782" y="1526.9149536132813"/><att type="string" name="shared_name" value="Rv0326"/></node>
<node id="323" label="Rv0334" aliasName="rmlA"><graphics x="3046.084414672852" y="2272.661169433594"/><att type="string" name="shared_name" value="Rv0334"/></node>
<node id="324" label="Rv0806c" aliasName="cpsY"><graphics x="3017.080928039551" y="2261.4137939453126"/><att type="string" name="shared_name" value="Rv0806c"/></node>
<node id="325" label="Rv3266c" aliasName="rmlD"><graphics x="2994.084490966797" y="2244.1156372070313"/><att type="string" name="shared_name" value="Rv3266c"/></node>
<node id="326" label="Rv3464" aliasName="rmlB"><graphics x="3023.6192657470706" y="2252.4621337890626"/><att type="string" name="shared_name" value="Rv3464"/></node>
<node id="327" label="Rv3465" aliasName="rmlC"><graphics x="3024.2908355712893" y="2238.9494384765626"/><att type="string" name="shared_name" value="Rv3465"/></node>
<node id="328" label="Rv3784" aliasName="Rv3784"><graphics x="3030.885775756836" y="2254.155065917969"/><att type="string" name="shared_name" value="Rv3784"/></node>
<node id="329" label="Rv0337c" aliasName="aspC"><graphics x="3062.441966247559" y="2906.0575164794923"/><att type="string" name="shared_name" value="Rv0337c"/></node>
<node id="330" label="Rv1338" aliasName="murI"><graphics x="3120.396411132813" y="2936.7289337158204"/><att type="string" name="shared_name" value="Rv1338"/></node>
<node id="331" label="Rv1649" aliasName="pheS"><graphics x="3065.2560989379886" y="2928.498663330078"/><att type="string" name="shared_name" value="Rv1649"/></node>
<node id="332" label="Rv1650" aliasName="pheT"><graphics x="3066.388858032227" y="2960.5221313476563"/><att type="string" name="shared_name" value="Rv1650"/></node>
<node id="333" label="Rv1658" aliasName="argG"><graphics x="3158.7986328125003" y="2889.2701934814454"/><att type="string" name="shared_name" value="Rv1658"/></node>
<node id="334" label="Rv2572c" aliasName="aspS"><graphics x="3107.020999145508" y="2925.6884674072267"/><att type="string" name="shared_name" value="Rv2572c"/></node>
<node id="335" label="Rv2992c" aliasName="gltX"><graphics x="3082.536639404297" y="2989.942568206787"/><att type="string" name="shared_name" value="Rv2992c"/></node>
<node id="336" label="Rv3340" aliasName="metC"><graphics x="3008.966773223877" y="2896.3654388427735"/><att type="string" name="shared_name" value="Rv3340"/></node>
<node id="337" label="Rv3580c" aliasName="cysS"><graphics x="3006.08444519043" y="2816.604055786133"/><att type="string" name="shared_name" value="Rv3580c"/></node>
<node id="338" label="Rv3601c" aliasName="panD"><graphics x="3125.3950683593753" y="2848.3315490722657"/><att type="string" name="shared_name" value="Rv3601c"/></node>
<node id="339" label="Rv3709c" aliasName="ask"><graphics x="3224.586413574219" y="2956.8737548828126"/><att type="string" name="shared_name" value="Rv3709c"/></node>
<node id="340" label="Rv3838c" aliasName="pheA"><graphics x="3039.667208862305" y="2980.4997276306153"/><att type="string" name="shared_name" value="Rv3838c"/></node>
<node id="341" label="Rv0342" aliasName="iniA"><graphics x="4385.4911987304695" y="4652.405187988281"/><att type="string" name="shared_name" value="Rv0342"/></node>
<node id="342" label="Rv0343" aliasName="iniC"><graphics x="4403.273791503907" y="4652.414831542968"/><att type="string" name="shared_name" value="Rv0343"/></node>
<node id="343" label="Rv0350" aliasName="dnaK"><graphics x="3206.5907012939456" y="2977.5668548583985"/><att type="string" name="shared_name" value="Rv0350"/></node>
<node id="344" label="Rv0351" aliasName="grpE"><graphics x="3219.4510375976565" y="2995.3102630615235"/><att type="string" name="shared_name" value="Rv0351"/></node>
<node id="345" label="Rv0352" aliasName="dnaJ1"><graphics x="3212.7627441406253" y="3011.666498565674"/><att type="string" name="shared_name" value="Rv0352"/></node>
<node id="346" label="Rv0353" aliasName="hspR"><graphics x="3198.352496337891" y="3015.857931518555"/><att type="string" name="shared_name" value="Rv0353"/></node>
<node id="347" label="Rv0384c" aliasName="clpB"><graphics x="3184.7713195800784" y="3012.920051956177"/><att type="string" name="shared_name" value="Rv0384c"/></node>
<node id="348" label="Rv0440" aliasName="groEL"><graphics x="3240.441363525391" y="3011.622906112671"/><att type="string" name="shared_name" value="Rv0440"/></node>
<node id="349" label="Rv1436" aliasName="gap"><graphics x="3060.157099914551" y="2687.650732421875"/><att type="string" name="shared_name" value="Rv1436"/></node>
<node id="350" label="Rv2373c" aliasName="dnaJ2"><graphics x="3217.7886535644534" y="3042.9966815948487"/><att type="string" name="shared_name" value="Rv2373c"/></node>
<node id="351" label="Rv2374c" aliasName="hrcA"><graphics x="3221.528033447266" y="3026.15411939621"/><att type="string" name="shared_name" value="Rv2374c"/></node>
<node id="352" label="Rv3418c" aliasName="groES"><graphics x="3239.565173339844" y="3029.643161201477"/><att type="string" name="shared_name" value="Rv3418c"/></node>
<node id="353" label="Rv0357c" aliasName="purA"><graphics x="3101.958941650391" y="2863.7119201660157"/><att type="string" name="shared_name" value="Rv0357c"/></node>
<node id="354" label="Rv0777" aliasName="purB"><graphics x="3099.476275634766" y="2839.9982055664063"/><att type="string" name="shared_name" value="Rv0777"/></node>
<node id="355" label="Rv1380" aliasName="pyrB"><graphics x="3142.880328369141" y="2852.153372192383"/><att type="string" name="shared_name" value="Rv1380"/></node>
<node id="356" label="Rv1595" aliasName="nadB"><graphics x="3224.986254882813" y="2876.6769622802735"/><att type="string" name="shared_name" value="Rv1595"/></node>
<node id="357" label="Rv1843c" aliasName="guaB1"><graphics x="3073.4358856201175" y="2821.6625732421876"/><att type="string" name="shared_name" value="Rv1843c"/></node>
<node id="358" label="Rv3410c" aliasName="guaB3"><graphics x="3070.9929840087893" y="2846.2917236328126"/><att type="string" name="shared_name" value="Rv3410c"/></node>
<node id="359" label="Rv3411c" aliasName="guaB2"><graphics x="3094.0211364746096" y="2844.7811492919923"/><att type="string" name="shared_name" value="Rv3411c"/></node>
<node id="360" label="Rv3432c" aliasName="gadB"><graphics x="3023.500750732422" y="2875.918020629883"/><att type="string" name="shared_name" value="Rv3432c"/></node>
<node id="361" label="Rv3565" aliasName="aspB"><graphics x="3019.318934631348" y="2908.0736450195313"/><att type="string" name="shared_name" value="Rv3565"/></node>
<node id="362" label="Rv3624c" aliasName="hpt"><graphics x="3122.4715301513675" y="2802.6976989746095"/><att type="string" name="shared_name" value="Rv3624c"/></node>
<node id="363" label="Rv0363c" aliasName="fba"><graphics x="3041.179690551758" y="2649.716589355469"/><att type="string" name="shared_name" value="Rv0363c"/></node>
<node id="364" label="Rv0478" aliasName="deoC"><graphics x="3043.317385864258" y="2669.4591735839845"/><att type="string" name="shared_name" value="Rv0478"/></node>
<node id="365" label="Rv1099c" aliasName="glpX"><graphics x="3018.9036743164065" y="2632.22666015625"/><att type="string" name="shared_name" value="Rv1099c"/></node>
<node id="366" label="Rv1437" aliasName="pgk"><graphics x="3017.9082290649417" y="2656.2663330078126"/><att type="string" name="shared_name" value="Rv1437"/></node>
<node id="367" label="Rv1438" aliasName="tpiA"><graphics x="3056.0155364990237" y="2656.6086181640626"/><att type="string" name="shared_name" value="Rv1438"/></node>
<node id="368" label="Rv1449c" aliasName="tkt"><graphics x="3056.3453094482425" y="2610.0104736328126"/><att type="string" name="shared_name" value="Rv1449c"/></node>
<node id="369" label="Rv2029c" aliasName="pfkB"><graphics x="3014.9542533874514" y="2610.276739501953"/><att type="string" name="shared_name" value="Rv2029c"/></node>
<node id="370" label="Rv3010c" aliasName="pfkA"><graphics x="3015.3795310974124" y="2595.5293029785157"/><att type="string" name="shared_name" value="Rv3010c"/></node>
<node id="371" label="Rv0366c" aliasName="Rv0366c"><graphics x="5100.2692749023445" y="2588.2770446777345"/><att type="string" name="shared_name" value="Rv0366c"/></node>
<node id="372" label="Rv0367c" aliasName="Rv0367c"><graphics x="5083.4037963867195" y="2582.6386779785157"/><att type="string" name="shared_name" value="Rv0367c"/></node>
<node id="373" label="Rv0368c" aliasName="Rv0368c"><graphics x="2537.0381958007815" y="4853.269567871093"/><att type="string" name="shared_name" value="Rv0368c"/></node>
<node id="374" label="Rv0369c" aliasName="Rv0369c"><graphics x="2522.257037353516" y="4878.062170410156"/><att type="string" name="shared_name" value="Rv0369c"/></node>
<node id="375" label="Rv0370c" aliasName="Rv0370c"><graphics x="2510.440142822266" y="4847.260778808593"/><att type="string" name="shared_name" value="Rv0370c"/></node>
<node id="376" label="Rv0372c" aliasName="Rv0372c"><graphics x="2523.639636230469" y="4858.196569824218"/><att type="string" name="shared_name" value="Rv0372c"/></node>
<node id="377" label="Rv0373c" aliasName="Rv0373c"><graphics x="2534.0967285156253" y="4845.708166503906"/><att type="string" name="shared_name" value="Rv0373c"/></node>
<node id="378" label="Rv0375c" aliasName="Rv0375c"><graphics x="2556.317828369141" y="4853.825720214843"/><att type="string" name="shared_name" value="Rv0375c"/></node>
<node id="379" label="Rv2426c" aliasName="Rv2426c"><graphics x="2586.1787597656253" y="4864.089636230468"/><att type="string" name="shared_name" value="Rv2426c"/></node>
<node id="380" label="Rv0374c" aliasName="Rv0374c"><graphics x="2541.5891601562503" y="4832.703405761718"/><att type="string" name="shared_name" value="Rv0374c"/></node>
<node id="381" label="Rv2425c" aliasName="Rv2425c"><graphics x="2552.7952758789065" y="4861.233190917968"/><att type="string" name="shared_name" value="Rv2425c"/></node>
<node id="382" label="Rv0371c" aliasName="Rv0371c"><graphics x="2535.0406677246096" y="4821.536901855468"/><att type="string" name="shared_name" value="Rv0371c"/></node>
<node id="383" label="Rv0376c" aliasName="Rv0376c"><graphics x="2571.067828369141" y="4806.575476074218"/><att type="string" name="shared_name" value="Rv0376c"/></node>
<node id="384" label="Rv0382c" aliasName="pyrE"><graphics x="3173.4863769531253" y="2825.218832397461"/><att type="string" name="shared_name" value="Rv0382c"/></node>
<node id="385" label="Rv1385" aliasName="pyrF"><graphics x="3167.6970855712893" y="2864.0644439697267"/><att type="string" name="shared_name" value="Rv1385"/></node>
<node id="386" label="Rv2139" aliasName="pyrD"><graphics x="3156.994418334961" y="2829.8934997558595"/><att type="string" name="shared_name" value="Rv2139"/></node>
<node id="387" label="Rv0389" aliasName="purT"><graphics x="3044.505847167969" y="2788.341680908203"/><att type="string" name="shared_name" value="Rv0389"/></node>
<node id="388" label="Rv0772" aliasName="purD"><graphics x="3032.139331054688" y="2855.44248046875"/><att type="string" name="shared_name" value="Rv0772"/></node>
<node id="389" label="Rv0391" aliasName="metZ"><graphics x="2974.191613388062" y="2888.856970214844"/><att type="string" name="shared_name" value="Rv0391"/></node>
<node id="390" label="Rv0848" aliasName="cysK2"><graphics x="2991.2768699646" y="2901.7643035888673"/><att type="string" name="shared_name" value="Rv0848"/></node>
<node id="391" label="Rv1079" aliasName="metB"><graphics x="2997.107192230225" y="2870.762274169922"/><att type="string" name="shared_name" value="Rv1079"/></node>
<node id="392" label="Rv1133c" aliasName="metE"><graphics x="2969.5225402832034" y="2874.8063568115235"/><att type="string" name="shared_name" value="Rv1133c"/></node>
<node id="393" label="Rv1336" aliasName="cysM"><graphics x="2989.083583068848" y="2896.399694824219"/><att type="string" name="shared_name" value="Rv1336"/></node>
<node id="394" label="Rv2334" aliasName="cysK1"><graphics x="2961.7518331527713" y="2887.506170654297"/><att type="string" name="shared_name" value="Rv2334"/></node>
<node id="395" label="Rv2335" aliasName="cysE"><graphics x="2984.26351852417" y="2871.6046661376954"/><att type="string" name="shared_name" value="Rv2335"/></node>
<node id="396" label="Rv2458" aliasName="mmuM"><graphics x="2997.9140159606936" y="2894.9525970458985"/><att type="string" name="shared_name" value="Rv2458"/></node>
<node id="397" label="Rv3341" aliasName="metX"><graphics x="3047.759310913086" y="2919.5281509399415"/><att type="string" name="shared_name" value="Rv3341"/></node>
<node id="398" label="Rv3561" aliasName="fadD3"><graphics x="2520.164538574219" y="2835.2904571533204"/><att type="string" name="shared_name" value="Rv3561"/></node>
<node id="399" label="Rv0404" aliasName="fadD30"><graphics x="2458.238726806641" y="2955.9701904296876"/><att type="string" name="shared_name" value="Rv0404"/></node>
<node id="400" label="Rv1180" aliasName="pks3"><graphics x="2459.4282714843753" y="2928.917272949219"/><att type="string" name="shared_name" value="Rv1180"/></node>
<node id="401" label="Rv1185c" aliasName="fadD21"><graphics x="2456.0305969238284" y="2969.9659828186036"/><att type="string" name="shared_name" value="Rv1185c"/></node>
<node id="402" label="Rv0405" aliasName="pks6"><graphics x="2632.0222656250003" y="3056.3569149017335"/><att type="string" name="shared_name" value="Rv0405"/></node>
<node id="403" label="Rv2381c" aliasName="mbtD"><graphics x="2631.9510681152346" y="3005.813927078247"/><att type="string" name="shared_name" value="Rv2381c"/></node>
<node id="404" label="Rv0408" aliasName="pta"><graphics x="2771.103991699219" y="2786.8355926513673"/><att type="string" name="shared_name" value="Rv0408"/></node>
<node id="405" label="Rv0409" aliasName="ackA"><graphics x="2753.1089508056643" y="2789.496420288086"/><att type="string" name="shared_name" value="Rv0409"/></node>
<node id="406" label="Rv1837c" aliasName="glcB"><graphics x="2778.990664672852" y="2856.092840576172"/><att type="string" name="shared_name" value="Rv1837c"/></node>
<node id="407" label="Rv2332" aliasName="mez"><graphics x="2890.0123435974124" y="2771.0421813964845"/><att type="string" name="shared_name" value="Rv2332"/></node>
<node id="408" label="Rv2495c" aliasName="pdhC"><graphics x="2861.018984985352" y="2771.7089904785157"/><att type="string" name="shared_name" value="Rv2495c"/></node>
<node id="409" label="Rv3535c" aliasName="Rv3535c"><graphics x="2723.216098022461" y="2784.2597412109376"/><att type="string" name="shared_name" value="Rv3535c"/></node>
<node id="410" label="Rv3667" aliasName="acs"><graphics x="2728.344226074219" y="2805.2665161132813"/><att type="string" name="shared_name" value="Rv3667"/></node>
<node id="411" label="Rv0410c" aliasName="pknG"><graphics x="4986.2756225585945" y="1812.0856079101563"/><att type="string" name="shared_name" value="Rv0410c"/></node>
<node id="412" label="Rv0411c" aliasName="glnH"><graphics x="4978.2751342773445" y="1795.1852172851563"/><att type="string" name="shared_name" value="Rv0411c"/></node>
<node id="413" label="Rv0412c" aliasName="Rv0412c"><graphics x="4994.2805053710945" y="1828.9858764648438"/><att type="string" name="shared_name" value="Rv0412c"/></node>
<node id="414" label="Rv0414c" aliasName="thiE"><graphics x="2885.582797241211" y="3086.006399536133"/><att type="string" name="shared_name" value="Rv0414c"/></node>
<node id="415" label="Rv0417" aliasName="thiG"><graphics x="2883.560389709473" y="3068.3342575073243"/><att type="string" name="shared_name" value="Rv0417"/></node>
<node id="416" label="Rv0422c" aliasName="thiD"><graphics x="2908.993598175049" y="3062.546879196167"/><att type="string" name="shared_name" value="Rv0422c"/></node>
<node id="417" label="Rv0423c" aliasName="thiC"><graphics x="2917.076487731934" y="3024.6325863838197"/><att type="string" name="shared_name" value="Rv0423c"/></node>
<node id="418" label="Rv2977c" aliasName="thiL"><graphics x="2860.917582702637" y="3108.085676574707"/><att type="string" name="shared_name" value="Rv2977c"/></node>
<node id="419" label="Rv3137" aliasName="Rv3137"><graphics x="2859.75281829834" y="3144.241995239258"/><att type="string" name="shared_name" value="Rv3137"/></node>
<node id="420" label="Rv0415" aliasName="thiO"><graphics x="2853.663607788086" y="3077.816576385498"/><att type="string" name="shared_name" value="Rv0415"/></node>
<node id="421" label="Rv3275c" aliasName="purE"><graphics x="3025.6705657958987" y="2882.888800048828"/><att type="string" name="shared_name" value="Rv3275c"/></node>
<node id="422" label="Rv0427c" aliasName="xthA"><graphics x="562.180163574219" y="2561.1919921875"/><att type="string" name="shared_name" value="Rv0427c"/></node>
<node id="423" label="Rv3674c" aliasName="nth"><graphics x="571.708972167969" y="2576.2186950683595"/><att type="string" name="shared_name" value="Rv3674c"/></node>
<node id="424" label="Rv0436c" aliasName="pssA"><graphics x="2853.8853179931643" y="2674.5324157714845"/><att type="string" name="shared_name" value="Rv0436c"/></node>
<node id="425" label="Rv0437c" aliasName="psd"><graphics x="2829.9655258178714" y="2658.45078125"/><att type="string" name="shared_name" value="Rv0437c"/></node>
<node id="426" label="Rv2881c" aliasName="cdsA"><graphics x="2824.7420684814456" y="2627.583349609375"/><att type="string" name="shared_name" value="Rv2881c"/></node>
<node id="427" label="Rv0438c" aliasName="moeA2"><graphics x="3501.1775390625003" y="1310.7588256835938"/><att type="string" name="shared_name" value="Rv0438c"/></node>
<node id="428" label="Rv0864" aliasName="moaC"><graphics x="3493.3455688476565" y="1332.0307983398438"/><att type="string" name="shared_name" value="Rv0864"/></node>
<node id="429" label="Rv0865" aliasName="mog"><graphics x="3471.368151855469" y="1310.4415649414063"/><att type="string" name="shared_name" value="Rv0865"/></node>
<node id="430" label="Rv0866" aliasName="moaE2"><graphics x="3522.875476074219" y="1304.2692016601563"/><att type="string" name="shared_name" value="Rv0866"/></node>
<node id="431" label="Rv0869c" aliasName="moaA"><graphics x="3496.5916015625003" y="1316.4658569335938"/><att type="string" name="shared_name" value="Rv0869c"/></node>
<node id="432" label="Rv0984" aliasName="moaB2"><graphics x="3525.234301757813" y="1299.6095336914063"/><att type="string" name="shared_name" value="Rv0984"/></node>
<node id="433" label="Rv3109" aliasName="moaA1"><graphics x="3524.6668579101565" y="1335.2910522460938"/><att type="string" name="shared_name" value="Rv3109"/></node>
<node id="434" label="Rv3111" aliasName="moaC"><graphics x="3515.3276855468753" y="1323.0290893554688"/><att type="string" name="shared_name" value="Rv3111"/></node>
<node id="435" label="Rv3119" aliasName="moaE1"><graphics x="3526.582202148438" y="1278.5270141601563"/><att type="string" name="shared_name" value="Rv3119"/></node>
<node id="436" label="Rv3324c" aliasName="moaC"><graphics x="3494.449145507813" y="1298.0514282226563"/><att type="string" name="shared_name" value="Rv3324c"/></node>
<node id="437" label="Rv0444c" aliasName="Rv0444c"><graphics x="4127.148059082032" y="1061.4331420898438"/><att type="string" name="shared_name" value="Rv0444c"/></node>
<node id="438" label="Rv0445c" aliasName="sigK"><graphics x="4109.9760620117195" y="1039.4302124023438"/><att type="string" name="shared_name" value="Rv0445c"/></node>
<node id="439" label="Rv0448c" aliasName="Rv0448c"><graphics x="4092.610339355469" y="1055.1499389648438"/><att type="string" name="shared_name" value="Rv0448c"/></node>
<node id="440" label="Rv0449c" aliasName="Rv0449c"><graphics x="4093.4732543945315" y="1018.6089233398438"/><att type="string" name="shared_name" value="Rv0449c"/></node>
<node id="441" label="Rv0446c" aliasName="Rv0446c"><graphics x="4086.539538574219" y="1033.7185424804688"/><att type="string" name="shared_name" value="Rv0446c"/></node>
<node id="442" label="Rv0447c" aliasName="ufaA1"><graphics x="4088.5955688476565" y="1023.4315551757813"/><att type="string" name="shared_name" value="Rv0447c"/></node>
<node id="443" label="Rv0450c" aliasName="mmpL4"><graphics x="444.178698730469" y="3361.294989013672"/><att type="string" name="shared_name" value="Rv0450c"/></node>
<node id="444" label="Rv0451c" aliasName="mmpS4"><graphics x="429.470935058594" y="3371.290594482422"/><att type="string" name="shared_name" value="Rv0451c"/></node>
<node id="445" label="Rv0456c" aliasName="echA2"><graphics x="2528.311785888672" y="2933.0776809692384"/><att type="string" name="shared_name" value="Rv0456c"/></node>
<node id="446" label="Rv1346" aliasName="fadE14"><graphics x="2496.9439880371096" y="2893.0897888183595"/><att type="string" name="shared_name" value="Rv1346"/></node>
<node id="447" label="Rv0459" aliasName="Rv0459"><graphics x="2780.1558868408206" y="2747.2270568847657"/><att type="string" name="shared_name" value="Rv0459"/></node>
<node id="448" label="Rv0751c" aliasName="mmsB"><graphics x="2698.111254882813" y="2779.552099609375"/><att type="string" name="shared_name" value="Rv0751c"/></node>
<node id="449" label="Rv0753c" aliasName="mmsA"><graphics x="2711.0784179687503" y="2783.8420318603517"/><att type="string" name="shared_name" value="Rv0753c"/></node>
<node id="450" label="Rv1530" aliasName="adh"><graphics x="2781.1873199462893" y="2693.0554260253907"/><att type="string" name="shared_name" value="Rv1530"/></node>
<node id="451" label="Rv1862" aliasName="adhA"><graphics x="2759.950885009766" y="2701.269415283203"/><att type="string" name="shared_name" value="Rv1862"/></node>
<node id="452" label="Rv3045" aliasName="adhC"><graphics x="2810.2439453125003" y="2745.1823181152345"/><att type="string" name="shared_name" value="Rv3045"/></node>
<node id="453" label="Rv0462" aliasName="lpd"><graphics x="2911.3476974487307" y="2751.643896484375"/><att type="string" name="shared_name" value="Rv0462"/></node>
<node id="454" label="Rv0843" aliasName="Rv0843"><graphics x="2870.635066223145" y="2754.1799377441407"/><att type="string" name="shared_name" value="Rv0843"/></node>
<node id="455" label="Rv1248c" aliasName="kgd"><graphics x="2877.071894836426" y="2810.1435150146485"/><att type="string" name="shared_name" value="Rv1248c"/></node>
<node id="456" label="Rv2215" aliasName="dlaT"><graphics x="2873.3387786865237" y="2787.502249145508"/><att type="string" name="shared_name" value="Rv2215"/></node>
<node id="457" label="Rv2241" aliasName="aceE"><graphics x="2886.1297180175784" y="2794.5636810302735"/><att type="string" name="shared_name" value="Rv2241"/></node>
<node id="458" label="Rv2496c" aliasName="pdhB"><graphics x="2903.6263877868655" y="2773.0448669433595"/><att type="string" name="shared_name" value="Rv2496c"/></node>
<node id="459" label="Rv2497c" aliasName="pdhA"><graphics x="2928.9219810485843" y="2762.667333984375"/><att type="string" name="shared_name" value="Rv2497c"/></node>
<node id="460" label="Rv0467" aliasName="icl"><graphics x="2807.4149200439456" y="2902.4052490234376"/><att type="string" name="shared_name" value="Rv0467"/></node>
<node id="461" label="Rv1475c" aliasName="acn"><graphics x="2839.042063903809" y="2877.8444580078126"/><att type="string" name="shared_name" value="Rv1475c"/></node>
<node id="462" label="Rv0468" aliasName="fadB2"><graphics x="2536.618609619141" y="2778.462423706055"/><att type="string" name="shared_name" value="Rv0468"/></node>
<node id="463" label="Rv0905" aliasName="echA6"><graphics x="2528.3387634277346" y="2777.5837158203126"/><att type="string" name="shared_name" value="Rv0905"/></node>
<node id="464" label="Rv1071c" aliasName="echA9"><graphics x="2583.0992309570315" y="2761.270361328125"/><att type="string" name="shared_name" value="Rv1071c"/></node>
<node id="465" label="Rv1074c" aliasName="fadA3"><graphics x="2528.6294738769534" y="2794.158728027344"/><att type="string" name="shared_name" value="Rv1074c"/></node>
<node id="466" label="Rv1141c" aliasName="echA11"><graphics x="2539.999438476563" y="2753.447790527344"/><att type="string" name="shared_name" value="Rv1141c"/></node>
<node id="467" label="Rv1142c" aliasName="echA10"><graphics x="2540.364916992188" y="2780.4550537109376"/><att type="string" name="shared_name" value="Rv1142c"/></node>
<node id="468" label="Rv1472" aliasName="echA12"><graphics x="2557.0276672363284" y="2748.4894470214845"/><att type="string" name="shared_name" value="Rv1472"/></node>
<node id="469" label="Rv2486" aliasName="echA14"><graphics x="2467.308856201172" y="2798.1605590820313"/><att type="string" name="shared_name" value="Rv2486"/></node>
<node id="470" label="Rv2503c" aliasName="scoB"><graphics x="2572.8521301269534" y="2752.5179809570313"/><att type="string" name="shared_name" value="Rv2503c"/></node>
<node id="471" label="Rv2504c" aliasName="scoA"><graphics x="2570.085131835938" y="2795.6015228271485"/><att type="string" name="shared_name" value="Rv2504c"/></node>
<node id="472" label="Rv2679" aliasName="echA15"><graphics x="2498.081713867188" y="2744.5995544433595"/><att type="string" name="shared_name" value="Rv2679"/></node>
<node id="473" label="Rv3039c" aliasName="echA17"><graphics x="2537.1680175781253" y="2761.6339782714845"/><att type="string" name="shared_name" value="Rv3039c"/></node>
<node id="474" label="Rv2436" aliasName="rbsK"><graphics x="3038.7862884521487" y="2641.255194091797"/><att type="string" name="shared_name" value="Rv2436"/></node>
<node id="475" label="Rv3314c" aliasName="deoA"><graphics x="3121.712603759766" y="2769.194372558594"/><att type="string" name="shared_name" value="Rv3314c"/></node>
<node id="476" label="Rv0482" aliasName="murB"><graphics x="3384.1494934082034" y="3000.029463195801"/><att type="string" name="shared_name" value="Rv0482"/></node>
<node id="477" label="Rv1315" aliasName="murA"><graphics x="3329.5684997558596" y="2930.7097229003907"/><att type="string" name="shared_name" value="Rv1315"/></node>
<node id="478" label="Rv0488" aliasName="Rv0488"><graphics x="1000.8843872070315" y="1407.7915405273438"/><att type="string" name="shared_name" value="Rv0488"/></node>
<node id="479" label="Rv1985c" aliasName="Rv1985c"><graphics x="1007.761706542969" y="1389.8912719726563"/><att type="string" name="shared_name" value="Rv1985c"/></node>
<node id="480" label="Rv0489" aliasName="gpmA"><graphics x="2983.912953567505" y="2643.9634765625"/><att type="string" name="shared_name" value="Rv0489"/></node>
<node id="481" label="Rv2205c" aliasName="Rv2205c"><graphics x="2921.112569046021" y="2614.8476013183595"/><att type="string" name="shared_name" value="Rv2205c"/></node>
<node id="482" label="Rv0490" aliasName="senX3"><graphics x="5442.1826049804695" y="3693.6236938476563"/><att type="string" name="shared_name" value="Rv0490"/></node>
<node id="483" label="Rv0491" aliasName="regX3"><graphics x="5431.0087768554695" y="3680.510107421875"/><att type="string" name="shared_name" value="Rv0491"/></node>
<node id="484" label="Rv3246c" aliasName="mtrA"><graphics x="5455.0143920898445" y="3708.681005859375"/><att type="string" name="shared_name" value="Rv3246c"/></node>
<node id="485" label="Rv0496" aliasName="Rv0496"><graphics x="3227.353778076172" y="2278.476110839844"/><att type="string" name="shared_name" value="Rv0496"/></node>
<node id="486" label="Rv2984" aliasName="ppk"><graphics x="3221.8824340820315" y="2278.7590087890626"/><att type="string" name="shared_name" value="Rv2984"/></node>
<node id="487" label="Rv0500" aliasName="proC"><graphics x="3307.6450988769534" y="2816.482748413086"/><att type="string" name="shared_name" value="Rv0500"/></node>
<node id="488" label="Rv1187" aliasName="rocA"><graphics x="3270.1448242187503" y="2865.431494140625"/><att type="string" name="shared_name" value="Rv1187"/></node>
<node id="489" label="Rv2427c" aliasName="proA"><graphics x="3308.1117126464846" y="2762.455419921875"/><att type="string" name="shared_name" value="Rv2427c"/></node>
<node id="490" label="Rv0501" aliasName="galE2"><graphics x="3017.297755432129" y="2215.59677734375"/><att type="string" name="shared_name" value="Rv0501"/></node>
<node id="491" label="Rv0502" aliasName="Rv0502"><graphics x="3028.5085861206057" y="2179.876257324219"/><att type="string" name="shared_name" value="Rv0502"/></node>
<node id="492" label="Rv0506" aliasName="mmpS2"><graphics x="2937.022423934937" y="1156.5842651367188"/><att type="string" name="shared_name" value="Rv0506"/></node>
<node id="493" label="Rv0507" aliasName="mmpL2"><graphics x="2951.88569791317" y="1146.8086303710938"/><att type="string" name="shared_name" value="Rv0507"/></node>
<node id="494" label="Rv0509" aliasName="hemA"><graphics x="3097.4337493896487" y="3277.5297302246095"/><att type="string" name="shared_name" value="Rv0509"/></node>
<node id="495" label="Rv0510" aliasName="hemC"><graphics x="3116.5960266113284" y="3322.095526123047"/><att type="string" name="shared_name" value="Rv0510"/></node>
<node id="496" label="Rv0511" aliasName="hemD"><graphics x="3087.899172973633" y="3322.467596435547"/><att type="string" name="shared_name" value="Rv0511"/></node>
<node id="497" label="Rv0512" aliasName="hemB"><graphics x="3098.971469116211" y="3300.7997497558595"/><att type="string" name="shared_name" value="Rv0512"/></node>
<node id="498" label="Rv0524" aliasName="hemL"><graphics x="3101.3147766113284" y="3331.0619873046876"/><att type="string" name="shared_name" value="Rv0524"/></node>
<node id="499" label="Rv2678c" aliasName="hemE"><graphics x="3112.4265777587893" y="3357.1686462402345"/><att type="string" name="shared_name" value="Rv2678c"/></node>
<node id="500" label="Rv2847c" aliasName="cysG"><graphics x="3093.576922607422" y="3296.413916015625"/><att type="string" name="shared_name" value="Rv2847c"/></node>
<node id="501" label="Rv0520" aliasName="Rv0520"><graphics x="2966.1970893859866" y="2912.068472290039"/><att type="string" name="shared_name" value="Rv0520"/></node>
<node id="502" label="Rv0526" aliasName="Rv0526"><graphics x="3720.437731933594" y="312.24356689453134"/><att type="string" name="shared_name" value="Rv0526"/></node>
<node id="503" label="Rv0527" aliasName="ccdA"><graphics x="3702.711657714844" y="313.77359619140634"/><att type="string" name="shared_name" value="Rv0527"/></node>
<node id="504" label="Rv0528" aliasName="Rv0528"><graphics x="1788.671618652344" y="999.4132446289063"/><att type="string" name="shared_name" value="Rv0528"/></node>
<node id="505" label="Rv0529" aliasName="ccsA"><graphics x="1783.2440063476565" y="982.4779418945313"/><att type="string" name="shared_name" value="Rv0529"/></node>
<node id="506" label="Rv0904c" aliasName="accD3"><graphics x="2705.204867553711" y="2903.6996826171876"/><att type="string" name="shared_name" value="Rv0904c"/></node>
<node id="507" label="Rv1350" aliasName="fabG"><graphics x="2662.0958129882815" y="2929.626142883301"/><att type="string" name="shared_name" value="Rv1350"/></node>
<node id="508" label="Rv1483" aliasName="fabG1"><graphics x="2676.463580322266" y="2912.622984313965"/><att type="string" name="shared_name" value="Rv1483"/></node>
<node id="509" label="Rv1484" aliasName="inhA"><graphics x="2668.5166809082034" y="2931.5490783691407"/><att type="string" name="shared_name" value="Rv1484"/></node>
<node id="510" label="Rv2243" aliasName="fabD"><graphics x="2672.5697204589846" y="2899.454641723633"/><att type="string" name="shared_name" value="Rv2243"/></node>
<node id="511" label="Rv2245" aliasName="kasA"><graphics x="2686.8404418945315" y="2943.830015563965"/><att type="string" name="shared_name" value="Rv2245"/></node>
<node id="512" label="Rv2246" aliasName="kasB"><graphics x="2684.1626464843753" y="2923.245314025879"/><att type="string" name="shared_name" value="Rv2246"/></node>
<node id="513" label="Rv2947c" aliasName="pks15"><graphics x="2653.8918945312503" y="2952.9315017700196"/><att type="string" name="shared_name" value="Rv2947c"/></node>
<node id="514" label="Rv0534c" aliasName="menA"><graphics x="3150.7325012207034" y="3297.074072265625"/><att type="string" name="shared_name" value="Rv0534c"/></node>
<node id="515" label="Rv0548c" aliasName="menB"><graphics x="3128.0432617187503" y="3279.251745605469"/><att type="string" name="shared_name" value="Rv0548c"/></node>
<node id="516" label="Rv0555" aliasName="menD"><graphics x="3092.5452606201175" y="3250.947790527344"/><att type="string" name="shared_name" value="Rv0555"/></node>
<node id="517" label="Rv0558" aliasName="ubiE"><graphics x="3185.134524536133" y="3305.1100830078126"/><att type="string" name="shared_name" value="Rv0558"/></node>
<node id="518" label="Rv3853" aliasName="menG"><graphics x="3170.34323425293" y="3321.064825439453"/><att type="string" name="shared_name" value="Rv3853"/></node>
<node id="519" label="Rv3468c" aliasName="Rv3468c"><graphics x="3073.14947052002" y="2279.4914306640626"/><att type="string" name="shared_name" value="Rv3468c"/></node>
<node id="520" label="Rv0539" aliasName="Rv0539"><graphics x="4866.843127441407" y="2002.1266235351563"/><att type="string" name="shared_name" value="Rv0539"/></node>
<node id="521" label="Rv0540" aliasName="Rv0540"><graphics x="4849.5300170898445" y="1998.0493530273438"/><att type="string" name="shared_name" value="Rv0540"/></node>
<node id="522" label="Rv0542c" aliasName="menE"><graphics x="3147.9988433837893" y="3272.255224609375"/><att type="string" name="shared_name" value="Rv0542c"/></node>
<node id="523" label="Rv0553" aliasName="menC"><graphics x="3124.4475585937503" y="3263.845755004883"/><att type="string" name="shared_name" value="Rv0553"/></node>
<node id="524" label="Rv0545c" aliasName="pitA"><graphics x="4588.9238159179695" y="2280.4650024414063"/><att type="string" name="shared_name" value="Rv0545c"/></node>
<node id="525" label="Rv2281" aliasName="pitB"><graphics x="4571.167346191407" y="2281.720739746094"/><att type="string" name="shared_name" value="Rv2281"/></node>
<node id="526" label="Rv3215" aliasName="entC"><graphics x="2971.8896705627444" y="3155.8511184692384"/><att type="string" name="shared_name" value="Rv3215"/></node>
<node id="527" label="Rv0562" aliasName="grcC1"><graphics x="2939.1557142257693" y="2352.4422973632813"/><att type="string" name="shared_name" value="Rv0562"/></node>
<node id="528" label="Rv0989c" aliasName="grcC2"><graphics x="2945.2506610870364" y="2375.55771484375"/><att type="string" name="shared_name" value="Rv0989c"/></node>
<node id="529" label="Rv2173" aliasName="idsA2"><graphics x="2937.3098785400393" y="2388.734899902344"/><att type="string" name="shared_name" value="Rv2173"/></node>
<node id="530" label="Rv3383c" aliasName="idsB"><graphics x="2924.154561233521" y="2386.2318481445313"/><att type="string" name="shared_name" value="Rv3383c"/></node>
<node id="531" label="Rv0564c" aliasName="gpsA"><graphics x="2551.7529785156253" y="2532.3855041503907"/><att type="string" name="shared_name" value="Rv0564c"/></node>
<node id="532" label="Rv2482c" aliasName="plsB2"><graphics x="2552.656512451172" y="2563.1584533691407"/><att type="string" name="shared_name" value="Rv2482c"/></node>
<node id="533" label="Rv0570" aliasName="nrdZ"><graphics x="3127.5408660888675" y="2710.9979919433595"/><att type="string" name="shared_name" value="Rv0570"/></node>
<node id="534" label="Rv0733" aliasName="adk"><graphics x="3144.850100708008" y="2714.967352294922"/><att type="string" name="shared_name" value="Rv0733"/></node>
<node id="535" label="Rv1981c" aliasName="nrdF1"><graphics x="3144.0366851806643" y="2675.854559326172"/><att type="string" name="shared_name" value="Rv1981c"/></node>
<node id="536" label="Rv2783c" aliasName="gpsI"><graphics x="3168.143481445313" y="2673.263708496094"/><att type="string" name="shared_name" value="Rv2783c"/></node>
<node id="537" label="Rv3048c" aliasName="nrdF2"><graphics x="3174.4290496826175" y="2700.581091308594"/><att type="string" name="shared_name" value="Rv3048c"/></node>
<node id="538" label="Rv3051c" aliasName="nrdE"><graphics x="3169.2660095214846" y="2694.1569580078126"/><att type="string" name="shared_name" value="Rv3051c"/></node>
<node id="539" label="Rv3247c" aliasName="tmk"><graphics x="3055.9476196289065" y="2753.7262634277345"/><att type="string" name="shared_name" value="Rv3247c"/></node>
<node id="540" label="Rv0571c" aliasName="Rv0571c"><graphics x="5393.7778198242195" y="2067.1435302734376"/><att type="string" name="shared_name" value="Rv0571c"/></node>
<node id="541" label="Rv2143" aliasName="Rv2143"><graphics x="5376.6586791992195" y="2062.30869140625"/><att type="string" name="shared_name" value="Rv2143"/></node>
<node id="542" label="Rv0573c" aliasName="null"><graphics x="3314.979174804688" y="2894.282080078125"/><att type="string" name="shared_name" value="Rv0573c"/></node>
<node id="543" label="Rv2043c" aliasName="pncA"><graphics x="3376.8255798339846" y="2888.1783813476563"/><att type="string" name="shared_name" value="Rv2043c"/></node>
<node id="544" label="Rv2421c" aliasName="nadD"><graphics x="3277.821520996094" y="2895.6188262939454"/><att type="string" name="shared_name" value="Rv2421c"/></node>
<node id="545" label="Rv0576" aliasName="Rv0576"><graphics x="4804.3430053710945" y="4261.160681152343"/><att type="string" name="shared_name" value="Rv0576"/></node>
<node id="546" label="Rv0577" aliasName="TB27.3"><graphics x="4818.330676269532" y="4272.134802246093"/><att type="string" name="shared_name" value="Rv0577"/></node>
<node id="547" label="Rv0586" aliasName="Rv0586"><graphics x="1899.174304199219" y="4125.680212402343"/><att type="string" name="shared_name" value="Rv0586"/></node>
<node id="548" label="Rv0589" aliasName="mce2A"><graphics x="1954.7595703125003" y="4105.147497558593"/><att type="string" name="shared_name" value="Rv0589"/></node>
<node id="549" label="Rv0587" aliasName="yrbE2A"><graphics x="1919.6976196289065" y="4150.483679199218"/><att type="string" name="shared_name" value="Rv0587"/></node>
<node id="550" label="Rv0588" aliasName="yrbE2B"><graphics x="1964.319567871094" y="4140.954748535156"/><att type="string" name="shared_name" value="Rv0588"/></node>
<node id="551" label="Rv0590" aliasName="mce2B"><graphics x="1948.7329589843753" y="4090.7845825195313"/><att type="string" name="shared_name" value="Rv0590"/></node>
<node id="552" label="Rv0592" aliasName="mce2D"><graphics x="1975.118395996094" y="4145.168737792968"/><att type="string" name="shared_name" value="Rv0592"/></node>
<node id="553" label="Rv0590A" aliasName="null"><graphics x="1980.8990966796878" y="4118.404577636718"/><att type="string" name="shared_name" value="Rv0590A"/></node>
<node id="554" label="Rv0591" aliasName="mce2C"><graphics x="1947.303454589844" y="4102.455725097656"/><att type="string" name="shared_name" value="Rv0591"/></node>
<node id="555" label="Rv0593" aliasName="lprL"><graphics x="1958.8167602539065" y="4124.662390136718"/><att type="string" name="shared_name" value="Rv0593"/></node>
<node id="556" label="Rv0594" aliasName="mce2F"><graphics x="1942.0787841796878" y="4127.580969238281"/><att type="string" name="shared_name" value="Rv0594"/></node>
<node id="557" label="Rv1971" aliasName="mce3F"><graphics x="2011.064929199219" y="4165.144689941406"/><att type="string" name="shared_name" value="Rv1971"/></node>
<node id="558" label="Rv3497c" aliasName="mce4C"><graphics x="2004.818835449219" y="4073.4508422851563"/><att type="string" name="shared_name" value="Rv3497c"/></node>
<node id="559" label="Rv0600c" aliasName="Rv0600c"><graphics x="3952.8990356445315" y="837.9459594726563"/><att type="string" name="shared_name" value="Rv0600c"/></node>
<node id="560" label="Rv0601c" aliasName="Rv0601c"><graphics x="3955.260729980469" y="819.3126586914063"/><att type="string" name="shared_name" value="Rv0601c"/></node>
<node id="561" label="Rv0602c" aliasName="tcrA"><graphics x="3957.592456054688" y="801.1837524414063"/><att type="string" name="shared_name" value="Rv0602c"/></node>
<node id="562" label="Rv0608" aliasName="Rv0608"><graphics x="2038.5096313476565" y="4624.618811035156"/><att type="string" name="shared_name" value="Rv0608"/></node>
<node id="563" label="Rv0609" aliasName="Rv0609"><graphics x="2029.209460449219" y="4609.459265136718"/><att type="string" name="shared_name" value="Rv0609"/></node>
<node id="564" label="Rv0618" aliasName="galTa"><graphics x="3081.80710144043" y="2236.7982543945313"/><att type="string" name="shared_name" value="Rv0618"/></node>
<node id="565" label="Rv0619" aliasName="galTb"><graphics x="3096.1432067871096" y="2263.7634033203126"/><att type="string" name="shared_name" value="Rv0619"/></node>
<node id="566" label="Rv0620" aliasName="galK"><graphics x="3074.2991821289065" y="2221.584020996094"/><att type="string" name="shared_name" value="Rv0620"/></node>
<node id="567" label="Rv0623" aliasName="Rv0623"><graphics x="5251.7040893554695" y="4403.200231933593"/><att type="string" name="shared_name" value="Rv0623"/></node>
<node id="568" label="Rv0624" aliasName="Rv0624"><graphics x="5269.4304077148445" y="4401.743688964843"/><att type="string" name="shared_name" value="Rv0624"/></node>
<node id="569" label="Rv0626" aliasName="Rv0626"><graphics x="4775.424182128907" y="1259.6251586914063"/><att type="string" name="shared_name" value="Rv0626"/></node>
<node id="570" label="Rv0627" aliasName="Rv0627"><graphics x="4763.1848022460945" y="1246.7213500976563"/><att type="string" name="shared_name" value="Rv0627"/></node>
<node id="571" label="Rv0629c" aliasName="recD"><graphics x="4376.7565795898445" y="2005.8627075195313"/><att type="string" name="shared_name" value="Rv0629c"/></node>
<node id="572" label="Rv0630c" aliasName="recB"><graphics x="4370.447863769532" y="1989.2496704101563"/><att type="string" name="shared_name" value="Rv0630c"/></node>
<node id="573" label="Rv0631c" aliasName="recC"><graphics x="4359.2065307617195" y="2003.0384887695313"/><att type="string" name="shared_name" value="Rv0631c"/></node>
<node id="574" label="Rv0632c" aliasName="echA3"><graphics x="2414.5435058593753" y="2761.083044433594"/><att type="string" name="shared_name" value="Rv0632c"/></node>
<node id="575" label="Rv1715" aliasName="fadB3"><graphics x="2541.2200500488284" y="2767.9474548339845"/><att type="string" name="shared_name" value="Rv1715"/></node>
<node id="576" label="Rv1882c" aliasName="Rv1882c"><graphics x="2318.0526000976565" y="2744.8957275390626"/><att type="string" name="shared_name" value="Rv1882c"/></node>
<node id="577" label="Rv0634B" aliasName="null"><graphics x="3276.2405273437503" y="2679.843786621094"/><att type="string" name="shared_name" value="Rv0634B"/></node>
<node id="578" label="Rv0640" aliasName="rplK"><graphics x="3259.6987792968753" y="2613.169500732422"/><att type="string" name="shared_name" value="Rv0640"/></node>
<node id="579" label="Rv0641" aliasName="rplA"><graphics x="3253.531207275391" y="2600.575048828125"/><att type="string" name="shared_name" value="Rv0641"/></node>
<node id="580" label="Rv0635" aliasName="Rv0635"><graphics x="3610.5959960937503" y="4849.171911621093"/><att type="string" name="shared_name" value="Rv0635"/></node>
<node id="581" label="Rv0636" aliasName="Rv0636"><graphics x="3624.061755371094" y="4862.783850097656"/><att type="string" name="shared_name" value="Rv0636"/></node>
<node id="582" label="Rv0637" aliasName="Rv0637"><graphics x="3637.708666992188" y="4876.580725097656"/><att type="string" name="shared_name" value="Rv0637"/></node>
<node id="583" label="Rv0639" aliasName="nusG"><graphics x="3298.9402648925784" y="2593.92978515625"/><att type="string" name="shared_name" value="Rv0639"/></node>
<node id="584" label="Rv0668" aliasName="rpoC"><graphics x="3204.088854980469" y="2625.4916137695313"/><att type="string" name="shared_name" value="Rv0668"/></node>
<node id="585" label="Rv1297" aliasName="rho"><graphics x="3354.994860839844" y="2591.8187622070313"/><att type="string" name="shared_name" value="Rv1297"/></node>
<node id="586" label="Rv2533c" aliasName="nusB"><graphics x="3406.431567382813" y="2533.908728027344"/><att type="string" name="shared_name" value="Rv2533c"/></node>
<node id="587" label="Rv2841c" aliasName="nusA"><graphics x="3324.5349914550784" y="2626.8778747558595"/><att type="string" name="shared_name" value="Rv2841c"/></node>
<node id="588" label="Rv0651" aliasName="rplJ"><graphics x="3263.979663085938" y="2595.4955505371095"/><att type="string" name="shared_name" value="Rv0651"/></node>
<node id="589" label="Rv0682" aliasName="rpsL"><graphics x="3232.0196411132815" y="2589.053839111328"/><att type="string" name="shared_name" value="Rv0682"/></node>
<node id="590" label="Rv0683" aliasName="rpsG"><graphics x="3247.8377258300784" y="2609.5604919433595"/><att type="string" name="shared_name" value="Rv0683"/></node>
<node id="591" label="Rv0684" aliasName="fusA1"><graphics x="3238.010028076172" y="2575.7038635253907"/><att type="string" name="shared_name" value="Rv0684"/></node>
<node id="592" label="Rv0685" aliasName="tuf"><graphics x="3235.0511657714846" y="2578.1039794921876"/><att type="string" name="shared_name" value="Rv0685"/></node>
<node id="593" label="Rv0701" aliasName="rplC"><graphics x="3236.9302551269534" y="2586.3754028320313"/><att type="string" name="shared_name" value="Rv0701"/></node>
<node id="594" label="Rv0703" aliasName="rplW"><graphics x="3284.4456970214846" y="2600.280798339844"/><att type="string" name="shared_name" value="Rv0703"/></node>
<node id="595" label="Rv0704" aliasName="rplB"><graphics x="3252.904315185547" y="2570.7780822753907"/><att type="string" name="shared_name" value="Rv0704"/></node>
<node id="596" label="Rv0706" aliasName="rplV"><graphics x="3249.183032226563" y="2590.684637451172"/><att type="string" name="shared_name" value="Rv0706"/></node>
<node id="597" label="Rv0708" aliasName="rplP"><graphics x="3251.5300781250003" y="2604.2309631347657"/><att type="string" name="shared_name" value="Rv0708"/></node>
<node id="598" label="Rv0714" aliasName="rplN"><graphics x="3254.5291931152346" y="2590.7916625976563"/><att type="string" name="shared_name" value="Rv0714"/></node>
<node id="599" label="Rv0715" aliasName="rplX"><graphics x="3268.5885192871096" y="2599.316473388672"/><att type="string" name="shared_name" value="Rv0715"/></node>
<node id="600" label="Rv0716" aliasName="rplE"><graphics x="3246.724078369141" y="2604.05185546875"/><att type="string" name="shared_name" value="Rv0716"/></node>
<node id="601" label="Rv0718" aliasName="rpsH"><graphics x="3258.040942382813" y="2588.3052734375"/><att type="string" name="shared_name" value="Rv0718"/></node>
<node id="602" label="Rv0719" aliasName="rplF"><graphics x="3274.2303039550784" y="2595.0973571777345"/><att type="string" name="shared_name" value="Rv0719"/></node>
<node id="603" label="Rv0720" aliasName="rplR"><graphics x="3248.3264953613284" y="2586.526251220703"/><att type="string" name="shared_name" value="Rv0720"/></node>
<node id="604" label="Rv0723" aliasName="rplO"><graphics x="3263.838824462891" y="2579.239324951172"/><att type="string" name="shared_name" value="Rv0723"/></node>
<node id="605" label="Rv3443c" aliasName="rplM"><graphics x="3273.8113891601565" y="2602.8082641601563"/><att type="string" name="shared_name" value="Rv3443c"/></node>
<node id="606" label="Rv3456c" aliasName="rplQ"><graphics x="3262.316180419922" y="2594.7792114257813"/><att type="string" name="shared_name" value="Rv3456c"/></node>
<node id="607" label="Rv0705" aliasName="rpsS"><graphics x="3242.424548339844" y="2587.203466796875"/><att type="string" name="shared_name" value="Rv0705"/></node>
<node id="608" label="Rv2442c" aliasName="rplU"><graphics x="3292.1145812988284" y="2615.144903564453"/><att type="string" name="shared_name" value="Rv2442c"/></node>
<node id="609" label="Rv3457c" aliasName="rpoA"><graphics x="3252.384448242188" y="2610.3666137695313"/><att type="string" name="shared_name" value="Rv3457c"/></node>
<node id="610" label="Rv3458c" aliasName="rpsD"><graphics x="3257.9849731445315" y="2583.7587951660157"/><att type="string" name="shared_name" value="Rv3458c"/></node>
<node id="611" label="Rv3459c" aliasName="rpsK"><graphics x="3246.498980712891" y="2577.5316528320313"/><att type="string" name="shared_name" value="Rv3459c"/></node>
<node id="612" label="Rv0644c" aliasName="mmaA2"><graphics x="2936.902599525452" y="2922.872106933594"/><att type="string" name="shared_name" value="Rv0644c"/></node>
<node id="613" label="Rv0650" aliasName="Rv0650"><graphics x="2989.4323799133304" y="2539.8110107421876"/><att type="string" name="shared_name" value="Rv0650"/></node>
<node id="614" label="Rv0946c" aliasName="pgi"><graphics x="3044.970874023438" y="2554.8392700195313"/><att type="string" name="shared_name" value="Rv0946c"/></node>
<node id="615" label="Rv2890c" aliasName="rpsB"><graphics x="3228.9154235839846" y="2620.333044433594"/><att type="string" name="shared_name" value="Rv2890c"/></node>
<node id="616" label="Rv1699" aliasName="pyrG"><graphics x="3156.44772644043" y="2690.086004638672"/><att type="string" name="shared_name" value="Rv1699"/></node>
<node id="617" label="Rv2583c" aliasName="relA"><graphics x="3174.722903442383" y="2674.357977294922"/><att type="string" name="shared_name" value="Rv2583c"/></node>
<node id="618" label="Rv2710" aliasName="sigB"><graphics x="3306.5220825195315" y="2551.3270935058595"/><att type="string" name="shared_name" value="Rv2710"/></node>
<node id="619" label="Rv1144" aliasName="Rv1144"><graphics x="2554.560565185547" y="2797.233236694336"/><att type="string" name="shared_name" value="Rv1144"/></node>
<node id="620" label="Rv0676c" aliasName="mmpL5"><graphics x="5010.2331420898445" y="4168.684973144531"/><att type="string" name="shared_name" value="Rv0676c"/></node>
<node id="621" label="Rv0677c" aliasName="mmpS5"><graphics x="5027.2299682617195" y="4173.938879394531"/><att type="string" name="shared_name" value="Rv0677c"/></node>
<node id="622" label="Rv0717" aliasName="rpsN"><graphics x="3261.2486755371096" y="2574.139227294922"/><att type="string" name="shared_name" value="Rv0717"/></node>
<node id="623" label="Rv2056c" aliasName="rpsN"><graphics x="3246.304217529297" y="2576.7921508789063"/><att type="string" name="shared_name" value="Rv2056c"/></node>
<node id="624" label="Rv2882c" aliasName="frr"><graphics x="3161.803454589844" y="2606.0009826660157"/><att type="string" name="shared_name" value="Rv2882c"/></node>
<node id="625" label="Rv2889c" aliasName="tsf"><graphics x="3196.991397094727" y="2589.6254333496095"/><att type="string" name="shared_name" value="Rv2889c"/></node>
<node id="626" label="Rv0692" aliasName="Rv0692"><graphics x="2694.2520629882815" y="763.7162231445313"/><att type="string" name="shared_name" value="Rv0692"/></node>
<node id="627" label="Rv0693" aliasName="pqqE"><graphics x="2678.998736572266" y="772.8541625976563"/><att type="string" name="shared_name" value="Rv0693"/></node>
<node id="628" label="Rv0694" aliasName="lldD1"><graphics x="2885.859767150879" y="2880.214437866211"/><att type="string" name="shared_name" value="Rv0694"/></node>
<node id="629" label="Rv0696" aliasName="Rv0696"><graphics x="2957.75876493454" y="2204.047888183594"/><att type="string" name="shared_name" value="Rv0696"/></node>
<node id="630" label="Rv3265c" aliasName="wbbL1"><graphics x="2961.1272651672366" y="2224.497106933594"/><att type="string" name="shared_name" value="Rv3265c"/></node>
<node id="631" label="Rv0732" aliasName="secY"><graphics x="3224.7718078613284" y="2595.4321350097657"/><att type="string" name="shared_name" value="Rv0732"/></node>
<node id="632" label="Rv3461c" aliasName="rpmJ"><graphics x="3264.8091613769534" y="2614.9823669433595"/><att type="string" name="shared_name" value="Rv3461c"/></node>
<node id="633" label="Rv0709" aliasName="rpmC"><graphics x="3275.395983886719" y="2557.7975830078126"/><att type="string" name="shared_name" value="Rv0709"/></node>
<node id="634" label="Rv2904c" aliasName="rplS"><graphics x="3301.7953063964846" y="2585.4942993164063"/><att type="string" name="shared_name" value="Rv2904c"/></node>
<node id="635" label="Rv0722" aliasName="rpmD"><graphics x="3266.222857666016" y="2597.918005371094"/><att type="string" name="shared_name" value="Rv0722"/></node>
<node id="636" label="Rv2412" aliasName="rpsT"><graphics x="3293.882006835938" y="2631.210028076172"/><att type="string" name="shared_name" value="Rv2412"/></node>
<node id="637" label="Rv0727c" aliasName="fucA"><graphics x="2865.5765411376956" y="2591.2460693359376"/><att type="string" name="shared_name" value="Rv0727c"/></node>
<node id="638" label="Rv0728c" aliasName="serA2"><graphics x="2886.642825317383" y="2616.7243103027345"/><att type="string" name="shared_name" value="Rv0728c"/></node>
<node id="639" label="Rv0884c" aliasName="serC"><graphics x="2884.1508132934573" y="2662.340673828125"/><att type="string" name="shared_name" value="Rv0884c"/></node>
<node id="640" label="Rv0734" aliasName="mapA"><graphics x="3199.130404663086" y="2668.110876464844"/><att type="string" name="shared_name" value="Rv0734"/></node>
<node id="641" label="Rv3240c" aliasName="secA1"><graphics x="3187.419207763672" y="2567.554266357422"/><att type="string" name="shared_name" value="Rv3240c"/></node>
<node id="642" label="Rv3610c" aliasName="ftsH"><graphics x="3167.1111785888675" y="2541.831610107422"/><att type="string" name="shared_name" value="Rv3610c"/></node>
<node id="643" label="Rv2584c" aliasName="apt"><graphics x="3133.461383056641" y="2785.9452575683595"/><att type="string" name="shared_name" value="Rv2584c"/></node>
<node id="644" label="Rv0752c" aliasName="fadE9"><graphics x="2579.892596435547" y="2824.491522216797"/><att type="string" name="shared_name" value="Rv0752c"/></node>
<node id="645" label="Rv3563" aliasName="fadE32"><graphics x="2543.742694091797" y="2846.418096923828"/><att type="string" name="shared_name" value="Rv3563"/></node>
<node id="646" label="Rv3564" aliasName="fadE33"><graphics x="2531.3111145019534" y="2863.3884033203126"/><att type="string" name="shared_name" value="Rv3564"/></node>
<node id="647" label="Rv0770" aliasName="Rv0770"><graphics x="2704.4983398437503" y="2751.756719970703"/><att type="string" name="shared_name" value="Rv0770"/></node>
<node id="648" label="Rv2502c" aliasName="accD1"><graphics x="2632.412768554688" y="2811.498419189453"/><att type="string" name="shared_name" value="Rv2502c"/></node>
<node id="649" label="Rv0757" aliasName="phoP"><graphics x="1328.9510375976565" y="5052.798864746093"/><att type="string" name="shared_name" value="Rv0757"/></node>
<node id="650" label="Rv0758" aliasName="phoR"><graphics x="1317.284655761719" y="5066.205114746093"/><att type="string" name="shared_name" value="Rv0758"/></node>
<node id="651" label="Rv0762c" aliasName="Rv0762c"><graphics x="2090.088854980469" y="2676.0236267089845"/><att type="string" name="shared_name" value="Rv0762c"/></node>
<node id="652" label="Rv0763c" aliasName="Rv0763c"><graphics x="2100.611743164063" y="2687.1569885253907"/><att type="string" name="shared_name" value="Rv0763c"/></node>
<node id="653" label="Rv0764c" aliasName="cyp51"><graphics x="2118.9636718750003" y="2713.3263610839845"/><att type="string" name="shared_name" value="Rv0764c"/></node>
<node id="654" label="Rv0767c" aliasName="Rv0767c"><graphics x="2081.191149902344" y="2651.948370361328"/><att type="string" name="shared_name" value="Rv0767c"/></node>
<node id="655" label="Rv3252c" aliasName="alkB"><graphics x="2725.119128417969" y="2693.2343811035157"/><att type="string" name="shared_name" value="Rv3252c"/></node>
<node id="656" label="Rv0771" aliasName="Rv0771"><graphics x="2662.972644042969" y="2725.696905517578"/><att type="string" name="shared_name" value="Rv0771"/></node>
<node id="657" label="Rv0780" aliasName="hemH"><graphics x="3064.5537750244143" y="2888.4460052490235"/><att type="string" name="shared_name" value="Rv0780"/></node>
<node id="658" label="Rv0788" aliasName="purQ"><graphics x="3051.977252197266" y="2838.960485839844"/><att type="string" name="shared_name" value="Rv0788"/></node>
<node id="659" label="Rv0803" aliasName="purL"><graphics x="3051.1023361206057" y="2832.7328094482423"/><att type="string" name="shared_name" value="Rv0803"/></node>
<node id="660" label="Rv0808" aliasName="purF"><graphics x="3094.833438110352" y="2857.662619018555"/><att type="string" name="shared_name" value="Rv0808"/></node>
<node id="661" label="Rv0809" aliasName="purM"><graphics x="3047.348895263672" y="2844.75693359375"/><att type="string" name="shared_name" value="Rv0809"/></node>
<node id="662" label="Rv3276c" aliasName="purK"><graphics x="3054.781108093262" y="2890.8888916015626"/><att type="string" name="shared_name" value="Rv3276c"/></node>
<node id="663" label="Rv2855" aliasName="mtr"><graphics x="4425.271350097657" y="3593.7347778320313"/><att type="string" name="shared_name" value="Rv2855"/></node>
<node id="664" label="Rv1602" aliasName="hisH"><graphics x="3012.0037261962893" y="3035.5770758628846"/><att type="string" name="shared_name" value="Rv1602"/></node>
<node id="665" label="Rv1659" aliasName="argH"><graphics x="3218.766619873047" y="2891.851202392578"/><att type="string" name="shared_name" value="Rv1659"/></node>
<node id="666" label="Rv0781" aliasName="ptrBa"><graphics x="337.602282714844" y="3177.682669067383"/><att type="string" name="shared_name" value="Rv0781"/></node>
<node id="667" label="Rv0782" aliasName="ptrBb"><graphics x="323.087878417969" y="3187.9660705566407"/><att type="string" name="shared_name" value="Rv0782"/></node>
<node id="668" label="Rv0787A" aliasName="null"><graphics x="3058.8352844238284" y="2859.6840423583985"/><att type="string" name="shared_name" value="Rv0787A"/></node>
<node id="669" label="Rv0794c" aliasName="Rv0794c"><graphics x="2897.730689239502" y="2785.3317779541017"/><att type="string" name="shared_name" value="Rv0794c"/></node>
<node id="670" label="Rv0798c" aliasName="cfp29"><graphics x="4245.681506347657" y="1686.7969116210938"/><att type="string" name="shared_name" value="Rv0798c"/></node>
<node id="671" label="Rv0799c" aliasName="Rv0799c"><graphics x="4236.3361694335945" y="1701.9311889648438"/><att type="string" name="shared_name" value="Rv0799c"/></node>
<node id="672" label="Rv1017c" aliasName="prsA"><graphics x="3095.586871337891" y="2676.5033630371095"/><att type="string" name="shared_name" value="Rv1017c"/></node>
<node id="673" label="Rv1383" aliasName="carA"><graphics x="3138.49801940918" y="2864.0483459472657"/><att type="string" name="shared_name" value="Rv1383"/></node>
<node id="674" label="Rv1384" aliasName="carB"><graphics x="3149.4619934082034" y="2865.737142944336"/><att type="string" name="shared_name" value="Rv1384"/></node>
<node id="675" label="Rv2220" aliasName="glnA1"><graphics x="3125.4175598144534" y="2918.506986999512"/><att type="string" name="shared_name" value="Rv2220"/></node>
<node id="676" label="Rv2222c" aliasName="glnA2"><graphics x="3117.551501464844" y="2900.321157836914"/><att type="string" name="shared_name" value="Rv2222c"/></node>
<node id="677" label="Rv2438c" aliasName="nadE"><graphics x="3183.1187164306643" y="2865.042272949219"/><att type="string" name="shared_name" value="Rv2438c"/></node>
<node id="678" label="Rv3396c" aliasName="guaA"><graphics x="3117.7657806396487" y="2836.2411102294923"/><att type="string" name="shared_name" value="Rv3396c"/></node>
<node id="679" label="Rv3436c" aliasName="glmS"><graphics x="3133.7210266113284" y="2845.6649536132813"/><att type="string" name="shared_name" value="Rv3436c"/></node>
<node id="680" label="Rv3859c" aliasName="gltB"><graphics x="3125.599780273438" y="2881.6417755126954"/><att type="string" name="shared_name" value="Rv3859c"/></node>
<node id="681" label="Rv0819" aliasName="Rv0819"><graphics x="2943.9712011337283" y="2969.9533599853517"/><att type="string" name="shared_name" value="Rv0819"/></node>
<node id="682" label="Rv2130c" aliasName="cysS"><graphics x="2949.407081317902" y="2949.518087768555"/><att type="string" name="shared_name" value="Rv2130c"/></node>
<node id="683" label="Rv0820" aliasName="phoT"><graphics x="4679.5488159179695" y="2533.1891235351563"/><att type="string" name="shared_name" value="Rv0820"/></node>
<node id="684" label="Rv0821c" aliasName="phoY2"><graphics x="4672.3356811523445" y="2542.923132324219"/><att type="string" name="shared_name" value="Rv0821c"/></node>
<node id="685" label="Rv0929" aliasName="pstC2"><graphics x="4674.285510253907" y="2502.9303344726563"/><att type="string" name="shared_name" value="Rv0929"/></node>
<node id="686" label="Rv0930" aliasName="pstA1"><graphics x="4656.442980957032" y="2514.31552734375"/><att type="string" name="shared_name" value="Rv0930"/></node>
<node id="687" label="Rv0935" aliasName="pstC1"><graphics x="4667.7722045898445" y="2498.604345703125"/><att type="string" name="shared_name" value="Rv0935"/></node>
<node id="688" label="Rv0936" aliasName="pstA2"><graphics x="4678.341906738282" y="2486.758154296875"/><att type="string" name="shared_name" value="Rv0936"/></node>
<node id="689" label="Rv3301c" aliasName="phoY1"><graphics x="4694.0265991210945" y="2501.5463623046876"/><att type="string" name="shared_name" value="Rv3301c"/></node>
<node id="690" label="Rv0836c" aliasName="Rv0836c"><graphics x="1684.079333496094" y="1258.1843627929688"/><att type="string" name="shared_name" value="Rv0836c"/></node>
<node id="691" label="Rv0837c" aliasName="Rv0837c"><graphics x="1688.2896606445315" y="1275.4444946289063"/><att type="string" name="shared_name" value="Rv0837c"/></node>
<node id="692" label="Rv1127c" aliasName="ppdK"><graphics x="2941.824571800232" y="2717.2080139160157"/><att type="string" name="shared_name" value="Rv1127c"/></node>
<node id="693" label="Rv3303c" aliasName="lpdA"><graphics x="2888.769259643555" y="2756.020788574219"/><att type="string" name="shared_name" value="Rv3303c"/></node>
<node id="694" label="Rv0844c" aliasName="narL"><graphics x="1096.5672485351565" y="4200.317907714843"/><att type="string" name="shared_name" value="Rv0844c"/></node>
<node id="695" label="Rv0845" aliasName="Rv0845"><graphics x="1104.728015136719" y="4216.122961425781"/><att type="string" name="shared_name" value="Rv0845"/></node>
<node id="696" label="Rv0849" aliasName="Rv0849"><graphics x="3004.4318649291995" y="2927.1837524414063"/><att type="string" name="shared_name" value="Rv0849"/></node>
<node id="697" label="Rv0858c" aliasName="Rv0858c"><graphics x="3424.9720336914065" y="2960.925688171387"/><att type="string" name="shared_name" value="Rv0858c"/></node>
<node id="698" label="Rv1202" aliasName="dapE"><graphics x="3393.927722167969" y="2966.0551055908204"/><att type="string" name="shared_name" value="Rv1202"/></node>
<node id="699" label="Rv0975c" aliasName="fadE13"><graphics x="2574.4940063476565" y="2772.8539489746095"/><att type="string" name="shared_name" value="Rv0975c"/></node>
<node id="700" label="Rv1933c" aliasName="fadE18"><graphics x="2563.7689392089846" y="2873.751821899414"/><att type="string" name="shared_name" value="Rv1933c"/></node>
<node id="701" label="Rv1934c" aliasName="fadE17"><graphics x="2548.8641540527346" y="2847.7785095214845"/><att type="string" name="shared_name" value="Rv1934c"/></node>
<node id="702" label="Rv3504" aliasName="fadE26"><graphics x="2562.5000488281253" y="2848.808966064453"/><att type="string" name="shared_name" value="Rv3504"/></node>
<node id="703" label="Rv3543c" aliasName="fadE29"><graphics x="2515.185778808594" y="2843.4675201416017"/><att type="string" name="shared_name" value="Rv3543c"/></node>
<node id="704" label="Rv3560c" aliasName="fadE30"><graphics x="2542.4871093750003" y="2867.115774536133"/><att type="string" name="shared_name" value="Rv3560c"/></node>
<node id="705" label="Rv3562" aliasName="fadE31"><graphics x="2555.843463134766" y="2854.9552215576173"/><att type="string" name="shared_name" value="Rv3562"/></node>
<node id="706" label="Rv0972c" aliasName="fadE12"><graphics x="2553.569567871094" y="2791.3544067382813"/><att type="string" name="shared_name" value="Rv0972c"/></node>
<node id="707" label="Rv2505c" aliasName="fadD35"><graphics x="2515.755145263672" y="2804.0209411621095"/><att type="string" name="shared_name" value="Rv2505c"/></node>
<node id="708" label="Rv3373" aliasName="echA18"><graphics x="2593.702075195313" y="2745.6000122070313"/><att type="string" name="shared_name" value="Rv3373"/></node>
<node id="709" label="Rv0994" aliasName="moeA1"><graphics x="3498.4922363281253" y="1331.7407592773438"/><att type="string" name="shared_name" value="Rv0994"/></node>
<node id="710" label="Rv0875c" aliasName="Rv0875c"><graphics x="1523.3926879882815" y="4853.025915527343"/><att type="string" name="shared_name" value="Rv0875c"/></node>
<node id="711" label="Rv0876c" aliasName="Rv0876c"><graphics x="1536.491442871094" y="4865.043615722656"/><att type="string" name="shared_name" value="Rv0876c"/></node>
<node id="712" label="Rv0880" aliasName="Rv0880"><graphics x="5209.5224487304695" y="1768.8804077148438"/><att type="string" name="shared_name" value="Rv0880"/></node>
<node id="713" label="Rv0881" aliasName="Rv0881"><graphics x="5216.6313354492195" y="1752.5741333007813"/><att type="string" name="shared_name" value="Rv0881"/></node>
<node id="714" label="Rv2996c" aliasName="serA1"><graphics x="2898.3199493408206" y="2636.3940185546876"/><att type="string" name="shared_name" value="Rv2996c"/></node>
<node id="715" label="Rv0886" aliasName="fprB"><graphics x="778.584704589844" y="3580.533544921875"/><att type="string" name="shared_name" value="Rv0886"/></node>
<node id="716" label="Rv3106" aliasName="fprA"><graphics x="767.222399902344" y="3566.8647216796876"/><att type="string" name="shared_name" value="Rv3106"/></node>
<node id="717" label="Rv0889c" aliasName="citA"><graphics x="2893.33391494751" y="2891.310629272461"/><att type="string" name="shared_name" value="Rv0889c"/></node>
<node id="718" label="Rv0890c" aliasName="Rv0890c"><graphics x="2312.486743164063" y="694.5489868164063"/><att type="string" name="shared_name" value="Rv0890c"/></node>
<node id="719" label="Rv0891c" aliasName="Rv0891c"><graphics x="2303.8589965820315" y="710.1024536132813"/><att type="string" name="shared_name" value="Rv0891c"/></node>
<node id="720" label="Rv0892" aliasName="Rv0892"><graphics x="2397.9749633789065" y="2700.1940063476563"/><att type="string" name="shared_name" value="Rv0892"/></node>
<node id="721" label="Rv1220c" aliasName="Rv1220c"><graphics x="2479.783221435547" y="2669.5283264160157"/><att type="string" name="shared_name" value="Rv1220c"/></node>
<node id="722" label="Rv0897c" aliasName="Rv0897c"><graphics x="996.509020996094" y="1671.9422973632813"/><att type="string" name="shared_name" value="Rv0897c"/></node>
<node id="723" label="Rv3829c" aliasName="Rv3829c"><graphics x="979.1531860351565" y="1668.1055053710938"/><att type="string" name="shared_name" value="Rv3829c"/></node>
<node id="724" label="Rv0902c" aliasName="prrB"><graphics x="4448.0075561523445" y="4471.329138183593"/><att type="string" name="shared_name" value="Rv0902c"/></node>
<node id="725" label="Rv0903c" aliasName="prrA"><graphics x="4432.2382690429695" y="4463.112585449218"/><att type="string" name="shared_name" value="Rv0903c"/></node>
<node id="726" label="Rv0909" aliasName="Rv0909"><graphics x="5034.1994506835945" y="4376.208044433593"/><att type="string" name="shared_name" value="Rv0909"/></node>
<node id="727" label="Rv0910" aliasName="Rv0910"><graphics x="5018.8864624023445" y="4367.174108886718"/><att type="string" name="shared_name" value="Rv0910"/></node>
<node id="728" label="Rv0913c" aliasName="Rv0913c"><graphics x="2684.9386169433596" y="2708.812048339844"/><att type="string" name="shared_name" value="Rv0913c"/></node>
<node id="729" label="Rv0915c" aliasName="PPE14"><graphics x="4758.890979003907" y="1774.0952514648438"/><att type="string" name="shared_name" value="Rv0915c"/></node>
<node id="730" label="Rv0916c" aliasName="PE7"><graphics x="4760.196154785157" y="1791.8317016601563"/><att type="string" name="shared_name" value="Rv0916c"/></node>
<node id="731" label="Rv0918" aliasName="Rv0918"><graphics x="1912.655505371094" y="1242.9663452148438"/><att type="string" name="shared_name" value="Rv0918"/></node>
<node id="732" label="Rv0919" aliasName="Rv0919"><graphics x="1926.137438964844" y="1231.3884643554688"/><att type="string" name="shared_name" value="Rv0919"/></node>
<node id="733" label="Rv0924c" aliasName="mntH"><graphics x="2010.584460449219" y="1049.6279663085938"/><att type="string" name="shared_name" value="Rv0924c"/></node>
<node id="734" label="Rv0925c" aliasName="Rv0925c"><graphics x="1994.9233886718753" y="1058.0427612304688"/><att type="string" name="shared_name" value="Rv0925c"/></node>
<node id="735" label="Rv0928" aliasName="pstS3"><graphics x="4635.3415405273445" y="2468.408972167969"/><att type="string" name="shared_name" value="Rv0928"/></node>
<node id="736" label="Rv0933" aliasName="pstB"><graphics x="4685.1489135742195" y="2509.5558837890626"/><att type="string" name="shared_name" value="Rv0933"/></node>
<node id="737" label="Rv0932c" aliasName="pstS2"><graphics x="4705.5778686523445" y="2485.9767211914063"/><att type="string" name="shared_name" value="Rv0932c"/></node>
<node id="738" label="Rv0934" aliasName="pstS1"><graphics x="4678.897814941407" y="2481.9427856445313"/><att type="string" name="shared_name" value="Rv0934"/></node>
<node id="739" label="Rv3730c" aliasName="Rv3730c"><graphics x="3122.412036132813" y="5790.737951660156"/><att type="string" name="shared_name" value="Rv3730c"/></node>
<node id="740" label="Rv1121" aliasName="zwf1"><graphics x="3071.2832443237307" y="2564.8534912109376"/><att type="string" name="shared_name" value="Rv1121"/></node>
<node id="741" label="Rv1447c" aliasName="zwf2"><graphics x="3081.4190551757815" y="2599.939337158203"/><att type="string" name="shared_name" value="Rv1447c"/></node>
<node id="742" label="Rv1448c" aliasName="tal"><graphics x="3036.825526428223" y="2585.5815185546876"/><att type="string" name="shared_name" value="Rv1448c"/></node>
<node id="743" label="Rv2702" aliasName="ppgK"><graphics x="3028.4594223022464" y="2523.569921875"/><att type="string" name="shared_name" value="Rv2702"/></node>
<node id="744" label="Rv3068c" aliasName="pgmA"><graphics x="3073.9150497436526" y="2445.7912353515626"/><att type="string" name="shared_name" value="Rv3068c"/></node>
<node id="745" label="Rv3255c" aliasName="manA"><graphics x="2988.7089797973636" y="2490.676062011719"/><att type="string" name="shared_name" value="Rv3255c"/></node>
<node id="746" label="Rv1493" aliasName="mutB"><graphics x="2779.5211517333987" y="2883.899755859375"/><att type="string" name="shared_name" value="Rv1493"/></node>
<node id="747" label="Rv1605" aliasName="hisF"><graphics x="2991.5220939636233" y="3024.9348191261292"/><att type="string" name="shared_name" value="Rv1605"/></node>
<node id="748" label="Rv0958" aliasName="Rv0958"><graphics x="3154.52096862793" y="3421.3144592285157"/><att type="string" name="shared_name" value="Rv0958"/></node>
<node id="749" label="Rv0959" aliasName="Rv0959"><graphics x="3173.622775268555" y="3444.917272949219"/><att type="string" name="shared_name" value="Rv0959"/></node>
<node id="750" label="Rv1485" aliasName="hemH"><graphics x="3128.3600189208987" y="3397.4093383789063"/><att type="string" name="shared_name" value="Rv1485"/></node>
<node id="751" label="Rv2677c" aliasName="hemY"><graphics x="3143.144000244141" y="3398.8200744628907"/><att type="string" name="shared_name" value="Rv2677c"/></node>
<node id="752" label="Rv0974c" aliasName="accD2"><graphics x="2658.2136718750003" y="2803.464407348633"/><att type="string" name="shared_name" value="Rv0974c"/></node>
<node id="753" label="Rv3513c" aliasName="fadD18"><graphics x="2549.3731567382815" y="2774.0929626464845"/><att type="string" name="shared_name" value="Rv3513c"/></node>
<node id="754" label="Rv3523" aliasName="ltp3"><graphics x="2539.1924316406253" y="2821.2126220703126"/><att type="string" name="shared_name" value="Rv3523"/></node>
<node id="755" label="Rv0973c" aliasName="accA2"><graphics x="2692.296649169922" y="2811.854116821289"/><att type="string" name="shared_name" value="Rv0973c"/></node>
<node id="756" label="Rv0976c" aliasName="Rv0976c"><graphics x="2684.0658142089846" y="2822.8041900634767"/><att type="string" name="shared_name" value="Rv0976c"/></node>
<node id="757" label="Rv3280" aliasName="accD5"><graphics x="2705.475268554688" y="2858.2729400634767"/><att type="string" name="shared_name" value="Rv3280"/></node>
<node id="758" label="Rv0978c" aliasName="PE_PGRS17"><graphics x="3671.355151367188" y="5453.652746582031"/><att type="string" name="shared_name" value="Rv0978c"/></node>
<node id="759" label="Rv0980c" aliasName="PE_PGRS18"><graphics x="3661.427661132813" y="5438.889807128906"/><att type="string" name="shared_name" value="Rv0980c"/></node>
<node id="760" label="Rv0981" aliasName="mprA"><graphics x="769.208483886719" y="2281.756872558594"/><att type="string" name="shared_name" value="Rv0981"/></node>
<node id="761" label="Rv0982" aliasName="null"><graphics x="773.364489746094" y="2264.465856933594"/><att type="string" name="shared_name" value="Rv0982"/></node>
<node id="762" label="Rv0986" aliasName="Rv0986"><graphics x="4169.858752441407" y="4287.613684082031"/><att type="string" name="shared_name" value="Rv0986"/></node>
<node id="763" label="Rv0987" aliasName="null"><graphics x="4155.715930175782" y="4299.328649902343"/><att type="string" name="shared_name" value="Rv0987"/></node>
<node id="764" label="Rv0988" aliasName="null"><graphics x="4141.057727050782" y="4311.403845214843"/><att type="string" name="shared_name" value="Rv0988"/></node>
<node id="765" label="Rv1213" aliasName="glgC"><graphics x="3110.804202270508" y="2352.411657714844"/><att type="string" name="shared_name" value="Rv1213"/></node>
<node id="766" label="Rv3441c" aliasName="glmM"><graphics x="3132.6438934326175" y="2635.929022216797"/><att type="string" name="shared_name" value="Rv3441c"/></node>
<node id="767" label="Rv3490" aliasName="otsA"><graphics x="3065.2671310424807" y="2352.5858520507813"/><att type="string" name="shared_name" value="Rv3490"/></node>
<node id="768" label="Rv3628" aliasName="ppa"><graphics x="3196.924594116211" y="2345.8119873046876"/><att type="string" name="shared_name" value="Rv3628"/></node>
<node id="769" label="Rv1001" aliasName="arcA"><graphics x="3235.840045166016" y="2920.8033279418946"/><att type="string" name="shared_name" value="Rv1001"/></node>
<node id="770" label="Rv1292" aliasName="argS"><graphics x="3260.396990966797" y="2940.394552612305"/><att type="string" name="shared_name" value="Rv1292"/></node>
<node id="771" label="Rv1656" aliasName="argF"><graphics x="3200.4974090576175" y="2883.1722778320313"/><att type="string" name="shared_name" value="Rv1656"/></node>
<node id="772" label="Rv1007c" aliasName="metG"><graphics x="2944.037663650513" y="2858.771353149414"/><att type="string" name="shared_name" value="Rv1007c"/></node>
<node id="773" label="Rv1008" aliasName="tatD"><graphics x="2893.6947471618655" y="2955.1245178222657"/><att type="string" name="shared_name" value="Rv1008"/></node>
<node id="774" label="Rv1009" aliasName="rpfB"><graphics x="2860.321391296387" y="2516.35654296875"/><att type="string" name="shared_name" value="Rv1009"/></node>
<node id="775" label="Rv1010" aliasName="ksgA"><graphics x="2885.4294235229495" y="2543.319158935547"/><att type="string" name="shared_name" value="Rv1010"/></node>
<node id="776" label="Rv1011" aliasName="ispE"><graphics x="2937.0951320648196" y="2585.153875732422"/><att type="string" name="shared_name" value="Rv1011"/></node>
<node id="777" label="Rv3581c" aliasName="ispF"><graphics x="2987.223132324219" y="2611.6301025390626"/><att type="string" name="shared_name" value="Rv3581c"/></node>
<node id="778" label="Rv3582c" aliasName="ispD"><graphics x="2959.446514320374" y="2631.6800903320313"/><att type="string" name="shared_name" value="Rv3582c"/></node>
<node id="779" label="Rv1018c" aliasName="glmU"><graphics x="3176.6870910644534" y="2773.2909606933595"/><att type="string" name="shared_name" value="Rv1018c"/></node>
<node id="780" label="Rv2465c" aliasName="Rv2465c"><graphics x="3066.1449310302737" y="2630.690313720703"/><att type="string" name="shared_name" value="Rv2465c"/></node>
<node id="781" label="Rv1024" aliasName="Rv1024"><graphics x="1779.9388305664065" y="5117.247229003906"/><att type="string" name="shared_name" value="Rv1024"/></node>
<node id="782" label="Rv1025" aliasName="Rv1025"><graphics x="1790.5018188476565" y="5131.532873535156"/><att type="string" name="shared_name" value="Rv1025"/></node>
<node id="783" label="Rv1026" aliasName="Rv1026"><graphics x="3180.1387969970706" y="2652.0519165039063"/><att type="string" name="shared_name" value="Rv1026"/></node>
<node id="784" label="Rv1027c" aliasName="kdpE"><graphics x="3855.7779418945315" y="4247.948400878906"/><att type="string" name="shared_name" value="Rv1027c"/></node>
<node id="785" label="Rv1028c" aliasName="kdpD"><graphics x="3860.011889648438" y="4251.756628417968"/><att type="string" name="shared_name" value="Rv1028c"/></node>
<node id="786" label="Rv1029" aliasName="kdpA"><graphics x="3872.946276855469" y="4233.634802246093"/><att type="string" name="shared_name" value="Rv1029"/></node>
<node id="787" label="Rv1030" aliasName="kdpB"><graphics x="3853.2547485351565" y="4228.809606933593"/><att type="string" name="shared_name" value="Rv1030"/></node>
<node id="788" label="Rv1031" aliasName="kdpC"><graphics x="3877.4734375000003" y="4248.586706542968"/><att type="string" name="shared_name" value="Rv1031"/></node>
<node id="789" label="Rv1032c" aliasName="trcS"><graphics x="5544.5038940429695" y="2612.2143310546876"/><att type="string" name="shared_name" value="Rv1032c"/></node>
<node id="790" label="Rv1033c" aliasName="trcR"><graphics x="5541.8181030273445" y="2594.631140136719"/><att type="string" name="shared_name" value="Rv1033c"/></node>
<node id="791" label="Rv1041c" aliasName="Rv1041c"><graphics x="2377.965747070313" y="407.22574462890634"/><att type="string" name="shared_name" value="Rv1041c"/></node>
<node id="792" label="Rv1042c" aliasName="Rv1042c"><graphics x="2394.2254516601565" y="396.35391845703134"/><att type="string" name="shared_name" value="Rv1042c"/></node>
<node id="793" label="Rv1149" aliasName="Rv1149"><graphics x="2362.0084106445315" y="417.89298095703134"/><att type="string" name="shared_name" value="Rv1149"/></node>
<node id="794" label="Rv3544c" aliasName="fadE28"><graphics x="2538.9874145507815" y="2861.062109375"/><att type="string" name="shared_name" value="Rv3544c"/></node>
<node id="795" label="Rv1065" aliasName="Rv1065"><graphics x="3561.5223266601565" y="4615.100012207031"/><att type="string" name="shared_name" value="Rv1065"/></node>
<node id="796" label="Rv1066" aliasName="Rv1066"><graphics x="3570.854174804688" y="4630.227209472656"/><att type="string" name="shared_name" value="Rv1066"/></node>
<node id="797" label="Rv2605c" aliasName="tesB2"><graphics x="2470.1920349121096" y="2816.3305725097657"/><att type="string" name="shared_name" value="Rv2605c"/></node>
<node id="798" label="Rv3551" aliasName="Rv3551"><graphics x="2528.319537353516" y="2861.7541564941407"/><att type="string" name="shared_name" value="Rv3551"/></node>
<node id="799" label="Rv3552" aliasName="Rv3552"><graphics x="2512.7823059082034" y="2859.268835449219"/><att type="string" name="shared_name" value="Rv3552"/></node>
<node id="800" label="Rv1086" aliasName="Rv1086"><graphics x="2905.5883323669436" y="2429.9902099609376"/><att type="string" name="shared_name" value="Rv1086"/></node>
<node id="801" label="Rv2361c" aliasName="Rv2361c"><graphics x="2898.2789031982425" y="2416.1769165039063"/><att type="string" name="shared_name" value="Rv2361c"/></node>
<node id="802" label="Rv3398c" aliasName="idsA1"><graphics x="2932.8588058471682" y="2433.514685058594"/><att type="string" name="shared_name" value="Rv3398c"/></node>
<node id="803" label="Rv1089A" aliasName="null"><graphics x="5597.3889038085945" y="2318.9242309570313"/><att type="string" name="shared_name" value="Rv1089A"/></node>
<node id="804" label="Rv1090" aliasName="celA2b"><graphics x="5595.7309448242195" y="2301.2081665039063"/><att type="string" name="shared_name" value="Rv1090"/></node>
<node id="805" label="Rv1092c" aliasName="coaA"><graphics x="3228.8455383300784" y="2793.3897918701173"/><att type="string" name="shared_name" value="Rv1092c"/></node>
<node id="806" label="Rv1391" aliasName="dfp"><graphics x="3201.524584960938" y="2784.10524597168"/><att type="string" name="shared_name" value="Rv1391"/></node>
<node id="807" label="Rv2965c" aliasName="coaD"><graphics x="3239.262164306641" y="2799.794027709961"/><att type="string" name="shared_name" value="Rv2965c"/></node>
<node id="808" label="Rv3602c" aliasName="panC"><graphics x="3172.15378112793" y="2801.894369506836"/><att type="string" name="shared_name" value="Rv3602c"/></node>
<node id="809" label="Rv1104" aliasName="Rv1104"><graphics x="5054.4599487304695" y="3052.01562538147"/><att type="string" name="shared_name" value="Rv1104"/></node>
<node id="810" label="Rv1105" aliasName="Rv1105"><graphics x="5044.7324096679695" y="3066.908628845215"/><att type="string" name="shared_name" value="Rv1105"/></node>
<node id="811" label="Rv1110" aliasName="ispH"><graphics x="3003.5910446166995" y="2523.8885864257813"/><att type="string" name="shared_name" value="Rv1110"/></node>
<node id="812" label="Rv1630" aliasName="rpsA"><graphics x="3108.1043579101565" y="2644.1237854003907"/><att type="string" name="shared_name" value="Rv1630"/></node>
<node id="813" label="Rv2868c" aliasName="ispG"><graphics x="2940.03530330658" y="2541.368017578125"/><att type="string" name="shared_name" value="Rv2868c"/></node>
<node id="814" label="Rv1113" aliasName="Rv1113"><graphics x="5593.1264526367195" y="3304.890264892578"/><att type="string" name="shared_name" value="Rv1113"/></node>
<node id="815" label="Rv1114" aliasName="Rv1114"><graphics x="5583.5251342773445" y="3319.859716796875"/><att type="string" name="shared_name" value="Rv1114"/></node>
<node id="816" label="Rv1119c" aliasName="Rv1119c"><graphics x="2824.3911239624026" y="959.5951293945313"/><att type="string" name="shared_name" value="Rv1119c"/></node>
<node id="817" label="Rv1120c" aliasName="Rv1120c"><graphics x="2824.9411117553714" y="977.3690551757813"/><att type="string" name="shared_name" value="Rv1120c"/></node>
<node id="818" label="Rv1122" aliasName="gnd2"><graphics x="3095.365435791016" y="2612.207159423828"/><att type="string" name="shared_name" value="Rv1122"/></node>
<node id="819" label="Rv1445c" aliasName="devB"><graphics x="3052.8930923461917" y="2581.843786621094"/><att type="string" name="shared_name" value="Rv1445c"/></node>
<node id="820" label="Rv1844c" aliasName="gnd1"><graphics x="3050.21961517334" y="2628.130010986328"/><att type="string" name="shared_name" value="Rv1844c"/></node>
<node id="821" label="Rv1126c" aliasName="Rv1126c"><graphics x="2904.9201347351077" y="2663.8464111328126"/><att type="string" name="shared_name" value="Rv1126c"/></node>
<node id="822" label="Rv1130" aliasName="Rv1130"><graphics x="2791.0105468750003" y="2868.603536987305"/><att type="string" name="shared_name" value="Rv1130"/></node>
<node id="823" label="Rv1131" aliasName="gltA1"><graphics x="2846.1530868530276" y="2870.5916961669923"/><att type="string" name="shared_name" value="Rv1131"/></node>
<node id="824" label="Rv1138c" aliasName="Rv1138c"><graphics x="3926.6997558593753" y="5125.784582519531"/><att type="string" name="shared_name" value="Rv1138c"/></node>
<node id="825" label="Rv1139c" aliasName="Rv1139c"><graphics x="3941.529223632813" y="5139.293859863281"/><att type="string" name="shared_name" value="Rv1139c"/></node>
<node id="826" label="Rv1660" aliasName="pks10"><graphics x="3937.9351074218753" y="5159.612463378906"/><att type="string" name="shared_name" value="Rv1660"/></node>
<node id="827" label="Rv1665" aliasName="pks11"><graphics x="3960.163989257813" y="5131.898107910156"/><att type="string" name="shared_name" value="Rv1665"/></node>
<node id="828" label="Rv1145" aliasName="mmpL13a"><graphics x="5595.3491088867195" y="3044.7056526184083"/><att type="string" name="shared_name" value="Rv1145"/></node>
<node id="829" label="Rv1146" aliasName="mmpL13b"><graphics x="5590.2307006835945" y="3027.6700295448304"/><att type="string" name="shared_name" value="Rv1146"/></node>
<node id="830" label="Rv1163" aliasName="narJ"><graphics x="3172.563403320313" y="3149.7440322875977"/><att type="string" name="shared_name" value="Rv1163"/></node>
<node id="831" label="Rv2391" aliasName="nirA"><graphics x="3124.01559753418" y="3152.570913696289"/><att type="string" name="shared_name" value="Rv2391"/></node>
<node id="832" label="Rv1736c" aliasName="narX"><graphics x="3207.3465606689456" y="3191.34140625"/><att type="string" name="shared_name" value="Rv1736c"/></node>
<node id="833" label="Rv1173" aliasName="fbiC"><graphics x="1875.511950683594" y="1637.1439575195313"/><att type="string" name="shared_name" value="Rv1173"/></node>
<node id="834" label="Rv2983" aliasName="Rv2983"><graphics x="1862.2811157226565" y="1653.1653198242188"/><att type="string" name="shared_name" value="Rv2983"/></node>
<node id="835" label="Rv3261" aliasName="fbiA"><graphics x="1879.8145629882815" y="1618.3304809570313"/><att type="string" name="shared_name" value="Rv3261"/></node>
<node id="836" label="Rv3262" aliasName="fbiB"><graphics x="1893.224353027344" y="1629.3933471679688"/><att type="string" name="shared_name" value="Rv3262"/></node>
<node id="837" label="Rv1175c" aliasName="fadH"><graphics x="1499.0757934570315" y="960.0165161132813"/><att type="string" name="shared_name" value="Rv1175c"/></node>
<node id="838" label="Rv1176c" aliasName="Rv1176c"><graphics x="1507.7884399414065" y="944.5055297851563"/><att type="string" name="shared_name" value="Rv1176c"/></node>
<node id="839" label="Rv1178" aliasName="Rv1178"><graphics x="3064.462847900391" y="2926.7472900390626"/><att type="string" name="shared_name" value="Rv1178"/></node>
<node id="840" label="Rv2860c" aliasName="glnA4"><graphics x="3060.299807739258" y="2902.915167236328"/><att type="string" name="shared_name" value="Rv2860c"/></node>
<node id="841" label="Rv3754" aliasName="tyrA"><graphics x="3062.3584625244143" y="2994.1685890197755"/><att type="string" name="shared_name" value="Rv3754"/></node>
<node id="842" label="Rv1181" aliasName="pks4"><graphics x="2401.374438476563" y="2813.272085571289"/><att type="string" name="shared_name" value="Rv1181"/></node>
<node id="843" label="Rv1529" aliasName="fadD24"><graphics x="2432.315173339844" y="2959.1860488891602"/><att type="string" name="shared_name" value="Rv1529"/></node>
<node id="844" label="Rv1663" aliasName="pks17"><graphics x="2588.208911132813" y="3000.0270332336427"/><att type="string" name="shared_name" value="Rv1663"/></node>
<node id="845" label="Rv1925" aliasName="fadD31"><graphics x="2435.128894042969" y="2933.799726867676"/><att type="string" name="shared_name" value="Rv1925"/></node>
<node id="846" label="Rv2930" aliasName="fadD26"><graphics x="2388.887622070313" y="2974.259031677246"/><att type="string" name="shared_name" value="Rv2930"/></node>
<node id="847" label="Rv2941" aliasName="fadD28"><graphics x="2426.1052734375003" y="2987.759386444092"/><att type="string" name="shared_name" value="Rv2941"/></node>
<node id="848" label="Rv3826" aliasName="fadD23"><graphics x="2414.926501464844" y="2944.9485916137696"/><att type="string" name="shared_name" value="Rv3826"/></node>
<node id="849" label="Rv2590" aliasName="fadD9"><graphics x="2381.2598754882815" y="2810.5936492919923"/><att type="string" name="shared_name" value="Rv2590"/></node>
<node id="850" label="Rv1188" aliasName="Rv1188"><graphics x="3287.6782714843753" y="2861.593313598633"/><att type="string" name="shared_name" value="Rv1188"/></node>
<node id="851" label="Rv2322c" aliasName="rocD1"><graphics x="3240.377856445313" y="2914.1738037109376"/><att type="string" name="shared_name" value="Rv2322c"/></node>
<node id="852" label="Rv2476c" aliasName="gdh"><graphics x="3178.7415039062503" y="2919.2005752563477"/><att type="string" name="shared_name" value="Rv2476c"/></node>
<node id="853" label="Rv1201c" aliasName="Rv1201c"><graphics x="3302.2617980957034" y="3008.888275527954"/><att type="string" name="shared_name" value="Rv1201c"/></node>
<node id="854" label="Rv2773c" aliasName="dapB"><graphics x="3282.828112792969" y="2977.7471450805665"/><att type="string" name="shared_name" value="Rv2773c"/></node>
<node id="855" label="Rv2726c" aliasName="dapF"><graphics x="3347.9138671875003" y="2985.695276641846"/><att type="string" name="shared_name" value="Rv2726c"/></node>
<node id="856" label="Rv1203c" aliasName="Rv1203c"><graphics x="3904.604907226563" y="4814.566442871093"/><att type="string" name="shared_name" value="Rv1203c"/></node>
<node id="857" label="Rv1204c" aliasName="Rv1204c"><graphics x="3914.7314941406253" y="4799.946691894531"/><att type="string" name="shared_name" value="Rv1204c"/></node>
<node id="858" label="Rv1207" aliasName="folP2"><graphics x="3056.1023895263675" y="2555.1781372070313"/><att type="string" name="shared_name" value="Rv1207"/></node>
<node id="859" label="Rv2447c" aliasName="folC"><graphics x="3012.7500640869143" y="2644.4406494140626"/><att type="string" name="shared_name" value="Rv2447c"/></node>
<node id="860" label="Rv3606c" aliasName="folK"><graphics x="3082.609606933594" y="2539.6088012695313"/><att type="string" name="shared_name" value="Rv3606c"/></node>
<node id="861" label="Rv3607c" aliasName="folB"><graphics x="3089.790042114258" y="2544.6522583007813"/><att type="string" name="shared_name" value="Rv3607c"/></node>
<node id="862" label="Rv1212c" aliasName="Rv1212c"><graphics x="3118.700396728516" y="2335.1234497070313"/><att type="string" name="shared_name" value="Rv1212c"/></node>
<node id="863" label="Rv1328" aliasName="glgP"><graphics x="3110.99313659668" y="2378.130407714844"/><att type="string" name="shared_name" value="Rv1328"/></node>
<node id="864" label="Rv1564c" aliasName="treX"><graphics x="3134.2357360839846" y="2280.788122558594"/><att type="string" name="shared_name" value="Rv1564c"/></node>
<node id="865" label="Rv1217c" aliasName="Rv1217c"><graphics x="5526.5126831054695" y="4013.852575683594"/><att type="string" name="shared_name" value="Rv1217c"/></node>
<node id="866" label="Rv1218c" aliasName="Rv1218c"><graphics x="5512.3115112304695" y="4003.136083984375"/><att type="string" name="shared_name" value="Rv1218c"/></node>
<node id="867" label="Rv3170" aliasName="aofH"><graphics x="2566.9487792968753" y="2662.358984375"/><att type="string" name="shared_name" value="Rv3170"/></node>
<node id="868" label="Rv1221" aliasName="sigE"><graphics x="3350.604205322266" y="2537.5556091308595"/><att type="string" name="shared_name" value="Rv1221"/></node>
<node id="869" label="Rv1226c" aliasName="Rv1226c"><graphics x="2140.0181152343753" y="866.7504028320313"/><att type="string" name="shared_name" value="Rv1226c"/></node>
<node id="870" label="Rv1227c" aliasName="Rv1227c"><graphics x="2155.704577636719" y="858.3773559570313"/><att type="string" name="shared_name" value="Rv1227c"/></node>
<node id="871" label="Rv1235" aliasName="lpqY"><graphics x="2436.2437622070315" y="997.9321655273438"/><att type="string" name="shared_name" value="Rv1235"/></node>
<node id="872" label="Rv1236" aliasName="sugA"><graphics x="2451.8538391113284" y="997.0973266601563"/><att type="string" name="shared_name" value="Rv1236"/></node>
<node id="873" label="Rv1237" aliasName="sugB"><graphics x="2451.022937011719" y="981.5067504882813"/><att type="string" name="shared_name" value="Rv1237"/></node>
<node id="874" label="Rv1238" aliasName="sugC"><graphics x="2435.430651855469" y="982.3492797851563"/><att type="string" name="shared_name" value="Rv1238"/></node>
<node id="875" label="Rv1246c" aliasName="Rv1246c"><graphics x="1195.6854125976565" y="4441.170080566406"/><att type="string" name="shared_name" value="Rv1246c"/></node>
<node id="876" label="Rv1247c" aliasName="Rv1247c"><graphics x="1212.553942871094" y="4446.798376464843"/><att type="string" name="shared_name" value="Rv1247c"/></node>
<node id="877" label="Rv1257c" aliasName="Rv1257c"><graphics x="2745.793154907227" y="2862.9660247802735"/><att type="string" name="shared_name" value="Rv1257c"/></node>
<node id="878" label="Rv1264" aliasName="Rv1264"><graphics x="4730.627795410157" y="3621.791540527344"/><att type="string" name="shared_name" value="Rv1264"/></node>
<node id="879" label="Rv1319c" aliasName="Rv1319c"><graphics x="4749.8718139648445" y="3614.0377563476563"/><att type="string" name="shared_name" value="Rv1319c"/></node>
<node id="880" label="Rv1625c" aliasName="cya"><graphics x="4743.084094238282" y="3633.6197875976563"/><att type="string" name="shared_name" value="Rv1625c"/></node>
<node id="881" label="Rv1266c" aliasName="pknH"><graphics x="1218.353259277344" y="1467.0249389648438"/><att type="string" name="shared_name" value="Rv1266c"/></node>
<node id="882" label="Rv1267c" aliasName="embR"><graphics x="1220.308581542969" y="1449.3442749023438"/><att type="string" name="shared_name" value="Rv1267c"/></node>
<node id="883" label="Rv1272c" aliasName="Rv1272c"><graphics x="1758.192126464844" y="1446.5277465820313"/><att type="string" name="shared_name" value="Rv1272c"/></node>
<node id="884" label="Rv1273c" aliasName="Rv1273c"><graphics x="1775.019519042969" y="1436.0373901367188"/><att type="string" name="shared_name" value="Rv1273c"/></node>
<node id="885" label="Rv1348" aliasName="Rv1348"><graphics x="1739.938952636719" y="1457.9857543945313"/><att type="string" name="shared_name" value="Rv1348"/></node>
<node id="886" label="Rv1274" aliasName="lprB"><graphics x="559.707019042969" y="1971.6487182617188"/><att type="string" name="shared_name" value="Rv1274"/></node>
<node id="887" label="Rv1275" aliasName="lprC"><graphics x="547.772448730469" y="1984.8452514648438"/><att type="string" name="shared_name" value="Rv1275"/></node>
<node id="888" label="Rv1277" aliasName="Rv1277"><graphics x="3644.188403320313" y="563.2269653320313"/><att type="string" name="shared_name" value="Rv1277"/></node>
<node id="889" label="Rv1278" aliasName="Rv1278"><graphics x="3647.777270507813" y="580.6466430664063"/><att type="string" name="shared_name" value="Rv1278"/></node>
<node id="890" label="Rv1280c" aliasName="oppA"><graphics x="1876.9202758789065" y="5346.219641113281"/><att type="string" name="shared_name" value="Rv1280c"/></node>
<node id="891" label="Rv1281c" aliasName="oppD"><graphics x="1842.893054199219" y="5354.687902832031"/><att type="string" name="shared_name" value="Rv1281c"/></node>
<node id="892" label="Rv1282c" aliasName="oppC"><graphics x="1837.445056152344" y="5347.881018066406"/><att type="string" name="shared_name" value="Rv1282c"/></node>
<node id="893" label="Rv1283c" aliasName="oppB"><graphics x="1875.3611938476565" y="5351.233312988281"/><att type="string" name="shared_name" value="Rv1283c"/></node>
<node id="894" label="Rv3663c" aliasName="dppD"><graphics x="1867.362048339844" y="5324.907629394531"/><att type="string" name="shared_name" value="Rv3663c"/></node>
<node id="895" label="Rv3664c" aliasName="dppC"><graphics x="1863.211901855469" y="5366.701818847656"/><att type="string" name="shared_name" value="Rv3664c"/></node>
<node id="896" label="Rv3665c" aliasName="dppB"><graphics x="1858.142077636719" y="5345.563391113281"/><att type="string" name="shared_name" value="Rv3665c"/></node>
<node id="897" label="Rv1285" aliasName="cysD"><graphics x="3109.762194824219" y="3224.5791076660157"/><att type="string" name="shared_name" value="Rv1285"/></node>
<node id="898" label="Rv1286" aliasName="cysN"><graphics x="3131.7393829345706" y="3237.4389251708985"/><att type="string" name="shared_name" value="Rv1286"/></node>
<node id="899" label="Rv2392" aliasName="cysH"><graphics x="3119.841250610352" y="3231.870001220703"/><att type="string" name="shared_name" value="Rv2392"/></node>
<node id="900" label="Rv1287" aliasName="Rv1287"><graphics x="2144.585681152344" y="5271.137365722656"/><att type="string" name="shared_name" value="Rv1287"/></node>
<node id="901" label="Rv3025c" aliasName="iscS"><graphics x="2154.3357421875003" y="5287.199865722656"/><att type="string" name="shared_name" value="Rv3025c"/></node>
<node id="902" label="Rv1293" aliasName="lysA"><graphics x="3298.126422119141" y="2978.6691612243653"/><att type="string" name="shared_name" value="Rv1293"/></node>
<node id="903" label="Rv2753c" aliasName="dapA"><graphics x="3255.876879882813" y="2972.3514770507813"/><att type="string" name="shared_name" value="Rv2753c"/></node>
<node id="904" label="Rv3598c" aliasName="lysS"><graphics x="3318.294604492188" y="2995.3029083251954"/><att type="string" name="shared_name" value="Rv3598c"/></node>
<node id="905" label="Rv1294" aliasName="thrA"><graphics x="3166.3975555419925" y="2950.4813598632813"/><att type="string" name="shared_name" value="Rv1294"/></node>
<node id="906" label="Rv1295" aliasName="thrC"><graphics x="3175.2224761962893" y="2911.9748596191407"/><att type="string" name="shared_name" value="Rv1295"/></node>
<node id="907" label="Rv1296" aliasName="thrB"><graphics x="3206.389575195313" y="2947.065451049805"/><att type="string" name="shared_name" value="Rv1296"/></node>
<node id="908" label="Rv3708c" aliasName="asd"><graphics x="3239.249957275391" y="2968.289793395996"/><att type="string" name="shared_name" value="Rv3708c"/></node>
<node id="909" label="Rv2614c" aliasName="thrS"><graphics x="3105.4732543945315" y="2805.955908203125"/><att type="string" name="shared_name" value="Rv2614c"/></node>
<node id="910" label="Rv1298" aliasName="rpmE"><graphics x="3334.8246032714846" y="2608.392614746094"/><att type="string" name="shared_name" value="Rv1298"/></node>
<node id="911" label="Rv1299" aliasName="prfA"><graphics x="3396.502856445313" y="2610.011328125"/><att type="string" name="shared_name" value="Rv1299"/></node>
<node id="912" label="Rv1300" aliasName="hemK"><graphics x="3396.1390258789065" y="2625.5097106933595"/><att type="string" name="shared_name" value="Rv1300"/></node>
<node id="913" label="Rv1301" aliasName="Rv1301"><graphics x="3411.193591308594" y="2598.0602478027345"/><att type="string" name="shared_name" value="Rv1301"/></node>
<node id="914" label="Rv1304" aliasName="atpB"><graphics x="3235.4910461425784" y="2358.481298828125"/><att type="string" name="shared_name" value="Rv1304"/></node>
<node id="915" label="Rv1305" aliasName="atpE"><graphics x="3204.177249145508" y="2356.1406005859376"/><att type="string" name="shared_name" value="Rv1305"/></node>
<node id="916" label="Rv1306" aliasName="atpF"><graphics x="3228.3345214843753" y="2354.207067871094"/><att type="string" name="shared_name" value="Rv1306"/></node>
<node id="917" label="Rv1307" aliasName="atpH"><graphics x="3243.977069091797" y="2351.1549438476563"/><att type="string" name="shared_name" value="Rv1307"/></node>
<node id="918" label="Rv1309" aliasName="atpG"><graphics x="3201.2827789306643" y="2374.373815917969"/><att type="string" name="shared_name" value="Rv1309"/></node>
<node id="919" label="Rv1310" aliasName="atpD"><graphics x="3224.9917785644534" y="2342.0143188476563"/><att type="string" name="shared_name" value="Rv1310"/></node>
<node id="920" label="Rv1311" aliasName="atpC"><graphics x="3235.7953063964846" y="2340.0470947265626"/><att type="string" name="shared_name" value="Rv1311"/></node>
<node id="921" label="Rv1316c" aliasName="ogt"><graphics x="4394.652941894532" y="1264.6689819335938"/><att type="string" name="shared_name" value="Rv1316c"/></node>
<node id="922" label="Rv1317c" aliasName="alkA"><graphics x="4387.048937988282" y="1280.7493041992188"/><att type="string" name="shared_name" value="Rv1317c"/></node>
<node id="923" label="Rv1318c" aliasName="Rv1318c"><graphics x="4769.247424316407" y="3606.26962890625"/><att type="string" name="shared_name" value="Rv1318c"/></node>
<node id="924" label="Rv1320c" aliasName="Rv1320c"><graphics x="4756.781848144532" y="3594.432897949219"/><att type="string" name="shared_name" value="Rv1320c"/></node>
<node id="925" label="Rv1322A" aliasName="null"><graphics x="2752.951403808594" y="2897.0263122558595"/><att type="string" name="shared_name" value="Rv1322A"/></node>
<node id="926" label="Rv1496" aliasName="Rv1496"><graphics x="2770.894229125977" y="2917.708158874512"/><att type="string" name="shared_name" value="Rv1496"/></node>
<node id="927" label="Rv1329c" aliasName="dinG"><graphics x="4588.253039550782" y="4705.506262207031"/><att type="string" name="shared_name" value="Rv1329c"/></node>
<node id="928" label="Rv2191" aliasName="Rv2191"><graphics x="4596.7011596679695" y="4721.162023925781"/><att type="string" name="shared_name" value="Rv2191"/></node>
<node id="929" label="Rv1334" aliasName="Rv1334"><graphics x="2909.4384262084964" y="2983.0535263061524"/><att type="string" name="shared_name" value="Rv1334"/></node>
<node id="930" label="Rv1335" aliasName="Rv1335"><graphics x="2918.7530357360843" y="2949.5106185913087"/><att type="string" name="shared_name" value="Rv1335"/></node>
<node id="931" label="Rv3206c" aliasName="moeB1"><graphics x="2893.778826904297" y="2980.305963897705"/><att type="string" name="shared_name" value="Rv3206c"/></node>
<node id="932" label="Rv1340" aliasName="rph"><graphics x="3124.3814880371096" y="2951.034704589844"/><att type="string" name="shared_name" value="Rv1340"/></node>
<node id="933" label="Rv1341" aliasName="Rv1341"><graphics x="3129.093478393555" y="2966.0025161743165"/><att type="string" name="shared_name" value="Rv1341"/></node>
<node id="934" label="Rv3704c" aliasName="gshA"><graphics x="3118.869586181641" y="2885.2077239990235"/><att type="string" name="shared_name" value="Rv3704c"/></node>
<node id="935" label="Rv3858c" aliasName="gltD"><graphics x="3108.147250366211" y="2882.5024475097657"/><att type="string" name="shared_name" value="Rv3858c"/></node>
<node id="936" label="Rv1679" aliasName="fadE16"><graphics x="2508.237567138672" y="2903.8898529052735"/><att type="string" name="shared_name" value="Rv1679"/></node>
<node id="937" label="Rv1349" aliasName="Rv1349"><graphics x="1722.8777954101565" y="1468.7438110351563"/><att type="string" name="shared_name" value="Rv1349"/></node>
<node id="938" label="Rv1362c" aliasName="Rv1362c"><graphics x="430.326159667969" y="2297.5097412109376"/><att type="string" name="shared_name" value="Rv1362c"/></node>
<node id="939" label="Rv1363c" aliasName="Rv1363c"><graphics x="429.940661621094" y="2279.7255004882813"/><att type="string" name="shared_name" value="Rv1363c"/></node>
<node id="940" label="Rv1371" aliasName="Rv1371"><graphics x="3472.8817016601565" y="5414.400793457031"/><att type="string" name="shared_name" value="Rv1371"/></node>
<node id="941" label="Rv1372" aliasName="Rv1372"><graphics x="3474.468188476563" y="5396.682531738281"/><att type="string" name="shared_name" value="Rv1372"/></node>
<node id="942" label="Rv1375" aliasName="Rv1375"><graphics x="3385.960620117188" y="5151.872229003906"/><att type="string" name="shared_name" value="Rv1375"/></node>
<node id="943" label="Rv1376" aliasName="Rv1376"><graphics x="3396.277026367188" y="5166.354406738281"/><att type="string" name="shared_name" value="Rv1376"/></node>
<node id="944" label="Rv1379" aliasName="pyrR"><graphics x="3146.133746337891" y="2816.4807037353517"/><att type="string" name="shared_name" value="Rv1379"/></node>
<node id="945" label="Rv1381" aliasName="pyrC"><graphics x="3176.1194488525393" y="2837.3771728515626"/><att type="string" name="shared_name" value="Rv1381"/></node>
<node id="946" label="Rv1712" aliasName="cmk"><graphics x="3165.7556945800784" y="2764.8573974609376"/><att type="string" name="shared_name" value="Rv1712"/></node>
<node id="947" label="Rv3309c" aliasName="upp"><graphics x="3161.3543579101565" y="2740.730108642578"/><att type="string" name="shared_name" value="Rv3309c"/></node>
<node id="948" label="Rv1389" aliasName="gmk"><graphics x="3124.2122985839846" y="2717.2902282714845"/><att type="string" name="shared_name" value="Rv1389"/></node>
<node id="949" label="Rv1390" aliasName="rpoZ"><graphics x="2990.407401275635" y="2628.8457092285157"/><att type="string" name="shared_name" value="Rv1390"/></node>
<node id="950" label="Rv3600c" aliasName="Rv3600c"><graphics x="3196.493350219727" y="2813.4520782470704"/><att type="string" name="shared_name" value="Rv3600c"/></node>
<node id="951" label="Rv3342" aliasName="Rv3342"><graphics x="2916.9367744445804" y="2880.990286254883"/><att type="string" name="shared_name" value="Rv3342"/></node>
<node id="952" label="Rv1395" aliasName="Rv1395"><graphics x="2177.3677856445315" y="2700.592352294922"/><att type="string" name="shared_name" value="Rv1395"/></node>
<node id="953" label="Rv1405c" aliasName="Rv1405c"><graphics x="3051.446147155762" y="3166.3932250976563"/><att type="string" name="shared_name" value="Rv1405c"/></node>
<node id="954" label="Rv2580c" aliasName="hisS"><graphics x="3063.0925399780276" y="3145.74383392334"/><att type="string" name="shared_name" value="Rv2580c"/></node>
<node id="955" label="Rv1407" aliasName="fmu"><graphics x="3019.6681777954104" y="2726.2349609375"/><att type="string" name="shared_name" value="Rv1407"/></node>
<node id="956" label="Rv1408" aliasName="rpe"><graphics x="3087.2881805419925" y="2670.6755126953126"/><att type="string" name="shared_name" value="Rv1408"/></node>
<node id="957" label="Rv1409" aliasName="ribG"><graphics x="3296.7910949707034" y="2706.3898376464845"/><att type="string" name="shared_name" value="Rv1409"/></node>
<node id="958" label="Rv1412" aliasName="ribC"><graphics x="3334.481951904297" y="2708.7045349121095"/><att type="string" name="shared_name" value="Rv1412"/></node>
<node id="959" label="Rv1415" aliasName="ribA2"><graphics x="3316.6089355468753" y="2731.6291564941407"/><att type="string" name="shared_name" value="Rv1415"/></node>
<node id="960" label="Rv1416" aliasName="ribH"><graphics x="3318.880603027344" y="2712.6938232421876"/><att type="string" name="shared_name" value="Rv1416"/></node>
<node id="961" label="Rv1940" aliasName="ribA1"><graphics x="3328.5135681152346" y="2722.546942138672"/><att type="string" name="shared_name" value="Rv1940"/></node>
<node id="962" label="Rv2671" aliasName="ribD"><graphics x="3325.802996826172" y="2744.867468261719"/><att type="string" name="shared_name" value="Rv2671"/></node>
<node id="963" label="Rv2786c" aliasName="ribF"><graphics x="3319.676745605469" y="2691.656866455078"/><att type="string" name="shared_name" value="Rv2786c"/></node>
<node id="964" label="Rv1413" aliasName="Rv1413"><graphics x="3286.484820556641" y="5441.047521972656"/><att type="string" name="shared_name" value="Rv1413"/></node>
<node id="965" label="Rv1414" aliasName="Rv1414"><graphics x="3279.874468994141" y="5457.560705566406"/><att type="string" name="shared_name" value="Rv1414"/></node>
<node id="966" label="Rv1420" aliasName="uvrC"><graphics x="2511.840838623047" y="4519.136999511718"/><att type="string" name="shared_name" value="Rv1420"/></node>
<node id="967" label="Rv1421" aliasName="Rv1421"><graphics x="2497.2530090332034" y="4508.792761230468"/><att type="string" name="shared_name" value="Rv1421"/></node>
<node id="968" label="Rv1422" aliasName="Rv1422"><graphics x="2497.223895263672" y="4530.177282714843"/><att type="string" name="shared_name" value="Rv1422"/></node>
<node id="969" label="Rv1423" aliasName="whiA"><graphics x="2486.421649169922" y="4519.400915527343"/><att type="string" name="shared_name" value="Rv1423"/></node>
<node id="970" label="Rv1633" aliasName="uvrB"><graphics x="2530.4648925781253" y="4527.958654785156"/><att type="string" name="shared_name" value="Rv1633"/></node>
<node id="971" label="Rv1638" aliasName="uvrA"><graphics x="2532.008532714844" y="4510.190710449218"/><att type="string" name="shared_name" value="Rv1638"/></node>
<node id="972" label="Rv1451" aliasName="ctaB"><graphics x="2970.3812801361087" y="4666.315344238281"/><att type="string" name="shared_name" value="Rv1451"/></node>
<node id="973" label="Rv1456c" aliasName="Rv1456c"><graphics x="2996.7965957641604" y="4656.078894042968"/><att type="string" name="shared_name" value="Rv1456c"/></node>
<node id="974" label="Rv2193" aliasName="ctaE"><graphics x="2948.95376033783" y="4668.947912597656"/><att type="string" name="shared_name" value="Rv2193"/></node>
<node id="975" label="Rv2200c" aliasName="ctaC"><graphics x="2950.5885409832003" y="4651.013098144531"/><att type="string" name="shared_name" value="Rv2200c"/></node>
<node id="976" label="Rv3043c" aliasName="ctaD"><graphics x="2944.178424072266" y="4686.208532714843"/><att type="string" name="shared_name" value="Rv3043c"/></node>
<node id="977" label="Rv1454c" aliasName="qor"><graphics x="2612.6192504882815" y="3028.080676460266"/><att type="string" name="shared_name" value="Rv1454c"/></node>
<node id="978" label="Rv1457c" aliasName="Rv1457c"><graphics x="2733.5103027343753" y="5622.451330566406"/><att type="string" name="shared_name" value="Rv1457c"/></node>
<node id="979" label="Rv1458c" aliasName="Rv1458c"><graphics x="2742.662768554688" y="5607.208898925781"/><att type="string" name="shared_name" value="Rv1458c"/></node>
<node id="980" label="Rv1460" aliasName="Rv1460"><graphics x="1140.7371704101565" y="3168.3168090820313"/><att type="string" name="shared_name" value="Rv1460"/></node>
<node id="981" label="Rv1461" aliasName="Rv1461"><graphics x="1150.767077636719" y="3153.130743408203"/><att type="string" name="shared_name" value="Rv1461"/></node>
<node id="982" label="Rv1463" aliasName="Rv1463"><graphics x="1157.612536621094" y="3175.1591400146485"/><att type="string" name="shared_name" value="Rv1463"/></node>
<node id="983" label="Rv1464" aliasName="csd"><graphics x="1150.034411621094" y="3179.6847290039063"/><att type="string" name="shared_name" value="Rv1464"/></node>
<node id="984" label="Rv1462" aliasName="Rv1462"><graphics x="1148.6390258789065" y="3215.7831787109376"/><att type="string" name="shared_name" value="Rv1462"/></node>
<node id="985" label="Rv1465" aliasName="Rv1465"><graphics x="1171.4671508789065" y="3166.34450378418"/><att type="string" name="shared_name" value="Rv1465"/></node>
<node id="986" label="Rv1466" aliasName="Rv1466"><graphics x="1163.965808105469" y="3206.894384765625"/><att type="string" name="shared_name" value="Rv1466"/></node>
<node id="987" label="Rv1471" aliasName="trxB1"><graphics x="3131.880603027344" y="3664.2126220703126"/><att type="string" name="shared_name" value="Rv1471"/></node>
<node id="988" label="Rv3913" aliasName="trxB2"><graphics x="3138.5369293212893" y="3641.7191528320313"/><att type="string" name="shared_name" value="Rv3913"/></node>
<node id="989" label="Rv3914" aliasName="trxC"><graphics x="3148.339358520508" y="3662.77060546875"/><att type="string" name="shared_name" value="Rv3914"/></node>
<node id="990" label="Rv1474c" aliasName="Rv1474c"><graphics x="2830.5448715209964" y="2937.908171081543"/><att type="string" name="shared_name" value="Rv1474c"/></node>
<node id="991" label="Rv1915" aliasName="aceAa"><graphics x="2817.257540893555" y="2964.537237548828"/><att type="string" name="shared_name" value="Rv1915"/></node>
<node id="992" label="Rv1479" aliasName="moxR1"><graphics x="1547.4026977539065" y="4330.782995605468"/><att type="string" name="shared_name" value="Rv1479"/></node>
<node id="993" label="Rv1480" aliasName="Rv1480"><graphics x="1539.9739868164065" y="4346.943762207031"/><att type="string" name="shared_name" value="Rv1480"/></node>
<node id="994" label="Rv1481" aliasName="Rv1481"><graphics x="1529.6985961914065" y="4332.430822753906"/><att type="string" name="shared_name" value="Rv1481"/></node>
<node id="995" label="Rv2676c" aliasName="Rv2676c"><graphics x="3113.042025756836" y="3385.807440185547"/><att type="string" name="shared_name" value="Rv2676c"/></node>
<node id="996" label="Rv1487" aliasName="Rv1487"><graphics x="4439.608752441407" y="4874.908361816406"/><att type="string" name="shared_name" value="Rv1487"/></node>
<node id="997" label="Rv1488" aliasName="Rv1488"><graphics x="4435.2787963867195" y="4857.664831542968"/><att type="string" name="shared_name" value="Rv1488"/></node>
<node id="998" label="Rv1492" aliasName="mutA"><graphics x="2757.5242797851565" y="2924.863302612305"/><att type="string" name="shared_name" value="Rv1492"/></node>
<node id="999" label="Rv1502" aliasName="Rv1502"><graphics x="2304.4329711914065" y="4785.589758300781"/><att type="string" name="shared_name" value="Rv1502"/></node>
<node id="1000" label="Rv1505c" aliasName="Rv1505c"><graphics x="2323.913989257813" y="4778.064611816406"/><att type="string" name="shared_name" value="Rv1505c"/></node>
<node id="1001" label="Rv1504c" aliasName="Rv1504c"><graphics x="2328.6126586914065" y="4758.319616699218"/><att type="string" name="shared_name" value="Rv1504c"/></node>
<node id="1002" label="Rv1507c" aliasName="Rv1507c"><graphics x="2341.053454589844" y="4771.685827636718"/><att type="string" name="shared_name" value="Rv1507c"/></node>
<node id="1003" label="Rv1506c" aliasName="Rv1506c"><graphics x="2340.215808105469" y="4789.999792480468"/><att type="string" name="shared_name" value="Rv1506c"/></node>
<node id="1004" label="Rv1531" aliasName="Rv1531"><graphics x="2769.560473632813" y="2658.478643798828"/><att type="string" name="shared_name" value="Rv1531"/></node>
<node id="1005" label="Rv2579" aliasName="dhaA"><graphics x="2763.977481079102" y="2680.66513671875"/><att type="string" name="shared_name" value="Rv2579"/></node>
<node id="1006" label="Rv1536" aliasName="ileS"><graphics x="2987.1409332275393" y="2676.613623046875"/><att type="string" name="shared_name" value="Rv1536"/></node>
<node id="1007" label="Rv1537" aliasName="dinX"><graphics x="675.306384277344" y="2127.9740966796876"/><att type="string" name="shared_name" value="Rv1537"/></node>
<node id="1008" label="Rv3056" aliasName="dinP"><graphics x="660.897692871094" y="2138.419226074219"/><att type="string" name="shared_name" value="Rv3056"/></node>
<node id="1009" label="Rv1539" aliasName="lspA"><graphics x="5098.4863159179695" y="1543.4077514648438"/><att type="string" name="shared_name" value="Rv1539"/></node>
<node id="1010" label="Rv1540" aliasName="Rv1540"><graphics x="5115.8212768554695" y="1539.4300903320313"/><att type="string" name="shared_name" value="Rv1540"/></node>
<node id="1011" label="Rv1629" aliasName="polA"><graphics x="3079.875277709961" y="2631.292547607422"/><att type="string" name="shared_name" value="Rv1629"/></node>
<node id="1012" label="Rv2344c" aliasName="dgt"><graphics x="3067.7223083496096" y="2639.1811279296876"/><att type="string" name="shared_name" value="Rv2344c"/></node>
<node id="1013" label="Rv1551" aliasName="plsB1"><graphics x="2565.7581359863284" y="2587.7126525878907"/><att type="string" name="shared_name" value="Rv1551"/></node>
<node id="1014" label="Rv2483c" aliasName="plsC"><graphics x="2643.616412353516" y="2585.175604248047"/><att type="string" name="shared_name" value="Rv2483c"/></node>
<node id="1015" label="Rv3696c" aliasName="glpK"><graphics x="2491.3284484863284" y="2602.489538574219"/><att type="string" name="shared_name" value="Rv3696c"/></node>
<node id="1016" label="Rv1554" aliasName="frdC"><graphics x="2808.864459228516" y="2829.5319274902345"/><att type="string" name="shared_name" value="Rv1554"/></node>
<node id="1017" label="Rv1555" aliasName="frdD"><graphics x="2805.5310546875003" y="2821.11533203125"/><att type="string" name="shared_name" value="Rv1555"/></node>
<node id="1018" label="Rv3316" aliasName="sdhC"><graphics x="2804.368395996094" y="2853.354544067383"/><att type="string" name="shared_name" value="Rv3316"/></node>
<node id="1019" label="Rv1820" aliasName="ilvG"><graphics x="2953.455858421326" y="2755.1337341308595"/><att type="string" name="shared_name" value="Rv1820"/></node>
<node id="1020" label="Rv3002c" aliasName="ilvH"><graphics x="2962.6004011154178" y="2734.9029296875"/><att type="string" name="shared_name" value="Rv3002c"/></node>
<node id="1021" label="Rv3470c" aliasName="ilvB2"><graphics x="2998.244361114502" y="2747.3424438476563"/><att type="string" name="shared_name" value="Rv3470c"/></node>
<node id="1022" label="Rv1569" aliasName="bioF1"><graphics x="843.412097167969" y="4738.233190917968"/><att type="string" name="shared_name" value="Rv1569"/></node>
<node id="1023" label="Rv1570" aliasName="bioD"><graphics x="857.111804199219" y="4731.123205566406"/><att type="string" name="shared_name" value="Rv1570"/></node>
<node id="1024" label="Rv1589" aliasName="bioB"><graphics x="849.756091308594" y="4717.782873535156"/><att type="string" name="shared_name" value="Rv1589"/></node>
<node id="1025" label="Rv1576c" aliasName="Rv1576c"><graphics x="691.737536621094" y="2440.782568359375"/><att type="string" name="shared_name" value="Rv1576c"/></node>
<node id="1026" label="Rv1577c" aliasName="Rv1577c"><graphics x="704.885485839844" y="2452.7557739257813"/><att type="string" name="shared_name" value="Rv1577c"/></node>
<node id="1027" label="Rv1584c" aliasName="Rv1584c"><graphics x="2879.1320297241214" y="689.3673461914063"/><att type="string" name="shared_name" value="Rv1584c"/></node>
<node id="1028" label="Rv1585c" aliasName="Rv1585c"><graphics x="2880.835711669922" y="671.6632446289063"/><att type="string" name="shared_name" value="Rv1585c"/></node>
<node id="1029" label="Rv1586c" aliasName="Rv1586c"><graphics x="1661.8707153320315" y="4704.393591308593"/><att type="string" name="shared_name" value="Rv1586c"/></node>
<node id="1030" label="Rv1587c" aliasName="Rv1587c"><graphics x="1671.4737426757815" y="4689.430334472656"/><att type="string" name="shared_name" value="Rv1587c"/></node>
<node id="1031" label="Rv1594" aliasName="nadA"><graphics x="3272.504870605469" y="2876.8021606445313"/><att type="string" name="shared_name" value="Rv1594"/></node>
<node id="1032" label="Rv1600" aliasName="hisC1"><graphics x="3021.935939025879" y="3037.803204917908"/><att type="string" name="shared_name" value="Rv1600"/></node>
<node id="1033" label="Rv1603" aliasName="hisA"><graphics x="2999.553614807129" y="3068.7864631652833"/><att type="string" name="shared_name" value="Rv1603"/></node>
<node id="1034" label="Rv1606" aliasName="hisI"><graphics x="3023.9242660522464" y="3070.061964416504"/><att type="string" name="shared_name" value="Rv1606"/></node>
<node id="1035" label="Rv2121c" aliasName="hisG"><graphics x="3004.900664520264" y="3046.1958431243897"/><att type="string" name="shared_name" value="Rv2121c"/></node>
<node id="1036" label="Rv3263" aliasName="Rv3263"><graphics x="3088.9110137939456" y="3091.0849899291993"/><att type="string" name="shared_name" value="Rv3263"/></node>
<node id="1037" label="Rv3772" aliasName="hisC2"><graphics x="3047.06287689209" y="3002.9967464447022"/><att type="string" name="shared_name" value="Rv3772"/></node>
<node id="1038" label="Rv1604" aliasName="impA"><graphics x="2946.233699035645" y="3084.018968963623"/><att type="string" name="shared_name" value="Rv1604"/></node>
<node id="1039" label="Rv2122c" aliasName="hisE"><graphics x="2985.4881011962893" y="3095.2593635559083"/><att type="string" name="shared_name" value="Rv2122c"/></node>
<node id="1040" label="Rv1612" aliasName="trpB"><graphics x="2994.1856719970706" y="3100.6598724365235"/><att type="string" name="shared_name" value="Rv1612"/></node>
<node id="1041" label="Rv3370c" aliasName="dnaE2"><graphics x="3077.552317810059" y="2676.116339111328"/><att type="string" name="shared_name" value="Rv3370c"/></node>
<node id="1042" label="Rv1620c" aliasName="cydC"><graphics x="5327.7607299804695" y="3019.793487930298"/><att type="string" name="shared_name" value="Rv1620c"/></node>
<node id="1043" label="Rv1621c" aliasName="cydD"><graphics x="5312.3539916992195" y="3009.1781715393067"/><att type="string" name="shared_name" value="Rv1621c"/></node>
<node id="1044" label="Rv1622c" aliasName="cydB"><graphics x="5293.7394897460945" y="3006.3022312164308"/><att type="string" name="shared_name" value="Rv1622c"/></node>
<node id="1045" label="Rv1623c" aliasName="cydA"><graphics x="5304.6774780273445" y="2992.2046188354493"/><att type="string" name="shared_name" value="Rv1623c"/></node>
<node id="1046" label="Rv1626" aliasName="Rv1626"><graphics x="4749.372424316407" y="2951.5688232421876"/><att type="string" name="shared_name" value="Rv1626"/></node>
<node id="1047" label="Rv3220c" aliasName="Rv3220c"><graphics x="4750.365100097657" y="2933.806661987305"/><att type="string" name="shared_name" value="Rv3220c"/></node>
<node id="1048" label="Rv1627c" aliasName="Rv1627c"><graphics x="4503.2719604492195" y="1059.3712524414063"/><att type="string" name="shared_name" value="Rv1627c"/></node>
<node id="1049" label="Rv1628c" aliasName="Rv1628c"><graphics x="4510.8122436523445" y="1075.4825805664063"/><att type="string" name="shared_name" value="Rv1628c"/></node>
<node id="1050" label="Rv2090" aliasName="Rv2090"><graphics x="3010.87932510376" y="2546.6835083007813"/><att type="string" name="shared_name" value="Rv2090"/></node>
<node id="1051" label="Rv1631" aliasName="coaE"><graphics x="3278.953784179688" y="2813.7109130859376"/><att type="string" name="shared_name" value="Rv1631"/></node>
<node id="1052" label="Rv1641" aliasName="infC"><graphics x="3193.434252929688" y="2738.9238342285157"/><att type="string" name="shared_name" value="Rv1641"/></node>
<node id="1053" label="Rv1642" aliasName="rpmI"><graphics x="3223.412066650391" y="2698.6125244140626"/><att type="string" name="shared_name" value="Rv1642"/></node>
<node id="1054" label="Rv1644" aliasName="tsnR"><graphics x="3262.191424560547" y="2682.0936950683595"/><att type="string" name="shared_name" value="Rv1644"/></node>
<node id="1055" label="Rv1652" aliasName="argC"><graphics x="3192.666751098633" y="2886.8400177001954"/><att type="string" name="shared_name" value="Rv1652"/></node>
<node id="1056" label="Rv1653" aliasName="argJ"><graphics x="3215.9979431152346" y="2851.501287841797"/><att type="string" name="shared_name" value="Rv1653"/></node>
<node id="1057" label="Rv1654" aliasName="argB"><graphics x="3219.4517395019534" y="2864.189245605469"/><att type="string" name="shared_name" value="Rv1654"/></node>
<node id="1058" label="Rv1655" aliasName="argD"><graphics x="3216.761218261719" y="2879.5944580078126"/><att type="string" name="shared_name" value="Rv1655"/></node>
<node id="1059" label="Rv1657" aliasName="argR"><graphics x="3202.955096435547" y="2867.6828216552735"/><att type="string" name="shared_name" value="Rv1657"/></node>
<node id="1060" label="Rv2439c" aliasName="proB"><graphics x="3283.4300415039065" y="2695.7162841796876"/><att type="string" name="shared_name" value="Rv2439c"/></node>
<node id="1061" label="Rv2321c" aliasName="rocD2"><graphics x="3241.4095642089846" y="2893.856314086914"/><att type="string" name="shared_name" value="Rv2321c"/></node>
<node id="1062" label="Rv2201" aliasName="asnB"><graphics x="3138.297625732422" y="2936.5010208129884"/><att type="string" name="shared_name" value="Rv2201"/></node>
<node id="1063" label="Rv2747" aliasName="Rv2747"><graphics x="3260.2256958007815" y="2920.3176559448243"/><att type="string" name="shared_name" value="Rv2747"/></node>
<node id="1064" label="Rv1662" aliasName="pks8"><graphics x="2570.891772460938" y="3039.464865589142"/><att type="string" name="shared_name" value="Rv1662"/></node>
<node id="1065" label="Rv1664" aliasName="pks9"><graphics x="2562.659655761719" y="3019.6980604171754"/><att type="string" name="shared_name" value="Rv1664"/></node>
<node id="1066" label="Rv2382c" aliasName="mbtC"><graphics x="2664.106921386719" y="3040.6409553527833"/><att type="string" name="shared_name" value="Rv2382c"/></node>
<node id="1067" label="Rv1667c" aliasName="Rv1667c"><graphics x="4592.4619018554695" y="1366.1373657226563"/><att type="string" name="shared_name" value="Rv1667c"/></node>
<node id="1068" label="Rv1668c" aliasName="Rv1668c"><graphics x="4587.5346557617195" y="1349.0478881835938"/><att type="string" name="shared_name" value="Rv1668c"/></node>
<node id="1069" label="Rv1676" aliasName="Rv1676"><graphics x="359.015856933594" y="4183.541540527343"/><att type="string" name="shared_name" value="Rv1676"/></node>
<node id="1070" label="Rv1677" aliasName="dsbF"><graphics x="342.125720214844" y="4189.108190917968"/><att type="string" name="shared_name" value="Rv1677"/></node>
<node id="1071" label="Rv1680" aliasName="Rv1680"><graphics x="2434.6931640625003" y="2908.2071212768556"/><att type="string" name="shared_name" value="Rv1680"/></node>
<node id="1072" label="Rv1681" aliasName="moeX"><graphics x="2381.013903808594" y="2920.2412170410157"/><att type="string" name="shared_name" value="Rv1681"/></node>
<node id="1073" label="Rv1686c" aliasName="Rv1686c"><graphics x="5322.9802124023445" y="2534.5605529785157"/><att type="string" name="shared_name" value="Rv1686c"/></node>
<node id="1074" label="Rv1687c" aliasName="Rv1687c"><graphics x="5305.6716186523445" y="2530.467626953125"/><att type="string" name="shared_name" value="Rv1687c"/></node>
<node id="1075" label="Rv1694" aliasName="tlyA"><graphics x="2850.009707641602" y="3209.9584411621095"/><att type="string" name="shared_name" value="Rv1694"/></node>
<node id="1076" label="Rv1695" aliasName="ppnK"><graphics x="2859.8218872070315" y="3182.6949676513673"/><att type="string" name="shared_name" value="Rv1695"/></node>
<node id="1077" label="Rv1696" aliasName="recN"><graphics x="2837.081874084473" y="3200.814993286133"/><att type="string" name="shared_name" value="Rv1696"/></node>
<node id="1078" label="Rv1697" aliasName="Rv1697"><graphics x="2074.508776855469" y="4830.519323730468"/><att type="string" name="shared_name" value="Rv1697"/></node>
<node id="1079" label="Rv1698" aliasName="Rv1698"><graphics x="2082.100756835938" y="4814.452673339843"/><att type="string" name="shared_name" value="Rv1698"/></node>
<node id="1080" label="Rv1700" aliasName="Rv1700"><graphics x="557.333239746094" y="4394.844152832031"/><att type="string" name="shared_name" value="Rv1700"/></node>
<node id="1081" label="Rv1701" aliasName="xerD"><graphics x="559.061511230469" y="4412.551550292968"/><att type="string" name="shared_name" value="Rv1701"/></node>
<node id="1082" label="Rv1708" aliasName="Rv1708"><graphics x="1472.6829711914065" y="4591.355505371093"/><att type="string" name="shared_name" value="Rv1708"/></node>
<node id="1083" label="Rv3917c" aliasName="parB"><graphics x="1460.329821777344" y="4573.479040527343"/><att type="string" name="shared_name" value="Rv3917c"/></node>
<node id="1084" label="Rv1709" aliasName="Rv1709"><graphics x="3204.8333312988284" y="2759.2033752441407"/><att type="string" name="shared_name" value="Rv1709"/></node>
<node id="1085" label="Rv1710" aliasName="Rv1710"><graphics x="3213.6922485351565" y="2767.8620666503907"/><att type="string" name="shared_name" value="Rv1710"/></node>
<node id="1086" label="Rv1711" aliasName="Rv1711"><graphics x="3227.2417480468753" y="2754.1613220214845"/><att type="string" name="shared_name" value="Rv1711"/></node>
<node id="1087" label="Rv1713" aliasName="engA"><graphics x="3168.4002258300784" y="2791.532827758789"/><att type="string" name="shared_name" value="Rv1713"/></node>
<node id="1088" label="Rv2793c" aliasName="truB"><graphics x="3305.5422851562503" y="2675.07529296875"/><att type="string" name="shared_name" value="Rv2793c"/></node>
<node id="1089" label="Rv3227" aliasName="aroA"><graphics x="3065.1321212768557" y="3014.6014255523683"/><att type="string" name="shared_name" value="Rv3227"/></node>
<node id="1090" label="Rv1714" aliasName="Rv1714"><graphics x="2479.1336242675784" y="2687.2025512695313"/><att type="string" name="shared_name" value="Rv1714"/></node>
<node id="1091" label="Rv1716" aliasName="Rv1716"><graphics x="2507.961444091797" y="2705.9237426757813"/><att type="string" name="shared_name" value="Rv1716"/></node>
<node id="1092" label="Rv1717" aliasName="Rv1717"><graphics x="2514.0746032714846" y="2692.3886779785157"/><att type="string" name="shared_name" value="Rv1717"/></node>
<node id="1093" label="Rv1718" aliasName="Rv1718"><graphics x="2495.330767822266" y="2688.7002014160157"/><att type="string" name="shared_name" value="Rv1718"/></node>
<node id="1094" label="Rv1722" aliasName="Rv1722"><graphics x="4858.2902709960945" y="3910.7677368164063"/><att type="string" name="shared_name" value="Rv1722"/></node>
<node id="1095" label="Rv2531c" aliasName="Rv2531c"><graphics x="4873.8522827148445" y="3902.2433837890626"/><att type="string" name="shared_name" value="Rv2531c"/></node>
<node id="1096" label="Rv1745c" aliasName="idi"><graphics x="2928.425946426392" y="2404.816015625"/><att type="string" name="shared_name" value="Rv1745c"/></node>
<node id="1097" label="Rv1746" aliasName="pknF"><graphics x="3070.7644836425784" y="5309.590490722656"/><att type="string" name="shared_name" value="Rv1746"/></node>
<node id="1098" label="Rv1747" aliasName="Rv1747"><graphics x="3072.873362731934" y="5327.252600097656"/><att type="string" name="shared_name" value="Rv1747"/></node>
<node id="1099" label="Rv1750c" aliasName="fadD1"><graphics x="2456.051928710938" y="2854.1583923339845"/><att type="string" name="shared_name" value="Rv1750c"/></node>
<node id="1100" label="Rv1758" aliasName="cut1"><graphics x="575.916735839844" y="2963.188101196289"/><att type="string" name="shared_name" value="Rv1758"/></node>
<node id="1101" label="Rv3724A" aliasName="null"><graphics x="592.591052246094" y="2972.6721939086915"/><att type="string" name="shared_name" value="Rv3724A"/></node>
<node id="1102" label="Rv1769" aliasName="Rv1769"><graphics x="4556.1347534179695" y="3049.2178176879884"/><att type="string" name="shared_name" value="Rv1769"/></node>
<node id="1103" label="Rv1770" aliasName="Rv1770"><graphics x="4572.260119628907" y="3041.7167114257813"/><att type="string" name="shared_name" value="Rv1770"/></node>
<node id="1104" label="Rv1771" aliasName="Rv1771"><graphics x="4570.681994628907" y="3059.4396671295167"/><att type="string" name="shared_name" value="Rv1771"/></node>
<node id="1105" label="Rv1782" aliasName="Rv1782"><graphics x="1235.402575683594" y="4698.411535644531"/><att type="string" name="shared_name" value="Rv1782"/></node>
<node id="1106" label="Rv1783" aliasName="Rv1783"><graphics x="1242.9007446289065" y="4682.283728027343"/><att type="string" name="shared_name" value="Rv1783"/></node>
<node id="1107" label="Rv1784" aliasName="Rv1784"><graphics x="1225.1890747070315" y="4683.850744628906"/><att type="string" name="shared_name" value="Rv1784"/></node>
<node id="1108" label="Rv1795" aliasName="Rv1795"><graphics x="3487.8828613281253" y="5674.630041503906"/><att type="string" name="shared_name" value="Rv1795"/></node>
<node id="1109" label="Rv1796" aliasName="mycP5"><graphics x="3502.088854980469" y="5663.261877441406"/><att type="string" name="shared_name" value="Rv1796"/></node>
<node id="1110" label="Rv1797" aliasName="Rv1797"><graphics x="3502.827868652344" y="5682.460363769531"/><att type="string" name="shared_name" value="Rv1797"/></node>
<node id="1111" label="Rv1798" aliasName="Rv1798"><graphics x="3487.198901367188" y="5693.262121582031"/><att type="string" name="shared_name" value="Rv1798"/></node>
<node id="1112" label="Rv1822" aliasName="pgsA2"><graphics x="2797.3797485351565" y="2587.107458496094"/><att type="string" name="shared_name" value="Rv1822"/></node>
<node id="1113" label="Rv2612c" aliasName="pgsA1"><graphics x="2785.9336730957034" y="2571.197088623047"/><att type="string" name="shared_name" value="Rv2612c"/></node>
<node id="1114" label="Rv1823" aliasName="Rv1823"><graphics x="4223.2223999023445" y="4495.203405761718"/><att type="string" name="shared_name" value="Rv1823"/></node>
<node id="1115" label="Rv1824" aliasName="Rv1824"><graphics x="4213.388537597657" y="4511.640539550781"/><att type="string" name="shared_name" value="Rv1824"/></node>
<node id="1116" label="Rv1825" aliasName="Rv1825"><graphics x="4203.5329467773445" y="4528.042395019531"/><att type="string" name="shared_name" value="Rv1825"/></node>
<node id="1117" label="Rv1826" aliasName="gcvH"><graphics x="2977.3025581359866" y="2801.1886352539063"/><att type="string" name="shared_name" value="Rv1826"/></node>
<node id="1118" label="Rv2357c" aliasName="glyS"><graphics x="2843.754969787598" y="2811.849142456055"/><att type="string" name="shared_name" value="Rv2357c"/></node>
<node id="1119" label="Rv1833c" aliasName="Rv1833c"><graphics x="2734.897967529297" y="2662.367315673828"/><att type="string" name="shared_name" value="Rv1833c"/></node>
<node id="1120" label="Rv2852c" aliasName="mqo"><graphics x="2798.826113891602" y="2814.769903564453"/><att type="string" name="shared_name" value="Rv2852c"/></node>
<node id="1121" label="Rv1841c" aliasName="Rv1841c"><graphics x="4840.333850097657" y="2229.2212890625"/><att type="string" name="shared_name" value="Rv1841c"/></node>
<node id="1122" label="Rv1842c" aliasName="Rv1842c"><graphics x="4837.1105834960945" y="2211.736669921875"/><att type="string" name="shared_name" value="Rv1842c"/></node>
<node id="1123" label="Rv1845c" aliasName="Rv1845c"><graphics x="1432.940905761719" y="5250.888586425781"/><att type="string" name="shared_name" value="Rv1845c"/></node>
<node id="1124" label="Rv1846c" aliasName="Rv1846c"><graphics x="1434.2276489257815" y="5233.145422363281"/><att type="string" name="shared_name" value="Rv1846c"/></node>
<node id="1125" label="Rv1848" aliasName="ureA"><graphics x="4327.6110717773445" y="4105.258947753906"/><att type="string" name="shared_name" value="Rv1848"/></node>
<node id="1126" label="Rv1849" aliasName="ureB"><graphics x="4297.014270019532" y="4082.551062011719"/><att type="string" name="shared_name" value="Rv1849"/></node>
<node id="1127" label="Rv1850" aliasName="ureC"><graphics x="4356.7985717773445" y="4101.390417480468"/><att type="string" name="shared_name" value="Rv1850"/></node>
<node id="1128" label="Rv1851" aliasName="ureF"><graphics x="4351.409777832032" y="4070.7372192382813"/><att type="string" name="shared_name" value="Rv1851"/></node>
<node id="1129" label="Rv1852" aliasName="ureG"><graphics x="4319.012072753907" y="4088.227819824219"/><att type="string" name="shared_name" value="Rv1852"/></node>
<node id="1130" label="Rv1853" aliasName="ureD"><graphics x="4312.202746582032" y="4098.910559082031"/><att type="string" name="shared_name" value="Rv1853"/></node>
<node id="1131" label="Rv1857" aliasName="modA"><graphics x="983.429675292969" y="3042.8645318984986"/><att type="string" name="shared_name" value="Rv1857"/></node>
<node id="1132" label="Rv1858" aliasName="modB"><graphics x="977.819323730469" y="3023.3520959854127"/><att type="string" name="shared_name" value="Rv1858"/></node>
<node id="1133" label="Rv1859" aliasName="modC"><graphics x="994.8067504882815" y="3025.8927854537965"/><att type="string" name="shared_name" value="Rv1859"/></node>
<node id="1134" label="Rv2398c" aliasName="cysW"><graphics x="979.1971313476565" y="3070.113851928711"/><att type="string" name="shared_name" value="Rv2398c"/></node>
<node id="1135" label="Rv1872c" aliasName="lldD2"><graphics x="2896.3539421081546" y="2702.1151794433595"/><att type="string" name="shared_name" value="Rv1872c"/></node>
<node id="1136" label="Rv3509c" aliasName="ilvX"><graphics x="2906.335204315186" y="2727.802618408203"/><att type="string" name="shared_name" value="Rv3509c"/></node>
<node id="1137" label="Rv1878" aliasName="glnA3"><graphics x="2222.8931762695315" y="4576.482702636718"/><att type="string" name="shared_name" value="Rv1878"/></node>
<node id="1138" label="Rv1879" aliasName="Rv1879"><graphics x="2237.6316406250003" y="4566.507482910156"/><att type="string" name="shared_name" value="Rv1879"/></node>
<node id="1139" label="Rv1885c" aliasName="Rv1885c"><graphics x="3001.7133934021" y="3021.266732597351"/><att type="string" name="shared_name" value="Rv1885c"/></node>
<node id="1140" label="Rv2249c" aliasName="glpD1"><graphics x="2426.069323730469" y="2653.0358337402345"/><att type="string" name="shared_name" value="Rv2249c"/></node>
<node id="1141" label="Rv1888A" aliasName="null"><graphics x="5120.1699096679695" y="2002.6445678710938"/><att type="string" name="shared_name" value="Rv1888A"/></node>
<node id="1142" label="Rv1889c" aliasName="Rv1889c"><graphics x="5137.9545776367195" y="2002.5320190429688"/><att type="string" name="shared_name" value="Rv1889c"/></node>
<node id="1143" label="Rv1908c" aliasName="katG"><graphics x="3124.288333129883" y="3469.528662109375"/><att type="string" name="shared_name" value="Rv1908c"/></node>
<node id="1144" label="Rv1909c" aliasName="furA"><graphics x="3132.6861145019534" y="3494.284033203125"/><att type="string" name="shared_name" value="Rv1909c"/></node>
<node id="1145" label="Rv3846" aliasName="sodA"><graphics x="3129.164538574219" y="3540.724188232422"/><att type="string" name="shared_name" value="Rv3846"/></node>
<node id="1146" label="Rv1912c" aliasName="fadB5"><graphics x="2636.980700683594" y="3033.250686788559"/><att type="string" name="shared_name" value="Rv1912c"/></node>
<node id="1147" label="Rv1916" aliasName="aceAb"><graphics x="2799.7088043212893" y="2984.5382293701173"/><att type="string" name="shared_name" value="Rv1916"/></node>
<node id="1148" label="Rv1922" aliasName="Rv1922"><graphics x="5053.4013549804695" y="3987.584020996094"/><att type="string" name="shared_name" value="Rv1922"/></node>
<node id="1149" label="Rv1923" aliasName="lipD"><graphics x="5071.1850463867195" y="3987.821569824219"/><att type="string" name="shared_name" value="Rv1923"/></node>
<node id="1150" label="Rv1930c" aliasName="Rv1930c"><graphics x="1595.6544067382815" y="5369.629797363281"/><att type="string" name="shared_name" value="Rv1930c"/></node>
<node id="1151" label="Rv1932" aliasName="tpx"><graphics x="3118.4204742431643" y="3612.2953857421876"/><att type="string" name="shared_name" value="Rv1932"/></node>
<node id="1152" label="Rv2428" aliasName="ahpC"><graphics x="3135.206072998047" y="3598.728369140625"/><att type="string" name="shared_name" value="Rv2428"/></node>
<node id="1153" label="Rv1935c" aliasName="echA13"><graphics x="2551.4649230957034" y="2929.2962860107423"/><att type="string" name="shared_name" value="Rv1935c"/></node>
<node id="1154" label="Rv1936" aliasName="Rv1936"><graphics x="1426.0447875976565" y="1807.6754516601563"/><att type="string" name="shared_name" value="Rv1936"/></node>
<node id="1155" label="Rv1937" aliasName="Rv1937"><graphics x="1405.5369750976565" y="1808.3049682617188"/><att type="string" name="shared_name" value="Rv1937"/></node>
<node id="1156" label="Rv1941" aliasName="Rv1941"><graphics x="1445.943347167969" y="1807.0450805664063"/><att type="string" name="shared_name" value="Rv1941"/></node>
<node id="1157" label="Rv1938" aliasName="ephB"><graphics x="1386.0799438476565" y="1808.8567260742188"/><att type="string" name="shared_name" value="Rv1938"/></node>
<node id="1158" label="Rv1959c" aliasName="Rv1959c"><graphics x="4650.6054565429695" y="4423.570593261718"/><att type="string" name="shared_name" value="Rv1959c"/></node>
<node id="1159" label="Rv1960c" aliasName="Rv1960c"><graphics x="4636.4394409179695" y="4434.314245605468"/><att type="string" name="shared_name" value="Rv1960c"/></node>
<node id="1160" label="Rv1963c" aliasName="mce3R"><graphics x="2090.064868164063" y="4161.607702636718"/><att type="string" name="shared_name" value="Rv1963c"/></node>
<node id="1161" label="Rv1966" aliasName="mce3A"><graphics x="2018.6253540039065" y="4197.356115722656"/><att type="string" name="shared_name" value="Rv1966"/></node>
<node id="1162" label="Rv1964" aliasName="yrbE3A"><graphics x="2057.595202636719" y="4186.584997558593"/><att type="string" name="shared_name" value="Rv1964"/></node>
<node id="1163" label="Rv1965" aliasName="yrbE3B"><graphics x="2031.123522949219" y="4167.761389160156"/><att type="string" name="shared_name" value="Rv1965"/></node>
<node id="1164" label="Rv1968" aliasName="mce3C"><graphics x="2032.2098266601565" y="4174.219885253906"/><att type="string" name="shared_name" value="Rv1968"/></node>
<node id="1165" label="Rv1970" aliasName="lprM"><graphics x="2005.2634765625003" y="4173.641882324218"/><att type="string" name="shared_name" value="Rv1970"/></node>
<node id="1166" label="Rv1969" aliasName="mce3D"><graphics x="2040.3386718750003" y="4176.812658691406"/><att type="string" name="shared_name" value="Rv1969"/></node>
<node id="1167" label="Rv1972" aliasName="Rv1972"><graphics x="2040.3235961914065" y="4211.618933105468"/><att type="string" name="shared_name" value="Rv1972"/></node>
<node id="1168" label="Rv1973" aliasName="Rv1973"><graphics x="2020.4661132812503" y="4192.320715332031"/><att type="string" name="shared_name" value="Rv1973"/></node>
<node id="1169" label="Rv1975" aliasName="Rv1975"><graphics x="2011.6382324218753" y="4151.965124511718"/><att type="string" name="shared_name" value="Rv1975"/></node>
<node id="1170" label="Rv3495c" aliasName="lprN"><graphics x="2019.4866210937503" y="4102.454260253906"/><att type="string" name="shared_name" value="Rv3495c"/></node>
<node id="1171" label="Rv3052c" aliasName="nrdI"><graphics x="3162.6780883789065" y="2710.5399536132813"/><att type="string" name="shared_name" value="Rv3052c"/></node>
<node id="1172" label="Rv1986" aliasName="Rv1986"><graphics x="1014.534655761719" y="1372.2163452148438"/><att type="string" name="shared_name" value="Rv1986"/></node>
<node id="1173" label="Rv2006" aliasName="otsB1"><graphics x="4961.391223144532" y="4585.876989746093"/><att type="string" name="shared_name" value="Rv2006"/></node>
<node id="1174" label="Rv3400" aliasName="Rv3400"><graphics x="4944.626086425782" y="4577.782385253906"/><att type="string" name="shared_name" value="Rv3400"/></node>
<node id="1175" label="Rv2013" aliasName="Rv2013"><graphics x="4471.385363769532" y="5228.888342285156"/><att type="string" name="shared_name" value="Rv2013"/></node>
<node id="1176" label="Rv2014" aliasName="Rv2014"><graphics x="4469.4072143554695" y="5246.560217285156"/><att type="string" name="shared_name" value="Rv2014"/></node>
<node id="1177" label="Rv2020c" aliasName="Rv2020c"><graphics x="4220.9501831054695" y="5135.132971191406"/><att type="string" name="shared_name" value="Rv2020c"/></node>
<node id="1178" label="Rv2024c" aliasName="Rv2024c"><graphics x="4238.092150878907" y="5139.885412597656"/><att type="string" name="shared_name" value="Rv2024c"/></node>
<node id="1179" label="Rv2021c" aliasName="Rv2021c"><graphics x="768.228747558594" y="3210.438345336914"/><att type="string" name="shared_name" value="Rv2021c"/></node>
<node id="1180" label="Rv2022c" aliasName="Rv2022c"><graphics x="761.030261230469" y="3194.1732543945313"/><att type="string" name="shared_name" value="Rv2022c"/></node>
<node id="1181" label="Rv2034" aliasName="Rv2034"><graphics x="1305.412829589844" y="883.6100219726563"/><att type="string" name="shared_name" value="Rv2034"/></node>
<node id="1182" label="Rv2035" aliasName="Rv2035"><graphics x="1301.146228027344" y="900.8824829101563"/><att type="string" name="shared_name" value="Rv2035"/></node>
<node id="1183" label="Rv2038c" aliasName="Rv2038c"><graphics x="4586.1713745117195" y="3978.6835693359376"/><att type="string" name="shared_name" value="Rv2038c"/></node>
<node id="1184" label="Rv2039c" aliasName="Rv2039c"><graphics x="4597.7831909179695" y="3968.718115234375"/><att type="string" name="shared_name" value="Rv2039c"/></node>
<node id="1185" label="Rv2040c" aliasName="Rv2040c"><graphics x="4612.0458862304695" y="3979.1654418945313"/><att type="string" name="shared_name" value="Rv2040c"/></node>
<node id="1186" label="Rv2041c" aliasName="Rv2041c"><graphics x="4597.395861816407" y="3989.1705078125"/><att type="string" name="shared_name" value="Rv2041c"/></node>
<node id="1187" label="Rv2834c" aliasName="ugpE"><graphics x="4642.1760131835945" y="3979.8102783203126"/><att type="string" name="shared_name" value="Rv2834c"/></node>
<node id="1188" label="Rv3393" aliasName="iunH"><graphics x="3408.1944152832034" y="2888.344122314453"/><att type="string" name="shared_name" value="Rv3393"/></node>
<node id="1189" label="Rv2057c" aliasName="rpmG"><graphics x="3279.260455322266" y="2477.2123779296876"/><att type="string" name="shared_name" value="Rv2057c"/></node>
<node id="1190" label="Rv2065" aliasName="cobH"><graphics x="3017.056384277344" y="3294.7325805664063"/><att type="string" name="shared_name" value="Rv2065"/></node>
<node id="1191" label="Rv2850c" aliasName="Rv2850c"><graphics x="3001.6898605346682" y="3325.2316345214845"/><att type="string" name="shared_name" value="Rv2850c"/></node>
<node id="1192" label="Rv2064" aliasName="cobG"><graphics x="3064.1733657836917" y="3321.603094482422"/><att type="string" name="shared_name" value="Rv2064"/></node>
<node id="1193" label="Rv2070c" aliasName="cobK"><graphics x="2988.3962623596194" y="3292.3444885253907"/><att type="string" name="shared_name" value="Rv2070c"/></node>
<node id="1194" label="Rv2071c" aliasName="cobM"><graphics x="2980.926760864258" y="3320.0529846191407"/><att type="string" name="shared_name" value="Rv2071c"/></node>
<node id="1195" label="Rv2072c" aliasName="cobL"><graphics x="2991.53667755127" y="3306.337744140625"/><att type="string" name="shared_name" value="Rv2072c"/></node>
<node id="1196" label="Rv2393" aliasName="Rv2393"><graphics x="3075.4183914184573" y="3226.207601928711"/><att type="string" name="shared_name" value="Rv2393"/></node>
<node id="1197" label="Rv2073c" aliasName="Rv2073c"><graphics x="1179.449450683594" y="2656.381140136719"/><att type="string" name="shared_name" value="Rv2073c"/></node>
<node id="1198" label="Rv3790" aliasName="Rv3790"><graphics x="1161.132556152344" y="2656.7995361328126"/><att type="string" name="shared_name" value="Rv3790"/></node>
<node id="1199" label="Rv3806c" aliasName="Rv3806c"><graphics x="1167.7530395507815" y="2641.0976318359376"/><att type="string" name="shared_name" value="Rv3806c"/></node>
<node id="1200" label="Rv2085" aliasName="Rv2085"><graphics x="3129.764636230469" y="687.1168579101563"/><att type="string" name="shared_name" value="Rv2085"/></node>
<node id="1201" label="Rv2086" aliasName="Rv2086"><graphics x="3112.327838134766" y="683.5970825195313"/><att type="string" name="shared_name" value="Rv2086"/></node>
<node id="1202" label="Rv2093c" aliasName="tatC"><graphics x="775.640124511719" y="3864.275732421875"/><att type="string" name="shared_name" value="Rv2093c"/></node>
<node id="1203" label="Rv2094c" aliasName="tatA"><graphics x="776.743395996094" y="3882.0211547851563"/><att type="string" name="shared_name" value="Rv2094c"/></node>
<node id="1204" label="Rv2095c" aliasName="Rv2095c"><graphics x="2989.895995330811" y="5564.768713378906"/><att type="string" name="shared_name" value="Rv2095c"/></node>
<node id="1205" label="Rv2096c" aliasName="Rv2096c"><graphics x="2982.123254013062" y="5549.541418457031"/><att type="string" name="shared_name" value="Rv2096c"/></node>
<node id="1206" label="Rv2097c" aliasName="Rv2097c"><graphics x="2970.0779640197757" y="5565.280920410156"/><att type="string" name="shared_name" value="Rv2097c"/></node>
<node id="1207" label="Rv2115c" aliasName="Rv2115c"><graphics x="2951.854186666012" y="5574.602209472656"/><att type="string" name="shared_name" value="Rv2115c"/></node>
<node id="1208" label="Rv2101" aliasName="helZ"><graphics x="1278.4583618164065" y="1176.4130004882813"/><att type="string" name="shared_name" value="Rv2101"/></node>
<node id="1209" label="Rv2102" aliasName="Rv2102"><graphics x="1267.815417480469" y="1190.6688598632813"/><att type="string" name="shared_name" value="Rv2102"/></node>
<node id="1210" label="Rv2109c" aliasName="prcA"><graphics x="1872.0235473632815" y="4667.742224121093"/><att type="string" name="shared_name" value="Rv2109c"/></node>
<node id="1211" label="Rv2110c" aliasName="prcB"><graphics x="1880.454333496094" y="4683.402258300781"/><att type="string" name="shared_name" value="Rv2110c"/></node>
<node id="1212" label="Rv2113" aliasName="Rv2113"><graphics x="3878.3731567382815" y="1158.7657836914063"/><att type="string" name="shared_name" value="Rv2113"/></node>
<node id="1213" label="Rv2114" aliasName="Rv2114"><graphics x="3860.9192993164065" y="1162.1182006835938"/><att type="string" name="shared_name" value="Rv2114"/></node>
<node id="1214" label="Rv2133c" aliasName="Rv2133c"><graphics x="4984.912951660157" y="3762.5422119140626"/><att type="string" name="shared_name" value="Rv2133c"/></node>
<node id="1215" label="Rv2134c" aliasName="Rv2134c"><graphics x="4970.683459472657" y="3751.875341796875"/><att type="string" name="shared_name" value="Rv2134c"/></node>
<node id="1216" label="Rv2136c" aliasName="uppP"><graphics x="3447.6998474121096" y="3028.4658326148988"/><att type="string" name="shared_name" value="Rv2136c"/></node>
<node id="1217" label="Rv2147c" aliasName="Rv2147c"><graphics x="3416.547381591797" y="3083.5636924743653"/><att type="string" name="shared_name" value="Rv2147c"/></node>
<node id="1218" label="Rv2148c" aliasName="Rv2148c"><graphics x="3433.7823059082034" y="3093.148924255371"/><att type="string" name="shared_name" value="Rv2148c"/></node>
<node id="1219" label="Rv2149c" aliasName="yfiH"><graphics x="3418.677905273438" y="3101.15106048584"/><att type="string" name="shared_name" value="Rv2149c"/></node>
<node id="1220" label="Rv2150c" aliasName="ftsZ"><graphics x="3394.1983215332034" y="3064.680117034912"/><att type="string" name="shared_name" value="Rv2150c"/></node>
<node id="1221" label="Rv2154c" aliasName="ftsW"><graphics x="3405.088580322266" y="3058.484619522095"/><att type="string" name="shared_name" value="Rv2154c"/></node>
<node id="1222" label="Rv2981c" aliasName="ddl"><graphics x="3447.756121826172" y="3020.9449447631837"/><att type="string" name="shared_name" value="Rv2981c"/></node>
<node id="1223" label="Rv2151c" aliasName="ftsQ"><graphics x="3390.240435791016" y="3081.9796546936036"/><att type="string" name="shared_name" value="Rv2151c"/></node>
<node id="1224" label="Rv3423c" aliasName="alr"><graphics x="3495.208483886719" y="3117.733251953125"/><att type="string" name="shared_name" value="Rv3423c"/></node>
<node id="1225" label="Rv2165c" aliasName="mraW"><graphics x="3410.338549804688" y="2997.0284637451173"/><att type="string" name="shared_name" value="Rv2165c"/></node>
<node id="1226" label="Rv2166c" aliasName="Rv2166c"><graphics x="3420.6192810058596" y="3008.2055992126466"/><att type="string" name="shared_name" value="Rv2166c"/></node>
<node id="1227" label="Rv2160A" aliasName="null"><graphics x="4006.8235961914065" y="4945.915319824218"/><att type="string" name="shared_name" value="Rv2160A"/></node>
<node id="1228" label="Rv2160c" aliasName="Rv2160c"><graphics x="3989.0984985351565" y="4947.445349121093"/><att type="string" name="shared_name" value="Rv2160c"/></node>
<node id="1229" label="Rv2175c" aliasName="Rv2175c"><graphics x="3564.589526367188" y="3042.830926322937"/><att type="string" name="shared_name" value="Rv2175c"/></node>
<node id="1230" label="Rv2182c" aliasName="Rv2182c"><graphics x="2820.2694274902346" y="2603.7043518066407"/><att type="string" name="shared_name" value="Rv2182c"/></node>
<node id="1231" label="Rv2194" aliasName="qcrC"><graphics x="4139.5356323242195" y="5374.293859863281"/><att type="string" name="shared_name" value="Rv2194"/></node>
<node id="1232" label="Rv2195" aliasName="qcrA"><graphics x="4132.255969238282" y="5358.066320800781"/><att type="string" name="shared_name" value="Rv2195"/></node>
<node id="1233" label="Rv2196" aliasName="qcrB"><graphics x="4149.952746582032" y="5359.870031738281"/><att type="string" name="shared_name" value="Rv2196"/></node>
<node id="1234" label="Rv2199c" aliasName="Rv2199c"><graphics x="2955.4572596073153" y="4619.498693847656"/><att type="string" name="shared_name" value="Rv2199c"/></node>
<node id="1235" label="Rv2228c" aliasName="Rv2228c"><graphics x="2967.1561281204226" y="3368.7727111816407"/><att type="string" name="shared_name" value="Rv2228c"/></node>
<node id="1236" label="Rv2225" aliasName="panB"><graphics x="3103.9136993408206" y="2780.3674072265626"/><att type="string" name="shared_name" value="Rv2225"/></node>
<node id="1237" label="Rv2448c" aliasName="valS"><graphics x="2995.621859741211" y="2665.6092895507813"/><att type="string" name="shared_name" value="Rv2448c"/></node>
<node id="1238" label="Rv2214c" aliasName="ephD"><graphics x="2851.798373413086" y="5191.060217285156"/><att type="string" name="shared_name" value="Rv2214c"/></node>
<node id="1239" label="Rv2777c" aliasName="Rv2777c"><graphics x="2868.0615188598636" y="5183.850744628906"/><att type="string" name="shared_name" value="Rv2777c"/></node>
<node id="1240" label="Rv2217" aliasName="lipB"><graphics x="2830.119486999512" y="2778.20583190918"/><att type="string" name="shared_name" value="Rv2217"/></node>
<node id="1241" label="Rv2218" aliasName="lipA"><graphics x="2861.842601013184" y="2741.699560546875"/><att type="string" name="shared_name" value="Rv2218"/></node>
<node id="1242" label="Rv2919c" aliasName="glnB"><graphics x="3129.9663726806643" y="3013.3830532073976"/><att type="string" name="shared_name" value="Rv2919c"/></node>
<node id="1243" label="Rv2223c" aliasName="Rv2223c"><graphics x="1857.2076293945315" y="545.7699340820313"/><att type="string" name="shared_name" value="Rv2223c"/></node>
<node id="1244" label="Rv2224c" aliasName="Rv2224c"><graphics x="1841.939440917969" y="554.9025024414063"/><att type="string" name="shared_name" value="Rv2224c"/></node>
<node id="1245" label="Rv2573" aliasName="Rv2573"><graphics x="3195.8492614746096" y="2756.446661376953"/><att type="string" name="shared_name" value="Rv2573"/></node>
<node id="1246" label="Rv2232" aliasName="Rv2232"><graphics x="3024.431185913086" y="868.9776977539063"/><att type="string" name="shared_name" value="Rv2232"/></node>
<node id="1247" label="Rv2234" aliasName="ptpA"><graphics x="3041.977252197266" y="866.0682739257813"/><att type="string" name="shared_name" value="Rv2234"/></node>
<node id="1248" label="Rv3285" aliasName="accA3"><graphics x="2745.0172302246096" y="2879.0111907958985"/><att type="string" name="shared_name" value="Rv3285"/></node>
<node id="1249" label="Rv2247" aliasName="accD6"><graphics x="2611.8596984863284" y="2883.886602783203"/><att type="string" name="shared_name" value="Rv2247"/></node>
<node id="1250" label="Rv2250A" aliasName="null"><graphics x="795.547839355469" y="3399.98984375"/><att type="string" name="shared_name" value="Rv2250A"/></node>
<node id="1251" label="Rv2251" aliasName="Rv2251"><graphics x="809.757556152344" y="3389.3078369140626"/><att type="string" name="shared_name" value="Rv2251"/></node>
<node id="1252" label="Rv2261c" aliasName="Rv2261c"><graphics x="396.986804199219" y="2642.2369750976563"/><att type="string" name="shared_name" value="Rv2261c"/></node>
<node id="1253" label="Rv2262c" aliasName="Rv2262c"><graphics x="389.508776855469" y="2626.086004638672"/><att type="string" name="shared_name" value="Rv2262c"/></node>
<node id="1254" label="Rv2292c" aliasName="Rv2292c"><graphics x="4912.5236694335945" y="2953.4506134033204"/><att type="string" name="shared_name" value="Rv2292c"/></node>
<node id="1255" label="Rv2293c" aliasName="Rv2293c"><graphics x="4915.183459472657" y="2935.857328796387"/><att type="string" name="shared_name" value="Rv2293c"/></node>
<node id="1256" label="Rv2314c" aliasName="Rv2314c"><graphics x="1070.606433105469" y="4869.665319824218"/><att type="string" name="shared_name" value="Rv2314c"/></node>
<node id="1257" label="Rv2315c" aliasName="Rv2315c"><graphics x="1064.1985961914065" y="4886.251867675781"/><att type="string" name="shared_name" value="Rv2315c"/></node>
<node id="1258" label="Rv2316" aliasName="uspA"><graphics x="5198.4074584960945" y="3810.6022094726563"/><att type="string" name="shared_name" value="Rv2316"/></node>
<node id="1259" label="Rv2317" aliasName="uspB"><graphics x="5213.0800659179695" y="3820.6608642578126"/><att type="string" name="shared_name" value="Rv2317"/></node>
<node id="1260" label="Rv2318" aliasName="uspC"><graphics x="5214.4438354492195" y="3802.9230712890626"/><att type="string" name="shared_name" value="Rv2318"/></node>
<node id="1261" label="Rv2319c" aliasName="Rv2319c"><graphics x="4420.6000854492195" y="2526.2037109375"/><att type="string" name="shared_name" value="Rv2319c"/></node>
<node id="1262" label="Rv2320c" aliasName="rocE"><graphics x="4423.626574707032" y="2543.7492126464845"/><att type="string" name="shared_name" value="Rv2320c"/></node>
<node id="1263" label="Rv2325c" aliasName="Rv2325c"><graphics x="2386.1961547851565" y="1256.7296508789063"/><att type="string" name="shared_name" value="Rv2325c"/></node>
<node id="1264" label="Rv2326c" aliasName="Rv2326c"><graphics x="2368.5464355468753" y="1254.5278686523438"/><att type="string" name="shared_name" value="Rv2326c"/></node>
<node id="1265" label="Rv2337c" aliasName="Rv2337c"><graphics x="2795.6350891113284" y="5920.122229003906"/><att type="string" name="shared_name" value="Rv2337c"/></node>
<node id="1266" label="Rv2338c" aliasName="moeW"><graphics x="2800.960650634766" y="5903.149816894531"/><att type="string" name="shared_name" value="Rv2338c"/></node>
<node id="1267" label="Rv2343c" aliasName="dnaG"><graphics x="3078.0202285766604" y="2722.035437011719"/><att type="string" name="shared_name" value="Rv2343c"/></node>
<node id="1268" label="Rv2349c" aliasName="plcC"><graphics x="3473.7239868164065" y="850.8141235351563"/><att type="string" name="shared_name" value="Rv2349c"/></node>
<node id="1269" label="Rv2350c" aliasName="plcB"><graphics x="3457.5972167968753" y="843.2984985351563"/><att type="string" name="shared_name" value="Rv2350c"/></node>
<node id="1270" label="Rv2351c" aliasName="plcA"><graphics x="3459.1434204101565" y="861.0135864257813"/><att type="string" name="shared_name" value="Rv2351c"/></node>
<node id="1271" label="Rv2358" aliasName="Rv2358"><graphics x="2947.9562360763553" y="416.18033447265634"/><att type="string" name="shared_name" value="Rv2358"/></node>
<node id="1272" label="Rv2359" aliasName="furB"><graphics x="2932.0760910034182" y="424.19327392578134"/><att type="string" name="shared_name" value="Rv2359"/></node>
<node id="1273" label="Rv2364c" aliasName="era"><graphics x="2574.2280761718753" y="5425.650549316406"/><att type="string" name="shared_name" value="Rv2364c"/></node>
<node id="1274" label="Rv2367c" aliasName="Rv2367c"><graphics x="2556.6886169433596" y="5436.824133300781"/><att type="string" name="shared_name" value="Rv2367c"/></node>
<node id="1275" label="Rv2368c" aliasName="phoH1"><graphics x="2554.106921386719" y="5420.228430175781"/><att type="string" name="shared_name" value="Rv2368c"/></node>
<node id="1276" label="Rv2404c" aliasName="lepA"><graphics x="2594.464587402344" y="5422.991125488281"/><att type="string" name="shared_name" value="Rv2404c"/></node>
<node id="1277" label="Rv2366c" aliasName="Rv2366c"><graphics x="2538.595141601563" y="5431.338293457031"/><att type="string" name="shared_name" value="Rv2366c"/></node>
<node id="1278" label="Rv2372c" aliasName="Rv2372c"><graphics x="3234.3169433593753" y="3074.94594039917"/><att type="string" name="shared_name" value="Rv2372c"/></node>
<node id="1279" label="Rv2377c" aliasName="mbtH"><graphics x="5022.5029174804695" y="2311.3813232421876"/><att type="string" name="shared_name" value="Rv2377c"/></node>
<node id="1280" label="Rv2379c" aliasName="mbtF"><graphics x="5033.4765502929695" y="2296.1478637695313"/><att type="string" name="shared_name" value="Rv2379c"/></node>
<node id="1281" label="Rv2380c" aliasName="mbtE"><graphics x="5016.7216674804695" y="2293.5173095703126"/><att type="string" name="shared_name" value="Rv2380c"/></node>
<node id="1282" label="Rv2378c" aliasName="mbtG"><graphics x="5027.6955444335945" y="2278.2775634765626"/><att type="string" name="shared_name" value="Rv2378c"/></node>
<node id="1283" label="Rv2383c" aliasName="mbtB"><graphics x="2777.8282653808596" y="3067.4363235473634"/><att type="string" name="shared_name" value="Rv2383c"/></node>
<node id="1284" label="Rv3777" aliasName="Rv3777"><graphics x="2608.8187438964846" y="3050.6698574066163"/><att type="string" name="shared_name" value="Rv3777"/></node>
<node id="1285" label="Rv2384" aliasName="mbtA"><graphics x="2891.8954574584964" y="3105.80096282959"/><att type="string" name="shared_name" value="Rv2384"/></node>
<node id="1286" label="Rv2388c" aliasName="hemN"><graphics x="3130.0047637939456" y="3367.1359313964845"/><att type="string" name="shared_name" value="Rv2388c"/></node>
<node id="1287" label="Rv2397c" aliasName="cysA1"><graphics x="974.985339355469" y="3095.3438819885255"/><att type="string" name="shared_name" value="Rv2397c"/></node>
<node id="1288" label="Rv2399c" aliasName="cysT"><graphics x="966.7339965820315" y="3082.3367446899415"/><att type="string" name="shared_name" value="Rv2399c"/></node>
<node id="1289" label="Rv2400c" aliasName="subI"><graphics x="987.024401855469" y="3085.751947784424"/><att type="string" name="shared_name" value="Rv2400c"/></node>
<node id="1290" label="Rv2409c" aliasName="Rv2409c"><graphics x="865.936267089844" y="4301.800085449218"/><att type="string" name="shared_name" value="Rv2409c"/></node>
<node id="1291" label="Rv2410c" aliasName="Rv2410c"><graphics x="871.819079589844" y="4320.373449707031"/><att type="string" name="shared_name" value="Rv2410c"/></node>
<node id="1292" label="Rv2411c" aliasName="Rv2411c"><graphics x="883.820544433594" y="4309.839758300781"/><att type="string" name="shared_name" value="Rv2411c"/></node>
<node id="1293" label="Rv2569c" aliasName="Rv2569c"><graphics x="892.147204589844" y="4330.571569824218"/><att type="string" name="shared_name" value="Rv2569c"/></node>
<node id="1294" label="Rv2413c" aliasName="Rv2413c"><graphics x="3112.025088500977" y="2687.566259765625"/><att type="string" name="shared_name" value="Rv2413c"/></node>
<node id="1295" label="Rv2417c" aliasName="Rv2417c"><graphics x="4596.7993041992195" y="2087.285925292969"/><att type="string" name="shared_name" value="Rv2417c"/></node>
<node id="1296" label="Rv2974c" aliasName="Rv2974c"><graphics x="4603.7685424804695" y="2107.0616821289063"/><att type="string" name="shared_name" value="Rv2974c"/></node>
<node id="1297" label="Rv2420c" aliasName="Rv2420c"><graphics x="3292.4778625488284" y="2916.3589920043946"/><att type="string" name="shared_name" value="Rv2420c"/></node>
<node id="1298" label="Rv2429" aliasName="ahpD"><graphics x="3155.913592529297" y="3604.229345703125"/><att type="string" name="shared_name" value="Rv2429"/></node>
<node id="1299" label="Rv2430c" aliasName="PPE41"><graphics x="2654.2234680175784" y="5188.833898925781"/><att type="string" name="shared_name" value="Rv2430c"/></node>
<node id="1300" label="Rv2431c" aliasName="PE25"><graphics x="2638.917468261719" y="5179.788732910156"/><att type="string" name="shared_name" value="Rv2431c"/></node>
<node id="1301" label="Rv2434c" aliasName="Rv2434c"><graphics x="578.154284667969" y="3218.124304199219"/><att type="string" name="shared_name" value="Rv2434c"/></node>
<node id="1302" label="Rv2435c" aliasName="Rv2435c"><graphics x="588.296130371094" y="3232.7345642089845"/><att type="string" name="shared_name" value="Rv2435c"/></node>
<node id="1303" label="Rv2440c" aliasName="obgE"><graphics x="3326.8211547851565" y="2641.9392150878907"/><att type="string" name="shared_name" value="Rv2440c"/></node>
<node id="1304" label="Rv2916c" aliasName="ffh"><graphics x="3334.9308044433596" y="2587.8146423339845"/><att type="string" name="shared_name" value="Rv2916c"/></node>
<node id="1305" label="Rv2883c" aliasName="pyrH"><graphics x="3189.0785247802737" y="2640.325018310547"/><att type="string" name="shared_name" value="Rv2883c"/></node>
<node id="1306" label="Rv3609c" aliasName="folE"><graphics x="3119.8465454101565" y="2562.394415283203"/><att type="string" name="shared_name" value="Rv3609c"/></node>
<node id="1307" label="Rv3608c" aliasName="folP1"><graphics x="3093.3157379150393" y="2556.9574951171876"/><att type="string" name="shared_name" value="Rv3608c"/></node>
<node id="1308" label="Rv2457c" aliasName="clpX"><graphics x="3200.883776855469" y="2456.6031860351563"/><att type="string" name="shared_name" value="Rv2457c"/></node>
<node id="1309" label="Rv2460c" aliasName="clpP2"><graphics x="3223.276812744141" y="2427.3097900390626"/><att type="string" name="shared_name" value="Rv2460c"/></node>
<node id="1310" label="Rv2461c" aliasName="clpP"><graphics x="3209.059558105469" y="2430.160681152344"/><att type="string" name="shared_name" value="Rv2461c"/></node>
<node id="1311" label="Rv2474c" aliasName="Rv2474c"><graphics x="5389.0366088867195" y="3331.71103515625"/><att type="string" name="shared_name" value="Rv2474c"/></node>
<node id="1312" label="Rv2475c" aliasName="Rv2475c"><graphics x="5382.0798217773445" y="3315.3370727539063"/><att type="string" name="shared_name" value="Rv2475c"/></node>
<node id="1313" label="Rv2484c" aliasName="Rv2484c"><graphics x="2531.5706970214846" y="2546.018865966797"/><att type="string" name="shared_name" value="Rv2484c"/></node>
<node id="1314" label="Rv2498c" aliasName="citE"><graphics x="2812.8016235351565" y="2800.953909301758"/><att type="string" name="shared_name" value="Rv2498c"/></node>
<node id="1315" label="Rv2499c" aliasName="Rv2499c"><graphics x="2774.7146484375003" y="2801.526647949219"/><att type="string" name="shared_name" value="Rv2499c"/></node>
<node id="1316" label="Rv2501c" aliasName="accA1"><graphics x="2689.2285949707034" y="2857.7663482666017"/><att type="string" name="shared_name" value="Rv2501c"/></node>
<node id="1317" label="Rv2514c" aliasName="Rv2514c"><graphics x="1197.700671386719" y="2884.248831176758"/><att type="string" name="shared_name" value="Rv2514c"/></node>
<node id="1318" label="Rv2515c" aliasName="Rv2515c"><graphics x="1181.174548339844" y="2877.654852294922"/><att type="string" name="shared_name" value="Rv2515c"/></node>
<node id="1319" label="Rv3034c" aliasName="Rv3034c"><graphics x="2328.5823852539065" y="2712.0587524414063"/><att type="string" name="shared_name" value="Rv3034c"/></node>
<node id="1320" label="Rv2530A" aliasName="null"><graphics x="3898.3052856445315" y="5525.939611816406"/><att type="string" name="shared_name" value="Rv2530A"/></node>
<node id="1321" label="Rv2530c" aliasName="Rv2530c"><graphics x="3888.677722167969" y="5540.899572753906"/><att type="string" name="shared_name" value="Rv2530c"/></node>
<node id="1322" label="Rv2532c" aliasName="Rv2532c"><graphics x="3440.348651123047" y="2506.178076171875"/><att type="string" name="shared_name" value="Rv2532c"/></node>
<node id="1323" label="Rv2534c" aliasName="efp"><graphics x="3447.2030212402346" y="2528.328741455078"/><att type="string" name="shared_name" value="Rv2534c"/></node>
<node id="1324" label="Rv2535c" aliasName="pepQ"><graphics x="3475.9830200195315" y="2505.475134277344"/><att type="string" name="shared_name" value="Rv2535c"/></node>
<node id="1325" label="Rv2537c" aliasName="aroD"><graphics x="3057.925784301758" y="3088.1922286987306"/><att type="string" name="shared_name" value="Rv2537c"/></node>
<node id="1326" label="Rv2538c" aliasName="aroB"><graphics x="3049.7750274658206" y="3067.8992866516114"/><att type="string" name="shared_name" value="Rv2538c"/></node>
<node id="1327" label="Rv2539c" aliasName="aroK"><graphics x="3053.2145645141604" y="3065.031248474121"/><att type="string" name="shared_name" value="Rv2539c"/></node>
<node id="1328" label="Rv2552c" aliasName="aroE"><graphics x="3056.7273056030276" y="3042.69282951355"/><att type="string" name="shared_name" value="Rv2552c"/></node>
<node id="1329" label="Rv2553c" aliasName="Rv2553c"><graphics x="3502.4080078125003" y="3194.2857421875"/><att type="string" name="shared_name" value="Rv2553c"/></node>
<node id="1330" label="Rv2554c" aliasName="Rv2554c"><graphics x="3516.519274902344" y="3189.6942810058595"/><att type="string" name="shared_name" value="Rv2554c"/></node>
<node id="1331" label="Rv2555c" aliasName="alaS"><graphics x="3494.8253051757815" y="3174.409735107422"/><att type="string" name="shared_name" value="Rv2555c"/></node>
<node id="1332" label="Rv2561" aliasName="Rv2561"><graphics x="1603.562487792969" y="1117.9244750976563"/><att type="string" name="shared_name" value="Rv2561"/></node>
<node id="1333" label="Rv2562" aliasName="Rv2562"><graphics x="1619.5816528320315" y="1110.1876586914063"/><att type="string" name="shared_name" value="Rv2562"/></node>
<node id="1334" label="Rv2566" aliasName="Rv2566"><graphics x="938.1805297851565" y="4337.781530761718"/><att type="string" name="shared_name" value="Rv2566"/></node>
<node id="1335" label="Rv2567" aliasName="Rv2567"><graphics x="917.878161621094" y="4334.221838378906"/><att type="string" name="shared_name" value="Rv2567"/></node>
<node id="1336" label="Rv2568c" aliasName="Rv2568c"><graphics x="887.211169433594" y="4352.922766113281"/><att type="string" name="shared_name" value="Rv2568c"/></node>
<node id="1337" label="Rv2581c" aliasName="Rv2581c"><graphics x="3082.574893188477" y="3154.8405670166017"/><att type="string" name="shared_name" value="Rv2581c"/></node>
<node id="1338" label="Rv2689c" aliasName="Rv2689c"><graphics x="3070.03024597168" y="3175.414862060547"/><att type="string" name="shared_name" value="Rv2689c"/></node>
<node id="1339" label="Rv3307" aliasName="deoD"><graphics x="3136.8045379638675" y="2760.208563232422"/><att type="string" name="shared_name" value="Rv3307"/></node>
<node id="1340" label="Rv2586c" aliasName="secF"><graphics x="1521.850817871094" y="2115.857946777344"/><att type="string" name="shared_name" value="Rv2586c"/></node>
<node id="1341" label="Rv2587c" aliasName="secD"><graphics x="1521.253649902344" y="2098.0768798828126"/><att type="string" name="shared_name" value="Rv2587c"/></node>
<node id="1342" label="Rv2589" aliasName="gabT"><graphics x="3029.478686523438" y="2942.958090209961"/><att type="string" name="shared_name" value="Rv2589"/></node>
<node id="1343" label="Rv2592c" aliasName="ruvB"><graphics x="1310.2689086914065" y="4241.155798339843"/><att type="string" name="shared_name" value="Rv2592c"/></node>
<node id="1344" label="Rv2593c" aliasName="ruvA"><graphics x="1312.3453247070315" y="4258.823400878906"/><att type="string" name="shared_name" value="Rv2593c"/></node>
<node id="1345" label="Rv2594c" aliasName="ruvC"><graphics x="1296.0167114257815" y="4251.784948730468"/><att type="string" name="shared_name" value="Rv2594c"/></node>
<node id="1346" label="Rv2597" aliasName="Rv2597"><graphics x="332.238269042969" y="3564.566687011719"/><att type="string" name="shared_name" value="Rv2597"/></node>
<node id="1347" label="Rv2598" aliasName="Rv2598"><graphics x="329.411608886719" y="3582.1222290039063"/><att type="string" name="shared_name" value="Rv2598"/></node>
<node id="1348" label="Rv2600" aliasName="Rv2600"><graphics x="3977.468981933594" y="536.5475219726563"/><att type="string" name="shared_name" value="Rv2600"/></node>
<node id="1349" label="Rv2603c" aliasName="Rv2603c"><graphics x="3898.725573730469" y="4555.158239746093"/><att type="string" name="shared_name" value="Rv2603c"/></node>
<node id="1350" label="Rv2604c" aliasName="Rv2604c"><graphics x="3912.4598266601565" y="4539.897009277343"/><att type="string" name="shared_name" value="Rv2604c"/></node>
<node id="1351" label="Rv2606c" aliasName="Rv2606c"><graphics x="3930.405749511719" y="4532.761633300781"/><att type="string" name="shared_name" value="Rv2606c"/></node>
<node id="1352" label="Rv2607" aliasName="pdxH"><graphics x="3917.570544433594" y="4521.290319824218"/><att type="string" name="shared_name" value="Rv2607"/></node>
<node id="1353" label="Rv2610c" aliasName="pimA"><graphics x="2761.4004852294925" y="2533.421423339844"/><att type="string" name="shared_name" value="Rv2610c"/></node>
<node id="1354" label="Rv2611c" aliasName="Rv2611c"><graphics x="2743.9251892089846" y="2509.0298828125"/><att type="string" name="shared_name" value="Rv2611c"/></node>
<node id="1355" label="Rv2642" aliasName="Rv2642"><graphics x="4074.400134277344" y="4716.626745605468"/><att type="string" name="shared_name" value="Rv2642"/></node>
<node id="1356" label="Rv2643" aliasName="arsC"><graphics x="4076.9578735351565" y="4699.032385253906"/><att type="string" name="shared_name" value="Rv2643"/></node>
<node id="1357" label="Rv2650c" aliasName="Rv2650c"><graphics x="5071.4267456054695" y="3598.5800537109376"/><att type="string" name="shared_name" value="Rv2650c"/></node>
<node id="1358" label="Rv2651c" aliasName="Rv2651c"><graphics x="5088.3054077148445" y="3604.20322265625"/><att type="string" name="shared_name" value="Rv2651c"/></node>
<node id="1359" label="Rv3132c" aliasName="devS"><graphics x="3094.919955444336" y="3415.447088623047"/><att type="string" name="shared_name" value="Rv3132c"/></node>
<node id="1360" label="Rv2680" aliasName="Rv2680"><graphics x="5290.7944213867195" y="4130.124060058593"/><att type="string" name="shared_name" value="Rv2680"/></node>
<node id="1361" label="Rv2681" aliasName="Rv2681"><graphics x="5277.5383178710945" y="4141.981970214843"/><att type="string" name="shared_name" value="Rv2681"/></node>
<node id="1362" label="Rv2682c" aliasName="dxs1"><graphics x="2913.33941192627" y="2524.603094482422"/><att type="string" name="shared_name" value="Rv2682c"/></node>
<node id="1363" label="Rv2870c" aliasName="dxr"><graphics x="2919.6459800720218" y="2552.6787170410157"/><att type="string" name="shared_name" value="Rv2870c"/></node>
<node id="1364" label="Rv2684" aliasName="arsA"><graphics x="4630.247180175782" y="1620.1420043945313"/><att type="string" name="shared_name" value="Rv2684"/></node>
<node id="1365" label="Rv2685" aliasName="arsB1"><graphics x="4641.7070190429695" y="1606.5431274414063"/><att type="string" name="shared_name" value="Rv2685"/></node>
<node id="1366" label="Rv2686c" aliasName="Rv2686c"><graphics x="348.329821777344" y="2942.430258178711"/><att type="string" name="shared_name" value="Rv2686c"/></node>
<node id="1367" label="Rv2687c" aliasName="Rv2687c"><graphics x="330.571765136719" y="2943.5440048217774"/><att type="string" name="shared_name" value="Rv2687c"/></node>
<node id="1368" label="Rv2688c" aliasName="Rv2688c"><graphics x="338.492663574219" y="2927.6111587524415"/><att type="string" name="shared_name" value="Rv2688c"/></node>
<node id="1369" label="Rv2691" aliasName="ceoB"><graphics x="3477.3177368164065" y="4448.214147949218"/><att type="string" name="shared_name" value="Rv2691"/></node>
<node id="1370" label="Rv2692" aliasName="ceoC"><graphics x="3460.640063476563" y="4442.077062988281"/><att type="string" name="shared_name" value="Rv2692"/></node>
<node id="1371" label="Rv2976c" aliasName="ung"><graphics x="3048.7823364257815" y="2739.03916015625"/><att type="string" name="shared_name" value="Rv2976c"/></node>
<node id="1372" label="Rv2703" aliasName="sigA"><graphics x="3285.9468872070315" y="2542.865759277344"/><att type="string" name="shared_name" value="Rv2703"/></node>
<node id="1373" label="Rv3223c" aliasName="sigH"><graphics x="3349.7388183593753" y="2510.6657470703126"/><att type="string" name="shared_name" value="Rv3223c"/></node>
<node id="1374" label="Rv2720" aliasName="lexA"><graphics x="547.268542480469" y="4008.2114013671876"/><att type="string" name="shared_name" value="Rv2720"/></node>
<node id="1375" label="Rv2737c" aliasName="recA"><graphics x="540.677478027344" y="4026.792517089844"/><att type="string" name="shared_name" value="Rv2737c"/></node>
<node id="1376" label="Rv2725c" aliasName="hflX"><graphics x="768.605700683594" y="1667.0207885742188"/><att type="string" name="shared_name" value="Rv2725c"/></node>
<node id="1377" label="Rv2727c" aliasName="miaA"><graphics x="779.740710449219" y="1653.1518920898438"/><att type="string" name="shared_name" value="Rv2727c"/></node>
<node id="1378" label="Rv2732c" aliasName="Rv2732c"><graphics x="390.635729980469" y="1873.3739379882813"/><att type="string" name="shared_name" value="Rv2732c"/></node>
<node id="1379" label="Rv2733c" aliasName="Rv2733c"><graphics x="400.398669433594" y="1858.4942993164063"/><att type="string" name="shared_name" value="Rv2733c"/></node>
<node id="1380" label="Rv2736c" aliasName="recX"><graphics x="533.722155761719" y="4046.2154907226563"/><att type="string" name="shared_name" value="Rv2736c"/></node>
<node id="1381" label="Rv2746c" aliasName="pgsA3"><graphics x="2801.8024017333987" y="2614.1698669433595"/><att type="string" name="shared_name" value="Rv2746c"/></node>
<node id="1382" label="Rv2752c" aliasName="Rv2752c"><graphics x="3270.257495117188" y="3000.189722442627"/><att type="string" name="shared_name" value="Rv2752c"/></node>
<node id="1383" label="Rv2754c" aliasName="thyX"><graphics x="2993.5951263427737" y="2814.165823364258"/><att type="string" name="shared_name" value="Rv2754c"/></node>
<node id="1384" label="Rv2755c" aliasName="hsdS.1"><graphics x="5177.0561401367195" y="3441.772528076172"/><att type="string" name="shared_name" value="Rv2755c"/></node>
<node id="1385" label="Rv2756c" aliasName="hsdM"><graphics x="5193.0214721679695" y="3433.9445861816407"/><att type="string" name="shared_name" value="Rv2756c"/></node>
<node id="1386" label="Rv2761c" aliasName="hsdS"><graphics x="5178.2507202148445" y="3424.028601074219"/><att type="string" name="shared_name" value="Rv2761c"/></node>
<node id="1387" label="Rv2782c" aliasName="pepR"><graphics x="3199.819827270508" y="2705.231756591797"/><att type="string" name="shared_name" value="Rv2782c"/></node>
<node id="1388" label="Rv2838c" aliasName="rbfA"><graphics x="3322.2879516601565" y="2670.741003417969"/><att type="string" name="shared_name" value="Rv2838c"/></node>
<node id="1389" label="Rv2839c" aliasName="infB"><graphics x="3342.420611572266" y="2674.213659667969"/><att type="string" name="shared_name" value="Rv2839c"/></node>
<node id="1390" label="Rv2789c" aliasName="fadE21"><graphics x="2545.8956176757815" y="2879.6940979003907"/><att type="string" name="shared_name" value="Rv2789c"/></node>
<node id="1391" label="Rv3086" aliasName="adhD"><graphics x="2668.5044433593753" y="2768.1334899902345"/><att type="string" name="shared_name" value="Rv3086"/></node>
<node id="1392" label="Rv3799c" aliasName="accD4"><graphics x="2457.6363098144534" y="2821.0382446289063"/><att type="string" name="shared_name" value="Rv3799c"/></node>
<node id="1393" label="Rv2791c" aliasName="Rv2791c"><graphics x="4180.502062988282" y="4014.074743652344"/><att type="string" name="shared_name" value="Rv2791c"/></node>
<node id="1394" label="Rv2792c" aliasName="Rv2792c"><graphics x="4174.140246582032" y="4030.7008422851563"/><att type="string" name="shared_name" value="Rv2792c"/></node>
<node id="1395" label="Rv3455c" aliasName="truA"><graphics x="3283.7787048339846" y="2655.628057861328"/><att type="string" name="shared_name" value="Rv3455c"/></node>
<node id="1396" label="Rv2794c" aliasName="Rv2794c"><graphics x="1055.5052368164065" y="5080.837072753906"/><att type="string" name="shared_name" value="Rv2794c"/></node>
<node id="1397" label="Rv2795c" aliasName="Rv2795c"><graphics x="1046.847644042969" y="5096.373449707031"/><att type="string" name="shared_name" value="Rv2795c"/></node>
<node id="1398" label="Rv2812" aliasName="Rv2812"><graphics x="5392.5173217773445" y="2321.628210449219"/><att type="string" name="shared_name" value="Rv2812"/></node>
<node id="1399" label="Rv2813" aliasName="Rv2813"><graphics x="5377.0947143554695" y="2330.4859985351563"/><att type="string" name="shared_name" value="Rv2813"/></node>
<node id="1400" label="Rv2816c" aliasName="Rv2816c"><graphics x="1180.3179809570315" y="3892.4198974609376"/><att type="string" name="shared_name" value="Rv2816c"/></node>
<node id="1401" label="Rv2817c" aliasName="Rv2817c"><graphics x="1178.0792114257815" y="3927.0724243164063"/><att type="string" name="shared_name" value="Rv2817c"/></node>
<node id="1402" label="Rv2821c" aliasName="Rv2821c"><graphics x="1222.7115356445315" y="3925.794226074219"/><att type="string" name="shared_name" value="Rv2821c"/></node>
<node id="1403" label="Rv2819c" aliasName="Rv2819c"><graphics x="1204.8563110351565" y="3933.236181640625"/><att type="string" name="shared_name" value="Rv2819c"/></node>
<node id="1404" label="Rv2820c" aliasName="Rv2820c"><graphics x="1247.982409667969" y="3930.6210693359376"/><att type="string" name="shared_name" value="Rv2820c"/></node>
<node id="1405" label="Rv2822c" aliasName="Rv2822c"><graphics x="1208.8477661132815" y="3939.2865966796876"/><att type="string" name="shared_name" value="Rv2822c"/></node>
<node id="1406" label="Rv2823c" aliasName="Rv2823c"><graphics x="1210.1558715820315" y="3914.8532470703126"/><att type="string" name="shared_name" value="Rv2823c"/></node>
<node id="1407" label="Rv2824c" aliasName="Rv2824c"><graphics x="1228.926501464844" y="3931.8962158203126"/><att type="string" name="shared_name" value="Rv2824c"/></node>
<node id="1408" label="Rv2832c" aliasName="ugpC"><graphics x="4668.052111816407" y="3980.079382324219"/><att type="string" name="shared_name" value="Rv2832c"/></node>
<node id="1409" label="Rv2833c" aliasName="ugpB"><graphics x="4656.786975097657" y="3969.681433105469"/><att type="string" name="shared_name" value="Rv2833c"/></node>
<node id="1410" label="Rv2835c" aliasName="ugpA"><graphics x="4656.586047363282" y="3990.210546875"/><att type="string" name="shared_name" value="Rv2835c"/></node>
<node id="1411" label="Rv2837c" aliasName="Rv2837c"><graphics x="3359.127185058594" y="2653.092596435547"/><att type="string" name="shared_name" value="Rv2837c"/></node>
<node id="1412" label="Rv2842c" aliasName="Rv2842c"><graphics x="3361.1226684570315" y="2629.699499511719"/><att type="string" name="shared_name" value="Rv2842c"/></node>
<node id="1413" label="Rv2857c" aliasName="Rv2857c"><graphics x="3066.491297912598" y="2964.401983642578"/><att type="string" name="shared_name" value="Rv2857c"/></node>
<node id="1414" label="Rv2859c" aliasName="Rv2859c"><graphics x="3106.3136322021487" y="2962.7341064453126"/><att type="string" name="shared_name" value="Rv2859c"/></node>
<node id="1415" label="Rv2865" aliasName="Rv2865"><graphics x="3755.5435058593753" y="4708.526770019531"/><att type="string" name="shared_name" value="Rv2865"/></node>
<node id="1416" label="Rv2866" aliasName="Rv2866"><graphics x="3758.711352539063" y="4726.024084472656"/><att type="string" name="shared_name" value="Rv2866"/></node>
<node id="1417" label="Rv2869c" aliasName="Rv2869c"><graphics x="2883.1017181396487" y="2574.1513122558595"/><att type="string" name="shared_name" value="Rv2869c"/></node>
<node id="1418" label="Rv3382c" aliasName="lytB1"><graphics x="2929.7273056030276" y="2483.5307373046876"/><att type="string" name="shared_name" value="Rv3382c"/></node>
<node id="1419" label="Rv3379c" aliasName="dxs2"><graphics x="2892.888404083252" y="2521.3727172851563"/><att type="string" name="shared_name" value="Rv3379c"/></node>
<node id="1420" label="Rv2873" aliasName="mpt83"><graphics x="4583.413439941407" y="1867.4855102539063"/><att type="string" name="shared_name" value="Rv2873"/></node>
<node id="1421" label="Rv2875" aliasName="mpt70"><graphics x="4589.209338378907" y="1884.2911743164063"/><att type="string" name="shared_name" value="Rv2875"/></node>
<node id="1422" label="Rv2896c" aliasName="Rv2896c"><graphics x="4110.737658691407" y="1271.3159545898438"/><att type="string" name="shared_name" value="Rv2896c"/></node>
<node id="1423" label="Rv2897c" aliasName="Rv2897c"><graphics x="4101.604113769532" y="1254.3210815429688"/><att type="string" name="shared_name" value="Rv2897c"/></node>
<node id="1424" label="Rv2898c" aliasName="Rv2898c"><graphics x="4091.7003051757815" y="1268.5348266601563"/><att type="string" name="shared_name" value="Rv2898c"/></node>
<node id="1425" label="Rv3646c" aliasName="topA"><graphics x="4127.1828491210945" y="1283.3459838867188"/><att type="string" name="shared_name" value="Rv3646c"/></node>
<node id="1426" label="Rv2899c" aliasName="fdhD"><graphics x="2880.6608993530276" y="2922.4586395263673"/><att type="string" name="shared_name" value="Rv2899c"/></node>
<node id="1427" label="Rv2900c" aliasName="fdhF"><graphics x="2866.210047912598" y="2882.6472076416017"/><att type="string" name="shared_name" value="Rv2900c"/></node>
<node id="1428" label="Rv2902c" aliasName="rnhB"><graphics x="3336.908953857422" y="2496.9406494140626"/><att type="string" name="shared_name" value="Rv2902c"/></node>
<node id="1429" label="Rv2903c" aliasName="lepB"><graphics x="3354.696246337891" y="2452.5262817382813"/><att type="string" name="shared_name" value="Rv2903c"/></node>
<node id="1430" label="Rv2906c" aliasName="trmD"><graphics x="3173.6373016357425" y="2513.537390136719"/><att type="string" name="shared_name" value="Rv2906c"/></node>
<node id="1431" label="Rv2907c" aliasName="rimM"><graphics x="3155.128100585938" y="2473.046911621094"/><att type="string" name="shared_name" value="Rv2907c"/></node>
<node id="1432" label="Rv2908c" aliasName="Rv2908c"><graphics x="3152.978518676758" y="2489.320837402344"/><att type="string" name="shared_name" value="Rv2908c"/></node>
<node id="1433" label="Rv2909c" aliasName="rpsP"><graphics x="3166.8482696533206" y="2484.587438964844"/><att type="string" name="shared_name" value="Rv2909c"/></node>
<node id="1434" label="Rv2921c" aliasName="ftsY"><graphics x="3396.760180664063" y="2569.188543701172"/><att type="string" name="shared_name" value="Rv2921c"/></node>
<node id="1435" label="Rv2918c" aliasName="glnD"><graphics x="3132.7181732177737" y="3043.149093055725"/><att type="string" name="shared_name" value="Rv2918c"/></node>
<node id="1436" label="Rv2920c" aliasName="amt"><graphics x="3150.1206848144534" y="3030.635567688942"/><att type="string" name="shared_name" value="Rv2920c"/></node>
<node id="1437" label="Rv2922c" aliasName="smc"><graphics x="3452.040728759766" y="2575.259558105469"/><att type="string" name="shared_name" value="Rv2922c"/></node>
<node id="1438" label="Rv2922A" aliasName="null"><graphics x="1910.2130004882815" y="806.7079223632813"/><att type="string" name="shared_name" value="Rv2922A"/></node>
<node id="1439" label="Rv2923c" aliasName="Rv2923c"><graphics x="1927.979235839844" y="807.4808715820313"/><att type="string" name="shared_name" value="Rv2923c"/></node>
<node id="1440" label="Rv2932" aliasName="ppsB"><graphics x="2358.205004882813" y="2980.6037353515626"/><att type="string" name="shared_name" value="Rv2932"/></node>
<node id="1441" label="Rv2934" aliasName="ppsD"><graphics x="2370.075610351563" y="3001.5164073944093"/><att type="string" name="shared_name" value="Rv2934"/></node>
<node id="1442" label="Rv2936" aliasName="drrA"><graphics x="373.496813964844" y="3805.584509277344"/><att type="string" name="shared_name" value="Rv2936"/></node>
<node id="1443" label="Rv2937" aliasName="drrB"><graphics x="362.084216308594" y="3819.232275390625"/><att type="string" name="shared_name" value="Rv2937"/></node>
<node id="1444" label="Rv2938" aliasName="drrC"><graphics x="379.609362792969" y="3822.2853149414063"/><att type="string" name="shared_name" value="Rv2938"/></node>
<node id="1445" label="Rv2942" aliasName="mmpL7"><graphics x="2410.955737304688" y="3017.9484189987184"/><att type="string" name="shared_name" value="Rv2942"/></node>
<node id="1446" label="Rv2943" aliasName="Rv2943"><graphics x="1737.945056152344" y="4491.425939941406"/><att type="string" name="shared_name" value="Rv2943"/></node>
<node id="1447" label="Rv2943A" aliasName="null"><graphics x="1743.3629028320315" y="4508.348181152343"/><att type="string" name="shared_name" value="Rv2943A"/></node>
<node id="1448" label="Rv2946c" aliasName="pks1"><graphics x="2638.2308532714846" y="2978.796270751953"/><att type="string" name="shared_name" value="Rv2946c"/></node>
<node id="1449" label="Rv2958c" aliasName="Rv2958c"><graphics x="2880.110255432129" y="2180.847937011719"/><att type="string" name="shared_name" value="Rv2958c"/></node>
<node id="1450" label="Rv2962c" aliasName="Rv2962c"><graphics x="2904.1174270629886" y="2174.974157714844"/><att type="string" name="shared_name" value="Rv2962c"/></node>
<node id="1451" label="Rv2959c" aliasName="Rv2959c"><graphics x="2567.4276000976565" y="2628.6593383789063"/><att type="string" name="shared_name" value="Rv2959c"/></node>
<node id="1452" label="Rv2966c" aliasName="Rv2966c"><graphics x="3290.1805603027346" y="2793.4960998535157"/><att type="string" name="shared_name" value="Rv2966c"/></node>
<node id="1453" label="Rv3075c" aliasName="Rv3075c"><graphics x="2930.927270126343" y="2843.651235961914"/><att type="string" name="shared_name" value="Rv3075c"/></node>
<node id="1454" label="Rv2973c" aliasName="recG"><graphics x="4589.2485229492195" y="2123.05576171875"/><att type="string" name="shared_name" value="Rv2973c"/></node>
<node id="1455" label="Rv2975c" aliasName="Rv2975c"><graphics x="4621.579943847657" y="2117.6402954101563"/><att type="string" name="shared_name" value="Rv2975c"/></node>
<node id="1456" label="Rv2978c" aliasName="Rv2978c"><graphics x="2114.7391235351565" y="607.0878051757813"/><att type="string" name="shared_name" value="Rv2978c"/></node>
<node id="1457" label="Rv2979c" aliasName="Rv2979c"><graphics x="2111.3430664062503" y="590.4349731445313"/><att type="string" name="shared_name" value="Rv2979c"/></node>
<node id="1458" label="Rv2988c" aliasName="leuC"><graphics x="2944.906705570221" y="2706.4732421875"/><att type="string" name="shared_name" value="Rv2988c"/></node>
<node id="1459" label="Rv3009c" aliasName="gatB"><graphics x="2440.9900695800784" y="5683.377844238281"/><att type="string" name="shared_name" value="Rv3009c"/></node>
<node id="1460" label="Rv3011c" aliasName="gatA"><graphics x="2460.2317687988284" y="5682.413732910156"/><att type="string" name="shared_name" value="Rv3011c"/></node>
<node id="1461" label="Rv3012c" aliasName="gatC"><graphics x="2453.130816650391" y="5698.350500488281"/><att type="string" name="shared_name" value="Rv3012c"/></node>
<node id="1462" label="Rv3375" aliasName="amiD"><graphics x="2422.193530273438" y="5674.958898925781"/><att type="string" name="shared_name" value="Rv3375"/></node>
<node id="1463" label="Rv3024c" aliasName="mnmA"><graphics x="2164.0596191406253" y="5303.295324707031"/><att type="string" name="shared_name" value="Rv3024c"/></node>
<node id="1464" label="Rv3026c" aliasName="Rv3026c"><graphics x="5171.6699096679695" y="3198.085974121094"/><att type="string" name="shared_name" value="Rv3026c"/></node>
<node id="1465" label="Rv3027c" aliasName="Rv3027c"><graphics x="5188.4311401367195" y="3204.029913330078"/><att type="string" name="shared_name" value="Rv3027c"/></node>
<node id="1466" label="Rv3028c" aliasName="fixB"><graphics x="1443.734362792969" y="1290.3812622070313"/><att type="string" name="shared_name" value="Rv3028c"/></node>
<node id="1467" label="Rv3029c" aliasName="fixA"><graphics x="1430.4210083007815" y="1302.1699584960938"/><att type="string" name="shared_name" value="Rv3029c"/></node>
<node id="1468" label="Rv3031" aliasName="Rv3031"><graphics x="3380.452899169922" y="372.37906494140634"/><att type="string" name="shared_name" value="Rv3031"/></node>
<node id="1469" label="Rv3032" aliasName="Rv3032"><graphics x="3396.062213134766" y="363.85098876953134"/><att type="string" name="shared_name" value="Rv3032"/></node>
<node id="1470" label="Rv3040c" aliasName="Rv3040c"><graphics x="148.63621826171902" y="3336.55869140625"/><att type="string" name="shared_name" value="Rv3040c"/></node>
<node id="1471" label="Rv3677c" aliasName="Rv3677c"><graphics x="152.47947998046902" y="3353.93125"/><att type="string" name="shared_name" value="Rv3677c"/></node>
<node id="1472" label="Rv3152" aliasName="nuoH"><graphics x="2914.9266349792483" y="4743.976843261718"/><att type="string" name="shared_name" value="Rv3152"/></node>
<node id="1473" label="Rv3053c" aliasName="nrdH"><graphics x="3193.5203277587893" y="2695.9445861816407"/><att type="string" name="shared_name" value="Rv3053c"/></node>
<node id="1474" label="Rv3069" aliasName="ccrB"><graphics x="1177.949450683594" y="1704.5578979492188"/><att type="string" name="shared_name" value="Rv3069"/></node>
<node id="1475" label="Rv3070" aliasName="ccrB"><graphics x="1173.211901855469" y="1721.7043823242188"/><att type="string" name="shared_name" value="Rv3070"/></node>
<node id="1476" label="Rv3076" aliasName="Rv3076"><graphics x="954.5450317382815" y="1913.9391235351563"/><att type="string" name="shared_name" value="Rv3076"/></node>
<node id="1477" label="Rv3077" aliasName="Rv3077"><graphics x="944.3629028320315" y="1928.5138305664063"/><att type="string" name="shared_name" value="Rv3077"/></node>
<node id="1478" label="Rv3083" aliasName="Rv3083"><graphics x="901.710192871094" y="3699.7098754882813"/><att type="string" name="shared_name" value="Rv3083"/></node>
<node id="1479" label="Rv3085" aliasName="Rv3085"><graphics x="919.4734985351565" y="3700.2489379882813"/><att type="string" name="shared_name" value="Rv3085"/></node>
<node id="1480" label="Rv3087" aliasName="Rv3087"><graphics x="4253.901232910157" y="4961.060217285156"/><att type="string" name="shared_name" value="Rv3087"/></node>
<node id="1481" label="Rv3088" aliasName="Rv3088"><graphics x="4270.7919799804695" y="4966.645910644531"/><att type="string" name="shared_name" value="Rv3088"/></node>
<node id="1482" label="Rv3101c" aliasName="ftsX"><graphics x="1341.8524047851565" y="3555.2450317382813"/><att type="string" name="shared_name" value="Rv3101c"/></node>
<node id="1483" label="Rv3102c" aliasName="ftsE"><graphics x="1358.489001464844" y="3548.971228027344"/><att type="string" name="shared_name" value="Rv3102c"/></node>
<node id="1484" label="Rv3116" aliasName="moeB2"><graphics x="3538.954028320313" y="1253.0069946289063"/><att type="string" name="shared_name" value="Rv3116"/></node>
<node id="1485" label="Rv3133c" aliasName="devR"><graphics x="3080.766070556641" y="3436.6832946777345"/><att type="string" name="shared_name" value="Rv3133c"/></node>
<node id="1486" label="Rv3134c" aliasName="Rv3134c"><graphics x="3094.0596496582034" y="3444.0083984375"/><att type="string" name="shared_name" value="Rv3134c"/></node>
<node id="1487" label="Rv3145" aliasName="nuoA"><graphics x="2937.9060613632205" y="4760.124426269531"/><att type="string" name="shared_name" value="Rv3145"/></node>
<node id="1488" label="Rv3146" aliasName="nuoB"><graphics x="2913.1477882385257" y="4769.074743652343"/><att type="string" name="shared_name" value="Rv3146"/></node>
<node id="1489" label="Rv3149" aliasName="nuoE"><graphics x="2906.1230537414554" y="4770.866125488281"/><att type="string" name="shared_name" value="Rv3149"/></node>
<node id="1490" label="Rv3150" aliasName="nuoF"><graphics x="2921.0589591979983" y="4766.127844238281"/><att type="string" name="shared_name" value="Rv3150"/></node>
<node id="1491" label="Rv3151" aliasName="nuoG"><graphics x="2928.5637256622317" y="4751.704260253906"/><att type="string" name="shared_name" value="Rv3151"/></node>
<node id="1492" label="Rv3153" aliasName="nuoI"><graphics x="2918.9318038940432" y="4768.223181152343"/><att type="string" name="shared_name" value="Rv3153"/></node>
<node id="1493" label="Rv3154" aliasName="nuoJ"><graphics x="2900.3763458251956" y="4749.045935058593"/><att type="string" name="shared_name" value="Rv3154"/></node>
<node id="1494" label="Rv3155" aliasName="nuoK"><graphics x="2917.1528427124026" y="4738.681433105468"/><att type="string" name="shared_name" value="Rv3155"/></node>
<node id="1495" label="Rv3156" aliasName="nuoL"><graphics x="2918.4493438720706" y="4763.771398925781"/><att type="string" name="shared_name" value="Rv3156"/></node>
<node id="1496" label="Rv3157" aliasName="nuoM"><graphics x="2916.2908241271975" y="4752.651525878906"/><att type="string" name="shared_name" value="Rv3157"/></node>
<node id="1497" label="Rv3158" aliasName="nuoN"><graphics x="2924.9957038879397" y="4746.717321777343"/><att type="string" name="shared_name" value="Rv3158"/></node>
<node id="1498" label="Rv3168" aliasName="Rv3168"><graphics x="2862.384020996094" y="5363.320471191406"/><att type="string" name="shared_name" value="Rv3168"/></node>
<node id="1499" label="Rv3169" aliasName="Rv3169"><graphics x="2877.7080490112307" y="5354.287756347656"/><att type="string" name="shared_name" value="Rv3169"/></node>
<node id="1500" label="Rv3198c" aliasName="uvrD2"><graphics x="1473.3892700195315" y="4102.007482910156"/><att type="string" name="shared_name" value="Rv3198c"/></node>
<node id="1501" label="Rv3201c" aliasName="Rv3201c"><graphics x="1490.4566528320315" y="4097.017126464843"/><att type="string" name="shared_name" value="Rv3201c"/></node>
<node id="1502" label="Rv3202c" aliasName="Rv3202c"><graphics x="1477.602526855469" y="4084.725622558594"/><att type="string" name="shared_name" value="Rv3202c"/></node>
<node id="1503" label="Rv3199c" aliasName="nudC"><graphics x="2498.9136535644534" y="685.9269165039063"/><att type="string" name="shared_name" value="Rv3199c"/></node>
<node id="1504" label="Rv3200c" aliasName="Rv3200c"><graphics x="2508.8648559570315" y="700.6647094726563"/><att type="string" name="shared_name" value="Rv3200c"/></node>
<node id="1505" label="Rv3213c" aliasName="Rv3213c"><graphics x="1476.336901855469" y="4558.193884277343"/><att type="string" name="shared_name" value="Rv3213c"/></node>
<node id="1506" label="Rv3214" aliasName="gpm2"><graphics x="2957.0280835151675" y="3184.7885650634767"/><att type="string" name="shared_name" value="Rv3214"/></node>
<node id="1507" label="Rv3229c" aliasName="Rv3229c"><graphics x="193.46922607421902" y="2712.7236083984376"/><att type="string" name="shared_name" value="Rv3229c"/></node>
<node id="1508" label="Rv3230c" aliasName="Rv3230c"><graphics x="195.68553466796902" y="2730.376287841797"/><att type="string" name="shared_name" value="Rv3230c"/></node>
<node id="1509" label="Rv3233c" aliasName="Rv3233c"><graphics x="5002.9645874023445" y="1320.8274291992188"/><att type="string" name="shared_name" value="Rv3233c"/></node>
<node id="1510" label="Rv3234c" aliasName="Rv3234c"><graphics x="4987.038684082032" y="1328.7485717773438"/><att type="string" name="shared_name" value="Rv3234c"/></node>
<node id="1511" label="Rv3236c" aliasName="Rv3236c"><graphics x="3446.107104492188" y="4953.048620605468"/><att type="string" name="shared_name" value="Rv3236c"/></node>
<node id="1512" label="Rv3237c" aliasName="Rv3237c"><graphics x="3447.2037231445315" y="4970.798376464843"/><att type="string" name="shared_name" value="Rv3237c"/></node>
<node id="1513" label="Rv3244c" aliasName="lpqB"><graphics x="5480.6279174804695" y="3738.7243408203126"/><att type="string" name="shared_name" value="Rv3244c"/></node>
<node id="1514" label="Rv3245c" aliasName="mtrB"><graphics x="5467.7463256835945" y="3723.620947265625"/><att type="string" name="shared_name" value="Rv3245c"/></node>
<node id="1515" label="Rv3250c" aliasName="rubB"><graphics x="2691.265826416016" y="2621.489050292969"/><att type="string" name="shared_name" value="Rv3250c"/></node>
<node id="1516" label="Rv3251c" aliasName="rubA"><graphics x="2699.20700378418" y="2648.9672607421876"/><att type="string" name="shared_name" value="Rv3251c"/></node>
<node id="1517" label="Rv3257c" aliasName="manB"><graphics x="2939.3111898422244" y="2361.396826171875"/><att type="string" name="shared_name" value="Rv3257c"/></node>
<node id="1518" label="Rv3308" aliasName="pmmB"><graphics x="2979.942403030396" y="2455.407019042969"/><att type="string" name="shared_name" value="Rv3308"/></node>
<node id="1519" label="Rv3273" aliasName="Rv3273"><graphics x="3222.8374816894534" y="5219.300695800781"/><att type="string" name="shared_name" value="Rv3273"/></node>
<node id="1520" label="Rv3588c" aliasName="Rv3588c"><graphics x="3227.5863220214846" y="5236.445959472656"/><att type="string" name="shared_name" value="Rv3588c"/></node>
<node id="1521" label="Rv3279c" aliasName="birA"><graphics x="2734.9913513183596" y="2918.025144958496"/><att type="string" name="shared_name" value="Rv3279c"/></node>
<node id="1522" label="Rv3281" aliasName="Rv3281"><graphics x="2725.764178466797" y="2948.0446533203126"/><att type="string" name="shared_name" value="Rv3281"/></node>
<node id="1523" label="Rv3283" aliasName="sseA"><graphics x="4309.832629394532" y="3831.968542480469"/><att type="string" name="shared_name" value="Rv3283"/></node>
<node id="1524" label="Rv3284" aliasName="Rv3284"><graphics x="4326.757189941407" y="3826.4945434570313"/><att type="string" name="shared_name" value="Rv3284"/></node>
<node id="1525" label="Rv3286c" aliasName="sigF"><graphics x="3335.639575195313" y="2553.0353454589845"/><att type="string" name="shared_name" value="Rv3286c"/></node>
<node id="1526" label="Rv3287c" aliasName="rsbW"><graphics x="3380.357684326172" y="2517.4404052734376"/><att type="string" name="shared_name" value="Rv3287c"/></node>
<node id="1527" label="Rv3288c" aliasName="usfY"><graphics x="1008.0692016601565" y="3408.849249267578"/><att type="string" name="shared_name" value="Rv3288c"/></node>
<node id="1528" label="Rv3289c" aliasName="Rv3289c"><graphics x="1003.985339355469" y="3391.553991699219"/><att type="string" name="shared_name" value="Rv3289c"/></node>
<node id="1529" label="Rv3296" aliasName="lhr"><graphics x="5763.8327514648445" y="3512.4576171875"/><att type="string" name="shared_name" value="Rv3296"/></node>
<node id="1530" label="Rv3297" aliasName="nei"><graphics x="5753.0634643554695" y="3526.617987060547"/><att type="string" name="shared_name" value="Rv3297"/></node>
<node id="1531" label="Rv3305c" aliasName="amiA1"><graphics x="4850.6149780273445" y="1523.4288696289063"/><att type="string" name="shared_name" value="Rv3305c"/></node>
<node id="1532" label="Rv3306c" aliasName="amiB1"><graphics x="4834.217395019532" y="1516.5409301757813"/><att type="string" name="shared_name" value="Rv3306c"/></node>
<node id="1533" label="Rv3313c" aliasName="add"><graphics x="3146.382281494141" y="2769.703466796875"/><att type="string" name="shared_name" value="Rv3313c"/></node>
<node id="1534" label="Rv3315c" aliasName="cdd"><graphics x="3126.093463134766" y="2737.86923828125"/><att type="string" name="shared_name" value="Rv3315c"/></node>
<node id="1535" label="Rv3317" aliasName="sdhD"><graphics x="2827.640940856934" y="2834.8667053222657"/><att type="string" name="shared_name" value="Rv3317"/></node>
<node id="1536" label="Rv3320c" aliasName="Rv3320c"><graphics x="2685.337908935547" y="478.65030517578134"/><att type="string" name="shared_name" value="Rv3320c"/></node>
<node id="1537" label="Rv3321c" aliasName="Rv3321c"><graphics x="2669.2351867675784" y="486.20816650390634"/><att type="string" name="shared_name" value="Rv3321c"/></node>
<node id="1538" label="Rv3323c" aliasName="moaX"><graphics x="3522.5164062500003" y="1359.7154907226563"/><att type="string" name="shared_name" value="Rv3323c"/></node>
<node id="1539" label="Rv3332" aliasName="nagA"><graphics x="3126.862506103516" y="2834.1529907226563"/><att type="string" name="shared_name" value="Rv3332"/></node>
<node id="1540" label="Rv3337" aliasName="Rv3337"><graphics x="934.174060058594" y="2257.3725341796876"/><att type="string" name="shared_name" value="Rv3337"/></node>
<node id="1541" label="Rv3338" aliasName="Rv3338"><graphics x="939.4485961914065" y="2274.3677734375"/><att type="string" name="shared_name" value="Rv3338"/></node>
<node id="1542" label="Rv3351c" aliasName="Rv3351c"><graphics x="2216.203784179688" y="1092.6003784179688"/><att type="string" name="shared_name" value="Rv3351c"/></node>
<node id="1543" label="Rv3352c" aliasName="Rv3352c"><graphics x="2215.7336914062503" y="1074.8215698242188"/><att type="string" name="shared_name" value="Rv3352c"/></node>
<node id="1544" label="Rv3357" aliasName="Rv3357"><graphics x="581.181872558594" y="3527.5841430664063"/><att type="string" name="shared_name" value="Rv3357"/></node>
<node id="1545" label="Rv3358" aliasName="Rv3358"><graphics x="573.705310058594" y="3511.4541076660157"/><att type="string" name="shared_name" value="Rv3358"/></node>
<node id="1546" label="Rv3362c" aliasName="Rv3362c"><graphics x="1465.9488403320315" y="1551.8583129882813"/><att type="string" name="shared_name" value="Rv3362c"/></node>
<node id="1547" label="Rv3363c" aliasName="Rv3363c"><graphics x="1456.4732543945315" y="1567.1035522460938"/><att type="string" name="shared_name" value="Rv3363c"/></node>
<node id="1548" label="Rv3364c" aliasName="Rv3364c"><graphics x="1473.947253417969" y="1567.7884887695313"/><att type="string" name="shared_name" value="Rv3364c"/></node>
<node id="1549" label="Rv3365c" aliasName="Rv3365c"><graphics x="1464.8509399414065" y="1583.9682983398438"/><att type="string" name="shared_name" value="Rv3365c"/></node>
<node id="1550" label="Rv3372" aliasName="otsB2"><graphics x="3047.9219696044925" y="2347.0819458007813"/><att type="string" name="shared_name" value="Rv3372"/></node>
<node id="1551" label="Rv3384c" aliasName="Rv3384c"><graphics x="748.027819824219" y="1874.9162963867188"/><att type="string" name="shared_name" value="Rv3384c"/></node>
<node id="1552" label="Rv3385c" aliasName="Rv3385c"><graphics x="755.445788574219" y="1891.0832885742188"/><att type="string" name="shared_name" value="Rv3385c"/></node>
<node id="1553" label="Rv3386" aliasName="Rv3386"><graphics x="3599.0581542968753" y="5122.696447753906"/><att type="string" name="shared_name" value="Rv3386"/></node>
<node id="1554" label="Rv3387" aliasName="Rv3387"><graphics x="3611.9066040039065" y="5110.393225097656"/><att type="string" name="shared_name" value="Rv3387"/></node>
<node id="1555" label="Rv3394c" aliasName="Rv3394c"><graphics x="1334.133044433594" y="4875.252233886718"/><att type="string" name="shared_name" value="Rv3394c"/></node>
<node id="1556" label="Rv3395c" aliasName="Rv3395c"><graphics x="1316.4764282226565" y="4877.379431152343"/><att type="string" name="shared_name" value="Rv3395c"/></node>
<node id="1557" label="Rv3401" aliasName="Rv3401"><graphics x="4927.6989624023445" y="4569.587683105468"/><att type="string" name="shared_name" value="Rv3401"/></node>
<node id="1558" label="Rv3407" aliasName="Rv3407"><graphics x="1716.5279418945315" y="5618.767492675781"/><att type="string" name="shared_name" value="Rv3407"/></node>
<node id="1559" label="Rv3408" aliasName="Rv3408"><graphics x="1729.420153808594" y="5631.027258300781"/><att type="string" name="shared_name" value="Rv3408"/></node>
<node id="1560" label="Rv3417c" aliasName="groEL"><graphics x="3265.8314392089846" y="3054.5102256774903"/><att type="string" name="shared_name" value="Rv3417c"/></node>
<node id="1561" label="Rv3419c" aliasName="gcp"><graphics x="3512.103015136719" y="3127.570104980469"/><att type="string" name="shared_name" value="Rv3419c"/></node>
<node id="1562" label="Rv3420c" aliasName="rimI"><graphics x="3531.076586914063" y="3121.0068954467774"/><att type="string" name="shared_name" value="Rv3420c"/></node>
<node id="1563" label="Rv3421c" aliasName="Rv3421c"><graphics x="3527.3657714843753" y="3136.9562133789063"/><att type="string" name="shared_name" value="Rv3421c"/></node>
<node id="1564" label="Rv3422c" aliasName="Rv3422c"><graphics x="3510.629626464844" y="3140.6877578735352"/><att type="string" name="shared_name" value="Rv3422c"/></node>
<node id="1565" label="Rv3427c" aliasName="Rv3427c"><graphics x="749.208239746094" y="4083.7963012695313"/><att type="string" name="shared_name" value="Rv3427c"/></node>
<node id="1566" label="Rv3428c" aliasName="Rv3428c"><graphics x="736.100085449219" y="4095.817175292969"/><att type="string" name="shared_name" value="Rv3428c"/></node>
<node id="1567" label="Rv3444c" aliasName="esxT"><graphics x="1039.1102172851565" y="1094.5152954101563"/><att type="string" name="shared_name" value="Rv3444c"/></node>
<node id="1568" label="Rv3445c" aliasName="esxU"><graphics x="1056.6656372070315" y="1102.6540893554688"/><att type="string" name="shared_name" value="Rv3445c"/></node>
<node id="1569" label="Rv3446c" aliasName="Rv3446c"><graphics x="1074.3194458007815" y="1110.8619750976563"/><att type="string" name="shared_name" value="Rv3446c"/></node>
<node id="1570" label="Rv3453" aliasName="Rv3453"><graphics x="967.279040527344" y="2483.2923950195313"/><att type="string" name="shared_name" value="Rv3453"/></node>
<node id="1571" label="Rv3454" aliasName="Rv3454"><graphics x="952.6524536132815" y="2493.406286621094"/><att type="string" name="shared_name" value="Rv3454"/></node>
<node id="1572" label="Rv3469c" aliasName="mhpE"><graphics x="2698.910083007813" y="2766.135107421875"/><att type="string" name="shared_name" value="Rv3469c"/></node>
<node id="1573" label="Rv3536c" aliasName="Rv3536c"><graphics x="2667.0710937500003" y="2786.5270141601563"/><att type="string" name="shared_name" value="Rv3536c"/></node>
<node id="1574" label="Rv3492c" aliasName="Rv3492c"><graphics x="2068.6304199218753" y="4073.5858520507813"/><att type="string" name="shared_name" value="Rv3492c"/></node>
<node id="1575" label="Rv3493c" aliasName="Rv3493c"><graphics x="2010.2715332031253" y="4106.137365722656"/><att type="string" name="shared_name" value="Rv3493c"/></node>
<node id="1576" label="Rv3494c" aliasName="mce4F"><graphics x="2026.7480957031253" y="4090.7164672851563"/><att type="string" name="shared_name" value="Rv3494c"/></node>
<node id="1577" label="Rv3499c" aliasName="mce4A"><graphics x="2037.2203247070315" y="4070.571569824219"/><att type="string" name="shared_name" value="Rv3499c"/></node>
<node id="1578" label="Rv3498c" aliasName="mce4B"><graphics x="1973.672106933594" y="4060.6788696289063"/><att type="string" name="shared_name" value="Rv3498c"/></node>
<node id="1579" label="Rv3496c" aliasName="mce4D"><graphics x="2097.7297851562503" y="4016.20029296875"/><att type="string" name="shared_name" value="Rv3496c"/></node>
<node id="1580" label="Rv3500c" aliasName="yrbE4B"><graphics x="2005.4818603515628" y="4032.6587890625"/><att type="string" name="shared_name" value="Rv3500c"/></node>
<node id="1581" label="Rv3501c" aliasName="yrbE4A"><graphics x="2001.6046020507815" y="4008.9721435546876"/><att type="string" name="shared_name" value="Rv3501c"/></node>
<node id="1582" label="Rv3505" aliasName="fadE27"><graphics x="2528.9607727050784" y="2862.8884033203126"/><att type="string" name="shared_name" value="Rv3505"/></node>
<node id="1583" label="Rv3522" aliasName="ltp4"><graphics x="2568.797106933594" y="2854.5500396728517"/><att type="string" name="shared_name" value="Rv3522"/></node>
<node id="1584" label="Rv3521" aliasName="Rv3521"><graphics x="2561.230181884766" y="2872.85573425293"/><att type="string" name="shared_name" value="Rv3521"/></node>
<node id="1585" label="Rv3529c" aliasName="Rv3529c"><graphics x="4633.424670410157" y="5007.175085449218"/><att type="string" name="shared_name" value="Rv3529c"/></node>
<node id="1586" label="Rv3530c" aliasName="Rv3530c"><graphics x="4644.741320800782" y="4993.446203613281"/><att type="string" name="shared_name" value="Rv3530c"/></node>
<node id="1587" label="Rv3531c" aliasName="Rv3531c"><graphics x="4650.9719116210945" y="5010.106848144531"/><att type="string" name="shared_name" value="Rv3531c"/></node>
<node id="1588" label="Rv3534c" aliasName="Rv3534c"><graphics x="2674.4729797363284" y="2786.614096069336"/><att type="string" name="shared_name" value="Rv3534c"/></node>
<node id="1589" label="Rv3569c" aliasName="bphD"><graphics x="2660.625476074219" y="2802.392218017578"/><att type="string" name="shared_name" value="Rv3569c"/></node>
<node id="1590" label="Rv3540c" aliasName="ltp2"><graphics x="2486.3684570312503" y="2845.635855102539"/><att type="string" name="shared_name" value="Rv3540c"/></node>
<node id="1591" label="Rv3541c" aliasName="Rv3541c"><graphics x="2484.841082763672" y="2874.3015045166017"/><att type="string" name="shared_name" value="Rv3541c"/></node>
<node id="1592" label="Rv3542c" aliasName="Rv3542c"><graphics x="2498.084490966797" y="2860.9379028320313"/><att type="string" name="shared_name" value="Rv3542c"/></node>
<node id="1593" label="Rv3548c" aliasName="Rv3548c"><graphics x="2493.4344055175784" y="2878.2645935058595"/><att type="string" name="shared_name" value="Rv3548c"/></node>
<node id="1594" label="Rv3553" aliasName="Rv3553"><graphics x="2513.965014648438" y="2916.233267211914"/><att type="string" name="shared_name" value="Rv3553"/></node>
<node id="1595" label="Rv3568c" aliasName="bphC"><graphics x="2548.7603332519534" y="2900.05771484375"/><att type="string" name="shared_name" value="Rv3568c"/></node>
<node id="1596" label="Rv3559c" aliasName="Rv3559c"><graphics x="2588.455310058594" y="2923.533171081543"/><att type="string" name="shared_name" value="Rv3559c"/></node>
<node id="1597" label="Rv3567c" aliasName="Rv3567c"><graphics x="2531.3494750976565" y="2992.9446395874024"/><att type="string" name="shared_name" value="Rv3567c"/></node>
<node id="1598" label="Rv3570c" aliasName="Rv3570c"><graphics x="2539.614031982422" y="2965.7706130981446"/><att type="string" name="shared_name" value="Rv3570c"/></node>
<node id="1599" label="Rv3579c" aliasName="Rv3579c"><graphics x="3030.482836914063" y="2785.893362426758"/><att type="string" name="shared_name" value="Rv3579c"/></node>
<node id="1600" label="Rv3583c" aliasName="Rv3583c"><graphics x="2961.998065185547" y="2605.875280761719"/><att type="string" name="shared_name" value="Rv3583c"/></node>
<node id="1601" label="Rv3585" aliasName="radA"><graphics x="4821.898547363282" y="3389.444708251953"/><att type="string" name="shared_name" value="Rv3585"/></node>
<node id="1602" label="Rv3586" aliasName="Rv3586"><graphics x="4828.9990112304695" y="3405.748388671875"/><att type="string" name="shared_name" value="Rv3586"/></node>
<node id="1603" label="Rv3603c" aliasName="Rv3603c"><graphics x="3185.214801025391" y="2825.314810180664"/><att type="string" name="shared_name" value="Rv3603c"/></node>
<node id="1604" label="Rv3625c" aliasName="mesJ"><graphics x="3145.429202270508" y="2807.6059020996095"/><att type="string" name="shared_name" value="Rv3625c"/></node>
<node id="1605" label="Rv3631" aliasName="Rv3631"><graphics x="4736.689807128907" y="4607.826208496093"/><att type="string" name="shared_name" value="Rv3631"/></node>
<node id="1606" label="Rv3632" aliasName="Rv3632"><graphics x="4753.0051147460945" y="4600.779821777343"/><att type="string" name="shared_name" value="Rv3632"/></node>
<node id="1607" label="Rv3637" aliasName="Rv3637"><graphics x="2120.978442382813" y="1314.0953735351563"/><att type="string" name="shared_name" value="Rv3637"/></node>
<node id="1608" label="Rv3638" aliasName="Rv3638"><graphics x="2122.1265747070315" y="1331.8452514648438"/><att type="string" name="shared_name" value="Rv3638"/></node>
<node id="1609" label="Rv3658c" aliasName="Rv3658c"><graphics x="1064.997790527344" y="3585.0329345703126"/><att type="string" name="shared_name" value="Rv3658c"/></node>
<node id="1610" label="Rv3659c" aliasName="Rv3659c"><graphics x="1077.530017089844" y="3597.6490844726563"/><att type="string" name="shared_name" value="Rv3659c"/></node>
<node id="1611" label="Rv3666c" aliasName="dppA"><graphics x="1859.572741699219" y="5386.192053222656"/><att type="string" name="shared_name" value="Rv3666c"/></node>
<node id="1612" label="Rv3679" aliasName="Rv3679"><graphics x="947.2640258789065" y="3928.8387817382813"/><att type="string" name="shared_name" value="Rv3679"/></node>
<node id="1613" label="Rv3680" aliasName="Rv3680"><graphics x="943.061022949219" y="3946.122839355469"/><att type="string" name="shared_name" value="Rv3680"/></node>
<node id="1614" label="Rv3689" aliasName="Rv3689"><graphics x="4508.1550170898445" y="3357.471228027344"/><att type="string" name="shared_name" value="Rv3689"/></node>
<node id="1615" label="Rv3690" aliasName="Rv3690"><graphics x="4528.625354003907" y="3355.966345214844"/><att type="string" name="shared_name" value="Rv3690"/></node>
<node id="1616" label="Rv3691" aliasName="Rv3691"><graphics x="4549.3339721679695" y="3354.4428771972657"/><att type="string" name="shared_name" value="Rv3691"/></node>
<node id="1617" label="Rv3692" aliasName="moxR2"><graphics x="4352.194201660157" y="5503.332434082031"/><att type="string" name="shared_name" value="Rv3692"/></node>
<node id="1618" label="Rv3693" aliasName="Rv3693"><graphics x="4340.250109863282" y="5516.522863769531"/><att type="string" name="shared_name" value="Rv3693"/></node>
<node id="1619" label="Rv3694c" aliasName="Rv3694c"><graphics x="4779.790637207032" y="3188.8815826416017"/><att type="string" name="shared_name" value="Rv3694c"/></node>
<node id="1620" label="Rv3695" aliasName="Rv3695"><graphics x="4797.3483764648445" y="3186.052816772461"/><att type="string" name="shared_name" value="Rv3695"/></node>
<node id="1621" label="Rv3701c" aliasName="Rv3701c"><graphics x="3940.0186645507815" y="1459.0838989257813"/><att type="string" name="shared_name" value="Rv3701c"/></node>
<node id="1622" label="Rv3702c" aliasName="Rv3702c"><graphics x="3922.432299804688" y="1456.4225219726563"/><att type="string" name="shared_name" value="Rv3702c"/></node>
<node id="1623" label="Rv3703c" aliasName="Rv3703c"><graphics x="3933.5186035156253" y="1442.5205444335938"/><att type="string" name="shared_name" value="Rv3703c"/></node>
<node id="1624" label="Rv3712" aliasName="Rv3712"><graphics x="3190.156207275391" y="503.17911376953134"/><att type="string" name="shared_name" value="Rv3712"/></node>
<node id="1625" label="Rv3713" aliasName="cobQ2"><graphics x="3205.4180786132815" y="494.06168212890634"/><att type="string" name="shared_name" value="Rv3713"/></node>
<node id="1626" label="Rv3716c" aliasName="Rv3716c"><graphics x="3103.6890747070315" y="2428.253698730469"/><att type="string" name="shared_name" value="Rv3716c"/></node>
<node id="1627" label="Rv3719" aliasName="Rv3719"><graphics x="4991.5229370117195" y="3309.727819824219"/><att type="string" name="shared_name" value="Rv3719"/></node>
<node id="1628" label="Rv3720" aliasName="Rv3720"><graphics x="4990.4897338867195" y="3327.486608886719"/><att type="string" name="shared_name" value="Rv3720"/></node>
<node id="1629" label="Rv3724B" aliasName="null"><graphics x="609.231677246094" y="2982.1175483703614"/><att type="string" name="shared_name" value="Rv3724B"/></node>
<node id="1630" label="Rv3738c" aliasName="PPE66"><graphics x="4737.3583862304695" y="1012.9797729492188"/><att type="string" name="shared_name" value="Rv3738c"/></node>
<node id="1631" label="Rv3739c" aliasName="PPE67"><graphics x="4749.9348022460945" y="1025.5633911132813"/><att type="string" name="shared_name" value="Rv3739c"/></node>
<node id="1632" label="Rv3741c" aliasName="Rv3741c"><graphics x="1657.2383911132815" y="758.7286743164063"/><att type="string" name="shared_name" value="Rv3741c"/></node>
<node id="1633" label="Rv3742c" aliasName="Rv3742c"><graphics x="1675.0001098632815" y="757.7870239257813"/><att type="string" name="shared_name" value="Rv3742c"/></node>
<node id="1634" label="Rv3749c" aliasName="Rv3749c"><graphics x="4413.0370971679695" y="1781.0578979492188"/><att type="string" name="shared_name" value="Rv3749c"/></node>
<node id="1635" label="Rv3750c" aliasName="Rv3750c"><graphics x="4429.760852050782" y="1775.0242065429688"/><att type="string" name="shared_name" value="Rv3750c"/></node>
<node id="1636" label="Rv3756c" aliasName="proZ"><graphics x="1544.0281860351565" y="3750.086706542969"/><att type="string" name="shared_name" value="Rv3756c"/></node>
<node id="1637" label="Rv3757c" aliasName="proW"><graphics x="1558.001940917969" y="3758.6918090820313"/><att type="string" name="shared_name" value="Rv3757c"/></node>
<node id="1638" label="Rv3758c" aliasName="proV"><graphics x="1537.766345214844" y="3764.9743408203126"/><att type="string" name="shared_name" value="Rv3758c"/></node>
<node id="1639" label="Rv3759c" aliasName="proX"><graphics x="1555.7105590820315" y="3777.0763305664063"/><att type="string" name="shared_name" value="Rv3759c"/></node>
<node id="1640" label="Rv3764c" aliasName="Rv3764c"><graphics x="4361.4843627929695" y="773.5968383789063"/><att type="string" name="shared_name" value="Rv3764c"/></node>
<node id="1641" label="Rv3765c" aliasName="Rv3765c"><graphics x="4351.4511596679695" y="758.9029907226563"/><att type="string" name="shared_name" value="Rv3765c"/></node>
<node id="1642" label="Rv3781" aliasName="rfbE"><graphics x="3173.366946411133" y="1006.8315795898438"/><att type="string" name="shared_name" value="Rv3781"/></node>
<node id="1643" label="Rv3783" aliasName="rfbD"><graphics x="3170.021731567383" y="1024.3004516601563"/><att type="string" name="shared_name" value="Rv3783"/></node>
<node id="1644" label="Rv3782" aliasName="Rv3782"><graphics x="4424.083117675782" y="1549.4521850585938"/><att type="string" name="shared_name" value="Rv3782"/></node>
<node id="1645" label="Rv3808c" aliasName="glfT"><graphics x="4429.2575561523445" y="1566.7074340820313"/><att type="string" name="shared_name" value="Rv3808c"/></node>
<node id="1646" label="Rv3791" aliasName="Rv3791"><graphics x="1149.1380493164065" y="2642.5788635253907"/><att type="string" name="shared_name" value="Rv3791"/></node>
<node id="1647" label="Rv3792" aliasName="Rv3792"><graphics x="5273.8840209960945" y="2779.207403564453"/><att type="string" name="shared_name" value="Rv3792"/></node>
<node id="1648" label="Rv3793" aliasName="embC"><graphics x="5291.0761596679695" y="2770.9423278808595"/><att type="string" name="shared_name" value="Rv3793"/></node>
<node id="1649" label="Rv3795" aliasName="embB"><graphics x="5257.0056030273445" y="2787.36630859375"/><att type="string" name="shared_name" value="Rv3795"/></node>
<node id="1650" label="Rv3800c" aliasName="pks13"><graphics x="2417.4180175781253" y="2797.7458099365235"/><att type="string" name="shared_name" value="Rv3800c"/></node>
<node id="1651" label="Rv3809c" aliasName="glf"><graphics x="4434.6371948242195" y="1584.6534790039063"/><att type="string" name="shared_name" value="Rv3809c"/></node>
<node id="1652" label="Rv3824c" aliasName="papA1"><graphics x="2297.7639648437503" y="5867.450842285156"/><att type="string" name="shared_name" value="Rv3824c"/></node>
<node id="1653" label="Rv3825c" aliasName="pks2"><graphics x="2282.737536621094" y="5857.913244628906"/><att type="string" name="shared_name" value="Rv3825c"/></node>
<node id="1654" label="Rv3866" aliasName="Rv3866"><graphics x="1224.5347778320315" y="2224.737158203125"/><att type="string" name="shared_name" value="Rv3866"/></node>
<node id="1655" label="Rv3869" aliasName="Rv3869"><graphics x="1234.0171997070315" y="2208.670446777344"/><att type="string" name="shared_name" value="Rv3869"/></node>
<node id="1656" label="Rv3870" aliasName="Rv3870"><graphics x="1217.0477172851565" y="2203.9159912109376"/><att type="string" name="shared_name" value="Rv3870"/></node>
<node id="1657" label="Rv3873" aliasName="PPE68"><graphics x="1200.7542602539065" y="2149.9503540039063"/><att type="string" name="shared_name" value="Rv3873"/></node>
<node id="1658" label="Rv3871" aliasName="Rv3871"><graphics x="1200.2127563476565" y="2186.0912231445313"/><att type="string" name="shared_name" value="Rv3871"/></node>
<node id="1659" label="Rv3874" aliasName="esxB"><graphics x="1191.103015136719" y="2168.894323730469"/><att type="string" name="shared_name" value="Rv3874"/></node>
<node id="1660" label="Rv3875" aliasName="esxA"><graphics x="1208.5342895507815" y="2163.340368652344"/><att type="string" name="shared_name" value="Rv3875"/></node>
<node id="1661" label="Rv3872" aliasName="PE35"><graphics x="1193.0919067382815" y="2124.827185058594"/><att type="string" name="shared_name" value="Rv3872"/></node>
<node id="1662" label="Rv3876" aliasName="Rv3876"><graphics x="1220.2540161132815" y="2139.9709228515626"/><att type="string" name="shared_name" value="Rv3876"/></node>
<node id="1663" label="Rv3879c" aliasName="Rv3879c"><graphics x="1174.792224121094" y="2143.233740234375"/><att type="string" name="shared_name" value="Rv3879c"/></node>
<node id="1664" label="Rv3877" aliasName="Rv3877"><graphics x="1233.8580200195315" y="2120.5578369140626"/><att type="string" name="shared_name" value="Rv3877"/></node>
<node id="1665" label="Rv3882c" aliasName="Rv3882c"><graphics x="3700.3170043945315" y="4406.681555175781"/><att type="string" name="shared_name" value="Rv3882c"/></node>
<node id="1666" label="Rv3883c" aliasName="mycP1"><graphics x="3682.5482055664065" y="4406.111242675781"/><att type="string" name="shared_name" value="Rv3883c"/></node>
<node id="1667" label="Rv3894c" aliasName="Rv3894c"><graphics x="708.666491699219" y="2785.2892059326173"/><att type="string" name="shared_name" value="Rv3894c"/></node>
<node id="1668" label="Rv3895c" aliasName="Rv3895c"><graphics x="723.354479980469" y="2775.2673400878907"/><att type="string" name="shared_name" value="Rv3895c"/></node>
<node id="1669" label="Rv3896c" aliasName="Rv3896c"><graphics x="724.704333496094" y="2792.9992126464845"/><att type="string" name="shared_name" value="Rv3896c"/></node>
<node id="1670" label="Rv3899c" aliasName="Rv3899c"><graphics x="5417.5082885742195" y="1822.7981323242188"/><att type="string" name="shared_name" value="Rv3899c"/></node>
<node id="1671" label="Rv3900c" aliasName="Rv3900c"><graphics x="5418.3232299804695" y="1805.0246948242188"/><att type="string" name="shared_name" value="Rv3900c"/></node>
<node id="1672" label="Rv3904c" aliasName="esxE"><graphics x="5219.2184936523445" y="2232.896337890625"/><att type="string" name="shared_name" value="Rv3904c"/></node>
<node id="1673" label="Rv3905c" aliasName="esxF"><graphics x="5217.5063354492195" y="2250.605993652344"/><att type="string" name="shared_name" value="Rv3905c"/></node>
<node id="1674" label="Rv3918c" aliasName="parA"><graphics x="1441.4673950195315" y="4580.674230957031"/><att type="string" name="shared_name" value="Rv3918c"/></node>
<node id="1675" label="Rv3919c" aliasName="gidB"><graphics x="1442.161364746094" y="4563.171789550781"/><att type="string" name="shared_name" value="Rv3919c"/></node>
<node id="1676" label="Rv3920c" aliasName="Rv3920c"><graphics x="1780.670886230469" y="4920.753942871093"/><att type="string" name="shared_name" value="Rv3920c"/></node>
<node id="1677" label="Rv3921c" aliasName="Rv3921c"><graphics x="1798.2947875976565" y="4913.695227050781"/><att type="string" name="shared_name" value="Rv3921c"/></node>
<node id="1678" label="Rv3922c" aliasName="Rv3922c"><graphics x="1785.928454589844" y="4902.528845214843"/><att type="string" name="shared_name" value="Rv3922c"/></node>
<node id="1679" label="Rv3924c" aliasName="rpmH"><graphics x="1804.6275512695315" y="4894.272375488281"/><att type="string" name="shared_name" value="Rv3924c"/></node>
<node id="1680" label="Rv3923c" aliasName="rnpA"><graphics x="1818.749743652344" y="4878.687658691406"/><att type="string" name="shared_name" value="Rv3923c"/></node>
<edge label="Rv0001 (pp) Rv0002" source="0" target="1" weight="993.0" weightOut="993.0" weigthIn="993.0" countOut="1.0" countIn="1.0">
<att type="string" name="edge.targetArrowShape" value="DIAMOND"/>
<att type="string" name="shared_name" value="Rv0001 (pp) Rv0002"/></edge>
<edge label="Rv0001 (pp) Rv0003" source="0" target="2" weight="936.0" weightOut="936.0" weigthIn="936.0" countOut="1.0" countIn="1.0">
<att type="string" name="edge.targetArrowShape" value="DIAMOND"/>
<att type="string" name="shared_name" value="Rv0001 (pp) Rv0003"/></edge>
<edge label="Rv0001 (pp) Rv0005" source="0" target="3" weight="929.0" weightOut="929.0" weigthIn="929.0" countOut="1.0" countIn="1.0">
<att type="string" name="edge.targetArrowShape" value="DIAMOND"/>
<att type="string" name="shared_name" value="Rv0001 (pp) Rv0005"/></edge>
<edge label="Rv0001 (pp) Rv0058" source="0" target="4" weight="965.0" weightOut="965.0" weigthIn="965.0" countOut="1.0" countIn="1.0">
<att type="string" name="edge.targetArrowShape" value="DIAMOND"/>
<att type="string" name="shared_name" value="Rv0001 (pp) Rv0058"/></edge>
<edge label="Rv0002 (pp) Rv0001" source="1" target="0" weight="993.0" weightOut="993.0" weigthIn="993.0" countOut="1.0" countIn="1.0">
<att type="string" name="edge.targetArrowShape" value="DIAMOND"/>
<att type="string" name="shared_name" value="Rv0002 (pp) Rv0001"/></edge>
<edge label="Rv0002 (pp) Rv0003" source="1" target="2" weight="985.0" weightOut="985.0" weigthIn="985.0" countOut="1.0" countIn="1.0">
<att type="string" name="edge.targetArrowShape" value="DIAMOND"/>
<att type="string" name="shared_name" value="Rv0002 (pp) Rv0003"/></edge>
<edge label="Rv0002 (pp) Rv0005" source="1" target="3" weight="949.0" weightOut="949.0" weigthIn="949.0" countOut="1.0" countIn="1.0">
<att type="string" name="edge.targetArrowShape" value="DIAMOND"/>
<att type="string" name="shared_name" value="Rv0002 (pp) Rv0005"/></edge>
<edge label="Rv0002 (pp) Rv1547" source="1" target="5" weight="938.0" weightOut="938.0" weigthIn="938.0" countOut="1.0" countIn="1.0">
<att type="string" name="edge.targetArrowShape" value="DIAMOND"/>
<att type="string" name="shared_name" value="Rv0002 (pp) Rv1547"/></edge>
<edge label="Rv0002 (pp) Rv1617" source="1" target="6" weight="933.0" weightOut="933.0" weigthIn="933.0" countOut="1.0" countIn="1.0">
<att type="string" name="edge.targetArrowShape" value="DIAMOND"/>
<att type="string" name="shared_name" value="Rv0002 (pp) Rv1617"/></edge>
<edge label="Rv0002 (pp) Rv2445c" source="1" target="7" weight="910.0" weightOut="910.0" weigthIn="910.0" countOut="1.0" countIn="1.0">
<att type="string" name="edge.targetArrowShape" value="DIAMOND"/>
<att type="string" name="shared_name" value="Rv0002 (pp) Rv2445c"/></edge>
<edge label="Rv0002 (pp) Rv3721c" source="1" target="8" weight="963.0" weightOut="963.0" weigthIn="963.0" countOut="1.0" countIn="1.0">
<att type="string" name="edge.targetArrowShape" value="DIAMOND"/>
<att type="string" name="shared_name" value="Rv0002 (pp) Rv3721c"/></edge>
<edge label="Rv0003 (pp) Rv0001" source="2" target="0" weight="936.0" weightOut="936.0" weigthIn="936.0" countOut="1.0" countIn="1.0">
<att type="string" name="edge.targetArrowShape" value="DIAMOND"/>
<att type="string" name="shared_name" value="Rv0003 (pp) Rv0001"/></edge>
<edge label="Rv0003 (pp) Rv0002" source="2" target="1" weight="985.0" weightOut="985.0" weigthIn="985.0" countOut="1.0" countIn="1.0">
<att type="string" name="edge.targetArrowShape" value="DIAMOND"/>
<att type="string" name="shared_name" value="Rv0003 (pp) Rv0002"/></edge>
<edge label="Rv0003 (pp) Rv0005" source="2" target="3" weight="952.0" weightOut="952.0" weigthIn="952.0" countOut="1.0" countIn="1.0">
<att type="string" name="edge.targetArrowShape" value="DIAMOND"/>
<att type="string" name="shared_name" value="Rv0003 (pp) Rv0005"/></edge>
<edge label="Rv0003 (pp) Rv0006" source="2" target="9" weight="935.0" weightOut="935.0" weigthIn="935.0" countOut="1.0" countIn="1.0">
<att type="string" name="edge.targetArrowShape" value="DIAMOND"/>
<att type="string" name="shared_name" value="Rv0003 (pp) Rv0006"/></edge>
<edge label="Rv0003 (pp) Rv3715c" source="2" target="10" weight="941.0" weightOut="941.0" weigthIn="941.0" countOut="1.0" countIn="1.0">
<att type="string" name="edge.targetArrowShape" value="DIAMOND"/>
<att type="string" name="shared_name" value="Rv0003 (pp) Rv3715c"/></edge>
<edge label="Rv0005 (pp) Rv0001" source="3" target="0" weight="929.0" weightOut="929.0" weigthIn="929.0" countOut="1.0" countIn="1.0">
<att type="string" name="edge.targetArrowShape" value="DIAMOND"/>
<att type="string" name="shared_name" value="Rv0005 (pp) Rv0001"/></edge>
<edge label="Rv0005 (pp) Rv0002" source="3" target="1" weight="949.0" weightOut="949.0" weigthIn="949.0" countOut="1.0" countIn="1.0">
<att type="string" name="edge.targetArrowShape" value="DIAMOND"/>
<att type="string" name="shared_name" value="Rv0005 (pp) Rv0002"/></edge>
<edge label="Rv0005 (pp) Rv0003" source="3" target="2" weight="952.0" weightOut="952.0" weigthIn="952.0" countOut="1.0" countIn="1.0">
<att type="string" name="edge.targetArrowShape" value="DIAMOND"/>
<att type="string" name="shared_name" value="Rv0005 (pp) Rv0003"/></edge>
<edge label="Rv0005 (pp) Rv0006" source="3" target="9" weight="999.0" weightOut="999.0" weigthIn="999.0" countOut="1.0" countIn="1.0">
<att type="string" name="edge.targetArrowShape" value="DIAMOND"/>
<att type="string" name="shared_name" value="Rv0005 (pp) Rv0006"/></edge>
<edge label="Rv0006 (pp) Rv0003" source="9" target="2" weight="935.0" weightOut="935.0" weigthIn="935.0" countOut="1.0" countIn="1.0">
<att type="string" name="edge.targetArrowShape" value="DIAMOND"/>
<att type="string" name="shared_name" value="Rv0006 (pp) Rv0003"/></edge>
<edge label="Rv0006 (pp) Rv0005" source="9" target="3" weight="999.0" weightOut="999.0" weigthIn="999.0" countOut="1.0" countIn="1.0">
<att type="string" name="edge.targetArrowShape" value="DIAMOND"/>
<att type="string" name="shared_name" value="Rv0006 (pp) Rv0005"/></edge>
<edge label="Rv0013 (pp) Rv0812" source="11" target="12" weight="922.0" weightOut="922.0" weigthIn="922.0" countOut="1.0" countIn="1.0">
<att type="string" name="edge.targetArrowShape" value="DIAMOND"/>
<att type="string" name="shared_name" value="Rv0013 (pp) Rv0812"/></edge>
<edge label="Rv0013 (pp) Rv1005c" source="11" target="13" weight="997.0" weightOut="997.0" weigthIn="997.0" countOut="1.0" countIn="1.0">
<att type="string" name="edge.targetArrowShape" value="DIAMOND"/>
<att type="string" name="shared_name" value="Rv0013 (pp) Rv1005c"/></edge>
<edge label="Rv0013 (pp) Rv1609" source="11" target="14" weight="999.0" weightOut="999.0" weigthIn="999.0" countOut="1.0" countIn="1.0">
<att type="string" name="edge.targetArrowShape" value="DIAMOND"/>
<att type="string" name="shared_name" value="Rv0013 (pp) Rv1609"/></edge>
<edge label="Rv0013 (pp) Rv1611" source="11" target="15" weight="987.0" weightOut="987.0" weigthIn="987.0" countOut="1.0" countIn="1.0">
<att type="string" name="edge.targetArrowShape" value="DIAMOND"/>
<att type="string" name="shared_name" value="Rv0013 (pp) Rv1611"/></edge>
<edge label="Rv0013 (pp) Rv1613" source="11" target="16" weight="923.0" weightOut="923.0" weigthIn="923.0" countOut="1.0" countIn="1.0">
<att type="string" name="edge.targetArrowShape" value="DIAMOND"/>
<att type="string" name="shared_name" value="Rv0013 (pp) Rv1613"/></edge>
<edge label="Rv0013 (pp) Rv2192c" source="11" target="17" weight="992.0" weightOut="992.0" weigthIn="992.0" countOut="1.0" countIn="1.0">
<att type="string" name="edge.targetArrowShape" value="DIAMOND"/>
<att type="string" name="shared_name" value="Rv0013 (pp) Rv2192c"/></edge>
<edge label="Rv0013 (pp) Rv2386c" source="11" target="18" weight="925.0" weightOut="925.0" weigthIn="925.0" countOut="1.0" countIn="1.0">
<att type="string" name="edge.targetArrowShape" value="DIAMOND"/>
<att type="string" name="shared_name" value="Rv0013 (pp) Rv2386c"/></edge>
<edge label="Rv0013 (pp) Rv2540c" source="11" target="19" weight="965.0" weightOut="965.0" weigthIn="965.0" countOut="1.0" countIn="1.0">
<att type="string" name="edge.targetArrowShape" value="DIAMOND"/>
<att type="string" name="shared_name" value="Rv0013 (pp) Rv2540c"/></edge>
<edge label="Rv0014c (pp) Rv0016c" source="20" target="21" weight="983.0" weightOut="983.0" weigthIn="983.0" countOut="1.0" countIn="1.0">
<att type="string" name="edge.targetArrowShape" value="DIAMOND"/>
<att type="string" name="shared_name" value="Rv0014c (pp) Rv0016c"/></edge>
<edge label="Rv0014c (pp) Rv0017c" source="20" target="22" weight="917.0" weightOut="917.0" weigthIn="917.0" countOut="1.0" countIn="1.0">
<att type="string" name="edge.targetArrowShape" value="DIAMOND"/>
<att type="string" name="shared_name" value="Rv0014c (pp) Rv0017c"/></edge>
<edge label="Rv0014c (pp) Rv0018c" source="20" target="23" weight="993.0" weightOut="993.0" weigthIn="993.0" countOut="1.0" countIn="1.0">
<att type="string" name="edge.targetArrowShape" value="DIAMOND"/>
<att type="string" name="shared_name" value="Rv0014c (pp) Rv0018c"/></edge>
<edge label="Rv0015c (pp) Rv0016c" source="24" target="21" weight="922.0" weightOut="922.0" weigthIn="922.0" countOut="1.0" countIn="1.0">
<att type="string" name="edge.targetArrowShape" value="DIAMOND"/>
<att type="string" name="shared_name" value="Rv0015c (pp) Rv0016c"/></edge>
<edge label="Rv0015c (pp) Rv0017c" source="24" target="22" weight="921.0" weightOut="921.0" weigthIn="921.0" countOut="1.0" countIn="1.0">
<att type="string" name="edge.targetArrowShape" value="DIAMOND"/>
<att type="string" name="shared_name" value="Rv0015c (pp) Rv0017c"/></edge>
<edge label="Rv0015c (pp) Rv0018c" source="24" target="23" weight="997.0" weightOut="997.0" weigthIn="997.0" countOut="1.0" countIn="1.0">
<att type="string" name="edge.targetArrowShape" value="DIAMOND"/>
<att type="string" name="shared_name" value="Rv0015c (pp) Rv0018c"/></edge>
<edge label="Rv0016c (pp) Rv0014c" source="21" target="20" weight="983.0" weightOut="983.0" weigthIn="983.0" countOut="1.0" countIn="1.0">
<att type="string" name="edge.targetArrowShape" value="DIAMOND"/>
<att type="string" name="shared_name" value="Rv0016c (pp) Rv0014c"/></edge>
<edge label="Rv0016c (pp) Rv0015c" source="21" target="24" weight="922.0" weightOut="922.0" weigthIn="922.0" countOut="1.0" countIn="1.0">
<att type="string" name="edge.targetArrowShape" value="DIAMOND"/>
<att type="string" name="shared_name" value="Rv0016c (pp) Rv0015c"/></edge>
<edge label="Rv0016c (pp) Rv0017c" source="21" target="22" weight="995.0" weightOut="995.0" weigthIn="995.0" countOut="1.0" countIn="1.0">
<att type="string" name="edge.targetArrowShape" value="DIAMOND"/>
<att type="string" name="shared_name" value="Rv0016c (pp) Rv0017c"/></edge>
<edge label="Rv0016c (pp) Rv0018c" source="21" target="23" weight="956.0" weightOut="956.0" weigthIn="956.0" countOut="1.0" countIn="1.0">
<att type="string" name="edge.targetArrowShape" value="DIAMOND"/>
<att type="string" name="shared_name" value="Rv0016c (pp) Rv0018c"/></edge>
<edge label="Rv0017c (pp) Rv0014c" source="22" target="20" weight="917.0" weightOut="917.0" weigthIn="917.0" countOut="1.0" countIn="1.0">
<att type="string" name="edge.targetArrowShape" value="DIAMOND"/>
<att type="string" name="shared_name" value="Rv0017c (pp) Rv0014c"/></edge>
<edge label="Rv0017c (pp) Rv0015c" source="22" target="24" weight="921.0" weightOut="921.0" weigthIn="921.0" countOut="1.0" countIn="1.0">
<att type="string" name="edge.targetArrowShape" value="DIAMOND"/>
<att type="string" name="shared_name" value="Rv0017c (pp) Rv0015c"/></edge>
<edge label="Rv0017c (pp) Rv0016c" source="22" target="21" weight="995.0" weightOut="995.0" weigthIn="995.0" countOut="1.0" countIn="1.0">
<att type="string" name="edge.targetArrowShape" value="DIAMOND"/>
<att type="string" name="shared_name" value="Rv0017c (pp) Rv0016c"/></edge>
<edge label="Rv0017c (pp) Rv0018c" source="22" target="23" weight="944.0" weightOut="944.0" weigthIn="944.0" countOut="1.0" countIn="1.0">
<att type="string" name="edge.targetArrowShape" value="DIAMOND"/>
<att type="string" name="shared_name" value="Rv0017c (pp) Rv0018c"/></edge>
<edge label="Rv0017c (pp) Rv2152c" source="22" target="25" weight="932.0" weightOut="932.0" weigthIn="932.0" countOut="1.0" countIn="1.0">
<att type="string" name="edge.targetArrowShape" value="DIAMOND"/>
<att type="string" name="shared_name" value="Rv0017c (pp) Rv2152c"/></edge>
<edge label="Rv0017c (pp) Rv2153c" source="22" target="26" weight="940.0" weightOut="940.0" weigthIn="940.0" countOut="1.0" countIn="1.0">
<att type="string" name="edge.targetArrowShape" value="DIAMOND"/>
<att type="string" name="shared_name" value="Rv0017c (pp) Rv2153c"/></edge>
<edge label="Rv0017c (pp) Rv2155c" source="22" target="27" weight="960.0" weightOut="960.0" weigthIn="960.0" countOut="1.0" countIn="1.0">
<att type="string" name="edge.targetArrowShape" value="DIAMOND"/>
<att type="string" name="shared_name" value="Rv0017c (pp) Rv2155c"/></edge>
<edge label="Rv0017c (pp) Rv2156c" source="22" target="28" weight="941.0" weightOut="941.0" weigthIn="941.0" countOut="1.0" countIn="1.0">
<att type="string" name="edge.targetArrowShape" value="DIAMOND"/>
<att type="string" name="shared_name" value="Rv0017c (pp) Rv2156c"/></edge>
<edge label="Rv0017c (pp) Rv2157c" source="22" target="29" weight="924.0" weightOut="924.0" weigthIn="924.0" countOut="1.0" countIn="1.0">
<att type="string" name="edge.targetArrowShape" value="DIAMOND"/>
<att type="string" name="shared_name" value="Rv0017c (pp) Rv2157c"/></edge>
<edge label="Rv0017c (pp) Rv2158c" source="22" target="30" weight="936.0" weightOut="936.0" weigthIn="936.0" countOut="1.0" countIn="1.0">
<att type="string" name="edge.targetArrowShape" value="DIAMOND"/>
<att type="string" name="shared_name" value="Rv0017c (pp) Rv2158c"/></edge>
<edge label="Rv0017c (pp) Rv2163c" source="22" target="31" weight="943.0" weightOut="943.0" weigthIn="943.0" countOut="1.0" countIn="1.0">
<att type="string" name="edge.targetArrowShape" value="DIAMOND"/>
<att type="string" name="shared_name" value="Rv0017c (pp) Rv2163c"/></edge>
<edge label="Rv0018c (pp) Rv0014c" source="23" target="20" weight="993.0" weightOut="993.0" weigthIn="993.0" countOut="1.0" countIn="1.0">
<att type="string" name="edge.targetArrowShape" value="DIAMOND"/>
<att type="string" name="shared_name" value="Rv0018c (pp) Rv0014c"/></edge>
<edge label="Rv0018c (pp) Rv0015c" source="23" target="24" weight="997.0" weightOut="997.0" weigthIn="997.0" countOut="1.0" countIn="1.0">
<att type="string" name="edge.targetArrowShape" value="DIAMOND"/>
<att type="string" name="shared_name" value="Rv0018c (pp) Rv0015c"/></edge>
<edge label="Rv0018c (pp) Rv0016c" source="23" target="21" weight="956.0" weightOut="956.0" weigthIn="956.0" countOut="1.0" countIn="1.0">
<att type="string" name="edge.targetArrowShape" value="DIAMOND"/>
<att type="string" name="shared_name" value="Rv0018c (pp) Rv0016c"/></edge>
<edge label="Rv0018c (pp) Rv0017c" source="23" target="22" weight="944.0" weightOut="944.0" weigthIn="944.0" countOut="1.0" countIn="1.0">
<att type="string" name="edge.targetArrowShape" value="DIAMOND"/>
<att type="string" name="shared_name" value="Rv0018c (pp) Rv0017c"/></edge>
<edge label="Rv0018c (pp) Rv2176" source="23" target="32" weight="918.0" weightOut="918.0" weigthIn="918.0" countOut="1.0" countIn="1.0">
<att type="string" name="edge.targetArrowShape" value="DIAMOND"/>
<att type="string" name="shared_name" value="Rv0018c (pp) Rv2176"/></edge>
<edge label="Rv0032 (pp) Rv1568" source="33" target="34" weight="937.0" weightOut="937.0" weigthIn="937.0" countOut="1.0" countIn="1.0">
<att type="string" name="edge.targetArrowShape" value="DIAMOND"/>
<att type="string" name="shared_name" value="Rv0032 (pp) Rv1568"/></edge>
<edge label="Rv0041 (pp) Rv2210c" source="35" target="36" weight="905.0" weightOut="905.0" weigthIn="905.0" countOut="1.0" countIn="1.0">
<att type="string" name="edge.targetArrowShape" value="DIAMOND"/>
<att type="string" name="shared_name" value="Rv0041 (pp) Rv2210c"/></edge>
<edge label="Rv0046c (pp) Rv2701c" source="37" target="38" weight="902.0" weightOut="902.0" weigthIn="902.0" countOut="1.0" countIn="1.0">
<att type="string" name="edge.targetArrowShape" value="DIAMOND"/>
<att type="string" name="shared_name" value="Rv0046c (pp) Rv2701c"/></edge>
<edge label="Rv0052 (pp) Rv1931c" source="39" target="40" weight="981.0" weightOut="981.0" weigthIn="981.0" countOut="1.0" countIn="1.0">
<att type="string" name="edge.targetArrowShape" value="DIAMOND"/>
<att type="string" name="shared_name" value="Rv0052 (pp) Rv1931c"/></edge>
<edge label="Rv0053 (pp) Rv0054" source="41" target="42" weight="929.0" weightOut="929.0" weigthIn="929.0" countOut="1.0" countIn="1.0">
<att type="string" name="edge.targetArrowShape" value="DIAMOND"/>
<att type="string" name="shared_name" value="Rv0053 (pp) Rv0054"/></edge>
<edge label="Rv0053 (pp) Rv0055" source="41" target="43" weight="990.0" weightOut="990.0" weigthIn="990.0" countOut="1.0" countIn="1.0">
<att type="string" name="edge.targetArrowShape" value="DIAMOND"/>
<att type="string" name="shared_name" value="Rv0053 (pp) Rv0055"/></edge>
<edge label="Rv0053 (pp) Rv0056" source="41" target="44" weight="967.0" weightOut="967.0" weigthIn="967.0" countOut="1.0" countIn="1.0">
<att type="string" name="edge.targetArrowShape" value="DIAMOND"/>
<att type="string" name="shared_name" value="Rv0053 (pp) Rv0056"/></edge>
<edge label="Rv0053 (pp) Rv0700" source="41" target="45" weight="926.0" weightOut="926.0" weigthIn="926.0" countOut="1.0" countIn="1.0">
<att type="string" name="edge.targetArrowShape" value="DIAMOND"/>
<att type="string" name="shared_name" value="Rv0053 (pp) Rv0700"/></edge>
<edge label="Rv0053 (pp) Rv0707" source="41" target="46" weight="904.0" weightOut="904.0" weigthIn="904.0" countOut="1.0" countIn="1.0">
<att type="string" name="edge.targetArrowShape" value="DIAMOND"/>
<att type="string" name="shared_name" value="Rv0053 (pp) Rv0707"/></edge>
<edge label="Rv0053 (pp) Rv0710" source="41" target="47" weight="980.0" weightOut="980.0" weigthIn="980.0" countOut="1.0" countIn="1.0">
<att type="string" name="edge.targetArrowShape" value="DIAMOND"/>
<att type="string" name="shared_name" value="Rv0053 (pp) Rv0710"/></edge>
<edge label="Rv0053 (pp) Rv0721" source="41" target="48" weight="928.0" weightOut="928.0" weigthIn="928.0" countOut="1.0" countIn="1.0">
<att type="string" name="edge.targetArrowShape" value="DIAMOND"/>
<att type="string" name="shared_name" value="Rv0053 (pp) Rv0721"/></edge>
<edge label="Rv0053 (pp) Rv1015c" source="41" target="49" weight="907.0" weightOut="907.0" weigthIn="907.0" countOut="1.0" countIn="1.0">
<att type="string" name="edge.targetArrowShape" value="DIAMOND"/>
<att type="string" name="shared_name" value="Rv0053 (pp) Rv1015c"/></edge>
<edge label="Rv0053 (pp) Rv1308" source="41" target="50" weight="912.0" weightOut="912.0" weigthIn="912.0" countOut="1.0" countIn="1.0">
<att type="string" name="edge.targetArrowShape" value="DIAMOND"/>
<att type="string" name="shared_name" value="Rv0053 (pp) Rv1308"/></edge>
<edge label="Rv0053 (pp) Rv2055c" source="41" target="51" weight="937.0" weightOut="937.0" weigthIn="937.0" countOut="1.0" countIn="1.0">
<att type="string" name="edge.targetArrowShape" value="DIAMOND"/>
<att type="string" name="shared_name" value="Rv0053 (pp) Rv2055c"/></edge>
<edge label="Rv0053 (pp) Rv2462c" source="41" target="52" weight="906.0" weightOut="906.0" weigthIn="906.0" countOut="1.0" countIn="1.0">
<att type="string" name="edge.targetArrowShape" value="DIAMOND"/>
<att type="string" name="shared_name" value="Rv0053 (pp) Rv2462c"/></edge>
<edge label="Rv0053 (pp) Rv2785c" source="41" target="53" weight="923.0" weightOut="923.0" weigthIn="923.0" countOut="1.0" countIn="1.0">
<att type="string" name="edge.targetArrowShape" value="DIAMOND"/>
<att type="string" name="shared_name" value="Rv0053 (pp) Rv2785c"/></edge>
<edge label="Rv0053 (pp) Rv3442c" source="41" target="54" weight="922.0" weightOut="922.0" weigthIn="922.0" countOut="1.0" countIn="1.0">
<att type="string" name="edge.targetArrowShape" value="DIAMOND"/>
<att type="string" name="shared_name" value="Rv0053 (pp) Rv3442c"/></edge>
<edge label="Rv0053 (pp) Rv3460c" source="41" target="55" weight="903.0" weightOut="903.0" weigthIn="903.0" countOut="1.0" countIn="1.0">
<att type="string" name="edge.targetArrowShape" value="DIAMOND"/>
<att type="string" name="shared_name" value="Rv0053 (pp) Rv3460c"/></edge>
<edge label="Rv0053 (pp) Rv3462c" source="41" target="56" weight="915.0" weightOut="915.0" weigthIn="915.0" countOut="1.0" countIn="1.0">
<att type="string" name="edge.targetArrowShape" value="DIAMOND"/>
<att type="string" name="shared_name" value="Rv0053 (pp) Rv3462c"/></edge>
<edge label="Rv0054 (pp) Rv0053" source="42" target="41" weight="929.0" weightOut="929.0" weigthIn="929.0" countOut="1.0" countIn="1.0">
<att type="string" name="edge.targetArrowShape" value="DIAMOND"/>
<att type="string" name="shared_name" value="Rv0054 (pp) Rv0053"/></edge>
<edge label="Rv0054 (pp) Rv0055" source="42" target="43" weight="939.0" weightOut="939.0" weigthIn="939.0" countOut="1.0" countIn="1.0">
<att type="string" name="edge.targetArrowShape" value="DIAMOND"/>
<att type="string" name="shared_name" value="Rv0054 (pp) Rv0055"/></edge>
<edge label="Rv0054 (pp) Rv0056" source="42" target="44" weight="915.0" weightOut="915.0" weigthIn="915.0" countOut="1.0" countIn="1.0">
<att type="string" name="edge.targetArrowShape" value="DIAMOND"/>
<att type="string" name="shared_name" value="Rv0054 (pp) Rv0056"/></edge>
<edge label="Rv0055 (pp) Rv0053" source="43" target="41" weight="990.0" weightOut="990.0" weigthIn="990.0" countOut="1.0" countIn="1.0">
<att type="string" name="edge.targetArrowShape" value="DIAMOND"/>
<att type="string" name="shared_name" value="Rv0055 (pp) Rv0053"/></edge>
<edge label="Rv0055 (pp) Rv0054" source="43" target="42" weight="939.0" weightOut="939.0" weigthIn="939.0" countOut="1.0" countIn="1.0">
<att type="string" name="edge.targetArrowShape" value="DIAMOND"/>
<att type="string" name="shared_name" value="Rv0055 (pp) Rv0054"/></edge>
<edge label="Rv0055 (pp) Rv0056" source="43" target="44" weight="985.0" weightOut="985.0" weigthIn="985.0" countOut="1.0" countIn="1.0">
<att type="string" name="edge.targetArrowShape" value="DIAMOND"/>
<att type="string" name="shared_name" value="Rv0055 (pp) Rv0056"/></edge>
<edge label="Rv0055 (pp) Rv0058" source="43" target="4" weight="924.0" weightOut="924.0" weigthIn="924.0" countOut="1.0" countIn="1.0">
<att type="string" name="edge.targetArrowShape" value="DIAMOND"/>
<att type="string" name="shared_name" value="Rv0055 (pp) Rv0058"/></edge>
<edge label="Rv0055 (pp) Rv1014c" source="43" target="57" weight="917.0" weightOut="917.0" weigthIn="917.0" countOut="1.0" countIn="1.0">
<att type="string" name="edge.targetArrowShape" value="DIAMOND"/>
<att type="string" name="shared_name" value="Rv0055 (pp) Rv1014c"/></edge>
<edge label="Rv0056 (pp) Rv0053" source="44" target="41" weight="967.0" weightOut="967.0" weigthIn="967.0" countOut="1.0" countIn="1.0">
<att type="string" name="edge.targetArrowShape" value="DIAMOND"/>
<att type="string" name="shared_name" value="Rv0056 (pp) Rv0053"/></edge>
<edge label="Rv0056 (pp) Rv0054" source="44" target="42" weight="915.0" weightOut="915.0" weigthIn="915.0" countOut="1.0" countIn="1.0">
<att type="string" name="edge.targetArrowShape" value="DIAMOND"/>
<att type="string" name="shared_name" value="Rv0056 (pp) Rv0054"/></edge>
<edge label="Rv0056 (pp) Rv0055" source="44" target="43" weight="985.0" weightOut="985.0" weigthIn="985.0" countOut="1.0" countIn="1.0">
<att type="string" name="edge.targetArrowShape" value="DIAMOND"/>
<att type="string" name="shared_name" value="Rv0056 (pp) Rv0055"/></edge>
<edge label="Rv0056 (pp) Rv0058" source="44" target="4" weight="948.0" weightOut="948.0" weigthIn="948.0" countOut="1.0" countIn="1.0">
<att type="string" name="edge.targetArrowShape" value="DIAMOND"/>
<att type="string" name="shared_name" value="Rv0056 (pp) Rv0058"/></edge>
<edge label="Rv0056 (pp) Rv0652" source="44" target="58" weight="999.0" weightOut="999.0" weigthIn="999.0" countOut="1.0" countIn="1.0">
<att type="string" name="edge.targetArrowShape" value="DIAMOND"/>
<att type="string" name="shared_name" value="Rv0056 (pp) Rv0652"/></edge>
<edge label="Rv0056 (pp) Rv0702" source="44" target="59" weight="936.0" weightOut="936.0" weigthIn="936.0" countOut="1.0" countIn="1.0">
<att type="string" name="edge.targetArrowShape" value="DIAMOND"/>
<att type="string" name="shared_name" value="Rv0056 (pp) Rv0702"/></edge>
<edge label="Rv0056 (pp) Rv1643" source="44" target="60" weight="918.0" weightOut="918.0" weigthIn="918.0" countOut="1.0" countIn="1.0">
<att type="string" name="edge.targetArrowShape" value="DIAMOND"/>
<att type="string" name="shared_name" value="Rv0056 (pp) Rv1643"/></edge>
<edge label="Rv0056 (pp) Rv2058c" source="44" target="61" weight="999.0" weightOut="999.0" weigthIn="999.0" countOut="1.0" countIn="1.0">
<att type="string" name="edge.targetArrowShape" value="DIAMOND"/>
<att type="string" name="shared_name" value="Rv0056 (pp) Rv2058c"/></edge>
<edge label="Rv0056 (pp) Rv2441c" source="44" target="62" weight="907.0" weightOut="907.0" weigthIn="907.0" countOut="1.0" countIn="1.0">
<att type="string" name="edge.targetArrowShape" value="DIAMOND"/>
<att type="string" name="shared_name" value="Rv0056 (pp) Rv2441c"/></edge>
<edge label="Rv0058 (pp) Rv0001" source="4" target="0" weight="965.0" weightOut="965.0" weigthIn="965.0" countOut="1.0" countIn="1.0">
<att type="string" name="edge.targetArrowShape" value="DIAMOND"/>
<att type="string" name="shared_name" value="Rv0058 (pp) Rv0001"/></edge>
<edge label="Rv0058 (pp) Rv0055" source="4" target="43" weight="924.0" weightOut="924.0" weigthIn="924.0" countOut="1.0" countIn="1.0">
<att type="string" name="edge.targetArrowShape" value="DIAMOND"/>
<att type="string" name="shared_name" value="Rv0058 (pp) Rv0055"/></edge>
<edge label="Rv0058 (pp) Rv0056" source="4" target="44" weight="948.0" weightOut="948.0" weigthIn="948.0" countOut="1.0" countIn="1.0">
<att type="string" name="edge.targetArrowShape" value="DIAMOND"/>
<att type="string" name="shared_name" value="Rv0058 (pp) Rv0056"/></edge>
<edge label="Rv0059 (pp) Rv0060" source="63" target="64" weight="987.0" weightOut="987.0" weigthIn="987.0" countOut="1.0" countIn="1.0">
<att type="string" name="edge.targetArrowShape" value="DIAMOND"/>
<att type="string" name="shared_name" value="Rv0059 (pp) Rv0060"/></edge>
<edge label="Rv0060 (pp) Rv0059" source="64" target="63" weight="987.0" weightOut="987.0" weigthIn="987.0" countOut="1.0" countIn="1.0">
<att type="string" name="edge.targetArrowShape" value="DIAMOND"/>
<att type="string" name="shared_name" value="Rv0060 (pp) Rv0059"/></edge>
<edge label="Rv0066c (pp) Rv2454c" source="65" target="66" weight="965.0" weightOut="965.0" weigthIn="965.0" countOut="1.0" countIn="1.0">
<att type="string" name="edge.targetArrowShape" value="DIAMOND"/>
<att type="string" name="shared_name" value="Rv0066c (pp) Rv2454c"/></edge>
<edge label="Rv0066c (pp) Rv2455c" source="65" target="67" weight="948.0" weightOut="948.0" weigthIn="948.0" countOut="1.0" countIn="1.0">
<att type="string" name="edge.targetArrowShape" value="DIAMOND"/>
<att type="string" name="shared_name" value="Rv0066c (pp) Rv2455c"/></edge>
<edge label="Rv0066c (pp) Rv3339c" source="65" target="68" weight="972.0" weightOut="972.0" weigthIn="972.0" countOut="1.0" countIn="1.0">
<att type="string" name="edge.targetArrowShape" value="DIAMOND"/>
<att type="string" name="shared_name" value="Rv0066c (pp) Rv3339c"/></edge>
<edge label="Rv0069c (pp) Rv0070c" source="69" target="70" weight="990.0" weightOut="990.0" weigthIn="990.0" countOut="1.0" countIn="1.0">
<att type="string" name="edge.targetArrowShape" value="DIAMOND"/>
<att type="string" name="shared_name" value="Rv0069c (pp) Rv0070c"/></edge>
<edge label="Rv0069c (pp) Rv1093" source="69" target="71" weight="945.0" weightOut="945.0" weigthIn="945.0" countOut="1.0" countIn="1.0">
<att type="string" name="edge.targetArrowShape" value="DIAMOND"/>
<att type="string" name="shared_name" value="Rv0069c (pp) Rv1093"/></edge>
<edge label="Rv0069c (pp) Rv3042c" source="69" target="72" weight="930.0" weightOut="930.0" weigthIn="930.0" countOut="1.0" countIn="1.0">
<att type="string" name="edge.targetArrowShape" value="DIAMOND"/>
<att type="string" name="shared_name" value="Rv0069c (pp) Rv3042c"/></edge>
<edge label="Rv0069c (pp) Rv3834c" source="69" target="73" weight="907.0" weightOut="907.0" weigthIn="907.0" countOut="1.0" countIn="1.0">
<att type="string" name="edge.targetArrowShape" value="DIAMOND"/>
<att type="string" name="shared_name" value="Rv0069c (pp) Rv3834c"/></edge>
<edge label="Rv0070c (pp) Rv0069c" source="70" target="69" weight="990.0" weightOut="990.0" weigthIn="990.0" countOut="1.0" countIn="1.0">
<att type="string" name="edge.targetArrowShape" value="DIAMOND"/>
<att type="string" name="shared_name" value="Rv0070c (pp) Rv0069c"/></edge>
<edge label="Rv0070c (pp) Rv0458" source="70" target="74" weight="905.0" weightOut="905.0" weigthIn="905.0" countOut="1.0" countIn="1.0">
<att type="string" name="edge.targetArrowShape" value="DIAMOND"/>
<att type="string" name="shared_name" value="Rv0070c (pp) Rv0458"/></edge>
<edge label="Rv0070c (pp) Rv0768" source="70" target="75" weight="900.0" weightOut="900.0" weigthIn="900.0" countOut="1.0" countIn="1.0">
<att type="string" name="edge.targetArrowShape" value="DIAMOND"/>
<att type="string" name="shared_name" value="Rv0070c (pp) Rv0768"/></edge>
<edge label="Rv0070c (pp) Rv0956" source="70" target="76" weight="936.0" weightOut="936.0" weigthIn="936.0" countOut="1.0" countIn="1.0">
<att type="string" name="edge.targetArrowShape" value="DIAMOND"/>
<att type="string" name="shared_name" value="Rv0070c (pp) Rv0956"/></edge>
<edge label="Rv0070c (pp) Rv0957" source="70" target="77" weight="936.0" weightOut="936.0" weigthIn="936.0" countOut="1.0" countIn="1.0">
<att type="string" name="edge.targetArrowShape" value="DIAMOND"/>
<att type="string" name="shared_name" value="Rv0070c (pp) Rv0957"/></edge>
<edge label="Rv0070c (pp) Rv1077" source="70" target="78" weight="909.0" weightOut="909.0" weigthIn="909.0" countOut="1.0" countIn="1.0">
<att type="string" name="edge.targetArrowShape" value="DIAMOND"/>
<att type="string" name="shared_name" value="Rv0070c (pp) Rv1077"/></edge>
<edge label="Rv0070c (pp) Rv1406" source="70" target="79" weight="909.0" weightOut="909.0" weigthIn="909.0" countOut="1.0" countIn="1.0">
<att type="string" name="edge.targetArrowShape" value="DIAMOND"/>
<att type="string" name="shared_name" value="Rv0070c (pp) Rv1406"/></edge>
<edge label="Rv0070c (pp) Rv1559" source="70" target="80" weight="901.0" weightOut="901.0" weigthIn="901.0" countOut="1.0" countIn="1.0">
<att type="string" name="edge.targetArrowShape" value="DIAMOND"/>
<att type="string" name="shared_name" value="Rv0070c (pp) Rv1559"/></edge>
<edge label="Rv0070c (pp) Rv1832" source="70" target="81" weight="964.0" weightOut="964.0" weigthIn="964.0" countOut="1.0" countIn="1.0">
<att type="string" name="edge.targetArrowShape" value="DIAMOND"/>
<att type="string" name="shared_name" value="Rv0070c (pp) Rv1832"/></edge>
<edge label="Rv0070c (pp) Rv2124c" source="70" target="82" weight="925.0" weightOut="925.0" weigthIn="925.0" countOut="1.0" countIn="1.0">
<att type="string" name="edge.targetArrowShape" value="DIAMOND"/>
<att type="string" name="shared_name" value="Rv0070c (pp) Rv2124c"/></edge>
<edge label="Rv0070c (pp) Rv2211c" source="70" target="83" weight="969.0" weightOut="969.0" weigthIn="969.0" countOut="1.0" countIn="1.0">
<att type="string" name="edge.targetArrowShape" value="DIAMOND"/>
<att type="string" name="shared_name" value="Rv0070c (pp) Rv2211c"/></edge>
<edge label="Rv0070c (pp) Rv2763c" source="70" target="84" weight="930.0" weightOut="930.0" weigthIn="930.0" countOut="1.0" countIn="1.0">
<att type="string" name="edge.targetArrowShape" value="DIAMOND"/>
<att type="string" name="shared_name" value="Rv0070c (pp) Rv2763c"/></edge>
<edge label="Rv0070c (pp) Rv2764c" source="70" target="85" weight="941.0" weightOut="941.0" weigthIn="941.0" countOut="1.0" countIn="1.0">
<att type="string" name="edge.targetArrowShape" value="DIAMOND"/>
<att type="string" name="shared_name" value="Rv0070c (pp) Rv2764c"/></edge>
<edge label="Rv0070c (pp) Rv2858c" source="70" target="86" weight="906.0" weightOut="906.0" weigthIn="906.0" countOut="1.0" countIn="1.0">
<att type="string" name="edge.targetArrowShape" value="DIAMOND"/>
<att type="string" name="shared_name" value="Rv0070c (pp) Rv2858c"/></edge>
<edge label="Rv0070c (pp) Rv2964" source="70" target="87" weight="923.0" weightOut="923.0" weigthIn="923.0" countOut="1.0" countIn="1.0">
<att type="string" name="edge.targetArrowShape" value="DIAMOND"/>
<att type="string" name="shared_name" value="Rv0070c (pp) Rv2964"/></edge>
<edge label="Rv0070c (pp) Rv3042c" source="70" target="72" weight="971.0" weightOut="971.0" weigthIn="971.0" countOut="1.0" countIn="1.0">
<att type="string" name="edge.targetArrowShape" value="DIAMOND"/>
<att type="string" name="shared_name" value="Rv0070c (pp) Rv3042c"/></edge>
<edge label="Rv0070c (pp) Rv3356c" source="70" target="88" weight="978.0" weightOut="978.0" weigthIn="978.0" countOut="1.0" countIn="1.0">
<att type="string" name="edge.targetArrowShape" value="DIAMOND"/>
<att type="string" name="shared_name" value="Rv0070c (pp) Rv3356c"/></edge>
<edge label="Rv0070c (pp) Rv3834c" source="70" target="73" weight="901.0" weightOut="901.0" weigthIn="901.0" countOut="1.0" countIn="1.0">
<att type="string" name="edge.targetArrowShape" value="DIAMOND"/>
<att type="string" name="shared_name" value="Rv0070c (pp) Rv3834c"/></edge>
<edge label="Rv0079 (pp) Rv0080" source="89" target="90" weight="943.0" weightOut="943.0" weigthIn="943.0" countOut="1.0" countIn="1.0">
<att type="string" name="edge.targetArrowShape" value="DIAMOND"/>
<att type="string" name="shared_name" value="Rv0079 (pp) Rv0080"/></edge>
<edge label="Rv0080 (pp) Rv0079" source="90" target="89" weight="943.0" weightOut="943.0" weigthIn="943.0" countOut="1.0" countIn="1.0">
<att type="string" name="edge.targetArrowShape" value="DIAMOND"/>
<att type="string" name="shared_name" value="Rv0080 (pp) Rv0079"/></edge>
<edge label="Rv0082 (pp) Rv0083" source="91" target="92" weight="990.0" weightOut="990.0" weigthIn="990.0" countOut="1.0" countIn="1.0">
<att type="string" name="edge.targetArrowShape" value="DIAMOND"/>
<att type="string" name="shared_name" value="Rv0082 (pp) Rv0083"/></edge>
<edge label="Rv0082 (pp) Rv0084" source="91" target="93" weight="991.0" weightOut="991.0" weigthIn="991.0" countOut="1.0" countIn="1.0">
<att type="string" name="edge.targetArrowShape" value="DIAMOND"/>
<att type="string" name="shared_name" value="Rv0082 (pp) Rv0084"/></edge>
<edge label="Rv0082 (pp) Rv0085" source="91" target="94" weight="977.0" weightOut="977.0" weigthIn="977.0" countOut="1.0" countIn="1.0">
<att type="string" name="edge.targetArrowShape" value="DIAMOND"/>
<att type="string" name="shared_name" value="Rv0082 (pp) Rv0085"/></edge>
<edge label="Rv0082 (pp) Rv0086" source="91" target="95" weight="985.0" weightOut="985.0" weigthIn="985.0" countOut="1.0" countIn="1.0">
<att type="string" name="edge.targetArrowShape" value="DIAMOND"/>
<att type="string" name="shared_name" value="Rv0082 (pp) Rv0086"/></edge>
<edge label="Rv0082 (pp) Rv0087" source="91" target="96" weight="990.0" weightOut="990.0" weigthIn="990.0" countOut="1.0" countIn="1.0">
<att type="string" name="edge.targetArrowShape" value="DIAMOND"/>
<att type="string" name="shared_name" value="Rv0082 (pp) Rv0087"/></edge>
<edge label="Rv0082 (pp) Rv3147" source="91" target="97" weight="906.0" weightOut="906.0" weigthIn="906.0" countOut="1.0" countIn="1.0">
<att type="string" name="edge.targetArrowShape" value="DIAMOND"/>
<att type="string" name="shared_name" value="Rv0082 (pp) Rv3147"/></edge>
<edge label="Rv0082 (pp) Rv3148" source="91" target="98" weight="945.0" weightOut="945.0" weigthIn="945.0" countOut="1.0" countIn="1.0">
<att type="string" name="edge.targetArrowShape" value="DIAMOND"/>
<att type="string" name="shared_name" value="Rv0082 (pp) Rv3148"/></edge>
<edge label="Rv0083 (pp) Rv0082" source="92" target="91" weight="990.0" weightOut="990.0" weigthIn="990.0" countOut="1.0" countIn="1.0">
<att type="string" name="edge.targetArrowShape" value="DIAMOND"/>
<att type="string" name="shared_name" value="Rv0083 (pp) Rv0082"/></edge>
<edge label="Rv0083 (pp) Rv0084" source="92" target="93" weight="991.0" weightOut="991.0" weigthIn="991.0" countOut="1.0" countIn="1.0">
<att type="string" name="edge.targetArrowShape" value="DIAMOND"/>
<att type="string" name="shared_name" value="Rv0083 (pp) Rv0084"/></edge>
<edge label="Rv0083 (pp) Rv0085" source="92" target="94" weight="989.0" weightOut="989.0" weigthIn="989.0" countOut="1.0" countIn="1.0">
<att type="string" name="edge.targetArrowShape" value="DIAMOND"/>
<att type="string" name="shared_name" value="Rv0083 (pp) Rv0085"/></edge>
<edge label="Rv0083 (pp) Rv0086" source="92" target="95" weight="970.0" weightOut="970.0" weigthIn="970.0" countOut="1.0" countIn="1.0">
<att type="string" name="edge.targetArrowShape" value="DIAMOND"/>
<att type="string" name="shared_name" value="Rv0083 (pp) Rv0086"/></edge>
<edge label="Rv0083 (pp) Rv0087" source="92" target="96" weight="989.0" weightOut="989.0" weigthIn="989.0" countOut="1.0" countIn="1.0">
<att type="string" name="edge.targetArrowShape" value="DIAMOND"/>
<att type="string" name="shared_name" value="Rv0083 (pp) Rv0087"/></edge>
<edge label="Rv0084 (pp) Rv0082" source="93" target="91" weight="991.0" weightOut="991.0" weigthIn="991.0" countOut="1.0" countIn="1.0">
<att type="string" name="edge.targetArrowShape" value="DIAMOND"/>
<att type="string" name="shared_name" value="Rv0084 (pp) Rv0082"/></edge>
<edge label="Rv0084 (pp) Rv0083" source="93" target="92" weight="991.0" weightOut="991.0" weigthIn="991.0" countOut="1.0" countIn="1.0">
<att type="string" name="edge.targetArrowShape" value="DIAMOND"/>
<att type="string" name="shared_name" value="Rv0084 (pp) Rv0083"/></edge>
<edge label="Rv0084 (pp) Rv0085" source="93" target="94" weight="990.0" weightOut="990.0" weigthIn="990.0" countOut="1.0" countIn="1.0">
<att type="string" name="edge.targetArrowShape" value="DIAMOND"/>
<att type="string" name="shared_name" value="Rv0084 (pp) Rv0085"/></edge>
<edge label="Rv0084 (pp) Rv0086" source="93" target="95" weight="989.0" weightOut="989.0" weigthIn="989.0" countOut="1.0" countIn="1.0">
<att type="string" name="edge.targetArrowShape" value="DIAMOND"/>
<att type="string" name="shared_name" value="Rv0084 (pp) Rv0086"/></edge>
<edge label="Rv0084 (pp) Rv0087" source="93" target="96" weight="990.0" weightOut="990.0" weigthIn="990.0" countOut="1.0" countIn="1.0">
<att type="string" name="edge.targetArrowShape" value="DIAMOND"/>
<att type="string" name="shared_name" value="Rv0084 (pp) Rv0087"/></edge>
<edge label="Rv0085 (pp) Rv0082" source="94" target="91" weight="977.0" weightOut="977.0" weigthIn="977.0" countOut="1.0" countIn="1.0">
<att type="string" name="edge.targetArrowShape" value="DIAMOND"/>
<att type="string" name="shared_name" value="Rv0085 (pp) Rv0082"/></edge>
<edge label="Rv0085 (pp) Rv0083" source="94" target="92" weight="989.0" weightOut="989.0" weigthIn="989.0" countOut="1.0" countIn="1.0">
<att type="string" name="edge.targetArrowShape" value="DIAMOND"/>
<att type="string" name="shared_name" value="Rv0085 (pp) Rv0083"/></edge>
<edge label="Rv0085 (pp) Rv0084" source="94" target="93" weight="990.0" weightOut="990.0" weigthIn="990.0" countOut="1.0" countIn="1.0">
<att type="string" name="edge.targetArrowShape" value="DIAMOND"/>
<att type="string" name="shared_name" value="Rv0085 (pp) Rv0084"/></edge>
<edge label="Rv0085 (pp) Rv0086" source="94" target="95" weight="992.0" weightOut="992.0" weigthIn="992.0" countOut="1.0" countIn="1.0">
<att type="string" name="edge.targetArrowShape" value="DIAMOND"/>
<att type="string" name="shared_name" value="Rv0085 (pp) Rv0086"/></edge>
<edge label="Rv0085 (pp) Rv0087" source="94" target="96" weight="992.0" weightOut="992.0" weigthIn="992.0" countOut="1.0" countIn="1.0">
<att type="string" name="edge.targetArrowShape" value="DIAMOND"/>
<att type="string" name="shared_name" value="Rv0085 (pp) Rv0087"/></edge>
<edge label="Rv0086 (pp) Rv0082" source="95" target="91" weight="985.0" weightOut="985.0" weigthIn="985.0" countOut="1.0" countIn="1.0">
<att type="string" name="edge.targetArrowShape" value="DIAMOND"/>
<att type="string" name="shared_name" value="Rv0086 (pp) Rv0082"/></edge>
<edge label="Rv0086 (pp) Rv0083" source="95" target="92" weight="970.0" weightOut="970.0" weigthIn="970.0" countOut="1.0" countIn="1.0">
<att type="string" name="edge.targetArrowShape" value="DIAMOND"/>
<att type="string" name="shared_name" value="Rv0086 (pp) Rv0083"/></edge>
<edge label="Rv0086 (pp) Rv0084" source="95" target="93" weight="989.0" weightOut="989.0" weigthIn="989.0" countOut="1.0" countIn="1.0">
<att type="string" name="edge.targetArrowShape" value="DIAMOND"/>
<att type="string" name="shared_name" value="Rv0086 (pp) Rv0084"/></edge>
<edge label="Rv0086 (pp) Rv0085" source="95" target="94" weight="992.0" weightOut="992.0" weigthIn="992.0" countOut="1.0" countIn="1.0">
<att type="string" name="edge.targetArrowShape" value="DIAMOND"/>
<att type="string" name="shared_name" value="Rv0086 (pp) Rv0085"/></edge>
<edge label="Rv0086 (pp) Rv0087" source="95" target="96" weight="991.0" weightOut="991.0" weigthIn="991.0" countOut="1.0" countIn="1.0">
<att type="string" name="edge.targetArrowShape" value="DIAMOND"/>
<att type="string" name="shared_name" value="Rv0086 (pp) Rv0087"/></edge>
<edge label="Rv0087 (pp) Rv0082" source="96" target="91" weight="990.0" weightOut="990.0" weigthIn="990.0" countOut="1.0" countIn="1.0">
<att type="string" name="edge.targetArrowShape" value="DIAMOND"/>
<att type="string" name="shared_name" value="Rv0087 (pp) Rv0082"/></edge>
<edge label="Rv0087 (pp) Rv0083" source="96" target="92" weight="989.0" weightOut="989.0" weigthIn="989.0" countOut="1.0" countIn="1.0">
<att type="string" name="edge.targetArrowShape" value="DIAMOND"/>
<att type="string" name="shared_name" value="Rv0087 (pp) Rv0083"/></edge>
<edge label="Rv0087 (pp) Rv0084" source="96" target="93" weight="990.0" weightOut="990.0" weigthIn="990.0" countOut="1.0" countIn="1.0">
<att type="string" name="edge.targetArrowShape" value="DIAMOND"/>
<att type="string" name="shared_name" value="Rv0087 (pp) Rv0084"/></edge>
<edge label="Rv0087 (pp) Rv0085" source="96" target="94" weight="992.0" weightOut="992.0" weigthIn="992.0" countOut="1.0" countIn="1.0">
<att type="string" name="edge.targetArrowShape" value="DIAMOND"/>
<att type="string" name="shared_name" value="Rv0087 (pp) Rv0085"/></edge>
<edge label="Rv0087 (pp) Rv0086" source="96" target="95" weight="991.0" weightOut="991.0" weigthIn="991.0" countOut="1.0" countIn="1.0">
<att type="string" name="edge.targetArrowShape" value="DIAMOND"/>
<att type="string" name="shared_name" value="Rv0087 (pp) Rv0086"/></edge>
<edge label="Rv0089 (pp) Rv1392" source="99" target="100" weight="920.0" weightOut="920.0" weigthIn="920.0" countOut="1.0" countIn="1.0">
<att type="string" name="edge.targetArrowShape" value="DIAMOND"/>
<att type="string" name="shared_name" value="Rv0089 (pp) Rv1392"/></edge>
<edge label="Rv0089 (pp) Rv3248c" source="99" target="101" weight="923.0" weightOut="923.0" weigthIn="923.0" countOut="1.0" countIn="1.0">
<att type="string" name="edge.targetArrowShape" value="DIAMOND"/>
<att type="string" name="shared_name" value="Rv0089 (pp) Rv3248c"/></edge>
<edge label="Rv0091 (pp) Rv2601" source="102" target="103" weight="902.0" weightOut="902.0" weigthIn="902.0" countOut="1.0" countIn="1.0">
<att type="string" name="edge.targetArrowShape" value="DIAMOND"/>
<att type="string" name="shared_name" value="Rv0091 (pp) Rv2601"/></edge>
<edge label="Rv0093c (pp) Rv2069" source="104" target="105" weight="911.0" weightOut="911.0" weigthIn="911.0" countOut="1.0" countIn="1.0">
<att type="string" name="edge.targetArrowShape" value="DIAMOND"/>
<att type="string" name="shared_name" value="Rv0093c (pp) Rv2069"/></edge>
<edge label="Rv0096 (pp) Rv0097" source="106" target="107" weight="929.0" weightOut="929.0" weigthIn="929.0" countOut="1.0" countIn="1.0">
<att type="string" name="edge.targetArrowShape" value="DIAMOND"/>
<att type="string" name="shared_name" value="Rv0096 (pp) Rv0097"/></edge>
<edge label="Rv0096 (pp) Rv0099" source="106" target="108" weight="935.0" weightOut="935.0" weigthIn="935.0" countOut="1.0" countIn="1.0">
<att type="string" name="edge.targetArrowShape" value="DIAMOND"/>
<att type="string" name="shared_name" value="Rv0096 (pp) Rv0099"/></edge>
<edge label="Rv0097 (pp) Rv0096" source="107" target="106" weight="929.0" weightOut="929.0" weigthIn="929.0" countOut="1.0" countIn="1.0">
<att type="string" name="edge.targetArrowShape" value="DIAMOND"/>
<att type="string" name="shared_name" value="Rv0097 (pp) Rv0096"/></edge>
<edge label="Rv0097 (pp) Rv0099" source="107" target="108" weight="946.0" weightOut="946.0" weigthIn="946.0" countOut="1.0" countIn="1.0">
<att type="string" name="edge.targetArrowShape" value="DIAMOND"/>
<att type="string" name="shared_name" value="Rv0097 (pp) Rv0099"/></edge>
<edge label="Rv0097 (pp) Rv0101" source="107" target="109" weight="913.0" weightOut="913.0" weigthIn="913.0" countOut="1.0" countIn="1.0">
<att type="string" name="edge.targetArrowShape" value="DIAMOND"/>
<att type="string" name="shared_name" value="Rv0097 (pp) Rv0101"/></edge>
<edge label="Rv0099 (pp) Rv0096" source="108" target="106" weight="935.0" weightOut="935.0" weigthIn="935.0" countOut="1.0" countIn="1.0">
<att type="string" name="edge.targetArrowShape" value="DIAMOND"/>
<att type="string" name="shared_name" value="Rv0099 (pp) Rv0096"/></edge>
<edge label="Rv0099 (pp) Rv0097" source="108" target="107" weight="946.0" weightOut="946.0" weigthIn="946.0" countOut="1.0" countIn="1.0">
<att type="string" name="edge.targetArrowShape" value="DIAMOND"/>
<att type="string" name="shared_name" value="Rv0099 (pp) Rv0097"/></edge>
<edge label="Rv0101 (pp) Rv0097" source="109" target="107" weight="913.0" weightOut="913.0" weigthIn="913.0" countOut="1.0" countIn="1.0">
<att type="string" name="edge.targetArrowShape" value="DIAMOND"/>
<att type="string" name="shared_name" value="Rv0101 (pp) Rv0097"/></edge>
<edge label="Rv0104 (pp) Rv3676" source="110" target="111" weight="906.0" weightOut="906.0" weigthIn="906.0" countOut="1.0" countIn="1.0">
<att type="string" name="edge.targetArrowShape" value="DIAMOND"/>
<att type="string" name="shared_name" value="Rv0104 (pp) Rv3676"/></edge>
<edge label="Rv0111 (pp) Rv0228" source="112" target="113" weight="938.0" weightOut="938.0" weigthIn="938.0" countOut="1.0" countIn="1.0">
<att type="string" name="edge.targetArrowShape" value="DIAMOND"/>
<att type="string" name="shared_name" value="Rv0111 (pp) Rv0228"/></edge>
<edge label="Rv0111 (pp) Rv0517" source="112" target="114" weight="942.0" weightOut="942.0" weigthIn="942.0" countOut="1.0" countIn="1.0">
<att type="string" name="edge.targetArrowShape" value="DIAMOND"/>
<att type="string" name="shared_name" value="Rv0111 (pp) Rv0517"/></edge>
<edge label="Rv0111 (pp) Rv1254" source="112" target="115" weight="972.0" weightOut="972.0" weigthIn="972.0" countOut="1.0" countIn="1.0">
<att type="string" name="edge.targetArrowShape" value="DIAMOND"/>
<att type="string" name="shared_name" value="Rv0111 (pp) Rv1254"/></edge>
<edge label="Rv0111 (pp) Rv3302c" source="112" target="116" weight="911.0" weightOut="911.0" weigthIn="911.0" countOut="1.0" countIn="1.0">
<att type="string" name="edge.targetArrowShape" value="DIAMOND"/>
<att type="string" name="shared_name" value="Rv0111 (pp) Rv3302c"/></edge>
<edge label="Rv0112 (pp) Rv0486" source="117" target="118" weight="901.0" weightOut="901.0" weigthIn="901.0" countOut="1.0" countIn="1.0">
<att type="string" name="edge.targetArrowShape" value="DIAMOND"/>
<att type="string" name="shared_name" value="Rv0112 (pp) Rv0486"/></edge>
<edge label="Rv0112 (pp) Rv1511" source="117" target="119" weight="952.0" weightOut="952.0" weigthIn="952.0" countOut="1.0" countIn="1.0">
<att type="string" name="edge.targetArrowShape" value="DIAMOND"/>
<att type="string" name="shared_name" value="Rv0112 (pp) Rv1511"/></edge>
<edge label="Rv0112 (pp) Rv1512" source="117" target="120" weight="953.0" weightOut="953.0" weigthIn="953.0" countOut="1.0" countIn="1.0">
<att type="string" name="edge.targetArrowShape" value="DIAMOND"/>
<att type="string" name="shared_name" value="Rv0112 (pp) Rv1512"/></edge>
<edge label="Rv0112 (pp) Rv2957" source="117" target="121" weight="910.0" weightOut="910.0" weigthIn="910.0" countOut="1.0" countIn="1.0">
<att type="string" name="edge.targetArrowShape" value="DIAMOND"/>
<att type="string" name="shared_name" value="Rv0112 (pp) Rv2957"/></edge>
<edge label="Rv0112 (pp) Rv3264c" source="117" target="122" weight="964.0" weightOut="964.0" weigthIn="964.0" countOut="1.0" countIn="1.0">
<att type="string" name="edge.targetArrowShape" value="DIAMOND"/>
<att type="string" name="shared_name" value="Rv0112 (pp) Rv3264c"/></edge>
<edge label="Rv0113 (pp) Rv0114" source="123" target="124" weight="997.0" weightOut="997.0" weigthIn="997.0" countOut="1.0" countIn="1.0">
<att type="string" name="edge.targetArrowShape" value="DIAMOND"/>
<att type="string" name="shared_name" value="Rv0113 (pp) Rv0114"/></edge>
<edge label="Rv0113 (pp) Rv0115" source="123" target="125" weight="968.0" weightOut="968.0" weigthIn="968.0" countOut="1.0" countIn="1.0">
<att type="string" name="edge.targetArrowShape" value="DIAMOND"/>
<att type="string" name="shared_name" value="Rv0113 (pp) Rv0115"/></edge>
<edge label="Rv0114 (pp) Rv0113" source="124" target="123" weight="997.0" weightOut="997.0" weigthIn="997.0" countOut="1.0" countIn="1.0">
<att type="string" name="edge.targetArrowShape" value="DIAMOND"/>
<att type="string" name="shared_name" value="Rv0114 (pp) Rv0113"/></edge>
<edge label="Rv0114 (pp) Rv0115" source="124" target="125" weight="976.0" weightOut="976.0" weigthIn="976.0" countOut="1.0" countIn="1.0">
<att type="string" name="edge.targetArrowShape" value="DIAMOND"/>
<att type="string" name="shared_name" value="Rv0114 (pp) Rv0115"/></edge>
<edge label="Rv0114 (pp) Rv1601" source="124" target="126" weight="952.0" weightOut="952.0" weigthIn="952.0" countOut="1.0" countIn="1.0">
<att type="string" name="edge.targetArrowShape" value="DIAMOND"/>
<att type="string" name="shared_name" value="Rv0114 (pp) Rv1601"/></edge>
<edge label="Rv0115 (pp) Rv0113" source="125" target="123" weight="968.0" weightOut="968.0" weigthIn="968.0" countOut="1.0" countIn="1.0">
<att type="string" name="edge.targetArrowShape" value="DIAMOND"/>
<att type="string" name="shared_name" value="Rv0115 (pp) Rv0113"/></edge>
<edge label="Rv0115 (pp) Rv0114" source="125" target="124" weight="976.0" weightOut="976.0" weigthIn="976.0" countOut="1.0" countIn="1.0">
<att type="string" name="edge.targetArrowShape" value="DIAMOND"/>
<att type="string" name="shared_name" value="Rv0115 (pp) Rv0114"/></edge>
<edge label="Rv0126 (pp) Rv0127" source="127" target="128" weight="994.0" weightOut="994.0" weigthIn="994.0" countOut="1.0" countIn="1.0">
<att type="string" name="edge.targetArrowShape" value="DIAMOND"/>
<att type="string" name="shared_name" value="Rv0126 (pp) Rv0127"/></edge>
<edge label="Rv0126 (pp) Rv1562c" source="127" target="129" weight="914.0" weightOut="914.0" weigthIn="914.0" countOut="1.0" countIn="1.0">
<att type="string" name="edge.targetArrowShape" value="DIAMOND"/>
<att type="string" name="shared_name" value="Rv0126 (pp) Rv1562c"/></edge>
<edge label="Rv0126 (pp) Rv1563c" source="127" target="130" weight="920.0" weightOut="920.0" weigthIn="920.0" countOut="1.0" countIn="1.0">
<att type="string" name="edge.targetArrowShape" value="DIAMOND"/>
<att type="string" name="shared_name" value="Rv0126 (pp) Rv1563c"/></edge>
<edge label="Rv0126 (pp) Rv1781c" source="127" target="131" weight="999.0" weightOut="999.0" weigthIn="999.0" countOut="1.0" countIn="1.0">
<att type="string" name="edge.targetArrowShape" value="DIAMOND"/>
<att type="string" name="shared_name" value="Rv0126 (pp) Rv1781c"/></edge>
<edge label="Rv0127 (pp) Rv0126" source="128" target="127" weight="994.0" weightOut="994.0" weigthIn="994.0" countOut="1.0" countIn="1.0">
<att type="string" name="edge.targetArrowShape" value="DIAMOND"/>
<att type="string" name="shared_name" value="Rv0127 (pp) Rv0126"/></edge>
<edge label="Rv0127 (pp) Rv1326c" source="128" target="132" weight="971.0" weightOut="971.0" weigthIn="971.0" countOut="1.0" countIn="1.0">
<att type="string" name="edge.targetArrowShape" value="DIAMOND"/>
<att type="string" name="shared_name" value="Rv0127 (pp) Rv1326c"/></edge>
<edge label="Rv0127 (pp) Rv1327c" source="128" target="133" weight="929.0" weightOut="929.0" weigthIn="929.0" countOut="1.0" countIn="1.0">
<att type="string" name="edge.targetArrowShape" value="DIAMOND"/>
<att type="string" name="shared_name" value="Rv0127 (pp) Rv1327c"/></edge>
<edge label="Rv0129c (pp) Rv0228" source="134" target="113" weight="914.0" weightOut="914.0" weigthIn="914.0" countOut="1.0" countIn="1.0">
<att type="string" name="edge.targetArrowShape" value="DIAMOND"/>
<att type="string" name="shared_name" value="Rv0129c (pp) Rv0228"/></edge>
<edge label="Rv0129c (pp) Rv1886c" source="134" target="135" weight="906.0" weightOut="906.0" weigthIn="906.0" countOut="1.0" countIn="1.0">
<att type="string" name="edge.targetArrowShape" value="DIAMOND"/>
<att type="string" name="shared_name" value="Rv0129c (pp) Rv1886c"/></edge>
<edge label="Rv0129c (pp) Rv2524c" source="134" target="136" weight="913.0" weightOut="913.0" weigthIn="913.0" countOut="1.0" countIn="1.0">
<att type="string" name="edge.targetArrowShape" value="DIAMOND"/>
<att type="string" name="shared_name" value="Rv0129c (pp) Rv2524c"/></edge>
<edge label="Rv0129c (pp) Rv3804c" source="134" target="137" weight="907.0" weightOut="907.0" weigthIn="907.0" countOut="1.0" countIn="1.0">
<att type="string" name="edge.targetArrowShape" value="DIAMOND"/>
<att type="string" name="shared_name" value="Rv0129c (pp) Rv3804c"/></edge>
<edge label="Rv0131c (pp) Rv0914c" source="138" target="139" weight="909.0" weightOut="909.0" weigthIn="909.0" countOut="1.0" countIn="1.0">
<att type="string" name="edge.targetArrowShape" value="DIAMOND"/>
<att type="string" name="shared_name" value="Rv0131c (pp) Rv0914c"/></edge>
<edge label="Rv0131c (pp) Rv2790c" source="138" target="140" weight="902.0" weightOut="902.0" weigthIn="902.0" countOut="1.0" countIn="1.0">
<att type="string" name="edge.targetArrowShape" value="DIAMOND"/>
<att type="string" name="shared_name" value="Rv0131c (pp) Rv2790c"/></edge>
<edge label="Rv0131c (pp) Rv3761c" source="138" target="141" weight="974.0" weightOut="974.0" weigthIn="974.0" countOut="1.0" countIn="1.0">
<att type="string" name="edge.targetArrowShape" value="DIAMOND"/>
<att type="string" name="shared_name" value="Rv0131c (pp) Rv3761c"/></edge>
<edge label="Rv0131c (pp) Rv3774" source="138" target="142" weight="909.0" weightOut="909.0" weigthIn="909.0" countOut="1.0" countIn="1.0">
<att type="string" name="edge.targetArrowShape" value="DIAMOND"/>
<att type="string" name="shared_name" value="Rv0131c (pp) Rv3774"/></edge>
<edge label="Rv0133 (pp) Rv0971c" source="143" target="144" weight="909.0" weightOut="909.0" weigthIn="909.0" countOut="1.0" countIn="1.0">
<att type="string" name="edge.targetArrowShape" value="DIAMOND"/>
<att type="string" name="shared_name" value="Rv0133 (pp) Rv0971c"/></edge>
<edge label="Rv0133 (pp) Rv3216" source="143" target="145" weight="912.0" weightOut="912.0" weigthIn="912.0" countOut="1.0" countIn="1.0">
<att type="string" name="edge.targetArrowShape" value="DIAMOND"/>
<att type="string" name="shared_name" value="Rv0133 (pp) Rv3216"/></edge>
<edge label="Rv0136 (pp) Rv0327c" source="146" target="147" weight="916.0" weightOut="916.0" weigthIn="916.0" countOut="1.0" countIn="1.0">
<att type="string" name="edge.targetArrowShape" value="DIAMOND"/>
<att type="string" name="shared_name" value="Rv0136 (pp) Rv0327c"/></edge>
<edge label="Rv0136 (pp) Rv0568" source="146" target="148" weight="909.0" weightOut="909.0" weigthIn="909.0" countOut="1.0" countIn="1.0">
<att type="string" name="edge.targetArrowShape" value="DIAMOND"/>
<att type="string" name="shared_name" value="Rv0136 (pp) Rv0568"/></edge>
<edge label="Rv0136 (pp) Rv0766c" source="146" target="149" weight="935.0" weightOut="935.0" weigthIn="935.0" countOut="1.0" countIn="1.0">
<att type="string" name="edge.targetArrowShape" value="DIAMOND"/>
<att type="string" name="shared_name" value="Rv0136 (pp) Rv0766c"/></edge>
<edge label="Rv0136 (pp) Rv0778" source="146" target="150" weight="920.0" weightOut="920.0" weigthIn="920.0" countOut="1.0" countIn="1.0">
<att type="string" name="edge.targetArrowShape" value="DIAMOND"/>
<att type="string" name="shared_name" value="Rv0136 (pp) Rv0778"/></edge>
<edge label="Rv0136 (pp) Rv1256c" source="146" target="151" weight="911.0" weightOut="911.0" weigthIn="911.0" countOut="1.0" countIn="1.0">
<att type="string" name="edge.targetArrowShape" value="DIAMOND"/>
<att type="string" name="shared_name" value="Rv0136 (pp) Rv1256c"/></edge>
<edge label="Rv0136 (pp) Rv1394c" source="146" target="152" weight="929.0" weightOut="929.0" weigthIn="929.0" countOut="1.0" countIn="1.0">
<att type="string" name="edge.targetArrowShape" value="DIAMOND"/>
<att type="string" name="shared_name" value="Rv0136 (pp) Rv1394c"/></edge>
<edge label="Rv0136 (pp) Rv1666c" source="146" target="153" weight="931.0" weightOut="931.0" weigthIn="931.0" countOut="1.0" countIn="1.0">
<att type="string" name="edge.targetArrowShape" value="DIAMOND"/>
<att type="string" name="shared_name" value="Rv0136 (pp) Rv1666c"/></edge>
<edge label="Rv0136 (pp) Rv1777" source="146" target="154" weight="937.0" weightOut="937.0" weigthIn="937.0" countOut="1.0" countIn="1.0">
<att type="string" name="edge.targetArrowShape" value="DIAMOND"/>
<att type="string" name="shared_name" value="Rv0136 (pp) Rv1777"/></edge>
<edge label="Rv0136 (pp) Rv1785c" source="146" target="155" weight="929.0" weightOut="929.0" weigthIn="929.0" countOut="1.0" countIn="1.0">
<att type="string" name="edge.targetArrowShape" value="DIAMOND"/>
<att type="string" name="shared_name" value="Rv0136 (pp) Rv1785c"/></edge>
<edge label="Rv0136 (pp) Rv1880c" source="146" target="156" weight="935.0" weightOut="935.0" weigthIn="935.0" countOut="1.0" countIn="1.0">
<att type="string" name="edge.targetArrowShape" value="DIAMOND"/>
<att type="string" name="shared_name" value="Rv0136 (pp) Rv1880c"/></edge>
<edge label="Rv0136 (pp) Rv2266" source="146" target="157" weight="935.0" weightOut="935.0" weigthIn="935.0" countOut="1.0" countIn="1.0">
<att type="string" name="edge.targetArrowShape" value="DIAMOND"/>
<att type="string" name="shared_name" value="Rv0136 (pp) Rv2266"/></edge>
<edge label="Rv0136 (pp) Rv2268c" source="146" target="158" weight="936.0" weightOut="936.0" weigthIn="936.0" countOut="1.0" countIn="1.0">
<att type="string" name="edge.targetArrowShape" value="DIAMOND"/>
<att type="string" name="shared_name" value="Rv0136 (pp) Rv2268c"/></edge>
<edge label="Rv0136 (pp) Rv2276" source="146" target="159" weight="908.0" weightOut="908.0" weigthIn="908.0" countOut="1.0" countIn="1.0">
<att type="string" name="edge.targetArrowShape" value="DIAMOND"/>
<att type="string" name="shared_name" value="Rv0136 (pp) Rv2276"/></edge>
<edge label="Rv0136 (pp) Rv3059" source="146" target="160" weight="933.0" weightOut="933.0" weigthIn="933.0" countOut="1.0" countIn="1.0">
<att type="string" name="edge.targetArrowShape" value="DIAMOND"/>
<att type="string" name="shared_name" value="Rv0136 (pp) Rv3059"/></edge>
<edge label="Rv0136 (pp) Rv3121" source="146" target="161" weight="915.0" weightOut="915.0" weigthIn="915.0" countOut="1.0" countIn="1.0">
<att type="string" name="edge.targetArrowShape" value="DIAMOND"/>
<att type="string" name="shared_name" value="Rv0136 (pp) Rv3121"/></edge>
<edge label="Rv0136 (pp) Rv3518c" source="146" target="162" weight="917.0" weightOut="917.0" weigthIn="917.0" countOut="1.0" countIn="1.0">
<att type="string" name="edge.targetArrowShape" value="DIAMOND"/>
<att type="string" name="shared_name" value="Rv0136 (pp) Rv3518c"/></edge>
<edge label="Rv0136 (pp) Rv3545c" source="146" target="163" weight="923.0" weightOut="923.0" weigthIn="923.0" countOut="1.0" countIn="1.0">
<att type="string" name="edge.targetArrowShape" value="DIAMOND"/>
<att type="string" name="shared_name" value="Rv0136 (pp) Rv3545c"/></edge>
<edge label="Rv0136 (pp) Rv3685c" source="146" target="164" weight="911.0" weightOut="911.0" weigthIn="911.0" countOut="1.0" countIn="1.0">
<att type="string" name="edge.targetArrowShape" value="DIAMOND"/>
<att type="string" name="shared_name" value="Rv0136 (pp) Rv3685c"/></edge>
<edge label="Rv0137c (pp) Rv2674" source="165" target="166" weight="999.0" weightOut="999.0" weigthIn="999.0" countOut="1.0" countIn="1.0">
<att type="string" name="edge.targetArrowShape" value="DIAMOND"/>
<att type="string" name="shared_name" value="Rv0137c (pp) Rv2674"/></edge>
<edge label="Rv0147 (pp) Rv0162c" source="167" target="168" weight="901.0" weightOut="901.0" weigthIn="901.0" countOut="1.0" countIn="1.0">
<att type="string" name="edge.targetArrowShape" value="DIAMOND"/>
<att type="string" name="shared_name" value="Rv0147 (pp) Rv0162c"/></edge>
<edge label="Rv0147 (pp) Rv0761c" source="167" target="169" weight="906.0" weightOut="906.0" weigthIn="906.0" countOut="1.0" countIn="1.0">
<att type="string" name="edge.targetArrowShape" value="DIAMOND"/>
<att type="string" name="shared_name" value="Rv0147 (pp) Rv0761c"/></edge>
<edge label="Rv0147 (pp) Rv1058" source="167" target="170" weight="904.0" weightOut="904.0" weigthIn="904.0" countOut="1.0" countIn="1.0">
<att type="string" name="edge.targetArrowShape" value="DIAMOND"/>
<att type="string" name="shared_name" value="Rv0147 (pp) Rv1058"/></edge>
<edge label="Rv0147 (pp) Rv3216" source="167" target="145" weight="911.0" weightOut="911.0" weigthIn="911.0" countOut="1.0" countIn="1.0">
<att type="string" name="edge.targetArrowShape" value="DIAMOND"/>
<att type="string" name="shared_name" value="Rv0147 (pp) Rv3216"/></edge>
<edge label="Rv0154c (pp) Rv0859" source="171" target="172" weight="901.0" weightOut="901.0" weigthIn="901.0" countOut="1.0" countIn="1.0">
<att type="string" name="edge.targetArrowShape" value="DIAMOND"/>
<att type="string" name="shared_name" value="Rv0154c (pp) Rv0859"/></edge>
<edge label="Rv0154c (pp) Rv2790c" source="171" target="140" weight="902.0" weightOut="902.0" weigthIn="902.0" countOut="1.0" countIn="1.0">
<att type="string" name="edge.targetArrowShape" value="DIAMOND"/>
<att type="string" name="shared_name" value="Rv0154c (pp) Rv2790c"/></edge>
<edge label="Rv0154c (pp) Rv3556c" source="171" target="173" weight="902.0" weightOut="902.0" weigthIn="902.0" countOut="1.0" countIn="1.0">
<att type="string" name="edge.targetArrowShape" value="DIAMOND"/>
<att type="string" name="shared_name" value="Rv0154c (pp) Rv3556c"/></edge>
<edge label="Rv0154c (pp) Rv3761c" source="171" target="141" weight="995.0" weightOut="995.0" weigthIn="995.0" countOut="1.0" countIn="1.0">
<att type="string" name="edge.targetArrowShape" value="DIAMOND"/>
<att type="string" name="shared_name" value="Rv0154c (pp) Rv3761c"/></edge>
<edge label="Rv0155 (pp) Rv0156" source="174" target="175" weight="999.0" weightOut="999.0" weigthIn="999.0" countOut="1.0" countIn="1.0">
<att type="string" name="edge.targetArrowShape" value="DIAMOND"/>
<att type="string" name="shared_name" value="Rv0155 (pp) Rv0156"/></edge>
<edge label="Rv0155 (pp) Rv0157" source="174" target="176" weight="999.0" weightOut="999.0" weigthIn="999.0" countOut="1.0" countIn="1.0">
<att type="string" name="edge.targetArrowShape" value="DIAMOND"/>
<att type="string" name="shared_name" value="Rv0155 (pp) Rv0157"/></edge>
<edge label="Rv0156 (pp) Rv0155" source="175" target="174" weight="999.0" weightOut="999.0" weigthIn="999.0" countOut="1.0" countIn="1.0">
<att type="string" name="edge.targetArrowShape" value="DIAMOND"/>
<att type="string" name="shared_name" value="Rv0156 (pp) Rv0155"/></edge>
<edge label="Rv0156 (pp) Rv0157" source="175" target="176" weight="999.0" weightOut="999.0" weigthIn="999.0" countOut="1.0" countIn="1.0">
<att type="string" name="edge.targetArrowShape" value="DIAMOND"/>
<att type="string" name="shared_name" value="Rv0156 (pp) Rv0157"/></edge>
<edge label="Rv0156 (pp) Rv2780" source="175" target="177" weight="919.0" weightOut="919.0" weigthIn="919.0" countOut="1.0" countIn="1.0">
<att type="string" name="edge.targetArrowShape" value="DIAMOND"/>
<att type="string" name="shared_name" value="Rv0156 (pp) Rv2780"/></edge>
<edge label="Rv0157 (pp) Rv0155" source="176" target="174" weight="999.0" weightOut="999.0" weigthIn="999.0" countOut="1.0" countIn="1.0">
<att type="string" name="edge.targetArrowShape" value="DIAMOND"/>
<att type="string" name="shared_name" value="Rv0157 (pp) Rv0155"/></edge>
<edge label="Rv0157 (pp) Rv0156" source="176" target="175" weight="999.0" weightOut="999.0" weigthIn="999.0" countOut="1.0" countIn="1.0">
<att type="string" name="edge.targetArrowShape" value="DIAMOND"/>
<att type="string" name="shared_name" value="Rv0157 (pp) Rv0156"/></edge>
<edge label="Rv0157 (pp) Rv2780" source="176" target="177" weight="912.0" weightOut="912.0" weigthIn="912.0" countOut="1.0" countIn="1.0">
<att type="string" name="edge.targetArrowShape" value="DIAMOND"/>
<att type="string" name="shared_name" value="Rv0157 (pp) Rv2780"/></edge>
<edge label="Rv0162c (pp) Rv0147" source="168" target="167" weight="901.0" weightOut="901.0" weigthIn="901.0" countOut="1.0" countIn="1.0">
<att type="string" name="edge.targetArrowShape" value="DIAMOND"/>
<att type="string" name="shared_name" value="Rv0162c (pp) Rv0147"/></edge>
<edge label="Rv0162c (pp) Rv0223c" source="168" target="178" weight="904.0" weightOut="904.0" weigthIn="904.0" countOut="1.0" countIn="1.0">
<att type="string" name="edge.targetArrowShape" value="DIAMOND"/>
<att type="string" name="shared_name" value="Rv0162c (pp) Rv0223c"/></edge>
<edge label="Rv0162c (pp) Rv0458" source="168" target="74" weight="909.0" weightOut="909.0" weigthIn="909.0" countOut="1.0" countIn="1.0">
<att type="string" name="edge.targetArrowShape" value="DIAMOND"/>
<att type="string" name="shared_name" value="Rv0162c (pp) Rv0458"/></edge>
<edge label="Rv0162c (pp) Rv0768" source="168" target="75" weight="903.0" weightOut="903.0" weigthIn="903.0" countOut="1.0" countIn="1.0">
<att type="string" name="edge.targetArrowShape" value="DIAMOND"/>
<att type="string" name="shared_name" value="Rv0162c (pp) Rv0768"/></edge>
<edge label="Rv0162c (pp) Rv1703c" source="168" target="179" weight="900.0" weightOut="900.0" weigthIn="900.0" countOut="1.0" countIn="1.0">
<att type="string" name="edge.targetArrowShape" value="DIAMOND"/>
<att type="string" name="shared_name" value="Rv0162c (pp) Rv1703c"/></edge>
<edge label="Rv0162c (pp) Rv2858c" source="168" target="86" weight="905.0" weightOut="905.0" weigthIn="905.0" countOut="1.0" countIn="1.0">
<att type="string" name="edge.targetArrowShape" value="DIAMOND"/>
<att type="string" name="shared_name" value="Rv0162c (pp) Rv2858c"/></edge>
<edge label="Rv0166 (pp) Rv0244c" source="180" target="181" weight="903.0" weightOut="903.0" weigthIn="903.0" countOut="1.0" countIn="1.0">
<att type="string" name="edge.targetArrowShape" value="DIAMOND"/>
<att type="string" name="shared_name" value="Rv0166 (pp) Rv0244c"/></edge>
<edge label="Rv0166 (pp) Rv0400c" source="180" target="182" weight="900.0" weightOut="900.0" weigthIn="900.0" countOut="1.0" countIn="1.0">
<att type="string" name="edge.targetArrowShape" value="DIAMOND"/>
<att type="string" name="shared_name" value="Rv0166 (pp) Rv0400c"/></edge>
<edge label="Rv0166 (pp) Rv0672" source="180" target="183" weight="900.0" weightOut="900.0" weigthIn="900.0" countOut="1.0" countIn="1.0">
<att type="string" name="edge.targetArrowShape" value="DIAMOND"/>
<att type="string" name="shared_name" value="Rv0166 (pp) Rv0672"/></edge>
<edge label="Rv0166 (pp) Rv1467c" source="180" target="184" weight="902.0" weightOut="902.0" weigthIn="902.0" countOut="1.0" countIn="1.0">
<att type="string" name="edge.targetArrowShape" value="DIAMOND"/>
<att type="string" name="shared_name" value="Rv0166 (pp) Rv1467c"/></edge>
<edge label="Rv0166 (pp) Rv2500c" source="180" target="185" weight="902.0" weightOut="902.0" weigthIn="902.0" countOut="1.0" countIn="1.0">
<att type="string" name="edge.targetArrowShape" value="DIAMOND"/>
<att type="string" name="shared_name" value="Rv0166 (pp) Rv2500c"/></edge>
<edge label="Rv0166 (pp) Rv2724c" source="180" target="186" weight="900.0" weightOut="900.0" weigthIn="900.0" countOut="1.0" countIn="1.0">
<att type="string" name="edge.targetArrowShape" value="DIAMOND"/>
<att type="string" name="shared_name" value="Rv0166 (pp) Rv2724c"/></edge>
<edge label="Rv0166 (pp) Rv3274c" source="180" target="187" weight="901.0" weightOut="901.0" weigthIn="901.0" countOut="1.0" countIn="1.0">
<att type="string" name="edge.targetArrowShape" value="DIAMOND"/>
<att type="string" name="shared_name" value="Rv0166 (pp) Rv3274c"/></edge>
<edge label="Rv0166 (pp) Rv3797" source="180" target="188" weight="901.0" weightOut="901.0" weigthIn="901.0" countOut="1.0" countIn="1.0">
<att type="string" name="edge.targetArrowShape" value="DIAMOND"/>
<att type="string" name="shared_name" value="Rv0166 (pp) Rv3797"/></edge>
<edge label="Rv0167 (pp) Rv0168" source="189" target="190" weight="979.0" weightOut="979.0" weigthIn="979.0" countOut="1.0" countIn="1.0">
<att type="string" name="edge.targetArrowShape" value="DIAMOND"/>
<att type="string" name="shared_name" value="Rv0167 (pp) Rv0168"/></edge>
<edge label="Rv0167 (pp) Rv0170" source="189" target="191" weight="960.0" weightOut="960.0" weigthIn="960.0" countOut="1.0" countIn="1.0">
<att type="string" name="edge.targetArrowShape" value="DIAMOND"/>
<att type="string" name="shared_name" value="Rv0167 (pp) Rv0170"/></edge>
<edge label="Rv0167 (pp) Rv0174" source="189" target="192" weight="900.0" weightOut="900.0" weigthIn="900.0" countOut="1.0" countIn="1.0">
<att type="string" name="edge.targetArrowShape" value="DIAMOND"/>
<att type="string" name="shared_name" value="Rv0167 (pp) Rv0174"/></edge>
<edge label="Rv0168 (pp) Rv0167" source="190" target="189" weight="979.0" weightOut="979.0" weigthIn="979.0" countOut="1.0" countIn="1.0">
<att type="string" name="edge.targetArrowShape" value="DIAMOND"/>
<att type="string" name="shared_name" value="Rv0168 (pp) Rv0167"/></edge>
<edge label="Rv0168 (pp) Rv0170" source="190" target="191" weight="958.0" weightOut="958.0" weigthIn="958.0" countOut="1.0" countIn="1.0">
<att type="string" name="edge.targetArrowShape" value="DIAMOND"/>
<att type="string" name="shared_name" value="Rv0168 (pp) Rv0170"/></edge>
<edge label="Rv0168 (pp) Rv0172" source="190" target="193" weight="906.0" weightOut="906.0" weigthIn="906.0" countOut="1.0" countIn="1.0">
<att type="string" name="edge.targetArrowShape" value="DIAMOND"/>
<att type="string" name="shared_name" value="Rv0168 (pp) Rv0172"/></edge>
<edge label="Rv0168 (pp) Rv0173" source="190" target="194" weight="903.0" weightOut="903.0" weigthIn="903.0" countOut="1.0" countIn="1.0">
<att type="string" name="edge.targetArrowShape" value="DIAMOND"/>
<att type="string" name="shared_name" value="Rv0168 (pp) Rv0173"/></edge>
<edge label="Rv0169 (pp) Rv0170" source="195" target="191" weight="975.0" weightOut="975.0" weigthIn="975.0" countOut="1.0" countIn="1.0">
<att type="string" name="edge.targetArrowShape" value="DIAMOND"/>
<att type="string" name="shared_name" value="Rv0169 (pp) Rv0170"/></edge>
<edge label="Rv0169 (pp) Rv0171" source="195" target="196" weight="942.0" weightOut="942.0" weigthIn="942.0" countOut="1.0" countIn="1.0">
<att type="string" name="edge.targetArrowShape" value="DIAMOND"/>
<att type="string" name="shared_name" value="Rv0169 (pp) Rv0171"/></edge>
<edge label="Rv0169 (pp) Rv0172" source="195" target="193" weight="976.0" weightOut="976.0" weigthIn="976.0" countOut="1.0" countIn="1.0">
<att type="string" name="edge.targetArrowShape" value="DIAMOND"/>
<att type="string" name="shared_name" value="Rv0169 (pp) Rv0172"/></edge>
<edge label="Rv0169 (pp) Rv0173" source="195" target="194" weight="955.0" weightOut="955.0" weigthIn="955.0" countOut="1.0" countIn="1.0">
<att type="string" name="edge.targetArrowShape" value="DIAMOND"/>
<att type="string" name="shared_name" value="Rv0169 (pp) Rv0173"/></edge>
<edge label="Rv0169 (pp) Rv0174" source="195" target="192" weight="942.0" weightOut="942.0" weigthIn="942.0" countOut="1.0" countIn="1.0">
<att type="string" name="edge.targetArrowShape" value="DIAMOND"/>
<att type="string" name="shared_name" value="Rv0169 (pp) Rv0174"/></edge>
<edge label="Rv0169 (pp) Rv0175" source="195" target="197" weight="924.0" weightOut="924.0" weigthIn="924.0" countOut="1.0" countIn="1.0">
<att type="string" name="edge.targetArrowShape" value="DIAMOND"/>
<att type="string" name="shared_name" value="Rv0169 (pp) Rv0175"/></edge>
<edge label="Rv0169 (pp) Rv0177" source="195" target="198" weight="926.0" weightOut="926.0" weigthIn="926.0" countOut="1.0" countIn="1.0">
<att type="string" name="edge.targetArrowShape" value="DIAMOND"/>
<att type="string" name="shared_name" value="Rv0169 (pp) Rv0177"/></edge>
<edge label="Rv0169 (pp) Rv0178" source="195" target="199" weight="927.0" weightOut="927.0" weigthIn="927.0" countOut="1.0" countIn="1.0">
<att type="string" name="edge.targetArrowShape" value="DIAMOND"/>
<att type="string" name="shared_name" value="Rv0169 (pp) Rv0178"/></edge>
<edge label="Rv0170 (pp) Rv0167" source="191" target="189" weight="960.0" weightOut="960.0" weigthIn="960.0" countOut="1.0" countIn="1.0">
<att type="string" name="edge.targetArrowShape" value="DIAMOND"/>
<att type="string" name="shared_name" value="Rv0170 (pp) Rv0167"/></edge>
<edge label="Rv0170 (pp) Rv0168" source="191" target="190" weight="958.0" weightOut="958.0" weigthIn="958.0" countOut="1.0" countIn="1.0">
<att type="string" name="edge.targetArrowShape" value="DIAMOND"/>
<att type="string" name="shared_name" value="Rv0170 (pp) Rv0168"/></edge>
<edge label="Rv0170 (pp) Rv0169" source="191" target="195" weight="975.0" weightOut="975.0" weigthIn="975.0" countOut="1.0" countIn="1.0">
<att type="string" name="edge.targetArrowShape" value="DIAMOND"/>
<att type="string" name="shared_name" value="Rv0170 (pp) Rv0169"/></edge>
<edge label="Rv0170 (pp) Rv0172" source="191" target="193" weight="966.0" weightOut="966.0" weigthIn="966.0" countOut="1.0" countIn="1.0">
<att type="string" name="edge.targetArrowShape" value="DIAMOND"/>
<att type="string" name="shared_name" value="Rv0170 (pp) Rv0172"/></edge>
<edge label="Rv0170 (pp) Rv0173" source="191" target="194" weight="981.0" weightOut="981.0" weigthIn="981.0" countOut="1.0" countIn="1.0">
<att type="string" name="edge.targetArrowShape" value="DIAMOND"/>
<att type="string" name="shared_name" value="Rv0170 (pp) Rv0173"/></edge>
<edge label="Rv0170 (pp) Rv0174" source="191" target="192" weight="986.0" weightOut="986.0" weigthIn="986.0" countOut="1.0" countIn="1.0">
<att type="string" name="edge.targetArrowShape" value="DIAMOND"/>
<att type="string" name="shared_name" value="Rv0170 (pp) Rv0174"/></edge>
<edge label="Rv0171 (pp) Rv0169" source="196" target="195" weight="942.0" weightOut="942.0" weigthIn="942.0" countOut="1.0" countIn="1.0">
<att type="string" name="edge.targetArrowShape" value="DIAMOND"/>
<att type="string" name="shared_name" value="Rv0171 (pp) Rv0169"/></edge>
<edge label="Rv0171 (pp) Rv0172" source="196" target="193" weight="914.0" weightOut="914.0" weigthIn="914.0" countOut="1.0" countIn="1.0">
<att type="string" name="edge.targetArrowShape" value="DIAMOND"/>
<att type="string" name="shared_name" value="Rv0171 (pp) Rv0172"/></edge>
<edge label="Rv0171 (pp) Rv0173" source="196" target="194" weight="901.0" weightOut="901.0" weigthIn="901.0" countOut="1.0" countIn="1.0">
<att type="string" name="edge.targetArrowShape" value="DIAMOND"/>
<att type="string" name="shared_name" value="Rv0171 (pp) Rv0173"/></edge>
<edge label="Rv0172 (pp) Rv0168" source="193" target="190" weight="906.0" weightOut="906.0" weigthIn="906.0" countOut="1.0" countIn="1.0">
<att type="string" name="edge.targetArrowShape" value="DIAMOND"/>
<att type="string" name="shared_name" value="Rv0172 (pp) Rv0168"/></edge>
<edge label="Rv0172 (pp) Rv0169" source="193" target="195" weight="976.0" weightOut="976.0" weigthIn="976.0" countOut="1.0" countIn="1.0">
<att type="string" name="edge.targetArrowShape" value="DIAMOND"/>
<att type="string" name="shared_name" value="Rv0172 (pp) Rv0169"/></edge>
<edge label="Rv0172 (pp) Rv0170" source="193" target="191" weight="966.0" weightOut="966.0" weigthIn="966.0" countOut="1.0" countIn="1.0">
<att type="string" name="edge.targetArrowShape" value="DIAMOND"/>
<att type="string" name="shared_name" value="Rv0172 (pp) Rv0170"/></edge>
<edge label="Rv0172 (pp) Rv0171" source="193" target="196" weight="914.0" weightOut="914.0" weigthIn="914.0" countOut="1.0" countIn="1.0">
<att type="string" name="edge.targetArrowShape" value="DIAMOND"/>
<att type="string" name="shared_name" value="Rv0172 (pp) Rv0171"/></edge>
<edge label="Rv0172 (pp) Rv0173" source="193" target="194" weight="920.0" weightOut="920.0" weigthIn="920.0" countOut="1.0" countIn="1.0">
<att type="string" name="edge.targetArrowShape" value="DIAMOND"/>
<att type="string" name="shared_name" value="Rv0172 (pp) Rv0173"/></edge>
<edge label="Rv0172 (pp) Rv0174" source="193" target="192" weight="937.0" weightOut="937.0" weigthIn="937.0" countOut="1.0" countIn="1.0">
<att type="string" name="edge.targetArrowShape" value="DIAMOND"/>
<att type="string" name="shared_name" value="Rv0172 (pp) Rv0174"/></edge>
<edge label="Rv0172 (pp) Rv0175" source="193" target="197" weight="923.0" weightOut="923.0" weigthIn="923.0" countOut="1.0" countIn="1.0">
<att type="string" name="edge.targetArrowShape" value="DIAMOND"/>
<att type="string" name="shared_name" value="Rv0172 (pp) Rv0175"/></edge>
<edge label="Rv0172 (pp) Rv0177" source="193" target="198" weight="927.0" weightOut="927.0" weigthIn="927.0" countOut="1.0" countIn="1.0">
<att type="string" name="edge.targetArrowShape" value="DIAMOND"/>
<att type="string" name="shared_name" value="Rv0172 (pp) Rv0177"/></edge>
<edge label="Rv0172 (pp) Rv0178" source="193" target="199" weight="926.0" weightOut="926.0" weigthIn="926.0" countOut="1.0" countIn="1.0">
<att type="string" name="edge.targetArrowShape" value="DIAMOND"/>
<att type="string" name="shared_name" value="Rv0172 (pp) Rv0178"/></edge>
<edge label="Rv0173 (pp) Rv0168" source="194" target="190" weight="903.0" weightOut="903.0" weigthIn="903.0" countOut="1.0" countIn="1.0">
<att type="string" name="edge.targetArrowShape" value="DIAMOND"/>
<att type="string" name="shared_name" value="Rv0173 (pp) Rv0168"/></edge>
<edge label="Rv0173 (pp) Rv0169" source="194" target="195" weight="955.0" weightOut="955.0" weigthIn="955.0" countOut="1.0" countIn="1.0">
<att type="string" name="edge.targetArrowShape" value="DIAMOND"/>
<att type="string" name="shared_name" value="Rv0173 (pp) Rv0169"/></edge>
<edge label="Rv0173 (pp) Rv0170" source="194" target="191" weight="981.0" weightOut="981.0" weigthIn="981.0" countOut="1.0" countIn="1.0">
<att type="string" name="edge.targetArrowShape" value="DIAMOND"/>
<att type="string" name="shared_name" value="Rv0173 (pp) Rv0170"/></edge>
<edge label="Rv0173 (pp) Rv0171" source="194" target="196" weight="901.0" weightOut="901.0" weigthIn="901.0" countOut="1.0" countIn="1.0">
<att type="string" name="edge.targetArrowShape" value="DIAMOND"/>
<att type="string" name="shared_name" value="Rv0173 (pp) Rv0171"/></edge>
<edge label="Rv0173 (pp) Rv0172" source="194" target="193" weight="920.0" weightOut="920.0" weigthIn="920.0" countOut="1.0" countIn="1.0">
<att type="string" name="edge.targetArrowShape" value="DIAMOND"/>
<att type="string" name="shared_name" value="Rv0173 (pp) Rv0172"/></edge>
<edge label="Rv0173 (pp) Rv0174" source="194" target="192" weight="982.0" weightOut="982.0" weigthIn="982.0" countOut="1.0" countIn="1.0">
<att type="string" name="edge.targetArrowShape" value="DIAMOND"/>
<att type="string" name="shared_name" value="Rv0173 (pp) Rv0174"/></edge>
<edge label="Rv0173 (pp) Rv0178" source="194" target="199" weight="910.0" weightOut="910.0" weigthIn="910.0" countOut="1.0" countIn="1.0">
<att type="string" name="edge.targetArrowShape" value="DIAMOND"/>
<att type="string" name="shared_name" value="Rv0173 (pp) Rv0178"/></edge>
<edge label="Rv0174 (pp) Rv0167" source="192" target="189" weight="900.0" weightOut="900.0" weigthIn="900.0" countOut="1.0" countIn="1.0">
<att type="string" name="edge.targetArrowShape" value="DIAMOND"/>
<att type="string" name="shared_name" value="Rv0174 (pp) Rv0167"/></edge>
<edge label="Rv0174 (pp) Rv0169" source="192" target="195" weight="942.0" weightOut="942.0" weigthIn="942.0" countOut="1.0" countIn="1.0">
<att type="string" name="edge.targetArrowShape" value="DIAMOND"/>
<att type="string" name="shared_name" value="Rv0174 (pp) Rv0169"/></edge>
<edge label="Rv0174 (pp) Rv0170" source="192" target="191" weight="986.0" weightOut="986.0" weigthIn="986.0" countOut="1.0" countIn="1.0">
<att type="string" name="edge.targetArrowShape" value="DIAMOND"/>
<att type="string" name="shared_name" value="Rv0174 (pp) Rv0170"/></edge>
<edge label="Rv0174 (pp) Rv0172" source="192" target="193" weight="937.0" weightOut="937.0" weigthIn="937.0" countOut="1.0" countIn="1.0">
<att type="string" name="edge.targetArrowShape" value="DIAMOND"/>
<att type="string" name="shared_name" value="Rv0174 (pp) Rv0172"/></edge>
<edge label="Rv0174 (pp) Rv0173" source="192" target="194" weight="982.0" weightOut="982.0" weigthIn="982.0" countOut="1.0" countIn="1.0">
<att type="string" name="edge.targetArrowShape" value="DIAMOND"/>
<att type="string" name="shared_name" value="Rv0174 (pp) Rv0173"/></edge>
<edge label="Rv0174 (pp) Rv1967" source="192" target="200" weight="923.0" weightOut="923.0" weigthIn="923.0" countOut="1.0" countIn="1.0">
<att type="string" name="edge.targetArrowShape" value="DIAMOND"/>
<att type="string" name="shared_name" value="Rv0174 (pp) Rv1967"/></edge>
<edge label="Rv0175 (pp) Rv0169" source="197" target="195" weight="924.0" weightOut="924.0" weigthIn="924.0" countOut="1.0" countIn="1.0">
<att type="string" name="edge.targetArrowShape" value="DIAMOND"/>
<att type="string" name="shared_name" value="Rv0175 (pp) Rv0169"/></edge>
<edge label="Rv0175 (pp) Rv0172" source="197" target="193" weight="923.0" weightOut="923.0" weigthIn="923.0" countOut="1.0" countIn="1.0">
<att type="string" name="edge.targetArrowShape" value="DIAMOND"/>
<att type="string" name="shared_name" value="Rv0175 (pp) Rv0172"/></edge>
<edge label="Rv0175 (pp) Rv0176" source="197" target="201" weight="961.0" weightOut="961.0" weigthIn="961.0" countOut="1.0" countIn="1.0">
<att type="string" name="edge.targetArrowShape" value="DIAMOND"/>
<att type="string" name="shared_name" value="Rv0175 (pp) Rv0176"/></edge>
<edge label="Rv0175 (pp) Rv0177" source="197" target="198" weight="964.0" weightOut="964.0" weigthIn="964.0" countOut="1.0" countIn="1.0">
<att type="string" name="edge.targetArrowShape" value="DIAMOND"/>
<att type="string" name="shared_name" value="Rv0175 (pp) Rv0177"/></edge>
<edge label="Rv0175 (pp) Rv0178" source="197" target="199" weight="964.0" weightOut="964.0" weigthIn="964.0" countOut="1.0" countIn="1.0">
<att type="string" name="edge.targetArrowShape" value="DIAMOND"/>
<att type="string" name="shared_name" value="Rv0175 (pp) Rv0178"/></edge>
<edge label="Rv0176 (pp) Rv0175" source="201" target="197" weight="961.0" weightOut="961.0" weigthIn="961.0" countOut="1.0" countIn="1.0">
<att type="string" name="edge.targetArrowShape" value="DIAMOND"/>
<att type="string" name="shared_name" value="Rv0176 (pp) Rv0175"/></edge>
<edge label="Rv0176 (pp) Rv0177" source="201" target="198" weight="960.0" weightOut="960.0" weigthIn="960.0" countOut="1.0" countIn="1.0">
<att type="string" name="edge.targetArrowShape" value="DIAMOND"/>
<att type="string" name="shared_name" value="Rv0176 (pp) Rv0177"/></edge>
<edge label="Rv0176 (pp) Rv0178" source="201" target="199" weight="962.0" weightOut="962.0" weigthIn="962.0" countOut="1.0" countIn="1.0">
<att type="string" name="edge.targetArrowShape" value="DIAMOND"/>
<att type="string" name="shared_name" value="Rv0176 (pp) Rv0178"/></edge>
<edge label="Rv0177 (pp) Rv0169" source="198" target="195" weight="926.0" weightOut="926.0" weigthIn="926.0" countOut="1.0" countIn="1.0">
<att type="string" name="edge.targetArrowShape" value="DIAMOND"/>
<att type="string" name="shared_name" value="Rv0177 (pp) Rv0169"/></edge>
<edge label="Rv0177 (pp) Rv0172" source="198" target="193" weight="927.0" weightOut="927.0" weigthIn="927.0" countOut="1.0" countIn="1.0">
<att type="string" name="edge.targetArrowShape" value="DIAMOND"/>
<att type="string" name="shared_name" value="Rv0177 (pp) Rv0172"/></edge>
<edge label="Rv0177 (pp) Rv0175" source="198" target="197" weight="964.0" weightOut="964.0" weigthIn="964.0" countOut="1.0" countIn="1.0">
<att type="string" name="edge.targetArrowShape" value="DIAMOND"/>
<att type="string" name="shared_name" value="Rv0177 (pp) Rv0175"/></edge>
<edge label="Rv0177 (pp) Rv0176" source="198" target="201" weight="960.0" weightOut="960.0" weigthIn="960.0" countOut="1.0" countIn="1.0">
<att type="string" name="edge.targetArrowShape" value="DIAMOND"/>
<att type="string" name="shared_name" value="Rv0177 (pp) Rv0176"/></edge>
<edge label="Rv0177 (pp) Rv0178" source="198" target="199" weight="964.0" weightOut="964.0" weigthIn="964.0" countOut="1.0" countIn="1.0">
<att type="string" name="edge.targetArrowShape" value="DIAMOND"/>
<att type="string" name="shared_name" value="Rv0177 (pp) Rv0178"/></edge>
<edge label="Rv0178 (pp) Rv0169" source="199" target="195" weight="927.0" weightOut="927.0" weigthIn="927.0" countOut="1.0" countIn="1.0">
<att type="string" name="edge.targetArrowShape" value="DIAMOND"/>
<att type="string" name="shared_name" value="Rv0178 (pp) Rv0169"/></edge>
<edge label="Rv0178 (pp) Rv0172" source="199" target="193" weight="926.0" weightOut="926.0" weigthIn="926.0" countOut="1.0" countIn="1.0">
<att type="string" name="edge.targetArrowShape" value="DIAMOND"/>
<att type="string" name="shared_name" value="Rv0178 (pp) Rv0172"/></edge>
<edge label="Rv0178 (pp) Rv0173" source="199" target="194" weight="910.0" weightOut="910.0" weigthIn="910.0" countOut="1.0" countIn="1.0">
<att type="string" name="edge.targetArrowShape" value="DIAMOND"/>
<att type="string" name="shared_name" value="Rv0178 (pp) Rv0173"/></edge>
<edge label="Rv0178 (pp) Rv0175" source="199" target="197" weight="964.0" weightOut="964.0" weigthIn="964.0" countOut="1.0" countIn="1.0">
<att type="string" name="edge.targetArrowShape" value="DIAMOND"/>
<att type="string" name="shared_name" value="Rv0178 (pp) Rv0175"/></edge>
<edge label="Rv0178 (pp) Rv0176" source="199" target="201" weight="962.0" weightOut="962.0" weigthIn="962.0" countOut="1.0" countIn="1.0">
<att type="string" name="edge.targetArrowShape" value="DIAMOND"/>
<att type="string" name="shared_name" value="Rv0178 (pp) Rv0176"/></edge>
<edge label="Rv0178 (pp) Rv0177" source="199" target="198" weight="964.0" weightOut="964.0" weigthIn="964.0" countOut="1.0" countIn="1.0">
<att type="string" name="edge.targetArrowShape" value="DIAMOND"/>
<att type="string" name="shared_name" value="Rv0178 (pp) Rv0177"/></edge>
<edge label="Rv0184 (pp) Rv0185" source="202" target="203" weight="962.0" weightOut="962.0" weigthIn="962.0" countOut="1.0" countIn="1.0">
<att type="string" name="edge.targetArrowShape" value="DIAMOND"/>
<att type="string" name="shared_name" value="Rv0184 (pp) Rv0185"/></edge>
<edge label="Rv0185 (pp) Rv0184" source="203" target="202" weight="962.0" weightOut="962.0" weigthIn="962.0" countOut="1.0" countIn="1.0">
<att type="string" name="edge.targetArrowShape" value="DIAMOND"/>
<att type="string" name="shared_name" value="Rv0185 (pp) Rv0184"/></edge>
<edge label="Rv0186 (pp) Rv2471" source="204" target="205" weight="913.0" weightOut="913.0" weigthIn="913.0" countOut="1.0" countIn="1.0">
<att type="string" name="edge.targetArrowShape" value="DIAMOND"/>
<att type="string" name="shared_name" value="Rv0186 (pp) Rv2471"/></edge>
<edge label="Rv0187 (pp) Rv1599" source="206" target="207" weight="901.0" weightOut="901.0" weigthIn="901.0" countOut="1.0" countIn="1.0">
<att type="string" name="edge.targetArrowShape" value="DIAMOND"/>
<att type="string" name="shared_name" value="Rv0187 (pp) Rv1599"/></edge>
<edge label="Rv0189c (pp) Rv1559" source="208" target="80" weight="943.0" weightOut="943.0" weigthIn="943.0" countOut="1.0" countIn="1.0">
<att type="string" name="edge.targetArrowShape" value="DIAMOND"/>
<att type="string" name="shared_name" value="Rv0189c (pp) Rv1559"/></edge>
<edge label="Rv0189c (pp) Rv2210c" source="208" target="36" weight="994.0" weightOut="994.0" weigthIn="994.0" countOut="1.0" countIn="1.0">
<att type="string" name="edge.targetArrowShape" value="DIAMOND"/>
<att type="string" name="shared_name" value="Rv0189c (pp) Rv2210c"/></edge>
<edge label="Rv0189c (pp) Rv2987c" source="208" target="209" weight="906.0" weightOut="906.0" weigthIn="906.0" countOut="1.0" countIn="1.0">
<att type="string" name="edge.targetArrowShape" value="DIAMOND"/>
<att type="string" name="shared_name" value="Rv0189c (pp) Rv2987c"/></edge>
<edge label="Rv0189c (pp) Rv2995c" source="208" target="210" weight="910.0" weightOut="910.0" weigthIn="910.0" countOut="1.0" countIn="1.0">
<att type="string" name="edge.targetArrowShape" value="DIAMOND"/>
<att type="string" name="shared_name" value="Rv0189c (pp) Rv2995c"/></edge>
<edge label="Rv0189c (pp) Rv3001c" source="208" target="211" weight="998.0" weightOut="998.0" weigthIn="998.0" countOut="1.0" countIn="1.0">
<att type="string" name="edge.targetArrowShape" value="DIAMOND"/>
<att type="string" name="shared_name" value="Rv0189c (pp) Rv3001c"/></edge>
<edge label="Rv0189c (pp) Rv3003c" source="208" target="212" weight="972.0" weightOut="972.0" weigthIn="972.0" countOut="1.0" countIn="1.0">
<att type="string" name="edge.targetArrowShape" value="DIAMOND"/>
<att type="string" name="shared_name" value="Rv0189c (pp) Rv3003c"/></edge>
<edge label="Rv0189c (pp) Rv3710" source="208" target="213" weight="961.0" weightOut="961.0" weigthIn="961.0" countOut="1.0" countIn="1.0">
<att type="string" name="edge.targetArrowShape" value="DIAMOND"/>
<att type="string" name="shared_name" value="Rv0189c (pp) Rv3710"/></edge>
<edge label="Rv0197 (pp) Rv1442" source="214" target="215" weight="999.0" weightOut="999.0" weigthIn="999.0" countOut="1.0" countIn="1.0">
<att type="string" name="edge.targetArrowShape" value="DIAMOND"/>
<att type="string" name="shared_name" value="Rv0197 (pp) Rv1442"/></edge>
<edge label="Rv0199 (pp) Rv0200" source="216" target="217" weight="964.0" weightOut="964.0" weigthIn="964.0" countOut="1.0" countIn="1.0">
<att type="string" name="edge.targetArrowShape" value="DIAMOND"/>
<att type="string" name="shared_name" value="Rv0199 (pp) Rv0200"/></edge>
<edge label="Rv0200 (pp) Rv0199" source="217" target="216" weight="964.0" weightOut="964.0" weigthIn="964.0" countOut="1.0" countIn="1.0">
<att type="string" name="edge.targetArrowShape" value="DIAMOND"/>
<att type="string" name="shared_name" value="Rv0200 (pp) Rv0199"/></edge>
<edge label="Rv0209 (pp) Rv0210" source="218" target="219" weight="963.0" weightOut="963.0" weigthIn="963.0" countOut="1.0" countIn="1.0">
<att type="string" name="edge.targetArrowShape" value="DIAMOND"/>
<att type="string" name="shared_name" value="Rv0209 (pp) Rv0210"/></edge>
<edge label="Rv0210 (pp) Rv0209" source="219" target="218" weight="963.0" weightOut="963.0" weigthIn="963.0" countOut="1.0" countIn="1.0">
<att type="string" name="edge.targetArrowShape" value="DIAMOND"/>
<att type="string" name="shared_name" value="Rv0210 (pp) Rv0209"/></edge>
<edge label="Rv0211 (pp) Rv0896" source="220" target="221" weight="910.0" weightOut="910.0" weigthIn="910.0" countOut="1.0" countIn="1.0">
<att type="string" name="edge.targetArrowShape" value="DIAMOND"/>
<att type="string" name="shared_name" value="Rv0211 (pp) Rv0896"/></edge>
<edge label="Rv0211 (pp) Rv1023" source="220" target="222" weight="937.0" weightOut="937.0" weigthIn="937.0" countOut="1.0" countIn="1.0">
<att type="string" name="edge.targetArrowShape" value="DIAMOND"/>
<att type="string" name="shared_name" value="Rv0211 (pp) Rv1023"/></edge>
<edge label="Rv0211 (pp) Rv1240" source="220" target="223" weight="977.0" weightOut="977.0" weigthIn="977.0" countOut="1.0" countIn="1.0">
<att type="string" name="edge.targetArrowShape" value="DIAMOND"/>
<att type="string" name="shared_name" value="Rv0211 (pp) Rv1240"/></edge>
<edge label="Rv0211 (pp) Rv1617" source="220" target="6" weight="947.0" weightOut="947.0" weigthIn="947.0" countOut="1.0" countIn="1.0">
<att type="string" name="edge.targetArrowShape" value="DIAMOND"/>
<att type="string" name="shared_name" value="Rv0211 (pp) Rv1617"/></edge>
<edge label="Rv0211 (pp) Rv2967c" source="220" target="224" weight="976.0" weightOut="976.0" weigthIn="976.0" countOut="1.0" countIn="1.0">
<att type="string" name="edge.targetArrowShape" value="DIAMOND"/>
<att type="string" name="shared_name" value="Rv0211 (pp) Rv2967c"/></edge>
<edge label="Rv0212c (pp) Rv1596" source="225" target="226" weight="912.0" weightOut="912.0" weigthIn="912.0" countOut="1.0" countIn="1.0">
<att type="string" name="edge.targetArrowShape" value="DIAMOND"/>
<att type="string" name="shared_name" value="Rv0212c (pp) Rv1596"/></edge>
<edge label="Rv0214 (pp) Rv0675" source="227" target="228" weight="909.0" weightOut="909.0" weigthIn="909.0" countOut="1.0" countIn="1.0">
<att type="string" name="edge.targetArrowShape" value="DIAMOND"/>
<att type="string" name="shared_name" value="Rv0214 (pp) Rv0675"/></edge>
<edge label="Rv0214 (pp) Rv1070c" source="227" target="229" weight="900.0" weightOut="900.0" weigthIn="900.0" countOut="1.0" countIn="1.0">
<att type="string" name="edge.targetArrowShape" value="DIAMOND"/>
<att type="string" name="shared_name" value="Rv0214 (pp) Rv1070c"/></edge>
<edge label="Rv0214 (pp) Rv2831" source="227" target="230" weight="909.0" weightOut="909.0" weigthIn="909.0" countOut="1.0" countIn="1.0">
<att type="string" name="edge.targetArrowShape" value="DIAMOND"/>
<att type="string" name="shared_name" value="Rv0214 (pp) Rv2831"/></edge>
<edge label="Rv0214 (pp) Rv3516" source="227" target="231" weight="900.0" weightOut="900.0" weigthIn="900.0" countOut="1.0" countIn="1.0">
<att type="string" name="edge.targetArrowShape" value="DIAMOND"/>
<att type="string" name="shared_name" value="Rv0214 (pp) Rv3516"/></edge>
<edge label="Rv0215c (pp) Rv0859" source="232" target="172" weight="900.0" weightOut="900.0" weigthIn="900.0" countOut="1.0" countIn="1.0">
<att type="string" name="edge.targetArrowShape" value="DIAMOND"/>
<att type="string" name="shared_name" value="Rv0215c (pp) Rv0859"/></edge>
<edge label="Rv0215c (pp) Rv0860" source="232" target="233" weight="903.0" weightOut="903.0" weigthIn="903.0" countOut="1.0" countIn="1.0">
<att type="string" name="edge.targetArrowShape" value="DIAMOND"/>
<att type="string" name="shared_name" value="Rv0215c (pp) Rv0860"/></edge>
<edge label="Rv0215c (pp) Rv1058" source="232" target="170" weight="902.0" weightOut="902.0" weigthIn="902.0" countOut="1.0" countIn="1.0">
<att type="string" name="edge.targetArrowShape" value="DIAMOND"/>
<att type="string" name="shared_name" value="Rv0215c (pp) Rv1058"/></edge>
<edge label="Rv0215c (pp) Rv2790c" source="232" target="140" weight="907.0" weightOut="907.0" weigthIn="907.0" countOut="1.0" countIn="1.0">
<att type="string" name="edge.targetArrowShape" value="DIAMOND"/>
<att type="string" name="shared_name" value="Rv0215c (pp) Rv2790c"/></edge>
<edge label="Rv0215c (pp) Rv3556c" source="232" target="173" weight="901.0" weightOut="901.0" weigthIn="901.0" countOut="1.0" countIn="1.0">
<att type="string" name="edge.targetArrowShape" value="DIAMOND"/>
<att type="string" name="shared_name" value="Rv0215c (pp) Rv3556c"/></edge>
<edge label="Rv0215c (pp) Rv3774" source="232" target="142" weight="910.0" weightOut="910.0" weigthIn="910.0" countOut="1.0" countIn="1.0">
<att type="string" name="edge.targetArrowShape" value="DIAMOND"/>
<att type="string" name="shared_name" value="Rv0215c (pp) Rv3774"/></edge>
<edge label="Rv0217c (pp) Rv0220" source="234" target="235" weight="948.0" weightOut="948.0" weigthIn="948.0" countOut="1.0" countIn="1.0">
<att type="string" name="edge.targetArrowShape" value="DIAMOND"/>
<att type="string" name="shared_name" value="Rv0217c (pp) Rv0220"/></edge>
<edge label="Rv0220 (pp) Rv0217c" source="235" target="234" weight="948.0" weightOut="948.0" weigthIn="948.0" countOut="1.0" countIn="1.0">
<att type="string" name="edge.targetArrowShape" value="DIAMOND"/>
<att type="string" name="shared_name" value="Rv0220 (pp) Rv0217c"/></edge>
<edge label="Rv0223c (pp) Rv0162c" source="178" target="168" weight="904.0" weightOut="904.0" weigthIn="904.0" countOut="1.0" countIn="1.0">
<att type="string" name="edge.targetArrowShape" value="DIAMOND"/>
<att type="string" name="shared_name" value="Rv0223c (pp) Rv0162c"/></edge>
<edge label="Rv0223c (pp) Rv0761c" source="178" target="169" weight="907.0" weightOut="907.0" weigthIn="907.0" countOut="1.0" countIn="1.0">
<att type="string" name="edge.targetArrowShape" value="DIAMOND"/>
<att type="string" name="shared_name" value="Rv0223c (pp) Rv0761c"/></edge>
<edge label="Rv0226c (pp) Rv0227c" source="236" target="237" weight="954.0" weightOut="954.0" weigthIn="954.0" countOut="1.0" countIn="1.0">
<att type="string" name="edge.targetArrowShape" value="DIAMOND"/>
<att type="string" name="shared_name" value="Rv0226c (pp) Rv0227c"/></edge>
<edge label="Rv0227c (pp) Rv0226c" source="237" target="236" weight="954.0" weightOut="954.0" weigthIn="954.0" countOut="1.0" countIn="1.0">
<att type="string" name="edge.targetArrowShape" value="DIAMOND"/>
<att type="string" name="shared_name" value="Rv0227c (pp) Rv0226c"/></edge>
<edge label="Rv0228 (pp) Rv0111" source="113" target="112" weight="938.0" weightOut="938.0" weigthIn="938.0" countOut="1.0" countIn="1.0">
<att type="string" name="edge.targetArrowShape" value="DIAMOND"/>
<att type="string" name="shared_name" value="Rv0228 (pp) Rv0111"/></edge>
<edge label="Rv0228 (pp) Rv0129c" source="113" target="134" weight="914.0" weightOut="914.0" weigthIn="914.0" countOut="1.0" countIn="1.0">
<att type="string" name="edge.targetArrowShape" value="DIAMOND"/>
<att type="string" name="shared_name" value="Rv0228 (pp) Rv0129c"/></edge>
<edge label="Rv0228 (pp) Rv0517" source="113" target="114" weight="939.0" weightOut="939.0" weigthIn="939.0" countOut="1.0" countIn="1.0">
<att type="string" name="edge.targetArrowShape" value="DIAMOND"/>
<att type="string" name="shared_name" value="Rv0228 (pp) Rv0517"/></edge>
<edge label="Rv0228 (pp) Rv1254" source="113" target="115" weight="921.0" weightOut="921.0" weigthIn="921.0" countOut="1.0" countIn="1.0">
<att type="string" name="edge.targetArrowShape" value="DIAMOND"/>
<att type="string" name="shared_name" value="Rv0228 (pp) Rv1254"/></edge>
<edge label="Rv0228 (pp) Rv1549" source="113" target="238" weight="909.0" weightOut="909.0" weigthIn="909.0" countOut="1.0" countIn="1.0">
<att type="string" name="edge.targetArrowShape" value="DIAMOND"/>
<att type="string" name="shared_name" value="Rv0228 (pp) Rv1549"/></edge>
<edge label="Rv0228 (pp) Rv1895" source="113" target="239" weight="909.0" weightOut="909.0" weigthIn="909.0" countOut="1.0" countIn="1.0">
<att type="string" name="edge.targetArrowShape" value="DIAMOND"/>
<att type="string" name="shared_name" value="Rv0228 (pp) Rv1895"/></edge>
<edge label="Rv0228 (pp) Rv2524c" source="113" target="136" weight="910.0" weightOut="910.0" weigthIn="910.0" countOut="1.0" countIn="1.0">
<att type="string" name="edge.targetArrowShape" value="DIAMOND"/>
<att type="string" name="shared_name" value="Rv0228 (pp) Rv2524c"/></edge>
<edge label="Rv0228 (pp) Rv3515c" source="113" target="240" weight="918.0" weightOut="918.0" weigthIn="918.0" countOut="1.0" countIn="1.0">
<att type="string" name="edge.targetArrowShape" value="DIAMOND"/>
<att type="string" name="shared_name" value="Rv0228 (pp) Rv3515c"/></edge>
<edge label="Rv0228 (pp) Rv3801c" source="113" target="241" weight="927.0" weightOut="927.0" weigthIn="927.0" countOut="1.0" countIn="1.0">
<att type="string" name="edge.targetArrowShape" value="DIAMOND"/>
<att type="string" name="shared_name" value="Rv0228 (pp) Rv3801c"/></edge>
<edge label="Rv0231 (pp) Rv1550" source="242" target="243" weight="913.0" weightOut="913.0" weigthIn="913.0" countOut="1.0" countIn="1.0">
<att type="string" name="edge.targetArrowShape" value="DIAMOND"/>
<att type="string" name="shared_name" value="Rv0231 (pp) Rv1550"/></edge>
<edge label="Rv0237 (pp) Rv0907" source="244" target="245" weight="924.0" weightOut="924.0" weigthIn="924.0" countOut="1.0" countIn="1.0">
<att type="string" name="edge.targetArrowShape" value="DIAMOND"/>
<att type="string" name="shared_name" value="Rv0237 (pp) Rv0907"/></edge>
<edge label="Rv0241c (pp) Rv0242c" source="246" target="247" weight="982.0" weightOut="982.0" weigthIn="982.0" countOut="1.0" countIn="1.0">
<att type="string" name="edge.targetArrowShape" value="DIAMOND"/>
<att type="string" name="shared_name" value="Rv0241c (pp) Rv0242c"/></edge>
<edge label="Rv0241c (pp) Rv0243" source="246" target="248" weight="944.0" weightOut="944.0" weigthIn="944.0" countOut="1.0" countIn="1.0">
<att type="string" name="edge.targetArrowShape" value="DIAMOND"/>
<att type="string" name="shared_name" value="Rv0241c (pp) Rv0243"/></edge>
<edge label="Rv0242c (pp) Rv0241c" source="247" target="246" weight="982.0" weightOut="982.0" weigthIn="982.0" countOut="1.0" countIn="1.0">
<att type="string" name="edge.targetArrowShape" value="DIAMOND"/>
<att type="string" name="shared_name" value="Rv0242c (pp) Rv0241c"/></edge>
<edge label="Rv0242c (pp) Rv0243" source="247" target="248" weight="936.0" weightOut="936.0" weigthIn="936.0" countOut="1.0" countIn="1.0">
<att type="string" name="edge.targetArrowShape" value="DIAMOND"/>
<att type="string" name="shared_name" value="Rv0242c (pp) Rv0243"/></edge>
<edge label="Rv0242c (pp) Rv0533c" source="247" target="249" weight="903.0" weightOut="903.0" weigthIn="903.0" countOut="1.0" countIn="1.0">
<att type="string" name="edge.targetArrowShape" value="DIAMOND"/>
<att type="string" name="shared_name" value="Rv0242c (pp) Rv0533c"/></edge>
<edge label="Rv0242c (pp) Rv2244" source="247" target="250" weight="904.0" weightOut="904.0" weigthIn="904.0" countOut="1.0" countIn="1.0">
<att type="string" name="edge.targetArrowShape" value="DIAMOND"/>
<att type="string" name="shared_name" value="Rv0242c (pp) Rv2244"/></edge>
<edge label="Rv0243 (pp) Rv0241c" source="248" target="246" weight="944.0" weightOut="944.0" weigthIn="944.0" countOut="1.0" countIn="1.0">
<att type="string" name="edge.targetArrowShape" value="DIAMOND"/>
<att type="string" name="shared_name" value="Rv0243 (pp) Rv0241c"/></edge>
<edge label="Rv0243 (pp) Rv0242c" source="248" target="247" weight="936.0" weightOut="936.0" weigthIn="936.0" countOut="1.0" countIn="1.0">
<att type="string" name="edge.targetArrowShape" value="DIAMOND"/>
<att type="string" name="shared_name" value="Rv0243 (pp) Rv0242c"/></edge>
<edge label="Rv0243 (pp) Rv0400c" source="248" target="182" weight="910.0" weightOut="910.0" weigthIn="910.0" countOut="1.0" countIn="1.0">
<att type="string" name="edge.targetArrowShape" value="DIAMOND"/>
<att type="string" name="shared_name" value="Rv0243 (pp) Rv0400c"/></edge>
<edge label="Rv0243 (pp) Rv0860" source="248" target="233" weight="979.0" weightOut="979.0" weigthIn="979.0" countOut="1.0" countIn="1.0">
<att type="string" name="edge.targetArrowShape" value="DIAMOND"/>
<att type="string" name="shared_name" value="Rv0243 (pp) Rv0860"/></edge>
<edge label="Rv0243 (pp) Rv0873" source="248" target="251" weight="906.0" weightOut="906.0" weigthIn="906.0" countOut="1.0" countIn="1.0">
<att type="string" name="edge.targetArrowShape" value="DIAMOND"/>
<att type="string" name="shared_name" value="Rv0243 (pp) Rv0873"/></edge>
<edge label="Rv0243 (pp) Rv1135A" source="248" target="252" weight="963.0" weightOut="963.0" weigthIn="963.0" countOut="1.0" countIn="1.0">
<att type="string" name="edge.targetArrowShape" value="DIAMOND"/>
<att type="string" name="shared_name" value="Rv0243 (pp) Rv1135A"/></edge>
<edge label="Rv0243 (pp) Rv1323" source="248" target="253" weight="922.0" weightOut="922.0" weigthIn="922.0" countOut="1.0" countIn="1.0">
<att type="string" name="edge.targetArrowShape" value="DIAMOND"/>
<att type="string" name="shared_name" value="Rv0243 (pp) Rv1323"/></edge>
<edge label="Rv0243 (pp) Rv3139" source="248" target="254" weight="909.0" weightOut="909.0" weigthIn="909.0" countOut="1.0" countIn="1.0">
<att type="string" name="edge.targetArrowShape" value="DIAMOND"/>
<att type="string" name="shared_name" value="Rv0243 (pp) Rv3139"/></edge>
<edge label="Rv0243 (pp) Rv3140" source="248" target="255" weight="917.0" weightOut="917.0" weigthIn="917.0" countOut="1.0" countIn="1.0">
<att type="string" name="edge.targetArrowShape" value="DIAMOND"/>
<att type="string" name="shared_name" value="Rv0243 (pp) Rv3140"/></edge>
<edge label="Rv0243 (pp) Rv3546" source="248" target="256" weight="926.0" weightOut="926.0" weigthIn="926.0" countOut="1.0" countIn="1.0">
<att type="string" name="edge.targetArrowShape" value="DIAMOND"/>
<att type="string" name="shared_name" value="Rv0243 (pp) Rv3546"/></edge>
<edge label="Rv0244c (pp) Rv0166" source="181" target="180" weight="903.0" weightOut="903.0" weigthIn="903.0" countOut="1.0" countIn="1.0">
<att type="string" name="edge.targetArrowShape" value="DIAMOND"/>
<att type="string" name="shared_name" value="Rv0244c (pp) Rv0166"/></edge>
<edge label="Rv0244c (pp) Rv0859" source="181" target="172" weight="924.0" weightOut="924.0" weigthIn="924.0" countOut="1.0" countIn="1.0">
<att type="string" name="edge.targetArrowShape" value="DIAMOND"/>
<att type="string" name="shared_name" value="Rv0244c (pp) Rv0859"/></edge>
<edge label="Rv0244c (pp) Rv0860" source="181" target="233" weight="928.0" weightOut="928.0" weigthIn="928.0" countOut="1.0" countIn="1.0">
<att type="string" name="edge.targetArrowShape" value="DIAMOND"/>
<att type="string" name="shared_name" value="Rv0244c (pp) Rv0860"/></edge>
<edge label="Rv0244c (pp) Rv1058" source="181" target="170" weight="910.0" weightOut="910.0" weigthIn="910.0" countOut="1.0" countIn="1.0">
<att type="string" name="edge.targetArrowShape" value="DIAMOND"/>
<att type="string" name="shared_name" value="Rv0244c (pp) Rv1058"/></edge>
<edge label="Rv0244c (pp) Rv3516" source="181" target="231" weight="900.0" weightOut="900.0" weigthIn="900.0" countOut="1.0" countIn="1.0">
<att type="string" name="edge.targetArrowShape" value="DIAMOND"/>
<att type="string" name="shared_name" value="Rv0244c (pp) Rv3516"/></edge>
<edge label="Rv0244c (pp) Rv3556c" source="181" target="173" weight="907.0" weightOut="907.0" weigthIn="907.0" countOut="1.0" countIn="1.0">
<att type="string" name="edge.targetArrowShape" value="DIAMOND"/>
<att type="string" name="shared_name" value="Rv0244c (pp) Rv3556c"/></edge>
<edge label="Rv0247c (pp) Rv0248c" source="257" target="258" weight="996.0" weightOut="996.0" weigthIn="996.0" countOut="1.0" countIn="1.0">
<att type="string" name="edge.targetArrowShape" value="DIAMOND"/>
<att type="string" name="shared_name" value="Rv0247c (pp) Rv0248c"/></edge>
<edge label="Rv0247c (pp) Rv0249c" source="257" target="259" weight="968.0" weightOut="968.0" weigthIn="968.0" countOut="1.0" countIn="1.0">
<att type="string" name="edge.targetArrowShape" value="DIAMOND"/>
<att type="string" name="shared_name" value="Rv0247c (pp) Rv0249c"/></edge>
<edge label="Rv0247c (pp) Rv0951" source="257" target="260" weight="923.0" weightOut="923.0" weigthIn="923.0" countOut="1.0" countIn="1.0">
<att type="string" name="edge.targetArrowShape" value="DIAMOND"/>
<att type="string" name="shared_name" value="Rv0247c (pp) Rv0951"/></edge>
<edge label="Rv0247c (pp) Rv0952" source="257" target="261" weight="924.0" weightOut="924.0" weigthIn="924.0" countOut="1.0" countIn="1.0">
<att type="string" name="edge.targetArrowShape" value="DIAMOND"/>
<att type="string" name="shared_name" value="Rv0247c (pp) Rv0952"/></edge>
<edge label="Rv0247c (pp) Rv1098c" source="257" target="262" weight="903.0" weightOut="903.0" weigthIn="903.0" countOut="1.0" countIn="1.0">
<att type="string" name="edge.targetArrowShape" value="DIAMOND"/>
<att type="string" name="shared_name" value="Rv0247c (pp) Rv1098c"/></edge>
<edge label="Rv0247c (pp) Rv1552" source="257" target="263" weight="951.0" weightOut="951.0" weigthIn="951.0" countOut="1.0" countIn="1.0">
<att type="string" name="edge.targetArrowShape" value="DIAMOND"/>
<att type="string" name="shared_name" value="Rv0247c (pp) Rv1552"/></edge>
<edge label="Rv0247c (pp) Rv3318" source="257" target="264" weight="960.0" weightOut="960.0" weigthIn="960.0" countOut="1.0" countIn="1.0">
<att type="string" name="edge.targetArrowShape" value="DIAMOND"/>
<att type="string" name="shared_name" value="Rv0247c (pp) Rv3318"/></edge>
<edge label="Rv0248c (pp) Rv0247c" source="258" target="257" weight="996.0" weightOut="996.0" weigthIn="996.0" countOut="1.0" countIn="1.0">
<att type="string" name="edge.targetArrowShape" value="DIAMOND"/>
<att type="string" name="shared_name" value="Rv0248c (pp) Rv0247c"/></edge>
<edge label="Rv0248c (pp) Rv0249c" source="258" target="259" weight="956.0" weightOut="956.0" weigthIn="956.0" countOut="1.0" countIn="1.0">
<att type="string" name="edge.targetArrowShape" value="DIAMOND"/>
<att type="string" name="shared_name" value="Rv0248c (pp) Rv0249c"/></edge>
<edge label="Rv0248c (pp) Rv0951" source="258" target="260" weight="938.0" weightOut="938.0" weigthIn="938.0" countOut="1.0" countIn="1.0">
<att type="string" name="edge.targetArrowShape" value="DIAMOND"/>
<att type="string" name="shared_name" value="Rv0248c (pp) Rv0951"/></edge>
<edge label="Rv0248c (pp) Rv0952" source="258" target="261" weight="959.0" weightOut="959.0" weigthIn="959.0" countOut="1.0" countIn="1.0">
<att type="string" name="edge.targetArrowShape" value="DIAMOND"/>
<att type="string" name="shared_name" value="Rv0248c (pp) Rv0952"/></edge>
<edge label="Rv0248c (pp) Rv1098c" source="258" target="262" weight="925.0" weightOut="925.0" weigthIn="925.0" countOut="1.0" countIn="1.0">
<att type="string" name="edge.targetArrowShape" value="DIAMOND"/>
<att type="string" name="shared_name" value="Rv0248c (pp) Rv1098c"/></edge>
<edge label="Rv0248c (pp) Rv1553" source="258" target="265" weight="966.0" weightOut="966.0" weigthIn="966.0" countOut="1.0" countIn="1.0">
<att type="string" name="edge.targetArrowShape" value="DIAMOND"/>
<att type="string" name="shared_name" value="Rv0248c (pp) Rv1553"/></edge>
<edge label="Rv0248c (pp) Rv3318" source="258" target="264" weight="940.0" weightOut="940.0" weigthIn="940.0" countOut="1.0" countIn="1.0">
<att type="string" name="edge.targetArrowShape" value="DIAMOND"/>
<att type="string" name="shared_name" value="Rv0248c (pp) Rv3318"/></edge>
<edge label="Rv0248c (pp) Rv3319" source="258" target="266" weight="966.0" weightOut="966.0" weigthIn="966.0" countOut="1.0" countIn="1.0">
<att type="string" name="edge.targetArrowShape" value="DIAMOND"/>
<att type="string" name="shared_name" value="Rv0248c (pp) Rv3319"/></edge>
<edge label="Rv0249c (pp) Rv0247c" source="259" target="257" weight="968.0" weightOut="968.0" weigthIn="968.0" countOut="1.0" countIn="1.0">
<att type="string" name="edge.targetArrowShape" value="DIAMOND"/>
<att type="string" name="shared_name" value="Rv0249c (pp) Rv0247c"/></edge>
<edge label="Rv0249c (pp) Rv0248c" source="259" target="258" weight="956.0" weightOut="956.0" weigthIn="956.0" countOut="1.0" countIn="1.0">
<att type="string" name="edge.targetArrowShape" value="DIAMOND"/>
<att type="string" name="shared_name" value="Rv0249c (pp) Rv0248c"/></edge>
<edge label="Rv0252 (pp) Rv0253" source="267" target="268" weight="999.0" weightOut="999.0" weigthIn="999.0" countOut="1.0" countIn="1.0">
<att type="string" name="edge.targetArrowShape" value="DIAMOND"/>
<att type="string" name="shared_name" value="Rv0252 (pp) Rv0253"/></edge>
<edge label="Rv0252 (pp) Rv1161" source="267" target="269" weight="975.0" weightOut="975.0" weigthIn="975.0" countOut="1.0" countIn="1.0">
<att type="string" name="edge.targetArrowShape" value="DIAMOND"/>
<att type="string" name="shared_name" value="Rv0252 (pp) Rv1161"/></edge>
<edge label="Rv0252 (pp) Rv1162" source="267" target="270" weight="946.0" weightOut="946.0" weigthIn="946.0" countOut="1.0" countIn="1.0">
<att type="string" name="edge.targetArrowShape" value="DIAMOND"/>
<att type="string" name="shared_name" value="Rv0252 (pp) Rv1162"/></edge>
<edge label="Rv0252 (pp) Rv1164" source="267" target="271" weight="930.0" weightOut="930.0" weigthIn="930.0" countOut="1.0" countIn="1.0">
<att type="string" name="edge.targetArrowShape" value="DIAMOND"/>
<att type="string" name="shared_name" value="Rv0252 (pp) Rv1164"/></edge>
<edge label="Rv0252 (pp) Rv1538c" source="267" target="272" weight="911.0" weightOut="911.0" weigthIn="911.0" countOut="1.0" countIn="1.0">
<att type="string" name="edge.targetArrowShape" value="DIAMOND"/>
<att type="string" name="shared_name" value="Rv0252 (pp) Rv1538c"/></edge>
<edge label="Rv0252 (pp) Rv1737c" source="267" target="273" weight="914.0" weightOut="914.0" weigthIn="914.0" countOut="1.0" countIn="1.0">
<att type="string" name="edge.targetArrowShape" value="DIAMOND"/>
<att type="string" name="shared_name" value="Rv0252 (pp) Rv1737c"/></edge>
<edge label="Rv0253 (pp) Rv0252" source="268" target="267" weight="999.0" weightOut="999.0" weigthIn="999.0" countOut="1.0" countIn="1.0">
<att type="string" name="edge.targetArrowShape" value="DIAMOND"/>
<att type="string" name="shared_name" value="Rv0253 (pp) Rv0252"/></edge>
<edge label="Rv0254c (pp) Rv0255c" source="274" target="275" weight="998.0" weightOut="998.0" weigthIn="998.0" countOut="1.0" countIn="1.0">
<att type="string" name="edge.targetArrowShape" value="DIAMOND"/>
<att type="string" name="shared_name" value="Rv0254c (pp) Rv0255c"/></edge>
<edge label="Rv0254c (pp) Rv2207" source="274" target="276" weight="986.0" weightOut="986.0" weigthIn="986.0" countOut="1.0" countIn="1.0">
<att type="string" name="edge.targetArrowShape" value="DIAMOND"/>
<att type="string" name="shared_name" value="Rv0254c (pp) Rv2207"/></edge>
<edge label="Rv0254c (pp) Rv2208" source="274" target="277" weight="997.0" weightOut="997.0" weigthIn="997.0" countOut="1.0" countIn="1.0">
<att type="string" name="edge.targetArrowShape" value="DIAMOND"/>
<att type="string" name="shared_name" value="Rv0254c (pp) Rv2208"/></edge>
<edge label="Rv0254c (pp) Rv2236c" source="274" target="278" weight="995.0" weightOut="995.0" weigthIn="995.0" countOut="1.0" countIn="1.0">
<att type="string" name="edge.targetArrowShape" value="DIAMOND"/>
<att type="string" name="shared_name" value="Rv0254c (pp) Rv2236c"/></edge>
<edge label="Rv0254c (pp) Rv2848c" source="274" target="279" weight="938.0" weightOut="938.0" weigthIn="938.0" countOut="1.0" countIn="1.0">
<att type="string" name="edge.targetArrowShape" value="DIAMOND"/>
<att type="string" name="shared_name" value="Rv0254c (pp) Rv2848c"/></edge>
<edge label="Rv0254c (pp) Rv2849c" source="274" target="280" weight="989.0" weightOut="989.0" weigthIn="989.0" countOut="1.0" countIn="1.0">
<att type="string" name="edge.targetArrowShape" value="DIAMOND"/>
<att type="string" name="shared_name" value="Rv0254c (pp) Rv2849c"/></edge>
<edge label="Rv0255c (pp) Rv0254c" source="275" target="274" weight="998.0" weightOut="998.0" weigthIn="998.0" countOut="1.0" countIn="1.0">
<att type="string" name="edge.targetArrowShape" value="DIAMOND"/>
<att type="string" name="shared_name" value="Rv0255c (pp) Rv0254c"/></edge>
<edge label="Rv0255c (pp) Rv2066" source="275" target="281" weight="955.0" weightOut="955.0" weigthIn="955.0" countOut="1.0" countIn="1.0">
<att type="string" name="edge.targetArrowShape" value="DIAMOND"/>
<att type="string" name="shared_name" value="Rv0255c (pp) Rv2066"/></edge>
<edge label="Rv0255c (pp) Rv2207" source="275" target="276" weight="935.0" weightOut="935.0" weigthIn="935.0" countOut="1.0" countIn="1.0">
<att type="string" name="edge.targetArrowShape" value="DIAMOND"/>
<att type="string" name="shared_name" value="Rv0255c (pp) Rv2207"/></edge>
<edge label="Rv0255c (pp) Rv2231c" source="275" target="282" weight="974.0" weightOut="974.0" weigthIn="974.0" countOut="1.0" countIn="1.0">
<att type="string" name="edge.targetArrowShape" value="DIAMOND"/>
<att type="string" name="shared_name" value="Rv0255c (pp) Rv2231c"/></edge>
<edge label="Rv0255c (pp) Rv2236c" source="275" target="278" weight="994.0" weightOut="994.0" weigthIn="994.0" countOut="1.0" countIn="1.0">
<att type="string" name="edge.targetArrowShape" value="DIAMOND"/>
<att type="string" name="shared_name" value="Rv0255c (pp) Rv2236c"/></edge>
<edge label="Rv0255c (pp) Rv2848c" source="275" target="279" weight="943.0" weightOut="943.0" weigthIn="943.0" countOut="1.0" countIn="1.0">
<att type="string" name="edge.targetArrowShape" value="DIAMOND"/>
<att type="string" name="shared_name" value="Rv0255c (pp) Rv2848c"/></edge>
<edge label="Rv0255c (pp) Rv2849c" source="275" target="280" weight="989.0" weightOut="989.0" weigthIn="989.0" countOut="1.0" countIn="1.0">
<att type="string" name="edge.targetArrowShape" value="DIAMOND"/>
<att type="string" name="shared_name" value="Rv0255c (pp) Rv2849c"/></edge>
[truncated: 1,973,305 more chars]
