# Supplementary material for: SyNDI: synchronous network data integration framework
Source: BMC Bioinformatics. 2018 Nov 6;19:403. doi: 10.1186/s12859-018-2426-5 (PMC6219086; doi:10.1186/s12859-018-2426-5)
Supplement: Supplementary file 7 — This additional file is a zip package that contains all files and folder that used to generate Fig. 10. Detailed descriptions of each of these files and folders are presented in a README file included in this zip package. (ZIP 16.9 MB) [file 12859_2018_2426_MOESM7_ESM.zip › Additional_file_7/Nets/H37Rv_string_exp2.xgmml]

<?xml version="1.0" encoding="UTF-8"?>
<graph xmlns="http://www.cs.rpi.edu/XGMML" xmlns:dc="http://purl.org/dc/elements/1.1/" xmlns:xlink="http://www.w3.org/1999/xlink" xmlns:cy="http://www.cytoscape.org" label="out">
<att name="GRAPH_VIEW_CENTER_X" value="2074.3988037109375"/><att name="GRAPH_VIEW_CENTER_Y" value="2074.3988037109375"/>
<node id="0" label="Rv1864c" aliasName="Rv1864c"><graphics x="239.90985107421875" y="957.3518676757812"/><att type="string" name="shared_name" value="Rv1864c"/></node>
<node id="1" label="Rv2504c" aliasName="scoA"><graphics x="988.9729614257812" y="720.4962844848633"/><att type="string" name="shared_name" value="Rv2504c"/></node>
<node id="2" label="Rv0208c" aliasName="trmB"><graphics x="2066.6461181640625" y="213.30532836914062"/><att type="string" name="shared_name" value="Rv0208c"/></node>
<node id="3" label="Rv0113" aliasName="gmhA"><graphics x="1974.1506805419922" y="579.6872863769531"/><att type="string" name="shared_name" value="Rv0113"/></node>
<node id="4" label="Rv2166c" aliasName="Rv2166c"><graphics x="652.7514190673828" y="360.4956970214844"/><att type="string" name="shared_name" value="Rv2166c"/></node>
<node id="5" label="Rv0110" aliasName="Rv0110"><graphics x="1829.489601135254" y="682.3778381347656"/><att type="string" name="shared_name" value="Rv0110"/></node>
<node id="6" label="Rv3356c" aliasName="folD"><graphics x="477.7947692871094" y="1066.6443786621094"/><att type="string" name="shared_name" value="Rv3356c"/></node>
<node id="7" label="Rv0114" aliasName="gmhB"><graphics x="211.1031494140625" y="10.0"/><att type="string" name="shared_name" value="Rv0114"/></node>
<node id="8" label="Rv0820" aliasName="phoT"><graphics x="888.0728034973145" y="1095.9679565429688"/><att type="string" name="shared_name" value="Rv0820"/></node>
<node id="9" label="Rv3441c" aliasName="glmM"><graphics x="414.1234436035156" y="1139.0186767578125"/><att type="string" name="shared_name" value="Rv3441c"/></node>
<node id="10" label="Rv2995c" aliasName="leuB"><graphics x="1893.1666259765625" y="43.663726806640625"/><att type="string" name="shared_name" value="Rv2995c"/></node>
<node id="11" label="Rv3842c" aliasName="glpQ1"><graphics x="686.2657928466797" y="1549.78271484375"/><att type="string" name="shared_name" value="Rv3842c"/></node>
<node id="12" label="Rv0143c" aliasName="Rv0143c"><graphics x="322.28240966796875" y="1244.5833129882812"/><att type="string" name="shared_name" value="Rv0143c"/></node>
<node id="13" label="Rv3838c" aliasName="pheA"><graphics x="877.2681713104248" y="1322.3950500488281"/><att type="string" name="shared_name" value="Rv3838c"/></node>
<node id="14" label="Rv2916c" aliasName="ffh"><graphics x="648.2748565673828" y="477.6659240722656"/><att type="string" name="shared_name" value="Rv2916c"/></node>
<node id="15" label="Rv2580c" aliasName="hisS"><graphics x="1427.5127563476562" y="1486.5376586914062"/><att type="string" name="shared_name" value="Rv2580c"/></node>
<node id="16" label="Rv3102c" aliasName="ftsE"><graphics x="808.2755889892578" y="407.4166259765625"/><att type="string" name="shared_name" value="Rv3102c"/></node>
<node id="17" label="Rv2165c" aliasName="mraW"><graphics x="735.3815994262695" y="392.14288330078125"/><att type="string" name="shared_name" value="Rv2165c"/></node>
<node id="18" label="Rv0125" aliasName="pepA"><graphics x="1049.482650756836" y="917.6448516845703"/><att type="string" name="shared_name" value="Rv0125"/></node>
<node id="19" label="Rv2259" aliasName="adhE2"><graphics x="844.3440856933594" y="1097.3670043945312"/><att type="string" name="shared_name" value="Rv2259"/></node>
<node id="20" label="Rv2793c" aliasName="truB"><graphics x="250.3665771484375" y="566.8165283203125"/><att type="string" name="shared_name" value="Rv2793c"/></node>
<node id="21" label="Rv1121" aliasName="zwf1"><graphics x="645.2582702636719" y="390.85650634765625"/><att type="string" name="shared_name" value="Rv1121"/></node>
<node id="22" label="Rv2252" aliasName="Rv2252"><graphics x="861.5433636903763" y="756.231575012207"/><att type="string" name="shared_name" value="Rv2252"/></node>
<node id="23" label="Rv3019c" aliasName="esxR"><graphics x="2026.169319152832" y="664.8844299316406"/><att type="string" name="shared_name" value="Rv3019c"/></node>
<node id="24" label="Rv0843" aliasName="Rv0843"><graphics x="726.5567626953125" y="1419.8307495117188"/><att type="string" name="shared_name" value="Rv0843"/></node>
<node id="25" label="Rv1110" aliasName="ispH"><graphics x="1796.6649169921875" y="702.5345764160156"/><att type="string" name="shared_name" value="Rv1110"/></node>
<node id="26" label="Rv2241" aliasName="aceE"><graphics x="821.627613067627" y="913.3843231201172"/><att type="string" name="shared_name" value="Rv2241"/></node>
<node id="27" label="Rv2244" aliasName="acpP"><graphics x="706.0863189697266" y="721.7939147949219"/><att type="string" name="shared_name" value="Rv2244"/></node>
<node id="28" label="Rv2245" aliasName="kasA"><graphics x="859.1357268095016" y="1004.1980590820312"/><att type="string" name="shared_name" value="Rv2245"/></node>
<node id="29" label="Rv2773c" aliasName="dapB"><graphics x="854.6273741722107" y="519.0530395507812"/><att type="string" name="shared_name" value="Rv2773c"/></node>
<node id="30" label="Rv1112" aliasName="Rv1112"><graphics x="1809.7469482421875" y="238.32656860351562"/><att type="string" name="shared_name" value="Rv1112"/></node>
<node id="31" label="Rv0764c" aliasName="cyp51"><graphics x="623.2066192626953" y="1288.0367126464844"/><att type="string" name="shared_name" value="Rv0764c"/></node>
<node id="32" label="Rv2453c" aliasName="mobA"><graphics x="159.4063720703125" y="1064.4385070800781"/><att type="string" name="shared_name" value="Rv2453c"/></node>
<node id="33" label="Rv2503c" aliasName="scoB"><graphics x="1009.9129943847656" y="690.1681823730469"/><att type="string" name="shared_name" value="Rv2503c"/></node>
<node id="34" label="Rv0838" aliasName="lpqR"><graphics x="492.6023864746094" y="847.353193283081"/><att type="string" name="shared_name" value="Rv0838"/></node>
<node id="35" label="Rv2996c" aliasName="serA1"><graphics x="361.7789001464844" y="1124.1335144042969"/><att type="string" name="shared_name" value="Rv2996c"/></node>
<node id="36" label="Rv3442c" aliasName="rpsI"><graphics x="139.38250732421875" y="809.8148698806763"/><att type="string" name="shared_name" value="Rv3442c"/></node>
<node id="37" label="Rv2701c" aliasName="suhB"><graphics x="648.0974578857422" y="1021.1705017089844"/><att type="string" name="shared_name" value="Rv2701c"/></node>
<node id="38" label="Rv1316c" aliasName="ogt"><graphics x="540.5227661132812" y="688.2913513183594"/><att type="string" name="shared_name" value="Rv1316c"/></node>
<node id="39" label="Rv2234" aliasName="ptpA"><graphics x="185.07525634765625" y="606.0883026123047"/><att type="string" name="shared_name" value="Rv2234"/></node>
<node id="40" label="Rv1530" aliasName="adh"><graphics x="757.0091018676758" y="1135.6033020019531"/><att type="string" name="shared_name" value="Rv1530"/></node>
<node id="41" label="Rv0422c" aliasName="thiD"><graphics x="877.3332462310791" y="184.4178466796875"/><att type="string" name="shared_name" value="Rv0422c"/></node>
<node id="42" label="Rv2726c" aliasName="dapF"><graphics x="1949.2640380859375" y="702.5345764160156"/><att type="string" name="shared_name" value="Rv2726c"/></node>
<node id="43" label="Rv1354c" aliasName="Rv1354c"><graphics x="2020.001953125" y="503.1048583984375"/><att type="string" name="shared_name" value="Rv1354c"/></node>
<node id="44" label="Rv2307c" aliasName="Rv2307c"><graphics x="774.5816955566406" y="1076.7462768554688"/><att type="string" name="shared_name" value="Rv2307c"/></node>
<node id="45" label="Rv1539" aliasName="lspA"><graphics x="754.3448638916016" y="1221.849853515625"/><att type="string" name="shared_name" value="Rv1539"/></node>
<node id="46" label="Rv1537" aliasName="dinX"><graphics x="816.7233085632324" y="1046.7004089355469"/><att type="string" name="shared_name" value="Rv1537"/></node>
<node id="47" label="Rv0157" aliasName="pntB"><graphics x="1962.9642333984375" y="183.53607177734375"/><att type="string" name="shared_name" value="Rv0157"/></node>
<node id="48" label="Rv1536" aliasName="ileS"><graphics x="732.5222930908203" y="817.875006198883"/><att type="string" name="shared_name" value="Rv1536"/></node>
<node id="49" label="Rv0155" aliasName="pntAa"><graphics x="1969.908203125" y="152.44952392578125"/><att type="string" name="shared_name" value="Rv0155"/></node>
<node id="50" label="Rv0480c" aliasName="Rv0480c"><graphics x="740.4985885620117" y="1025.728744506836"/><att type="string" name="shared_name" value="Rv0480c"/></node>
<node id="51" label="Rv2584c" aliasName="apt"><graphics x="611.5569763183594" y="1011.4450073242188"/><att type="string" name="shared_name" value="Rv2584c"/></node>
<node id="52" label="Rv3291c" aliasName="Rv3291c"><graphics x="998.2201995849609" y="890.7919387817383"/><att type="string" name="shared_name" value="Rv3291c"/></node>
<node id="53" label="Rv3012c" aliasName="gatC"><graphics x="1064.3696746826172" y="1273.321044921875"/><att type="string" name="shared_name" value="Rv3012c"/></node>
<node id="54" label="Rv3014c" aliasName="ligA"><graphics x="1177.038818359375" y="722.7141799926758"/><att type="string" name="shared_name" value="Rv3014c"/></node>
<node id="55" label="Rv2727c" aliasName="miaA"><graphics x="722.281494140625" y="1113.9737548828125"/><att type="string" name="shared_name" value="Rv2727c"/></node>
<node id="56" label="Rv3813c" aliasName="Rv3813c"><graphics x="1861.3323364257812" y="734.6632385253906"/><att type="string" name="shared_name" value="Rv3813c"/></node>
<node id="57" label="Rv0630c" aliasName="recB"><graphics x="871.5376510620117" y="861.2198028564453"/><att type="string" name="shared_name" value="Rv0630c"/></node>
<node id="58" label="Rv2430c" aliasName="PPE41"><graphics x="1761.772705078125" y="644.8844299316406"/><att type="string" name="shared_name" value="Rv2430c"/></node>
<node id="59" label="Rv0337c" aliasName="aspC"><graphics x="559.2417297363281" y="1015.5799865722656"/><att type="string" name="shared_name" value="Rv0337c"/></node>
<node id="60" label="Rv2501c" aliasName="accA1"><graphics x="1079.4202270507812" y="697.6569671630859"/><att type="string" name="shared_name" value="Rv2501c"/></node>
<node id="61" label="Rv2583c" aliasName="relA"><graphics x="394.56488037109375" y="756.0325393676758"/><att type="string" name="shared_name" value="Rv2583c"/></node>
<node id="62" label="Rv0357c" aliasName="purA"><graphics x="519.1367492675781" y="995.0676727294922"/><att type="string" name="shared_name" value="Rv0357c"/></node>
<node id="63" label="Rv2431c" aliasName="PE25"><graphics x="1738.251953125" y="624.8851623535156"/><att type="string" name="shared_name" value="Rv2431c"/></node>
<node id="64" label="Rv1932" aliasName="tpx"><graphics x="965.9720916748047" y="853.5891590118408"/><att type="string" name="shared_name" value="Rv1932"/></node>
<node id="65" label="Rv0809" aliasName="purM"><graphics x="652.4881591796875" y="1061.4486694335938"/><att type="string" name="shared_name" value="Rv0809"/></node>
<node id="66" label="Rv0808" aliasName="purF"><graphics x="680.2868499755859" y="1157.5782470703125"/><att type="string" name="shared_name" value="Rv0808"/></node>
<node id="67" label="Rv1511" aliasName="gmdA"><graphics x="926.7698745727539" y="942.5762710571289"/><att type="string" name="shared_name" value="Rv1511"/></node>
<node id="68" label="Rv1512" aliasName="epiA"><graphics x="954.0186080932617" y="971.1801452636719"/><att type="string" name="shared_name" value="Rv1512"/></node>
<node id="69" label="Rv3100c" aliasName="smpB"><graphics x="1076.0794067382812" y="744.7957916259766"/><att type="string" name="shared_name" value="Rv3100c"/></node>
<node id="70" label="Rv2417c" aliasName="Rv2417c"><graphics x="598.30859375" y="803.1009654998779"/><att type="string" name="shared_name" value="Rv2417c"/></node>
<node id="71" label="Rv2031c" aliasName="hspX"><graphics x="1962.8475341796875" y="264.54888916015625"/><att type="string" name="shared_name" value="Rv2031c"/></node>
<node id="72" label="Rv2918c" aliasName="glnD"><graphics x="894.3335723876953" y="1559.0535888671875"/><att type="string" name="shared_name" value="Rv2918c"/></node>
<node id="73" label="Rv0803" aliasName="purL"><graphics x="2025.931692123413" y="600.0493698120117"/><att type="string" name="shared_name" value="Rv0803"/></node>
<node id="74" label="Rv0800" aliasName="pepC"><graphics x="811.6175422668457" y="1487.1263427734375"/><att type="string" name="shared_name" value="Rv0800"/></node>
<node id="75" label="Rv3535c" aliasName="Rv3535c"><graphics x="1999.696517944336" y="418.7608947753906"/><att type="string" name="shared_name" value="Rv3535c"/></node>
<node id="76" label="Rv1901" aliasName="cinA"><graphics x="646.78271484375" y="643.8034973144531"/><att type="string" name="shared_name" value="Rv1901"/></node>
<node id="77" label="Rv2725c" aliasName="hflX"><graphics x="1452.328125" y="912.4467163085938"/><att type="string" name="shared_name" value="Rv2725c"/></node>
<node id="78" label="Rv0147" aliasName="Rv0147"><graphics x="2069.07080078125" y="41.8829345703125"/><att type="string" name="shared_name" value="Rv0147"/></node>
<node id="79" label="Rv2471" aliasName="aglA"><graphics x="511.11712646484375" y="1111.863525390625"/><att type="string" name="shared_name" value="Rv2471"/></node>
<node id="80" label="Rv2457c" aliasName="clpX"><graphics x="896.7650680541992" y="1001.5832824707031"/><att type="string" name="shared_name" value="Rv2457c"/></node>
<node id="81" label="Rv1608c" aliasName="bcpB"><graphics x="795.7413635253906" y="751.5387954711914"/><att type="string" name="shared_name" value="Rv1608c"/></node>
<node id="82" label="Rv2919c" aliasName="glnB"><graphics x="875.7425804138184" y="1521.8049926757812"/><att type="string" name="shared_name" value="Rv2919c"/></node>
<node id="83" label="Rv2581c" aliasName="Rv2581c"><graphics x="731.4455413818359" y="1610.3469848632812"/><att type="string" name="shared_name" value="Rv2581c"/></node>
<node id="84" label="Rv3534c" aliasName="Rv3534c"><graphics x="2025.1214447021484" y="399.4878234863281"/><att type="string" name="shared_name" value="Rv3534c"/></node>
<node id="85" label="Rv2109c" aliasName="prcA"><graphics x="1815.90625" y="644.1640663146973"/><att type="string" name="shared_name" value="Rv2109c"/></node>
<node id="86" label="Rv1080c" aliasName="greA"><graphics x="1902.3248291015625" y="503.5312805175781"/><att type="string" name="shared_name" value="Rv1080c"/></node>
<node id="87" label="Rv2372c" aliasName="Rv2372c"><graphics x="279.4649658203125" y="670.6169281005859"/><att type="string" name="shared_name" value="Rv2372c"/></node>
<node id="88" label="Rv3460c" aliasName="rpsM"><graphics x="152.971923828125" y="578.2209930419922"/><att type="string" name="shared_name" value="Rv3460c"/></node>
<node id="89" label="Rv2467" aliasName="pepN"><graphics x="732.9167785644531" y="749.9265823364258"/><att type="string" name="shared_name" value="Rv2467"/></node>
<node id="90" label="Rv3710" aliasName="leuA"><graphics x="2061.823974609375" y="106.6480712890625"/><att type="string" name="shared_name" value="Rv3710"/></node>
<node id="91" label="Rv0904c" aliasName="accD3"><graphics x="1048.6488952636719" y="690.5140838623047"/><att type="string" name="shared_name" value="Rv0904c"/></node>
<node id="92" label="Rv2069" aliasName="sigC"><graphics x="490.7690124511719" y="513.5578002929688"/><att type="string" name="shared_name" value="Rv2069"/></node>
<node id="93" label="Rv0896" aliasName="gltA"><graphics x="812.0507545471191" y="1449.9288940429688"/><att type="string" name="shared_name" value="Rv0896"/></node>
<node id="94" label="Rv3461c" aliasName="rpmJ"><graphics x="1957.9951171875" y="472.2718811035156"/><att type="string" name="shared_name" value="Rv3461c"/></node>
<node id="95" label="Rv3051c" aliasName="nrdE"><graphics x="503.8929138183594" y="267.2249755859375"/><att type="string" name="shared_name" value="Rv3051c"/></node>
<node id="96" label="Rv0392c" aliasName="ndhA"><graphics x="367.83758544921875" y="915.143928527832"/><att type="string" name="shared_name" value="Rv0392c"/></node>
<node id="97" label="Rv2458" aliasName="mmuM"><graphics x="1238.1400756835938" y="682.8892211914062"/><att type="string" name="shared_name" value="Rv2458"/></node>
<node id="98" label="Rv1940" aliasName="ribA1"><graphics x="2009.5164184570312" y="234.65789794921875"/><att type="string" name="shared_name" value="Rv1940"/></node>
<node id="99" label="Rv0391" aliasName="metZ"><graphics x="684.140869140625" y="1193.5638427734375"/><att type="string" name="shared_name" value="Rv0391"/></node>
<node id="100" label="Rv3010c" aliasName="pfkA"><graphics x="277.1309814453125" y="948.4890518188477"/><att type="string" name="shared_name" value="Rv3010c"/></node>
<node id="101" label="Rv2374c" aliasName="hrcA"><graphics x="402.0918884277344" y="726.685905456543"/><att type="string" name="shared_name" value="Rv2374c"/></node>
<node id="102" label="Rv2976c" aliasName="ung"><graphics x="458.0374755859375" y="298.34771728515625"/><att type="string" name="shared_name" value="Rv2976c"/></node>
<node id="103" label="Rv3462c" aliasName="infA"><graphics x="1221.4647216796875" y="1167.5393676757812"/><att type="string" name="shared_name" value="Rv3462c"/></node>
<node id="104" label="Rv2833c" aliasName="ugpB"><graphics x="739.9445495605469" y="945.0914001464844"/><att type="string" name="shared_name" value="Rv2833c"/></node>
<node id="105" label="Rv0389" aliasName="purT"><graphics x="1891.3323364257812" y="734.6632385253906"/><att type="string" name="shared_name" value="Rv0389"/></node>
<node id="106" label="Rv2607" aliasName="pdxH"><graphics x="1695.303466796875" y="956.6096954345703"/><att type="string" name="shared_name" value="Rv2607"/></node>
<node id="107" label="Rv3045" aliasName="adhC"><graphics x="599.8939208984375" y="454.4937744140625"/><att type="string" name="shared_name" value="Rv3045"/></node>
<node id="108" label="Rv3011c" aliasName="gatA"><graphics x="1042.9654235839844" y="1290.2088012695312"/><att type="string" name="shared_name" value="Rv3011c"/></node>
<node id="109" label="Rv0570" aliasName="nrdZ"><graphics x="916.6826515197754" y="622.2263793945312"/><att type="string" name="shared_name" value="Rv0570"/></node>
<node id="110" label="Rv2373c" aliasName="dnaJ2"><graphics x="1969.841552734375" y="295.3184814453125"/><att type="string" name="shared_name" value="Rv2373c"/></node>
<node id="111" label="Rv3063" aliasName="cstA"><graphics x="1505.240234375" y="928.3012542724609"/><att type="string" name="shared_name" value="Rv3063"/></node>
<node id="112" label="Rv1187" aliasName="rocA"><graphics x="700.5516662597656" y="1084.3493957519531"/><att type="string" name="shared_name" value="Rv1187"/></node>
<node id="113" label="Rv2238c" aliasName="ahpE"><graphics x="855.5343022346497" y="816.4195241928101"/><att type="string" name="shared_name" value="Rv2238c"/></node>
<node id="114" label="Rv3579c" aliasName="Rv3579c"><graphics x="722.3995819091797" y="775.6354598999023"/><att type="string" name="shared_name" value="Rv3579c"/></node>
<node id="115" label="Rv0992c" aliasName="Rv0992c"><graphics x="557.6924438476562" y="276.77484130859375"/><att type="string" name="shared_name" value="Rv0992c"/></node>
<node id="116" label="Rv2748c" aliasName="ftsK"><graphics x="808.2698669433594" y="654.1557312011719"/><att type="string" name="shared_name" value="Rv2748c"/></node>
<node id="117" label="Rv0183" aliasName="Rv0183"><graphics x="519.263671875" y="640.1646118164062"/><att type="string" name="shared_name" value="Rv0183"/></node>
<node id="118" label="Rv2436" aliasName="rbsK"><graphics x="828.0615577697754" y="1165.8338012695312"/><att type="string" name="shared_name" value="Rv2436"/></node>
<node id="119" label="Rv3056" aliasName="dinP"><graphics x="846.0849514007568" y="967.9466094970703"/><att type="string" name="shared_name" value="Rv3056"/></node>
<node id="120" label="Rv1449c" aliasName="tkt"><graphics x="670.60107421875" y="470.843994140625"/><att type="string" name="shared_name" value="Rv1449c"/></node>
<node id="121" label="Rv2225" aliasName="panB"><graphics x="613.3349761962891" y="342.9732666015625"/><att type="string" name="shared_name" value="Rv2225"/></node>
<node id="122" label="Rv2211c" aliasName="gcvT"><graphics x="384.439453125" y="1093.9502563476562"/><att type="string" name="shared_name" value="Rv2211c"/></node>
<node id="123" label="Rv2058c" aliasName="rpmB"><graphics x="965.0378189086914" y="132.07318115234375"/><att type="string" name="shared_name" value="Rv2058c"/></node>
<node id="124" label="Rv2866" aliasName="Rv2866"><graphics x="1766.6649169921875" y="702.5345764160156"/><att type="string" name="shared_name" value="Rv2866"/></node>
<node id="125" label="Rv2220" aliasName="glnA1"><graphics x="1829.580078125" y="762.7291564941406"/><att type="string" name="shared_name" value="Rv2220"/></node>
<node id="126" label="Rv0860" aliasName="fadB"><graphics x="480.3808898925781" y="695.9938201904297"/><att type="string" name="shared_name" value="Rv0860"/></node>
<node id="127" label="Rv3607c" aliasName="folB"><graphics x="1449.4613037109375" y="1525.4951171875"/><att type="string" name="shared_name" value="Rv3607c"/></node>
<node id="128" label="Rv2865" aliasName="Rv2865"><graphics x="1738.251953125" y="714.6632385253906"/><att type="string" name="shared_name" value="Rv2865"/></node>
<node id="129" label="Rv0865" aliasName="mog"><graphics x="137.92413330078125" y="1042.9993896484375"/><att type="string" name="shared_name" value="Rv0865"/></node>
<node id="130" label="Rv0866" aliasName="moaE2"><graphics x="1089.6989440917969" y="1038.7204132080078"/><att type="string" name="shared_name" value="Rv0866"/></node>
<node id="131" label="Rv0362" aliasName="mgtE"><graphics x="488.99603271484375" y="794.2155361175537"/><att type="string" name="shared_name" value="Rv0362"/></node>
<node id="132" label="Rv2428" aliasName="ahpC"><graphics x="778.5860290527344" y="781.0948104858398"/><att type="string" name="shared_name" value="Rv2428"/></node>
<node id="133" label="Rv2839c" aliasName="infB"><graphics x="810.3317260742188" y="560.151611328125"/><att type="string" name="shared_name" value="Rv2839c"/></node>
<node id="134" label="Rv2613c" aliasName="Rv2613c"><graphics x="678.5206451416016" y="1076.7032012939453"/><att type="string" name="shared_name" value="Rv2613c"/></node>
<node id="135" label="Rv3709c" aliasName="ask"><graphics x="603.5767822265625" y="910.6269760131836"/><att type="string" name="shared_name" value="Rv3709c"/></node>
<node id="136" label="Rv2210c" aliasName="ilvE"><graphics x="631.1217041015625" y="923.8428955078125"/><att type="string" name="shared_name" value="Rv2210c"/></node>
<node id="137" label="Rv2213" aliasName="pepB"><graphics x="957.6821594238281" y="1185.9472045898438"/><att type="string" name="shared_name" value="Rv2213"/></node>
<node id="138" label="Rv3608c" aliasName="folP1"><graphics x="971.4714584350586" y="1116.8821716308594"/><att type="string" name="shared_name" value="Rv3608c"/></node>
<node id="139" label="Rv1164" aliasName="narI"><graphics x="94.51513671875" y="1131.9635314941406"/><att type="string" name="shared_name" value="Rv1164"/></node>
<node id="140" label="Rv1165" aliasName="typA"><graphics x="774.3302688598633" y="411.5924072265625"/><att type="string" name="shared_name" value="Rv1165"/></node>
<node id="141" label="Rv1162" aliasName="narH"><graphics x="143.690185546875" y="1164.0540466308594"/><att type="string" name="shared_name" value="Rv1162"/></node>
<node id="142" label="Rv2855" aliasName="mtr"><graphics x="959.0984115600586" y="881.1714668273926"/><att type="string" name="shared_name" value="Rv2855"/></node>
<node id="143" label="Rv1163" aliasName="narJ"><graphics x="116.4658203125" y="1192.0318298339844"/><att type="string" name="shared_name" value="Rv1163"/></node>
<node id="144" label="Rv2216" aliasName="Rv2216"><graphics x="158.36175537109375" y="543.9860534667969"/><att type="string" name="shared_name" value="Rv2216"/></node>
<node id="145" label="Rv2215" aliasName="dlaT"><graphics x="719.7960052490234" y="1532.4296875"/><att type="string" name="shared_name" value="Rv2215"/></node>
<node id="146" label="Rv2439c" aliasName="proB"><graphics x="510.851806640625" y="678.1449890136719"/><att type="string" name="shared_name" value="Rv2439c"/></node>
<node id="147" label="Rv2218" aliasName="lipA"><graphics x="1451.165771484375" y="975.1902313232422"/><att type="string" name="shared_name" value="Rv2218"/></node>
<node id="148" label="Rv2217" aliasName="lipB"><graphics x="274.6463623046875" y="1123.0899353027344"/><att type="string" name="shared_name" value="Rv2217"/></node>
<node id="149" label="Rv0351" aliasName="grpE"><graphics x="342.64892578125" y="827.6813621520996"/><att type="string" name="shared_name" value="Rv0351"/></node>
<node id="150" label="Rv0350" aliasName="dnaK"><graphics x="374.9986572265625" y="810.1624269485474"/><att type="string" name="shared_name" value="Rv0350"/></node>
<node id="151" label="Rv0353" aliasName="hspR"><graphics x="850.1275043487549" y="670.4013824462891"/><att type="string" name="shared_name" value="Rv0353"/></node>
<node id="152" label="Rv0352" aliasName="dnaJ1"><graphics x="1955.967041015625" y="234.65789794921875"/><att type="string" name="shared_name" value="Rv0352"/></node>
<node id="153" label="Rv2614c" aliasName="thrS"><graphics x="1829.6875915527344" y="738.6147766113281"/><att type="string" name="shared_name" value="Rv2614c"/></node>
<node id="154" label="Rv3708c" aliasName="asd"><graphics x="585.9420166015625" y="846.5170574188232"/><att type="string" name="shared_name" value="Rv3708c"/></node>
<node id="155" label="Rv1447c" aliasName="zwf2"><graphics x="653.4726409912109" y="417.1759033203125"/><att type="string" name="shared_name" value="Rv1447c"/></node>
<node id="156" label="Rv3285" aliasName="accA3"><graphics x="1092.5113677978516" y="680.6151123046875"/><att type="string" name="shared_name" value="Rv3285"/></node>
<node id="157" label="Rv1708" aliasName="Rv1708"><graphics x="1851.8648681640625" y="341.3655090332031"/><att type="string" name="shared_name" value="Rv1708"/></node>
<node id="158" label="Rv2993c" aliasName="Rv2993c"><graphics x="517.5909118652344" y="816.7865152359009"/><att type="string" name="shared_name" value="Rv2993c"/></node>
<node id="159" label="Rv1701" aliasName="xerD"><graphics x="2041.8534698486328" y="762.7291564941406"/><att type="string" name="shared_name" value="Rv1701"/></node>
<node id="160" label="Rv3715c" aliasName="recR"><graphics x="334.10919189453125" y="790.2598419189453"/><att type="string" name="shared_name" value="Rv3715c"/></node>
<node id="161" label="Rv2837c" aliasName="Rv2837c"><graphics x="705.0800933837891" y="506.92352294921875"/><att type="string" name="shared_name" value="Rv2837c"/></node>
<node id="162" label="Rv1161" aliasName="narG"><graphics x="126.52093505859375" y="1109.4994201660156"/><att type="string" name="shared_name" value="Rv1161"/></node>
<node id="163" label="Rv0871" aliasName="cspB"><graphics x="2042.7753295898438" y="734.6632385253906"/><att type="string" name="shared_name" value="Rv0871"/></node>
<node id="164" label="Rv1622c" aliasName="cydB"><graphics x="1944.7262268066406" y="530.2535705566406"/><att type="string" name="shared_name" value="Rv1622c"/></node>
<node id="165" label="Rv3073c" aliasName="Rv3073c"><graphics x="960.7703170776367" y="700.7726287841797"/><att type="string" name="shared_name" value="Rv3073c"/></node>
<node id="166" label="Rv2973c" aliasName="recG"><graphics x="459.013671875" y="399.0690002441406"/><att type="string" name="shared_name" value="Rv2973c"/></node>
<node id="167" label="Rv3296" aliasName="lhr"><graphics x="561.1250610351562" y="419.2353820800781"/><att type="string" name="shared_name" value="Rv3296"/></node>
<node id="168" label="Rv1997" aliasName="ctpF"><graphics x="742.3349304199219" y="866.2278671264648"/><att type="string" name="shared_name" value="Rv1997"/></node>
<node id="169" label="Rv3297" aliasName="nei"><graphics x="1738.251953125" y="579.6872863769531"/><att type="string" name="shared_name" value="Rv3297"/></node>
<node id="170" label="Rv2992c" aliasName="gltX"><graphics x="414.9743957519531" y="376.0001525878906"/><att type="string" name="shared_name" value="Rv2992c"/></node>
<node id="171" label="Rv1711" aliasName="Rv1711"><graphics x="1854.9484634399414" y="664.8844299316406"/><att type="string" name="shared_name" value="Rv1711"/></node>
<node id="172" label="Rv1710" aliasName="Rv1710"><graphics x="928.0118789672852" y="203.26837158203125"/><att type="string" name="shared_name" value="Rv1710"/></node>
<node id="173" label="Rv1713" aliasName="engA"><graphics x="152.3406982421875" y="760.1121215820312"/><att type="string" name="shared_name" value="Rv1713"/></node>
<node id="174" label="Rv1445c" aliasName="devB"><graphics x="667.635498046875" y="1261.2874450683594"/><att type="string" name="shared_name" value="Rv1445c"/></node>
<node id="175" label="Rv2163c" aliasName="pbpB"><graphics x="705.8016662597656" y="853.0812377929688"/><att type="string" name="shared_name" value="Rv2163c"/></node>
<node id="176" label="Rv0334" aliasName="rmlA"><graphics x="894.2953491210938" y="1209.6112365722656"/><att type="string" name="shared_name" value="Rv0334"/></node>
<node id="177" label="Rv0639" aliasName="nusG"><graphics x="516.5509338378906" y="1056.985580444336"/><att type="string" name="shared_name" value="Rv0639"/></node>
<node id="178" label="Rv3458c" aliasName="rpsD"><graphics x="226.8427734375" y="637.6541748046875"/><att type="string" name="shared_name" value="Rv3458c"/></node>
<node id="179" label="Rv0823c" aliasName="Rv0823c"><graphics x="449.5245361328125" y="362.5704040527344"/><att type="string" name="shared_name" value="Rv0823c"/></node>
<node id="180" label="Rv3667" aliasName="acs"><graphics x="409.9172668457031" y="1007.08154296875"/><att type="string" name="shared_name" value="Rv3667"/></node>
<node id="181" label="Rv2368c" aliasName="phoH1"><graphics x="2057.07861328125" y="182.86306762695312"/><att type="string" name="shared_name" value="Rv2368c"/></node>
<node id="182" label="Rv3284" aliasName="Rv3284"><graphics x="133.77337646484375" y="639.4074249267578"/><att type="string" name="shared_name" value="Rv3284"/></node>
<node id="183" label="Rv1017c" aliasName="prsA"><graphics x="841.1430568695068" y="1120.4627990722656"/><att type="string" name="shared_name" value="Rv1017c"/></node>
<node id="184" label="Rv2575" aliasName="Rv2575"><graphics x="100.54498291015625" y="816.7845621109009"/><att type="string" name="shared_name" value="Rv2575"/></node>
<node id="185" label="Rv2153c" aliasName="murG"><graphics x="1124.1800537109375" y="903.6972045898438"/><att type="string" name="shared_name" value="Rv2153c"/></node>
<node id="186" label="Rv3417c" aliasName="groEL"><graphics x="906.3031120300293" y="184.1025390625"/><att type="string" name="shared_name" value="Rv3417c"/></node>
<node id="187" label="Rv1538c" aliasName="ansA"><graphics x="1338.4601745605469" y="1261.83740234375"/><att type="string" name="shared_name" value="Rv1538c"/></node>
<node id="188" label="Rv3644c" aliasName="Rv3644c"><graphics x="786.8301391601562" y="827.1791496276855"/><att type="string" name="shared_name" value="Rv3644c"/></node>
<node id="189" label="Rv3457c" aliasName="rpoA"><graphics x="1106.1697387695312" y="496.1487731933594"/><att type="string" name="shared_name" value="Rv3457c"/></node>
<node id="190" label="Rv3676" aliasName="Rv3676"><graphics x="1124.4027404785156" y="451.4512939453125"/><att type="string" name="shared_name" value="Rv3676"/></node>
<node id="191" label="Rv0440" aliasName="groEL"><graphics x="909.6423988342285" y="229.59747314453125"/><att type="string" name="shared_name" value="Rv0440"/></node>
<node id="192" label="Rv1018c" aliasName="glmU"><graphics x="1845.90625" y="624.8851623535156"/><att type="string" name="shared_name" value="Rv1018c"/></node>
<node id="193" label="Rv2780" aliasName="ald"><graphics x="1955.967041015625" y="214.65789794921875"/><att type="string" name="shared_name" value="Rv2780"/></node>
<node id="194" label="Rv0641" aliasName="rplA"><graphics x="1154.5386352539062" y="652.0551300048828"/><att type="string" name="shared_name" value="Rv0641"/></node>
<node id="195" label="Rv0640" aliasName="rplK"><graphics x="609.4850006103516" y="715.3748016357422"/><att type="string" name="shared_name" value="Rv0640"/></node>
<node id="196" label="Rv2154c" aliasName="ftsW"><graphics x="677.7710723876953" y="869.3380355834961"/><att type="string" name="shared_name" value="Rv2154c"/></node>
<node id="197" label="Rv1623c" aliasName="cydA"><graphics x="1960.0887756347656" y="557.0623474121094"/><att type="string" name="shared_name" value="Rv1623c"/></node>
<node id="198" label="Rv3418c" aliasName="groES"><graphics x="907.8197402954102" y="158.40216064453125"/><att type="string" name="shared_name" value="Rv3418c"/></node>
<node id="199" label="Rv2092c" aliasName="helY"><graphics x="704.3499450683594" y="1605.4823608398438"/><att type="string" name="shared_name" value="Rv2092c"/></node>
<node id="200" label="Rv3583c" aliasName="Rv3583c"><graphics x="989.7812042236328" y="434.5210876464844"/><att type="string" name="shared_name" value="Rv3583c"/></node>
<node id="201" label="Rv0417" aliasName="thiG"><graphics x="938.1736679077148" y="174.26483154296875"/><att type="string" name="shared_name" value="Rv0417"/></node>
<node id="202" label="Rv2221c" aliasName="glnE"><graphics x="848.1757249832153" y="1466.9823608398438"/><att type="string" name="shared_name" value="Rv2221c"/></node>
<node id="203" label="Rv3582c" aliasName="ispD"><graphics x="1708.251953125" y="977.3854675292969"/><att type="string" name="shared_name" value="Rv3582c"/></node>
<node id="204" label="Rv3419c" aliasName="gcp"><graphics x="1018.3424682617188" y="414.8567199707031"/><att type="string" name="shared_name" value="Rv3419c"/></node>
<node id="205" label="Rv3646c" aliasName="topA"><graphics x="514.9056396484375" y="499.4303894042969"/><att type="string" name="shared_name" value="Rv3646c"/></node>
<node id="206" label="Rv2157c" aliasName="murF"><graphics x="981.8614501953125" y="962.0785064697266"/><att type="string" name="shared_name" value="Rv2157c"/></node>
<node id="207" label="Rv2894c" aliasName="xerC"><graphics x="2072.6837005615234" y="764.3745422363281"/><att type="string" name="shared_name" value="Rv2894c"/></node>
<node id="208" label="Rv3696c" aliasName="glpK"><graphics x="528.2838134765625" y="340.1778869628906"/><att type="string" name="shared_name" value="Rv3696c"/></node>
<node id="209" label="Rv0627" aliasName="Rv0627"><graphics x="1738.251953125" y="734.6632385253906"/><att type="string" name="shared_name" value="Rv0627"/></node>
<node id="210" label="Rv0626" aliasName="Rv0626"><graphics x="1768.0549926757812" y="742.7291564941406"/><att type="string" name="shared_name" value="Rv0626"/></node>
<node id="211" label="Rv3581c" aliasName="ispF"><graphics x="1420.787841796875" y="230.9527587890625"/><att type="string" name="shared_name" value="Rv3581c"/></node>
<node id="212" label="Rv2870c" aliasName="dxr"><graphics x="1258.5880737304688" y="419.3049621582031"/><att type="string" name="shared_name" value="Rv2870c"/></node>
<node id="213" label="Rv1699" aliasName="pyrG"><graphics x="1334.7324829101562" y="333.739501953125"/><att type="string" name="shared_name" value="Rv1699"/></node>
<node id="214" label="Rv1229c" aliasName="mrp"><graphics x="767.5038070678711" y="916.5446090698242"/><att type="string" name="shared_name" value="Rv1229c"/></node>
<node id="215" label="Rv3623" aliasName="lpqG"><graphics x="771.724250793457" y="315.4683532714844"/><att type="string" name="shared_name" value="Rv3623"/></node>
<node id="216" label="Rv3251c" aliasName="rubA"><graphics x="277.978759765625" y="763.1852416992188"/><att type="string" name="shared_name" value="Rv3251c"/></node>
<node id="217" label="Rv2746c" aliasName="pgsA3"><graphics x="429.6329040527344" y="740.3793029785156"/><att type="string" name="shared_name" value="Rv2746c"/></node>
<node id="218" label="Rv0384c" aliasName="clpB"><graphics x="450.23626708984375" y="654.6623077392578"/><att type="string" name="shared_name" value="Rv0384c"/></node>
<node id="219" label="Rv2959c" aliasName="Rv2959c"><graphics x="2016.5549011230469" y="642.9681701660156"/><att type="string" name="shared_name" value="Rv2959c"/></node>
<node id="220" label="Rv2158c" aliasName="murE"><graphics x="1085.1144409179688" y="912.4740905761719"/><att type="string" name="shared_name" value="Rv2158c"/></node>
<node id="221" label="Rv1292" aliasName="argS"><graphics x="859.6989829540253" y="1214.8082885742188"/><att type="string" name="shared_name" value="Rv1292"/></node>
<node id="222" label="Rv3628" aliasName="ppa"><graphics x="948.6438064575195" y="743.2491607666016"/><att type="string" name="shared_name" value="Rv3628"/></node>
<node id="223" label="Rv1293" aliasName="lysA"><graphics x="486.4348449707031" y="730.6302871704102"/><att type="string" name="shared_name" value="Rv1293"/></node>
<node id="224" label="Rv1692" aliasName="Rv1692"><graphics x="708.1056976318359" y="1324.1664733886719"/><att type="string" name="shared_name" value="Rv1692"/></node>
<node id="225" label="Rv1695" aliasName="ppnK"><graphics x="449.0612487792969" y="754.4198150634766"/><att type="string" name="shared_name" value="Rv1695"/></node>
<node id="226" label="Rv3279c" aliasName="birA"><graphics x="1379.1633911132812" y="675.5591278076172"/><att type="string" name="shared_name" value="Rv3279c"/></node>
<node id="227" label="Rv2852c" aliasName="mqo"><graphics x="946.885627746582" y="837.8177347183228"/><att type="string" name="shared_name" value="Rv2852c"/></node>
<node id="228" label="Rv3300c" aliasName="Rv3300c"><graphics x="889.3753242492676" y="437.9253234863281"/><att type="string" name="shared_name" value="Rv3300c"/></node>
<node id="229" label="Rv2533c" aliasName="nusB"><graphics x="1467.6228637695312" y="235.06988525390625"/><att type="string" name="shared_name" value="Rv2533c"/></node>
<node id="230" label="Rv0672" aliasName="fadE8"><graphics x="983.6328887939453" y="761.4261131286621"/><att type="string" name="shared_name" value="Rv0672"/></node>
<node id="231" label="Rv1286" aliasName="cysN"><graphics x="1925.0269165039062" y="579.6872863769531"/><att type="string" name="shared_name" value="Rv1286"/></node>
<node id="232" label="Rv1285" aliasName="cysD"><graphics x="1944.1506805419922" y="603.9502258300781"/><att type="string" name="shared_name" value="Rv1285"/></node>
<node id="233" label="Rv2890c" aliasName="rpsB"><graphics x="352.73590087890625" y="569.1649627685547"/><att type="string" name="shared_name" value="Rv2890c"/></node>
<node id="234" label="Rv1287" aliasName="Rv1287"><graphics x="1458.0111694335938" y="281.12603759765625"/><att type="string" name="shared_name" value="Rv1287"/></node>
<node id="235" label="Rv0670" aliasName="end"><graphics x="357.5526428222656" y="184.64923095703125"/><att type="string" name="shared_name" value="Rv0670"/></node>
<node id="236" label="Rv3250c" aliasName="rubB"><graphics x="193.3865966796875" y="725.2968063354492"/><att type="string" name="shared_name" value="Rv3250c"/></node>
<node id="237" label="Rv1689" aliasName="tyrS"><graphics x="526.8384094238281" y="782.630729675293"/><att type="string" name="shared_name" value="Rv1689"/></node>
<node id="238" label="Rv1201c" aliasName="Rv1201c"><graphics x="1787.0586242675781" y="559.6601867675781"/><att type="string" name="shared_name" value="Rv1201c"/></node>
<node id="239" label="Rv3674c" aliasName="nth"><graphics x="317.235107421875" y="142.12896728515625"/><att type="string" name="shared_name" value="Rv3674c"/></node>
<node id="240" label="Rv0973c" aliasName="accA2"><graphics x="1065.7415008544922" y="652.9963836669922"/><att type="string" name="shared_name" value="Rv0973c"/></node>
<node id="241" label="Rv1688" aliasName="mpg"><graphics x="1768.8751220703125" y="766.9844207763672"/><att type="string" name="shared_name" value="Rv1688"/></node>
<node id="242" label="Rv1014c" aliasName="pth"><graphics x="1828.1141357421875" y="707.8252258300781"/><att type="string" name="shared_name" value="Rv1014c"/></node>
<node id="243" label="Rv3054c" aliasName="Rv3054c"><graphics x="193.884521484375" y="766.1091957092285"/><att type="string" name="shared_name" value="Rv3054c"/></node>
<node id="244" label="Rv3227" aliasName="aroA"><graphics x="851.8967428207397" y="1158.4015808105469"/><att type="string" name="shared_name" value="Rv3227"/></node>
<node id="245" label="Rv3228" aliasName="Rv3228"><graphics x="1295.1039123535156" y="1369.6277465820312"/><att type="string" name="shared_name" value="Rv3228"/></node>
<node id="246" label="Rv0688" aliasName="Rv0688"><graphics x="230.27166748046875" y="741.5597305297852"/><att type="string" name="shared_name" value="Rv0688"/></node>
<node id="247" label="Rv0408" aliasName="pta"><graphics x="1876.3356170654297" y="634.5141906738281"/><att type="string" name="shared_name" value="Rv0408"/></node>
<node id="248" label="Rv0409" aliasName="ackA"><graphics x="518.4404907226562" y="716.0859985351562"/><att type="string" name="shared_name" value="Rv0409"/></node>
<node id="249" label="Rv1297" aliasName="rho"><graphics x="656.7088317871094" y="990.2155456542969"/><att type="string" name="shared_name" value="Rv1297"/></node>
<node id="250" label="Rv0684" aliasName="fusA1"><graphics x="1287.4369201660156" y="1414.8617553710938"/><att type="string" name="shared_name" value="Rv0684"/></node>
<node id="251" label="Rv0685" aliasName="tuf"><graphics x="441.764404296875" y="977.6563720703125"/><att type="string" name="shared_name" value="Rv0685"/></node>
<node id="252" label="Rv1296" aliasName="thrB"><graphics x="594.4061889648438" y="1001.0338745117188"/><att type="string" name="shared_name" value="Rv1296"/></node>
<node id="253" label="Rv1295" aliasName="thrC"><graphics x="1817.0586242675781" y="530.2535705566406"/><att type="string" name="shared_name" value="Rv1295"/></node>
<node id="254" label="Rv0682" aliasName="rpsL"><graphics x="878.1804962158203" y="775.7721061706543"/><att type="string" name="shared_name" value="Rv0682"/></node>
<node id="255" label="Rv1960c" aliasName="Rv1960c"><graphics x="1858.7447814941406" y="530.2535705566406"/><att type="string" name="shared_name" value="Rv1960c"/></node>
<node id="256" label="Rv0683" aliasName="rpsG"><graphics x="246.92376708984375" y="771.4279632568359"/><att type="string" name="shared_name" value="Rv0683"/></node>
<node id="257" label="Rv1294" aliasName="thrA"><graphics x="2008.7265625" y="183.53759765625"/><att type="string" name="shared_name" value="Rv1294"/></node>
<node id="258" label="Rv1299" aliasName="prfA"><graphics x="880.9037055969238" y="1280.2537536621094"/><att type="string" name="shared_name" value="Rv1299"/></node>
<node id="259" label="Rv0932c" aliasName="pstS2"><graphics x="1667.3132934570312" y="1006.5579833984375"/><att type="string" name="shared_name" value="Rv0932c"/></node>
<node id="260" label="Rv1298" aliasName="rpmE"><graphics x="1463.6373291015625" y="1488.8206176757812"/><att type="string" name="shared_name" value="Rv1298"/></node>
<node id="261" label="Rv2511" aliasName="orn"><graphics x="1738.251953125" y="762.7291564941406"/><att type="string" name="shared_name" value="Rv2511"/></node>
<node id="262" label="Rv1677" aliasName="dsbF"><graphics x="1815.51220703125" y="106.24017333984375"/><att type="string" name="shared_name" value="Rv1677"/></node>
<node id="263" label="Rv3917c" aliasName="parB"><graphics x="1282.6499633789062" y="372.5489196777344"/><att type="string" name="shared_name" value="Rv3917c"/></node>
<node id="264" label="Rv2090" aliasName="Rv2090"><graphics x="1304.4977722167969" y="888.3996658325195"/><att type="string" name="shared_name" value="Rv2090"/></node>
<node id="265" label="Rv2682c" aliasName="dxs1"><graphics x="659.5792541503906" y="962.8414001464844"/><att type="string" name="shared_name" value="Rv2682c"/></node>
<node id="266" label="Rv3216" aliasName="Rv3216"><graphics x="860.4321900904179" y="1253.1392822265625"/><att type="string" name="shared_name" value="Rv3216"/></node>
<node id="267" label="Rv3602c" aliasName="panC"><graphics x="621.0632171630859" y="291.33721923828125"/><att type="string" name="shared_name" value="Rv3602c"/></node>
<node id="268" label="Rv3215" aliasName="entC"><graphics x="1426.9337158203125" y="1325.4127197265625"/><att type="string" name="shared_name" value="Rv3215"/></node>
<node id="269" label="Rv2764c" aliasName="thyA"><graphics x="462.0397033691406" y="251.6715087890625"/><att type="string" name="shared_name" value="Rv2764c"/></node>
<node id="270" label="Rv0650" aliasName="Rv0650"><graphics x="1696.66552734375" y="932.2387847900391"/><att type="string" name="shared_name" value="Rv0650"/></node>
<node id="271" label="Rv0651" aliasName="rplJ"><graphics x="1769.105712890625" y="786.9844207763672"/><att type="string" name="shared_name" value="Rv0651"/></node>
<node id="272" label="Rv3302c" aliasName="glpD2"><graphics x="343.69769287109375" y="908.8303375244141"/><att type="string" name="shared_name" value="Rv3302c"/></node>
<node id="273" label="Rv1263" aliasName="amiB2"><graphics x="1034.4380340576172" y="1319.2223815917969"/><att type="string" name="shared_name" value="Rv1263"/></node>
<node id="274" label="Rv2346c" aliasName="esxO"><graphics x="1941.3139419555664" y="680.1608581542969"/><att type="string" name="shared_name" value="Rv2346c"/></node>
<node id="275" label="Rv0652" aliasName="rplL"><graphics x="1799.489601135254" y="664.8844299316406"/><att type="string" name="shared_name" value="Rv0652"/></node>
<node id="276" label="Rv2521" aliasName="bcp"><graphics x="741.5076370239258" y="666.2947998046875"/><att type="string" name="shared_name" value="Rv2521"/></node>
<node id="277" label="Rv3052c" aliasName="nrdI"><graphics x="509.9607849121094" y="191.98602294921875"/><att type="string" name="shared_name" value="Rv3052c"/></node>
<node id="278" label="Rv0667" aliasName="rpoB"><graphics x="1005.9254760742188" y="466.2311096191406"/><att type="string" name="shared_name" value="Rv0667"/></node>
<node id="279" label="Rv2559c" aliasName="Rv2559c"><graphics x="354.2061462402344" y="149.7918701171875"/><att type="string" name="shared_name" value="Rv2559c"/></node>
<node id="280" label="Rv0668" aliasName="rpoC"><graphics x="1077.5199584960938" y="421.7951354980469"/><att type="string" name="shared_name" value="Rv0668"/></node>
<node id="281" label="Rv1279" aliasName="Rv1279"><graphics x="2046.5549011230469" y="642.9595031738281"/><att type="string" name="shared_name" value="Rv1279"/></node>
<node id="282" label="Rv2347c" aliasName="esxP"><graphics x="1968.158546447754" y="664.8844299316406"/><att type="string" name="shared_name" value="Rv2347c"/></node>
<node id="283" label="Rv3204" aliasName="Rv3204"><graphics x="318.8067626953125" y="551.6133728027344"/><att type="string" name="shared_name" value="Rv3204"/></node>
<node id="284" label="Rv3601c" aliasName="panD"><graphics x="626.9413299560547" y="251.175537109375"/><att type="string" name="shared_name" value="Rv3601c"/></node>
<node id="285" label="Rv3303c" aliasName="lpdA"><graphics x="748.9161605834961" y="1550.97900390625"/><att type="string" name="shared_name" value="Rv3303c"/></node>
<node id="286" label="Rv1240" aliasName="mdh"><graphics x="1006.0864868164062" y="501.5063781738281"/><att type="string" name="shared_name" value="Rv1240"/></node>
<node id="287" label="Rv3465" aliasName="rmlC"><graphics x="911.1840133666992" y="293.15496826171875"/><att type="string" name="shared_name" value="Rv3465"/></node>
<node id="288" label="Rv1843c" aliasName="guaB1"><graphics x="1825.131820678711" y="399.4878234863281"/><att type="string" name="shared_name" value="Rv1843c"/></node>
<node id="289" label="Rv1225c" aliasName="Rv1225c"><graphics x="942.8539505004883" y="242.875244140625"/><att type="string" name="shared_name" value="Rv1225c"/></node>
<node id="290" label="Rv3274c" aliasName="fadE25"><graphics x="516.822509765625" y="447.2991638183594"/><att type="string" name="shared_name" value="Rv3274c"/></node>
<node id="291" label="Rv3919c" aliasName="gidB"><graphics x="1851.677490234375" y="111.6124267578125"/><att type="string" name="shared_name" value="Rv3919c"/></node>
<node id="292" label="Rv3255c" aliasName="manA"><graphics x="418.1265869140625" y="479.49468994140625"/><att type="string" name="shared_name" value="Rv3255c"/></node>
<node id="293" label="Rv1442" aliasName="bisC"><graphics x="421.391357421875" y="958.3420257568359"/><att type="string" name="shared_name" value="Rv1442"/></node>
<node id="294" label="Rv0566c" aliasName="Rv0566c"><graphics x="878.1059265136719" y="912.1839752197266"/><att type="string" name="shared_name" value="Rv0566c"/></node>
<node id="295" label="Rv3223c" aliasName="sigH"><graphics x="574.7901611328125" y="572.9960632324219"/><att type="string" name="shared_name" value="Rv3223c"/></node>
<node id="296" label="Rv2299c" aliasName="htpG"><graphics x="707.7568511962891" y="1032.5523529052734"/><att type="string" name="shared_name" value="Rv2299c"/></node>
<node id="297" label="Rv2763c" aliasName="dfrA"><graphics x="959.7392730712891" y="208.6632080078125"/><att type="string" name="shared_name" value="Rv2763c"/></node>
<node id="298" label="Rv3624c" aliasName="hpt"><graphics x="755.4163208007812" y="1259.1494750976562"/><att type="string" name="shared_name" value="Rv3624c"/></node>
<node id="299" label="Rv1844c" aliasName="gnd1"><graphics x="713.3935852050781" y="471.1341552734375"/><att type="string" name="shared_name" value="Rv1844c"/></node>
<node id="300" label="Rv3275c" aliasName="purE"><graphics x="605.4094390869141" y="1130.7212524414062"/><att type="string" name="shared_name" value="Rv3275c"/></node>
<node id="301" label="Rv1451" aliasName="ctaB"><graphics x="1772.5930480957031" y="452.2718811035156"/><att type="string" name="shared_name" value="Rv1451"/></node>
<node id="302" label="Rv2535c" aliasName="pepQ"><graphics x="1738.251953125" y="788.3608245849609"/><att type="string" name="shared_name" value="Rv2535c"/></node>
<node id="303" label="Rv1223" aliasName="htrA"><graphics x="1019.1847076416016" y="904.0239105224609"/><att type="string" name="shared_name" value="Rv1223"/></node>
<node id="304" label="Rv3411c" aliasName="guaB2"><graphics x="1847.126449584961" y="422.5616760253906"/><att type="string" name="shared_name" value="Rv3411c"/></node>
<node id="305" label="Rv3382c" aliasName="lytB1"><graphics x="1859.558349609375" y="713.1258850097656"/><att type="string" name="shared_name" value="Rv3382c"/></node>
<node id="306" label="Rv1841c" aliasName="Rv1841c"><graphics x="406.3329772949219" y="543.2937316894531"/><att type="string" name="shared_name" value="Rv1841c"/></node>
<node id="307" label="Rv2554c" aliasName="Rv2554c"><graphics x="1282.0158386230469" y="668.552001953125"/><att type="string" name="shared_name" value="Rv2554c"/></node>
<node id="308" label="Rv3276c" aliasName="purK"><graphics x="607.6537628173828" y="1054.2364349365234"/><att type="string" name="shared_name" value="Rv3276c"/></node>
<node id="309" label="Rv0427c" aliasName="xthA"><graphics x="880.306827545166" y="887.3171310424805"/><att type="string" name="shared_name" value="Rv0427c"/></node>
<node id="310" label="Rv1422" aliasName="Rv1422"><graphics x="900.2268295288086" y="679.3730163574219"/><att type="string" name="shared_name" value="Rv1422"/></node>
<node id="311" label="Rv1421" aliasName="Rv1421"><graphics x="444.6939392089844" y="206.0374755859375"/><att type="string" name="shared_name" value="Rv1421"/></node>
<node id="312" label="Rv1420" aliasName="uvrC"><graphics x="745.6118545532227" y="721.5625076293945"/><att type="string" name="shared_name" value="Rv1420"/></node>
<node id="313" label="Rv2534c" aliasName="efp"><graphics x="993.8478088378906" y="188.48358154296875"/><att type="string" name="shared_name" value="Rv2534c"/></node>
<node id="314" label="Rv3257c" aliasName="manB"><graphics x="985.1699752807617" y="98.550537109375"/><att type="string" name="shared_name" value="Rv3257c"/></node>
<node id="315" label="Rv0070c" aliasName="glyA"><graphics x="442.5757141113281" y="1082.2099914550781"/><att type="string" name="shared_name" value="Rv0070c"/></node>
<node id="316" label="Rv1842c" aliasName="Rv1842c"><graphics x="432.80364990234375" y="512.0284118652344"/><att type="string" name="shared_name" value="Rv1842c"/></node>
<node id="317" label="Rv2555c" aliasName="alaS"><graphics x="695.3174133300781" y="563.824462890625"/><att type="string" name="shared_name" value="Rv2555c"/></node>
<node id="318" label="Rv1438" aliasName="tpiA"><graphics x="381.67681884765625" y="878.1706047058105"/><att type="string" name="shared_name" value="Rv1438"/></node>
<node id="319" label="Rv1437" aliasName="pgk"><graphics x="626.8815307617188" y="816.8937783241272"/><att type="string" name="shared_name" value="Rv1437"/></node>
<node id="320" label="Rv1436" aliasName="gap"><graphics x="567.9393615722656" y="709.8363494873047"/><att type="string" name="shared_name" value="Rv1436"/></node>
<node id="321" label="Rv3226c" aliasName="Rv3226c"><graphics x="1921.7074584960938" y="740.2838439941406"/><att type="string" name="shared_name" value="Rv3226c"/></node>
<node id="322" label="Rv0631c" aliasName="recC"><graphics x="852.2798976898193" y="844.0136299133301"/><att type="string" name="shared_name" value="Rv0631c"/></node>
<node id="323" label="Rv2552c" aliasName="aroE"><graphics x="496.14471435546875" y="771.4752731323242"/><att type="string" name="shared_name" value="Rv2552c"/></node>
<node id="324" label="Rv1206" aliasName="fadD6"><graphics x="561.9378356933594" y="653.8591766357422"/><att type="string" name="shared_name" value="Rv1206"/></node>
<node id="325" label="Rv3580c" aliasName="cysS"><graphics x="431.71417236328125" y="916.613395690918"/><att type="string" name="shared_name" value="Rv3580c"/></node>
<node id="326" label="Rv2462c" aliasName="tig"><graphics x="1659.8401489257812" y="962.470703125"/><att type="string" name="shared_name" value="Rv2462c"/></node>
<node id="327" label="Rv3433c" aliasName="Rv3433c"><graphics x="715.5390930175781" y="803.8571929931641"/><att type="string" name="shared_name" value="Rv3433c"/></node>
<node id="328" label="Rv1484" aliasName="inhA"><graphics x="789.7778167724609" y="936.5483551025391"/><att type="string" name="shared_name" value="Rv1484"/></node>
<node id="329" label="Rv2477c" aliasName="Rv2477c"><graphics x="641.070556640625" y="754.7059707641602"/><att type="string" name="shared_name" value="Rv2477c"/></node>
<node id="330" label="Rv2899c" aliasName="fdhD"><graphics x="1048.1224822998047" y="1049.0270538330078"/><att type="string" name="shared_name" value="Rv2899c"/></node>
<node id="331" label="Rv0429c" aliasName="def"><graphics x="742.9571151733398" y="507.14373779296875"/><att type="string" name="shared_name" value="Rv0429c"/></node>
<node id="332" label="Rv2110c" aliasName="prcB"><graphics x="1791.772705078125" y="624.8851623535156"/><att type="string" name="shared_name" value="Rv2110c"/></node>
<node id="333" label="Rv3309c" aliasName="upp"><graphics x="774.4138565063477" y="678.6063995361328"/><att type="string" name="shared_name" value="Rv3309c"/></node>
<node id="334" label="Rv1981c" aliasName="nrdF1"><graphics x="520.310546875" y="225.61883544921875"/><att type="string" name="shared_name" value="Rv1981c"/></node>
<node id="335" label="Rv3834c" aliasName="serS"><graphics x="444.0068359375" y="548.2700500488281"/><att type="string" name="shared_name" value="Rv3834c"/></node>
<node id="336" label="Rv0840c" aliasName="pip"><graphics x="606.7676696777344" y="555.144287109375"/><att type="string" name="shared_name" value="Rv0840c"/></node>
<node id="337" label="Rv2150c" aliasName="ftsZ"><graphics x="817.042064666748" y="442.10211181640625"/><att type="string" name="shared_name" value="Rv2150c"/></node>
<node id="338" label="Rv1210" aliasName="tagA"><graphics x="388.5971984863281" y="583.7026519775391"/><att type="string" name="shared_name" value="Rv1210"/></node>
<node id="339" label="Rv1213" aliasName="glgC"><graphics x="917.0936393737793" y="769.5145606994629"/><att type="string" name="shared_name" value="Rv1213"/></node>
<node id="340" label="Rv3009c" aliasName="gatB"><graphics x="1019.3529815673828" y="1270.8780517578125"/><att type="string" name="shared_name" value="Rv3009c"/></node>
<node id="341" label="Rv1493" aliasName="mutB"><graphics x="1859.580078125" y="766.0558166503906"/><att type="string" name="shared_name" value="Rv1493"/></node>
<node id="342" label="Rv1496" aliasName="Rv1496"><graphics x="1890.2841186523438" y="762.7291564941406"/><att type="string" name="shared_name" value="Rv1496"/></node>
<node id="343" label="Rv3648c" aliasName="cspA"><graphics x="2012.2252807617188" y="739.1789855957031"/><att type="string" name="shared_name" value="Rv3648c"/></node>
<node id="344" label="Rv2460c" aliasName="clpP2"><graphics x="914.695484161377" y="1040.9022521972656"/><att type="string" name="shared_name" value="Rv2460c"/></node>
<node id="345" label="Rv2539c" aliasName="aroK"><graphics x="1875.4613037109375" y="299.6136779785156"/><att type="string" name="shared_name" value="Rv2539c"/></node>
<node id="346" label="Rv1463" aliasName="Rv1463"><graphics x="1763.9336547851562" y="491.2945861816406"/><att type="string" name="shared_name" value="Rv1463"/></node>
<node id="347" label="Rv1464" aliasName="csd"><graphics x="174.70654296875" y="641.2630462646484"/><att type="string" name="shared_name" value="Rv1464"/></node>
<node id="348" label="Rv1272c" aliasName="Rv1272c"><graphics x="528.2830200195312" y="754.2801361083984"/><att type="string" name="shared_name" value="Rv1272c"/></node>
<node id="349" label="Rv1461" aliasName="Rv1461"><graphics x="1789.6019287109375" y="510.2535705566406"/><att type="string" name="shared_name" value="Rv1461"/></node>
<node id="350" label="Rv2897c" aliasName="Rv2897c"><graphics x="1504.698974609375" y="231.8299560546875"/><att type="string" name="shared_name" value="Rv2897c"/></node>
<node id="351" label="Rv0564c" aliasName="gpsA"><graphics x="1029.267837524414" y="576.9208984375"/><att type="string" name="shared_name" value="Rv0564c"/></node>
<node id="352" label="Rv1462" aliasName="Rv1462"><graphics x="1738.251953125" y="472.2718811035156"/><att type="string" name="shared_name" value="Rv1462"/></node>
<node id="353" label="Rv3490" aliasName="otsA"><graphics x="992.4077453613281" y="584.5000762939453"/><att type="string" name="shared_name" value="Rv3490"/></node>
<node id="354" label="Rv1248c" aliasName="kgd"><graphics x="724.3329010009766" y="1566.10009765625"/><att type="string" name="shared_name" value="Rv1248c"/></node>
<node id="355" label="Rv2461c" aliasName="clpP"><graphics x="931.6927642822266" y="1019.44775390625"/><att type="string" name="shared_name" value="Rv2461c"/></node>
<node id="356" label="Rv2538c" aliasName="aroB"><graphics x="1299.7126159667969" y="1449.588623046875"/><att type="string" name="shared_name" value="Rv2538c"/></node>
<node id="357" label="Rv3232c" aliasName="pvdS"><graphics x="1481.2221069335938" y="200.45733642578125"/><att type="string" name="shared_name" value="Rv3232c"/></node>
<node id="358" label="Rv2152c" aliasName="murC"><graphics x="317.797607421875" y="1208.6016845703125"/><att type="string" name="shared_name" value="Rv2152c"/></node>
<node id="359" label="Rv1273c" aliasName="Rv1273c"><graphics x="540.9244995117188" y="807.6851921081543"/><att type="string" name="shared_name" value="Rv1273c"/></node>
<node id="360" label="Rv3436c" aliasName="glmS"><graphics x="475.1539306640625" y="823.0521590709686"/><att type="string" name="shared_name" value="Rv3436c"/></node>
<node id="361" label="Rv1470" aliasName="trxA"><graphics x="888.6978492736816" y="967.294677734375"/><att type="string" name="shared_name" value="Rv1470"/></node>
<node id="362" label="Rv2510c" aliasName="Rv2510c"><graphics x="1337.3719177246094" y="598.9566040039062"/><att type="string" name="shared_name" value="Rv2510c"/></node>
<node id="363" label="Rv1471" aliasName="trxB1"><graphics x="944.5227966308594" y="903.9254150390625"/><att type="string" name="shared_name" value="Rv1471"/></node>
<node id="364" label="Rv2898c" aliasName="Rv2898c"><graphics x="908.1738815307617" y="109.22021484375"/><att type="string" name="shared_name" value="Rv2898c"/></node>
<node id="365" label="Rv1473" aliasName="Rv1473"><graphics x="621.5865325927734" y="760.3391342163086"/><att type="string" name="shared_name" value="Rv1473"/></node>
<node id="366" label="Rv2111c" aliasName="Rv2111c"><graphics x="1819.6019287109375" y="508.2041320800781"/><att type="string" name="shared_name" value="Rv2111c"/></node>
<node id="367" label="Rv1478" aliasName="Rv1478"><graphics x="1166.2105407714844" y="682.0714416503906"/><att type="string" name="shared_name" value="Rv1478"/></node>
<node id="368" label="Rv3432c" aliasName="gadB"><graphics x="684.8521728515625" y="707.2775115966797"/><att type="string" name="shared_name" value="Rv3432c"/></node>
<node id="369" label="Rv0969" aliasName="ctpV"><graphics x="677.3172149658203" y="1130.259033203125"/><att type="string" name="shared_name" value="Rv0969"/></node>
<node id="370" label="Rv2495c" aliasName="pdhC"><graphics x="688.2724456787109" y="1580.0189819335938"/><att type="string" name="shared_name" value="Rv2495c"/></node>
<node id="371" label="Rv2442c" aliasName="rplU"><graphics x="1416.4850463867188" y="671.9837188720703"/><att type="string" name="shared_name" value="Rv2442c"/></node>
<node id="372" label="Rv0013" aliasName="trpG"><graphics x="1379.2479858398438" y="1328.9387512207031"/><att type="string" name="shared_name" value="Rv0013"/></node>
<node id="373" label="Rv2785c" aliasName="rpsO"><graphics x="233.28326416015625" y="37.39501953125"/><att type="string" name="shared_name" value="Rv2785c"/></node>
<node id="374" label="Rv1329c" aliasName="dinG"><graphics x="763.1882247924805" y="970.7980499267578"/><att type="string" name="shared_name" value="Rv1329c"/></node>
<node id="375" label="Rv1564c" aliasName="treX"><graphics x="1202.6419677734375" y="1228.0783386230469"/><att type="string" name="shared_name" value="Rv1564c"/></node>
<node id="376" label="Rv2394" aliasName="ggtB"><graphics x="1999.908203125" y="214.49017333984375"/><att type="string" name="shared_name" value="Rv2394"/></node>
<node id="377" label="Rv2421c" aliasName="nadD"><graphics x="1930.1591796875" y="487.8741760253906"/><att type="string" name="shared_name" value="Rv2421c"/></node>
<node id="378" label="Rv2440c" aliasName="obgE"><graphics x="747.1520538330078" y="630.6585845947266"/><att type="string" name="shared_name" value="Rv2440c"/></node>
<node id="379" label="Rv2981c" aliasName="ddl"><graphics x="636.4224395751953" y="955.0969848632812"/><att type="string" name="shared_name" value="Rv2981c"/></node>
<node id="380" label="Rv1959c" aliasName="Rv1959c"><graphics x="1870.9122619628906" y="558.6472473144531"/><att type="string" name="shared_name" value="Rv1959c"/></node>
<node id="381" label="Rv0957" aliasName="purH"><graphics x="675.7181243896484" y="1219.6839904785156"/><att type="string" name="shared_name" value="Rv0957"/></node>
<node id="382" label="Rv0956" aliasName="purN"><graphics x="589.6459350585938" y="1096.9161376953125"/><att type="string" name="shared_name" value="Rv0956"/></node>
<node id="383" label="Rv0951" aliasName="sucC"><graphics x="1770.3028564453125" y="355.2088928222656"/><att type="string" name="shared_name" value="Rv0951"/></node>
<node id="384" label="Rv0952" aliasName="sucD"><graphics x="1738.251953125" y="373.2731628417969"/><att type="string" name="shared_name" value="Rv0952"/></node>
<node id="385" label="Rv0949" aliasName="uvrD1"><graphics x="723.8630065917969" y="651.84033203125"/><att type="string" name="shared_name" value="Rv0949"/></node>
<node id="386" label="Rv3029c" aliasName="fixA"><graphics x="555.8789367675781" y="534.4474792480469"/><att type="string" name="shared_name" value="Rv3029c"/></node>
<node id="387" label="Rv2718c" aliasName="nrdR"><graphics x="1015.5137786865234" y="793.7686614990234"/><att type="string" name="shared_name" value="Rv2718c"/></node>
<node id="388" label="Rv1617" aliasName="pykA"><graphics x="574.6539001464844" y="681.8592529296875"/><att type="string" name="shared_name" value="Rv1617"/></node>
<node id="389" label="Rv2572c" aliasName="aspS"><graphics x="685.860107421875" y="800.5427131652832"/><att type="string" name="shared_name" value="Rv2572c"/></node>
<node id="390" label="Rv1613" aliasName="trpA"><graphics x="2058.4791259765625" y="502.4088439941406"/><att type="string" name="shared_name" value="Rv1613"/></node>
<node id="391" label="Rv1612" aliasName="trpB"><graphics x="2051.8148193359375" y="472.2718811035156"/><att type="string" name="shared_name" value="Rv1612"/></node>
<node id="392" label="Rv1611" aliasName="trpC"><graphics x="1272.1282348632812" y="1332.4822082519531"/><att type="string" name="shared_name" value="Rv1611"/></node>
<node id="393" label="Rv2388c" aliasName="hemN"><graphics x="314.79095458984375" y="604.8672485351562"/><att type="string" name="shared_name" value="Rv2388c"/></node>
<node id="394" label="Rv2444c" aliasName="rne"><graphics x="772.8682556152344" y="717.4996948242188"/><att type="string" name="shared_name" value="Rv2444c"/></node>
<node id="395" label="Rv0032" aliasName="bioF2"><graphics x="837.9363994598389" y="1044.2201080322266"/><att type="string" name="shared_name" value="Rv0032"/></node>
<node id="396" label="Rv2592c" aliasName="ruvB"><graphics x="248.0235595703125" y="1340.46875"/><att type="string" name="shared_name" value="Rv2592c"/></node>
<node id="397" label="Rv1416" aliasName="ribH"><graphics x="1202.0865783691406" y="691.57470703125"/><att type="string" name="shared_name" value="Rv1416"/></node>
<node id="398" label="Rv1011" aliasName="ispE"><graphics x="402.21392822265625" y="807.020263671875"/><att type="string" name="shared_name" value="Rv1011"/></node>
<node id="399" label="Rv1010" aliasName="ksgA"><graphics x="314.3917236328125" y="815.8445348739624"/><att type="string" name="shared_name" value="Rv1010"/></node>
<node id="400" label="Rv1415" aliasName="ribA2"><graphics x="1999.841552734375" y="293.17352294921875"/><att type="string" name="shared_name" value="Rv1415"/></node>
<node id="401" label="Rv1412" aliasName="ribC"><graphics x="2017.9800109863281" y="265.76812744140625"/><att type="string" name="shared_name" value="Rv1412"/></node>
<node id="402" label="Rv0038" aliasName="Rv0038"><graphics x="172.921630859375" y="506.0876159667969"/><att type="string" name="shared_name" value="Rv0038"/></node>
<node id="403" label="Rv1603" aliasName="hisA"><graphics x="1421.1842651367188" y="1359.7278442382812"/><att type="string" name="shared_name" value="Rv1603"/></node>
<node id="404" label="Rv1606" aliasName="hisI"><graphics x="280.1796875" y="631.3465728759766"/><att type="string" name="shared_name" value="Rv1606"/></node>
<node id="405" label="Rv1605" aliasName="hisF"><graphics x="1495.5383911132812" y="1391.90576171875"/><att type="string" name="shared_name" value="Rv1605"/></node>
<node id="406" label="Rv1600" aliasName="hisC1"><graphics x="705.4553527832031" y="891.0077285766602"/><att type="string" name="shared_name" value="Rv1600"/></node>
<node id="407" label="Rv0243" aliasName="fadA2"><graphics x="445.2483825683594" y="695.9121322631836"/><att type="string" name="shared_name" value="Rv0243"/></node>
<node id="408" label="Rv1409" aliasName="ribG"><graphics x="1097.2752838134766" y="720.305419921875"/><att type="string" name="shared_name" value="Rv1409"/></node>
<node id="409" label="Rv1602" aliasName="hisH"><graphics x="1461.2039184570312" y="1378.6836547851562"/><att type="string" name="shared_name" value="Rv1602"/></node>
<node id="410" label="Rv1601" aliasName="hisB"><graphics x="1626.9696655273438" y="967.6845855712891"/><att type="string" name="shared_name" value="Rv1601"/></node>
<node id="411" label="Rv0041" aliasName="leuS"><graphics x="1183.1971435546875" y="791.1791324615479"/><att type="string" name="shared_name" value="Rv0041"/></node>
<node id="412" label="Rv2178c" aliasName="aroG"><graphics x="1895.0269165039062" y="603.98828125"/><att type="string" name="shared_name" value="Rv2178c"/></node>
<node id="413" label="Rv1475c" aliasName="acn"><graphics x="808.5643119812012" y="1407.5579223632812"/><att type="string" name="shared_name" value="Rv1475c"/></node>
<node id="414" label="Rv2786c" aliasName="ribF"><graphics x="795.3847503662109" y="879.8684310913086"/><att type="string" name="shared_name" value="Rv2786c"/></node>
<node id="415" label="Rv1003" aliasName="Rv1003"><graphics x="1955.967041015625" y="333.2808837890625"/><att type="string" name="shared_name" value="Rv1003"/></node>
<node id="416" label="Rv1408" aliasName="rpe"><graphics x="678.6143493652344" y="419.6072692871094"/><att type="string" name="shared_name" value="Rv1408"/></node>
<node id="417" label="Rv2900c" aliasName="fdhF"><graphics x="1998.9152221679688" y="371.505126953125"/><att type="string" name="shared_name" value="Rv2900c"/></node>
<node id="418" label="Rv1609" aliasName="trpE"><graphics x="1302.0386962890625" y="1319.9115600585938"/><att type="string" name="shared_name" value="Rv1609"/></node>
<node id="419" label="Rv2404c" aliasName="lepA"><graphics x="756.8914794921875" y="792.6509189605713"/><att type="string" name="shared_name" value="Rv2404c"/></node>
<node id="420" label="Rv0933" aliasName="pstB"><graphics x="989.5185546875" y="1208.03662109375"/><att type="string" name="shared_name" value="Rv0933"/></node>
<node id="421" label="Rv1008" aliasName="tatD"><graphics x="482.3912353515625" y="473.6097717285156"/><att type="string" name="shared_name" value="Rv1008"/></node>
<node id="422" label="Rv2139" aliasName="pyrD"><graphics x="1795.615234375" y="374.0252380371094"/><att type="string" name="shared_name" value="Rv2139"/></node>
<node id="423" label="Rv0934" aliasName="pstS1"><graphics x="1641.428955078125" y="996.0732727050781"/><att type="string" name="shared_name" value="Rv0934"/></node>
<node id="424" label="Rv2363" aliasName="amiA2"><graphics x="1046.6703186035156" y="1248.085693359375"/><att type="string" name="shared_name" value="Rv2363"/></node>
<node id="425" label="Rv1633" aliasName="uvrB"><graphics x="783.3006820678711" y="652.6600341796875"/><att type="string" name="shared_name" value="Rv1633"/></node>
<node id="426" label="Rv1638" aliasName="uvrA"><graphics x="753.4359664916992" y="596.5453643798828"/><att type="string" name="shared_name" value="Rv1638"/></node>
<node id="427" label="Rv0414c" aliasName="thiE"><graphics x="2074.3988037109375" y="315.3184814453125"/><att type="string" name="shared_name" value="Rv0414c"/></node>
<node id="428" label="Rv3206c" aliasName="moeB1"><graphics x="1043.9227600097656" y="990.6776123046875"/><att type="string" name="shared_name" value="Rv3206c"/></node>
<node id="429" label="Rv1630" aliasName="rpsA"><graphics x="827.539005279541" y="693.1948699951172"/><att type="string" name="shared_name" value="Rv1630"/></node>
<node id="430" label="Rv0928" aliasName="pstS3"><graphics x="1670.8173828125" y="924.4210968017578"/><att type="string" name="shared_name" value="Rv0928"/></node>
<node id="431" label="Rv0436c" aliasName="pssA"><graphics x="1370.4540710449219" y="1411.4574584960938"/><att type="string" name="shared_name" value="Rv0436c"/></node>
<node id="432" label="Rv1631" aliasName="coaE"><graphics x="1869.124984741211" y="445.6324768066406"/><att type="string" name="shared_name" value="Rv1631"/></node>
<node id="433" label="Rv2043c" aliasName="pncA"><graphics x="1925.967041015625" y="33.5057373046875"/><att type="string" name="shared_name" value="Rv2043c"/></node>
<node id="434" label="Rv0137c" aliasName="msrA"><graphics x="796.3622245788574" y="1046.9481353759766"/><att type="string" name="shared_name" value="Rv0137c"/></node>
<node id="435" label="Rv2594c" aliasName="ruvC"><graphics x="288.99114990234375" y="1264.2206115722656"/><att type="string" name="shared_name" value="Rv2594c"/></node>
<node id="436" label="Rv2445c" aliasName="ndk"><graphics x="556.4030456542969" y="315.22198486328125"/><att type="string" name="shared_name" value="Rv2445c"/></node>
<node id="437" label="Rv1262c" aliasName="Rv1262c"><graphics x="1988.313720703125" y="340.1619873046875"/><att type="string" name="shared_name" value="Rv1262c"/></node>
<node id="438" label="Rv2249c" aliasName="glpD1"><graphics x="345.3349609375" y="867.9166984558105"/><att type="string" name="shared_name" value="Rv2249c"/></node>
<node id="439" label="Rv2359" aliasName="furB"><graphics x="837.8965244293213" y="787.1662063598633"/><att type="string" name="shared_name" value="Rv2359"/></node>
<node id="440" label="Rv3028c" aliasName="fixB"><graphics x="535.7922058105469" y="484.94500732421875"/><att type="string" name="shared_name" value="Rv3028c"/></node>
<node id="441" label="Rv0869c" aliasName="moaA"><graphics x="1102.5504608154297" y="773.3643379211426"/><att type="string" name="shared_name" value="Rv0869c"/></node>
<node id="442" label="Rv0917" aliasName="betP"><graphics x="452.0814208984375" y="787.1437034606934"/><att type="string" name="shared_name" value="Rv0917"/></node>
<node id="443" label="Rv0435c" aliasName="Rv0435c"><graphics x="1872.3248291015625" y="472.2718811035156"/><att type="string" name="shared_name" value="Rv0435c"/></node>
<node id="444" label="Rv3859c" aliasName="gltB"><graphics x="962.608039855957" y="1020.368896484375"/><att type="string" name="shared_name" value="Rv3859c"/></node>
<node id="445" label="Rv1629" aliasName="polA"><graphics x="1899.124984741211" y="399.4878234863281"/><att type="string" name="shared_name" value="Rv1629"/></node>
<node id="446" label="Rv3323c" aliasName="moaX"><graphics x="1076.938735961914" y="1012.8165283203125"/><att type="string" name="shared_name" value="Rv3323c"/></node>
<node id="447" label="Rv2386c" aliasName="mbtI"><graphics x="1378.118408203125" y="1296.1805114746094"/><att type="string" name="shared_name" value="Rv2386c"/></node>
<node id="448" label="Rv2593c" aliasName="ruvA"><graphics x="266.595947265625" y="1306.680908203125"/><att type="string" name="shared_name" value="Rv2593c"/></node>
<node id="449" label="Rv2193" aliasName="ctaE"><graphics x="1795.131820678711" y="399.4878234863281"/><att type="string" name="shared_name" value="Rv2193"/></node>
<node id="450" label="Rv2448c" aliasName="valS"><graphics x="935.4722366333008" y="662.9659423828125"/><att type="string" name="shared_name" value="Rv2448c"/></node>
<node id="451" label="Rv1658" aliasName="argG"><graphics x="2065.311767578125" y="74.7489013671875"/><att type="string" name="shared_name" value="Rv1658"/></node>
<node id="452" label="Rv0533c" aliasName="fabH"><graphics x="392.46893310546875" y="653.3078460693359"/><att type="string" name="shared_name" value="Rv0533c"/></node>
<node id="453" label="Rv1659" aliasName="argH"><graphics x="725.2755889892578" y="1005.5796356201172"/><att type="string" name="shared_name" value="Rv1659"/></node>
<node id="454" label="Rv2782c" aliasName="pepR"><graphics x="886.2060394287109" y="646.4480895996094"/><att type="string" name="shared_name" value="Rv2782c"/></node>
<node id="455" label="Rv1656" aliasName="argF"><graphics x="760.0170440673828" y="1431.5782470703125"/><att type="string" name="shared_name" value="Rv1656"/></node>
<node id="456" label="Rv2384" aliasName="mbtA"><graphics x="1464.0171508789062" y="1317.8224487304688"/><att type="string" name="shared_name" value="Rv2384"/></node>
<node id="457" label="Rv1657" aliasName="argR"><graphics x="2021.8148193359375" y="472.2718811035156"/><att type="string" name="shared_name" value="Rv1657"/></node>
<node id="458" label="Rv1654" aliasName="argB"><graphics x="911.8623313903809" y="1531.8275756835938"/><att type="string" name="shared_name" value="Rv1654"/></node>
<node id="459" label="Rv1655" aliasName="argD"><graphics x="644.3458099365234" y="1041.1800842285156"/><att type="string" name="shared_name" value="Rv1655"/></node>
<node id="460" label="Rv3025c" aliasName="iscS"><graphics x="1011.3835754394531" y="1034.4457244873047"/><att type="string" name="shared_name" value="Rv3025c"/></node>
<node id="461" label="Rv0906" aliasName="Rv0906"><graphics x="2049.8568115234375" y="260.71417236328125"/><att type="string" name="shared_name" value="Rv0906"/></node>
<node id="462" label="Rv1652" aliasName="argC"><graphics x="1991.5226745605469" y="624.8851623535156"/><att type="string" name="shared_name" value="Rv1652"/></node>
<node id="463" label="Rv1650" aliasName="pheT"><graphics x="1827.1013793945312" y="579.6872863769531"/><att type="string" name="shared_name" value="Rv1650"/></node>
<node id="464" label="Rv3858c" aliasName="gltD"><graphics x="842.7313175201416" y="938.4308700561523"/><att type="string" name="shared_name" value="Rv3858c"/></node>
<node id="465" label="Rv3191c" aliasName="Rv3191c"><graphics x="1320.8471374511719" y="1290.4755554199219"/><att type="string" name="shared_name" value="Rv3191c"/></node>
<node id="466" label="Rv2498c" aliasName="citE"><graphics x="1264.2538146972656" y="1442.7880859375"/><att type="string" name="shared_name" value="Rv2498c"/></node>
<node id="467" label="Rv3024c" aliasName="mnmA"><graphics x="1777.4801025390625" y="228.52011108398438"/><att type="string" name="shared_name" value="Rv3024c"/></node>
<node id="468" label="Rv2783c" aliasName="gpsI"><graphics x="800.1579513549805" y="717.3605041503906"/><att type="string" name="shared_name" value="Rv2783c"/></node>
<node id="469" label="Rv2392" aliasName="cysH"><graphics x="915.9989814758301" y="916.8923187255859"/><att type="string" name="shared_name" value="Rv2392"/></node>
<node id="470" label="Rv2420c" aliasName="Rv2420c"><graphics x="1144.8993225097656" y="1148.6346740722656"/><att type="string" name="shared_name" value="Rv2420c"/></node>
<node id="471" label="Rv0248c" aliasName="sdhA"><graphics x="1958.0577392578125" y="67.95985412597656"/><att type="string" name="shared_name" value="Rv0248c"/></node>
<node id="472" label="Rv2187" aliasName="fadD15"><graphics x="569.8557739257812" y="619.5322418212891"/><att type="string" name="shared_name" value="Rv2187"/></node>
<node id="473" label="Rv1649" aliasName="pheS"><graphics x="1845.9768676757812" y="604.1292114257812"/><att type="string" name="shared_name" value="Rv1649"/></node>
<node id="474" label="Rv2447c" aliasName="folC"><graphics x="624.4679260253906" y="787.3512115478516"/><att type="string" name="shared_name" value="Rv2447c"/></node>
<node id="475" label="Rv0287" aliasName="esxG"><graphics x="1747.5937805175781" y="559.6872863769531"/><att type="string" name="shared_name" value="Rv0287"/></node>
<node id="476" label="Rv1644" aliasName="tsnR"><graphics x="188.6048583984375" y="797.1624011993408"/><att type="string" name="shared_name" value="Rv1644"/></node>
<node id="477" label="Rv0288" aliasName="esxH"><graphics x="1738.251953125" y="530.2535705566406"/><att type="string" name="shared_name" value="Rv0288"/></node>
<node id="478" label="Rv2496c" aliasName="pdhB"><graphics x="754.2524185180664" y="1394.5274658203125"/><att type="string" name="shared_name" value="Rv2496c"/></node>
<node id="479" label="Rv1641" aliasName="infC"><graphics x="773.2393188476562" y="356.9717102050781"/><att type="string" name="shared_name" value="Rv1641"/></node>
<node id="480" label="Rv0005" aliasName="gyrB"><graphics x="1786.358642578125" y="121.16616821289062"/><att type="string" name="shared_name" value="Rv0005"/></node>
<node id="481" label="Rv0006" aliasName="gyrA"><graphics x="1818.134521484375" y="141.47012329101562"/><att type="string" name="shared_name" value="Rv0006"/></node>
<node id="482" label="Rv0009" aliasName="ppiA"><graphics x="748.5244064331055" y="466.6594543457031"/><att type="string" name="shared_name" value="Rv0009"/></node>
<node id="483" label="Rv2497c" aliasName="pdhA"><graphics x="782.9563446044922" y="1274.4313354492188"/><att type="string" name="shared_name" value="Rv2497c"/></node>
<node id="484" label="Rv0001" aliasName="dnaA"><graphics x="657.8311004638672" y="582.1739044189453"/><att type="string" name="shared_name" value="Rv0001"/></node>
<node id="485" label="Rv0247c" aliasName="Rv0247c"><graphics x="2005.8514404296875" y="132.44952392578125"/><att type="string" name="shared_name" value="Rv0247c"/></node>
<node id="486" label="Rv0002" aliasName="dnaN"><graphics x="819.7103385925293" y="943.8187484741211"/><att type="string" name="shared_name" value="Rv0002"/></node>
<node id="487" label="Rv1326c" aliasName="glgB"><graphics x="954.5464477539062" y="628.6839599609375"/><att type="string" name="shared_name" value="Rv1326c"/></node>
<node id="488" label="Rv0003" aliasName="recF"><graphics x="545.6644287109375" y="560.9188232421875"/><att type="string" name="shared_name" value="Rv0003"/></node>
<node id="489" label="Rv2988c" aliasName="leuC"><graphics x="588.9835815429688" y="489.1174621582031"/><att type="string" name="shared_name" value="Rv2988c"/></node>
<node id="490" label="Rv1077" aliasName="cbs"><graphics x="603.2695617675781" y="1344.7684326171875"/><att type="string" name="shared_name" value="Rv1077"/></node>
<node id="491" label="Rv1079" aliasName="metB"><graphics x="700.351318359375" y="1059.6500244140625"/><att type="string" name="shared_name" value="Rv1079"/></node>
<node id="492" label="Rv2907c" aliasName="rimM"><graphics x="482.59405517578125" y="541.6051330566406"/><att type="string" name="shared_name" value="Rv2907c"/></node>
<node id="493" label="Rv2343c" aliasName="dnaG"><graphics x="682.2003173828125" y="636.6828002929688"/><att type="string" name="shared_name" value="Rv2343c"/></node>
<node id="494" label="Rv2362c" aliasName="recO"><graphics x="291.587890625" y="795.8705368041992"/><att type="string" name="shared_name" value="Rv2362c"/></node>
<node id="495" label="Rv2849c" aliasName="cobO"><graphics x="1470.2794799804688" y="1555.831787109375"/><att type="string" name="shared_name" value="Rv2849c"/></node>
<node id="496" label="Rv0728c" aliasName="serA2"><graphics x="347.156494140625" y="1087.1474609375"/><att type="string" name="shared_name" value="Rv0728c"/></node>
<node id="497" label="Rv3042c" aliasName="serB2"><graphics x="493.857177734375" y="1044.3788146972656"/><att type="string" name="shared_name" value="Rv3042c"/></node>
<node id="498" label="Rv2720" aliasName="lexA"><graphics x="15.0" y="1100.4502868652344"/><att type="string" name="shared_name" value="Rv2720"/></node>
<node id="499" label="Rv2737c" aliasName="recA"><graphics x="50.6761474609375" y="1088.6928100585938"/><att type="string" name="shared_name" value="Rv2737c"/></node>
<node id="500" label="Rv0266c" aliasName="oplA"><graphics x="765.0556106567383" y="1325.33935546875"/><att type="string" name="shared_name" value="Rv0266c"/></node>
<node id="501" label="Rv1071c" aliasName="echA9"><graphics x="316.5634765625" y="522.3640747070312"/><att type="string" name="shared_name" value="Rv1071c"/></node>
<node id="502" label="Rv3002c" aliasName="ilvH"><graphics x="682.8088226318359" y="774.9028625488281"/><att type="string" name="shared_name" value="Rv3002c"/></node>
<node id="503" label="Rv2906c" aliasName="trmD"><graphics x="818.3794250488281" y="872.3714447021484"/><att type="string" name="shared_name" value="Rv2906c"/></node>
<node id="504" label="Rv2361c" aliasName="Rv2361c"><graphics x="640.5595703125" y="1113.6697082519531"/><att type="string" name="shared_name" value="Rv2361c"/></node>
<node id="505" label="Rv3175" aliasName="Rv3175"><graphics x="992.6767730712891" y="1293.7964782714844"/><att type="string" name="shared_name" value="Rv3175"/></node>
<node id="506" label="Rv1876" aliasName="bfrA"><graphics x="214.94482421875" y="1241.0470581054688"/><att type="string" name="shared_name" value="Rv1876"/></node>
<node id="507" label="Rv3043c" aliasName="ctaD"><graphics x="1768.7427368164062" y="419.4344787597656"/><att type="string" name="shared_name" value="Rv3043c"/></node>
<node id="508" label="Rv2710" aliasName="sigB"><graphics x="1041.5446014404297" y="436.3296813964844"/><att type="string" name="shared_name" value="Rv2710"/></node>
<node id="509" label="Rv2713" aliasName="sthA"><graphics x="754.3165512084961" y="1593.2459716796875"/><att type="string" name="shared_name" value="Rv2713"/></node>
<node id="510" label="Rv3003c" aliasName="ilvB1"><graphics x="646.6968078613281" y="813.9613332748413"/><att type="string" name="shared_name" value="Rv3003c"/></node>
<node id="511" label="Rv3001c" aliasName="ilvC"><graphics x="563.06640625" y="921.6613693237305"/><att type="string" name="shared_name" value="Rv3001c"/></node>
<node id="512" label="Rv0263c" aliasName="Rv0263c"><graphics x="1767.6845703125" y="592.2737121582031"/><att type="string" name="shared_name" value="Rv0263c"/></node>
<node id="513" label="Rv2986c" aliasName="hupB"><graphics x="1921.7034759521484" y="422.0173645019531"/><att type="string" name="shared_name" value="Rv2986c"/></node>
<node id="514" label="Rv3020c" aliasName="esxS"><graphics x="1998.158546447754" y="677.9215393066406"/><att type="string" name="shared_name" value="Rv3020c"/></node>
<node id="515" label="Rv2920c" aliasName="amt"><graphics x="862.6565301418304" y="1557.525634765625"/><att type="string" name="shared_name" value="Rv2920c"/></node>
<node id="516" label="Rv1092c" aliasName="coaA"><graphics x="1050.234115600586" y="719.8402633666992"/><att type="string" name="shared_name" value="Rv1092c"/></node>
<node id="517" label="Rv2909c" aliasName="rpsP"><graphics x="287.58831787109375" y="492.3296813964844"/><att type="string" name="shared_name" value="Rv2909c"/></node>
<node id="518" label="Rv2024c" aliasName="Rv2024c"><graphics x="905.8987770080566" y="705.8574371337891"/><att type="string" name="shared_name" value="Rv2024c"/></node>
<node id="519" label="Rv3721c" aliasName="dnaZX"><graphics x="776.1277236938477" y="859.0873718261719"/><att type="string" name="shared_name" value="Rv3721c"/></node>
<node id="520" label="Rv0264c" aliasName="Rv0264c"><graphics x="1797.1013793945312" y="604.8851623535156"/><att type="string" name="shared_name" value="Rv0264c"/></node>
<node id="521" label="Rv2987c" aliasName="leuD"><graphics x="576.105224609375" y="446.7735290527344"/><att type="string" name="shared_name" value="Rv2987c"/></node>
<node id="522" label="Rv1086" aliasName="Rv1086"><graphics x="648.4789123535156" y="1130.0123901367188"/><att type="string" name="shared_name" value="Rv1086"/></node>
<node id="523" label="Rv2921c" aliasName="ftsY"><graphics x="637.0115814208984" y="443.0459289550781"/><att type="string" name="shared_name" value="Rv2921c"/></node>
<node id="524" label="Rv0380c" aliasName="Rv0380c"><graphics x="355.1642150878906" y="749.8092880249023"/><att type="string" name="shared_name" value="Rv0380c"/></node>
<node id="525" label="Rv1895" aliasName="Rv1895"><graphics x="757.837158203125" y="1093.4547424316406"/><att type="string" name="shared_name" value="Rv1895"/></node>
<node id="526" label="Rv2332" aliasName="mez"><graphics x="561.5956420898438" y="824.9938991069794"/><att type="string" name="shared_name" value="Rv2332"/></node>
<node id="527" label="Rv2335" aliasName="cysE"><graphics x="584.8077087402344" y="1390.3609619140625"/><att type="string" name="shared_name" value="Rv2335"/></node>
<node id="528" label="Rv2334" aliasName="cysK1"><graphics x="569.4290161132812" y="1426.52880859375"/><att type="string" name="shared_name" value="Rv2334"/></node>
<node id="529" label="Rv1093" aliasName="glyA"><graphics x="437.68414306640625" y="1063.4975128173828"/><att type="string" name="shared_name" value="Rv1093"/></node>
<node id="530" label="Rv2922c" aliasName="smc"><graphics x="865.9970202445984" y="329.5711975097656"/><att type="string" name="shared_name" value="Rv2922c"/></node>
<node id="531" label="Rv1098c" aliasName="fumC"><graphics x="1379.6435546875" y="1528.4342651367188"/><att type="string" name="shared_name" value="Rv1098c"/></node>
<node id="532" label="Rv2903c" aliasName="lepB"><graphics x="238.642578125" y="1131.6706237792969"/><att type="string" name="shared_name" value="Rv2903c"/></node>
<node id="533" label="Rv0055" aliasName="rpsR"><graphics x="1995.931692123413" y="601.6017150878906"/><att type="string" name="shared_name" value="Rv0055"/></node>
<node id="534" label="Rv2845c" aliasName="proS"><graphics x="550.5349426269531" y="1077.1889190673828"/><att type="string" name="shared_name" value="Rv2845c"/></node>
<node id="535" label="Rv0056" aliasName="rplI"><graphics x="738.7102279663086" y="1176.1472473144531"/><att type="string" name="shared_name" value="Rv0056"/></node>
<node id="536" label="Rv0058" aliasName="dnaB"><graphics x="667.6657867431641" y="671.7647247314453"/><att type="string" name="shared_name" value="Rv0058"/></node>
<node id="537" label="Rv0053" aliasName="rpsF"><graphics x="458.08770751953125" y="942.8247375488281"/><att type="string" name="shared_name" value="Rv0053"/></node>
<node id="538" label="Rv0054" aliasName="ssb"><graphics x="479.97833251953125" y="441.8652038574219"/><att type="string" name="shared_name" value="Rv0054"/></node>
<node id="539" label="Rv3455c" aliasName="truA"><graphics x="556.5537414550781" y="750.2486267089844"/><att type="string" name="shared_name" value="Rv3455c"/></node>
<node id="540" label="Rv0467" aliasName="icl"><graphics x="1385.2316284179688" y="1450.3698120117188"/><att type="string" name="shared_name" value="Rv0467"/></node>
<node id="541" label="Rv0462" aliasName="lpd"><graphics x="734.1805267333984" y="1490.7732543945312"/><att type="string" name="shared_name" value="Rv0462"/></node>
<node id="542" label="Rv1821" aliasName="secA2"><graphics x="1500.8406372070312" y="880.7734336853027"/><att type="string" name="shared_name" value="Rv1821"/></node>
<node id="543" label="Rv2367c" aliasName="Rv2367c"><graphics x="778.8673706054688" y="476.1136169433594"/><att type="string" name="shared_name" value="Rv2367c"/></node>
<node id="544" label="Rv3853" aliasName="menG"><graphics x="2047.423583984375" y="152.44952392578125"/><att type="string" name="shared_name" value="Rv3853"/></node>
<node id="545" label="Rv1826" aliasName="gcvH"><graphics x="321.76751708984375" y="1116.9280395507812"/><att type="string" name="shared_name" value="Rv1826"/></node>
<node id="546" label="Rv3048c" aliasName="nrdF2"><graphics x="494.59796142578125" y="223.51629638671875"/><att type="string" name="shared_name" value="Rv3048c"/></node>
<node id="547" label="Rv2902c" aliasName="rnhB"><graphics x="855.1173100471497" y="151.82550048828125"/><att type="string" name="shared_name" value="Rv2902c"/></node>
<node id="548" label="Rv0994" aliasName="moeA1"><graphics x="129.90093994140625" y="1076.0084381103516"/><att type="string" name="shared_name" value="Rv0994"/></node>
<node id="549" label="Rv0995" aliasName="rimJ"><graphics x="2071.596893310547" y="624.8851623535156"/><att type="string" name="shared_name" value="Rv0995"/></node>
<node id="550" label="Rv1021" aliasName="Rv1021"><graphics x="1890.8435363769531" y="786.9844207763672"/><att type="string" name="shared_name" value="Rv1021"/></node>
<node id="551" label="Rv0363c" aliasName="fba"><graphics x="559.6321411132812" y="778.6657562255859"/><att type="string" name="shared_name" value="Rv0363c"/></node>
<node id="552" label="Rv0993" aliasName="galU"><graphics x="374.8554382324219" y="678.4385833740234"/><att type="string" name="shared_name" value="Rv0993"/></node>
<node id="553" label="Rv1020" aliasName="mfd"><graphics x="886.4501075744629" y="527.1487426757812"/><att type="string" name="shared_name" value="Rv1020"/></node>
<node id="554" label="Rv1023" aliasName="eno"><graphics x="760.024040222168" y="750.5166931152344"/><att type="string" name="shared_name" value="Rv1023"/></node>
<node id="555" label="Rv3921c" aliasName="Rv3921c"><graphics x="1497.8087158203125" y="845.1715068817139"/><att type="string" name="shared_name" value="Rv3921c"/></node>
<node id="556" label="Rv3456c" aliasName="rplQ"><graphics x="346.67041015625" y="705.1647567749023"/><att type="string" name="shared_name" value="Rv3456c"/></node>
<node id="557" label="Rv2965c" aliasName="coaD"><graphics x="1139.7371215820312" y="852.2138671875"/><att type="string" name="shared_name" value="Rv2965c"/></node>
<node id="558" label="Rv3846" aliasName="sodA"><graphics x="643.7089538574219" y="1002.5928344726562"/><att type="string" name="shared_name" value="Rv3846"/></node>
<node id="559" label="Rv0861c" aliasName="ercc3"><graphics x="691.4402465820312" y="669.1212158203125"/><att type="string" name="shared_name" value="Rv0861c"/></node>
<node id="560" label="Rv1832" aliasName="gcvB"><graphics x="763.1135864257812" y="537.0548706054688"/><att type="string" name="shared_name" value="Rv1832"/></node>
<node id="561" label="Rv2366c" aliasName="Rv2366c"><graphics x="405.5772705078125" y="517.5927124023438"/><att type="string" name="shared_name" value="Rv2366c"/></node>
<node id="562" label="Rv2025c" aliasName="Rv2025c"><graphics x="1982.2252807617188" y="734.6632385253906"/><att type="string" name="shared_name" value="Rv2025c"/></node>
<node id="563" label="Rv3841" aliasName="bfrB"><graphics x="891.0380401611328" y="607.6893615722656"/><att type="string" name="shared_name" value="Rv3841"/></node>
<node id="564" label="Rv0066c" aliasName="icd2"><graphics x="1777.5937805175781" y="530.2535705566406"/><att type="string" name="shared_name" value="Rv0066c"/></node>
<node id="565" label="Rv0983" aliasName="pepD"><graphics x="1014.7986450195312" y="926.0528259277344"/><att type="string" name="shared_name" value="Rv0983"/></node>
<node id="566" label="Rv2115c" aliasName="Rv2115c"><graphics x="1845.944091796875" y="490.2104797363281"/><att type="string" name="shared_name" value="Rv2115c"/></node>
<node id="567" label="Rv2984" aliasName="ppk"><graphics x="895.7876892089844" y="827.0952997207642"/><att type="string" name="shared_name" value="Rv2984"/></node>
<node id="568" label="Rv2364c" aliasName="era"><graphics x="1859.9756164550781" y="787.2921600341797"/><att type="string" name="shared_name" value="Rv2364c"/></node>
<node id="569" label="Rv1849" aliasName="ureB"><graphics x="1235.9669494628906" y="383.5442810058594"/><att type="string" name="shared_name" value="Rv1849"/></node>
<node id="570" label="Rv2924c" aliasName="fpg"><graphics x="1642.0414428710938" y="931.3526611328125"/><att type="string" name="shared_name" value="Rv2924c"/></node>
<node id="571" label="Rv2982c" aliasName="gpsA"><graphics x="1002.2051849365234" y="540.81787109375"/><att type="string" name="shared_name" value="Rv2982c"/></node>
<node id="572" label="Rv2101" aliasName="helZ"><graphics x="1181.6633605957031" y="869.2838935852051"/><att type="string" name="shared_name" value="Rv2101"/></node>
<node id="573" label="Rv0489" aliasName="gpmA"><graphics x="603.839111328125" y="669.1558074951172"/><att type="string" name="shared_name" value="Rv0489"/></node>
<node id="574" label="Rv2703" aliasName="sigA"><graphics x="1079.5733489990234" y="458.837158203125"/><att type="string" name="shared_name" value="Rv2703"/></node>
<node id="575" label="Rv0083" aliasName="Rv0083"><graphics x="1122.6775817871094" y="930.83935546875"/><att type="string" name="shared_name" value="Rv0083"/></node>
<node id="576" label="Rv1133c" aliasName="metE"><graphics x="638.1173858642578" y="564.2943115234375"/><att type="string" name="shared_name" value="Rv1133c"/></node>
<node id="577" label="Rv0082" aliasName="Rv0082"><graphics x="573.6908874511719" y="1244.0065002441406"/><att type="string" name="shared_name" value="Rv0082"/></node>
<node id="578" label="Rv3874" aliasName="esxB"><graphics x="1961.5226745605469" y="624.8851623535156"/><att type="string" name="shared_name" value="Rv3874"/></node>
<node id="579" label="Rv3875" aliasName="esxA"><graphics x="1936.7455139160156" y="643.3426818847656"/><att type="string" name="shared_name" value="Rv3875"/></node>
<node id="580" label="Rv1847" aliasName="Rv1847"><graphics x="258.31866455078125" y="68.607666015625"/><att type="string" name="shared_name" value="Rv1847"/></node>
<node id="581" label="Rv1848" aliasName="ureA"><graphics x="1140.5068664550781" y="474.02545166015625"/><att type="string" name="shared_name" value="Rv1848"/></node>
<node id="582" label="Rv0482" aliasName="murB"><graphics x="243.41583251953125" y="1213.3938903808594"/><att type="string" name="shared_name" value="Rv0482"/></node>
<node id="583" label="Rv2971" aliasName="Rv2971"><graphics x="708.2491149902344" y="920.361328125"/><att type="string" name="shared_name" value="Rv2971"/></node>
<node id="584" label="Rv2400c" aliasName="subI"><graphics x="420.1601257324219" y="630.2196350097656"/><att type="string" name="shared_name" value="Rv2400c"/></node>
<node id="585" label="Rv0086" aliasName="hycQ"><graphics x="534.8799743652344" y="1273.5618896484375"/><att type="string" name="shared_name" value="Rv0086"/></node>
<node id="586" label="Rv0087" aliasName="hycE"><graphics x="695.8425445556641" y="1001.0711364746094"/><att type="string" name="shared_name" value="Rv0087"/></node>
<node id="587" label="Rv2427c" aliasName="proA"><graphics x="597.4971313476562" y="1028.4325866699219"/><att type="string" name="shared_name" value="Rv2427c"/></node>
<node id="588" label="Rv2925c" aliasName="rnc"><graphics x="1582.3308715820312" y="945.3705978393555"/><att type="string" name="shared_name" value="Rv2925c"/></node>
<node id="589" label="Rv0085" aliasName="hycP"><graphics x="797.1480941772461" y="792.7014465332031"/><att type="string" name="shared_name" value="Rv0085"/></node>
<node id="590" label="Rv2200c" aliasName="ctaC"><graphics x="1738.251953125" y="406.6614074707031"/><att type="string" name="shared_name" value="Rv2200c"/></node>
<node id="591" label="Rv0089" aliasName="Rv0089"><graphics x="885.4774570465088" y="1141.1119079589844"/><att type="string" name="shared_name" value="Rv0089"/></node>
<node id="592" label="Rv1850" aliasName="ureC"><graphics x="1221.7428588867188" y="417.7460021972656"/><att type="string" name="shared_name" value="Rv1850"/></node>
<node id="593" label="Rv0478" aliasName="deoC"><graphics x="394.507568359375" y="340.04266357421875"/><att type="string" name="shared_name" value="Rv0478"/></node>
<node id="594" label="Rv3809c" aliasName="glf"><graphics x="644.8030395507812" y="503.753662109375"/><att type="string" name="shared_name" value="Rv3809c"/></node>
<node id="595" label="Rv0091" aliasName="mtn"><graphics x="907.5176315307617" y="70.7325439453125"/><att type="string" name="shared_name" value="Rv0091"/></node>
<node id="596" label="Rv1007c" aliasName="metG"><graphics x="612.6713104248047" y="590.2913970947266"/><att type="string" name="shared_name" value="Rv1007c"/></node>
<node id="597" label="Rv0773c" aliasName="ggtA"><graphics x="2017.423583984375" y="152.44952392578125"/><att type="string" name="shared_name" value="Rv0773c"/></node>
<node id="598" label="Rv1175c" aliasName="fadH"><graphics x="188.56695556640625" y="1194.4044189453125"/><att type="string" name="shared_name" value="Rv1175c"/></node>
<node id="599" label="Rv2674" aliasName="Rv2674"><graphics x="800.5652046203613" y="1139.7825012207031"/><att type="string" name="shared_name" value="Rv2674"/></node>
<node id="600" label="Rv2604c" aliasName="Rv2604c"><graphics x="2038.7680969238281" y="710.6376037597656"/><att type="string" name="shared_name" value="Rv2604c"/></node>
<node id="601" label="Rv0647c" aliasName="Rv0647c"><graphics x="1145.6697692871094" y="416.54315185546875"/><att type="string" name="shared_name" value="Rv0647c"/></node>
<node id="602" label="Rv0733" aliasName="adk"><graphics x="863.9469463825226" y="1128.448486328125"/><att type="string" name="shared_name" value="Rv0733"/></node>
<node id="603" label="Rv0732" aliasName="secY"><graphics x="1465.8065185546875" y="875.3214378356934"/><att type="string" name="shared_name" value="Rv0732"/></node>
<node id="604" label="Rv0735" aliasName="sigL"><graphics x="1900.9122619628906" y="530.2535705566406"/><att type="string" name="shared_name" value="Rv0735"/></node>
<node id="605" label="Rv0734" aliasName="mapA"><graphics x="1218.1524353027344" y="810.4101972579956"/><att type="string" name="shared_name" value="Rv0734"/></node>
<node id="606" label="Rv0017c" aliasName="rodA"><graphics x="598.2483215332031" y="827.942307472229"/><att type="string" name="shared_name" value="Rv0017c"/></node>
<node id="607" label="Rv2842c" aliasName="Rv2842c"><graphics x="290.444580078125" y="700.5916595458984"/><att type="string" name="shared_name" value="Rv2842c"/></node>
<node id="608" label="Rv0736" aliasName="Rv0736"><graphics x="1914.7262268066406" y="557.8849182128906"/><att type="string" name="shared_name" value="Rv0736"/></node>
<node id="609" label="Rv3241c" aliasName="Rv3241c"><graphics x="833.2562732696533" y="347.9776306152344"/><att type="string" name="shared_name" value="Rv3241c"/></node>
<node id="610" label="Rv2124c" aliasName="metH"><graphics x="912.6767654418945" y="966.1642608642578"/><att type="string" name="shared_name" value="Rv2124c"/></node>
<node id="611" label="Rv1027c" aliasName="kdpE"><graphics x="2006.3514709472656" y="530.2535705566406"/><att type="string" name="shared_name" value="Rv1027c"/></node>
<node id="612" label="Rv3375" aliasName="amiD"><graphics x="1008.5881958007812" y="1314.0433349609375"/><att type="string" name="shared_name" value="Rv3375"/></node>
<node id="613" label="Rv2880c" aliasName="Rv2880c"><graphics x="1978.9662475585938" y="710.9907531738281"/><att type="string" name="shared_name" value="Rv2880c"/></node>
<node id="614" label="Rv2756c" aliasName="hsdM"><graphics x="934.6258850097656" y="1208.8402404785156"/><att type="string" name="shared_name" value="Rv2756c"/></node>
<node id="615" label="Rv2603c" aliasName="Rv2603c"><graphics x="774.9450988769531" y="896.5218505859375"/><att type="string" name="shared_name" value="Rv2603c"/></node>
<node id="616" label="Rv3068c" aliasName="pgmA"><graphics x="613.1128997802734" y="408.0140380859375"/><att type="string" name="shared_name" value="Rv3068c"/></node>
<node id="617" label="Rv2192c" aliasName="trpD"><graphics x="1346.7826232910156" y="1388.6320190429688"/><att type="string" name="shared_name" value="Rv2192c"/></node>
<node id="618" label="Rv1028c" aliasName="kdpD"><graphics x="1990.0887756347656" y="556.5201721191406"/><att type="string" name="shared_name" value="Rv1028c"/></node>
<node id="619" label="Rv0946c" aliasName="pgi"><graphics x="678.7855834960938" y="943.6172561645508"/><att type="string" name="shared_name" value="Rv0946c"/></node>
<node id="620" label="Rv3366" aliasName="spoU"><graphics x="1131.3933715820312" y="697.0779190063477"/><att type="string" name="shared_name" value="Rv3366"/></node>
<node id="621" label="Rv3240c" aliasName="secA1"><graphics x="1420.702392578125" y="905.7164306640625"/><att type="string" name="shared_name" value="Rv3240c"/></node>
<node id="622" label="Rv2881c" aliasName="cdsA"><graphics x="1828.7447814941406" y="558.8452453613281"/><att type="string" name="shared_name" value="Rv2881c"/></node>
<node id="623" label="Rv2606c" aliasName="Rv2606c"><graphics x="2008.9662475585938" y="702.5345764160156"/><att type="string" name="shared_name" value="Rv2606c"/></node>
<node id="624" label="Rv3116" aliasName="moeB2"><graphics x="1050.4474639892578" y="1008.1312103271484"/><att type="string" name="shared_name" value="Rv3116"/></node>
<node id="625" label="Rv2540c" aliasName="aroF"><graphics x="673.0725708007812" y="379.4436950683594"/><att type="string" name="shared_name" value="Rv2540c"/></node>
<node id="626" label="Rv1005c" aliasName="pabB"><graphics x="1406.7579956054688" y="1304.8569030761719"/><att type="string" name="shared_name" value="Rv1005c"/></node>
<node id="627" label="Rv2883c" aliasName="pyrH"><graphics x="2057.2528076171875" y="342.1907958984375"/><att type="string" name="shared_name" value="Rv2883c"/></node>
<node id="628" label="Rv2967c" aliasName="pca"><graphics x="1381.3409423828125" y="1491.9942626953125"/><att type="string" name="shared_name" value="Rv2967c"/></node>
<node id="629" label="Rv3119" aliasName="moaE1"><graphics x="1091.9637908935547" y="995.3707275390625"/><att type="string" name="shared_name" value="Rv3119"/></node>
<node id="630" label="Rv0558" aliasName="ubiE"><graphics x="1005.5064086914062" y="951.3152618408203"/><att type="string" name="shared_name" value="Rv0558"/></node>
<node id="631" label="Rv3117" aliasName="cysA3"><graphics x="1014.0479888916016" y="1073.4676208496094"/><att type="string" name="shared_name" value="Rv3117"/></node>
<node id="632" label="Rv0557" aliasName="pimB"><graphics x="2072.8212890625" y="10.0"/><att type="string" name="shared_name" value="Rv0557"/></node>
<node id="633" label="Rv2357c" aliasName="glyS"><graphics x="520.1601867675781" y="611.3044586181641"/><att type="string" name="shared_name" value="Rv2357c"/></node>
<node id="634" label="Rv0562" aliasName="grcC1"><graphics x="739.978759765625" y="1051.3672943115234"/><att type="string" name="shared_name" value="Rv0562"/></node>
<node id="635" label="Rv3393" aliasName="iunH"><graphics x="738.9785537719727" y="1088.4990234375"/><att type="string" name="shared_name" value="Rv3393"/></node>
<node id="636" label="Rv3106" aliasName="fprA"><graphics x="2010.11865234375" y="315.3184814453125"/><att type="string" name="shared_name" value="Rv3106"/></node>
<node id="637" label="Rv2966c" aliasName="Rv2966c"><graphics x="406.3399353027344" y="896.24951171875"/><att type="string" name="shared_name" value="Rv2966c"/></node>
<node id="638" label="Rv3922c" aliasName="Rv3922c"><graphics x="286.4925537109375" y="1225.7748718261719"/><att type="string" name="shared_name" value="Rv3922c"/></node>
<node id="639" label="Rv3109" aliasName="moaA1"><graphics x="1117.7395629882812" y="746.9724273681641"/><att type="string" name="shared_name" value="Rv3109"/></node>
<node id="640" label="Rv0629c" aliasName="recD"><graphics x="839.6798419952393" y="876.0643882751465"/><att type="string" name="shared_name" value="Rv0629c"/></node>
<node id="641" label="Rv0948c" aliasName="Rv0948c"><graphics x="1875.9768676757812" y="579.6872863769531"/><att type="string" name="shared_name" value="Rv0948c"/></node>
<node id="642" label="Rv0181c" aliasName="Rv0181c"><graphics x="827.9794807434082" y="386.30328369140625"/><att type="string" name="shared_name" value="Rv0181c"/></node>
<node id="643" label="Rv2148c" aliasName="Rv2148c"><graphics x="1382.4368286132812" y="298.2779541015625"/><att type="string" name="shared_name" value="Rv2148c"/></node>
<node id="644" label="Rv2631" aliasName="Rv2631"><graphics x="1817.0263671875" y="190.43112182617188"/><att type="string" name="shared_name" value="Rv2631"/></node>
<node id="645" label="Rv1391" aliasName="dfp"><graphics x="1137.1228942871094" y="571.4202117919922"/><att type="string" name="shared_name" value="Rv1391"/></node>
<node id="646" label="Rv0189c" aliasName="ilvD"><graphics x="591.113037109375" y="879.0382957458496"/><att type="string" name="shared_name" value="Rv0189c"/></node>
<node id="647" label="Rv1392" aliasName="metK"><graphics x="800.835506439209" y="1002.9413757324219"/><att type="string" name="shared_name" value="Rv1392"/></node>
<node id="648" label="Rv1389" aliasName="gmk"><graphics x="791.009391784668" y="514.0372924804688"/><att type="string" name="shared_name" value="Rv1389"/></node>
<node id="649" label="Rv1151c" aliasName="Rv1151c"><graphics x="939.972282409668" y="1090.5640258789062"/><att type="string" name="shared_name" value="Rv1151c"/></node>
<node id="650" label="Rv2752c" aliasName="Rv2752c"><graphics x="667.6952209472656" y="522.879638671875"/><att type="string" name="shared_name" value="Rv2752c"/></node>
<node id="651" label="Rv1383" aliasName="carA"><graphics x="550.00537109375" y="593.1876678466797"/><att type="string" name="shared_name" value="Rv1383"/></node>
<node id="652" label="Rv3379c" aliasName="dxs2"><graphics x="843.3751087188721" y="1024.9592590332031"/><att type="string" name="shared_name" value="Rv3379c"/></node>
<node id="653" label="Rv3332" aliasName="nagA"><graphics x="1134.8826599121094" y="1003.7218780517578"/><att type="string" name="shared_name" value="Rv3332"/></node>
<node id="654" label="Rv0772" aliasName="purD"><graphics x="598.8251342773438" y="976.5354309082031"/><att type="string" name="shared_name" value="Rv0772"/></node>
<node id="655" label="Rv1384" aliasName="carB"><graphics x="601.9519348144531" y="519.7604675292969"/><att type="string" name="shared_name" value="Rv1384"/></node>
<node id="656" label="Rv0777" aliasName="purB"><graphics x="625.8947296142578" y="1091.0831298828125"/><att type="string" name="shared_name" value="Rv0777"/></node>
<node id="657" label="Rv0500" aliasName="proC"><graphics x="694.6073455810547" y="604.2730102539062"/><att type="string" name="shared_name" value="Rv0500"/></node>
<node id="658" label="Rv3598c" aliasName="lysS"><graphics x="555.7063598632812" y="723.5535888671875"/><att type="string" name="shared_name" value="Rv3598c"/></node>
<node id="659" label="Rv2643" aliasName="arsC"><graphics x="721.5447082519531" y="1067.1813049316406"/><att type="string" name="shared_name" value="Rv2643"/></node>
<node id="660" label="Rv3264c" aliasName="manB"><graphics x="557.8864440917969" y="985.0232849121094"/><att type="string" name="shared_name" value="Rv3264c"/></node>
<node id="661" label="Rv2149c" aliasName="yfiH"><graphics x="505.7137756347656" y="939.3673324584961"/><att type="string" name="shared_name" value="Rv2149c"/></node>
<node id="662" label="Rv2733c" aliasName="Rv2733c"><graphics x="808.8136749267578" y="839.9986743927002"/><att type="string" name="shared_name" value="Rv2733c"/></node>
<node id="663" label="Rv2753c" aliasName="dapA"><graphics x="618.6297912597656" y="1171.6987609863281"/><att type="string" name="shared_name" value="Rv2753c"/></node>
<node id="664" label="Rv0780" aliasName="hemH"><graphics x="679.9114379882812" y="1024.1554412841797"/><att type="string" name="shared_name" value="Rv0780"/></node>
<node id="665" label="Rv0374c" aliasName="Rv0374c"><graphics x="1906.7455139160156" y="644.1601867675781"/><att type="string" name="shared_name" value="Rv0374c"/></node>
<node id="666" label="Rv0573c" aliasName="Rv0573c"><graphics x="724.4071960449219" y="972.8926086425781"/><att type="string" name="shared_name" value="Rv0573c"/></node>
<node id="667" label="Rv0782" aliasName="ptrBb"><graphics x="1359.99658203125" y="624.2269592285156"/><att type="string" name="shared_name" value="Rv0782"/></node>
<node id="668" label="Rv0509" aliasName="hemA"><graphics x="1987.9951171875" y="472.2718811035156"/><att type="string" name="shared_name" value="Rv0509"/></node>
<node id="669" label="Rv0788" aliasName="purQ"><graphics x="2049.140432357788" y="579.6872863769531"/><att type="string" name="shared_name" value="Rv0788"/></node>
<node id="670" label="Rv0858c" aliasName="Rv0858c"><graphics x="795.1637878417969" y="1082.6371154785156"/><att type="string" name="shared_name" value="Rv0858c"/></node>
<node id="671" label="Rv2697c" aliasName="dut"><graphics x="402.6201171875" y="239.31768798828125"/><att type="string" name="shared_name" value="Rv2697c"/></node>
<node id="672" label="Rv0510" aliasName="hemC"><graphics x="1101.7640686035156" y="377.31793212890625"/><att type="string" name="shared_name" value="Rv0510"/></node>
<node id="673" label="Rv0512" aliasName="hemB"><graphics x="834.438892364502" y="1006.6943206787109"/><att type="string" name="shared_name" value="Rv0512"/></node>
<node id="674" label="Rv3156" aliasName="nuoL"><graphics x="511.08282470703125" y="1259.5069885253906"/><att type="string" name="shared_name" value="Rv3156"/></node>
<node id="675" label="Rv3155" aliasName="nuoK"><graphics x="532.35302734375" y="1246.7805786132812"/><att type="string" name="shared_name" value="Rv3155"/></node>
<node id="676" label="Rv3154" aliasName="nuoJ"><graphics x="572.486572265625" y="1190.4659729003906"/><att type="string" name="shared_name" value="Rv3154"/></node>
<node id="677" label="Rv3153" aliasName="nuoI"><graphics x="510.0783386230469" y="1207.2619018554688"/><att type="string" name="shared_name" value="Rv3153"/></node>
<node id="678" label="Rv3158" aliasName="nuoN"><graphics x="525.0758666992188" y="1192.0636901855469"/><att type="string" name="shared_name" value="Rv3158"/></node>
<node id="679" label="Rv3157" aliasName="nuoM"><graphics x="558.8665771484375" y="1264.1331787109375"/><att type="string" name="shared_name" value="Rv3157"/></node>
<node id="680" label="Rv0799c" aliasName="Rv0799c"><graphics x="864.8998174667358" y="720.8121490478516"/><att type="string" name="shared_name" value="Rv0799c"/></node>
<node id="681" label="Rv2754c" aliasName="thyX"><graphics x="820.2871856689453" y="489.8293151855469"/><att type="string" name="shared_name" value="Rv2754c"/></node>
<node id="682" label="Rv3357" aliasName="Rv3357"><graphics x="1919.2640380859375" y="702.5345764160156"/><att type="string" name="shared_name" value="Rv3357"/></node>
<node id="683" label="Rv3358" aliasName="Rv3358"><graphics x="1889.558349609375" y="711.0346984863281"/><att type="string" name="shared_name" value="Rv3358"/></node>
<node id="684" label="Rv0527" aliasName="ccdA"><graphics x="447.4886169433594" y="813.8694715499878"/><att type="string" name="shared_name" value="Rv0527"/></node>
<node id="685" label="Rv0526" aliasName="Rv0526"><graphics x="1786.5924072265625" y="155.15106201171875"/><att type="string" name="shared_name" value="Rv0526"/></node>
<node id="686" label="Rv0524" aliasName="hemL"><graphics x="1990.001953125" y="503.1085662841797"/><att type="string" name="shared_name" value="Rv0524"/></node>
<node id="687" label="Rv3913" aliasName="trxB2"><graphics x="965.7306289672852" y="914.2843170166016"/><att type="string" name="shared_name" value="Rv3913"/></node>
<node id="688" label="Rv3914" aliasName="trxC"><graphics x="919.7108421325684" y="865.8610877990723"/><att type="string" name="shared_name" value="Rv3914"/></node>
<node id="689" label="Rv0522" aliasName="gabP"><graphics x="678.1142883300781" y="1050.6220245361328"/><att type="string" name="shared_name" value="Rv0522"/></node>
<node id="690" label="Rv3145" aliasName="nuoA"><graphics x="553.65771484375" y="1179.2959899902344"/><att type="string" name="shared_name" value="Rv3145"/></node>
<node id="691" label="Rv3147" aliasName="nuoC"><graphics x="565.7912292480469" y="1145.9345703125"/><att type="string" name="shared_name" value="Rv3147"/></node>
<node id="692" label="Rv0924c" aliasName="mntH"><graphics x="822.2256698608398" y="753.3212890625"/><att type="string" name="shared_name" value="Rv0924c"/></node>
<node id="693" label="Rv3146" aliasName="nuoB"><graphics x="503.61761474609375" y="1232.8209533691406"/><att type="string" name="shared_name" value="Rv3146"/></node>
<node id="694" label="Rv3149" aliasName="nuoE"><graphics x="425.4025573730469" y="1278.6982727050781"/><att type="string" name="shared_name" value="Rv3149"/></node>
<node id="695" label="Rv3148" aliasName="nuoD"><graphics x="546.9409790039062" y="1217.3029174804688"/><att type="string" name="shared_name" value="Rv3148"/></node>
<node id="696" label="Rv3340" aliasName="metC"><graphics x="719.6213073730469" y="1230.0732116699219"/><att type="string" name="shared_name" value="Rv3340"/></node>
<node id="697" label="Rv3150" aliasName="nuoF"><graphics x="462.81024169921875" y="1258.0555725097656"/><att type="string" name="shared_name" value="Rv3150"/></node>
<node id="698" label="Rv3151" aliasName="nuoG"><graphics x="449.4932556152344" y="1300.0342102050781"/><att type="string" name="shared_name" value="Rv3151"/></node>
<node id="699" label="Rv3152" aliasName="nuoH"><graphics x="595.1631469726562" y="1165.815185546875"/><att type="string" name="shared_name" value="Rv3152"/></node>
<node id="700" label="Rv3469c" aliasName="mhpE"><graphics x="1974.297836303711" y="438.0683898925781"/><att type="string" name="shared_name" value="Rv3469c"/></node>
<node id="701" label="Rv3315c" aliasName="cdd"><graphics x="1768.8720169067383" y="673.7142639160156"/><att type="string" name="shared_name" value="Rv3315c"/></node>
<node id="702" label="Rv2861c" aliasName="mapB"><graphics x="1220.8992919921875" y="778.3388671875"/><att type="string" name="shared_name" value="Rv2861c"/></node>
<node id="703" label="Rv1781c" aliasName="malQ"><graphics x="1944.297836303711" y="444.53106689453125"/><att type="string" name="shared_name" value="Rv1781c"/></node>
<node id="704" label="Rv3610c" aliasName="ftsH"><graphics x="917.9657020568848" y="1171.1836853027344"/><att type="string" name="shared_name" value="Rv3610c"/></node>
<node id="705" label="Rv1340" aliasName="rph"><graphics x="96.234619140625" y="1077.3450622558594"/><att type="string" name="shared_name" value="Rv1340"/></node>
<node id="706" label="Rv1341" aliasName="Rv1341"><graphics x="773.2114562988281" y="1023.5034332275391"/><att type="string" name="shared_name" value="Rv1341"/></node>
<node id="707" label="Rv0853c" aliasName="pdc"><graphics x="648.2254638671875" y="859.7194938659668"/><att type="string" name="shared_name" value="Rv0853c"/></node>
<node id="708" label="Rv3213c" aliasName="Rv3213c"><graphics x="1821.889404296875" y="379.4878234863281"/><att type="string" name="shared_name" value="Rv3213c"/></node>
<node id="709" label="Rv1540" aliasName="Rv1540"><graphics x="374.9238586425781" y="365.8619384765625"/><att type="string" name="shared_name" value="Rv1540"/></node>
<node id="710" label="Rv2889c" aliasName="tsf"><graphics x="393.20166015625" y="983.1587677001953"/><att type="string" name="shared_name" value="Rv2889c"/></node>
<node id="711" label="Rv1547" aliasName="dnaE"><graphics x="846.9631433486938" y="905.2767639160156"/><att type="string" name="shared_name" value="Rv1547"/></node>
<node id="712" label="Rv1854c" aliasName="ndh"><graphics x="330.31915283203125" y="887.8005142211914"/><att type="string" name="shared_name" value="Rv1854c"/></node>
<node id="713" label="Rv3525c" aliasName="Rv3525c"><graphics x="541.3695678710938" y="1041.6653289794922"/><att type="string" name="shared_name" value="Rv3525c"/></node>
<node id="714" label="Rv3314c" aliasName="deoA"><graphics x="811.7887916564941" y="609.2777404785156"/><att type="string" name="shared_name" value="Rv3314c"/></node>
<node id="715" label="Rv1552" aliasName="frdA"><graphics x="2031.823974609375" y="10.0"/><att type="string" name="shared_name" value="Rv1552"/></node>
<node id="716" label="Rv1554" aliasName="frdC"><graphics x="2013.12353515625" y="37.2440185546875"/><att type="string" name="shared_name" value="Rv1554"/></node>
<node id="717" label="Rv1553" aliasName="frdB"><graphics x="1991.981201171875" y="66.30453491210938"/><att type="string" name="shared_name" value="Rv1553"/></node>
<node id="718" label="Rv1550" aliasName="fadD11"><graphics x="591.2159729003906" y="632.8665161132812"/><att type="string" name="shared_name" value="Rv1550"/></node>
<node id="719" label="Rv3575c" aliasName="Rv3575c"><graphics x="1165.03515625" y="443.1921081542969"/><att type="string" name="shared_name" value="Rv3575c"/></node>
<node id="720" label="Rv1559" aliasName="ilvA"><graphics x="550.7731323242188" y="880.7073020935059"/><att type="string" name="shared_name" value="Rv1559"/></node>
<node id="721" label="Rv3313c" aliasName="add"><graphics x="853.0326762199402" y="435.82147216796875"/><att type="string" name="shared_name" value="Rv3313c"/></node>
<node id="722" label="Rv3318" aliasName="sdhA"><graphics x="1989.497314453125" y="102.4964599609375"/><att type="string" name="shared_name" value="Rv3318"/></node>
<node id="723" label="Rv3319" aliasName="sdhB"><graphics x="1955.967041015625" y="100.10531616210938"/><att type="string" name="shared_name" value="Rv3319"/></node>
<node id="724" label="Rv3589" aliasName="mutY"><graphics x="901.2661590576172" y="860.4995231628418"/><att type="string" name="shared_name" value="Rv3589"/></node>
<node id="725" label="Rv3248c" aliasName="sahH"><graphics x="714.3050079345703" y="1283.6542053222656"/><att type="string" name="shared_name" value="Rv3248c"/></node>
<node id="726" label="Rv2469c" aliasName="Rv2469c"><graphics x="1121.2206115722656" y="343.16009521484375"/><att type="string" name="shared_name" value="Rv2469c"/></node>
<node id="727" label="Rv1569" aliasName="bioF1"><graphics x="884.4781703948975" y="210.95562744140625"/><att type="string" name="shared_name" value="Rv1569"/></node>
<node id="728" label="Rv1568" aliasName="bioA"><graphics x="547.2454223632812" y="625.5792236328125"/><att type="string" name="shared_name" value="Rv1568"/></node>
<node id="729" label="Rv1593c" aliasName="Rv1593c"><graphics x="2040.11865234375" y="369.0706787109375"/><att type="string" name="shared_name" value="Rv1593c"/></node>
<node id="730" label="Rv3286c" aliasName="sigF"><graphics x="1060.050765991211" y="465.4737243652344"/><att type="string" name="shared_name" value="Rv3286c"/></node>
<node id="731" label="Rv3307" aliasName="deoD"><graphics x="786.303825378418" y="1120.1805725097656"/><att type="string" name="shared_name" value="Rv3307"/></node>
<node id="732" label="Rv3304" aliasName="Rv3304"><graphics x="302.1336669921875" y="1146.9264831542969"/><att type="string" name="shared_name" value="Rv3304"/></node>
<node id="733" label="Rv3308" aliasName="pmmB"><graphics x="806.629524230957" y="1105.5683288574219"/><att type="string" name="shared_name" value="Rv3308"/></node>
<node id="734" label="Rv1908c" aliasName="katG"><graphics x="943.6917572021484" y="802.6823177337646"/><att type="string" name="shared_name" value="Rv1908c"/></node>
<node id="735" label="Rv0815c" aliasName="cysA2"><graphics x="1041.3842468261719" y="1073.7837524414062"/><att type="string" name="shared_name" value="Rv0815c"/></node>
<node id="736" label="Rv3266c" aliasName="rmlD"><graphics x="873.6180181503296" y="1173.816162109375"/><att type="string" name="shared_name" value="Rv3266c"/></node>
<node id="737" label="Rv1381" aliasName="pyrC"><graphics x="1911.3139419555664" y="664.8844299316406"/><att type="string" name="shared_name" value="Rv1381"/></node>
<node id="738" label="Rv1380" aliasName="pyrB"><graphics x="1884.9484634399414" y="681.0123596191406"/><att type="string" name="shared_name" value="Rv1380"/></node>
<node id="739" label="Rv2790c" aliasName="ltp1"><graphics x="427.5213928222656" y="675.0615386962891"/><att type="string" name="shared_name" value="Rv2790c"/></node>
<node id="740" label="Rv0438c" aliasName="moeA2"><graphics x="194.81268310546875" y="1013.3249206542969"/><att type="string" name="shared_name" value="Rv0438c"/></node>
<node id="741" label="Rv1301" aliasName="Rv1301"><graphics x="437.8149719238281" y="599.4793853759766"/><att type="string" name="shared_name" value="Rv1301"/></node>
<node id="742" label="Rv1300" aliasName="hemK"><graphics x="907.2197036743164" y="1313.5932922363281"/><att type="string" name="shared_name" value="Rv1300"/></node>
<node id="743" label="Rv1309" aliasName="atpG"><graphics x="1839.5872802734375" y="308.6878967285156"/><att type="string" name="shared_name" value="Rv1309"/></node>
<node id="744" label="Rv1308" aliasName="atpA"><graphics x="1813.79541015625" y="340.1546936035156"/><att type="string" name="shared_name" value="Rv1308"/></node>
<node id="745" label="Rv1106c" aliasName="Rv1106c"><graphics x="645.5181579589844" y="1216.3331909179688"/><att type="string" name="shared_name" value="Rv1106c"/></node>
<node id="746" label="Rv1306" aliasName="atpF"><graphics x="1791.1866455078125" y="314.3092346191406"/><att type="string" name="shared_name" value="Rv1306"/></node>
<node id="747" label="Rv1305" aliasName="atpE"><graphics x="1529.036376953125" y="826.0906586647034"/><att type="string" name="shared_name" value="Rv1305"/></node>
<node id="748" label="Rv1304" aliasName="atpB"><graphics x="1776.6893310546875" y="287.0312805175781"/><att type="string" name="shared_name" value="Rv1304"/></node>
<node id="749" label="Rv3198c" aliasName="uvrD2"><graphics x="779.7519683837891" y="615.0409698486328"/><att type="string" name="shared_name" value="Rv3198c"/></node>
<node id="750" label="Rv3339c" aliasName="icd1"><graphics x="1885.4766845703125" y="10.0"/><att type="string" name="shared_name" value="Rv3339c"/></node>
<node id="751" label="Rv0300" aliasName="Rv0300"><graphics x="1829.9756164550781" y="786.9844207763672"/><att type="string" name="shared_name" value="Rv0300"/></node>
<node id="752" label="Rv1589" aliasName="bioB"><graphics x="1432.6798706054688" y="944.635986328125"/><att type="string" name="shared_name" value="Rv1589"/></node>
<node id="753" label="Rv0301" aliasName="Rv0301"><graphics x="1799.105712890625" y="788.1317596435547"/><att type="string" name="shared_name" value="Rv0301"/></node>
<node id="754" label="Rv3370c" aliasName="dnaE2"><graphics x="799.3432998657227" y="904.6269607543945"/><att type="string" name="shared_name" value="Rv3370c"/></node>
<node id="755" label="Rv3423c" aliasName="alr"><graphics x="800.2768363952637" y="538.0762023925781"/><att type="string" name="shared_name" value="Rv3423c"/></node>
<node id="756" label="Rv1310" aliasName="atpD"><graphics x="1810.4879150390625" y="289.9415588378906"/><att type="string" name="shared_name" value="Rv1310"/></node>
<node id="757" label="Rv1311" aliasName="atpC"><graphics x="1843.822021484375" y="365.8428649902344"/><att type="string" name="shared_name" value="Rv1311"/></node>
<node id="758" label="Rv0700" aliasName="rpsJ"><graphics x="1427.6972045898438" y="264.71221923828125"/><att type="string" name="shared_name" value="Rv0700"/></node>
<node id="759" label="Rv0701" aliasName="rplC"><graphics x="933.7375793457031" y="571.1781005859375"/><att type="string" name="shared_name" value="Rv0701"/></node>
<node id="760" label="Rv0702" aliasName="rplD"><graphics x="480.8319396972656" y="1137.8121948242188"/><att type="string" name="shared_name" value="Rv0702"/></node>
<node id="761" label="Rv0703" aliasName="rplW"><graphics x="286.061767578125" y="103.373046875"/><att type="string" name="shared_name" value="Rv0703"/></node>
<node id="762" label="Rv1315" aliasName="murA"><graphics x="776.1058883666992" y="989.0545196533203"/><att type="string" name="shared_name" value="Rv1315"/></node>
<node id="763" label="Rv0704" aliasName="rplB"><graphics x="1322.0630187988281" y="633.8102569580078"/><att type="string" name="shared_name" value="Rv0704"/></node>
<node id="764" label="Rv0706" aliasName="rplV"><graphics x="434.976806640625" y="168.48370361328125"/><att type="string" name="shared_name" value="Rv0706"/></node>
<node id="765" label="Rv0705" aliasName="rpsS"><graphics x="519.3135681152344" y="543.2680969238281"/><att type="string" name="shared_name" value="Rv0705"/></node>
<node id="766" label="Rv0708" aliasName="rplP"><graphics x="1798.8751220703125" y="766.1266174316406"/><att type="string" name="shared_name" value="Rv0708"/></node>
<node id="767" label="Rv0707" aliasName="rpsC"><graphics x="1333.9029846191406" y="675.6854705810547"/><att type="string" name="shared_name" value="Rv0707"/></node>
<node id="768" label="Rv1599" aliasName="hisD"><graphics x="738.5023880004883" y="887.1755218505859"/><att type="string" name="shared_name" value="Rv1599"/></node>
<node id="769" label="Rv1595" aliasName="nadB"><graphics x="1981.0503540039062" y="764.9564514160156"/><att type="string" name="shared_name" value="Rv1595"/></node>
<node id="770" label="Rv1596" aliasName="nadC"><graphics x="1873.830322265625" y="77.5325927734375"/><att type="string" name="shared_name" value="Rv1596"/></node>
<node id="771" label="Rv2522c" aliasName="Rv2522c"><graphics x="714.3880157470703" y="1140.5787658691406"/><att type="string" name="shared_name" value="Rv2522c"/></node>
<node id="772" label="Rv1594" aliasName="nadA"><graphics x="2011.8534698486328" y="762.7291564941406"/><att type="string" name="shared_name" value="Rv1594"/></node>
<node id="773" label="Rv3907c" aliasName="pcnA"><graphics x="753.0982055664062" y="567.5771179199219"/><att type="string" name="shared_name" value="Rv3907c"/></node>
<node id="774" label="Rv1108c" aliasName="xseA"><graphics x="1042.6582489013672" y="521.7247924804688"/><att type="string" name="shared_name" value="Rv1108c"/></node>
<node id="775" label="Rv1323" aliasName="fadA4"><graphics x="558.7850036621094" y="464.6278991699219"/><att type="string" name="shared_name" value="Rv1323"/></node>
<node id="776" label="Rv3396c" aliasName="guaA"><graphics x="403.450439453125" y="847.0640754699707"/><att type="string" name="shared_name" value="Rv3396c"/></node>
<node id="777" label="Rv3420c" aliasName="rimI"><graphics x="590.1049194335938" y="766.4069480895996"/><att type="string" name="shared_name" value="Rv3420c"/></node>
<node id="778" label="Rv0714" aliasName="rplN"><graphics x="1098.1981811523438" y="1131.0181884765625"/><att type="string" name="shared_name" value="Rv0714"/></node>
<node id="779" label="Rv1324" aliasName="Rv1324"><graphics x="547.9026794433594" y="853.6926364898682"/><att type="string" name="shared_name" value="Rv1324"/></node>
<node id="780" label="Rv0015c" aliasName="pknA"><graphics x="540.2391357421875" y="662.8890838623047"/><att type="string" name="shared_name" value="Rv0015c"/></node>
<node id="781" label="Rv0710" aliasName="rpsQ"><graphics x="1951.7074584960938" y="739.4164733886719"/><att type="string" name="shared_name" value="Rv0710"/></node>
<node id="782" label="Rv0321" aliasName="dcd"><graphics x="905.9650344848633" y="361.9522705078125"/><att type="string" name="shared_name" value="Rv0321"/></node>
<node id="783" label="Rv0719" aliasName="rplF"><graphics x="280.1561279296875" y="587.8564147949219"/><att type="string" name="shared_name" value="Rv0719"/></node>
<node id="784" label="Rv3421c" aliasName="Rv3421c"><graphics x="1026.9542541503906" y="375.86810302734375"/><att type="string" name="shared_name" value="Rv3421c"/></node>
<node id="785" label="Rv1282c" aliasName="oppC"><graphics x="1738.251953125" y="682.5345764160156"/><att type="string" name="shared_name" value="Rv1282c"/></node>
<node id="786" label="Rv2465c" aliasName="Rv2465c"><graphics x="1798.0549926757812" y="742.6730041503906"/><att type="string" name="shared_name" value="Rv2465c"/></node>
<node id="787" label="Rv1897c" aliasName="Rv1897c"><graphics x="848.3974761962891" y="564.7008972167969"/><att type="string" name="shared_name" value="Rv1897c"/></node>
<node id="788" label="Rv2678c" aliasName="hemE"><graphics x="498.97064208984375" y="874.3580551147461"/><att type="string" name="shared_name" value="Rv2678c"/></node>
<node id="789" label="Rv1336" aliasName="cysM"><graphics x="1920.2841186523438" y="762.7291564941406"/><att type="string" name="shared_name" value="Rv1336"/></node>
<node id="790" label="Rv0723" aliasName="rplO"><graphics x="198.381591796875" y="538.0215759277344"/><att type="string" name="shared_name" value="Rv0723"/></node>
<node id="791" label="Rv0016c" aliasName="pbpA"><graphics x="757.2701416015625" y="835.1370916366577"/><att type="string" name="shared_name" value="Rv0016c"/></node>
<node id="792" label="Rv1335" aliasName="Rv1335"><graphics x="1951.0503540039062" y="765.4427795410156"/><att type="string" name="shared_name" value="Rv1335"/></node>
<node id="793" label="Rv0724" aliasName="sppA"><graphics x="1185.8253173828125" y="1160.1795654296875"/><att type="string" name="shared_name" value="Rv0724"/></node>
<node id="794" label="Rv1338" aliasName="murI"><graphics x="471.2259521484375" y="1019.0233612060547"/><att type="string" name="shared_name" value="Rv1338"/></node>
<node id="795" label="Rv3199c" aliasName="nudC"><graphics x="1687.509765625" y="991.8818511962891"/><att type="string" name="shared_name" value="Rv3199c"/></node>
<node id="796" label="Rv2868c" aliasName="ispG"><graphics x="845.4528312683105" y="410.4328308105469"/><att type="string" name="shared_name" value="Rv2868c"/></node>
<node id="797" label="Rv0721" aliasName="rpsE"><graphics x="346.748779296875" y="629.58642578125"/><att type="string" name="shared_name" value="Rv0721"/></node>
<node id="798" label="Rv3336c" aliasName="trpS"><graphics x="1045.6197662353516" y="846.4326362609863"/><att type="string" name="shared_name" value="Rv3336c"/></node>
<node id="799" label="Rv2888c" aliasName="amiC"><graphics x="1061.454849243164" y="1305.3128967285156"/><att type="string" name="shared_name" value="Rv2888c"/></node>
<node id="800" label="Rv3422c" aliasName="Rv3422c"><graphics x="697.7607269287109" y="751.6099090576172"/><att type="string" name="shared_name" value="Rv3422c"/></node>
<edge label="Rv1864c (pp) Rv3010c" source="0" target="100" weight="1.0" weightOut="1.0" weigthIn="1.0" countOut="1.0" countIn="1.0">
<att type="string" name="edge.targetArrowShape" value="DIAMOND"/>
<att type="string" name="shared_name" value="Rv1864c (pp) Rv3010c"/></edge>
<edge label="Rv2504c (pp) Rv2503c" source="1" target="33" weight="1.0" weightOut="1.0" weigthIn="1.0" countOut="1.0" countIn="1.0">
<att type="string" name="edge.targetArrowShape" value="DIAMOND"/>
<att type="string" name="shared_name" value="Rv2504c (pp) Rv2503c"/></edge>
<edge label="Rv2504c (pp) Rv3628" source="1" target="222" weight="1.0" weightOut="1.0" weigthIn="1.0" countOut="1.0" countIn="1.0">
<att type="string" name="edge.targetArrowShape" value="DIAMOND"/>
<att type="string" name="shared_name" value="Rv2504c (pp) Rv3628"/></edge>
<edge label="Rv0208c (pp) Rv2368c" source="2" target="181" weight="1.0" weightOut="1.0" weigthIn="1.0" countOut="1.0" countIn="1.0">
<att type="string" name="edge.targetArrowShape" value="DIAMOND"/>
<att type="string" name="shared_name" value="Rv0208c (pp) Rv2368c"/></edge>
<edge label="Rv0113 (pp) Rv0055" source="3" target="533" weight="1.0" weightOut="1.0" weigthIn="1.0" countOut="1.0" countIn="1.0">
<att type="string" name="edge.targetArrowShape" value="DIAMOND"/>
<att type="string" name="shared_name" value="Rv0113 (pp) Rv0055"/></edge>
<edge label="Rv2166c (pp) Rv2165c" source="4" target="17" weight="1.0" weightOut="1.0" weigthIn="1.0" countOut="1.0" countIn="1.0">
<att type="string" name="edge.targetArrowShape" value="DIAMOND"/>
<att type="string" name="shared_name" value="Rv2166c (pp) Rv2165c"/></edge>
<edge label="Rv2166c (pp) Rv1408" source="4" target="416" weight="1.0" weightOut="1.0" weigthIn="1.0" countOut="1.0" countIn="1.0">
<att type="string" name="edge.targetArrowShape" value="DIAMOND"/>
<att type="string" name="shared_name" value="Rv2166c (pp) Rv1408"/></edge>
<edge label="Rv2166c (pp) Rv2445c" source="4" target="436" weight="1.0" weightOut="1.0" weigthIn="1.0" countOut="1.0" countIn="1.0">
<att type="string" name="edge.targetArrowShape" value="DIAMOND"/>
<att type="string" name="shared_name" value="Rv2166c (pp) Rv2445c"/></edge>
<edge label="Rv0110 (pp) Rv1711" source="5" target="171" weight="1.0" weightOut="1.0" weigthIn="1.0" countOut="1.0" countIn="1.0">
<att type="string" name="edge.targetArrowShape" value="DIAMOND"/>
<att type="string" name="shared_name" value="Rv0110 (pp) Rv1711"/></edge>
<edge label="Rv3356c (pp) Rv0070c" source="6" target="315" weight="1.0" weightOut="1.0" weigthIn="1.0" countOut="1.0" countIn="1.0">
<att type="string" name="edge.targetArrowShape" value="DIAMOND"/>
<att type="string" name="shared_name" value="Rv3356c (pp) Rv0070c"/></edge>
<edge label="Rv3356c (pp) Rv1093" source="6" target="529" weight="1.0" weightOut="1.0" weigthIn="1.0" countOut="1.0" countIn="1.0">
<att type="string" name="edge.targetArrowShape" value="DIAMOND"/>
<att type="string" name="shared_name" value="Rv3356c (pp) Rv1093"/></edge>
<edge label="Rv3356c (pp) Rv3525c" source="6" target="713" weight="1.0" weightOut="1.0" weigthIn="1.0" countOut="1.0" countIn="1.0">
<att type="string" name="edge.targetArrowShape" value="DIAMOND"/>
<att type="string" name="shared_name" value="Rv3356c (pp) Rv3525c"/></edge>
<edge label="Rv0114 (pp) Rv2785c" source="7" target="373" weight="1.0" weightOut="1.0" weigthIn="1.0" countOut="1.0" countIn="1.0">
<att type="string" name="edge.targetArrowShape" value="DIAMOND"/>
<att type="string" name="shared_name" value="Rv0114 (pp) Rv2785c"/></edge>
<edge label="Rv0820 (pp) Rv2213" source="8" target="137" weight="1.0" weightOut="1.0" weigthIn="1.0" countOut="1.0" countIn="1.0">
<att type="string" name="edge.targetArrowShape" value="DIAMOND"/>
<att type="string" name="shared_name" value="Rv0820 (pp) Rv2213"/></edge>
<edge label="Rv0820 (pp) Rv1392" source="8" target="647" weight="1.0" weightOut="1.0" weigthIn="1.0" countOut="1.0" countIn="1.0">
<att type="string" name="edge.targetArrowShape" value="DIAMOND"/>
<att type="string" name="shared_name" value="Rv0820 (pp) Rv1392"/></edge>
<edge label="Rv3441c (pp) Rv2152c" source="9" target="358" weight="1.0" weightOut="1.0" weigthIn="1.0" countOut="1.0" countIn="1.0">
<att type="string" name="edge.targetArrowShape" value="DIAMOND"/>
<att type="string" name="shared_name" value="Rv3441c (pp) Rv2152c"/></edge>
<edge label="Rv3441c (pp) Rv0639" source="9" target="177" weight="1.0" weightOut="1.0" weigthIn="1.0" countOut="1.0" countIn="1.0">
<att type="string" name="edge.targetArrowShape" value="DIAMOND"/>
<att type="string" name="shared_name" value="Rv3441c (pp) Rv0639"/></edge>
<edge label="Rv2995c (pp) Rv3339c" source="10" target="750" weight="1.0" weightOut="1.0" weigthIn="1.0" countOut="1.0" countIn="1.0">
<att type="string" name="edge.targetArrowShape" value="DIAMOND"/>
<att type="string" name="shared_name" value="Rv2995c (pp) Rv3339c"/></edge>
<edge label="Rv2995c (pp) Rv2043c" source="10" target="433" weight="1.0" weightOut="1.0" weigthIn="1.0" countOut="1.0" countIn="1.0">
<att type="string" name="edge.targetArrowShape" value="DIAMOND"/>
<att type="string" name="shared_name" value="Rv2995c (pp) Rv2043c"/></edge>
<edge label="Rv2995c (pp) Rv1596" source="10" target="770" weight="1.0" weightOut="1.0" weigthIn="1.0" countOut="1.0" countIn="1.0">
<att type="string" name="edge.targetArrowShape" value="DIAMOND"/>
<att type="string" name="shared_name" value="Rv2995c (pp) Rv1596"/></edge>
<edge label="Rv0143c (pp) Rv2152c" source="12" target="358" weight="1.0" weightOut="1.0" weigthIn="1.0" countOut="1.0" countIn="1.0">
<att type="string" name="edge.targetArrowShape" value="DIAMOND"/>
<att type="string" name="shared_name" value="Rv0143c (pp) Rv2152c"/></edge>
<edge label="Rv3838c (pp) Rv1299" source="13" target="258" weight="1.0" weightOut="1.0" weigthIn="1.0" countOut="1.0" countIn="1.0">
<att type="string" name="edge.targetArrowShape" value="DIAMOND"/>
<att type="string" name="shared_name" value="Rv3838c (pp) Rv1299"/></edge>
<edge label="Rv3842c (pp) Rv2215" source="11" target="145" weight="1.0" weightOut="1.0" weigthIn="1.0" countOut="1.0" countIn="1.0">
<att type="string" name="edge.targetArrowShape" value="DIAMOND"/>
<att type="string" name="shared_name" value="Rv3842c (pp) Rv2215"/></edge>
<edge label="Rv3842c (pp) Rv2495c" source="11" target="370" weight="1.0" weightOut="1.0" weigthIn="1.0" countOut="1.0" countIn="1.0">
<att type="string" name="edge.targetArrowShape" value="DIAMOND"/>
<att type="string" name="shared_name" value="Rv3842c (pp) Rv2495c"/></edge>
<edge label="Rv2916c (pp) Rv2921c" source="14" target="523" weight="1.0" weightOut="1.0" weigthIn="1.0" countOut="1.0" countIn="1.0">
<att type="string" name="edge.targetArrowShape" value="DIAMOND"/>
<att type="string" name="shared_name" value="Rv2916c (pp) Rv2921c"/></edge>
<edge label="Rv2916c (pp) Rv2752c" source="14" target="650" weight="1.0" weightOut="1.0" weigthIn="1.0" countOut="1.0" countIn="1.0">
<att type="string" name="edge.targetArrowShape" value="DIAMOND"/>
<att type="string" name="shared_name" value="Rv2916c (pp) Rv2752c"/></edge>
<edge label="Rv2580c (pp) Rv3607c" source="15" target="127" weight="1.0" weightOut="1.0" weigthIn="1.0" countOut="1.0" countIn="1.0">
<att type="string" name="edge.targetArrowShape" value="DIAMOND"/>
<att type="string" name="shared_name" value="Rv2580c (pp) Rv3607c"/></edge>
<edge label="Rv2580c (pp) Rv1298" source="15" target="260" weight="1.0" weightOut="1.0" weigthIn="1.0" countOut="1.0" countIn="1.0">
<att type="string" name="edge.targetArrowShape" value="DIAMOND"/>
<att type="string" name="shared_name" value="Rv2580c (pp) Rv1298"/></edge>
<edge label="Rv2580c (pp) Rv0467" source="15" target="540" weight="1.0" weightOut="1.0" weigthIn="1.0" countOut="1.0" countIn="1.0">
<att type="string" name="edge.targetArrowShape" value="DIAMOND"/>
<att type="string" name="shared_name" value="Rv2580c (pp) Rv0467"/></edge>
<edge label="Rv3102c (pp) Rv2150c" source="16" target="337" weight="1.0" weightOut="1.0" weigthIn="1.0" countOut="1.0" countIn="1.0">
<att type="string" name="edge.targetArrowShape" value="DIAMOND"/>
<att type="string" name="shared_name" value="Rv3102c (pp) Rv2150c"/></edge>
<edge label="Rv2165c (pp) Rv2150c" source="17" target="337" weight="1.0" weightOut="1.0" weigthIn="1.0" countOut="1.0" countIn="1.0">
<att type="string" name="edge.targetArrowShape" value="DIAMOND"/>
<att type="string" name="shared_name" value="Rv2165c (pp) Rv2150c"/></edge>
<edge label="Rv2165c (pp) Rv2166c" source="17" target="4" weight="1.0" weightOut="1.0" weigthIn="1.0" countOut="1.0" countIn="1.0">
<att type="string" name="edge.targetArrowShape" value="DIAMOND"/>
<att type="string" name="shared_name" value="Rv2165c (pp) Rv2166c"/></edge>
<edge label="Rv0125 (pp) Rv0983" source="18" target="565" weight="1.0" weightOut="1.0" weigthIn="1.0" countOut="1.0" countIn="1.0">
<att type="string" name="edge.targetArrowShape" value="DIAMOND"/>
<att type="string" name="shared_name" value="Rv0125 (pp) Rv0983"/></edge>
<edge label="Rv0125 (pp) Rv1223" source="18" target="303" weight="1.0" weightOut="1.0" weigthIn="1.0" countOut="1.0" countIn="1.0">
<att type="string" name="edge.targetArrowShape" value="DIAMOND"/>
<att type="string" name="shared_name" value="Rv0125 (pp) Rv1223"/></edge>
<edge label="Rv2259 (pp) Rv3308" source="19" target="733" weight="1.0" weightOut="1.0" weigthIn="1.0" countOut="1.0" countIn="1.0">
<att type="string" name="edge.targetArrowShape" value="DIAMOND"/>
<att type="string" name="shared_name" value="Rv2259 (pp) Rv3308"/></edge>
<edge label="Rv1121 (pp) Rv3068c" source="21" target="616" weight="1.0" weightOut="1.0" weigthIn="1.0" countOut="1.6666666269302368" countIn="1.0">
<att type="string" name="edge.targetArrowShape" value="DIAMOND"/>
<att type="string" name="shared_name" value="Rv1121 (pp) Rv3068c"/></edge>
<edge label="Rv1121 (pp) Rv1408" source="21" target="416" weight="1.0" weightOut="1.0" weigthIn="1.0" countOut="1.0" countIn="1.0">
<att type="string" name="edge.targetArrowShape" value="DIAMOND"/>
<att type="string" name="shared_name" value="Rv1121 (pp) Rv1408"/></edge>
<edge label="Rv1121 (pp) Rv2540c" source="21" target="625" weight="1.0" weightOut="1.0" weigthIn="1.0" countOut="1.0" countIn="1.0">
<att type="string" name="edge.targetArrowShape" value="DIAMOND"/>
<att type="string" name="shared_name" value="Rv1121 (pp) Rv2540c"/></edge>
<edge label="Rv2793c (pp) Rv0723" source="20" target="790" weight="1.0" weightOut="1.0" weigthIn="1.0" countOut="1.0" countIn="1.0">
<att type="string" name="edge.targetArrowShape" value="DIAMOND"/>
<att type="string" name="shared_name" value="Rv2793c (pp) Rv0723"/></edge>
<edge label="Rv2793c (pp) Rv2388c" source="20" target="393" weight="1.0" weightOut="1.0" weigthIn="1.0" countOut="1.0" countIn="1.0">
<att type="string" name="edge.targetArrowShape" value="DIAMOND"/>
<att type="string" name="shared_name" value="Rv2793c (pp) Rv2388c"/></edge>
<edge label="Rv2252 (pp) Rv2359" source="22" target="439" weight="1.0" weightOut="1.0" weigthIn="1.0" countOut="1.0" countIn="1.0">
<att type="string" name="edge.targetArrowShape" value="DIAMOND"/>
<att type="string" name="shared_name" value="Rv2252 (pp) Rv2359"/></edge>
<edge label="Rv3019c (pp) Rv3020c" source="23" target="514" weight="1.0" weightOut="1.0" weigthIn="1.0" countOut="1.0" countIn="1.0">
<att type="string" name="edge.targetArrowShape" value="DIAMOND"/>
<att type="string" name="shared_name" value="Rv3019c (pp) Rv3020c"/></edge>
<edge label="Rv0843 (pp) Rv2496c" source="24" target="478" weight="1.0" weightOut="1.0" weigthIn="1.0" countOut="1.0" countIn="1.0">
<att type="string" name="edge.targetArrowShape" value="DIAMOND"/>
<att type="string" name="shared_name" value="Rv0843 (pp) Rv2496c"/></edge>
<edge label="Rv1110 (pp) Rv1014c" source="25" target="242" weight="1.0" weightOut="1.0" weigthIn="1.0" countOut="1.0" countIn="1.0">
<att type="string" name="edge.targetArrowShape" value="DIAMOND"/>
<att type="string" name="shared_name" value="Rv1110 (pp) Rv1014c"/></edge>
<edge label="Rv2241 (pp) Rv1329c" source="26" target="374" weight="1.0" weightOut="1.0" weigthIn="1.0" countOut="1.0" countIn="1.0">
<att type="string" name="edge.targetArrowShape" value="DIAMOND"/>
<att type="string" name="shared_name" value="Rv2241 (pp) Rv1329c"/></edge>
<edge label="Rv2241 (pp) Rv2786c" source="26" target="414" weight="1.0" weightOut="1.0" weigthIn="1.0" countOut="1.0" countIn="1.0">
<att type="string" name="edge.targetArrowShape" value="DIAMOND"/>
<att type="string" name="shared_name" value="Rv2241 (pp) Rv2786c"/></edge>
<edge label="Rv2241 (pp) Rv0427c" source="26" target="309" weight="1.0" weightOut="1.0" weigthIn="1.0" countOut="1.0" countIn="1.0">
<att type="string" name="edge.targetArrowShape" value="DIAMOND"/>
<att type="string" name="shared_name" value="Rv2241 (pp) Rv0427c"/></edge>
<edge label="Rv2241 (pp) Rv0629c" source="26" target="640" weight="1.0" weightOut="1.0" weigthIn="1.0" countOut="1.0" countIn="1.0">
<att type="string" name="edge.targetArrowShape" value="DIAMOND"/>
<att type="string" name="shared_name" value="Rv2241 (pp) Rv0629c"/></edge>
<edge label="Rv2244 (pp) Rv2572c" source="27" target="389" weight="1.0" weightOut="1.0" weigthIn="1.0" countOut="1.0" countIn="1.0">
<att type="string" name="edge.targetArrowShape" value="DIAMOND"/>
<att type="string" name="shared_name" value="Rv2244 (pp) Rv2572c"/></edge>
<edge label="Rv2244 (pp) Rv0949" source="27" target="385" weight="1.0" weightOut="1.0" weigthIn="1.0" countOut="1.0" countIn="1.0">
<att type="string" name="edge.targetArrowShape" value="DIAMOND"/>
<att type="string" name="shared_name" value="Rv2244 (pp) Rv0949"/></edge>
<edge label="Rv2245 (pp) Rv1392" source="28" target="647" weight="1.0" weightOut="1.0" weigthIn="1.0" countOut="1.0" countIn="1.0">
<att type="string" name="edge.targetArrowShape" value="DIAMOND"/>
<att type="string" name="shared_name" value="Rv2245 (pp) Rv1392"/></edge>
<edge label="Rv2245 (pp) Rv2457c" source="28" target="80" weight="1.0" weightOut="1.0" weigthIn="1.0" countOut="1.0" countIn="1.0">
<att type="string" name="edge.targetArrowShape" value="DIAMOND"/>
<att type="string" name="shared_name" value="Rv2245 (pp) Rv2457c"/></edge>
<edge label="Rv2773c (pp) Rv3314c" source="29" target="714" weight="1.0" weightOut="1.0" weigthIn="1.0" countOut="1.0" countIn="1.0">
<att type="string" name="edge.targetArrowShape" value="DIAMOND"/>
<att type="string" name="shared_name" value="Rv2773c (pp) Rv3314c"/></edge>
<edge label="Rv2773c (pp) Rv3300c" source="29" target="228" weight="1.0" weightOut="1.0" weigthIn="1.0" countOut="1.0" countIn="1.0">
<att type="string" name="edge.targetArrowShape" value="DIAMOND"/>
<att type="string" name="shared_name" value="Rv2773c (pp) Rv3300c"/></edge>
<edge label="Rv1112 (pp) Rv3024c" source="30" target="467" weight="1.0" weightOut="1.0" weigthIn="1.0" countOut="1.0" countIn="1.0">
<att type="string" name="edge.targetArrowShape" value="DIAMOND"/>
<att type="string" name="shared_name" value="Rv1112 (pp) Rv3024c"/></edge>
<edge label="Rv1112 (pp) Rv1310" source="30" target="756" weight="1.0" weightOut="1.0" weigthIn="1.0" countOut="1.0" countIn="1.0">
<att type="string" name="edge.targetArrowShape" value="DIAMOND"/>
<att type="string" name="shared_name" value="Rv1112 (pp) Rv1310"/></edge>
<edge label="Rv1112 (pp) Rv2631" source="30" target="644" weight="1.0" weightOut="1.0" weigthIn="1.0" countOut="1.0" countIn="1.0">
<att type="string" name="edge.targetArrowShape" value="DIAMOND"/>
<att type="string" name="shared_name" value="Rv1112 (pp) Rv2631"/></edge>
<edge label="Rv0764c (pp) Rv1106c" source="31" target="745" weight="1.0" weightOut="1.0" weigthIn="1.0" countOut="1.0" countIn="1.0">
<att type="string" name="edge.targetArrowShape" value="DIAMOND"/>
<att type="string" name="shared_name" value="Rv0764c (pp) Rv1106c"/></edge>
<edge label="Rv0764c (pp) Rv1077" source="31" target="490" weight="1.0" weightOut="1.0" weigthIn="1.0" countOut="1.0" countIn="1.0">
<att type="string" name="edge.targetArrowShape" value="DIAMOND"/>
<att type="string" name="shared_name" value="Rv0764c (pp) Rv1077"/></edge>
<edge label="Rv2453c (pp) Rv1161" source="32" target="162" weight="1.0" weightOut="1.0" weigthIn="1.0" countOut="1.5" countIn="1.0">
<att type="string" name="edge.targetArrowShape" value="DIAMOND"/>
<att type="string" name="shared_name" value="Rv2453c (pp) Rv1161"/></edge>
<edge label="Rv2453c (pp) Rv0994" source="32" target="548" weight="1.0" weightOut="1.0" weigthIn="1.0" countOut="1.0" countIn="1.0">
<att type="string" name="edge.targetArrowShape" value="DIAMOND"/>
<att type="string" name="shared_name" value="Rv2453c (pp) Rv0994"/></edge>
<edge label="Rv2453c (pp) Rv0438c" source="32" target="740" weight="1.0" weightOut="1.0" weigthIn="1.0" countOut="1.0" countIn="1.5">
<att type="string" name="edge.targetArrowShape" value="DIAMOND"/>
<att type="string" name="shared_name" value="Rv2453c (pp) Rv0438c"/></edge>
<edge label="Rv2503c (pp) Rv2504c" source="33" target="1" weight="1.0" weightOut="1.0" weigthIn="1.0" countOut="1.0" countIn="1.0">
<att type="string" name="edge.targetArrowShape" value="DIAMOND"/>
<att type="string" name="shared_name" value="Rv2503c (pp) Rv2504c"/></edge>
<edge label="Rv0838 (pp) Rv2993c" source="34" target="158" weight="1.0" weightOut="1.0" weigthIn="1.0" countOut="1.0" countIn="1.0">
<att type="string" name="edge.targetArrowShape" value="DIAMOND"/>
<att type="string" name="shared_name" value="Rv0838 (pp) Rv2993c"/></edge>
<edge label="Rv2996c (pp) Rv2211c" source="35" target="122" weight="1.0" weightOut="1.0" weigthIn="1.0" countOut="1.0" countIn="1.0">
<att type="string" name="edge.targetArrowShape" value="DIAMOND"/>
<att type="string" name="shared_name" value="Rv2996c (pp) Rv2211c"/></edge>
<edge label="Rv3442c (pp) Rv2575" source="36" target="184" weight="1.0" weightOut="1.0" weigthIn="1.0" countOut="1.0" countIn="1.0">
<att type="string" name="edge.targetArrowShape" value="DIAMOND"/>
<att type="string" name="shared_name" value="Rv3442c (pp) Rv2575"/></edge>
<edge label="Rv3442c (pp) Rv1644" source="36" target="476" weight="1.0" weightOut="1.0" weigthIn="1.0" countOut="1.0" countIn="1.0">
<att type="string" name="edge.targetArrowShape" value="DIAMOND"/>
<att type="string" name="shared_name" value="Rv3442c (pp) Rv1644"/></edge>
<edge label="Rv2701c (pp) Rv2299c" source="37" target="296" weight="1.0" weightOut="1.0" weigthIn="1.0" countOut="1.0" countIn="1.0">
<att type="string" name="edge.targetArrowShape" value="DIAMOND"/>
<att type="string" name="shared_name" value="Rv2701c (pp) Rv2299c"/></edge>
<edge label="Rv2701c (pp) Rv1296" source="37" target="252" weight="1.0" weightOut="1.0" weigthIn="1.0" countOut="1.0" countIn="1.0">
<att type="string" name="edge.targetArrowShape" value="DIAMOND"/>
<att type="string" name="shared_name" value="Rv2701c (pp) Rv1296"/></edge>
<edge label="Rv1316c (pp) Rv1617" source="38" target="388" weight="1.0" weightOut="1.0" weigthIn="1.0" countOut="1.0" countIn="1.0">
<att type="string" name="edge.targetArrowShape" value="DIAMOND"/>
<att type="string" name="shared_name" value="Rv1316c (pp) Rv1617"/></edge>
<edge label="Rv2234 (pp) Rv3460c" source="39" target="88" weight="1.0" weightOut="1.0" weigthIn="1.0" countOut="1.0" countIn="1.0">
<att type="string" name="edge.targetArrowShape" value="DIAMOND"/>
<att type="string" name="shared_name" value="Rv2234 (pp) Rv3460c"/></edge>
<edge label="Rv2234 (pp) Rv3458c" source="39" target="178" weight="1.0" weightOut="1.0" weigthIn="1.0" countOut="1.0" countIn="1.0">
<att type="string" name="edge.targetArrowShape" value="DIAMOND"/>
<att type="string" name="shared_name" value="Rv2234 (pp) Rv3458c"/></edge>
<edge label="Rv1530 (pp) Rv1895" source="40" target="525" weight="1.0" weightOut="1.0" weigthIn="1.0" countOut="1.0" countIn="1.0">
<att type="string" name="edge.targetArrowShape" value="DIAMOND"/>
<att type="string" name="shared_name" value="Rv1530 (pp) Rv1895"/></edge>
<edge label="Rv0422c (pp) Rv3417c" source="41" target="186" weight="1.0" weightOut="1.0" weigthIn="1.0" countOut="1.0" countIn="1.0">
<att type="string" name="edge.targetArrowShape" value="DIAMOND"/>
<att type="string" name="shared_name" value="Rv0422c (pp) Rv3417c"/></edge>
<edge label="Rv0422c (pp) Rv0440" source="41" target="191" weight="1.0" weightOut="1.0" weigthIn="1.0" countOut="1.0" countIn="1.0">
<att type="string" name="edge.targetArrowShape" value="DIAMOND"/>
<att type="string" name="shared_name" value="Rv0422c (pp) Rv0440"/></edge>
<edge label="Rv0422c (pp) Rv2902c" source="41" target="547" weight="1.0" weightOut="1.0" weigthIn="1.0" countOut="1.0" countIn="1.0">
<att type="string" name="edge.targetArrowShape" value="DIAMOND"/>
<att type="string" name="shared_name" value="Rv0422c (pp) Rv2902c"/></edge>
<edge label="Rv2726c (pp) Rv2880c" source="42" target="613" weight="1.0" weightOut="1.0" weigthIn="1.0" countOut="1.0" countIn="1.0">
<att type="string" name="edge.targetArrowShape" value="DIAMOND"/>
<att type="string" name="shared_name" value="Rv2726c (pp) Rv2880c"/></edge>
<edge label="Rv1354c (pp) Rv1657" source="43" target="457" weight="1.0" weightOut="1.0" weigthIn="1.0" countOut="1.0" countIn="1.0">
<att type="string" name="edge.targetArrowShape" value="DIAMOND"/>
<att type="string" name="shared_name" value="Rv1354c (pp) Rv1657"/></edge>
<edge label="Rv2307c (pp) Rv1017c" source="44" target="183" weight="1.0" weightOut="1.0" weigthIn="1.0" countOut="1.0" countIn="1.0">
<att type="string" name="edge.targetArrowShape" value="DIAMOND"/>
<att type="string" name="shared_name" value="Rv2307c (pp) Rv1017c"/></edge>
<edge label="Rv2307c (pp) Rv2299c" source="44" target="296" weight="1.0" weightOut="1.0" weigthIn="1.0" countOut="1.0" countIn="1.0">
<att type="string" name="edge.targetArrowShape" value="DIAMOND"/>
<att type="string" name="shared_name" value="Rv2307c (pp) Rv2299c"/></edge>
<edge label="Rv1539 (pp) Rv0056" source="45" target="535" weight="1.0" weightOut="1.0" weigthIn="1.0" countOut="1.0" countIn="1.0">
<att type="string" name="edge.targetArrowShape" value="DIAMOND"/>
<att type="string" name="shared_name" value="Rv1539 (pp) Rv0056"/></edge>
<edge label="Rv1539 (pp) Rv3624c" source="45" target="298" weight="1.0" weightOut="1.0" weigthIn="1.0" countOut="1.0" countIn="1.0">
<att type="string" name="edge.targetArrowShape" value="DIAMOND"/>
<att type="string" name="shared_name" value="Rv1539 (pp) Rv3624c"/></edge>
<edge label="Rv1537 (pp) Rv0002" source="46" target="486" weight="1.0" weightOut="1.0" weigthIn="1.0" countOut="1.0" countIn="1.0">
<att type="string" name="edge.targetArrowShape" value="DIAMOND"/>
<att type="string" name="shared_name" value="Rv1537 (pp) Rv0002"/></edge>
<edge label="Rv1537 (pp) Rv2674" source="46" target="599" weight="1.0" weightOut="1.0" weigthIn="1.0" countOut="1.0" countIn="1.0">
<att type="string" name="edge.targetArrowShape" value="DIAMOND"/>
<att type="string" name="shared_name" value="Rv1537 (pp) Rv2674"/></edge>
<edge label="Rv0157 (pp) Rv0155" source="47" target="49" weight="1.0" weightOut="1.0" weigthIn="1.0" countOut="1.0" countIn="1.0">
<att type="string" name="edge.targetArrowShape" value="DIAMOND"/>
<att type="string" name="shared_name" value="Rv0157 (pp) Rv0155"/></edge>
<edge label="Rv0157 (pp) Rv2780" source="47" target="193" weight="1.0" weightOut="1.0" weigthIn="1.0" countOut="1.0" countIn="1.0">
<att type="string" name="edge.targetArrowShape" value="DIAMOND"/>
<att type="string" name="shared_name" value="Rv0157 (pp) Rv2780"/></edge>
<edge label="Rv1536 (pp) Rv2467" source="48" target="89" weight="1.0" weightOut="1.0" weigthIn="1.0" countOut="1.0" countIn="1.1666666269302368">
<att type="string" name="edge.targetArrowShape" value="DIAMOND"/>
<att type="string" name="shared_name" value="Rv1536 (pp) Rv2467"/></edge>
<edge label="Rv1536 (pp) Rv2332" source="48" target="526" weight="1.0" weightOut="1.0" weigthIn="1.0" countOut="1.1666666269302368" countIn="1.0">
<att type="string" name="edge.targetArrowShape" value="DIAMOND"/>
<att type="string" name="shared_name" value="Rv1536 (pp) Rv2332"/></edge>
<edge label="Rv1536 (pp) Rv1997" source="48" target="168" weight="1.0" weightOut="1.0" weigthIn="1.0" countOut="1.0" countIn="1.0">
<att type="string" name="edge.targetArrowShape" value="DIAMOND"/>
<att type="string" name="shared_name" value="Rv1536 (pp) Rv1997"/></edge>
<edge label="Rv1536 (pp) Rv2984" source="48" target="567" weight="1.0" weightOut="1.0" weigthIn="1.0" countOut="1.0" countIn="1.0">
<att type="string" name="edge.targetArrowShape" value="DIAMOND"/>
<att type="string" name="shared_name" value="Rv1536 (pp) Rv2984"/></edge>
<edge label="Rv0155 (pp) Rv0157" source="49" target="47" weight="1.0" weightOut="1.0" weigthIn="1.0" countOut="1.0" countIn="1.0">
<att type="string" name="edge.targetArrowShape" value="DIAMOND"/>
<att type="string" name="shared_name" value="Rv0155 (pp) Rv0157"/></edge>
<edge label="Rv0480c (pp) Rv2299c" source="50" target="296" weight="1.0" weightOut="1.0" weigthIn="1.0" countOut="1.0" countIn="1.0">
<att type="string" name="edge.targetArrowShape" value="DIAMOND"/>
<att type="string" name="shared_name" value="Rv0480c (pp) Rv2299c"/></edge>
<edge label="Rv2584c (pp) Rv0573c" source="51" target="666" weight="1.0" weightOut="1.0" weigthIn="1.0" countOut="1.0" countIn="1.0">
<att type="string" name="edge.targetArrowShape" value="DIAMOND"/>
<att type="string" name="shared_name" value="Rv2584c (pp) Rv0573c"/></edge>
<edge label="Rv2584c (pp) Rv0777" source="51" target="656" weight="1.0" weightOut="1.0" weigthIn="1.0" countOut="1.0" countIn="1.0">
<att type="string" name="edge.targetArrowShape" value="DIAMOND"/>
<att type="string" name="shared_name" value="Rv2584c (pp) Rv0777"/></edge>
<edge label="Rv2584c (pp) Rv0357c" source="51" target="62" weight="1.0" weightOut="1.0" weigthIn="1.0" countOut="1.0" countIn="1.0">
<att type="string" name="edge.targetArrowShape" value="DIAMOND"/>
<att type="string" name="shared_name" value="Rv2584c (pp) Rv0357c"/></edge>
<edge label="Rv2584c (pp) Rv2981c" source="51" target="379" weight="1.0" weightOut="1.0" weigthIn="1.0" countOut="1.0" countIn="1.0">
<att type="string" name="edge.targetArrowShape" value="DIAMOND"/>
<att type="string" name="shared_name" value="Rv2584c (pp) Rv2981c"/></edge>
<edge label="Rv2584c (pp) Rv3525c" source="51" target="713" weight="1.0" weightOut="1.0" weigthIn="1.0" countOut="1.0" countIn="1.0">
<att type="string" name="edge.targetArrowShape" value="DIAMOND"/>
<att type="string" name="shared_name" value="Rv2584c (pp) Rv3525c"/></edge>
<edge label="Rv3291c (pp) Rv3913" source="52" target="687" weight="1.0" weightOut="1.0" weigthIn="1.0" countOut="1.0" countIn="1.0">
<att type="string" name="edge.targetArrowShape" value="DIAMOND"/>
<att type="string" name="shared_name" value="Rv3291c (pp) Rv3913"/></edge>
<edge label="Rv3012c (pp) Rv3011c" source="53" target="108" weight="1.0" weightOut="1.0" weigthIn="1.0" countOut="1.0" countIn="1.8333333730697632">
<att type="string" name="edge.targetArrowShape" value="DIAMOND"/>
<att type="string" name="shared_name" value="Rv3012c (pp) Rv3011c"/></edge>
<edge label="Rv3012c (pp) Rv3009c" source="53" target="340" weight="1.0" weightOut="1.0" weigthIn="1.0" countOut="1.0" countIn="1.0">
<att type="string" name="edge.targetArrowShape" value="DIAMOND"/>
<att type="string" name="shared_name" value="Rv3012c (pp) Rv3009c"/></edge>
<edge label="Rv2727c (pp) Rv2299c" source="55" target="296" weight="1.0" weightOut="1.0" weigthIn="1.0" countOut="1.0" countIn="1.0">
<att type="string" name="edge.targetArrowShape" value="DIAMOND"/>
<att type="string" name="shared_name" value="Rv2727c (pp) Rv2299c"/></edge>
<edge label="Rv2727c (pp) Rv0056" source="55" target="535" weight="1.0" weightOut="1.0" weigthIn="1.0" countOut="1.0" countIn="1.0">
<att type="string" name="edge.targetArrowShape" value="DIAMOND"/>
<att type="string" name="shared_name" value="Rv2727c (pp) Rv0056"/></edge>
<edge label="Rv3014c (pp) Rv0041" source="54" target="411" weight="1.0" weightOut="1.0" weigthIn="1.0" countOut="1.0" countIn="1.0">
<att type="string" name="edge.targetArrowShape" value="DIAMOND"/>
<att type="string" name="shared_name" value="Rv3014c (pp) Rv0041"/></edge>
<edge label="Rv3014c (pp) Rv0641" source="54" target="194" weight="1.0" weightOut="1.0" weigthIn="1.0" countOut="1.0" countIn="1.0">
<att type="string" name="edge.targetArrowShape" value="DIAMOND"/>
<att type="string" name="shared_name" value="Rv3014c (pp) Rv0641"/></edge>
<edge label="Rv0630c (pp) Rv0629c" source="57" target="640" weight="1.0" weightOut="1.0" weigthIn="1.0" countOut="1.5" countIn="1.5">
<att type="string" name="edge.targetArrowShape" value="DIAMOND"/>
<att type="string" name="shared_name" value="Rv0630c (pp) Rv0629c"/></edge>
<edge label="Rv3813c (pp) Rv2614c" source="56" target="153" weight="1.0" weightOut="1.0" weigthIn="1.0" countOut="1.0" countIn="1.0">
<att type="string" name="edge.targetArrowShape" value="DIAMOND"/>
<att type="string" name="shared_name" value="Rv3813c (pp) Rv2614c"/></edge>
<edge label="Rv0337c (pp) Rv1296" source="59" target="252" weight="1.0" weightOut="1.0" weigthIn="1.0" countOut="1.0" countIn="1.0">
<att type="string" name="edge.targetArrowShape" value="DIAMOND"/>
<att type="string" name="shared_name" value="Rv0337c (pp) Rv1296"/></edge>
<edge label="Rv2430c (pp) Rv2431c" source="58" target="63" weight="1.0" weightOut="1.0" weigthIn="1.0" countOut="1.0" countIn="1.0">
<att type="string" name="edge.targetArrowShape" value="DIAMOND"/>
<att type="string" name="shared_name" value="Rv2430c (pp) Rv2431c"/></edge>
<edge label="Rv2501c (pp) Rv0904c" source="60" target="91" weight="1.0" weightOut="1.0" weigthIn="1.0" countOut="1.0" countIn="1.0">
<att type="string" name="edge.targetArrowShape" value="DIAMOND"/>
<att type="string" name="shared_name" value="Rv2501c (pp) Rv0904c"/></edge>
<edge label="Rv2501c (pp) Rv1409" source="60" target="408" weight="1.0" weightOut="1.0" weigthIn="1.0" countOut="1.0" countIn="1.0">
<att type="string" name="edge.targetArrowShape" value="DIAMOND"/>
<att type="string" name="shared_name" value="Rv2501c (pp) Rv1409"/></edge>
<edge label="Rv2583c (pp) Rv1695" source="61" target="225" weight="1.0" weightOut="1.0" weigthIn="1.0" countOut="1.0" countIn="1.0">
<att type="string" name="edge.targetArrowShape" value="DIAMOND"/>
<att type="string" name="shared_name" value="Rv2583c (pp) Rv1695"/></edge>
<edge label="Rv2583c (pp) Rv0380c" source="61" target="524" weight="1.0" weightOut="1.0" weigthIn="1.0" countOut="1.0" countIn="1.0">
<att type="string" name="edge.targetArrowShape" value="DIAMOND"/>
<att type="string" name="shared_name" value="Rv2583c (pp) Rv0380c"/></edge>
<edge label="Rv0357c (pp) Rv2584c" source="62" target="51" weight="1.0" weightOut="1.0" weigthIn="1.0" countOut="1.0" countIn="1.0">
<att type="string" name="edge.targetArrowShape" value="DIAMOND"/>
<att type="string" name="shared_name" value="Rv0357c (pp) Rv2584c"/></edge>
<edge label="Rv0357c (pp) Rv0685" source="62" target="251" weight="1.0" weightOut="1.0" weigthIn="1.0" countOut="1.0" countIn="1.0">
<att type="string" name="edge.targetArrowShape" value="DIAMOND"/>
<att type="string" name="shared_name" value="Rv0357c (pp) Rv0685"/></edge>
<edge label="Rv2431c (pp) Rv2430c" source="63" target="58" weight="1.0" weightOut="1.0" weigthIn="1.0" countOut="1.0" countIn="1.0">
<att type="string" name="edge.targetArrowShape" value="DIAMOND"/>
<att type="string" name="shared_name" value="Rv2431c (pp) Rv2430c"/></edge>
<edge label="Rv1932 (pp) Rv3914" source="64" target="688" weight="1.0" weightOut="1.0" weigthIn="1.0" countOut="1.0" countIn="1.0">
<att type="string" name="edge.targetArrowShape" value="DIAMOND"/>
<att type="string" name="shared_name" value="Rv1932 (pp) Rv3914"/></edge>
<edge label="Rv0809 (pp) Rv3276c" source="65" target="308" weight="1.0" weightOut="1.0" weigthIn="1.0" countOut="1.0" countIn="1.0">
<att type="string" name="edge.targetArrowShape" value="DIAMOND"/>
<att type="string" name="shared_name" value="Rv0809 (pp) Rv3276c"/></edge>
<edge label="Rv0809 (pp) Rv2299c" source="65" target="296" weight="1.0" weightOut="1.0" weigthIn="1.0" countOut="1.0" countIn="1.0">
<att type="string" name="edge.targetArrowShape" value="DIAMOND"/>
<att type="string" name="shared_name" value="Rv0809 (pp) Rv2299c"/></edge>
<edge label="Rv0808 (pp) Rv3340" source="66" target="696" weight="1.0" weightOut="1.0" weigthIn="1.0" countOut="1.0" countIn="1.0">
<att type="string" name="edge.targetArrowShape" value="DIAMOND"/>
<att type="string" name="shared_name" value="Rv0808 (pp) Rv3340"/></edge>
<edge label="Rv0808 (pp) Rv0957" source="66" target="381" weight="1.0" weightOut="1.0" weigthIn="1.0" countOut="1.0" countIn="1.0">
<att type="string" name="edge.targetArrowShape" value="DIAMOND"/>
<att type="string" name="shared_name" value="Rv0808 (pp) Rv0957"/></edge>
<edge label="Rv0808 (pp) Rv1079" source="66" target="491" weight="1.0" weightOut="1.0" weigthIn="1.0" countOut="1.0" countIn="1.0">
<att type="string" name="edge.targetArrowShape" value="DIAMOND"/>
<att type="string" name="shared_name" value="Rv0808 (pp) Rv1079"/></edge>
<edge label="Rv0808 (pp) Rv0777" source="66" target="656" weight="1.0" weightOut="1.0" weigthIn="1.0" countOut="1.0" countIn="1.5">
<att type="string" name="edge.targetArrowShape" value="DIAMOND"/>
<att type="string" name="shared_name" value="Rv0808 (pp) Rv0777"/></edge>
<edge label="Rv0808 (pp) Rv0391" source="66" target="99" weight="1.0" weightOut="1.0" weigthIn="1.0" countOut="1.0" countIn="1.0">
<att type="string" name="edge.targetArrowShape" value="DIAMOND"/>
<att type="string" name="shared_name" value="Rv0808 (pp) Rv0391"/></edge>
<edge label="Rv1511 (pp) Rv3914" source="67" target="688" weight="1.0" weightOut="1.0" weigthIn="1.0" countOut="1.0" countIn="1.0">
<att type="string" name="edge.targetArrowShape" value="DIAMOND"/>
<att type="string" name="shared_name" value="Rv1511 (pp) Rv3914"/></edge>
<edge label="Rv1511 (pp) Rv1512" source="67" target="68" weight="1.0" weightOut="1.0" weigthIn="1.0" countOut="1.0" countIn="1.0">
<att type="string" name="edge.targetArrowShape" value="DIAMOND"/>
<att type="string" name="shared_name" value="Rv1511 (pp) Rv1512"/></edge>
<edge label="Rv1511 (pp) Rv2457c" source="67" target="80" weight="1.0" weightOut="1.0" weigthIn="1.0" countOut="1.0" countIn="1.0">
<att type="string" name="edge.targetArrowShape" value="DIAMOND"/>
<att type="string" name="shared_name" value="Rv1511 (pp) Rv2457c"/></edge>
<edge label="Rv1512 (pp) Rv1511" source="68" target="67" weight="1.0" weightOut="1.0" weigthIn="1.0" countOut="1.0" countIn="1.0">
<att type="string" name="edge.targetArrowShape" value="DIAMOND"/>
<att type="string" name="shared_name" value="Rv1512 (pp) Rv1511"/></edge>
<edge label="Rv3100c (pp) Rv3366" source="69" target="620" weight="1.0" weightOut="1.0" weigthIn="1.0" countOut="1.0" countIn="1.0">
<att type="string" name="edge.targetArrowShape" value="DIAMOND"/>
<att type="string" name="shared_name" value="Rv3100c (pp) Rv3366"/></edge>
<edge label="Rv3100c (pp) Rv3109" source="69" target="639" weight="1.0" weightOut="1.0" weigthIn="1.0" countOut="1.0" countIn="1.0">
<att type="string" name="edge.targetArrowShape" value="DIAMOND"/>
<att type="string" name="shared_name" value="Rv3100c (pp) Rv3109"/></edge>
<edge label="Rv3100c (pp) Rv0672" source="69" target="230" weight="1.0" weightOut="1.0" weigthIn="1.0" countOut="1.0" countIn="1.0">
<att type="string" name="edge.targetArrowShape" value="DIAMOND"/>
<att type="string" name="shared_name" value="Rv3100c (pp) Rv0672"/></edge>
<edge label="Rv3100c (pp) Rv0869c" source="69" target="441" weight="1.0" weightOut="1.0" weigthIn="1.0" countOut="1.0" countIn="1.0">
<att type="string" name="edge.targetArrowShape" value="DIAMOND"/>
<att type="string" name="shared_name" value="Rv3100c (pp) Rv0869c"/></edge>
<edge label="Rv2031c (pp) Rv2373c" source="71" target="110" weight="1.0" weightOut="1.0" weigthIn="1.0" countOut="1.0" countIn="1.0">
<att type="string" name="edge.targetArrowShape" value="DIAMOND"/>
<att type="string" name="shared_name" value="Rv2031c (pp) Rv2373c"/></edge>
<edge label="Rv2031c (pp) Rv0352" source="71" target="152" weight="1.0" weightOut="1.0" weigthIn="1.0" countOut="1.0" countIn="1.0">
<att type="string" name="edge.targetArrowShape" value="DIAMOND"/>
<att type="string" name="shared_name" value="Rv2031c (pp) Rv0352"/></edge>
<edge label="Rv2417c (pp) Rv1437" source="70" target="319" weight="1.0" weightOut="1.0" weigthIn="1.0" countOut="1.0" countIn="1.0">
<att type="string" name="edge.targetArrowShape" value="DIAMOND"/>
<att type="string" name="shared_name" value="Rv2417c (pp) Rv1437"/></edge>
<edge label="Rv2918c (pp) Rv2919c" source="72" target="82" weight="1.0" weightOut="1.0" weigthIn="1.0" countOut="1.0" countIn="1.0">
<att type="string" name="edge.targetArrowShape" value="DIAMOND"/>
<att type="string" name="shared_name" value="Rv2918c (pp) Rv2919c"/></edge>
<edge label="Rv0803 (pp) Rv0788" source="73" target="669" weight="1.0" weightOut="1.0" weigthIn="1.0" countOut="1.0" countIn="1.0">
<att type="string" name="edge.targetArrowShape" value="DIAMOND"/>
<att type="string" name="shared_name" value="Rv0803 (pp) Rv0788"/></edge>
<edge label="Rv0800 (pp) Rv0896" source="74" target="93" weight="1.0" weightOut="1.0" weigthIn="1.0" countOut="1.0" countIn="1.0">
<att type="string" name="edge.targetArrowShape" value="DIAMOND"/>
<att type="string" name="shared_name" value="Rv0800 (pp) Rv0896"/></edge>
<edge label="Rv3535c (pp) Rv3534c" source="75" target="84" weight="1.0" weightOut="1.0" weigthIn="1.0" countOut="1.0" countIn="1.0">
<att type="string" name="edge.targetArrowShape" value="DIAMOND"/>
<att type="string" name="shared_name" value="Rv3535c (pp) Rv3534c"/></edge>
<edge label="Rv3535c (pp) Rv3469c" source="75" target="700" weight="1.0" weightOut="1.0" weigthIn="1.0" countOut="1.0" countIn="1.0">
<att type="string" name="edge.targetArrowShape" value="DIAMOND"/>
<att type="string" name="shared_name" value="Rv3535c (pp) Rv3469c"/></edge>
<edge label="Rv1901 (pp) Rv0058" source="76" target="536" weight="1.0" weightOut="1.0" weigthIn="1.0" countOut="1.0" countIn="1.0">
<att type="string" name="edge.targetArrowShape" value="DIAMOND"/>
<att type="string" name="shared_name" value="Rv1901 (pp) Rv0058"/></edge>
<edge label="Rv2725c (pp) Rv3240c" source="77" target="621" weight="1.0" weightOut="1.0" weigthIn="1.0" countOut="1.0" countIn="1.0">
<att type="string" name="edge.targetArrowShape" value="DIAMOND"/>
<att type="string" name="shared_name" value="Rv2725c (pp) Rv3240c"/></edge>
<edge label="Rv0147 (pp) Rv1658" source="78" target="451" weight="1.0" weightOut="1.0" weigthIn="1.0" countOut="1.0" countIn="1.0">
<att type="string" name="edge.targetArrowShape" value="DIAMOND"/>
<att type="string" name="shared_name" value="Rv0147 (pp) Rv1658"/></edge>
<edge label="Rv0147 (pp) Rv0557" source="78" target="632" weight="1.0" weightOut="1.0" weigthIn="1.0" countOut="1.0" countIn="1.0">
<att type="string" name="edge.targetArrowShape" value="DIAMOND"/>
<att type="string" name="shared_name" value="Rv0147 (pp) Rv0557"/></edge>
<edge label="Rv2471 (pp) Rv2845c" source="79" target="534" weight="1.0" weightOut="1.0" weigthIn="1.0" countOut="1.0" countIn="1.0">
<att type="string" name="edge.targetArrowShape" value="DIAMOND"/>
<att type="string" name="shared_name" value="Rv2471 (pp) Rv2845c"/></edge>
<edge label="Rv2471 (pp) Rv0702" source="79" target="760" weight="1.0" weightOut="1.0" weigthIn="1.0" countOut="1.0" countIn="1.0">
<att type="string" name="edge.targetArrowShape" value="DIAMOND"/>
<att type="string" name="shared_name" value="Rv2471 (pp) Rv0702"/></edge>
<edge label="Rv2457c (pp) Rv2245" source="80" target="28" weight="1.0" weightOut="1.0" weigthIn="1.0" countOut="1.0" countIn="1.0">
<att type="string" name="edge.targetArrowShape" value="DIAMOND"/>
<att type="string" name="shared_name" value="Rv2457c (pp) Rv2245"/></edge>
<edge label="Rv2457c (pp) Rv1511" source="80" target="67" weight="1.0" weightOut="1.0" weigthIn="1.0" countOut="1.0" countIn="1.0">
<att type="string" name="edge.targetArrowShape" value="DIAMOND"/>
<att type="string" name="shared_name" value="Rv2457c (pp) Rv1511"/></edge>
<edge label="Rv2457c (pp) Rv2460c" source="80" target="344" weight="1.0" weightOut="1.0" weigthIn="1.0" countOut="1.0" countIn="1.0">
<att type="string" name="edge.targetArrowShape" value="DIAMOND"/>
<att type="string" name="shared_name" value="Rv2457c (pp) Rv2460c"/></edge>
<edge label="Rv2457c (pp) Rv2461c" source="80" target="355" weight="1.0" weightOut="1.0" weigthIn="1.0" countOut="1.0" countIn="1.0">
<att type="string" name="edge.targetArrowShape" value="DIAMOND"/>
<att type="string" name="shared_name" value="Rv2457c (pp) Rv2461c"/></edge>
<edge label="Rv2457c (pp) Rv0512" source="80" target="673" weight="1.0" weightOut="1.0" weigthIn="1.0" countOut="1.0" countIn="1.0">
<att type="string" name="edge.targetArrowShape" value="DIAMOND"/>
<att type="string" name="shared_name" value="Rv2457c (pp) Rv0512"/></edge>
<edge label="Rv2919c (pp) Rv2918c" source="82" target="72" weight="1.0" weightOut="1.0" weigthIn="1.0" countOut="1.0" countIn="1.0">
<att type="string" name="edge.targetArrowShape" value="DIAMOND"/>
<att type="string" name="shared_name" value="Rv2919c (pp) Rv2918c"/></edge>
<edge label="Rv2919c (pp) Rv2920c" source="82" target="515" weight="1.0" weightOut="1.0" weigthIn="1.0" countOut="1.0" countIn="1.0">
<att type="string" name="edge.targetArrowShape" value="DIAMOND"/>
<att type="string" name="shared_name" value="Rv2919c (pp) Rv2920c"/></edge>
<edge label="Rv2919c (pp) Rv2221c" source="82" target="202" weight="1.0" weightOut="1.0" weigthIn="1.0" countOut="1.0" countIn="1.0">
<att type="string" name="edge.targetArrowShape" value="DIAMOND"/>
<att type="string" name="shared_name" value="Rv2919c (pp) Rv2221c"/></edge>
<edge label="Rv2919c (pp) Rv1654" source="82" target="458" weight="1.0" weightOut="1.0" weigthIn="1.0" countOut="1.0" countIn="1.0">
<att type="string" name="edge.targetArrowShape" value="DIAMOND"/>
<att type="string" name="shared_name" value="Rv2919c (pp) Rv1654"/></edge>
<edge label="Rv1608c (pp) Rv2428" source="81" target="132" weight="1.0" weightOut="1.0" weigthIn="1.0" countOut="1.0" countIn="1.0">
<att type="string" name="edge.targetArrowShape" value="DIAMOND"/>
<att type="string" name="shared_name" value="Rv1608c (pp) Rv2428"/></edge>
<edge label="Rv2581c (pp) Rv1248c" source="83" target="354" weight="1.0" weightOut="1.0" weigthIn="1.0" countOut="1.0" countIn="1.0">
<att type="string" name="edge.targetArrowShape" value="DIAMOND"/>
<att type="string" name="shared_name" value="Rv2581c (pp) Rv1248c"/></edge>
<edge label="Rv3534c (pp) Rv3535c" source="84" target="75" weight="1.0" weightOut="1.0" weigthIn="1.0" countOut="1.0" countIn="1.0">
<att type="string" name="edge.targetArrowShape" value="DIAMOND"/>
<att type="string" name="shared_name" value="Rv3534c (pp) Rv3535c"/></edge>
<edge label="Rv2109c (pp) Rv2110c" source="85" target="332" weight="1.0" weightOut="1.0" weigthIn="1.0" countOut="1.0" countIn="1.0">
<att type="string" name="edge.targetArrowShape" value="DIAMOND"/>
<att type="string" name="shared_name" value="Rv2109c (pp) Rv2110c"/></edge>
<edge label="Rv1080c (pp) Rv2421c" source="86" target="377" weight="1.0" weightOut="1.0" weigthIn="1.0" countOut="1.0" countIn="1.0">
<att type="string" name="edge.targetArrowShape" value="DIAMOND"/>
<att type="string" name="shared_name" value="Rv1080c (pp) Rv2421c"/></edge>
<edge label="Rv2372c (pp) Rv3458c" source="87" target="178" weight="1.0" weightOut="1.0" weigthIn="1.0" countOut="1.0" countIn="1.0">
<att type="string" name="edge.targetArrowShape" value="DIAMOND"/>
<att type="string" name="shared_name" value="Rv2372c (pp) Rv3458c"/></edge>
<edge label="Rv2372c (pp) Rv3456c" source="87" target="556" weight="1.0" weightOut="1.0" weigthIn="1.0" countOut="1.0" countIn="1.0">
<att type="string" name="edge.targetArrowShape" value="DIAMOND"/>
<att type="string" name="shared_name" value="Rv2372c (pp) Rv3456c"/></edge>
<edge label="Rv3460c (pp) Rv2234" source="88" target="39" weight="1.0" weightOut="1.0" weigthIn="1.0" countOut="1.0" countIn="1.0">
<att type="string" name="edge.targetArrowShape" value="DIAMOND"/>
<att type="string" name="shared_name" value="Rv3460c (pp) Rv2234"/></edge>
<edge label="Rv3460c (pp) Rv2216" source="88" target="144" weight="1.0" weightOut="1.0" weigthIn="1.0" countOut="1.0" countIn="1.0">
<att type="string" name="edge.targetArrowShape" value="DIAMOND"/>
<att type="string" name="shared_name" value="Rv3460c (pp) Rv2216"/></edge>
<edge label="Rv2467 (pp) Rv3002c" source="89" target="502" weight="1.0" weightOut="1.0" weigthIn="1.0" countOut="1.0" countIn="1.1666666269302368">
<att type="string" name="edge.targetArrowShape" value="DIAMOND"/>
<att type="string" name="shared_name" value="Rv2467 (pp) Rv3002c"/></edge>
<edge label="Rv2467 (pp) Rv1536" source="89" target="48" weight="1.0" weightOut="1.0" weigthIn="1.0" countOut="1.1666666269302368" countIn="1.0">
<att type="string" name="edge.targetArrowShape" value="DIAMOND"/>
<att type="string" name="shared_name" value="Rv2467 (pp) Rv1536"/></edge>
<edge label="Rv2467 (pp) Rv3309c" source="89" target="333" weight="1.0" weightOut="1.0" weigthIn="1.0" countOut="1.0" countIn="1.0">
<att type="string" name="edge.targetArrowShape" value="DIAMOND"/>
<att type="string" name="shared_name" value="Rv2467 (pp) Rv3309c"/></edge>
<edge label="Rv3710 (pp) Rv1658" source="90" target="451" weight="1.0" weightOut="1.0" weigthIn="1.0" countOut="1.0" countIn="1.0">
<att type="string" name="edge.targetArrowShape" value="DIAMOND"/>
<att type="string" name="shared_name" value="Rv3710 (pp) Rv1658"/></edge>
<edge label="Rv0904c (pp) Rv3285" source="91" target="156" weight="1.0" weightOut="1.0" weigthIn="1.0" countOut="1.0" countIn="1.0">
<att type="string" name="edge.targetArrowShape" value="DIAMOND"/>
<att type="string" name="shared_name" value="Rv0904c (pp) Rv3285"/></edge>
<edge label="Rv0904c (pp) Rv2501c" source="91" target="60" weight="1.0" weightOut="1.0" weigthIn="1.0" countOut="1.0" countIn="1.0">
<att type="string" name="edge.targetArrowShape" value="DIAMOND"/>
<att type="string" name="shared_name" value="Rv0904c (pp) Rv2501c"/></edge>
<edge label="Rv0904c (pp) Rv3073c" source="91" target="165" weight="1.0" weightOut="1.0" weigthIn="1.0" countOut="1.0" countIn="1.0">
<att type="string" name="edge.targetArrowShape" value="DIAMOND"/>
<att type="string" name="shared_name" value="Rv0904c (pp) Rv3073c"/></edge>
<edge label="Rv0904c (pp) Rv0973c" source="91" target="240" weight="1.0" weightOut="1.0" weigthIn="1.0" countOut="1.0" countIn="1.0">
<att type="string" name="edge.targetArrowShape" value="DIAMOND"/>
<att type="string" name="shared_name" value="Rv0904c (pp) Rv0973c"/></edge>
<edge label="Rv0904c (pp) Rv1409" source="91" target="408" weight="1.0" weightOut="1.0" weigthIn="1.0" countOut="1.0" countIn="1.0">
<att type="string" name="edge.targetArrowShape" value="DIAMOND"/>
<att type="string" name="shared_name" value="Rv0904c (pp) Rv1409"/></edge>
<edge label="Rv0904c (pp) Rv1092c" source="91" target="516" weight="1.0" weightOut="1.0" weigthIn="1.0" countOut="1.0" countIn="1.0">
<att type="string" name="edge.targetArrowShape" value="DIAMOND"/>
<att type="string" name="shared_name" value="Rv0904c (pp) Rv1092c"/></edge>
<edge label="Rv2069 (pp) Rv3646c" source="92" target="205" weight="1.0" weightOut="1.0" weigthIn="1.0" countOut="1.0" countIn="1.0">
<att type="string" name="edge.targetArrowShape" value="DIAMOND"/>
<att type="string" name="shared_name" value="Rv2069 (pp) Rv3646c"/></edge>
<edge label="Rv2069 (pp) Rv0705" source="92" target="765" weight="1.0" weightOut="1.0" weigthIn="1.0" countOut="1.0" countIn="1.0">
<att type="string" name="edge.targetArrowShape" value="DIAMOND"/>
<att type="string" name="shared_name" value="Rv2069 (pp) Rv0705"/></edge>
<edge label="Rv0896 (pp) Rv1475c" source="93" target="413" weight="1.0" weightOut="1.0" weigthIn="1.0" countOut="1.0" countIn="1.0">
<att type="string" name="edge.targetArrowShape" value="DIAMOND"/>
<att type="string" name="shared_name" value="Rv0896 (pp) Rv1475c"/></edge>
<edge label="Rv0896 (pp) Rv0800" source="93" target="74" weight="1.0" weightOut="1.0" weigthIn="1.0" countOut="1.0" countIn="1.0">
<att type="string" name="edge.targetArrowShape" value="DIAMOND"/>
<att type="string" name="shared_name" value="Rv0896 (pp) Rv0800"/></edge>
<edge label="Rv3461c (pp) Rv2421c" source="94" target="377" weight="1.0" weightOut="1.0" weigthIn="1.0" countOut="1.0" countIn="1.0">
<att type="string" name="edge.targetArrowShape" value="DIAMOND"/>
<att type="string" name="shared_name" value="Rv3461c (pp) Rv2421c"/></edge>
<edge label="Rv3051c (pp) Rv3696c" source="95" target="208" weight="1.0" weightOut="1.0" weigthIn="1.0" countOut="1.0" countIn="1.0">
<att type="string" name="edge.targetArrowShape" value="DIAMOND"/>
<att type="string" name="shared_name" value="Rv3051c (pp) Rv3696c"/></edge>
<edge label="Rv3051c (pp) Rv2764c" source="95" target="269" weight="1.0" weightOut="1.0" weigthIn="1.0" countOut="1.0" countIn="1.0">
<att type="string" name="edge.targetArrowShape" value="DIAMOND"/>
<att type="string" name="shared_name" value="Rv3051c (pp) Rv2764c"/></edge>
<edge label="Rv3051c (pp) Rv1981c" source="95" target="334" weight="1.0" weightOut="1.0" weigthIn="1.0" countOut="1.0" countIn="1.0">
<att type="string" name="edge.targetArrowShape" value="DIAMOND"/>
<att type="string" name="shared_name" value="Rv3051c (pp) Rv1981c"/></edge>
<edge label="Rv3051c (pp) Rv3048c" source="95" target="546" weight="1.0" weightOut="1.0" weigthIn="1.0" countOut="1.3333333730697632" countIn="1.0">
<att type="string" name="edge.targetArrowShape" value="DIAMOND"/>
<att type="string" name="shared_name" value="Rv3051c (pp) Rv3048c"/></edge>
<edge label="Rv0392c (pp) Rv3302c" source="96" target="272" weight="1.0" weightOut="1.0" weigthIn="1.0" countOut="1.0" countIn="1.0">
<att type="string" name="edge.targetArrowShape" value="DIAMOND"/>
<att type="string" name="shared_name" value="Rv0392c (pp) Rv3302c"/></edge>
<edge label="Rv0392c (pp) Rv1438" source="96" target="318" weight="1.0" weightOut="1.0" weigthIn="1.0" countOut="1.0" countIn="1.0">
<att type="string" name="edge.targetArrowShape" value="DIAMOND"/>
<att type="string" name="shared_name" value="Rv0392c (pp) Rv1438"/></edge>
<edge label="Rv2458 (pp) Rv1416" source="97" target="397" weight="1.0" weightOut="1.0" weigthIn="1.0" countOut="1.0" countIn="1.0">
<att type="string" name="edge.targetArrowShape" value="DIAMOND"/>
<att type="string" name="shared_name" value="Rv2458 (pp) Rv1416"/></edge>
<edge label="Rv1940 (pp) Rv1412" source="98" target="401" weight="1.0" weightOut="1.0" weigthIn="1.0" countOut="1.0" countIn="1.0">
<att type="string" name="edge.targetArrowShape" value="DIAMOND"/>
<att type="string" name="shared_name" value="Rv1940 (pp) Rv1412"/></edge>
<edge label="Rv0391 (pp) Rv0808" source="99" target="66" weight="1.0" weightOut="1.0" weigthIn="1.0" countOut="1.0" countIn="1.0">
<att type="string" name="edge.targetArrowShape" value="DIAMOND"/>
<att type="string" name="shared_name" value="Rv0391 (pp) Rv0808"/></edge>
<edge label="Rv3010c (pp) Rv0438c" source="100" target="740" weight="1.0" weightOut="1.0" weigthIn="1.0" countOut="1.0" countIn="1.0">
<att type="string" name="edge.targetArrowShape" value="DIAMOND"/>
<att type="string" name="shared_name" value="Rv3010c (pp) Rv0438c"/></edge>
<edge label="Rv3010c (pp) Rv1864c" source="100" target="0" weight="1.0" weightOut="1.0" weigthIn="1.0" countOut="1.0" countIn="1.0">
<att type="string" name="edge.targetArrowShape" value="DIAMOND"/>
<att type="string" name="shared_name" value="Rv3010c (pp) Rv1864c"/></edge>
<edge label="Rv3010c (pp) Rv1438" source="100" target="318" weight="1.0" weightOut="1.0" weigthIn="1.0" countOut="1.0" countIn="1.0">
<att type="string" name="edge.targetArrowShape" value="DIAMOND"/>
<att type="string" name="shared_name" value="Rv3010c (pp) Rv1438"/></edge>
<edge label="Rv2374c (pp) Rv0384c" source="101" target="218" weight="1.0" weightOut="1.0" weigthIn="1.0" countOut="1.0" countIn="1.0">
<att type="string" name="edge.targetArrowShape" value="DIAMOND"/>
<att type="string" name="shared_name" value="Rv2374c (pp) Rv0384c"/></edge>
<edge label="Rv2374c (pp) Rv0350" source="101" target="150" weight="1.0" weightOut="1.0" weigthIn="1.0" countOut="1.0" countIn="1.0">
<att type="string" name="edge.targetArrowShape" value="DIAMOND"/>
<att type="string" name="shared_name" value="Rv2374c (pp) Rv0350"/></edge>
<edge label="Rv2976c (pp) Rv2992c" source="102" target="170" weight="1.0" weightOut="1.0" weigthIn="1.0" countOut="1.0" countIn="1.0">
<att type="string" name="edge.targetArrowShape" value="DIAMOND"/>
<att type="string" name="shared_name" value="Rv2976c (pp) Rv2992c"/></edge>
<edge label="Rv2976c (pp) Rv2697c" source="102" target="671" weight="1.0" weightOut="1.0" weigthIn="1.0" countOut="1.0" countIn="1.0">
<att type="string" name="edge.targetArrowShape" value="DIAMOND"/>
<att type="string" name="shared_name" value="Rv2976c (pp) Rv2697c"/></edge>
<edge label="Rv2976c (pp) Rv2764c" source="102" target="269" weight="1.0" weightOut="1.0" weigthIn="1.0" countOut="1.0" countIn="1.0">
<att type="string" name="edge.targetArrowShape" value="DIAMOND"/>
<att type="string" name="shared_name" value="Rv2976c (pp) Rv2764c"/></edge>
<edge label="Rv2976c (pp) Rv2445c" source="102" target="436" weight="1.0" weightOut="1.0" weigthIn="1.0" countOut="1.0" countIn="1.0">
<att type="string" name="edge.targetArrowShape" value="DIAMOND"/>
<att type="string" name="shared_name" value="Rv2976c (pp) Rv2445c"/></edge>
<edge label="Rv3462c (pp) Rv0724" source="103" target="793" weight="1.0" weightOut="1.0" weigthIn="1.0" countOut="1.0" countIn="1.0">
<att type="string" name="edge.targetArrowShape" value="DIAMOND"/>
<att type="string" name="shared_name" value="Rv3462c (pp) Rv0724"/></edge>
<edge label="Rv2833c (pp) Rv2299c" source="104" target="296" weight="1.0" weightOut="1.0" weigthIn="1.0" countOut="1.0" countIn="1.0">
<att type="string" name="edge.targetArrowShape" value="DIAMOND"/>
<att type="string" name="shared_name" value="Rv2833c (pp) Rv2299c"/></edge>
<edge label="Rv2833c (pp) Rv3721c" source="104" target="519" weight="1.0" weightOut="1.0" weigthIn="1.0" countOut="1.0" countIn="1.0">
<att type="string" name="edge.targetArrowShape" value="DIAMOND"/>
<att type="string" name="shared_name" value="Rv2833c (pp) Rv3721c"/></edge>
<edge label="Rv0389 (pp) Rv3226c" source="105" target="321" weight="1.0" weightOut="1.0" weigthIn="1.0" countOut="1.0" countIn="1.0">
<att type="string" name="edge.targetArrowShape" value="DIAMOND"/>
<att type="string" name="shared_name" value="Rv0389 (pp) Rv3226c"/></edge>
<edge label="Rv2607 (pp) Rv2462c" source="106" target="326" weight="1.0" weightOut="1.0" weigthIn="1.0" countOut="1.0" countIn="1.0">
<att type="string" name="edge.targetArrowShape" value="DIAMOND"/>
<att type="string" name="shared_name" value="Rv2607 (pp) Rv2462c"/></edge>
<edge label="Rv3045 (pp) Rv2988c" source="107" target="489" weight="1.0" weightOut="1.0" weigthIn="1.0" countOut="1.0" countIn="1.0">
<att type="string" name="edge.targetArrowShape" value="DIAMOND"/>
<att type="string" name="shared_name" value="Rv3045 (pp) Rv2988c"/></edge>
<edge label="Rv3011c (pp) Rv3012c" source="108" target="53" weight="1.0" weightOut="1.0" weigthIn="1.0" countOut="1.8333333730697632" countIn="1.0">
<att type="string" name="edge.targetArrowShape" value="DIAMOND"/>
<att type="string" name="shared_name" value="Rv3011c (pp) Rv3012c"/></edge>
<edge label="Rv3011c (pp) Rv3009c" source="108" target="340" weight="1.0" weightOut="1.0" weigthIn="1.0" countOut="1.0" countIn="1.8333333730697632">
<att type="string" name="edge.targetArrowShape" value="DIAMOND"/>
<att type="string" name="shared_name" value="Rv3011c (pp) Rv3009c"/></edge>
<edge label="Rv0570 (pp) Rv2782c" source="109" target="454" weight="1.0" weightOut="1.0" weigthIn="1.0" countOut="1.0" countIn="1.0">
<att type="string" name="edge.targetArrowShape" value="DIAMOND"/>
<att type="string" name="shared_name" value="Rv0570 (pp) Rv2782c"/></edge>
<edge label="Rv2373c (pp) Rv2031c" source="110" target="71" weight="1.0" weightOut="1.0" weigthIn="1.0" countOut="1.0" countIn="1.0">
<att type="string" name="edge.targetArrowShape" value="DIAMOND"/>
<att type="string" name="shared_name" value="Rv2373c (pp) Rv2031c"/></edge>
<edge label="Rv3063 (pp) Rv2925c" source="111" target="588" weight="1.0" weightOut="1.0" weigthIn="1.0" countOut="1.0" countIn="1.0">
<att type="string" name="edge.targetArrowShape" value="DIAMOND"/>
<att type="string" name="shared_name" value="Rv3063 (pp) Rv2925c"/></edge>
<edge label="Rv3063 (pp) Rv3240c" source="111" target="621" weight="1.0" weightOut="1.0" weigthIn="1.0" countOut="1.0" countIn="1.0">
<att type="string" name="edge.targetArrowShape" value="DIAMOND"/>
<att type="string" name="shared_name" value="Rv3063 (pp) Rv3240c"/></edge>
<edge label="Rv1187 (pp) Rv2299c" source="112" target="296" weight="1.0" weightOut="1.0" weigthIn="1.0" countOut="1.0" countIn="1.0">
<att type="string" name="edge.targetArrowShape" value="DIAMOND"/>
<att type="string" name="shared_name" value="Rv1187 (pp) Rv2299c"/></edge>
<edge label="Rv2238c (pp) Rv2428" source="113" target="132" weight="1.0" weightOut="1.0" weigthIn="1.0" countOut="1.0" countIn="1.0">
<att type="string" name="edge.targetArrowShape" value="DIAMOND"/>
<att type="string" name="shared_name" value="Rv2238c (pp) Rv2428"/></edge>
<edge label="Rv2238c (pp) Rv3914" source="113" target="688" weight="1.0" weightOut="1.0" weigthIn="1.0" countOut="1.0" countIn="1.0">
<att type="string" name="edge.targetArrowShape" value="DIAMOND"/>
<att type="string" name="shared_name" value="Rv2238c (pp) Rv3914"/></edge>
<edge label="Rv3579c (pp) Rv3433c" source="114" target="327" weight="1.0" weightOut="1.0" weigthIn="1.0" countOut="1.0" countIn="1.0">
<att type="string" name="edge.targetArrowShape" value="DIAMOND"/>
<att type="string" name="shared_name" value="Rv3579c (pp) Rv3433c"/></edge>
<edge label="Rv0992c (pp) Rv2445c" source="115" target="436" weight="1.0" weightOut="1.0" weigthIn="1.0" countOut="1.0" countIn="1.0">
<att type="string" name="edge.targetArrowShape" value="DIAMOND"/>
<att type="string" name="shared_name" value="Rv0992c (pp) Rv2445c"/></edge>
<edge label="Rv2748c (pp) Rv2150c" source="116" target="337" weight="1.0" weightOut="1.0" weigthIn="1.0" countOut="1.0" countIn="1.0">
<att type="string" name="edge.targetArrowShape" value="DIAMOND"/>
<att type="string" name="shared_name" value="Rv2748c (pp) Rv2150c"/></edge>
<edge label="Rv2748c (pp) Rv2163c" source="116" target="175" weight="1.0" weightOut="1.0" weigthIn="1.0" countOut="1.0" countIn="1.0">
<att type="string" name="edge.targetArrowShape" value="DIAMOND"/>
<att type="string" name="shared_name" value="Rv2748c (pp) Rv2163c"/></edge>
<edge label="Rv2748c (pp) Rv1422" source="116" target="310" weight="1.0" weightOut="1.0" weigthIn="1.0" countOut="1.0" countIn="1.0">
<att type="string" name="edge.targetArrowShape" value="DIAMOND"/>
<att type="string" name="shared_name" value="Rv2748c (pp) Rv1422"/></edge>
<edge label="Rv0183 (pp) Rv1206" source="117" target="324" weight="1.0" weightOut="1.0" weigthIn="1.0" countOut="1.0" countIn="1.0">
<att type="string" name="edge.targetArrowShape" value="DIAMOND"/>
<att type="string" name="shared_name" value="Rv0183 (pp) Rv1206"/></edge>
<edge label="Rv2436 (pp) Rv1017c" source="118" target="183" weight="1.0" weightOut="1.0" weigthIn="1.0" countOut="1.0" countIn="1.0">
<att type="string" name="edge.targetArrowShape" value="DIAMOND"/>
<att type="string" name="shared_name" value="Rv2436 (pp) Rv1017c"/></edge>
<edge label="Rv3056 (pp) Rv0002" source="119" target="486" weight="1.0" weightOut="1.0" weigthIn="1.0" countOut="1.0" countIn="1.0">
<att type="string" name="edge.targetArrowShape" value="DIAMOND"/>
<att type="string" name="shared_name" value="Rv3056 (pp) Rv0002"/></edge>
<edge label="Rv1449c (pp) Rv1447c" source="120" target="155" weight="1.0" weightOut="1.0" weigthIn="1.0" countOut="1.0" countIn="1.3333333730697632">
<att type="string" name="edge.targetArrowShape" value="DIAMOND"/>
<att type="string" name="shared_name" value="Rv1449c (pp) Rv1447c"/></edge>
<edge label="Rv1449c (pp) Rv1133c" source="120" target="576" weight="1.0" weightOut="1.0" weigthIn="1.0" countOut="1.0" countIn="1.0">
<att type="string" name="edge.targetArrowShape" value="DIAMOND"/>
<att type="string" name="shared_name" value="Rv1449c (pp) Rv1133c"/></edge>
<edge label="Rv1449c (pp) Rv1408" source="120" target="416" weight="1.0" weightOut="1.0" weigthIn="1.0" countOut="1.0" countIn="1.0">
<att type="string" name="edge.targetArrowShape" value="DIAMOND"/>
<att type="string" name="shared_name" value="Rv1449c (pp) Rv1408"/></edge>
<edge label="Rv1449c (pp) Rv1844c" source="120" target="299" weight="1.0" weightOut="1.0" weigthIn="1.0" countOut="1.0" countIn="1.5">
<att type="string" name="edge.targetArrowShape" value="DIAMOND"/>
<att type="string" name="shared_name" value="Rv1449c (pp) Rv1844c"/></edge>
<edge label="Rv2225 (pp) Rv3602c" source="121" target="267" weight="1.0" weightOut="1.0" weigthIn="1.0" countOut="1.0" countIn="1.0">
<att type="string" name="edge.targetArrowShape" value="DIAMOND"/>
<att type="string" name="shared_name" value="Rv2225 (pp) Rv3602c"/></edge>
<edge label="Rv2225 (pp) Rv3068c" source="121" target="616" weight="1.0" weightOut="1.0" weigthIn="1.0" countOut="1.0" countIn="1.0">
<att type="string" name="edge.targetArrowShape" value="DIAMOND"/>
<att type="string" name="shared_name" value="Rv2225 (pp) Rv3068c"/></edge>
<edge label="Rv2211c (pp) Rv2996c" source="122" target="35" weight="1.0" weightOut="1.0" weigthIn="1.0" countOut="1.0" countIn="1.0">
<att type="string" name="edge.targetArrowShape" value="DIAMOND"/>
<att type="string" name="shared_name" value="Rv2211c (pp) Rv2996c"/></edge>
<edge label="Rv2211c (pp) Rv1826" source="122" target="545" weight="1.0" weightOut="1.0" weigthIn="1.0" countOut="1.0" countIn="1.0">
<att type="string" name="edge.targetArrowShape" value="DIAMOND"/>
<att type="string" name="shared_name" value="Rv2211c (pp) Rv1826"/></edge>
<edge label="Rv2211c (pp) Rv0070c" source="122" target="315" weight="1.0" weightOut="1.0" weigthIn="1.0" countOut="1.0" countIn="1.0">
<att type="string" name="edge.targetArrowShape" value="DIAMOND"/>
<att type="string" name="shared_name" value="Rv2211c (pp) Rv0070c"/></edge>
<edge label="Rv2211c (pp) Rv1093" source="122" target="529" weight="1.0" weightOut="1.0" weigthIn="1.0" countOut="1.3333333730697632" countIn="1.5">
<att type="string" name="edge.targetArrowShape" value="DIAMOND"/>
<att type="string" name="shared_name" value="Rv2211c (pp) Rv1093"/></edge>
<edge label="Rv2211c (pp) Rv0728c" source="122" target="496" weight="1.0" weightOut="1.0" weigthIn="1.0" countOut="1.0" countIn="1.0">
<att type="string" name="edge.targetArrowShape" value="DIAMOND"/>
<att type="string" name="shared_name" value="Rv2211c (pp) Rv0728c"/></edge>
<edge label="Rv2058c (pp) Rv0417" source="123" target="201" weight="1.0" weightOut="1.0" weigthIn="1.0" countOut="1.0" countIn="1.0">
<att type="string" name="edge.targetArrowShape" value="DIAMOND"/>
<att type="string" name="shared_name" value="Rv2058c (pp) Rv0417"/></edge>
<edge label="Rv2058c (pp) Rv3257c" source="123" target="314" weight="1.0" weightOut="1.0" weigthIn="1.0" countOut="1.0" countIn="1.0">
<att type="string" name="edge.targetArrowShape" value="DIAMOND"/>
<att type="string" name="shared_name" value="Rv2058c (pp) Rv3257c"/></edge>
<edge label="Rv2866 (pp) Rv2865" source="124" target="128" weight="1.0" weightOut="1.0" weigthIn="1.0" countOut="1.0" countIn="1.0">
<att type="string" name="edge.targetArrowShape" value="DIAMOND"/>
<att type="string" name="shared_name" value="Rv2866 (pp) Rv2865"/></edge>
<edge label="Rv2220 (pp) Rv0708" source="125" target="766" weight="1.0" weightOut="1.0" weigthIn="1.0" countOut="1.0" countIn="1.0">
<att type="string" name="edge.targetArrowShape" value="DIAMOND"/>
<att type="string" name="shared_name" value="Rv2220 (pp) Rv0708"/></edge>
<edge label="Rv0860 (pp) Rv0243" source="126" target="407" weight="1.0" weightOut="1.0" weigthIn="1.0" countOut="1.0" countIn="1.0">
<att type="string" name="edge.targetArrowShape" value="DIAMOND"/>
<att type="string" name="shared_name" value="Rv0860 (pp) Rv0243"/></edge>
<edge label="Rv0860 (pp) Rv2790c" source="126" target="739" weight="1.0" weightOut="1.0" weigthIn="1.0" countOut="1.0" countIn="1.0">
<att type="string" name="edge.targetArrowShape" value="DIAMOND"/>
<att type="string" name="shared_name" value="Rv0860 (pp) Rv2790c"/></edge>
<edge label="Rv0860 (pp) Rv3598c" source="126" target="658" weight="1.0" weightOut="1.0" weigthIn="1.0" countOut="1.0" countIn="1.0">
<att type="string" name="edge.targetArrowShape" value="DIAMOND"/>
<att type="string" name="shared_name" value="Rv0860 (pp) Rv3598c"/></edge>
<edge label="Rv3607c (pp) Rv2849c" source="127" target="495" weight="1.0" weightOut="1.0" weigthIn="1.0" countOut="1.0" countIn="1.0">
<att type="string" name="edge.targetArrowShape" value="DIAMOND"/>
<att type="string" name="shared_name" value="Rv3607c (pp) Rv2849c"/></edge>
<edge label="Rv3607c (pp) Rv2580c" source="127" target="15" weight="1.0" weightOut="1.0" weigthIn="1.0" countOut="1.0" countIn="1.0">
<att type="string" name="edge.targetArrowShape" value="DIAMOND"/>
<att type="string" name="shared_name" value="Rv3607c (pp) Rv2580c"/></edge>
<edge label="Rv2865 (pp) Rv2866" source="128" target="124" weight="1.0" weightOut="1.0" weigthIn="1.0" countOut="1.0" countIn="1.0">
<att type="string" name="edge.targetArrowShape" value="DIAMOND"/>
<att type="string" name="shared_name" value="Rv2865 (pp) Rv2866"/></edge>
<edge label="Rv0865 (pp) Rv0994" source="129" target="548" weight="1.0" weightOut="1.0" weigthIn="1.0" countOut="1.0" countIn="1.0">
<att type="string" name="edge.targetArrowShape" value="DIAMOND"/>
<att type="string" name="shared_name" value="Rv0865 (pp) Rv0994"/></edge>
<edge label="Rv0865 (pp) Rv0438c" source="129" target="740" weight="1.0" weightOut="1.0" weigthIn="1.0" countOut="1.0" countIn="1.0">
<att type="string" name="edge.targetArrowShape" value="DIAMOND"/>
<att type="string" name="shared_name" value="Rv0865 (pp) Rv0438c"/></edge>
<edge label="Rv0865 (pp) Rv1340" source="129" target="705" weight="1.0" weightOut="1.0" weigthIn="1.0" countOut="1.0" countIn="1.0">
<att type="string" name="edge.targetArrowShape" value="DIAMOND"/>
<att type="string" name="shared_name" value="Rv0865 (pp) Rv1340"/></edge>
<edge label="Rv0866 (pp) Rv3116" source="130" target="624" weight="1.0" weightOut="1.0" weigthIn="1.0" countOut="1.0" countIn="1.0">
<att type="string" name="edge.targetArrowShape" value="DIAMOND"/>
<att type="string" name="shared_name" value="Rv0866 (pp) Rv3116"/></edge>
<edge label="Rv0362 (pp) Rv0017c" source="131" target="606" weight="1.0" weightOut="1.0" weigthIn="1.0" countOut="1.0" countIn="1.0">
<att type="string" name="edge.targetArrowShape" value="DIAMOND"/>
<att type="string" name="shared_name" value="Rv0362 (pp) Rv0017c"/></edge>
<edge label="Rv0362 (pp) Rv0917" source="131" target="442" weight="1.0" weightOut="1.0" weigthIn="1.0" countOut="1.0" countIn="1.0">
<att type="string" name="edge.targetArrowShape" value="DIAMOND"/>
<att type="string" name="shared_name" value="Rv0362 (pp) Rv0917"/></edge>
<edge label="Rv0362 (pp) Rv2746c" source="131" target="217" weight="1.0" weightOut="1.0" weigthIn="1.0" countOut="1.0" countIn="1.0">
<att type="string" name="edge.targetArrowShape" value="DIAMOND"/>
<att type="string" name="shared_name" value="Rv0362 (pp) Rv2746c"/></edge>
<edge label="Rv0362 (pp) Rv0527" source="131" target="684" weight="1.0" weightOut="1.0" weigthIn="1.0" countOut="1.0" countIn="1.0">
<att type="string" name="edge.targetArrowShape" value="DIAMOND"/>
<att type="string" name="shared_name" value="Rv0362 (pp) Rv0527"/></edge>
<edge label="Rv2428 (pp) Rv1608c" source="132" target="81" weight="1.0" weightOut="1.0" weigthIn="1.0" countOut="1.0" countIn="1.0">
<att type="string" name="edge.targetArrowShape" value="DIAMOND"/>
<att type="string" name="shared_name" value="Rv2428 (pp) Rv1608c"/></edge>
<edge label="Rv2428 (pp) Rv2238c" source="132" target="113" weight="1.0" weightOut="1.0" weigthIn="1.0" countOut="1.0" countIn="1.0">
<att type="string" name="edge.targetArrowShape" value="DIAMOND"/>
<att type="string" name="shared_name" value="Rv2428 (pp) Rv2238c"/></edge>
<edge label="Rv2428 (pp) Rv2521" source="132" target="276" weight="1.0" weightOut="1.0" weigthIn="1.0" countOut="1.0" countIn="1.0">
<att type="string" name="edge.targetArrowShape" value="DIAMOND"/>
<att type="string" name="shared_name" value="Rv2428 (pp) Rv2521"/></edge>
<edge label="Rv2428 (pp) Rv1599" source="132" target="768" weight="1.0" weightOut="1.0" weigthIn="1.0" countOut="1.0" countIn="1.0">
<att type="string" name="edge.targetArrowShape" value="DIAMOND"/>
<att type="string" name="shared_name" value="Rv2428 (pp) Rv1599"/></edge>
<edge label="Rv2839c (pp) Rv3314c" source="133" target="714" weight="1.0" weightOut="1.0" weigthIn="1.0" countOut="1.0" countIn="1.5">
<att type="string" name="edge.targetArrowShape" value="DIAMOND"/>
<att type="string" name="shared_name" value="Rv2839c (pp) Rv3314c"/></edge>
<edge label="Rv2839c (pp) Rv1389" source="133" target="648" weight="1.0" weightOut="1.0" weigthIn="1.0" countOut="1.0" countIn="1.0">
<att type="string" name="edge.targetArrowShape" value="DIAMOND"/>
<att type="string" name="shared_name" value="Rv2839c (pp) Rv1389"/></edge>
<edge label="Rv2613c (pp) Rv2299c" source="134" target="296" weight="1.0" weightOut="1.0" weigthIn="1.0" countOut="1.0" countIn="1.0">
<att type="string" name="edge.targetArrowShape" value="DIAMOND"/>
<att type="string" name="shared_name" value="Rv2613c (pp) Rv2299c"/></edge>
<edge label="Rv3709c (pp) Rv1296" source="135" target="252" weight="1.0" weightOut="1.0" weigthIn="1.0" countOut="1.0" countIn="1.0">
<att type="string" name="edge.targetArrowShape" value="DIAMOND"/>
<att type="string" name="shared_name" value="Rv3709c (pp) Rv1296"/></edge>
<edge label="Rv3709c (pp) Rv1437" source="135" target="319" weight="1.0" weightOut="1.0" weigthIn="1.0" countOut="1.0" countIn="1.0">
<att type="string" name="edge.targetArrowShape" value="DIAMOND"/>
<att type="string" name="shared_name" value="Rv3709c (pp) Rv1437"/></edge>
<edge label="Rv2210c (pp) Rv1079" source="136" target="491" weight="1.0" weightOut="1.0" weigthIn="1.0" countOut="1.0" countIn="1.0">
<att type="string" name="edge.targetArrowShape" value="DIAMOND"/>
<att type="string" name="shared_name" value="Rv2210c (pp) Rv1079"/></edge>
<edge label="Rv2210c (pp) Rv3003c" source="136" target="510" weight="1.0" weightOut="1.0" weigthIn="1.0" countOut="1.1666666269302368" countIn="1.0">
<att type="string" name="edge.targetArrowShape" value="DIAMOND"/>
<att type="string" name="shared_name" value="Rv2210c (pp) Rv3003c"/></edge>
<edge label="Rv2210c (pp) Rv3001c" source="136" target="511" weight="1.0" weightOut="1.0" weigthIn="1.0" countOut="1.0" countIn="1.0">
<att type="string" name="edge.targetArrowShape" value="DIAMOND"/>
<att type="string" name="shared_name" value="Rv2210c (pp) Rv3001c"/></edge>
<edge label="Rv2210c (pp) Rv0189c" source="136" target="646" weight="1.0" weightOut="1.0" weigthIn="1.0" countOut="1.0" countIn="1.0">
<att type="string" name="edge.targetArrowShape" value="DIAMOND"/>
<att type="string" name="shared_name" value="Rv2210c (pp) Rv0189c"/></edge>
<edge label="Rv2213 (pp) Rv3610c" source="137" target="704" weight="1.0" weightOut="1.0" weigthIn="1.0" countOut="1.0" countIn="1.0">
<att type="string" name="edge.targetArrowShape" value="DIAMOND"/>
<att type="string" name="shared_name" value="Rv2213 (pp) Rv3610c"/></edge>
<edge label="Rv2213 (pp) Rv0820" source="137" target="8" weight="1.0" weightOut="1.0" weigthIn="1.0" countOut="1.0" countIn="1.0">
<att type="string" name="edge.targetArrowShape" value="DIAMOND"/>
<att type="string" name="shared_name" value="Rv2213 (pp) Rv0820"/></edge>
<edge label="Rv2213 (pp) Rv0933" source="137" target="420" weight="1.0" weightOut="1.0" weigthIn="1.0" countOut="1.0" countIn="1.0">
<att type="string" name="edge.targetArrowShape" value="DIAMOND"/>
<att type="string" name="shared_name" value="Rv2213 (pp) Rv0933"/></edge>
<edge label="Rv2213 (pp) Rv3009c" source="137" target="340" weight="1.0" weightOut="1.0" weigthIn="1.0" countOut="1.0" countIn="1.0">
<att type="string" name="edge.targetArrowShape" value="DIAMOND"/>
<att type="string" name="shared_name" value="Rv2213 (pp) Rv3009c"/></edge>
<edge label="Rv3608c (pp) Rv1151c" source="138" target="649" weight="1.0" weightOut="1.0" weigthIn="1.0" countOut="1.0" countIn="1.0">
<att type="string" name="edge.targetArrowShape" value="DIAMOND"/>
<att type="string" name="shared_name" value="Rv3608c (pp) Rv1151c"/></edge>
<edge label="Rv1164 (pp) Rv1161" source="139" target="162" weight="1.0" weightOut="1.0" weigthIn="1.0" countOut="1.5" countIn="1.0">
<att type="string" name="edge.targetArrowShape" value="DIAMOND"/>
<att type="string" name="shared_name" value="Rv1164 (pp) Rv1161"/></edge>
<edge label="Rv1165 (pp) Rv2367c" source="140" target="543" weight="1.0" weightOut="1.0" weigthIn="1.0" countOut="1.0" countIn="1.0">
<att type="string" name="edge.targetArrowShape" value="DIAMOND"/>
<att type="string" name="shared_name" value="Rv1165 (pp) Rv2367c"/></edge>
<edge label="Rv1165 (pp) Rv1641" source="140" target="479" weight="1.0" weightOut="1.0" weigthIn="1.0" countOut="1.0" countIn="1.0">
<att type="string" name="edge.targetArrowShape" value="DIAMOND"/>
<att type="string" name="shared_name" value="Rv1165 (pp) Rv1641"/></edge>
<edge label="Rv1162 (pp) Rv1163" source="141" target="143" weight="1.0" weightOut="1.0" weigthIn="1.0" countOut="1.0" countIn="1.5">
<att type="string" name="edge.targetArrowShape" value="DIAMOND"/>
<att type="string" name="shared_name" value="Rv1162 (pp) Rv1163"/></edge>
<edge label="Rv1162 (pp) Rv1161" source="141" target="162" weight="1.0" weightOut="1.0" weigthIn="1.0" countOut="1.5" countIn="1.5">
<att type="string" name="edge.targetArrowShape" value="DIAMOND"/>
<att type="string" name="shared_name" value="Rv1162 (pp) Rv1161"/></edge>
<edge label="Rv1162 (pp) Rv1175c" source="141" target="598" weight="1.0" weightOut="1.0" weigthIn="1.0" countOut="1.0" countIn="1.0">
<att type="string" name="edge.targetArrowShape" value="DIAMOND"/>
<att type="string" name="shared_name" value="Rv1162 (pp) Rv1175c"/></edge>
<edge label="Rv2855 (pp) Rv3913" source="142" target="687" weight="1.0" weightOut="1.0" weigthIn="1.0" countOut="1.0" countIn="1.0">
<att type="string" name="edge.targetArrowShape" value="DIAMOND"/>
<att type="string" name="shared_name" value="Rv2855 (pp) Rv3913"/></edge>
<edge label="Rv2855 (pp) Rv3914" source="142" target="688" weight="1.0" weightOut="1.0" weigthIn="1.0" countOut="1.0" countIn="1.0">
<att type="string" name="edge.targetArrowShape" value="DIAMOND"/>
<att type="string" name="shared_name" value="Rv2855 (pp) Rv3914"/></edge>
<edge label="Rv2855 (pp) Rv1471" source="142" target="363" weight="1.0" weightOut="1.0" weigthIn="1.0" countOut="1.0" countIn="1.0">
<att type="string" name="edge.targetArrowShape" value="DIAMOND"/>
<att type="string" name="shared_name" value="Rv2855 (pp) Rv1471"/></edge>
<edge label="Rv1163 (pp) Rv1162" source="143" target="141" weight="1.0" weightOut="1.0" weigthIn="1.0" countOut="1.5" countIn="1.0">
<att type="string" name="edge.targetArrowShape" value="DIAMOND"/>
<att type="string" name="shared_name" value="Rv1163 (pp) Rv1162"/></edge>
<edge label="Rv2216 (pp) Rv3460c" source="144" target="88" weight="1.0" weightOut="1.0" weigthIn="1.0" countOut="1.0" countIn="1.0">
<att type="string" name="edge.targetArrowShape" value="DIAMOND"/>
<att type="string" name="shared_name" value="Rv2216 (pp) Rv3460c"/></edge>
<edge label="Rv2216 (pp) Rv0723" source="144" target="790" weight="1.0" weightOut="1.0" weigthIn="1.0" countOut="1.0" countIn="1.0">
<att type="string" name="edge.targetArrowShape" value="DIAMOND"/>
<att type="string" name="shared_name" value="Rv2216 (pp) Rv0723"/></edge>
<edge label="Rv2215 (pp) Rv1248c" source="145" target="354" weight="1.0" weightOut="1.0" weigthIn="1.0" countOut="1.0" countIn="1.0">
<att type="string" name="edge.targetArrowShape" value="DIAMOND"/>
<att type="string" name="shared_name" value="Rv2215 (pp) Rv1248c"/></edge>
<edge label="Rv2215 (pp) Rv3842c" source="145" target="11" weight="1.0" weightOut="1.0" weigthIn="1.0" countOut="1.0" countIn="1.0">
<att type="string" name="edge.targetArrowShape" value="DIAMOND"/>
<att type="string" name="shared_name" value="Rv2215 (pp) Rv3842c"/></edge>
<edge label="Rv2215 (pp) Rv3303c" source="145" target="285" weight="1.0" weightOut="1.0" weigthIn="1.0" countOut="1.0" countIn="1.0">
<att type="string" name="edge.targetArrowShape" value="DIAMOND"/>
<att type="string" name="shared_name" value="Rv2215 (pp) Rv3303c"/></edge>
<edge label="Rv2215 (pp) Rv0462" source="145" target="541" weight="1.0" weightOut="1.0" weigthIn="1.0" countOut="1.0" countIn="1.0">
<att type="string" name="edge.targetArrowShape" value="DIAMOND"/>
<att type="string" name="shared_name" value="Rv2215 (pp) Rv0462"/></edge>
<edge label="Rv2439c (pp) Rv2552c" source="146" target="323" weight="1.0" weightOut="1.0" weigthIn="1.0" countOut="1.0" countIn="1.0">
<att type="string" name="edge.targetArrowShape" value="DIAMOND"/>
<att type="string" name="shared_name" value="Rv2439c (pp) Rv2552c"/></edge>
<edge label="Rv2439c (pp) Rv1383" source="146" target="651" weight="1.0" weightOut="1.0" weigthIn="1.0" countOut="1.0" countIn="1.0">
<att type="string" name="edge.targetArrowShape" value="DIAMOND"/>
<att type="string" name="shared_name" value="Rv2439c (pp) Rv1383"/></edge>
<edge label="Rv2218 (pp) Rv1589" source="147" target="752" weight="1.0" weightOut="1.0" weigthIn="1.0" countOut="1.0" countIn="1.0">
<att type="string" name="edge.targetArrowShape" value="DIAMOND"/>
<att type="string" name="shared_name" value="Rv2218 (pp) Rv1589"/></edge>
<edge label="Rv2217 (pp) Rv1826" source="148" target="545" weight="1.0" weightOut="1.0" weigthIn="1.0" countOut="1.0" countIn="1.0">
<att type="string" name="edge.targetArrowShape" value="DIAMOND"/>
<att type="string" name="shared_name" value="Rv2217 (pp) Rv1826"/></edge>
<edge label="Rv2217 (pp) Rv2903c" source="148" target="532" weight="1.0" weightOut="1.0" weigthIn="1.0" countOut="1.0" countIn="1.0">
<att type="string" name="edge.targetArrowShape" value="DIAMOND"/>
<att type="string" name="shared_name" value="Rv2217 (pp) Rv2903c"/></edge>
<edge label="Rv0351 (pp) Rv0350" source="149" target="150" weight="1.0" weightOut="1.0" weigthIn="1.0" countOut="1.0" countIn="1.0">
<att type="string" name="edge.targetArrowShape" value="DIAMOND"/>
<att type="string" name="shared_name" value="Rv0351 (pp) Rv0350"/></edge>
<edge label="Rv0350 (pp) Rv2374c" source="150" target="101" weight="1.0" weightOut="1.0" weigthIn="1.0" countOut="1.0" countIn="1.0">
<att type="string" name="edge.targetArrowShape" value="DIAMOND"/>
<att type="string" name="shared_name" value="Rv0350 (pp) Rv2374c"/></edge>
<edge label="Rv0350 (pp) Rv3715c" source="150" target="160" weight="1.0" weightOut="1.0" weigthIn="1.0" countOut="1.0" countIn="1.0">
<att type="string" name="edge.targetArrowShape" value="DIAMOND"/>
<att type="string" name="shared_name" value="Rv0350 (pp) Rv3715c"/></edge>
<edge label="Rv0350 (pp) Rv2966c" source="150" target="637" weight="1.0" weightOut="1.0" weigthIn="1.0" countOut="1.0" countIn="1.0">
<att type="string" name="edge.targetArrowShape" value="DIAMOND"/>
<att type="string" name="shared_name" value="Rv0350 (pp) Rv2966c"/></edge>
<edge label="Rv0350 (pp) Rv0351" source="150" target="149" weight="1.0" weightOut="1.0" weigthIn="1.0" countOut="1.0" countIn="1.0">
<att type="string" name="edge.targetArrowShape" value="DIAMOND"/>
<att type="string" name="shared_name" value="Rv0350 (pp) Rv0351"/></edge>
<edge label="Rv0353 (pp) Rv1633" source="151" target="425" weight="1.0" weightOut="1.0" weigthIn="1.0" countOut="1.0" countIn="1.0">
<att type="string" name="edge.targetArrowShape" value="DIAMOND"/>
<att type="string" name="shared_name" value="Rv0353 (pp) Rv1633"/></edge>
<edge label="Rv0353 (pp) Rv2024c" source="151" target="518" weight="1.0" weightOut="1.0" weigthIn="1.0" countOut="1.0" countIn="1.0">
<att type="string" name="edge.targetArrowShape" value="DIAMOND"/>
<att type="string" name="shared_name" value="Rv0353 (pp) Rv2024c"/></edge>
<edge label="Rv0352 (pp) Rv2031c" source="152" target="71" weight="1.0" weightOut="1.0" weigthIn="1.0" countOut="1.0" countIn="1.0">
<att type="string" name="edge.targetArrowShape" value="DIAMOND"/>
<att type="string" name="shared_name" value="Rv0352 (pp) Rv2031c"/></edge>
<edge label="Rv2614c (pp) Rv2465c" source="153" target="786" weight="1.0" weightOut="1.0" weigthIn="1.0" countOut="1.0" countIn="1.0">
<att type="string" name="edge.targetArrowShape" value="DIAMOND"/>
<att type="string" name="shared_name" value="Rv2614c (pp) Rv2465c"/></edge>
<edge label="Rv2614c (pp) Rv3813c" source="153" target="56" weight="1.0" weightOut="1.0" weigthIn="1.0" countOut="1.0" countIn="1.0">
<att type="string" name="edge.targetArrowShape" value="DIAMOND"/>
<att type="string" name="shared_name" value="Rv2614c (pp) Rv3813c"/></edge>
<edge label="Rv3708c (pp) Rv1324" source="154" target="779" weight="1.0" weightOut="1.0" weigthIn="1.0" countOut="1.0" countIn="1.0">
<att type="string" name="edge.targetArrowShape" value="DIAMOND"/>
<att type="string" name="shared_name" value="Rv3708c (pp) Rv1324"/></edge>
<edge label="Rv3708c (pp) Rv1437" source="154" target="319" weight="1.0" weightOut="1.0" weigthIn="1.0" countOut="1.0" countIn="1.0">
<att type="string" name="edge.targetArrowShape" value="DIAMOND"/>
<att type="string" name="shared_name" value="Rv3708c (pp) Rv1437"/></edge>
<edge label="Rv1447c (pp) Rv3068c" source="155" target="616" weight="1.0" weightOut="1.0" weigthIn="1.0" countOut="1.0" countIn="1.6666666269302368">
<att type="string" name="edge.targetArrowShape" value="DIAMOND"/>
<att type="string" name="shared_name" value="Rv1447c (pp) Rv3068c"/></edge>
<edge label="Rv1447c (pp) Rv1449c" source="155" target="120" weight="1.0" weightOut="1.0" weigthIn="1.0" countOut="1.3333333730697632" countIn="1.0">
<att type="string" name="edge.targetArrowShape" value="DIAMOND"/>
<att type="string" name="shared_name" value="Rv1447c (pp) Rv1449c"/></edge>
<edge label="Rv1447c (pp) Rv1408" source="155" target="416" weight="1.0" weightOut="1.0" weigthIn="1.0" countOut="1.0" countIn="1.0">
<att type="string" name="edge.targetArrowShape" value="DIAMOND"/>
<att type="string" name="shared_name" value="Rv1447c (pp) Rv1408"/></edge>
<edge label="Rv1447c (pp) Rv2540c" source="155" target="625" weight="1.0" weightOut="1.0" weigthIn="1.0" countOut="1.3333333730697632" countIn="1.0">
<att type="string" name="edge.targetArrowShape" value="DIAMOND"/>
<att type="string" name="shared_name" value="Rv1447c (pp) Rv2540c"/></edge>
<edge label="Rv3285 (pp) Rv0904c" source="156" target="91" weight="1.0" weightOut="1.0" weigthIn="1.0" countOut="1.0" countIn="1.0">
<att type="string" name="edge.targetArrowShape" value="DIAMOND"/>
<att type="string" name="shared_name" value="Rv3285 (pp) Rv0904c"/></edge>
<edge label="Rv3285 (pp) Rv1409" source="156" target="408" weight="1.0" weightOut="1.0" weigthIn="1.0" countOut="1.0" countIn="1.0">
<att type="string" name="edge.targetArrowShape" value="DIAMOND"/>
<att type="string" name="shared_name" value="Rv3285 (pp) Rv1409"/></edge>
<edge label="Rv1708 (pp) Rv1308" source="157" target="744" weight="1.0" weightOut="1.0" weigthIn="1.0" countOut="1.0" countIn="1.0">
<att type="string" name="edge.targetArrowShape" value="DIAMOND"/>
<att type="string" name="shared_name" value="Rv1708 (pp) Rv1308"/></edge>
<edge label="Rv2993c (pp) Rv0838" source="158" target="34" weight="1.0" weightOut="1.0" weigthIn="1.0" countOut="1.0" countIn="1.0">
<att type="string" name="edge.targetArrowShape" value="DIAMOND"/>
<att type="string" name="shared_name" value="Rv2993c (pp) Rv0838"/></edge>
<edge label="Rv2993c (pp) Rv0363c" source="158" target="551" weight="1.0" weightOut="1.0" weigthIn="1.0" countOut="1.0" countIn="1.0">
<att type="string" name="edge.targetArrowShape" value="DIAMOND"/>
<att type="string" name="shared_name" value="Rv2993c (pp) Rv0363c"/></edge>
<edge label="Rv1701 (pp) Rv2894c" source="159" target="207" weight="1.0" weightOut="1.0" weigthIn="1.0" countOut="1.0" countIn="1.0">
<att type="string" name="edge.targetArrowShape" value="DIAMOND"/>
<att type="string" name="shared_name" value="Rv1701 (pp) Rv2894c"/></edge>
<edge label="Rv3715c (pp) Rv2362c" source="160" target="494" weight="1.0" weightOut="1.0" weigthIn="1.0" countOut="1.0" countIn="1.0">
<att type="string" name="edge.targetArrowShape" value="DIAMOND"/>
<att type="string" name="shared_name" value="Rv3715c (pp) Rv2362c"/></edge>
<edge label="Rv3715c (pp) Rv1011" source="160" target="398" weight="1.0" weightOut="1.0" weigthIn="1.0" countOut="1.0" countIn="1.0">
<att type="string" name="edge.targetArrowShape" value="DIAMOND"/>
<att type="string" name="shared_name" value="Rv3715c (pp) Rv1011"/></edge>
<edge label="Rv3715c (pp) Rv0350" source="160" target="150" weight="1.0" weightOut="1.0" weigthIn="1.0" countOut="1.0" countIn="1.0">
<att type="string" name="edge.targetArrowShape" value="DIAMOND"/>
<att type="string" name="shared_name" value="Rv3715c (pp) Rv0350"/></edge>
<edge label="Rv3715c (pp) Rv3251c" source="160" target="216" weight="1.0" weightOut="1.0" weigthIn="1.0" countOut="1.0" countIn="1.0">
<att type="string" name="edge.targetArrowShape" value="DIAMOND"/>
<att type="string" name="shared_name" value="Rv3715c (pp) Rv3251c"/></edge>
<edge label="Rv2837c (pp) Rv0429c" source="161" target="331" weight="1.0" weightOut="1.0" weigthIn="1.0" countOut="1.0" countIn="1.0">
<att type="string" name="edge.targetArrowShape" value="DIAMOND"/>
<att type="string" name="shared_name" value="Rv2837c (pp) Rv0429c"/></edge>
<edge label="Rv2837c (pp) Rv2752c" source="161" target="650" weight="1.0" weightOut="1.0" weigthIn="1.0" countOut="1.0" countIn="1.0">
<att type="string" name="edge.targetArrowShape" value="DIAMOND"/>
<att type="string" name="shared_name" value="Rv2837c (pp) Rv2752c"/></edge>
<edge label="Rv1161 (pp) Rv1164" source="162" target="139" weight="1.0" weightOut="1.0" weigthIn="1.0" countOut="1.0" countIn="1.5">
<att type="string" name="edge.targetArrowShape" value="DIAMOND"/>
<att type="string" name="shared_name" value="Rv1161 (pp) Rv1164"/></edge>
<edge label="Rv1161 (pp) Rv1162" source="162" target="141" weight="1.0" weightOut="1.0" weigthIn="1.0" countOut="1.5" countIn="1.5">
<att type="string" name="edge.targetArrowShape" value="DIAMOND"/>
<att type="string" name="shared_name" value="Rv1161 (pp) Rv1162"/></edge>
<edge label="Rv1161 (pp) Rv0994" source="162" target="548" weight="1.0" weightOut="1.0" weigthIn="1.0" countOut="1.0" countIn="1.0">
<att type="string" name="edge.targetArrowShape" value="DIAMOND"/>
<att type="string" name="shared_name" value="Rv1161 (pp) Rv0994"/></edge>
<edge label="Rv1161 (pp) Rv1340" source="162" target="705" weight="1.0" weightOut="1.0" weigthIn="1.0" countOut="1.0" countIn="1.0">
<att type="string" name="edge.targetArrowShape" value="DIAMOND"/>
<att type="string" name="shared_name" value="Rv1161 (pp) Rv1340"/></edge>
<edge label="Rv1161 (pp) Rv2453c" source="162" target="32" weight="1.0" weightOut="1.0" weigthIn="1.0" countOut="1.0" countIn="1.5">
<att type="string" name="edge.targetArrowShape" value="DIAMOND"/>
<att type="string" name="shared_name" value="Rv1161 (pp) Rv2453c"/></edge>
<edge label="Rv0871 (pp) Rv3648c" source="163" target="343" weight="1.0" weightOut="1.0" weigthIn="1.0" countOut="1.0" countIn="1.0">
<att type="string" name="edge.targetArrowShape" value="DIAMOND"/>
<att type="string" name="shared_name" value="Rv0871 (pp) Rv3648c"/></edge>
<edge label="Rv1622c (pp) Rv1623c" source="164" target="197" weight="1.0" weightOut="1.0" weigthIn="1.0" countOut="1.0" countIn="1.0">
<att type="string" name="edge.targetArrowShape" value="DIAMOND"/>
<att type="string" name="shared_name" value="Rv1622c (pp) Rv1623c"/></edge>
<edge label="Rv3073c (pp) Rv0799c" source="165" target="680" weight="1.0" weightOut="1.0" weigthIn="1.0" countOut="1.0" countIn="1.0">
<att type="string" name="edge.targetArrowShape" value="DIAMOND"/>
<att type="string" name="shared_name" value="Rv3073c (pp) Rv0799c"/></edge>
<edge label="Rv3073c (pp) Rv0904c" source="165" target="91" weight="1.0" weightOut="1.0" weigthIn="1.0" countOut="1.0" countIn="1.0">
<att type="string" name="edge.targetArrowShape" value="DIAMOND"/>
<att type="string" name="shared_name" value="Rv3073c (pp) Rv0904c"/></edge>
<edge label="Rv2973c (pp) Rv0823c" source="166" target="179" weight="1.0" weightOut="1.0" weigthIn="1.0" countOut="1.0" countIn="1.0">
<att type="string" name="edge.targetArrowShape" value="DIAMOND"/>
<att type="string" name="shared_name" value="Rv2973c (pp) Rv0823c"/></edge>
<edge label="Rv2973c (pp) Rv0054" source="166" target="538" weight="1.0" weightOut="1.0" weigthIn="1.0" countOut="1.0" countIn="1.0">
<att type="string" name="edge.targetArrowShape" value="DIAMOND"/>
<att type="string" name="shared_name" value="Rv2973c (pp) Rv0054"/></edge>
<edge label="Rv3296 (pp) Rv3696c" source="167" target="208" weight="1.0" weightOut="1.0" weigthIn="1.0" countOut="1.0" countIn="1.0">
<att type="string" name="edge.targetArrowShape" value="DIAMOND"/>
<att type="string" name="shared_name" value="Rv3296 (pp) Rv3696c"/></edge>
<edge label="Rv3296 (pp) Rv1384" source="167" target="655" weight="1.0" weightOut="1.0" weigthIn="1.0" countOut="1.0" countIn="1.0">
<att type="string" name="edge.targetArrowShape" value="DIAMOND"/>
<att type="string" name="shared_name" value="Rv3296 (pp) Rv1384"/></edge>
<edge label="Rv1997 (pp) Rv2786c" source="168" target="414" weight="1.0" weightOut="1.0" weigthIn="1.0" countOut="1.0" countIn="1.0">
<att type="string" name="edge.targetArrowShape" value="DIAMOND"/>
<att type="string" name="shared_name" value="Rv1997 (pp) Rv2786c"/></edge>
<edge label="Rv1997 (pp) Rv3846" source="168" target="558" weight="1.0" weightOut="1.0" weigthIn="1.0" countOut="1.0" countIn="1.0">
<att type="string" name="edge.targetArrowShape" value="DIAMOND"/>
<att type="string" name="shared_name" value="Rv1997 (pp) Rv3846"/></edge>
<edge label="Rv1997 (pp) Rv0924c" source="168" target="692" weight="1.0" weightOut="1.0" weigthIn="1.0" countOut="1.0" countIn="1.0">
<att type="string" name="edge.targetArrowShape" value="DIAMOND"/>
<att type="string" name="shared_name" value="Rv1997 (pp) Rv0924c"/></edge>
<edge label="Rv1997 (pp) Rv1536" source="168" target="48" weight="1.0" weightOut="1.0" weigthIn="1.0" countOut="1.0" countIn="1.0">
<att type="string" name="edge.targetArrowShape" value="DIAMOND"/>
<att type="string" name="shared_name" value="Rv1997 (pp) Rv1536"/></edge>
<edge label="Rv3297 (pp) Rv0263c" source="169" target="512" weight="1.0" weightOut="1.0" weigthIn="1.0" countOut="1.0" countIn="1.0">
<att type="string" name="edge.targetArrowShape" value="DIAMOND"/>
<att type="string" name="shared_name" value="Rv3297 (pp) Rv0263c"/></edge>
<edge label="Rv2992c (pp) Rv2976c" source="170" target="102" weight="1.0" weightOut="1.0" weigthIn="1.0" countOut="1.0" countIn="1.0">
<att type="string" name="edge.targetArrowShape" value="DIAMOND"/>
<att type="string" name="shared_name" value="Rv2992c (pp) Rv2976c"/></edge>
<edge label="Rv2992c (pp) Rv3255c" source="170" target="292" weight="1.0" weightOut="1.0" weigthIn="1.0" countOut="1.0" countIn="1.0">
<att type="string" name="edge.targetArrowShape" value="DIAMOND"/>
<att type="string" name="shared_name" value="Rv2992c (pp) Rv3255c"/></edge>
<edge label="Rv2992c (pp) Rv0478" source="170" target="593" weight="1.0" weightOut="1.0" weigthIn="1.0" countOut="1.0" countIn="1.0">
<att type="string" name="edge.targetArrowShape" value="DIAMOND"/>
<att type="string" name="shared_name" value="Rv2992c (pp) Rv0478"/></edge>
<edge label="Rv2992c (pp) Rv1540" source="170" target="709" weight="1.0" weightOut="1.0" weigthIn="1.0" countOut="1.0" countIn="1.0">
<att type="string" name="edge.targetArrowShape" value="DIAMOND"/>
<att type="string" name="shared_name" value="Rv2992c (pp) Rv1540"/></edge>
<edge label="Rv1711 (pp) Rv0110" source="171" target="5" weight="1.0" weightOut="1.0" weigthIn="1.0" countOut="1.0" countIn="1.0">
<att type="string" name="edge.targetArrowShape" value="DIAMOND"/>
<att type="string" name="shared_name" value="Rv1711 (pp) Rv0110"/></edge>
<edge label="Rv1710 (pp) Rv3417c" source="172" target="186" weight="1.0" weightOut="1.0" weigthIn="1.0" countOut="1.0" countIn="1.0">
<att type="string" name="edge.targetArrowShape" value="DIAMOND"/>
<att type="string" name="shared_name" value="Rv1710 (pp) Rv3417c"/></edge>
<edge label="Rv1710 (pp) Rv0440" source="172" target="191" weight="1.0" weightOut="1.0" weigthIn="1.0" countOut="1.0" countIn="1.0">
<att type="string" name="edge.targetArrowShape" value="DIAMOND"/>
<att type="string" name="shared_name" value="Rv1710 (pp) Rv0440"/></edge>
<edge label="Rv1713 (pp) Rv3054c" source="173" target="243" weight="1.0" weightOut="1.0" weigthIn="1.0" countOut="1.0" countIn="1.0">
<att type="string" name="edge.targetArrowShape" value="DIAMOND"/>
<att type="string" name="shared_name" value="Rv1713 (pp) Rv3054c"/></edge>
<edge label="Rv1445c (pp) Rv0957" source="174" target="381" weight="1.0" weightOut="1.0" weigthIn="1.0" countOut="1.0" countIn="1.0">
<att type="string" name="edge.targetArrowShape" value="DIAMOND"/>
<att type="string" name="shared_name" value="Rv1445c (pp) Rv0957"/></edge>
<edge label="Rv2163c (pp) Rv2154c" source="175" target="196" weight="1.0" weightOut="1.0" weigthIn="1.0" countOut="1.0" countIn="1.0">
<att type="string" name="edge.targetArrowShape" value="DIAMOND"/>
<att type="string" name="shared_name" value="Rv2163c (pp) Rv2154c"/></edge>
<edge label="Rv2163c (pp) Rv0017c" source="175" target="606" weight="1.0" weightOut="1.0" weigthIn="1.0" countOut="1.0" countIn="1.0">
<att type="string" name="edge.targetArrowShape" value="DIAMOND"/>
<att type="string" name="shared_name" value="Rv2163c (pp) Rv0017c"/></edge>
<edge label="Rv2163c (pp) Rv2748c" source="175" target="116" weight="1.0" weightOut="1.0" weigthIn="1.0" countOut="1.0" countIn="1.0">
<att type="string" name="edge.targetArrowShape" value="DIAMOND"/>
<att type="string" name="shared_name" value="Rv2163c (pp) Rv2748c"/></edge>
<edge label="Rv2163c (pp) Rv1315" source="175" target="762" weight="1.0" weightOut="1.0" weigthIn="1.0" countOut="1.0" countIn="1.0">
<att type="string" name="edge.targetArrowShape" value="DIAMOND"/>
<att type="string" name="shared_name" value="Rv2163c (pp) Rv1315"/></edge>
<edge label="Rv2163c (pp) Rv2981c" source="175" target="379" weight="1.0" weightOut="1.0" weigthIn="1.0" countOut="1.0" countIn="1.0">
<att type="string" name="edge.targetArrowShape" value="DIAMOND"/>
<att type="string" name="shared_name" value="Rv2163c (pp) Rv2981c"/></edge>
<edge label="Rv0334 (pp) Rv3266c" source="176" target="736" weight="1.0" weightOut="1.0" weigthIn="1.0" countOut="1.0" countIn="1.0">
<att type="string" name="edge.targetArrowShape" value="DIAMOND"/>
<att type="string" name="shared_name" value="Rv0334 (pp) Rv3266c"/></edge>
<edge label="Rv0639 (pp) Rv3441c" source="177" target="9" weight="1.0" weightOut="1.0" weigthIn="1.0" countOut="1.0" countIn="1.0">
<att type="string" name="edge.targetArrowShape" value="DIAMOND"/>
<att type="string" name="shared_name" value="Rv0639 (pp) Rv3441c"/></edge>
<edge label="Rv0639 (pp) Rv1297" source="177" target="249" weight="1.0" weightOut="1.0" weigthIn="1.0" countOut="1.0" countIn="1.0">
<att type="string" name="edge.targetArrowShape" value="DIAMOND"/>
<att type="string" name="shared_name" value="Rv0639 (pp) Rv1297"/></edge>
<edge label="Rv0639 (pp) Rv1338" source="177" target="794" weight="1.0" weightOut="1.0" weigthIn="1.0" countOut="1.0" countIn="1.0">
<att type="string" name="edge.targetArrowShape" value="DIAMOND"/>
<att type="string" name="shared_name" value="Rv0639 (pp) Rv1338"/></edge>
<edge label="Rv3458c (pp) Rv2372c" source="178" target="87" weight="1.0" weightOut="1.0" weigthIn="1.0" countOut="1.0" countIn="1.0">
<att type="string" name="edge.targetArrowShape" value="DIAMOND"/>
<att type="string" name="shared_name" value="Rv3458c (pp) Rv2372c"/></edge>
<edge label="Rv3458c (pp) Rv2234" source="178" target="39" weight="1.0" weightOut="1.0" weigthIn="1.0" countOut="1.0" countIn="1.0">
<att type="string" name="edge.targetArrowShape" value="DIAMOND"/>
<att type="string" name="shared_name" value="Rv3458c (pp) Rv2234"/></edge>
<edge label="Rv3458c (pp) Rv1464" source="178" target="347" weight="1.0" weightOut="1.0" weigthIn="1.0" countOut="1.0" countIn="1.0">
<att type="string" name="edge.targetArrowShape" value="DIAMOND"/>
<att type="string" name="shared_name" value="Rv3458c (pp) Rv1464"/></edge>
<edge label="Rv3458c (pp) Rv1606" source="178" target="404" weight="1.0" weightOut="1.0" weigthIn="1.0" countOut="1.0" countIn="1.0">
<att type="string" name="edge.targetArrowShape" value="DIAMOND"/>
<att type="string" name="shared_name" value="Rv3458c (pp) Rv1606"/></edge>
<edge label="Rv0823c (pp) Rv2973c" source="179" target="166" weight="1.0" weightOut="1.0" weigthIn="1.0" countOut="1.0" countIn="1.0">
<att type="string" name="edge.targetArrowShape" value="DIAMOND"/>
<att type="string" name="shared_name" value="Rv0823c (pp) Rv2973c"/></edge>
<edge label="Rv3667 (pp) Rv0685" source="180" target="251" weight="1.0" weightOut="1.0" weigthIn="1.0" countOut="1.0" countIn="1.0">
<att type="string" name="edge.targetArrowShape" value="DIAMOND"/>
<att type="string" name="shared_name" value="Rv3667 (pp) Rv0685"/></edge>
<edge label="Rv2368c (pp) Rv0208c" source="181" target="2" weight="1.0" weightOut="1.0" weigthIn="1.0" countOut="1.0" countIn="1.0">
<att type="string" name="edge.targetArrowShape" value="DIAMOND"/>
<att type="string" name="shared_name" value="Rv2368c (pp) Rv0208c"/></edge>
<edge label="Rv2368c (pp) Rv3853" source="181" target="544" weight="1.0" weightOut="1.0" weigthIn="1.0" countOut="1.0" countIn="1.0">
<att type="string" name="edge.targetArrowShape" value="DIAMOND"/>
<att type="string" name="shared_name" value="Rv2368c (pp) Rv3853"/></edge>
<edge label="Rv3284 (pp) Rv1464" source="182" target="347" weight="1.0" weightOut="1.0" weigthIn="1.0" countOut="1.0" countIn="1.0">
<att type="string" name="edge.targetArrowShape" value="DIAMOND"/>
<att type="string" name="shared_name" value="Rv3284 (pp) Rv1464"/></edge>
<edge label="Rv1017c (pp) Rv2436" source="183" target="118" weight="1.0" weightOut="1.0" weigthIn="1.0" countOut="1.0" countIn="1.0">
<att type="string" name="edge.targetArrowShape" value="DIAMOND"/>
<att type="string" name="shared_name" value="Rv1017c (pp) Rv2436"/></edge>
<edge label="Rv1017c (pp) Rv3227" source="183" target="244" weight="1.0" weightOut="1.0" weigthIn="1.0" countOut="1.0" countIn="1.0">
<att type="string" name="edge.targetArrowShape" value="DIAMOND"/>
<att type="string" name="shared_name" value="Rv1017c (pp) Rv3227"/></edge>
<edge label="Rv1017c (pp) Rv3307" source="183" target="731" weight="1.0" weightOut="1.0" weigthIn="1.0" countOut="1.0" countIn="1.0">
<att type="string" name="edge.targetArrowShape" value="DIAMOND"/>
<att type="string" name="shared_name" value="Rv1017c (pp) Rv3307"/></edge>
<edge label="Rv1017c (pp) Rv0089" source="183" target="591" weight="1.0" weightOut="1.0" weigthIn="1.0" countOut="1.0" countIn="1.0">
<att type="string" name="edge.targetArrowShape" value="DIAMOND"/>
<att type="string" name="shared_name" value="Rv1017c (pp) Rv0089"/></edge>
<edge label="Rv1017c (pp) Rv1292" source="183" target="221" weight="1.0" weightOut="1.0" weigthIn="1.0" countOut="1.0" countIn="1.0">
<att type="string" name="edge.targetArrowShape" value="DIAMOND"/>
<att type="string" name="shared_name" value="Rv1017c (pp) Rv1292"/></edge>
<edge label="Rv1017c (pp) Rv1151c" source="183" target="649" weight="1.0" weightOut="1.0" weigthIn="1.0" countOut="1.0" countIn="1.0">
<att type="string" name="edge.targetArrowShape" value="DIAMOND"/>
<att type="string" name="shared_name" value="Rv1017c (pp) Rv1151c"/></edge>
<edge label="Rv1017c (pp) Rv1315" source="183" target="762" weight="1.0" weightOut="1.0" weigthIn="1.0" countOut="1.0" countIn="1.0">
<att type="string" name="edge.targetArrowShape" value="DIAMOND"/>
<att type="string" name="shared_name" value="Rv1017c (pp) Rv1315"/></edge>
<edge label="Rv1017c (pp) Rv2307c" source="183" target="44" weight="1.0" weightOut="1.0" weigthIn="1.0" countOut="1.0" countIn="1.0">
<att type="string" name="edge.targetArrowShape" value="DIAMOND"/>
<att type="string" name="shared_name" value="Rv1017c (pp) Rv2307c"/></edge>
<edge label="Rv1017c (pp) Rv3266c" source="183" target="736" weight="1.0" weightOut="1.0" weigthIn="1.0" countOut="1.0" countIn="1.0">
<att type="string" name="edge.targetArrowShape" value="DIAMOND"/>
<att type="string" name="shared_name" value="Rv1017c (pp) Rv3266c"/></edge>
<edge label="Rv2575 (pp) Rv3442c" source="184" target="36" weight="1.0" weightOut="1.0" weigthIn="1.0" countOut="1.0" countIn="1.0">
<att type="string" name="edge.targetArrowShape" value="DIAMOND"/>
<att type="string" name="shared_name" value="Rv2575 (pp) Rv3442c"/></edge>
<edge label="Rv2153c (pp) Rv2158c" source="185" target="220" weight="1.0" weightOut="1.0" weigthIn="1.0" countOut="1.0" countIn="1.5">
<att type="string" name="edge.targetArrowShape" value="DIAMOND"/>
<att type="string" name="shared_name" value="Rv2153c (pp) Rv2158c"/></edge>
<edge label="Rv2153c (pp) Rv0083" source="185" target="575" weight="1.0" weightOut="1.0" weigthIn="1.0" countOut="1.5" countIn="1.0">
<att type="string" name="edge.targetArrowShape" value="DIAMOND"/>
<att type="string" name="shared_name" value="Rv2153c (pp) Rv0083"/></edge>
<edge label="Rv3417c (pp) Rv1710" source="186" target="172" weight="1.0" weightOut="1.0" weigthIn="1.0" countOut="1.0" countIn="1.0">
<att type="string" name="edge.targetArrowShape" value="DIAMOND"/>
<att type="string" name="shared_name" value="Rv3417c (pp) Rv1710"/></edge>
<edge label="Rv3417c (pp) Rv0422c" source="186" target="41" weight="1.0" weightOut="1.0" weigthIn="1.0" countOut="1.0" countIn="1.0">
<att type="string" name="edge.targetArrowShape" value="DIAMOND"/>
<att type="string" name="shared_name" value="Rv3417c (pp) Rv0422c"/></edge>
<edge label="Rv3417c (pp) Rv3418c" source="186" target="198" weight="1.0" weightOut="1.0" weigthIn="1.0" countOut="1.0" countIn="1.0">
<att type="string" name="edge.targetArrowShape" value="DIAMOND"/>
<att type="string" name="shared_name" value="Rv3417c (pp) Rv3418c"/></edge>
<edge label="Rv3417c (pp) Rv0417" source="186" target="201" weight="1.0" weightOut="1.0" weigthIn="1.0" countOut="1.0" countIn="1.0">
<att type="string" name="edge.targetArrowShape" value="DIAMOND"/>
<att type="string" name="shared_name" value="Rv3417c (pp) Rv0417"/></edge>
<edge label="Rv3417c (pp) Rv1569" source="186" target="727" weight="1.0" weightOut="1.0" weigthIn="1.0" countOut="1.0" countIn="1.0">
<att type="string" name="edge.targetArrowShape" value="DIAMOND"/>
<att type="string" name="shared_name" value="Rv3417c (pp) Rv1569"/></edge>
<edge label="Rv1538c (pp) Rv3191c" source="187" target="465" weight="1.0" weightOut="1.0" weigthIn="1.0" countOut="1.0" countIn="1.0">
<att type="string" name="edge.targetArrowShape" value="DIAMOND"/>
<att type="string" name="shared_name" value="Rv1538c (pp) Rv3191c"/></edge>
<edge label="Rv3644c (pp) Rv3721c" source="188" target="519" weight="1.0" weightOut="1.0" weigthIn="1.0" countOut="1.0" countIn="1.0">
<att type="string" name="edge.targetArrowShape" value="DIAMOND"/>
<att type="string" name="shared_name" value="Rv3644c (pp) Rv3721c"/></edge>
<edge label="Rv3457c (pp) Rv3286c" source="189" target="730" weight="1.0" weightOut="1.0" weigthIn="1.0" countOut="1.0" countIn="1.0">
<att type="string" name="edge.targetArrowShape" value="DIAMOND"/>
<att type="string" name="shared_name" value="Rv3457c (pp) Rv3286c"/></edge>
<edge label="Rv3457c (pp) Rv3676" source="189" target="190" weight="1.0" weightOut="1.0" weigthIn="1.0" countOut="1.0" countIn="1.0">
<att type="string" name="edge.targetArrowShape" value="DIAMOND"/>
<att type="string" name="shared_name" value="Rv3457c (pp) Rv3676"/></edge>
<edge label="Rv3457c (pp) Rv1391" source="189" target="645" weight="1.0" weightOut="1.0" weigthIn="1.0" countOut="1.0" countIn="1.0">
<att type="string" name="edge.targetArrowShape" value="DIAMOND"/>
<att type="string" name="shared_name" value="Rv3457c (pp) Rv1391"/></edge>
<edge label="Rv3457c (pp) Rv2703" source="189" target="574" weight="1.0" weightOut="1.0" weigthIn="1.0" countOut="1.0" countIn="1.0">
<att type="string" name="edge.targetArrowShape" value="DIAMOND"/>
<att type="string" name="shared_name" value="Rv3457c (pp) Rv2703"/></edge>
<edge label="Rv3676 (pp) Rv3457c" source="190" target="189" weight="1.0" weightOut="1.0" weigthIn="1.0" countOut="1.0" countIn="1.0">
<att type="string" name="edge.targetArrowShape" value="DIAMOND"/>
<att type="string" name="shared_name" value="Rv3676 (pp) Rv3457c"/></edge>
<edge label="Rv3676 (pp) Rv3575c" source="190" target="719" weight="1.0" weightOut="1.0" weigthIn="1.0" countOut="1.0" countIn="1.0">
<att type="string" name="edge.targetArrowShape" value="DIAMOND"/>
<att type="string" name="shared_name" value="Rv3676 (pp) Rv3575c"/></edge>
<edge label="Rv3676 (pp) Rv0647c" source="190" target="601" weight="1.0" weightOut="1.0" weigthIn="1.0" countOut="1.0" countIn="1.0">
<att type="string" name="edge.targetArrowShape" value="DIAMOND"/>
<att type="string" name="shared_name" value="Rv3676 (pp) Rv0647c"/></edge>
<edge label="Rv3676 (pp) Rv2703" source="190" target="574" weight="1.0" weightOut="1.0" weigthIn="1.0" countOut="1.0" countIn="1.0">
<att type="string" name="edge.targetArrowShape" value="DIAMOND"/>
<att type="string" name="shared_name" value="Rv3676 (pp) Rv2703"/></edge>
<edge label="Rv0440 (pp) Rv1710" source="191" target="172" weight="1.0" weightOut="1.0" weigthIn="1.0" countOut="1.0" countIn="1.0">
<att type="string" name="edge.targetArrowShape" value="DIAMOND"/>
<att type="string" name="shared_name" value="Rv0440 (pp) Rv1710"/></edge>
<edge label="Rv0440 (pp) Rv2922c" source="191" target="530" weight="1.0" weightOut="1.0" weigthIn="1.0" countOut="1.0" countIn="1.0">
<att type="string" name="edge.targetArrowShape" value="DIAMOND"/>
<att type="string" name="shared_name" value="Rv0440 (pp) Rv2922c"/></edge>
<edge label="Rv0440 (pp) Rv0422c" source="191" target="41" weight="1.0" weightOut="1.0" weigthIn="1.0" countOut="1.0" countIn="1.0">
<att type="string" name="edge.targetArrowShape" value="DIAMOND"/>
<att type="string" name="shared_name" value="Rv0440 (pp) Rv0422c"/></edge>
<edge label="Rv0440 (pp) Rv1225c" source="191" target="289" weight="1.0" weightOut="1.0" weigthIn="1.0" countOut="1.0" countIn="1.0">
<att type="string" name="edge.targetArrowShape" value="DIAMOND"/>
<att type="string" name="shared_name" value="Rv0440 (pp) Rv1225c"/></edge>
<edge label="Rv0440 (pp) Rv3418c" source="191" target="198" weight="1.0" weightOut="1.0" weigthIn="1.0" countOut="1.0" countIn="1.0">
<att type="string" name="edge.targetArrowShape" value="DIAMOND"/>
<att type="string" name="shared_name" value="Rv0440 (pp) Rv3418c"/></edge>
<edge label="Rv0440 (pp) Rv0417" source="191" target="201" weight="1.0" weightOut="1.0" weigthIn="1.0" countOut="1.0" countIn="1.0">
<att type="string" name="edge.targetArrowShape" value="DIAMOND"/>
<att type="string" name="shared_name" value="Rv0440 (pp) Rv0417"/></edge>
<edge label="Rv0440 (pp) Rv3465" source="191" target="287" weight="1.0" weightOut="1.0" weigthIn="1.0" countOut="1.0" countIn="1.0">
<att type="string" name="edge.targetArrowShape" value="DIAMOND"/>
<att type="string" name="shared_name" value="Rv0440 (pp) Rv3465"/></edge>
<edge label="Rv0440 (pp) Rv2763c" source="191" target="297" weight="1.0" weightOut="1.0" weigthIn="1.0" countOut="1.0" countIn="1.0">
<att type="string" name="edge.targetArrowShape" value="DIAMOND"/>
<att type="string" name="shared_name" value="Rv0440 (pp) Rv2763c"/></edge>
<edge label="Rv0440 (pp) Rv1569" source="191" target="727" weight="1.0" weightOut="1.0" weigthIn="1.0" countOut="1.0" countIn="1.0">
<att type="string" name="edge.targetArrowShape" value="DIAMOND"/>
<att type="string" name="shared_name" value="Rv0440 (pp) Rv1569"/></edge>
<edge label="Rv1018c (pp) Rv0408" source="192" target="247" weight="1.0" weightOut="1.0" weigthIn="1.0" countOut="1.0" countIn="1.0">
<att type="string" name="edge.targetArrowShape" value="DIAMOND"/>
<att type="string" name="shared_name" value="Rv1018c (pp) Rv0408"/></edge>
<edge label="Rv0641 (pp) Rv3366" source="194" target="620" weight="1.0" weightOut="1.0" weigthIn="1.0" countOut="1.0" countIn="1.0">
<att type="string" name="edge.targetArrowShape" value="DIAMOND"/>
<att type="string" name="shared_name" value="Rv0641 (pp) Rv3366"/></edge>
<edge label="Rv0641 (pp) Rv3014c" source="194" target="54" weight="1.0" weightOut="1.0" weigthIn="1.0" countOut="1.0" countIn="1.0">
<att type="string" name="edge.targetArrowShape" value="DIAMOND"/>
<att type="string" name="shared_name" value="Rv0641 (pp) Rv3014c"/></edge>
<edge label="Rv0641 (pp) Rv1391" source="194" target="645" weight="1.0" weightOut="1.0" weigthIn="1.0" countOut="1.0" countIn="1.0">
<att type="string" name="edge.targetArrowShape" value="DIAMOND"/>
<att type="string" name="shared_name" value="Rv0641 (pp) Rv1391"/></edge>
<edge label="Rv2780 (pp) Rv0157" source="193" target="47" weight="1.0" weightOut="1.0" weigthIn="1.0" countOut="1.0" countIn="1.0">
<att type="string" name="edge.targetArrowShape" value="DIAMOND"/>
<att type="string" name="shared_name" value="Rv2780 (pp) Rv0157"/></edge>
<edge label="Rv0640 (pp) Rv2477c" source="195" target="329" weight="1.0" weightOut="1.0" weigthIn="1.0" countOut="1.0" countIn="1.0">
<att type="string" name="edge.targetArrowShape" value="DIAMOND"/>
<att type="string" name="shared_name" value="Rv0640 (pp) Rv2477c"/></edge>
<edge label="Rv0640 (pp) Rv2404c" source="195" target="419" weight="1.0" weightOut="1.0" weigthIn="1.0" countOut="1.0" countIn="1.0">
<att type="string" name="edge.targetArrowShape" value="DIAMOND"/>
<att type="string" name="shared_name" value="Rv0640 (pp) Rv2404c"/></edge>
<edge label="Rv0640 (pp) Rv1301" source="195" target="741" weight="1.0" weightOut="1.0" weigthIn="1.0" countOut="1.0" countIn="1.0">
<att type="string" name="edge.targetArrowShape" value="DIAMOND"/>
<att type="string" name="shared_name" value="Rv0640 (pp) Rv1301"/></edge>
<edge label="Rv0640 (pp) Rv1473" source="195" target="365" weight="1.0" weightOut="1.0" weigthIn="1.0" countOut="1.0" countIn="1.0">
<att type="string" name="edge.targetArrowShape" value="DIAMOND"/>
<att type="string" name="shared_name" value="Rv0640 (pp) Rv1473"/></edge>
<edge label="Rv2154c (pp) Rv2163c" source="196" target="175" weight="1.0" weightOut="1.0" weigthIn="1.0" countOut="1.0" countIn="1.0">
<att type="string" name="edge.targetArrowShape" value="DIAMOND"/>
<att type="string" name="shared_name" value="Rv2154c (pp) Rv2163c"/></edge>
<edge label="Rv3418c (pp) Rv2898c" source="198" target="364" weight="1.0" weightOut="1.0" weigthIn="1.0" countOut="1.0" countIn="1.0">
<att type="string" name="edge.targetArrowShape" value="DIAMOND"/>
<att type="string" name="shared_name" value="Rv3418c (pp) Rv2898c"/></edge>
<edge label="Rv3418c (pp) Rv3417c" source="198" target="186" weight="1.0" weightOut="1.0" weigthIn="1.0" countOut="1.0" countIn="1.0">
<att type="string" name="edge.targetArrowShape" value="DIAMOND"/>
<att type="string" name="shared_name" value="Rv3418c (pp) Rv3417c"/></edge>
<edge label="Rv3418c (pp) Rv0440" source="198" target="191" weight="1.0" weightOut="1.0" weigthIn="1.0" countOut="1.0" countIn="1.0">
<att type="string" name="edge.targetArrowShape" value="DIAMOND"/>
<att type="string" name="shared_name" value="Rv3418c (pp) Rv0440"/></edge>
<edge label="Rv1623c (pp) Rv1622c" source="197" target="164" weight="1.0" weightOut="1.0" weigthIn="1.0" countOut="1.0" countIn="1.0">
<att type="string" name="edge.targetArrowShape" value="DIAMOND"/>
<att type="string" name="shared_name" value="Rv1623c (pp) Rv1622c"/></edge>
<edge label="Rv2092c (pp) Rv1248c" source="199" target="354" weight="1.0" weightOut="1.0" weigthIn="1.0" countOut="1.0" countIn="1.0">
<att type="string" name="edge.targetArrowShape" value="DIAMOND"/>
<att type="string" name="shared_name" value="Rv2092c (pp) Rv1248c"/></edge>
<edge label="Rv3583c (pp) Rv0667" source="200" target="278" weight="1.0" weightOut="1.0" weigthIn="1.0" countOut="1.0" countIn="1.0">
<att type="string" name="edge.targetArrowShape" value="DIAMOND"/>
<att type="string" name="shared_name" value="Rv3583c (pp) Rv0667"/></edge>
<edge label="Rv2221c (pp) Rv2919c" source="202" target="82" weight="1.0" weightOut="1.0" weigthIn="1.0" countOut="1.0" countIn="1.0">
<att type="string" name="edge.targetArrowShape" value="DIAMOND"/>
<att type="string" name="shared_name" value="Rv2221c (pp) Rv2919c"/></edge>
<edge label="Rv2221c (pp) Rv1475c" source="202" target="413" weight="1.0" weightOut="1.0" weigthIn="1.0" countOut="1.0" countIn="1.0">
<att type="string" name="edge.targetArrowShape" value="DIAMOND"/>
<att type="string" name="shared_name" value="Rv2221c (pp) Rv1475c"/></edge>
<edge label="Rv0417 (pp) Rv2058c" source="201" target="123" weight="1.0" weightOut="1.0" weigthIn="1.0" countOut="1.0" countIn="1.0">
<att type="string" name="edge.targetArrowShape" value="DIAMOND"/>
<att type="string" name="shared_name" value="Rv0417 (pp) Rv2058c"/></edge>
<edge label="Rv0417 (pp) Rv3417c" source="201" target="186" weight="1.0" weightOut="1.0" weigthIn="1.0" countOut="1.0" countIn="1.0">
<att type="string" name="edge.targetArrowShape" value="DIAMOND"/>
<att type="string" name="shared_name" value="Rv0417 (pp) Rv3417c"/></edge>
<edge label="Rv0417 (pp) Rv0440" source="201" target="191" weight="1.0" weightOut="1.0" weigthIn="1.0" countOut="1.0" countIn="1.0">
<att type="string" name="edge.targetArrowShape" value="DIAMOND"/>
<att type="string" name="shared_name" value="Rv0417 (pp) Rv0440"/></edge>
<edge label="Rv3582c (pp) Rv2462c" source="203" target="326" weight="1.0" weightOut="1.0" weigthIn="1.0" countOut="1.0" countIn="1.0">
<att type="string" name="edge.targetArrowShape" value="DIAMOND"/>
<att type="string" name="shared_name" value="Rv3582c (pp) Rv2462c"/></edge>
<edge label="Rv3419c (pp) Rv0667" source="204" target="278" weight="1.0" weightOut="1.0" weigthIn="1.0" countOut="1.0" countIn="1.0">
<att type="string" name="edge.targetArrowShape" value="DIAMOND"/>
<att type="string" name="shared_name" value="Rv3419c (pp) Rv0667"/></edge>
<edge label="Rv3419c (pp) Rv3421c" source="204" target="784" weight="1.0" weightOut="1.0" weigthIn="1.0" countOut="1.0" countIn="1.0">
<att type="string" name="edge.targetArrowShape" value="DIAMOND"/>
<att type="string" name="shared_name" value="Rv3419c (pp) Rv3421c"/></edge>
<edge label="Rv3646c (pp) Rv1008" source="205" target="421" weight="1.0" weightOut="1.0" weigthIn="1.0" countOut="1.0" countIn="1.0">
<att type="string" name="edge.targetArrowShape" value="DIAMOND"/>
<att type="string" name="shared_name" value="Rv3646c (pp) Rv1008"/></edge>
<edge label="Rv3646c (pp) Rv0054" source="205" target="538" weight="1.0" weightOut="1.0" weigthIn="1.0" countOut="1.0" countIn="1.0">
<att type="string" name="edge.targetArrowShape" value="DIAMOND"/>
<att type="string" name="shared_name" value="Rv3646c (pp) Rv0054"/></edge>
<edge label="Rv3646c (pp) Rv2069" source="205" target="92" weight="1.0" weightOut="1.0" weigthIn="1.0" countOut="1.0" countIn="1.0">
<att type="string" name="edge.targetArrowShape" value="DIAMOND"/>
<att type="string" name="shared_name" value="Rv3646c (pp) Rv2069"/></edge>
<edge label="Rv3646c (pp) Rv3223c" source="205" target="295" weight="1.0" weightOut="1.0" weigthIn="1.0" countOut="1.0" countIn="1.0">
<att type="string" name="edge.targetArrowShape" value="DIAMOND"/>
<att type="string" name="shared_name" value="Rv3646c (pp) Rv3223c"/></edge>
<edge label="Rv2894c (pp) Rv1701" source="207" target="159" weight="1.0" weightOut="1.0" weigthIn="1.0" countOut="1.0" countIn="1.0">
<att type="string" name="edge.targetArrowShape" value="DIAMOND"/>
<att type="string" name="shared_name" value="Rv2894c (pp) Rv1701"/></edge>
<edge label="Rv2157c (pp) Rv2158c" source="206" target="220" weight="1.0" weightOut="1.0" weigthIn="1.0" countOut="1.0" countIn="1.0">
<att type="string" name="edge.targetArrowShape" value="DIAMOND"/>
<att type="string" name="shared_name" value="Rv2157c (pp) Rv2158c"/></edge>
<edge label="Rv2157c (pp) Rv3025c" source="206" target="460" weight="1.0" weightOut="1.0" weigthIn="1.0" countOut="1.0" countIn="1.0">
<att type="string" name="edge.targetArrowShape" value="DIAMOND"/>
<att type="string" name="shared_name" value="Rv2157c (pp) Rv3025c"/></edge>
<edge label="Rv2157c (pp) Rv3858c" source="206" target="464" weight="1.0" weightOut="1.0" weigthIn="1.0" countOut="1.0" countIn="1.0">
<att type="string" name="edge.targetArrowShape" value="DIAMOND"/>
<att type="string" name="shared_name" value="Rv2157c (pp) Rv3858c"/></edge>
<edge label="Rv3696c (pp) Rv3051c" source="208" target="95" weight="1.0" weightOut="1.0" weigthIn="1.0" countOut="1.0" countIn="1.0">
<att type="string" name="edge.targetArrowShape" value="DIAMOND"/>
<att type="string" name="shared_name" value="Rv3696c (pp) Rv3051c"/></edge>
<edge label="Rv3696c (pp) Rv3296" source="208" target="167" weight="1.0" weightOut="1.0" weigthIn="1.0" countOut="1.0" countIn="1.0">
<att type="string" name="edge.targetArrowShape" value="DIAMOND"/>
<att type="string" name="shared_name" value="Rv3696c (pp) Rv3296"/></edge>
<edge label="Rv0627 (pp) Rv0626" source="209" target="210" weight="1.0" weightOut="1.0" weigthIn="1.0" countOut="1.0" countIn="1.0">
<att type="string" name="edge.targetArrowShape" value="DIAMOND"/>
<att type="string" name="shared_name" value="Rv0627 (pp) Rv0626"/></edge>
<edge label="Rv0626 (pp) Rv0627" source="210" target="209" weight="1.0" weightOut="1.0" weigthIn="1.0" countOut="1.0" countIn="1.0">
<att type="string" name="edge.targetArrowShape" value="DIAMOND"/>
<att type="string" name="shared_name" value="Rv0626 (pp) Rv0627"/></edge>
<edge label="Rv3581c (pp) Rv0700" source="211" target="758" weight="1.0" weightOut="1.0" weigthIn="1.0" countOut="1.0" countIn="1.0">
<att type="string" name="edge.targetArrowShape" value="DIAMOND"/>
<att type="string" name="shared_name" value="Rv3581c (pp) Rv0700"/></edge>
<edge label="Rv2870c (pp) Rv1850" source="212" target="592" weight="1.0" weightOut="1.0" weigthIn="1.0" countOut="1.0" countIn="1.0">
<att type="string" name="edge.targetArrowShape" value="DIAMOND"/>
<att type="string" name="shared_name" value="Rv2870c (pp) Rv1850"/></edge>
<edge label="Rv1229c (pp) Rv2359" source="214" target="439" weight="1.0" weightOut="1.0" weigthIn="1.0" countOut="1.0" countIn="1.0">
<att type="string" name="edge.targetArrowShape" value="DIAMOND"/>
<att type="string" name="shared_name" value="Rv1229c (pp) Rv2359"/></edge>
<edge label="Rv1229c (pp) Rv2299c" source="214" target="296" weight="1.0" weightOut="1.0" weigthIn="1.0" countOut="1.0" countIn="1.0">
<att type="string" name="edge.targetArrowShape" value="DIAMOND"/>
<att type="string" name="shared_name" value="Rv1229c (pp) Rv2299c"/></edge>
<edge label="Rv1699 (pp) Rv3917c" source="213" target="263" weight="1.0" weightOut="1.0" weigthIn="1.0" countOut="1.0" countIn="1.0">
<att type="string" name="edge.targetArrowShape" value="DIAMOND"/>
<att type="string" name="shared_name" value="Rv1699 (pp) Rv3917c"/></edge>
<edge label="Rv1699 (pp) Rv2148c" source="213" target="643" weight="1.0" weightOut="1.0" weigthIn="1.0" countOut="1.0" countIn="1.0">
<att type="string" name="edge.targetArrowShape" value="DIAMOND"/>
<att type="string" name="shared_name" value="Rv1699 (pp) Rv2148c"/></edge>
<edge label="Rv2746c (pp) Rv3456c" source="217" target="556" weight="1.0" weightOut="1.0" weigthIn="1.0" countOut="1.0" countIn="1.0">
<att type="string" name="edge.targetArrowShape" value="DIAMOND"/>
<att type="string" name="shared_name" value="Rv2746c (pp) Rv3456c"/></edge>
<edge label="Rv2746c (pp) Rv1293" source="217" target="223" weight="1.0" weightOut="1.0" weigthIn="1.0" countOut="1.0" countIn="1.0">
<att type="string" name="edge.targetArrowShape" value="DIAMOND"/>
<att type="string" name="shared_name" value="Rv2746c (pp) Rv1293"/></edge>
<edge label="Rv2746c (pp) Rv0362" source="217" target="131" weight="1.0" weightOut="1.0" weigthIn="1.0" countOut="1.0" countIn="1.0">
<att type="string" name="edge.targetArrowShape" value="DIAMOND"/>
<att type="string" name="shared_name" value="Rv2746c (pp) Rv0362"/></edge>
<edge label="Rv3251c (pp) Rv3715c" source="216" target="160" weight="1.0" weightOut="1.0" weigthIn="1.0" countOut="1.0" countIn="1.0">
<att type="string" name="edge.targetArrowShape" value="DIAMOND"/>
<att type="string" name="shared_name" value="Rv3251c (pp) Rv3715c"/></edge>
<edge label="Rv3251c (pp) Rv0688" source="216" target="246" weight="1.0" weightOut="1.0" weigthIn="1.0" countOut="1.0" countIn="1.0">
<att type="string" name="edge.targetArrowShape" value="DIAMOND"/>
<att type="string" name="shared_name" value="Rv3251c (pp) Rv0688"/></edge>
<edge label="Rv3623 (pp) Rv1641" source="215" target="479" weight="1.0" weightOut="1.0" weigthIn="1.0" countOut="1.0" countIn="1.0">
<att type="string" name="edge.targetArrowShape" value="DIAMOND"/>
<att type="string" name="shared_name" value="Rv3623 (pp) Rv1641"/></edge>
<edge label="Rv0384c (pp) Rv2374c" source="218" target="101" weight="1.0" weightOut="1.0" weigthIn="1.0" countOut="1.0" countIn="1.0">
<att type="string" name="edge.targetArrowShape" value="DIAMOND"/>
<att type="string" name="shared_name" value="Rv0384c (pp) Rv2374c"/></edge>
<edge label="Rv0384c (pp) Rv2357c" source="218" target="633" weight="1.0" weightOut="1.0" weigthIn="1.0" countOut="1.0" countIn="1.0">
<att type="string" name="edge.targetArrowShape" value="DIAMOND"/>
<att type="string" name="shared_name" value="Rv0384c (pp) Rv2357c"/></edge>
<edge label="Rv0384c (pp) Rv2400c" source="218" target="584" weight="1.0" weightOut="1.0" weigthIn="1.0" countOut="1.0" countIn="1.0">
<att type="string" name="edge.targetArrowShape" value="DIAMOND"/>
<att type="string" name="shared_name" value="Rv0384c (pp) Rv2400c"/></edge>
<edge label="Rv2158c (pp) Rv2153c" source="220" target="185" weight="1.0" weightOut="1.0" weigthIn="1.0" countOut="1.5" countIn="1.0">
<att type="string" name="edge.targetArrowShape" value="DIAMOND"/>
<att type="string" name="shared_name" value="Rv2158c (pp) Rv2153c"/></edge>
<edge label="Rv2158c (pp) Rv2157c" source="220" target="206" weight="1.0" weightOut="1.0" weigthIn="1.0" countOut="1.0" countIn="1.0">
<att type="string" name="edge.targetArrowShape" value="DIAMOND"/>
<att type="string" name="shared_name" value="Rv2158c (pp) Rv2157c"/></edge>
<edge label="Rv2158c (pp) Rv0083" source="220" target="575" weight="1.0" weightOut="1.0" weigthIn="1.0" countOut="1.0" countIn="1.0">
<att type="string" name="edge.targetArrowShape" value="DIAMOND"/>
<att type="string" name="shared_name" value="Rv2158c (pp) Rv0083"/></edge>
<edge label="Rv2158c (pp) Rv2965c" source="220" target="557" weight="1.0" weightOut="1.0" weigthIn="1.0" countOut="1.0" countIn="1.0">
<att type="string" name="edge.targetArrowShape" value="DIAMOND"/>
<att type="string" name="shared_name" value="Rv2158c (pp) Rv2965c"/></edge>
<edge label="Rv2959c (pp) Rv1652" source="219" target="462" weight="1.0" weightOut="1.0" weigthIn="1.0" countOut="1.0" countIn="1.0">
<att type="string" name="edge.targetArrowShape" value="DIAMOND"/>
<att type="string" name="shared_name" value="Rv2959c (pp) Rv1652"/></edge>
<edge label="Rv3628 (pp) Rv2504c" source="222" target="1" weight="1.0" weightOut="1.0" weigthIn="1.0" countOut="1.0" countIn="1.0">
<att type="string" name="edge.targetArrowShape" value="DIAMOND"/>
<att type="string" name="shared_name" value="Rv3628 (pp) Rv2504c"/></edge>
<edge label="Rv3628 (pp) Rv1908c" source="222" target="734" weight="1.0" weightOut="1.0" weigthIn="1.0" countOut="1.0" countIn="1.0">
<att type="string" name="edge.targetArrowShape" value="DIAMOND"/>
<att type="string" name="shared_name" value="Rv3628 (pp) Rv1908c"/></edge>
<edge label="Rv3628 (pp) Rv2024c" source="222" target="518" weight="1.0" weightOut="1.0" weigthIn="1.0" countOut="1.0" countIn="1.0">
<att type="string" name="edge.targetArrowShape" value="DIAMOND"/>
<att type="string" name="shared_name" value="Rv3628 (pp) Rv2024c"/></edge>
<edge label="Rv1292 (pp) Rv1017c" source="221" target="183" weight="1.0" weightOut="1.0" weigthIn="1.0" countOut="1.0" countIn="1.0">
<att type="string" name="edge.targetArrowShape" value="DIAMOND"/>
<att type="string" name="shared_name" value="Rv1292 (pp) Rv1017c"/></edge>
<edge label="Rv1292 (pp) Rv3216" source="221" target="266" weight="1.0" weightOut="1.0" weigthIn="1.0" countOut="1.0" countIn="1.0">
<att type="string" name="edge.targetArrowShape" value="DIAMOND"/>
<att type="string" name="shared_name" value="Rv1292 (pp) Rv3216"/></edge>
<edge label="Rv1292 (pp) Rv1299" source="221" target="258" weight="1.0" weightOut="1.0" weigthIn="1.0" countOut="1.0" countIn="1.0">
<att type="string" name="edge.targetArrowShape" value="DIAMOND"/>
<att type="string" name="shared_name" value="Rv1292 (pp) Rv1299"/></edge>
<edge label="Rv1293 (pp) Rv2746c" source="223" target="217" weight="1.0" weightOut="1.0" weigthIn="1.0" countOut="1.0" countIn="1.0">
<att type="string" name="edge.targetArrowShape" value="DIAMOND"/>
<att type="string" name="shared_name" value="Rv1293 (pp) Rv2746c"/></edge>
<edge label="Rv1293 (pp) Rv3598c" source="223" target="658" weight="1.0" weightOut="1.0" weigthIn="1.0" countOut="1.0" countIn="1.0">
<att type="string" name="edge.targetArrowShape" value="DIAMOND"/>
<att type="string" name="shared_name" value="Rv1293 (pp) Rv3598c"/></edge>
<edge label="Rv1692 (pp) Rv3248c" source="224" target="725" weight="1.0" weightOut="1.0" weigthIn="1.0" countOut="1.0" countIn="1.0">
<att type="string" name="edge.targetArrowShape" value="DIAMOND"/>
<att type="string" name="shared_name" value="Rv1692 (pp) Rv3248c"/></edge>
<edge label="Rv1695 (pp) Rv2332" source="225" target="526" weight="1.0" weightOut="1.0" weigthIn="1.0" countOut="1.0" countIn="1.0">
<att type="string" name="edge.targetArrowShape" value="DIAMOND"/>
<att type="string" name="shared_name" value="Rv1695 (pp) Rv2332"/></edge>
<edge label="Rv1695 (pp) Rv2583c" source="225" target="61" weight="1.0" weightOut="1.0" weigthIn="1.0" countOut="1.0" countIn="1.0">
<att type="string" name="edge.targetArrowShape" value="DIAMOND"/>
<att type="string" name="shared_name" value="Rv1695 (pp) Rv2583c"/></edge>
<edge label="Rv1695 (pp) Rv0993" source="225" target="552" weight="1.0" weightOut="1.0" weigthIn="1.0" countOut="1.0" countIn="1.0">
<att type="string" name="edge.targetArrowShape" value="DIAMOND"/>
<att type="string" name="shared_name" value="Rv1695 (pp) Rv0993"/></edge>
<edge label="Rv3279c (pp) Rv0707" source="226" target="767" weight="1.0" weightOut="1.0" weigthIn="1.0" countOut="1.0" countIn="1.0">
<att type="string" name="edge.targetArrowShape" value="DIAMOND"/>
<att type="string" name="shared_name" value="Rv3279c (pp) Rv0707"/></edge>
<edge label="Rv3279c (pp) Rv2442c" source="226" target="371" weight="1.0" weightOut="1.0" weigthIn="1.0" countOut="1.0" countIn="1.0">
<att type="string" name="edge.targetArrowShape" value="DIAMOND"/>
<att type="string" name="shared_name" value="Rv3279c (pp) Rv2442c"/></edge>
<edge label="Rv2852c (pp) Rv3914" source="227" target="688" weight="1.0" weightOut="1.0" weigthIn="1.0" countOut="1.0" countIn="1.0">
<att type="string" name="edge.targetArrowShape" value="DIAMOND"/>
<att type="string" name="shared_name" value="Rv2852c (pp) Rv3914"/></edge>
<edge label="Rv3300c (pp) Rv2773c" source="228" target="29" weight="1.0" weightOut="1.0" weigthIn="1.0" countOut="1.0" countIn="1.0">
<att type="string" name="edge.targetArrowShape" value="DIAMOND"/>
<att type="string" name="shared_name" value="Rv3300c (pp) Rv2773c"/></edge>
<edge label="Rv3300c (pp) Rv0321" source="228" target="782" weight="1.0" weightOut="1.0" weigthIn="1.0" countOut="1.0" countIn="1.0">
<att type="string" name="edge.targetArrowShape" value="DIAMOND"/>
<att type="string" name="shared_name" value="Rv3300c (pp) Rv0321"/></edge>
<edge label="Rv0672 (pp) Rv3100c" source="230" target="69" weight="1.0" weightOut="1.0" weigthIn="1.0" countOut="1.0" countIn="1.0">
<att type="string" name="edge.targetArrowShape" value="DIAMOND"/>
<att type="string" name="shared_name" value="Rv0672 (pp) Rv3100c"/></edge>
<edge label="Rv0672 (pp) Rv0682" source="230" target="254" weight="1.0" weightOut="1.0" weigthIn="1.0" countOut="1.0" countIn="1.0">
<att type="string" name="edge.targetArrowShape" value="DIAMOND"/>
<att type="string" name="shared_name" value="Rv0672 (pp) Rv0682"/></edge>
<edge label="Rv2533c (pp) Rv2897c" source="229" target="350" weight="1.0" weightOut="1.0" weigthIn="1.0" countOut="1.0" countIn="1.0">
<att type="string" name="edge.targetArrowShape" value="DIAMOND"/>
<att type="string" name="shared_name" value="Rv2533c (pp) Rv2897c"/></edge>
<edge label="Rv2533c (pp) Rv3232c" source="229" target="357" weight="1.0" weightOut="1.0" weigthIn="1.0" countOut="1.0" countIn="1.0">
<att type="string" name="edge.targetArrowShape" value="DIAMOND"/>
<att type="string" name="shared_name" value="Rv2533c (pp) Rv3232c"/></edge>
<edge label="Rv2533c (pp) Rv0700" source="229" target="758" weight="1.0" weightOut="1.0" weigthIn="1.0" countOut="1.0" countIn="1.0">
<att type="string" name="edge.targetArrowShape" value="DIAMOND"/>
<att type="string" name="shared_name" value="Rv2533c (pp) Rv0700"/></edge>
<edge label="Rv1286 (pp) Rv1285" source="231" target="232" weight="1.0" weightOut="1.0" weigthIn="1.0" countOut="1.0" countIn="1.0">
<att type="string" name="edge.targetArrowShape" value="DIAMOND"/>
<att type="string" name="shared_name" value="Rv1286 (pp) Rv1285"/></edge>
<edge label="Rv2890c (pp) Rv3204" source="233" target="283" weight="1.0" weightOut="1.0" weigthIn="1.0" countOut="1.0" countIn="1.0">
<att type="string" name="edge.targetArrowShape" value="DIAMOND"/>
<att type="string" name="shared_name" value="Rv2890c (pp) Rv3204"/></edge>
<edge label="Rv2890c (pp) Rv1301" source="233" target="741" weight="1.0" weightOut="1.0" weigthIn="1.0" countOut="1.0" countIn="1.0">
<att type="string" name="edge.targetArrowShape" value="DIAMOND"/>
<att type="string" name="shared_name" value="Rv2890c (pp) Rv1301"/></edge>
<edge label="Rv2890c (pp) Rv2388c" source="233" target="393" weight="1.0" weightOut="1.0" weigthIn="1.0" countOut="1.0" countIn="1.0">
<att type="string" name="edge.targetArrowShape" value="DIAMOND"/>
<att type="string" name="shared_name" value="Rv2890c (pp) Rv2388c"/></edge>
<edge label="Rv2890c (pp) Rv1071c" source="233" target="501" weight="1.0" weightOut="1.0" weigthIn="1.0" countOut="1.0" countIn="1.0">
<att type="string" name="edge.targetArrowShape" value="DIAMOND"/>
<att type="string" name="shared_name" value="Rv2890c (pp) Rv1071c"/></edge>
<edge label="Rv1285 (pp) Rv1286" source="232" target="231" weight="1.0" weightOut="1.0" weigthIn="1.0" countOut="1.0" countIn="1.0">
<att type="string" name="edge.targetArrowShape" value="DIAMOND"/>
<att type="string" name="shared_name" value="Rv1285 (pp) Rv1286"/></edge>
<edge label="Rv1287 (pp) Rv0700" source="234" target="758" weight="1.0" weightOut="1.0" weigthIn="1.0" countOut="1.0" countIn="1.0">
<att type="string" name="edge.targetArrowShape" value="DIAMOND"/>
<att type="string" name="shared_name" value="Rv1287 (pp) Rv0700"/></edge>
<edge label="Rv0670 (pp) Rv2559c" source="235" target="279" weight="1.0" weightOut="1.0" weigthIn="1.0" countOut="1.0" countIn="1.0">
<att type="string" name="edge.targetArrowShape" value="DIAMOND"/>
<att type="string" name="shared_name" value="Rv0670 (pp) Rv2559c"/></edge>
<edge label="Rv0670 (pp) Rv3674c" source="235" target="239" weight="1.0" weightOut="1.0" weigthIn="1.0" countOut="1.0" countIn="1.0">
<att type="string" name="edge.targetArrowShape" value="DIAMOND"/>
<att type="string" name="shared_name" value="Rv0670 (pp) Rv3674c"/></edge>
<edge label="Rv0670 (pp) Rv2697c" source="235" target="671" weight="1.0" weightOut="1.0" weigthIn="1.0" countOut="1.0" countIn="1.0">
<att type="string" name="edge.targetArrowShape" value="DIAMOND"/>
<att type="string" name="shared_name" value="Rv0670 (pp) Rv2697c"/></edge>
<edge label="Rv1689 (pp) Rv0363c" source="237" target="551" weight="1.0" weightOut="1.0" weigthIn="1.0" countOut="1.0" countIn="1.0">
<att type="string" name="edge.targetArrowShape" value="DIAMOND"/>
<att type="string" name="shared_name" value="Rv1689 (pp) Rv0363c"/></edge>
<edge label="Rv3250c (pp) Rv0688" source="236" target="246" weight="1.0" weightOut="1.0" weigthIn="1.0" countOut="1.0" countIn="1.0">
<att type="string" name="edge.targetArrowShape" value="DIAMOND"/>
<att type="string" name="shared_name" value="Rv3250c (pp) Rv0688"/></edge>
<edge label="Rv1201c (pp) Rv0066c" source="238" target="564" weight="1.0" weightOut="1.0" weigthIn="1.0" countOut="1.0" countIn="1.0">
<att type="string" name="edge.targetArrowShape" value="DIAMOND"/>
<att type="string" name="shared_name" value="Rv1201c (pp) Rv0066c"/></edge>
<edge label="Rv3674c (pp) Rv0670" source="239" target="235" weight="1.0" weightOut="1.0" weigthIn="1.0" countOut="1.0" countIn="1.0">
<att type="string" name="edge.targetArrowShape" value="DIAMOND"/>
<att type="string" name="shared_name" value="Rv3674c (pp) Rv0670"/></edge>
<edge label="Rv3674c (pp) Rv0703" source="239" target="761" weight="1.0" weightOut="1.0" weigthIn="1.0" countOut="1.0" countIn="1.0">
<att type="string" name="edge.targetArrowShape" value="DIAMOND"/>
<att type="string" name="shared_name" value="Rv3674c (pp) Rv0703"/></edge>
<edge label="Rv1014c (pp) Rv1110" source="242" target="25" weight="1.0" weightOut="1.0" weigthIn="1.0" countOut="1.0" countIn="1.0">
<att type="string" name="edge.targetArrowShape" value="DIAMOND"/>
<att type="string" name="shared_name" value="Rv1014c (pp) Rv1110"/></edge>
<edge label="Rv1014c (pp) Rv3382c" source="242" target="305" weight="1.0" weightOut="1.0" weigthIn="1.0" countOut="1.0" countIn="1.0">
<att type="string" name="edge.targetArrowShape" value="DIAMOND"/>
<att type="string" name="shared_name" value="Rv1014c (pp) Rv3382c"/></edge>
<edge label="Rv1688 (pp) Rv2511" source="241" target="261" weight="1.0" weightOut="1.0" weigthIn="1.0" countOut="1.0" countIn="1.0">
<att type="string" name="edge.targetArrowShape" value="DIAMOND"/>
<att type="string" name="shared_name" value="Rv1688 (pp) Rv2511"/></edge>
<edge label="Rv0973c (pp) Rv0904c" source="240" target="91" weight="1.0" weightOut="1.0" weigthIn="1.0" countOut="1.0" countIn="1.0">
<att type="string" name="edge.targetArrowShape" value="DIAMOND"/>
<att type="string" name="shared_name" value="Rv0973c (pp) Rv0904c"/></edge>
<edge label="Rv3054c (pp) Rv1713" source="243" target="173" weight="1.0" weightOut="1.0" weigthIn="1.0" countOut="1.0" countIn="1.0">
<att type="string" name="edge.targetArrowShape" value="DIAMOND"/>
<att type="string" name="shared_name" value="Rv3054c (pp) Rv1713"/></edge>
<edge label="Rv3054c (pp) Rv0683" source="243" target="256" weight="1.0" weightOut="1.0" weigthIn="1.0" countOut="1.0" countIn="1.0">
<att type="string" name="edge.targetArrowShape" value="DIAMOND"/>
<att type="string" name="shared_name" value="Rv3054c (pp) Rv0683"/></edge>
<edge label="Rv3227 (pp) Rv1017c" source="244" target="183" weight="1.0" weightOut="1.0" weigthIn="1.0" countOut="1.0" countIn="1.0">
<att type="string" name="edge.targetArrowShape" value="DIAMOND"/>
<att type="string" name="shared_name" value="Rv3227 (pp) Rv1017c"/></edge>
<edge label="Rv3228 (pp) Rv0684" source="245" target="250" weight="1.0" weightOut="1.0" weigthIn="1.0" countOut="1.0" countIn="1.0">
<att type="string" name="edge.targetArrowShape" value="DIAMOND"/>
<att type="string" name="shared_name" value="Rv3228 (pp) Rv0684"/></edge>
<edge label="Rv3228 (pp) Rv1609" source="245" target="418" weight="1.0" weightOut="1.0" weigthIn="1.0" countOut="1.0" countIn="1.0">
<att type="string" name="edge.targetArrowShape" value="DIAMOND"/>
<att type="string" name="shared_name" value="Rv3228 (pp) Rv1609"/></edge>
<edge label="Rv0688 (pp) Rv3251c" source="246" target="216" weight="1.0" weightOut="1.0" weigthIn="1.0" countOut="1.0" countIn="1.0">
<att type="string" name="edge.targetArrowShape" value="DIAMOND"/>
<att type="string" name="shared_name" value="Rv0688 (pp) Rv3251c"/></edge>
<edge label="Rv0688 (pp) Rv3250c" source="246" target="236" weight="1.0" weightOut="1.0" weigthIn="1.0" countOut="1.0" countIn="1.0">
<att type="string" name="edge.targetArrowShape" value="DIAMOND"/>
<att type="string" name="shared_name" value="Rv0688 (pp) Rv3250c"/></edge>
<edge label="Rv0408 (pp) Rv1018c" source="247" target="192" weight="1.0" weightOut="1.0" weigthIn="1.0" countOut="1.0" countIn="1.0">
<att type="string" name="edge.targetArrowShape" value="DIAMOND"/>
<att type="string" name="shared_name" value="Rv0408 (pp) Rv1018c"/></edge>
<edge label="Rv0408 (pp) Rv0374c" source="247" target="665" weight="1.0" weightOut="1.0" weigthIn="1.0" countOut="1.0" countIn="1.0">
<att type="string" name="edge.targetArrowShape" value="DIAMOND"/>
<att type="string" name="shared_name" value="Rv0408 (pp) Rv0374c"/></edge>
<edge label="Rv0409 (pp) Rv3598c" source="248" target="658" weight="1.0" weightOut="1.0" weigthIn="1.0" countOut="1.0" countIn="1.0">
<att type="string" name="edge.targetArrowShape" value="DIAMOND"/>
<att type="string" name="shared_name" value="Rv0409 (pp) Rv3598c"/></edge>
<edge label="Rv0684 (pp) Rv3228" source="250" target="245" weight="1.0" weightOut="1.0" weigthIn="1.0" countOut="1.0" countIn="1.0">
<att type="string" name="edge.targetArrowShape" value="DIAMOND"/>
<att type="string" name="shared_name" value="Rv0684 (pp) Rv3228"/></edge>
<edge label="Rv0684 (pp) Rv2498c" source="250" target="466" weight="1.0" weightOut="1.0" weigthIn="1.0" countOut="1.0" countIn="1.0">
<att type="string" name="edge.targetArrowShape" value="DIAMOND"/>
<att type="string" name="shared_name" value="Rv0684 (pp) Rv2498c"/></edge>
<edge label="Rv0684 (pp) Rv2538c" source="250" target="356" weight="1.0" weightOut="1.0" weigthIn="1.0" countOut="1.0" countIn="1.0">
<att type="string" name="edge.targetArrowShape" value="DIAMOND"/>
<att type="string" name="shared_name" value="Rv0684 (pp) Rv2538c"/></edge>
<edge label="Rv1297 (pp) Rv2682c" source="249" target="265" weight="1.0" weightOut="1.0" weigthIn="1.0" countOut="1.0" countIn="1.0">
<att type="string" name="edge.targetArrowShape" value="DIAMOND"/>
<att type="string" name="shared_name" value="Rv1297 (pp) Rv2682c"/></edge>
<edge label="Rv1297 (pp) Rv0639" source="249" target="177" weight="1.0" weightOut="1.0" weigthIn="1.0" countOut="1.0" countIn="1.0">
<att type="string" name="edge.targetArrowShape" value="DIAMOND"/>
<att type="string" name="shared_name" value="Rv1297 (pp) Rv0639"/></edge>
<edge label="Rv1297 (pp) Rv1484" source="249" target="328" weight="1.0" weightOut="1.0" weigthIn="1.0" countOut="1.0" countIn="1.0">
<att type="string" name="edge.targetArrowShape" value="DIAMOND"/>
<att type="string" name="shared_name" value="Rv1297 (pp) Rv1484"/></edge>
<edge label="Rv1296 (pp) Rv2701c" source="252" target="37" weight="1.0" weightOut="1.0" weigthIn="1.0" countOut="1.0" countIn="1.0">
<att type="string" name="edge.targetArrowShape" value="DIAMOND"/>
<att type="string" name="shared_name" value="Rv1296 (pp) Rv2701c"/></edge>
<edge label="Rv1296 (pp) Rv3709c" source="252" target="135" weight="1.0" weightOut="1.0" weigthIn="1.0" countOut="1.0" countIn="1.0">
<att type="string" name="edge.targetArrowShape" value="DIAMOND"/>
<att type="string" name="shared_name" value="Rv1296 (pp) Rv3709c"/></edge>
<edge label="Rv1296 (pp) Rv2299c" source="252" target="296" weight="1.0" weightOut="1.0" weigthIn="1.0" countOut="1.0" countIn="1.0">
<att type="string" name="edge.targetArrowShape" value="DIAMOND"/>
<att type="string" name="shared_name" value="Rv1296 (pp) Rv2299c"/></edge>
<edge label="Rv1296 (pp) Rv0337c" source="252" target="59" weight="1.0" weightOut="1.0" weigthIn="1.0" countOut="1.0" countIn="1.0">
<att type="string" name="edge.targetArrowShape" value="DIAMOND"/>
<att type="string" name="shared_name" value="Rv1296 (pp) Rv0337c"/></edge>
<edge label="Rv1296 (pp) Rv3042c" source="252" target="497" weight="1.0" weightOut="1.0" weigthIn="1.0" countOut="1.0" countIn="1.0">
<att type="string" name="edge.targetArrowShape" value="DIAMOND"/>
<att type="string" name="shared_name" value="Rv1296 (pp) Rv3042c"/></edge>
<edge label="Rv1296 (pp) Rv3264c" source="252" target="660" weight="1.0" weightOut="1.0" weigthIn="1.0" countOut="1.0" countIn="1.0">
<att type="string" name="edge.targetArrowShape" value="DIAMOND"/>
<att type="string" name="shared_name" value="Rv1296 (pp) Rv3264c"/></edge>
<edge label="Rv0685 (pp) Rv3667" source="251" target="180" weight="1.0" weightOut="1.0" weigthIn="1.0" countOut="1.0" countIn="1.0">
<att type="string" name="edge.targetArrowShape" value="DIAMOND"/>
<att type="string" name="shared_name" value="Rv0685 (pp) Rv3667"/></edge>
<edge label="Rv0685 (pp) Rv2966c" source="251" target="637" weight="1.0" weightOut="1.0" weigthIn="1.0" countOut="1.0" countIn="1.0">
<att type="string" name="edge.targetArrowShape" value="DIAMOND"/>
<att type="string" name="shared_name" value="Rv0685 (pp) Rv2966c"/></edge>
<edge label="Rv0685 (pp) Rv2889c" source="251" target="710" weight="1.0" weightOut="1.0" weigthIn="1.0" countOut="1.0" countIn="1.0">
<att type="string" name="edge.targetArrowShape" value="DIAMOND"/>
<att type="string" name="shared_name" value="Rv0685 (pp) Rv2889c"/></edge>
<edge label="Rv0685 (pp) Rv1338" source="251" target="794" weight="1.0" weightOut="1.0" weigthIn="1.0" countOut="1.0" countIn="1.0">
<att type="string" name="edge.targetArrowShape" value="DIAMOND"/>
<att type="string" name="shared_name" value="Rv0685 (pp) Rv1338"/></edge>
<edge label="Rv0685 (pp) Rv0357c" source="251" target="62" weight="1.0" weightOut="1.0" weigthIn="1.0" countOut="1.0" countIn="1.0">
<att type="string" name="edge.targetArrowShape" value="DIAMOND"/>
<att type="string" name="shared_name" value="Rv0685 (pp) Rv0357c"/></edge>
<edge label="Rv1960c (pp) Rv1959c" source="255" target="380" weight="1.0" weightOut="1.0" weigthIn="1.0" countOut="1.0" countIn="1.0">
<att type="string" name="edge.targetArrowShape" value="DIAMOND"/>
<att type="string" name="shared_name" value="Rv1960c (pp) Rv1959c"/></edge>
<edge label="Rv0682 (pp) Rv2404c" source="254" target="419" weight="1.0" weightOut="1.0" weigthIn="1.0" countOut="1.0" countIn="1.0">
<att type="string" name="edge.targetArrowShape" value="DIAMOND"/>
<att type="string" name="shared_name" value="Rv0682 (pp) Rv2404c"/></edge>
<edge label="Rv0682 (pp) Rv0672" source="254" target="230" weight="1.0" weightOut="1.0" weigthIn="1.0" countOut="1.0" countIn="1.0">
<att type="string" name="edge.targetArrowShape" value="DIAMOND"/>
<att type="string" name="shared_name" value="Rv0682 (pp) Rv0672"/></edge>
<edge label="Rv1295 (pp) Rv2881c" source="253" target="622" weight="1.0" weightOut="1.0" weigthIn="1.0" countOut="1.0" countIn="1.0">
<att type="string" name="edge.targetArrowShape" value="DIAMOND"/>
<att type="string" name="shared_name" value="Rv1295 (pp) Rv2881c"/></edge>
<edge label="Rv1294 (pp) Rv2394" source="257" target="376" weight="1.0" weightOut="1.0" weigthIn="1.0" countOut="1.0" countIn="1.0">
<att type="string" name="edge.targetArrowShape" value="DIAMOND"/>
<att type="string" name="shared_name" value="Rv1294 (pp) Rv2394"/></edge>
<edge label="Rv1294 (pp) Rv0773c" source="257" target="597" weight="1.0" weightOut="1.0" weigthIn="1.0" countOut="1.0" countIn="1.0">
<att type="string" name="edge.targetArrowShape" value="DIAMOND"/>
<att type="string" name="shared_name" value="Rv1294 (pp) Rv0773c"/></edge>
<edge label="Rv0683 (pp) Rv3054c" source="256" target="243" weight="1.0" weightOut="1.0" weigthIn="1.0" countOut="1.0" countIn="1.0">
<att type="string" name="edge.targetArrowShape" value="DIAMOND"/>
<att type="string" name="shared_name" value="Rv0683 (pp) Rv3054c"/></edge>
<edge label="Rv0683 (pp) Rv2842c" source="256" target="607" weight="1.0" weightOut="1.0" weigthIn="1.0" countOut="1.0" countIn="1.0">
<att type="string" name="edge.targetArrowShape" value="DIAMOND"/>
<att type="string" name="shared_name" value="Rv0683 (pp) Rv2842c"/></edge>
<edge label="Rv0683 (pp) Rv1010" source="256" target="399" weight="1.0" weightOut="1.0" weigthIn="1.0" countOut="1.0" countIn="1.0">
<att type="string" name="edge.targetArrowShape" value="DIAMOND"/>
<att type="string" name="shared_name" value="Rv0683 (pp) Rv1010"/></edge>
<edge label="Rv0683 (pp) Rv1644" source="256" target="476" weight="1.0" weightOut="1.0" weigthIn="1.0" countOut="1.0" countIn="1.0">
<att type="string" name="edge.targetArrowShape" value="DIAMOND"/>
<att type="string" name="shared_name" value="Rv0683 (pp) Rv1644"/></edge>
<edge label="Rv1299 (pp) Rv3838c" source="258" target="13" weight="1.0" weightOut="1.0" weigthIn="1.0" countOut="1.0" countIn="1.0">
<att type="string" name="edge.targetArrowShape" value="DIAMOND"/>
<att type="string" name="shared_name" value="Rv1299 (pp) Rv3838c"/></edge>
<edge label="Rv1299 (pp) Rv1292" source="258" target="221" weight="1.0" weightOut="1.0" weigthIn="1.0" countOut="1.0" countIn="1.0">
<att type="string" name="edge.targetArrowShape" value="DIAMOND"/>
<att type="string" name="shared_name" value="Rv1299 (pp) Rv1292"/></edge>
<edge label="Rv1299 (pp) Rv1300" source="258" target="742" weight="1.0" weightOut="1.0" weigthIn="1.0" countOut="1.0" countIn="1.0">
<att type="string" name="edge.targetArrowShape" value="DIAMOND"/>
<att type="string" name="shared_name" value="Rv1299 (pp) Rv1300"/></edge>
<edge label="Rv1298 (pp) Rv2580c" source="260" target="15" weight="1.0" weightOut="1.0" weigthIn="1.0" countOut="1.0" countIn="1.0">
<att type="string" name="edge.targetArrowShape" value="DIAMOND"/>
<att type="string" name="shared_name" value="Rv1298 (pp) Rv2580c"/></edge>
<edge label="Rv0932c (pp) Rv2462c" source="259" target="326" weight="1.0" weightOut="1.0" weigthIn="1.0" countOut="1.0" countIn="1.0">
<att type="string" name="edge.targetArrowShape" value="DIAMOND"/>
<att type="string" name="shared_name" value="Rv0932c (pp) Rv2462c"/></edge>
<edge label="Rv2511 (pp) Rv1688" source="261" target="241" weight="1.0" weightOut="1.0" weigthIn="1.0" countOut="1.0" countIn="1.0">
<att type="string" name="edge.targetArrowShape" value="DIAMOND"/>
<att type="string" name="shared_name" value="Rv2511 (pp) Rv1688"/></edge>
<edge label="Rv1677 (pp) Rv0006" source="262" target="481" weight="1.0" weightOut="1.0" weigthIn="1.0" countOut="1.0" countIn="1.0">
<att type="string" name="edge.targetArrowShape" value="DIAMOND"/>
<att type="string" name="shared_name" value="Rv1677 (pp) Rv0006"/></edge>
<edge label="Rv3917c (pp) Rv1699" source="263" target="213" weight="1.0" weightOut="1.0" weigthIn="1.0" countOut="1.0" countIn="1.0">
<att type="string" name="edge.targetArrowShape" value="DIAMOND"/>
<att type="string" name="shared_name" value="Rv3917c (pp) Rv1699"/></edge>
<edge label="Rv3917c (pp) Rv1850" source="263" target="592" weight="1.0" weightOut="1.0" weigthIn="1.0" countOut="1.0" countIn="1.0">
<att type="string" name="edge.targetArrowShape" value="DIAMOND"/>
<att type="string" name="shared_name" value="Rv3917c (pp) Rv1850"/></edge>
<edge label="Rv2090 (pp) Rv2101" source="264" target="572" weight="1.0" weightOut="1.0" weigthIn="1.0" countOut="1.0" countIn="1.0">
<att type="string" name="edge.targetArrowShape" value="DIAMOND"/>
<att type="string" name="shared_name" value="Rv2090 (pp) Rv2101"/></edge>
<edge label="Rv2090 (pp) Rv3240c" source="264" target="621" weight="1.0" weightOut="1.0" weigthIn="1.0" countOut="1.0" countIn="1.0">
<att type="string" name="edge.targetArrowShape" value="DIAMOND"/>
<att type="string" name="shared_name" value="Rv2090 (pp) Rv3240c"/></edge>
<edge label="Rv2682c (pp) Rv1297" source="265" target="249" weight="1.0" weightOut="1.0" weigthIn="1.0" countOut="1.0" countIn="1.0">
<att type="string" name="edge.targetArrowShape" value="DIAMOND"/>
<att type="string" name="shared_name" value="Rv2682c (pp) Rv1297"/></edge>
<edge label="Rv3216 (pp) Rv1292" source="266" target="221" weight="1.0" weightOut="1.0" weigthIn="1.0" countOut="1.0" countIn="1.0">
<att type="string" name="edge.targetArrowShape" value="DIAMOND"/>
<att type="string" name="shared_name" value="Rv3216 (pp) Rv1292"/></edge>
<edge label="Rv3602c (pp) Rv3601c" source="267" target="284" weight="1.0" weightOut="1.0" weigthIn="1.0" countOut="1.0" countIn="1.0">
<att type="string" name="edge.targetArrowShape" value="DIAMOND"/>
<att type="string" name="shared_name" value="Rv3602c (pp) Rv3601c"/></edge>
<edge label="Rv3602c (pp) Rv2225" source="267" target="121" weight="1.0" weightOut="1.0" weigthIn="1.0" countOut="1.0" countIn="1.0">
<att type="string" name="edge.targetArrowShape" value="DIAMOND"/>
<att type="string" name="shared_name" value="Rv3602c (pp) Rv2225"/></edge>
<edge label="Rv3215 (pp) Rv2384" source="268" target="456" weight="1.0" weightOut="1.0" weigthIn="1.0" countOut="1.0" countIn="1.0">
<att type="string" name="edge.targetArrowShape" value="DIAMOND"/>
<att type="string" name="shared_name" value="Rv3215 (pp) Rv2384"/></edge>
<edge label="Rv3215 (pp) Rv0013" source="268" target="372" weight="1.0" weightOut="1.0" weigthIn="1.0" countOut="1.0" countIn="1.0">
<att type="string" name="edge.targetArrowShape" value="DIAMOND"/>
<att type="string" name="shared_name" value="Rv3215 (pp) Rv0013"/></edge>
<edge label="Rv2764c (pp) Rv3051c" source="269" target="95" weight="1.0" weightOut="1.0" weigthIn="1.0" countOut="1.0" countIn="1.0">
<att type="string" name="edge.targetArrowShape" value="DIAMOND"/>
<att type="string" name="shared_name" value="Rv2764c (pp) Rv3051c"/></edge>
<edge label="Rv2764c (pp) Rv2976c" source="269" target="102" weight="1.0" weightOut="1.0" weigthIn="1.0" countOut="1.0" countIn="1.0">
<att type="string" name="edge.targetArrowShape" value="DIAMOND"/>
<att type="string" name="shared_name" value="Rv2764c (pp) Rv2976c"/></edge>
<edge label="Rv2764c (pp) Rv1421" source="269" target="311" weight="1.0" weightOut="1.0" weigthIn="1.0" countOut="1.0" countIn="1.0">
<att type="string" name="edge.targetArrowShape" value="DIAMOND"/>
<att type="string" name="shared_name" value="Rv2764c (pp) Rv1421"/></edge>
<edge label="Rv0650 (pp) Rv2462c" source="270" target="326" weight="1.0" weightOut="1.0" weigthIn="1.0" countOut="1.0" countIn="1.0">
<att type="string" name="edge.targetArrowShape" value="DIAMOND"/>
<att type="string" name="shared_name" value="Rv0650 (pp) Rv2462c"/></edge>
<edge label="Rv3302c (pp) Rv0392c" source="272" target="96" weight="1.0" weightOut="1.0" weigthIn="1.0" countOut="1.0" countIn="1.0">
<att type="string" name="edge.targetArrowShape" value="DIAMOND"/>
<att type="string" name="shared_name" value="Rv3302c (pp) Rv0392c"/></edge>
<edge label="Rv3302c (pp) Rv1438" source="272" target="318" weight="1.0" weightOut="1.0" weigthIn="1.0" countOut="1.0" countIn="1.0">
<att type="string" name="edge.targetArrowShape" value="DIAMOND"/>
<att type="string" name="shared_name" value="Rv3302c (pp) Rv1438"/></edge>
<edge label="Rv3302c (pp) Rv1854c" source="272" target="712" weight="1.0" weightOut="1.0" weigthIn="1.0" countOut="1.0" countIn="1.0">
<att type="string" name="edge.targetArrowShape" value="DIAMOND"/>
<att type="string" name="shared_name" value="Rv3302c (pp) Rv1854c"/></edge>
<edge label="Rv0651 (pp) Rv2535c" source="271" target="302" weight="1.0" weightOut="1.0" weigthIn="1.0" countOut="1.0" countIn="1.0">
<att type="string" name="edge.targetArrowShape" value="DIAMOND"/>
<att type="string" name="shared_name" value="Rv0651 (pp) Rv2535c"/></edge>
<edge label="Rv0652 (pp) Rv3315c" source="275" target="701" weight="1.0" weightOut="1.0" weigthIn="1.0" countOut="1.0" countIn="1.0">
<att type="string" name="edge.targetArrowShape" value="DIAMOND"/>
<att type="string" name="shared_name" value="Rv0652 (pp) Rv3315c"/></edge>
<edge label="Rv2346c (pp) Rv2347c" source="274" target="282" weight="1.0" weightOut="1.0" weigthIn="1.0" countOut="1.0" countIn="1.0">
<att type="string" name="edge.targetArrowShape" value="DIAMOND"/>
<att type="string" name="shared_name" value="Rv2346c (pp) Rv2347c"/></edge>
<edge label="Rv1263 (pp) Rv3009c" source="273" target="340" weight="1.0" weightOut="1.0" weigthIn="1.0" countOut="1.0" countIn="1.0">
<att type="string" name="edge.targetArrowShape" value="DIAMOND"/>
<att type="string" name="shared_name" value="Rv1263 (pp) Rv3009c"/></edge>
<edge label="Rv2521 (pp) Rv2428" source="276" target="132" weight="1.0" weightOut="1.0" weigthIn="1.0" countOut="1.0" countIn="1.0">
<att type="string" name="edge.targetArrowShape" value="DIAMOND"/>
<att type="string" name="shared_name" value="Rv2521 (pp) Rv2428"/></edge>
<edge label="Rv2521 (pp) Rv2555c" source="276" target="317" weight="1.0" weightOut="1.0" weigthIn="1.0" countOut="1.0" countIn="1.0">
<att type="string" name="edge.targetArrowShape" value="DIAMOND"/>
<att type="string" name="shared_name" value="Rv2521 (pp) Rv2555c"/></edge>
<edge label="Rv2521 (pp) Rv2440c" source="276" target="378" weight="1.0" weightOut="1.0" weigthIn="1.0" countOut="1.0" countIn="1.0">
<att type="string" name="edge.targetArrowShape" value="DIAMOND"/>
<att type="string" name="shared_name" value="Rv2521 (pp) Rv2440c"/></edge>
<edge label="Rv3052c (pp) Rv1981c" source="277" target="334" weight="1.0" weightOut="1.0" weigthIn="1.0" countOut="1.3333333730697632" countIn="1.0">
<att type="string" name="edge.targetArrowShape" value="DIAMOND"/>
<att type="string" name="shared_name" value="Rv3052c (pp) Rv1981c"/></edge>
<edge label="Rv3052c (pp) Rv3048c" source="277" target="546" weight="1.0" weightOut="1.0" weigthIn="1.0" countOut="1.0" countIn="1.3333333730697632">
<att type="string" name="edge.targetArrowShape" value="DIAMOND"/>
<att type="string" name="shared_name" value="Rv3052c (pp) Rv3048c"/></edge>
<edge label="Rv0667 (pp) Rv3286c" source="278" target="730" weight="1.0" weightOut="1.0" weigthIn="1.0" countOut="1.0" countIn="1.0">
<att type="string" name="edge.targetArrowShape" value="DIAMOND"/>
<att type="string" name="shared_name" value="Rv0667 (pp) Rv3286c"/></edge>
<edge label="Rv0667 (pp) Rv1020" source="278" target="553" weight="1.0" weightOut="1.0" weigthIn="1.0" countOut="1.0" countIn="1.0">
<att type="string" name="edge.targetArrowShape" value="DIAMOND"/>
<att type="string" name="shared_name" value="Rv0667 (pp) Rv1020"/></edge>
<edge label="Rv0667 (pp) Rv3583c" source="278" target="200" weight="1.0" weightOut="1.0" weigthIn="1.0" countOut="1.0" countIn="1.0">
<att type="string" name="edge.targetArrowShape" value="DIAMOND"/>
<att type="string" name="shared_name" value="Rv0667 (pp) Rv3583c"/></edge>
<edge label="Rv0667 (pp) Rv1240" source="278" target="286" weight="1.0" weightOut="1.0" weigthIn="1.0" countOut="1.0" countIn="1.0">
<att type="string" name="edge.targetArrowShape" value="DIAMOND"/>
<att type="string" name="shared_name" value="Rv0667 (pp) Rv1240"/></edge>
<edge label="Rv0667 (pp) Rv3419c" source="278" target="204" weight="1.0" weightOut="1.0" weigthIn="1.0" countOut="1.0" countIn="1.0">
<att type="string" name="edge.targetArrowShape" value="DIAMOND"/>
<att type="string" name="shared_name" value="Rv0667 (pp) Rv3419c"/></edge>
<edge label="Rv0667 (pp) Rv2710" source="278" target="508" weight="1.0" weightOut="1.0" weigthIn="1.0" countOut="1.0" countIn="1.0">
<att type="string" name="edge.targetArrowShape" value="DIAMOND"/>
<att type="string" name="shared_name" value="Rv0667 (pp) Rv2710"/></edge>
<edge label="Rv0667 (pp) Rv2703" source="278" target="574" weight="1.0" weightOut="1.0" weigthIn="1.0" countOut="1.0" countIn="1.0">
<att type="string" name="edge.targetArrowShape" value="DIAMOND"/>
<att type="string" name="shared_name" value="Rv0667 (pp) Rv2703"/></edge>
<edge label="Rv2559c (pp) Rv0670" source="279" target="235" weight="1.0" weightOut="1.0" weigthIn="1.0" countOut="1.0" countIn="1.0">
<att type="string" name="edge.targetArrowShape" value="DIAMOND"/>
<att type="string" name="shared_name" value="Rv2559c (pp) Rv0670"/></edge>
<edge label="Rv0668 (pp) Rv3286c" source="280" target="730" weight="1.0" weightOut="1.0" weigthIn="1.0" countOut="1.0" countIn="1.0">
<att type="string" name="edge.targetArrowShape" value="DIAMOND"/>
<att type="string" name="shared_name" value="Rv0668 (pp) Rv3286c"/></edge>
<edge label="Rv0668 (pp) Rv2710" source="280" target="508" weight="1.0" weightOut="1.0" weigthIn="1.0" countOut="1.0" countIn="1.0">
<att type="string" name="edge.targetArrowShape" value="DIAMOND"/>
<att type="string" name="shared_name" value="Rv0668 (pp) Rv2710"/></edge>
<edge label="Rv0668 (pp) Rv2703" source="280" target="574" weight="1.0" weightOut="1.0" weigthIn="1.0" countOut="1.0" countIn="1.0">
<att type="string" name="edge.targetArrowShape" value="DIAMOND"/>
<att type="string" name="shared_name" value="Rv0668 (pp) Rv2703"/></edge>
<edge label="Rv0668 (pp) Rv0510" source="280" target="672" weight="1.0" weightOut="1.0" weigthIn="1.0" countOut="1.0" countIn="1.0">
<att type="string" name="edge.targetArrowShape" value="DIAMOND"/>
<att type="string" name="shared_name" value="Rv0668 (pp) Rv0510"/></edge>
<edge label="Rv1279 (pp) Rv0995" source="281" target="549" weight="1.0" weightOut="1.0" weigthIn="1.0" countOut="1.0" countIn="1.0">
<att type="string" name="edge.targetArrowShape" value="DIAMOND"/>
<att type="string" name="shared_name" value="Rv1279 (pp) Rv0995"/></edge>
<edge label="Rv2347c (pp) Rv2346c" source="282" target="274" weight="1.0" weightOut="1.0" weigthIn="1.0" countOut="1.0" countIn="1.0">
<att type="string" name="edge.targetArrowShape" value="DIAMOND"/>
<att type="string" name="shared_name" value="Rv2347c (pp) Rv2346c"/></edge>
<edge label="Rv3601c (pp) Rv3602c" source="284" target="267" weight="1.0" weightOut="1.0" weigthIn="1.0" countOut="1.0" countIn="1.0">
<att type="string" name="edge.targetArrowShape" value="DIAMOND"/>
<att type="string" name="shared_name" value="Rv3601c (pp) Rv3602c"/></edge>
<edge label="Rv3204 (pp) Rv2890c" source="283" target="233" weight="1.0" weightOut="1.0" weigthIn="1.0" countOut="1.0" countIn="1.0">
<att type="string" name="edge.targetArrowShape" value="DIAMOND"/>
<att type="string" name="shared_name" value="Rv3204 (pp) Rv2890c"/></edge>
<edge label="Rv3303c (pp) Rv1248c" source="285" target="354" weight="1.0" weightOut="1.0" weigthIn="1.0" countOut="1.0" countIn="1.0">
<att type="string" name="edge.targetArrowShape" value="DIAMOND"/>
<att type="string" name="shared_name" value="Rv3303c (pp) Rv1248c"/></edge>
<edge label="Rv3303c (pp) Rv2215" source="285" target="145" weight="1.0" weightOut="1.0" weigthIn="1.0" countOut="1.0" countIn="1.0">
<att type="string" name="edge.targetArrowShape" value="DIAMOND"/>
<att type="string" name="shared_name" value="Rv3303c (pp) Rv2215"/></edge>
<edge label="Rv1240 (pp) Rv0667" source="286" target="278" weight="1.0" weightOut="1.0" weigthIn="1.0" countOut="1.0" countIn="1.0">
<att type="string" name="edge.targetArrowShape" value="DIAMOND"/>
<att type="string" name="shared_name" value="Rv1240 (pp) Rv0667"/></edge>
<edge label="Rv1240 (pp) Rv2982c" source="286" target="571" weight="1.0" weightOut="1.0" weigthIn="1.0" countOut="1.0" countIn="1.0">
<att type="string" name="edge.targetArrowShape" value="DIAMOND"/>
<att type="string" name="shared_name" value="Rv1240 (pp) Rv2982c"/></edge>
<edge label="Rv3465 (pp) Rv0321" source="287" target="782" weight="1.0" weightOut="1.0" weigthIn="1.0" countOut="1.0" countIn="1.0">
<att type="string" name="edge.targetArrowShape" value="DIAMOND"/>
<att type="string" name="shared_name" value="Rv3465 (pp) Rv0321"/></edge>
<edge label="Rv3465 (pp) Rv0440" source="287" target="191" weight="1.0" weightOut="1.0" weigthIn="1.0" countOut="1.0" countIn="1.0">
<att type="string" name="edge.targetArrowShape" value="DIAMOND"/>
<att type="string" name="shared_name" value="Rv3465 (pp) Rv0440"/></edge>
<edge label="Rv1843c (pp) Rv3411c" source="288" target="304" weight="1.0" weightOut="1.0" weigthIn="1.0" countOut="1.0" countIn="1.0">
<att type="string" name="edge.targetArrowShape" value="DIAMOND"/>
<att type="string" name="shared_name" value="Rv1843c (pp) Rv3411c"/></edge>
<edge label="Rv1225c (pp) Rv0440" source="289" target="191" weight="1.0" weightOut="1.0" weigthIn="1.0" countOut="1.0" countIn="1.0">
<att type="string" name="edge.targetArrowShape" value="DIAMOND"/>
<att type="string" name="shared_name" value="Rv1225c (pp) Rv0440"/></edge>
<edge label="Rv3274c (pp) Rv3028c" source="290" target="440" weight="1.0" weightOut="1.0" weigthIn="1.0" countOut="1.0" countIn="1.0">
<att type="string" name="edge.targetArrowShape" value="DIAMOND"/>
<att type="string" name="shared_name" value="Rv3274c (pp) Rv3028c"/></edge>
<edge label="Rv3919c (pp) Rv0006" source="291" target="481" weight="1.0" weightOut="1.0" weigthIn="1.0" countOut="1.0" countIn="1.0">
<att type="string" name="edge.targetArrowShape" value="DIAMOND"/>
<att type="string" name="shared_name" value="Rv3919c (pp) Rv0006"/></edge>
<edge label="Rv3919c (pp) Rv1596" source="291" target="770" weight="1.0" weightOut="1.0" weigthIn="1.0" countOut="1.0" countIn="1.0">
<att type="string" name="edge.targetArrowShape" value="DIAMOND"/>
<att type="string" name="shared_name" value="Rv3919c (pp) Rv1596"/></edge>
<edge label="Rv3255c (pp) Rv2992c" source="292" target="170" weight="1.0" weightOut="1.0" weigthIn="1.0" countOut="1.0" countIn="1.0">
<att type="string" name="edge.targetArrowShape" value="DIAMOND"/>
<att type="string" name="shared_name" value="Rv3255c (pp) Rv2992c"/></edge>
<edge label="Rv3255c (pp) Rv1301" source="292" target="741" weight="1.0" weightOut="1.0" weigthIn="1.0" countOut="1.0" countIn="1.0">
<att type="string" name="edge.targetArrowShape" value="DIAMOND"/>
<att type="string" name="shared_name" value="Rv3255c (pp) Rv1301"/></edge>
<edge label="Rv0566c (pp) Rv0002" source="294" target="486" weight="1.0" weightOut="1.0" weigthIn="1.0" countOut="1.0" countIn="1.0">
<att type="string" name="edge.targetArrowShape" value="DIAMOND"/>
<att type="string" name="shared_name" value="Rv0566c (pp) Rv0002"/></edge>
<edge label="Rv0566c (pp) Rv3914" source="294" target="688" weight="1.0" weightOut="1.0" weigthIn="1.0" countOut="1.0" countIn="1.0">
<att type="string" name="edge.targetArrowShape" value="DIAMOND"/>
<att type="string" name="shared_name" value="Rv0566c (pp) Rv3914"/></edge>
<edge label="Rv1442 (pp) Rv0053" source="293" target="537" weight="1.0" weightOut="1.0" weigthIn="1.0" countOut="1.0" countIn="1.0">
<att type="string" name="edge.targetArrowShape" value="DIAMOND"/>
<att type="string" name="shared_name" value="Rv1442 (pp) Rv0053"/></edge>
<edge label="Rv3223c (pp) Rv0058" source="295" target="536" weight="1.0" weightOut="1.0" weigthIn="1.0" countOut="1.0" countIn="1.0">
<att type="string" name="edge.targetArrowShape" value="DIAMOND"/>
<att type="string" name="shared_name" value="Rv3223c (pp) Rv0058"/></edge>
<edge label="Rv3223c (pp) Rv3646c" source="295" target="205" weight="1.0" weightOut="1.0" weigthIn="1.0" countOut="1.0" countIn="1.0">
<att type="string" name="edge.targetArrowShape" value="DIAMOND"/>
<att type="string" name="shared_name" value="Rv3223c (pp) Rv3646c"/></edge>
<edge label="Rv3223c (pp) Rv0705" source="295" target="765" weight="1.0" weightOut="1.0" weigthIn="1.0" countOut="1.0" countIn="1.0">
<att type="string" name="edge.targetArrowShape" value="DIAMOND"/>
<att type="string" name="shared_name" value="Rv3223c (pp) Rv0705"/></edge>
<edge label="Rv2299c (pp) Rv2701c" source="296" target="37" weight="1.0" weightOut="1.0" weigthIn="1.0" countOut="1.0" countIn="1.0">
<att type="string" name="edge.targetArrowShape" value="DIAMOND"/>
<att type="string" name="shared_name" value="Rv2299c (pp) Rv2701c"/></edge>
<edge label="Rv2299c (pp) Rv1329c" source="296" target="374" weight="1.0" weightOut="1.0" weigthIn="1.0" countOut="1.0" countIn="1.0">
<att type="string" name="edge.targetArrowShape" value="DIAMOND"/>
<att type="string" name="shared_name" value="Rv2299c (pp) Rv1329c"/></edge>
<edge label="Rv2299c (pp) Rv1895" source="296" target="525" weight="1.0" weightOut="1.0" weigthIn="1.0" countOut="1.0" countIn="1.0">
<att type="string" name="edge.targetArrowShape" value="DIAMOND"/>
<att type="string" name="shared_name" value="Rv2299c (pp) Rv1895"/></edge>
<edge label="Rv2299c (pp) Rv3393" source="296" target="635" weight="1.0" weightOut="1.0" weigthIn="1.0" countOut="1.0" countIn="1.0">
<att type="string" name="edge.targetArrowShape" value="DIAMOND"/>
<att type="string" name="shared_name" value="Rv2299c (pp) Rv3393"/></edge>
<edge label="Rv2299c (pp) Rv0858c" source="296" target="670" weight="1.0" weightOut="1.0" weigthIn="1.0" countOut="1.0" countIn="1.0">
<att type="string" name="edge.targetArrowShape" value="DIAMOND"/>
<att type="string" name="shared_name" value="Rv2299c (pp) Rv0858c"/></edge>
<edge label="Rv2299c (pp) Rv2727c" source="296" target="55" weight="1.0" weightOut="1.0" weigthIn="1.0" countOut="1.0" countIn="1.0">
<att type="string" name="edge.targetArrowShape" value="DIAMOND"/>
<att type="string" name="shared_name" value="Rv2299c (pp) Rv2727c"/></edge>
<edge label="Rv2299c (pp) Rv0809" source="296" target="65" weight="1.0" weightOut="1.0" weigthIn="1.0" countOut="1.0" countIn="1.0">
<att type="string" name="edge.targetArrowShape" value="DIAMOND"/>
<att type="string" name="shared_name" value="Rv2299c (pp) Rv0809"/></edge>
<edge label="Rv2299c (pp) Rv2833c" source="296" target="104" weight="1.0" weightOut="1.0" weigthIn="1.0" countOut="1.0" countIn="1.0">
<att type="string" name="edge.targetArrowShape" value="DIAMOND"/>
<att type="string" name="shared_name" value="Rv2299c (pp) Rv2833c"/></edge>
<edge label="Rv2299c (pp) Rv1187" source="296" target="112" weight="1.0" weightOut="1.0" weigthIn="1.0" countOut="1.0" countIn="1.0">
<att type="string" name="edge.targetArrowShape" value="DIAMOND"/>
<att type="string" name="shared_name" value="Rv2299c (pp) Rv1187"/></edge>
<edge label="Rv2299c (pp) Rv2613c" source="296" target="134" weight="1.0" weightOut="1.0" weigthIn="1.0" countOut="1.0" countIn="1.0">
<att type="string" name="edge.targetArrowShape" value="DIAMOND"/>
<att type="string" name="shared_name" value="Rv2299c (pp) Rv2613c"/></edge>
<edge label="Rv2299c (pp) Rv1229c" source="296" target="214" weight="1.0" weightOut="1.0" weigthIn="1.0" countOut="1.0" countIn="1.0">
<att type="string" name="edge.targetArrowShape" value="DIAMOND"/>
<att type="string" name="shared_name" value="Rv2299c (pp) Rv1229c"/></edge>
<edge label="Rv2299c (pp) Rv0969" source="296" target="369" weight="1.0" weightOut="1.0" weigthIn="1.0" countOut="1.0" countIn="1.0">
<att type="string" name="edge.targetArrowShape" value="DIAMOND"/>
<att type="string" name="shared_name" value="Rv2299c (pp) Rv0969"/></edge>
<edge label="Rv2299c (pp) Rv0087" source="296" target="586" weight="1.0" weightOut="1.0" weigthIn="1.0" countOut="1.0" countIn="1.0">
<att type="string" name="edge.targetArrowShape" value="DIAMOND"/>
<att type="string" name="shared_name" value="Rv2299c (pp) Rv0087"/></edge>
<edge label="Rv2299c (pp) Rv0480c" source="296" target="50" weight="1.0" weightOut="1.0" weigthIn="1.0" countOut="1.0" countIn="1.0">
<att type="string" name="edge.targetArrowShape" value="DIAMOND"/>
<att type="string" name="shared_name" value="Rv2299c (pp) Rv0480c"/></edge>
<edge label="Rv2299c (pp) Rv1296" source="296" target="252" weight="1.0" weightOut="1.0" weigthIn="1.0" countOut="1.0" countIn="1.0">
<att type="string" name="edge.targetArrowShape" value="DIAMOND"/>
<att type="string" name="shared_name" value="Rv2299c (pp) Rv1296"/></edge>
<edge label="Rv2299c (pp) Rv2971" source="296" target="583" weight="1.0" weightOut="1.0" weigthIn="1.0" countOut="1.0" countIn="1.0">
<att type="string" name="edge.targetArrowShape" value="DIAMOND"/>
<att type="string" name="shared_name" value="Rv2299c (pp) Rv2971"/></edge>
<edge label="Rv2299c (pp) Rv0772" source="296" target="654" weight="1.0" weightOut="1.0" weigthIn="1.0" countOut="1.0" countIn="1.0">
<att type="string" name="edge.targetArrowShape" value="DIAMOND"/>
<att type="string" name="shared_name" value="Rv2299c (pp) Rv0772"/></edge>
<edge label="Rv2299c (pp) Rv0780" source="296" target="664" weight="1.0" weightOut="1.0" weigthIn="1.0" countOut="1.0" countIn="1.0">
<att type="string" name="edge.targetArrowShape" value="DIAMOND"/>
<att type="string" name="shared_name" value="Rv2299c (pp) Rv0780"/></edge>
<edge label="Rv2299c (pp) Rv1341" source="296" target="706" weight="1.0" weightOut="1.0" weigthIn="1.0" countOut="1.0" countIn="1.0">
<att type="string" name="edge.targetArrowShape" value="DIAMOND"/>
<att type="string" name="shared_name" value="Rv2299c (pp) Rv1341"/></edge>
<edge label="Rv2299c (pp) Rv2522c" source="296" target="771" weight="1.0" weightOut="1.0" weigthIn="1.0" countOut="1.0" countIn="1.0">
<att type="string" name="edge.targetArrowShape" value="DIAMOND"/>
<att type="string" name="shared_name" value="Rv2299c (pp) Rv2522c"/></edge>
<edge label="Rv2299c (pp) Rv2307c" source="296" target="44" weight="1.0" weightOut="1.0" weigthIn="1.0" countOut="1.0" countIn="1.0">
<att type="string" name="edge.targetArrowShape" value="DIAMOND"/>
<att type="string" name="shared_name" value="Rv2299c (pp) Rv2307c"/></edge>
<edge label="Rv2299c (pp) Rv1659" source="296" target="453" weight="1.0" weightOut="1.0" weigthIn="1.0" countOut="1.0" countIn="1.0">
<att type="string" name="edge.targetArrowShape" value="DIAMOND"/>
<att type="string" name="shared_name" value="Rv2299c (pp) Rv1659"/></edge>
<edge label="Rv2299c (pp) Rv1655" source="296" target="459" weight="1.0" weightOut="1.0" weigthIn="1.0" countOut="1.0" countIn="1.0">
<att type="string" name="edge.targetArrowShape" value="DIAMOND"/>
<att type="string" name="shared_name" value="Rv2299c (pp) Rv1655"/></edge>
<edge label="Rv2299c (pp) Rv0946c" source="296" target="619" weight="1.0" weightOut="1.0" weigthIn="1.0" countOut="1.0" countIn="1.0">
<att type="string" name="edge.targetArrowShape" value="DIAMOND"/>
<att type="string" name="shared_name" value="Rv2299c (pp) Rv0946c"/></edge>
<edge label="Rv2299c (pp) Rv0562" source="296" target="634" weight="1.0" weightOut="1.0" weigthIn="1.0" countOut="1.0" countIn="1.0">
<att type="string" name="edge.targetArrowShape" value="DIAMOND"/>
<att type="string" name="shared_name" value="Rv2299c (pp) Rv0562"/></edge>
<edge label="Rv2299c (pp) Rv2643" source="296" target="659" weight="1.0" weightOut="1.0" weigthIn="1.0" countOut="1.0" countIn="1.0">
<att type="string" name="edge.targetArrowShape" value="DIAMOND"/>
<att type="string" name="shared_name" value="Rv2299c (pp) Rv2643"/></edge>
<edge label="Rv2299c (pp) Rv0522" source="296" target="689" weight="1.0" weightOut="1.0" weigthIn="1.0" countOut="1.0" countIn="1.0">
<att type="string" name="edge.targetArrowShape" value="DIAMOND"/>
<att type="string" name="shared_name" value="Rv2299c (pp) Rv0522"/></edge>
<edge label="Rv2763c (pp) Rv0440" source="297" target="191" weight="1.0" weightOut="1.0" weigthIn="1.0" countOut="1.0" countIn="1.0">
<att type="string" name="edge.targetArrowShape" value="DIAMOND"/>
<att type="string" name="shared_name" value="Rv2763c (pp) Rv0440"/></edge>
<edge label="Rv2763c (pp) Rv2534c" source="297" target="313" weight="1.0" weightOut="1.0" weigthIn="1.0" countOut="1.0" countIn="1.0">
<att type="string" name="edge.targetArrowShape" value="DIAMOND"/>
<att type="string" name="shared_name" value="Rv2763c (pp) Rv2534c"/></edge>
<edge label="Rv1844c (pp) Rv1832" source="299" target="560" weight="1.0" weightOut="1.0" weigthIn="1.0" countOut="1.0" countIn="1.0">
<att type="string" name="edge.targetArrowShape" value="DIAMOND"/>
<att type="string" name="shared_name" value="Rv1844c (pp) Rv1832"/></edge>
<edge label="Rv1844c (pp) Rv1449c" source="299" target="120" weight="1.0" weightOut="1.0" weigthIn="1.0" countOut="1.5" countIn="1.0">
<att type="string" name="edge.targetArrowShape" value="DIAMOND"/>
<att type="string" name="shared_name" value="Rv1844c (pp) Rv1449c"/></edge>
<edge label="Rv1844c (pp) Rv1408" source="299" target="416" weight="1.0" weightOut="1.0" weigthIn="1.0" countOut="1.0" countIn="1.5">
<att type="string" name="edge.targetArrowShape" value="DIAMOND"/>
<att type="string" name="shared_name" value="Rv1844c (pp) Rv1408"/></edge>
<edge label="Rv3624c (pp) Rv1539" source="298" target="45" weight="1.0" weightOut="1.0" weigthIn="1.0" countOut="1.0" countIn="1.0">
<att type="string" name="edge.targetArrowShape" value="DIAMOND"/>
<att type="string" name="shared_name" value="Rv3624c (pp) Rv1539"/></edge>
<edge label="Rv3275c (pp) Rv0956" source="300" target="382" weight="1.0" weightOut="1.0" weigthIn="1.0" countOut="1.0" countIn="1.0">
<att type="string" name="edge.targetArrowShape" value="DIAMOND"/>
<att type="string" name="shared_name" value="Rv3275c (pp) Rv0956"/></edge>
<edge label="Rv3275c (pp) Rv0777" source="300" target="656" weight="1.0" weightOut="1.0" weigthIn="1.0" countOut="1.0" countIn="1.0">
<att type="string" name="edge.targetArrowShape" value="DIAMOND"/>
<att type="string" name="shared_name" value="Rv3275c (pp) Rv0777"/></edge>
<edge label="Rv3275c (pp) Rv2753c" source="300" target="663" weight="1.0" weightOut="1.0" weigthIn="1.0" countOut="1.0" countIn="1.0">
<att type="string" name="edge.targetArrowShape" value="DIAMOND"/>
<att type="string" name="shared_name" value="Rv3275c (pp) Rv2753c"/></edge>
<edge label="Rv1451 (pp) Rv3043c" source="301" target="507" weight="1.0" weightOut="1.0" weigthIn="1.0" countOut="1.0" countIn="1.0">
<att type="string" name="edge.targetArrowShape" value="DIAMOND"/>
<att type="string" name="shared_name" value="Rv1451 (pp) Rv3043c"/></edge>
<edge label="Rv1223 (pp) Rv0125" source="303" target="18" weight="1.0" weightOut="1.0" weigthIn="1.0" countOut="1.0" countIn="1.0">
<att type="string" name="edge.targetArrowShape" value="DIAMOND"/>
<att type="string" name="shared_name" value="Rv1223 (pp) Rv0125"/></edge>
<edge label="Rv1223 (pp) Rv3913" source="303" target="687" weight="1.0" weightOut="1.0" weigthIn="1.0" countOut="1.0" countIn="1.0">
<att type="string" name="edge.targetArrowShape" value="DIAMOND"/>
<att type="string" name="shared_name" value="Rv1223 (pp) Rv3913"/></edge>
<edge label="Rv2535c (pp) Rv0651" source="302" target="271" weight="1.0" weightOut="1.0" weigthIn="1.0" countOut="1.0" countIn="1.0">
<att type="string" name="edge.targetArrowShape" value="DIAMOND"/>
<att type="string" name="shared_name" value="Rv2535c (pp) Rv0651"/></edge>
<edge label="Rv3411c (pp) Rv1843c" source="304" target="288" weight="1.0" weightOut="1.0" weigthIn="1.0" countOut="1.0" countIn="1.0">
<att type="string" name="edge.targetArrowShape" value="DIAMOND"/>
<att type="string" name="shared_name" value="Rv3411c (pp) Rv1843c"/></edge>
<edge label="Rv3411c (pp) Rv1631" source="304" target="432" weight="1.0" weightOut="1.0" weigthIn="1.0" countOut="1.0" countIn="1.0">
<att type="string" name="edge.targetArrowShape" value="DIAMOND"/>
<att type="string" name="shared_name" value="Rv3411c (pp) Rv1631"/></edge>
<edge label="Rv3382c (pp) Rv1014c" source="305" target="242" weight="1.0" weightOut="1.0" weigthIn="1.0" countOut="1.0" countIn="1.0">
<att type="string" name="edge.targetArrowShape" value="DIAMOND"/>
<att type="string" name="shared_name" value="Rv3382c (pp) Rv1014c"/></edge>
<edge label="Rv1841c (pp) Rv3834c" source="306" target="335" weight="1.0" weightOut="1.0" weigthIn="1.0" countOut="1.0" countIn="1.0">
<att type="string" name="edge.targetArrowShape" value="DIAMOND"/>
<att type="string" name="shared_name" value="Rv1841c (pp) Rv3834c"/></edge>
<edge label="Rv2554c (pp) Rv1416" source="307" target="397" weight="1.0" weightOut="1.0" weigthIn="1.0" countOut="1.0" countIn="1.0">
<att type="string" name="edge.targetArrowShape" value="DIAMOND"/>
<att type="string" name="shared_name" value="Rv2554c (pp) Rv1416"/></edge>
<edge label="Rv2554c (pp) Rv0704" source="307" target="763" weight="1.0" weightOut="1.0" weigthIn="1.0" countOut="1.0" countIn="1.0">
<att type="string" name="edge.targetArrowShape" value="DIAMOND"/>
<att type="string" name="shared_name" value="Rv2554c (pp) Rv0704"/></edge>
<edge label="Rv2554c (pp) Rv0707" source="307" target="767" weight="1.0" weightOut="1.0" weigthIn="1.0" countOut="1.0" countIn="1.0">
<att type="string" name="edge.targetArrowShape" value="DIAMOND"/>
<att type="string" name="shared_name" value="Rv2554c (pp) Rv0707"/></edge>
<edge label="Rv3276c (pp) Rv0809" source="308" target="65" weight="1.0" weightOut="1.0" weigthIn="1.0" countOut="1.0" countIn="1.0">
<att type="string" name="edge.targetArrowShape" value="DIAMOND"/>
<att type="string" name="shared_name" value="Rv3276c (pp) Rv0809"/></edge>
<edge label="Rv3276c (pp) Rv0956" source="308" target="382" weight="1.0" weightOut="1.0" weigthIn="1.0" countOut="1.0" countIn="1.0">
<att type="string" name="edge.targetArrowShape" value="DIAMOND"/>
<att type="string" name="shared_name" value="Rv3276c (pp) Rv0956"/></edge>
<edge label="Rv3276c (pp) Rv0772" source="308" target="654" weight="1.0" weightOut="1.0" weigthIn="1.0" countOut="1.0" countIn="1.0">
<att type="string" name="edge.targetArrowShape" value="DIAMOND"/>
<att type="string" name="shared_name" value="Rv3276c (pp) Rv0772"/></edge>
<edge label="Rv3276c (pp) Rv0777" source="308" target="656" weight="1.0" weightOut="1.0" weigthIn="1.0" countOut="1.5" countIn="1.0">
<att type="string" name="edge.targetArrowShape" value="DIAMOND"/>
<att type="string" name="shared_name" value="Rv3276c (pp) Rv0777"/></edge>
<edge label="Rv0427c (pp) Rv2241" source="309" target="26" weight="1.0" weightOut="1.0" weigthIn="1.0" countOut="1.0" countIn="1.0">
<att type="string" name="edge.targetArrowShape" value="DIAMOND"/>
<att type="string" name="shared_name" value="Rv0427c (pp) Rv2241"/></edge>
<edge label="Rv0427c (pp) Rv3914" source="309" target="688" weight="1.0" weightOut="1.0" weigthIn="1.0" countOut="1.0" countIn="1.0">
<att type="string" name="edge.targetArrowShape" value="DIAMOND"/>
<att type="string" name="shared_name" value="Rv0427c (pp) Rv3914"/></edge>
<edge label="Rv0427c (pp) Rv3589" source="309" target="724" weight="1.0" weightOut="1.0" weigthIn="1.0" countOut="1.0" countIn="1.0">
<att type="string" name="edge.targetArrowShape" value="DIAMOND"/>
<att type="string" name="shared_name" value="Rv0427c (pp) Rv3589"/></edge>
<edge label="Rv1422 (pp) Rv1326c" source="310" target="487" weight="1.0" weightOut="1.0" weigthIn="1.0" countOut="1.0" countIn="1.0">
<att type="string" name="edge.targetArrowShape" value="DIAMOND"/>
<att type="string" name="shared_name" value="Rv1422 (pp) Rv1326c"/></edge>
<edge label="Rv1422 (pp) Rv2748c" source="310" target="116" weight="1.0" weightOut="1.0" weigthIn="1.0" countOut="1.0" countIn="1.0">
<att type="string" name="edge.targetArrowShape" value="DIAMOND"/>
<att type="string" name="shared_name" value="Rv1422 (pp) Rv2748c"/></edge>
<edge label="Rv1422 (pp) Rv1213" source="310" target="339" weight="1.0" weightOut="1.0" weigthIn="1.0" countOut="1.0" countIn="1.0">
<att type="string" name="edge.targetArrowShape" value="DIAMOND"/>
<att type="string" name="shared_name" value="Rv1422 (pp) Rv1213"/></edge>
<edge label="Rv1422 (pp) Rv2448c" source="310" target="450" weight="1.0" weightOut="1.0" weigthIn="1.0" countOut="1.0" countIn="1.0">
<att type="string" name="edge.targetArrowShape" value="DIAMOND"/>
<att type="string" name="shared_name" value="Rv1422 (pp) Rv2448c"/></edge>
<edge label="Rv1421 (pp) Rv0706" source="311" target="764" weight="1.0" weightOut="1.0" weigthIn="1.0" countOut="1.0" countIn="1.0">
<att type="string" name="edge.targetArrowShape" value="DIAMOND"/>
<att type="string" name="shared_name" value="Rv1421 (pp) Rv0706"/></edge>
<edge label="Rv1421 (pp) Rv2764c" source="311" target="269" weight="1.0" weightOut="1.0" weigthIn="1.0" countOut="1.0" countIn="1.0">
<att type="string" name="edge.targetArrowShape" value="DIAMOND"/>
<att type="string" name="shared_name" value="Rv1421 (pp) Rv2764c"/></edge>
<edge label="Rv1420 (pp) Rv3433c" source="312" target="327" weight="1.0" weightOut="1.0" weigthIn="1.0" countOut="1.0" countIn="1.0">
<att type="string" name="edge.targetArrowShape" value="DIAMOND"/>
<att type="string" name="shared_name" value="Rv1420 (pp) Rv3433c"/></edge>
<edge label="Rv1420 (pp) Rv1633" source="312" target="425" weight="1.0" weightOut="1.0" weigthIn="1.0" countOut="1.0" countIn="1.0">
<att type="string" name="edge.targetArrowShape" value="DIAMOND"/>
<att type="string" name="shared_name" value="Rv1420 (pp) Rv1633"/></edge>
<edge label="Rv2534c (pp) Rv2763c" source="313" target="297" weight="1.0" weightOut="1.0" weigthIn="1.0" countOut="1.0" countIn="1.0">
<att type="string" name="edge.targetArrowShape" value="DIAMOND"/>
<att type="string" name="shared_name" value="Rv2534c (pp) Rv2763c"/></edge>
<edge label="Rv3257c (pp) Rv2058c" source="314" target="123" weight="1.0" weightOut="1.0" weigthIn="1.0" countOut="1.0" countIn="1.0">
<att type="string" name="edge.targetArrowShape" value="DIAMOND"/>
<att type="string" name="shared_name" value="Rv3257c (pp) Rv2058c"/></edge>
<edge label="Rv0070c (pp) Rv3356c" source="315" target="6" weight="1.0" weightOut="1.0" weigthIn="1.0" countOut="1.0" countIn="1.0">
<att type="string" name="edge.targetArrowShape" value="DIAMOND"/>
<att type="string" name="shared_name" value="Rv0070c (pp) Rv3356c"/></edge>
<edge label="Rv0070c (pp) Rv2211c" source="315" target="122" weight="1.0" weightOut="1.0" weigthIn="1.0" countOut="1.0" countIn="1.0">
<att type="string" name="edge.targetArrowShape" value="DIAMOND"/>
<att type="string" name="shared_name" value="Rv0070c (pp) Rv2211c"/></edge>
<edge label="Rv0070c (pp) Rv3042c" source="315" target="497" weight="1.0" weightOut="1.0" weigthIn="1.0" countOut="1.0" countIn="1.3333333730697632">
<att type="string" name="edge.targetArrowShape" value="DIAMOND"/>
<att type="string" name="shared_name" value="Rv0070c (pp) Rv3042c"/></edge>
<edge label="Rv1842c (pp) Rv3834c" source="316" target="335" weight="1.0" weightOut="1.0" weigthIn="1.0" countOut="1.0" countIn="1.0">
<att type="string" name="edge.targetArrowShape" value="DIAMOND"/>
<att type="string" name="shared_name" value="Rv1842c (pp) Rv3834c"/></edge>
<edge label="Rv2555c (pp) Rv0429c" source="317" target="331" weight="1.0" weightOut="1.0" weigthIn="1.0" countOut="1.0" countIn="1.0">
<att type="string" name="edge.targetArrowShape" value="DIAMOND"/>
<att type="string" name="shared_name" value="Rv2555c (pp) Rv0429c"/></edge>
<edge label="Rv2555c (pp) Rv1384" source="317" target="655" weight="1.0" weightOut="1.0" weigthIn="1.0" countOut="1.0" countIn="1.0">
<att type="string" name="edge.targetArrowShape" value="DIAMOND"/>
<att type="string" name="shared_name" value="Rv2555c (pp) Rv1384"/></edge>
<edge label="Rv2555c (pp) Rv2521" source="317" target="276" weight="1.0" weightOut="1.0" weigthIn="1.0" countOut="1.0" countIn="1.0">
<att type="string" name="edge.targetArrowShape" value="DIAMOND"/>
<att type="string" name="shared_name" value="Rv2555c (pp) Rv2521"/></edge>
<edge label="Rv1438 (pp) Rv0392c" source="318" target="96" weight="1.0" weightOut="1.0" weigthIn="1.0" countOut="1.0" countIn="1.0">
<att type="string" name="edge.targetArrowShape" value="DIAMOND"/>
<att type="string" name="shared_name" value="Rv1438 (pp) Rv0392c"/></edge>
<edge label="Rv1438 (pp) Rv2249c" source="318" target="438" weight="1.0" weightOut="1.0" weigthIn="1.0" countOut="1.0" countIn="1.0">
<att type="string" name="edge.targetArrowShape" value="DIAMOND"/>
<att type="string" name="shared_name" value="Rv1438 (pp) Rv2249c"/></edge>
<edge label="Rv1438 (pp) Rv3010c" source="318" target="100" weight="1.0" weightOut="1.0" weigthIn="1.0" countOut="1.0" countIn="1.0">
<att type="string" name="edge.targetArrowShape" value="DIAMOND"/>
<att type="string" name="shared_name" value="Rv1438 (pp) Rv3010c"/></edge>
<edge label="Rv1438 (pp) Rv3302c" source="318" target="272" weight="1.0" weightOut="1.0" weigthIn="1.0" countOut="1.0" countIn="1.0">
<att type="string" name="edge.targetArrowShape" value="DIAMOND"/>
<att type="string" name="shared_name" value="Rv1438 (pp) Rv3302c"/></edge>
<edge label="Rv1438 (pp) Rv0363c" source="318" target="551" weight="1.0" weightOut="1.0" weigthIn="1.0" countOut="1.0" countIn="1.0">
<att type="string" name="edge.targetArrowShape" value="DIAMOND"/>
<att type="string" name="shared_name" value="Rv1438 (pp) Rv0363c"/></edge>
<edge label="Rv1438 (pp) Rv1854c" source="318" target="712" weight="1.0" weightOut="1.0" weigthIn="1.0" countOut="1.0" countIn="1.0">
<att type="string" name="edge.targetArrowShape" value="DIAMOND"/>
<att type="string" name="shared_name" value="Rv1438 (pp) Rv1854c"/></edge>
<edge label="Rv1437 (pp) Rv0853c" source="319" target="707" weight="1.0" weightOut="1.0" weigthIn="1.0" countOut="1.0" countIn="1.0">
<att type="string" name="edge.targetArrowShape" value="DIAMOND"/>
<att type="string" name="shared_name" value="Rv1437 (pp) Rv0853c"/></edge>
<edge label="Rv1437 (pp) Rv2417c" source="319" target="70" weight="1.0" weightOut="1.0" weigthIn="1.0" countOut="1.0" countIn="1.0">
<att type="string" name="edge.targetArrowShape" value="DIAMOND"/>
<att type="string" name="shared_name" value="Rv1437 (pp) Rv2417c"/></edge>
<edge label="Rv1437 (pp) Rv3709c" source="319" target="135" weight="1.0" weightOut="1.0" weigthIn="1.0" countOut="1.0" countIn="1.0">
<att type="string" name="edge.targetArrowShape" value="DIAMOND"/>
<att type="string" name="shared_name" value="Rv1437 (pp) Rv3709c"/></edge>
<edge label="Rv1437 (pp) Rv3708c" source="319" target="154" weight="1.0" weightOut="1.0" weigthIn="1.0" countOut="1.0" countIn="1.0">
<att type="string" name="edge.targetArrowShape" value="DIAMOND"/>
<att type="string" name="shared_name" value="Rv1437 (pp) Rv3708c"/></edge>
<edge label="Rv1437 (pp) Rv1023" source="319" target="554" weight="1.0" weightOut="1.0" weigthIn="1.0" countOut="1.5" countIn="1.5">
<att type="string" name="edge.targetArrowShape" value="DIAMOND"/>
<att type="string" name="shared_name" value="Rv1437 (pp) Rv1023"/></edge>
<edge label="Rv1437 (pp) Rv3420c" source="319" target="777" weight="1.0" weightOut="1.0" weigthIn="1.0" countOut="1.0" countIn="1.0">
<att type="string" name="edge.targetArrowShape" value="DIAMOND"/>
<att type="string" name="shared_name" value="Rv1437 (pp) Rv3420c"/></edge>
<edge label="Rv1437 (pp) Rv0363c" source="319" target="551" weight="1.0" weightOut="1.0" weigthIn="1.0" countOut="1.0" countIn="1.0">
<att type="string" name="edge.targetArrowShape" value="DIAMOND"/>
<att type="string" name="shared_name" value="Rv1437 (pp) Rv0363c"/></edge>
<edge label="Rv1436 (pp) Rv1206" source="320" target="324" weight="1.0" weightOut="1.0" weigthIn="1.0" countOut="1.0" countIn="1.0">
<att type="string" name="edge.targetArrowShape" value="DIAMOND"/>
<att type="string" name="shared_name" value="Rv1436 (pp) Rv1206"/></edge>
<edge label="Rv1436 (pp) Rv1617" source="320" target="388" weight="1.0" weightOut="1.0" weigthIn="1.0" countOut="1.0" countIn="1.0">
<att type="string" name="edge.targetArrowShape" value="DIAMOND"/>
<att type="string" name="shared_name" value="Rv1436 (pp) Rv1617"/></edge>
<edge label="Rv1436 (pp) Rv0363c" source="320" target="551" weight="1.0" weightOut="1.0" weigthIn="1.0" countOut="1.0" countIn="1.0">
<att type="string" name="edge.targetArrowShape" value="DIAMOND"/>
<att type="string" name="shared_name" value="Rv1436 (pp) Rv0363c"/></edge>
<edge label="Rv0631c (pp) Rv0629c" source="322" target="640" weight="1.0" weightOut="1.0" weigthIn="1.0" countOut="1.5" countIn="1.5">
<att type="string" name="edge.targetArrowShape" value="DIAMOND"/>
<att type="string" name="shared_name" value="Rv0631c (pp) Rv0629c"/></edge>
<edge label="Rv3226c (pp) Rv0389" source="321" target="105" weight="1.0" weightOut="1.0" weigthIn="1.0" countOut="1.0" countIn="1.0">
<att type="string" name="edge.targetArrowShape" value="DIAMOND"/>
<att type="string" name="shared_name" value="Rv3226c (pp) Rv0389"/></edge>
<edge label="Rv1206 (pp) Rv0183" source="324" target="117" weight="1.0" weightOut="1.0" weigthIn="1.0" countOut="1.0" countIn="1.0">
<att type="string" name="edge.targetArrowShape" value="DIAMOND"/>
<att type="string" name="shared_name" value="Rv1206 (pp) Rv0183"/></edge>
<edge label="Rv1206 (pp) Rv2187" source="324" target="472" weight="1.0" weightOut="1.0" weigthIn="1.0" countOut="1.0" countIn="1.0">
<att type="string" name="edge.targetArrowShape" value="DIAMOND"/>
<att type="string" name="shared_name" value="Rv1206 (pp) Rv2187"/></edge>
<edge label="Rv1206 (pp) Rv1436" source="324" target="320" weight="1.0" weightOut="1.0" weigthIn="1.0" countOut="1.0" countIn="1.0">
<att type="string" name="edge.targetArrowShape" value="DIAMOND"/>
<att type="string" name="shared_name" value="Rv1206 (pp) Rv1436"/></edge>
<edge label="Rv1206 (pp) Rv1550" source="324" target="718" weight="1.0" weightOut="1.0" weigthIn="1.0" countOut="1.0" countIn="1.0">
<att type="string" name="edge.targetArrowShape" value="DIAMOND"/>
<att type="string" name="shared_name" value="Rv1206 (pp) Rv1550"/></edge>
<edge label="Rv2552c (pp) Rv2439c" source="323" target="146" weight="1.0" weightOut="1.0" weigthIn="1.0" countOut="1.0" countIn="1.0">
<att type="string" name="edge.targetArrowShape" value="DIAMOND"/>
<att type="string" name="shared_name" value="Rv2552c (pp) Rv2439c"/></edge>
<edge label="Rv2552c (pp) Rv2678c" source="323" target="788" weight="1.0" weightOut="1.0" weigthIn="1.0" countOut="1.0" countIn="1.0">
<att type="string" name="edge.targetArrowShape" value="DIAMOND"/>
<att type="string" name="shared_name" value="Rv2552c (pp) Rv2678c"/></edge>
<edge label="Rv3580c (pp) Rv0053" source="325" target="537" weight="1.0" weightOut="1.0" weigthIn="1.0" countOut="1.0" countIn="1.0">
<att type="string" name="edge.targetArrowShape" value="DIAMOND"/>
<att type="string" name="shared_name" value="Rv3580c (pp) Rv0053"/></edge>
<edge label="Rv2462c (pp) Rv2924c" source="326" target="570" weight="1.0" weightOut="1.0" weigthIn="1.0" countOut="1.0" countIn="1.0">
<att type="string" name="edge.targetArrowShape" value="DIAMOND"/>
<att type="string" name="shared_name" value="Rv2462c (pp) Rv2924c"/></edge>
<edge label="Rv2462c (pp) Rv2925c" source="326" target="588" weight="1.0" weightOut="1.0" weigthIn="1.0" countOut="1.0" countIn="1.0">
<att type="string" name="edge.targetArrowShape" value="DIAMOND"/>
<att type="string" name="shared_name" value="Rv2462c (pp) Rv2925c"/></edge>
<edge label="Rv2462c (pp) Rv0934" source="326" target="423" weight="1.0" weightOut="1.0" weigthIn="1.0" countOut="1.0" countIn="1.0">
<att type="string" name="edge.targetArrowShape" value="DIAMOND"/>
<att type="string" name="shared_name" value="Rv2462c (pp) Rv0934"/></edge>
<edge label="Rv2462c (pp) Rv0928" source="326" target="430" weight="1.0" weightOut="1.0" weigthIn="1.0" countOut="1.0" countIn="1.0">
<att type="string" name="edge.targetArrowShape" value="DIAMOND"/>
<att type="string" name="shared_name" value="Rv2462c (pp) Rv0928"/></edge>
<edge label="Rv2462c (pp) Rv3199c" source="326" target="795" weight="1.0" weightOut="1.0" weigthIn="1.0" countOut="1.0" countIn="1.0">
<att type="string" name="edge.targetArrowShape" value="DIAMOND"/>
<att type="string" name="shared_name" value="Rv2462c (pp) Rv3199c"/></edge>
<edge label="Rv2462c (pp) Rv3582c" source="326" target="203" weight="1.0" weightOut="1.0" weigthIn="1.0" countOut="1.0" countIn="1.0">
<att type="string" name="edge.targetArrowShape" value="DIAMOND"/>
<att type="string" name="shared_name" value="Rv2462c (pp) Rv3582c"/></edge>
<edge label="Rv2462c (pp) Rv0650" source="326" target="270" weight="1.0" weightOut="1.0" weigthIn="1.0" countOut="1.0" countIn="1.0">
<att type="string" name="edge.targetArrowShape" value="DIAMOND"/>
<att type="string" name="shared_name" value="Rv2462c (pp) Rv0650"/></edge>
<edge label="Rv2462c (pp) Rv2607" source="326" target="106" weight="1.0" weightOut="1.0" weigthIn="1.0" countOut="1.0" countIn="1.0">
<att type="string" name="edge.targetArrowShape" value="DIAMOND"/>
<att type="string" name="shared_name" value="Rv2462c (pp) Rv2607"/></edge>
<edge label="Rv2462c (pp) Rv0932c" source="326" target="259" weight="1.0" weightOut="1.0" weigthIn="1.0" countOut="1.0" countIn="1.0">
<att type="string" name="edge.targetArrowShape" value="DIAMOND"/>
<att type="string" name="shared_name" value="Rv2462c (pp) Rv0932c"/></edge>
<edge label="Rv2462c (pp) Rv1601" source="326" target="410" weight="1.0" weightOut="1.0" weigthIn="1.0" countOut="1.0" countIn="1.0">
<att type="string" name="edge.targetArrowShape" value="DIAMOND"/>
<att type="string" name="shared_name" value="Rv2462c (pp) Rv1601"/></edge>
<edge label="Rv1484 (pp) Rv3914" source="328" target="688" weight="1.0" weightOut="1.0" weigthIn="1.0" countOut="1.0" countIn="1.0">
<att type="string" name="edge.targetArrowShape" value="DIAMOND"/>
<att type="string" name="shared_name" value="Rv1484 (pp) Rv3914"/></edge>
<edge label="Rv1484 (pp) Rv1297" source="328" target="249" weight="1.0" weightOut="1.0" weigthIn="1.0" countOut="1.0" countIn="1.0">
<att type="string" name="edge.targetArrowShape" value="DIAMOND"/>
<att type="string" name="shared_name" value="Rv1484 (pp) Rv1297"/></edge>
<edge label="Rv3433c (pp) Rv3579c" source="327" target="114" weight="1.0" weightOut="1.0" weigthIn="1.0" countOut="1.0" countIn="1.0">
<att type="string" name="edge.targetArrowShape" value="DIAMOND"/>
<att type="string" name="shared_name" value="Rv3433c (pp) Rv3579c"/></edge>
<edge label="Rv3433c (pp) Rv2971" source="327" target="583" weight="1.0" weightOut="1.0" weigthIn="1.0" countOut="1.0" countIn="1.0">
<att type="string" name="edge.targetArrowShape" value="DIAMOND"/>
<att type="string" name="shared_name" value="Rv3433c (pp) Rv2971"/></edge>
<edge label="Rv3433c (pp) Rv3422c" source="327" target="800" weight="1.0" weightOut="1.0" weigthIn="1.0" countOut="1.0" countIn="1.0">
<att type="string" name="edge.targetArrowShape" value="DIAMOND"/>
<att type="string" name="shared_name" value="Rv3433c (pp) Rv3422c"/></edge>
<edge label="Rv3433c (pp) Rv1420" source="327" target="312" weight="1.0" weightOut="1.0" weigthIn="1.0" countOut="1.0" countIn="1.0">
<att type="string" name="edge.targetArrowShape" value="DIAMOND"/>
<att type="string" name="shared_name" value="Rv3433c (pp) Rv1420"/></edge>
<edge label="Rv2477c (pp) Rv3003c" source="329" target="510" weight="1.0" weightOut="1.0" weigthIn="1.0" countOut="1.0" countIn="1.0">
<att type="string" name="edge.targetArrowShape" value="DIAMOND"/>
<att type="string" name="shared_name" value="Rv2477c (pp) Rv3003c"/></edge>
<edge label="Rv2477c (pp) Rv0640" source="329" target="195" weight="1.0" weightOut="1.0" weigthIn="1.0" countOut="1.0" countIn="1.0">
<att type="string" name="edge.targetArrowShape" value="DIAMOND"/>
<att type="string" name="shared_name" value="Rv2477c (pp) Rv0640"/></edge>
<edge label="Rv2899c (pp) Rv3025c" source="330" target="460" weight="1.0" weightOut="1.0" weigthIn="1.0" countOut="1.0" countIn="1.0">
<att type="string" name="edge.targetArrowShape" value="DIAMOND"/>
<att type="string" name="shared_name" value="Rv2899c (pp) Rv3025c"/></edge>
<edge label="Rv0429c (pp) Rv2555c" source="331" target="317" weight="1.0" weightOut="1.0" weigthIn="1.0" countOut="1.0" countIn="1.0">
<att type="string" name="edge.targetArrowShape" value="DIAMOND"/>
<att type="string" name="shared_name" value="Rv0429c (pp) Rv2555c"/></edge>
<edge label="Rv0429c (pp) Rv2367c" source="331" target="543" weight="1.0" weightOut="1.0" weigthIn="1.0" countOut="1.0" countIn="1.0">
<att type="string" name="edge.targetArrowShape" value="DIAMOND"/>
<att type="string" name="shared_name" value="Rv0429c (pp) Rv2367c"/></edge>
<edge label="Rv0429c (pp) Rv2837c" source="331" target="161" weight="1.0" weightOut="1.0" weigthIn="1.0" countOut="1.0" countIn="1.0">
<att type="string" name="edge.targetArrowShape" value="DIAMOND"/>
<att type="string" name="shared_name" value="Rv0429c (pp) Rv2837c"/></edge>
<edge label="Rv0429c (pp) Rv0009" source="331" target="482" weight="1.0" weightOut="1.0" weigthIn="1.0" countOut="1.0" countIn="1.0">
<att type="string" name="edge.targetArrowShape" value="DIAMOND"/>
<att type="string" name="shared_name" value="Rv0429c (pp) Rv0009"/></edge>
<edge label="Rv0429c (pp) Rv1389" source="331" target="648" weight="1.0" weightOut="1.0" weigthIn="1.0" countOut="1.0" countIn="1.0">
<att type="string" name="edge.targetArrowShape" value="DIAMOND"/>
<att type="string" name="shared_name" value="Rv0429c (pp) Rv1389"/></edge>
<edge label="Rv2110c (pp) Rv2109c" source="332" target="85" weight="1.0" weightOut="1.0" weigthIn="1.0" countOut="1.0" countIn="1.0">
<att type="string" name="edge.targetArrowShape" value="DIAMOND"/>
<att type="string" name="shared_name" value="Rv2110c (pp) Rv2109c"/></edge>
<edge label="Rv3309c (pp) Rv2467" source="333" target="89" weight="1.0" weightOut="1.0" weigthIn="1.0" countOut="1.0" countIn="1.0">
<att type="string" name="edge.targetArrowShape" value="DIAMOND"/>
<att type="string" name="shared_name" value="Rv3309c (pp) Rv2467"/></edge>
<edge label="Rv3309c (pp) Rv3314c" source="333" target="714" weight="1.0" weightOut="1.0" weigthIn="1.0" countOut="1.5" countIn="1.0">
<att type="string" name="edge.targetArrowShape" value="DIAMOND"/>
<att type="string" name="shared_name" value="Rv3309c (pp) Rv3314c"/></edge>
<edge label="Rv1981c (pp) Rv3051c" source="334" target="95" weight="1.0" weightOut="1.0" weigthIn="1.0" countOut="1.0" countIn="1.0">
<att type="string" name="edge.targetArrowShape" value="DIAMOND"/>
<att type="string" name="shared_name" value="Rv1981c (pp) Rv3051c"/></edge>
<edge label="Rv1981c (pp) Rv3052c" source="334" target="277" weight="1.0" weightOut="1.0" weigthIn="1.0" countOut="1.0" countIn="1.3333333730697632">
<att type="string" name="edge.targetArrowShape" value="DIAMOND"/>
<att type="string" name="shared_name" value="Rv1981c (pp) Rv3052c"/></edge>
<edge label="Rv3834c (pp) Rv2366c" source="335" target="561" weight="1.0" weightOut="1.0" weigthIn="1.0" countOut="1.0" countIn="1.0">
<att type="string" name="edge.targetArrowShape" value="DIAMOND"/>
<att type="string" name="shared_name" value="Rv3834c (pp) Rv2366c"/></edge>
<edge label="Rv3834c (pp) Rv0003" source="335" target="488" weight="1.0" weightOut="1.0" weigthIn="1.0" countOut="1.0" countIn="1.0">
<att type="string" name="edge.targetArrowShape" value="DIAMOND"/>
<att type="string" name="shared_name" value="Rv3834c (pp) Rv0003"/></edge>
<edge label="Rv3834c (pp) Rv1210" source="335" target="338" weight="1.0" weightOut="1.0" weigthIn="1.0" countOut="1.0" countIn="1.0">
<att type="string" name="edge.targetArrowShape" value="DIAMOND"/>
<att type="string" name="shared_name" value="Rv3834c (pp) Rv1210"/></edge>
<edge label="Rv3834c (pp) Rv1841c" source="335" target="306" weight="1.0" weightOut="1.0" weigthIn="1.0" countOut="1.0" countIn="1.0">
<att type="string" name="edge.targetArrowShape" value="DIAMOND"/>
<att type="string" name="shared_name" value="Rv3834c (pp) Rv1841c"/></edge>
<edge label="Rv3834c (pp) Rv1842c" source="335" target="316" weight="1.0" weightOut="1.0" weigthIn="1.0" countOut="1.0" countIn="1.0">
<att type="string" name="edge.targetArrowShape" value="DIAMOND"/>
<att type="string" name="shared_name" value="Rv3834c (pp) Rv1842c"/></edge>
<edge label="Rv0840c (pp) Rv1007c" source="336" target="596" weight="1.0" weightOut="1.0" weigthIn="1.0" countOut="1.0" countIn="1.0">
<att type="string" name="edge.targetArrowShape" value="DIAMOND"/>
<att type="string" name="shared_name" value="Rv0840c (pp) Rv1007c"/></edge>
<edge label="Rv2150c (pp) Rv2922c" source="337" target="530" weight="1.0" weightOut="1.0" weigthIn="1.0" countOut="1.0" countIn="1.0">
<att type="string" name="edge.targetArrowShape" value="DIAMOND"/>
<att type="string" name="shared_name" value="Rv2150c (pp) Rv2922c"/></edge>
<edge label="Rv2150c (pp) Rv3313c" source="337" target="721" weight="1.0" weightOut="1.0" weigthIn="1.0" countOut="1.0" countIn="1.0">
<att type="string" name="edge.targetArrowShape" value="DIAMOND"/>
<att type="string" name="shared_name" value="Rv2150c (pp) Rv3313c"/></edge>
<edge label="Rv2150c (pp) Rv3102c" source="337" target="16" weight="1.0" weightOut="1.0" weigthIn="1.0" countOut="1.0" countIn="1.0">
<att type="string" name="edge.targetArrowShape" value="DIAMOND"/>
<att type="string" name="shared_name" value="Rv2150c (pp) Rv3102c"/></edge>
<edge label="Rv2150c (pp) Rv0181c" source="337" target="642" weight="1.0" weightOut="1.0" weigthIn="1.0" countOut="1.0" countIn="1.0">
<att type="string" name="edge.targetArrowShape" value="DIAMOND"/>
<att type="string" name="shared_name" value="Rv2150c (pp) Rv0181c"/></edge>
<edge label="Rv2150c (pp) Rv2165c" source="337" target="17" weight="1.0" weightOut="1.0" weigthIn="1.0" countOut="1.0" countIn="1.0">
<att type="string" name="edge.targetArrowShape" value="DIAMOND"/>
<att type="string" name="shared_name" value="Rv2150c (pp) Rv2165c"/></edge>
<edge label="Rv2150c (pp) Rv2748c" source="337" target="116" weight="1.0" weightOut="1.0" weigthIn="1.0" countOut="1.0" countIn="1.0">
<att type="string" name="edge.targetArrowShape" value="DIAMOND"/>
<att type="string" name="shared_name" value="Rv2150c (pp) Rv2748c"/></edge>
<edge label="Rv2150c (pp) Rv2868c" source="337" target="796" weight="1.0" weightOut="1.0" weigthIn="1.0" countOut="1.0" countIn="1.0">
<att type="string" name="edge.targetArrowShape" value="DIAMOND"/>
<att type="string" name="shared_name" value="Rv2150c (pp) Rv2868c"/></edge>
<edge label="Rv1210 (pp) Rv3834c" source="338" target="335" weight="1.0" weightOut="1.0" weigthIn="1.0" countOut="1.0" countIn="1.0">
<att type="string" name="edge.targetArrowShape" value="DIAMOND"/>
<att type="string" name="shared_name" value="Rv1210 (pp) Rv3834c"/></edge>
<edge label="Rv1210 (pp) Rv0721" source="338" target="797" weight="1.0" weightOut="1.0" weigthIn="1.0" countOut="1.0" countIn="1.0">
<att type="string" name="edge.targetArrowShape" value="DIAMOND"/>
<att type="string" name="shared_name" value="Rv1210 (pp) Rv0721"/></edge>
<edge label="Rv1213 (pp) Rv3914" source="339" target="688" weight="1.0" weightOut="1.0" weigthIn="1.0" countOut="1.0" countIn="1.0">
<att type="string" name="edge.targetArrowShape" value="DIAMOND"/>
<att type="string" name="shared_name" value="Rv1213 (pp) Rv3914"/></edge>
<edge label="Rv1213 (pp) Rv1422" source="339" target="310" weight="1.0" weightOut="1.0" weigthIn="1.0" countOut="1.0" countIn="1.0">
<att type="string" name="edge.targetArrowShape" value="DIAMOND"/>
<att type="string" name="shared_name" value="Rv1213 (pp) Rv1422"/></edge>
<edge label="Rv3009c (pp) Rv2363" source="340" target="424" weight="1.0" weightOut="1.0" weigthIn="1.0" countOut="1.0" countIn="1.0">
<att type="string" name="edge.targetArrowShape" value="DIAMOND"/>
<att type="string" name="shared_name" value="Rv3009c (pp) Rv2363"/></edge>
<edge label="Rv3009c (pp) Rv3375" source="340" target="612" weight="1.0" weightOut="1.0" weigthIn="1.0" countOut="1.0" countIn="1.3333333730697632">
<att type="string" name="edge.targetArrowShape" value="DIAMOND"/>
<att type="string" name="shared_name" value="Rv3009c (pp) Rv3375"/></edge>
<edge label="Rv3009c (pp) Rv2213" source="340" target="137" weight="1.0" weightOut="1.0" weigthIn="1.0" countOut="1.0" countIn="1.0">
<att type="string" name="edge.targetArrowShape" value="DIAMOND"/>
<att type="string" name="shared_name" value="Rv3009c (pp) Rv2213"/></edge>
<edge label="Rv3009c (pp) Rv3175" source="340" target="505" weight="1.0" weightOut="1.0" weigthIn="1.0" countOut="1.0" countIn="1.0">
<att type="string" name="edge.targetArrowShape" value="DIAMOND"/>
<att type="string" name="shared_name" value="Rv3009c (pp) Rv3175"/></edge>
<edge label="Rv3009c (pp) Rv3012c" source="340" target="53" weight="1.0" weightOut="1.0" weigthIn="1.0" countOut="1.0" countIn="1.0">
<att type="string" name="edge.targetArrowShape" value="DIAMOND"/>
<att type="string" name="shared_name" value="Rv3009c (pp) Rv3012c"/></edge>
<edge label="Rv3009c (pp) Rv3011c" source="340" target="108" weight="1.0" weightOut="1.0" weigthIn="1.0" countOut="1.8333333730697632" countIn="1.0">
<att type="string" name="edge.targetArrowShape" value="DIAMOND"/>
<att type="string" name="shared_name" value="Rv3009c (pp) Rv3011c"/></edge>
<edge label="Rv3009c (pp) Rv1263" source="340" target="273" weight="1.0" weightOut="1.0" weigthIn="1.0" countOut="1.0" countIn="1.0">
<att type="string" name="edge.targetArrowShape" value="DIAMOND"/>
<att type="string" name="shared_name" value="Rv3009c (pp) Rv1263"/></edge>
<edge label="Rv3009c (pp) Rv2888c" source="340" target="799" weight="1.0" weightOut="1.0" weigthIn="1.0" countOut="1.0" countIn="1.0">
<att type="string" name="edge.targetArrowShape" value="DIAMOND"/>
<att type="string" name="shared_name" value="Rv3009c (pp) Rv2888c"/></edge>
<edge label="Rv1493 (pp) Rv1496" source="341" target="342" weight="1.0" weightOut="1.0" weigthIn="1.0" countOut="1.0" countIn="1.0">
<att type="string" name="edge.targetArrowShape" value="DIAMOND"/>
<att type="string" name="shared_name" value="Rv1493 (pp) Rv1496"/></edge>
<edge label="Rv1496 (pp) Rv1493" source="342" target="341" weight="1.0" weightOut="1.0" weigthIn="1.0" countOut="1.0" countIn="1.0">
<att type="string" name="edge.targetArrowShape" value="DIAMOND"/>
<att type="string" name="shared_name" value="Rv1496 (pp) Rv1493"/></edge>
<edge label="Rv3648c (pp) Rv0871" source="343" target="163" weight="1.0" weightOut="1.0" weigthIn="1.0" countOut="1.0" countIn="1.0">
<att type="string" name="edge.targetArrowShape" value="DIAMOND"/>
<att type="string" name="shared_name" value="Rv3648c (pp) Rv0871"/></edge>
<edge label="Rv2460c (pp) Rv2457c" source="344" target="80" weight="1.0" weightOut="1.0" weigthIn="1.0" countOut="1.0" countIn="1.0">
<att type="string" name="edge.targetArrowShape" value="DIAMOND"/>
<att type="string" name="shared_name" value="Rv2460c (pp) Rv2457c"/></edge>
<edge label="Rv2539c (pp) Rv1309" source="345" target="743" weight="1.0" weightOut="1.0" weigthIn="1.0" countOut="1.0" countIn="1.0">
<att type="string" name="edge.targetArrowShape" value="DIAMOND"/>
<att type="string" name="shared_name" value="Rv2539c (pp) Rv1309"/></edge>
<edge label="Rv1463 (pp) Rv1461" source="346" target="349" weight="1.0" weightOut="1.0" weigthIn="1.0" countOut="1.0" countIn="1.0">
<att type="string" name="edge.targetArrowShape" value="DIAMOND"/>
<att type="string" name="shared_name" value="Rv1463 (pp) Rv1461"/></edge>
<edge label="Rv1463 (pp) Rv1462" source="346" target="352" weight="1.0" weightOut="1.0" weigthIn="1.0" countOut="1.0" countIn="1.0">
<att type="string" name="edge.targetArrowShape" value="DIAMOND"/>
<att type="string" name="shared_name" value="Rv1463 (pp) Rv1462"/></edge>
<edge label="Rv1272c (pp) Rv0363c" source="348" target="551" weight="1.0" weightOut="1.0" weigthIn="1.0" countOut="1.0" countIn="1.0">
<att type="string" name="edge.targetArrowShape" value="DIAMOND"/>
<att type="string" name="shared_name" value="Rv1272c (pp) Rv0363c"/></edge>
<edge label="Rv1464 (pp) Rv3284" source="347" target="182" weight="1.0" weightOut="1.0" weigthIn="1.0" countOut="1.0" countIn="1.0">
<att type="string" name="edge.targetArrowShape" value="DIAMOND"/>
<att type="string" name="shared_name" value="Rv1464 (pp) Rv3284"/></edge>
<edge label="Rv1464 (pp) Rv3458c" source="347" target="178" weight="1.0" weightOut="1.0" weigthIn="1.0" countOut="1.0" countIn="1.0">
<att type="string" name="edge.targetArrowShape" value="DIAMOND"/>
<att type="string" name="shared_name" value="Rv1464 (pp) Rv3458c"/></edge>
<edge label="Rv1461 (pp) Rv1463" source="349" target="346" weight="1.0" weightOut="1.0" weigthIn="1.0" countOut="1.0" countIn="1.0">
<att type="string" name="edge.targetArrowShape" value="DIAMOND"/>
<att type="string" name="shared_name" value="Rv1461 (pp) Rv1463"/></edge>
<edge label="Rv1462 (pp) Rv1463" source="352" target="346" weight="1.0" weightOut="1.0" weigthIn="1.0" countOut="1.0" countIn="1.0">
<att type="string" name="edge.targetArrowShape" value="DIAMOND"/>
<att type="string" name="shared_name" value="Rv1462 (pp) Rv1463"/></edge>
<edge label="Rv0564c (pp) Rv3490" source="351" target="353" weight="1.0" weightOut="1.0" weigthIn="1.0" countOut="1.0" countIn="1.0">
<att type="string" name="edge.targetArrowShape" value="DIAMOND"/>
<att type="string" name="shared_name" value="Rv0564c (pp) Rv3490"/></edge>
<edge label="Rv2897c (pp) Rv2533c" source="350" target="229" weight="1.0" weightOut="1.0" weigthIn="1.0" countOut="1.0" countIn="1.0">
<att type="string" name="edge.targetArrowShape" value="DIAMOND"/>
<att type="string" name="shared_name" value="Rv2897c (pp) Rv2533c"/></edge>
<edge label="Rv3490 (pp) Rv1326c" source="353" target="487" weight="1.0" weightOut="1.0" weigthIn="1.0" countOut="1.0" countIn="1.0">
<att type="string" name="edge.targetArrowShape" value="DIAMOND"/>
<att type="string" name="shared_name" value="Rv3490 (pp) Rv1326c"/></edge>
<edge label="Rv3490 (pp) Rv0564c" source="353" target="351" weight="1.0" weightOut="1.0" weigthIn="1.0" countOut="1.0" countIn="1.0">
<att type="string" name="edge.targetArrowShape" value="DIAMOND"/>
<att type="string" name="shared_name" value="Rv3490 (pp) Rv0564c"/></edge>
<edge label="Rv3490 (pp) Rv2982c" source="353" target="571" weight="1.0" weightOut="1.0" weigthIn="1.0" countOut="1.0" countIn="1.0">
<att type="string" name="edge.targetArrowShape" value="DIAMOND"/>
<att type="string" name="shared_name" value="Rv3490 (pp) Rv2982c"/></edge>
<edge label="Rv1248c (pp) Rv2092c" source="354" target="199" weight="1.0" weightOut="1.0" weigthIn="1.0" countOut="1.0" countIn="1.0">
<att type="string" name="edge.targetArrowShape" value="DIAMOND"/>
<att type="string" name="shared_name" value="Rv1248c (pp) Rv2092c"/></edge>
<edge label="Rv1248c (pp) Rv2581c" source="354" target="83" weight="1.0" weightOut="1.0" weigthIn="1.0" countOut="1.0" countIn="1.0">
<att type="string" name="edge.targetArrowShape" value="DIAMOND"/>
<att type="string" name="shared_name" value="Rv1248c (pp) Rv2581c"/></edge>
<edge label="Rv1248c (pp) Rv2215" source="354" target="145" weight="1.0" weightOut="1.0" weigthIn="1.0" countOut="1.0" countIn="1.0">
<att type="string" name="edge.targetArrowShape" value="DIAMOND"/>
<att type="string" name="shared_name" value="Rv1248c (pp) Rv2215"/></edge>
<edge label="Rv1248c (pp) Rv2495c" source="354" target="370" weight="1.0" weightOut="1.0" weigthIn="1.0" countOut="1.0" countIn="1.0">
<att type="string" name="edge.targetArrowShape" value="DIAMOND"/>
<att type="string" name="shared_name" value="Rv1248c (pp) Rv2495c"/></edge>
<edge label="Rv1248c (pp) Rv3303c" source="354" target="285" weight="1.0" weightOut="1.0" weigthIn="1.0" countOut="1.0" countIn="1.0">
<att type="string" name="edge.targetArrowShape" value="DIAMOND"/>
<att type="string" name="shared_name" value="Rv1248c (pp) Rv3303c"/></edge>
<edge label="Rv1248c (pp) Rv2713" source="354" target="509" weight="1.0" weightOut="1.0" weigthIn="1.0" countOut="1.0" countIn="1.0">
<att type="string" name="edge.targetArrowShape" value="DIAMOND"/>
<att type="string" name="shared_name" value="Rv1248c (pp) Rv2713"/></edge>
<edge label="Rv1248c (pp) Rv0462" source="354" target="541" weight="1.0" weightOut="1.0" weigthIn="1.0" countOut="1.0" countIn="1.0">
<att type="string" name="edge.targetArrowShape" value="DIAMOND"/>
<att type="string" name="shared_name" value="Rv1248c (pp) Rv0462"/></edge>
<edge label="Rv2461c (pp) Rv2457c" source="355" target="80" weight="1.0" weightOut="1.0" weigthIn="1.0" countOut="1.0" countIn="1.0">
<att type="string" name="edge.targetArrowShape" value="DIAMOND"/>
<att type="string" name="shared_name" value="Rv2461c (pp) Rv2457c"/></edge>
<edge label="Rv2538c (pp) Rv0684" source="356" target="250" weight="1.0" weightOut="1.0" weigthIn="1.0" countOut="1.0" countIn="1.0">
<att type="string" name="edge.targetArrowShape" value="DIAMOND"/>
<att type="string" name="shared_name" value="Rv2538c (pp) Rv0684"/></edge>
<edge label="Rv3232c (pp) Rv2533c" source="357" target="229" weight="1.0" weightOut="1.0" weigthIn="1.0" countOut="1.0" countIn="1.0">
<att type="string" name="edge.targetArrowShape" value="DIAMOND"/>
<att type="string" name="shared_name" value="Rv3232c (pp) Rv2533c"/></edge>
<edge label="Rv2152c (pp) Rv3922c" source="358" target="638" weight="1.0" weightOut="1.0" weigthIn="1.0" countOut="1.0" countIn="1.0">
<att type="string" name="edge.targetArrowShape" value="DIAMOND"/>
<att type="string" name="shared_name" value="Rv2152c (pp) Rv3922c"/></edge>
<edge label="Rv2152c (pp) Rv2594c" source="358" target="435" weight="1.0" weightOut="1.0" weigthIn="1.0" countOut="1.0" countIn="1.0">
<att type="string" name="edge.targetArrowShape" value="DIAMOND"/>
<att type="string" name="shared_name" value="Rv2152c (pp) Rv2594c"/></edge>
<edge label="Rv2152c (pp) Rv3441c" source="358" target="9" weight="1.0" weightOut="1.0" weigthIn="1.0" countOut="1.0" countIn="1.0">
<att type="string" name="edge.targetArrowShape" value="DIAMOND"/>
<att type="string" name="shared_name" value="Rv2152c (pp) Rv3441c"/></edge>
<edge label="Rv2152c (pp) Rv0143c" source="358" target="12" weight="1.0" weightOut="1.0" weigthIn="1.0" countOut="1.0" countIn="1.0">
<att type="string" name="edge.targetArrowShape" value="DIAMOND"/>
<att type="string" name="shared_name" value="Rv2152c (pp) Rv0143c"/></edge>
<edge label="Rv2152c (pp) Rv0482" source="358" target="582" weight="1.0" weightOut="1.0" weigthIn="1.0" countOut="1.0" countIn="1.0">
<att type="string" name="edge.targetArrowShape" value="DIAMOND"/>
<att type="string" name="shared_name" value="Rv2152c (pp) Rv0482"/></edge>
<edge label="Rv1273c (pp) Rv0363c" source="359" target="551" weight="1.0" weightOut="1.0" weigthIn="1.0" countOut="1.0" countIn="1.0">
<att type="string" name="edge.targetArrowShape" value="DIAMOND"/>
<att type="string" name="shared_name" value="Rv1273c (pp) Rv0363c"/></edge>
<edge label="Rv3436c (pp) Rv2332" source="360" target="526" weight="1.0" weightOut="1.0" weigthIn="1.0" countOut="1.0" countIn="1.0">
<att type="string" name="edge.targetArrowShape" value="DIAMOND"/>
<att type="string" name="shared_name" value="Rv3436c (pp) Rv2332"/></edge>
<edge label="Rv3436c (pp) Rv1011" source="360" target="398" weight="1.0" weightOut="1.0" weigthIn="1.0" countOut="1.0" countIn="1.0">
<att type="string" name="edge.targetArrowShape" value="DIAMOND"/>
<att type="string" name="shared_name" value="Rv3436c (pp) Rv1011"/></edge>
<edge label="Rv1470 (pp) Rv2392" source="361" target="469" weight="1.0" weightOut="1.0" weigthIn="1.0" countOut="1.0" countIn="1.0">
<att type="string" name="edge.targetArrowShape" value="DIAMOND"/>
<att type="string" name="shared_name" value="Rv1470 (pp) Rv2392"/></edge>
<edge label="Rv1470 (pp) Rv3913" source="361" target="687" weight="1.0" weightOut="1.0" weigthIn="1.0" countOut="1.0" countIn="1.0">
<att type="string" name="edge.targetArrowShape" value="DIAMOND"/>
<att type="string" name="shared_name" value="Rv1470 (pp) Rv3913"/></edge>
<edge label="Rv1470 (pp) Rv0137c" source="361" target="434" weight="1.0" weightOut="1.0" weigthIn="1.0" countOut="1.0" countIn="1.0">
<att type="string" name="edge.targetArrowShape" value="DIAMOND"/>
<att type="string" name="shared_name" value="Rv1470 (pp) Rv0137c"/></edge>
<edge label="Rv1471 (pp) Rv2392" source="363" target="469" weight="1.0" weightOut="1.0" weigthIn="1.0" countOut="1.0" countIn="1.0">
<att type="string" name="edge.targetArrowShape" value="DIAMOND"/>
<att type="string" name="shared_name" value="Rv1471 (pp) Rv2392"/></edge>
<edge label="Rv1471 (pp) Rv3913" source="363" target="687" weight="1.0" weightOut="1.0" weigthIn="1.0" countOut="1.0" countIn="1.0">
<att type="string" name="edge.targetArrowShape" value="DIAMOND"/>
<att type="string" name="shared_name" value="Rv1471 (pp) Rv3913"/></edge>
<edge label="Rv1471 (pp) Rv2855" source="363" target="142" weight="1.0" weightOut="1.0" weigthIn="1.0" countOut="1.0" countIn="1.0">
<att type="string" name="edge.targetArrowShape" value="DIAMOND"/>
<att type="string" name="shared_name" value="Rv1471 (pp) Rv2855"/></edge>
<edge label="Rv2510c (pp) Rv0704" source="362" target="763" weight="1.0" weightOut="1.0" weigthIn="1.0" countOut="1.0" countIn="1.0">
<att type="string" name="edge.targetArrowShape" value="DIAMOND"/>
<att type="string" name="shared_name" value="Rv2510c (pp) Rv0704"/></edge>
<edge label="Rv2898c (pp) Rv0091" source="364" target="595" weight="1.0" weightOut="1.0" weigthIn="1.0" countOut="1.0" countIn="1.0">
<att type="string" name="edge.targetArrowShape" value="DIAMOND"/>
<att type="string" name="shared_name" value="Rv2898c (pp) Rv0091"/></edge>
<edge label="Rv2898c (pp) Rv3418c" source="364" target="198" weight="1.0" weightOut="1.0" weigthIn="1.0" countOut="1.0" countIn="1.0">
<att type="string" name="edge.targetArrowShape" value="DIAMOND"/>
<att type="string" name="shared_name" value="Rv2898c (pp) Rv3418c"/></edge>
<edge label="Rv1473 (pp) Rv3003c" source="365" target="510" weight="1.0" weightOut="1.0" weigthIn="1.0" countOut="1.0" countIn="1.0">
<att type="string" name="edge.targetArrowShape" value="DIAMOND"/>
<att type="string" name="shared_name" value="Rv1473 (pp) Rv3003c"/></edge>
<edge label="Rv1473 (pp) Rv0640" source="365" target="195" weight="1.0" weightOut="1.0" weigthIn="1.0" countOut="1.0" countIn="1.0">
<att type="string" name="edge.targetArrowShape" value="DIAMOND"/>
<att type="string" name="shared_name" value="Rv1473 (pp) Rv0640"/></edge>
<edge label="Rv1478 (pp) Rv3366" source="367" target="620" weight="1.0" weightOut="1.0" weigthIn="1.0" countOut="1.0" countIn="1.0">
<att type="string" name="edge.targetArrowShape" value="DIAMOND"/>
<att type="string" name="shared_name" value="Rv1478 (pp) Rv3366"/></edge>
<edge label="Rv2111c (pp) Rv2115c" source="366" target="566" weight="1.0" weightOut="1.0" weigthIn="1.0" countOut="1.0" countIn="1.0">
<att type="string" name="edge.targetArrowShape" value="DIAMOND"/>
<att type="string" name="shared_name" value="Rv2111c (pp) Rv2115c"/></edge>
<edge label="Rv3432c (pp) Rv0861c" source="368" target="559" weight="1.0" weightOut="1.0" weigthIn="1.0" countOut="1.0" countIn="1.0">
<att type="string" name="edge.targetArrowShape" value="DIAMOND"/>
<att type="string" name="shared_name" value="Rv3432c (pp) Rv0861c"/></edge>
<edge label="Rv3432c (pp) Rv3422c" source="368" target="800" weight="1.0" weightOut="1.0" weigthIn="1.0" countOut="1.0" countIn="1.0">
<att type="string" name="edge.targetArrowShape" value="DIAMOND"/>
<att type="string" name="shared_name" value="Rv3432c (pp) Rv3422c"/></edge>
<edge label="Rv0969 (pp) Rv1106c" source="369" target="745" weight="1.0" weightOut="1.0" weigthIn="1.0" countOut="1.0" countIn="1.0">
<att type="string" name="edge.targetArrowShape" value="DIAMOND"/>
<att type="string" name="shared_name" value="Rv0969 (pp) Rv1106c"/></edge>
<edge label="Rv0969 (pp) Rv2299c" source="369" target="296" weight="1.0" weightOut="1.0" weigthIn="1.0" countOut="1.0" countIn="1.0">
<att type="string" name="edge.targetArrowShape" value="DIAMOND"/>
<att type="string" name="shared_name" value="Rv0969 (pp) Rv2299c"/></edge>
<edge label="Rv2495c (pp) Rv1248c" source="370" target="354" weight="1.0" weightOut="1.0" weigthIn="1.0" countOut="1.0" countIn="1.0">
<att type="string" name="edge.targetArrowShape" value="DIAMOND"/>
<att type="string" name="shared_name" value="Rv2495c (pp) Rv1248c"/></edge>
<edge label="Rv2495c (pp) Rv3842c" source="370" target="11" weight="1.0" weightOut="1.0" weigthIn="1.0" countOut="1.0" countIn="1.0">
<att type="string" name="edge.targetArrowShape" value="DIAMOND"/>
<att type="string" name="shared_name" value="Rv2495c (pp) Rv3842c"/></edge>
<edge label="Rv2442c (pp) Rv3279c" source="371" target="226" weight="1.0" weightOut="1.0" weigthIn="1.0" countOut="1.0" countIn="1.0">
<att type="string" name="edge.targetArrowShape" value="DIAMOND"/>
<att type="string" name="shared_name" value="Rv2442c (pp) Rv3279c"/></edge>
<edge label="Rv0013 (pp) Rv3215" source="372" target="268" weight="1.0" weightOut="1.0" weigthIn="1.0" countOut="1.0" countIn="1.0">
<att type="string" name="edge.targetArrowShape" value="DIAMOND"/>
<att type="string" name="shared_name" value="Rv0013 (pp) Rv3215"/></edge>
<edge label="Rv0013 (pp) Rv1005c" source="372" target="626" weight="1.0" weightOut="1.0" weigthIn="1.0" countOut="1.0" countIn="1.0">
<att type="string" name="edge.targetArrowShape" value="DIAMOND"/>
<att type="string" name="shared_name" value="Rv0013 (pp) Rv1005c"/></edge>
<edge label="Rv0013 (pp) Rv1603" source="372" target="403" weight="1.0" weightOut="1.0" weigthIn="1.0" countOut="1.0" countIn="1.0">
<att type="string" name="edge.targetArrowShape" value="DIAMOND"/>
<att type="string" name="shared_name" value="Rv0013 (pp) Rv1603"/></edge>
<edge label="Rv0013 (pp) Rv1609" source="372" target="418" weight="1.0" weightOut="1.0" weigthIn="1.0" countOut="1.0" countIn="1.0">
<att type="string" name="edge.targetArrowShape" value="DIAMOND"/>
<att type="string" name="shared_name" value="Rv0013 (pp) Rv1609"/></edge>
<edge label="Rv0013 (pp) Rv2386c" source="372" target="447" weight="1.0" weightOut="1.0" weigthIn="1.0" countOut="1.0" countIn="1.0">
<att type="string" name="edge.targetArrowShape" value="DIAMOND"/>
<att type="string" name="shared_name" value="Rv0013 (pp) Rv2386c"/></edge>
<edge label="Rv2785c (pp) Rv0114" source="373" target="7" weight="1.0" weightOut="1.0" weigthIn="1.0" countOut="1.0" countIn="1.0">
<att type="string" name="edge.targetArrowShape" value="DIAMOND"/>
<att type="string" name="shared_name" value="Rv2785c (pp) Rv0114"/></edge>
<edge label="Rv2785c (pp) Rv1847" source="373" target="580" weight="1.0" weightOut="1.0" weigthIn="1.0" countOut="1.0" countIn="1.0">
<att type="string" name="edge.targetArrowShape" value="DIAMOND"/>
<att type="string" name="shared_name" value="Rv2785c (pp) Rv1847"/></edge>
<edge label="Rv1329c (pp) Rv2241" source="374" target="26" weight="1.0" weightOut="1.0" weigthIn="1.0" countOut="1.0" countIn="1.0">
<att type="string" name="edge.targetArrowShape" value="DIAMOND"/>
<att type="string" name="shared_name" value="Rv1329c (pp) Rv2241"/></edge>
<edge label="Rv1329c (pp) Rv2299c" source="374" target="296" weight="1.0" weightOut="1.0" weigthIn="1.0" countOut="1.0" countIn="1.0">
<att type="string" name="edge.targetArrowShape" value="DIAMOND"/>
<att type="string" name="shared_name" value="Rv1329c (pp) Rv2299c"/></edge>
<edge label="Rv1564c (pp) Rv0714" source="375" target="778" weight="1.0" weightOut="1.0" weigthIn="1.0" countOut="1.0" countIn="1.0">
<att type="string" name="edge.targetArrowShape" value="DIAMOND"/>
<att type="string" name="shared_name" value="Rv1564c (pp) Rv0714"/></edge>
<edge label="Rv1564c (pp) Rv1609" source="375" target="418" weight="1.0" weightOut="1.0" weigthIn="1.0" countOut="1.0" countIn="1.0">
<att type="string" name="edge.targetArrowShape" value="DIAMOND"/>
<att type="string" name="shared_name" value="Rv1564c (pp) Rv1609"/></edge>
<edge label="Rv2394 (pp) Rv1294" source="376" target="257" weight="1.0" weightOut="1.0" weigthIn="1.0" countOut="1.0" countIn="1.0">
<att type="string" name="edge.targetArrowShape" value="DIAMOND"/>
<att type="string" name="shared_name" value="Rv2394 (pp) Rv1294"/></edge>
<edge label="Rv2421c (pp) Rv3461c" source="377" target="94" weight="1.0" weightOut="1.0" weigthIn="1.0" countOut="1.0" countIn="1.0">
<att type="string" name="edge.targetArrowShape" value="DIAMOND"/>
<att type="string" name="shared_name" value="Rv2421c (pp) Rv3461c"/></edge>
<edge label="Rv2421c (pp) Rv1080c" source="377" target="86" weight="1.0" weightOut="1.0" weigthIn="1.0" countOut="1.0" countIn="1.0">
<att type="string" name="edge.targetArrowShape" value="DIAMOND"/>
<att type="string" name="shared_name" value="Rv2421c (pp) Rv1080c"/></edge>
<edge label="Rv2440c (pp) Rv2521" source="378" target="276" weight="1.0" weightOut="1.0" weigthIn="1.0" countOut="1.0" countIn="1.0">
<att type="string" name="edge.targetArrowShape" value="DIAMOND"/>
<att type="string" name="shared_name" value="Rv2440c (pp) Rv2521"/></edge>
<edge label="Rv2981c (pp) Rv2584c" source="379" target="51" weight="1.0" weightOut="1.0" weigthIn="1.0" countOut="1.0" countIn="1.0">
<att type="string" name="edge.targetArrowShape" value="DIAMOND"/>
<att type="string" name="shared_name" value="Rv2981c (pp) Rv2584c"/></edge>
<edge label="Rv2981c (pp) Rv2163c" source="379" target="175" weight="1.0" weightOut="1.0" weigthIn="1.0" countOut="1.0" countIn="1.0">
<att type="string" name="edge.targetArrowShape" value="DIAMOND"/>
<att type="string" name="shared_name" value="Rv2981c (pp) Rv2163c"/></edge>
<edge label="Rv2981c (pp) Rv2427c" source="379" target="587" weight="1.0" weightOut="1.0" weigthIn="1.0" countOut="1.0" countIn="1.0">
<att type="string" name="edge.targetArrowShape" value="DIAMOND"/>
<att type="string" name="shared_name" value="Rv2981c (pp) Rv2427c"/></edge>
<edge label="Rv1959c (pp) Rv1960c" source="380" target="255" weight="1.0" weightOut="1.0" weigthIn="1.0" countOut="1.0" countIn="1.0">
<att type="string" name="edge.targetArrowShape" value="DIAMOND"/>
<att type="string" name="shared_name" value="Rv1959c (pp) Rv1960c"/></edge>
<edge label="Rv0957 (pp) Rv0808" source="381" target="66" weight="1.0" weightOut="1.0" weigthIn="1.0" countOut="1.0" countIn="1.0">
<att type="string" name="edge.targetArrowShape" value="DIAMOND"/>
<att type="string" name="shared_name" value="Rv0957 (pp) Rv0808"/></edge>
<edge label="Rv0957 (pp) Rv1445c" source="381" target="174" weight="1.0" weightOut="1.0" weigthIn="1.0" countOut="1.0" countIn="1.0">
<att type="string" name="edge.targetArrowShape" value="DIAMOND"/>
<att type="string" name="shared_name" value="Rv0957 (pp) Rv1445c"/></edge>
<edge label="Rv0956 (pp) Rv3275c" source="382" target="300" weight="1.0" weightOut="1.0" weigthIn="1.0" countOut="1.0" countIn="1.0">
<att type="string" name="edge.targetArrowShape" value="DIAMOND"/>
<att type="string" name="shared_name" value="Rv0956 (pp) Rv3275c"/></edge>
<edge label="Rv0956 (pp) Rv3276c" source="382" target="308" weight="1.0" weightOut="1.0" weigthIn="1.0" countOut="1.0" countIn="1.0">
<att type="string" name="edge.targetArrowShape" value="DIAMOND"/>
<att type="string" name="shared_name" value="Rv0956 (pp) Rv3276c"/></edge>
<edge label="Rv0951 (pp) Rv0952" source="383" target="384" weight="1.0" weightOut="1.0" weigthIn="1.0" countOut="1.0" countIn="1.0">
<att type="string" name="edge.targetArrowShape" value="DIAMOND"/>
<att type="string" name="shared_name" value="Rv0951 (pp) Rv0952"/></edge>
<edge label="Rv0951 (pp) Rv1308" source="383" target="744" weight="1.0" weightOut="1.0" weigthIn="1.0" countOut="1.0" countIn="1.0">
<att type="string" name="edge.targetArrowShape" value="DIAMOND"/>
<att type="string" name="shared_name" value="Rv0951 (pp) Rv1308"/></edge>
<edge label="Rv0952 (pp) Rv0951" source="384" target="383" weight="1.0" weightOut="1.0" weigthIn="1.0" countOut="1.0" countIn="1.0">
<att type="string" name="edge.targetArrowShape" value="DIAMOND"/>
<att type="string" name="shared_name" value="Rv0952 (pp) Rv0951"/></edge>
<edge label="Rv0949 (pp) Rv2244" source="385" target="27" weight="1.0" weightOut="1.0" weigthIn="1.0" countOut="1.0" countIn="1.0">
<att type="string" name="edge.targetArrowShape" value="DIAMOND"/>
<att type="string" name="shared_name" value="Rv0949 (pp) Rv2244"/></edge>
<edge label="Rv0949 (pp) Rv1638" source="385" target="426" weight="1.0" weightOut="1.0" weigthIn="1.0" countOut="1.5" countIn="1.0">
<att type="string" name="edge.targetArrowShape" value="DIAMOND"/>
<att type="string" name="shared_name" value="Rv0949 (pp) Rv1638"/></edge>
<edge label="Rv3029c (pp) Rv3028c" source="386" target="440" weight="1.0" weightOut="1.0" weigthIn="1.0" countOut="1.0" countIn="1.0">
<att type="string" name="edge.targetArrowShape" value="DIAMOND"/>
<att type="string" name="shared_name" value="Rv3029c (pp) Rv3028c"/></edge>
<edge label="Rv3029c (pp) Rv2988c" source="386" target="489" weight="1.0" weightOut="1.0" weigthIn="1.0" countOut="1.0" countIn="1.0">
<att type="string" name="edge.targetArrowShape" value="DIAMOND"/>
<att type="string" name="shared_name" value="Rv3029c (pp) Rv2988c"/></edge>
<edge label="Rv3029c (pp) Rv1568" source="386" target="728" weight="1.0" weightOut="1.0" weigthIn="1.0" countOut="1.0" countIn="1.0">
<att type="string" name="edge.targetArrowShape" value="DIAMOND"/>
<att type="string" name="shared_name" value="Rv3029c (pp) Rv1568"/></edge>
<edge label="Rv2718c (pp) Rv3914" source="387" target="688" weight="1.0" weightOut="1.0" weigthIn="1.0" countOut="1.0" countIn="1.0">
<att type="string" name="edge.targetArrowShape" value="DIAMOND"/>
<att type="string" name="shared_name" value="Rv2718c (pp) Rv3914"/></edge>
<edge label="Rv2718c (pp) Rv1409" source="387" target="408" weight="1.0" weightOut="1.0" weigthIn="1.0" countOut="1.0" countIn="1.0">
<att type="string" name="edge.targetArrowShape" value="DIAMOND"/>
<att type="string" name="shared_name" value="Rv2718c (pp) Rv1409"/></edge>
<edge label="Rv1617 (pp) Rv1316c" source="388" target="38" weight="1.0" weightOut="1.0" weigthIn="1.0" countOut="1.0" countIn="1.0">
<att type="string" name="edge.targetArrowShape" value="DIAMOND"/>
<att type="string" name="shared_name" value="Rv1617 (pp) Rv1316c"/></edge>
<edge label="Rv1617 (pp) Rv1007c" source="388" target="596" weight="1.0" weightOut="1.0" weigthIn="1.0" countOut="1.0" countIn="1.0">
<att type="string" name="edge.targetArrowShape" value="DIAMOND"/>
<att type="string" name="shared_name" value="Rv1617 (pp) Rv1007c"/></edge>
<edge label="Rv1617 (pp) Rv0015c" source="388" target="780" weight="1.0" weightOut="1.0" weigthIn="1.0" countOut="1.0" countIn="1.0">
<att type="string" name="edge.targetArrowShape" value="DIAMOND"/>
<att type="string" name="shared_name" value="Rv1617 (pp) Rv0015c"/></edge>
<edge label="Rv1617 (pp) Rv1436" source="388" target="320" weight="1.0" weightOut="1.0" weigthIn="1.0" countOut="1.0" countIn="1.0">
<att type="string" name="edge.targetArrowShape" value="DIAMOND"/>
<att type="string" name="shared_name" value="Rv1617 (pp) Rv1436"/></edge>
<edge label="Rv1617 (pp) Rv0363c" source="388" target="551" weight="1.0" weightOut="1.0" weigthIn="1.0" countOut="1.0" countIn="1.0">
<att type="string" name="edge.targetArrowShape" value="DIAMOND"/>
<att type="string" name="shared_name" value="Rv1617 (pp) Rv0363c"/></edge>
<edge label="Rv2572c (pp) Rv2244" source="389" target="27" weight="1.0" weightOut="1.0" weigthIn="1.0" countOut="1.0" countIn="1.0">
<att type="string" name="edge.targetArrowShape" value="DIAMOND"/>
<att type="string" name="shared_name" value="Rv2572c (pp) Rv2244"/></edge>
<edge label="Rv2572c (pp) Rv3598c" source="389" target="658" weight="1.0" weightOut="1.0" weigthIn="1.0" countOut="1.0" countIn="1.0">
<att type="string" name="edge.targetArrowShape" value="DIAMOND"/>
<att type="string" name="shared_name" value="Rv2572c (pp) Rv3598c"/></edge>
<edge label="Rv2572c (pp) Rv3858c" source="389" target="464" weight="1.0" weightOut="1.0" weigthIn="1.0" countOut="1.0" countIn="1.0">
<att type="string" name="edge.targetArrowShape" value="DIAMOND"/>
<att type="string" name="shared_name" value="Rv2572c (pp) Rv3858c"/></edge>
<edge label="Rv2572c (pp) Rv2447c" source="389" target="474" weight="1.0" weightOut="1.0" weigthIn="1.0" countOut="1.0" countIn="1.0">
<att type="string" name="edge.targetArrowShape" value="DIAMOND"/>
<att type="string" name="shared_name" value="Rv2572c (pp) Rv2447c"/></edge>
<edge label="Rv1613 (pp) Rv1612" source="390" target="391" weight="1.0" weightOut="1.0" weigthIn="1.0" countOut="1.0" countIn="1.0">
<att type="string" name="edge.targetArrowShape" value="DIAMOND"/>
<att type="string" name="shared_name" value="Rv1613 (pp) Rv1612"/></edge>
<edge label="Rv1612 (pp) Rv1613" source="391" target="390" weight="1.0" weightOut="1.0" weigthIn="1.0" countOut="1.0" countIn="1.0">
<att type="string" name="edge.targetArrowShape" value="DIAMOND"/>
<att type="string" name="shared_name" value="Rv1612 (pp) Rv1613"/></edge>
<edge label="Rv1611 (pp) Rv1609" source="392" target="418" weight="1.0" weightOut="1.0" weigthIn="1.0" countOut="1.0" countIn="1.0">
<att type="string" name="edge.targetArrowShape" value="DIAMOND"/>
<att type="string" name="shared_name" value="Rv1611 (pp) Rv1609"/></edge>
<edge label="Rv2388c (pp) Rv2793c" source="393" target="20" weight="1.0" weightOut="1.0" weigthIn="1.0" countOut="1.0" countIn="1.0">
<att type="string" name="edge.targetArrowShape" value="DIAMOND"/>
<att type="string" name="shared_name" value="Rv2388c (pp) Rv2793c"/></edge>
<edge label="Rv2388c (pp) Rv0993" source="393" target="552" weight="1.0" weightOut="1.0" weigthIn="1.0" countOut="1.0" countIn="1.0">
<att type="string" name="edge.targetArrowShape" value="DIAMOND"/>
<att type="string" name="shared_name" value="Rv2388c (pp) Rv0993"/></edge>
<edge label="Rv2388c (pp) Rv2890c" source="393" target="233" weight="1.0" weightOut="1.0" weigthIn="1.0" countOut="1.0" countIn="1.0">
<att type="string" name="edge.targetArrowShape" value="DIAMOND"/>
<att type="string" name="shared_name" value="Rv2388c (pp) Rv2890c"/></edge>
<edge label="Rv2388c (pp) Rv0719" source="393" target="783" weight="1.0" weightOut="1.0" weigthIn="1.0" countOut="1.0" countIn="1.0">
<att type="string" name="edge.targetArrowShape" value="DIAMOND"/>
<att type="string" name="shared_name" value="Rv2388c (pp) Rv0719"/></edge>
<edge label="Rv2444c (pp) Rv1023" source="394" target="554" weight="1.0" weightOut="1.0" weigthIn="1.0" countOut="1.0" countIn="1.0">
<att type="string" name="edge.targetArrowShape" value="DIAMOND"/>
<att type="string" name="shared_name" value="Rv2444c (pp) Rv1023"/></edge>
<edge label="Rv0032 (pp) Rv1392" source="395" target="647" weight="1.0" weightOut="1.0" weigthIn="1.0" countOut="1.0" countIn="1.0">
<att type="string" name="edge.targetArrowShape" value="DIAMOND"/>
<att type="string" name="shared_name" value="Rv0032 (pp) Rv1392"/></edge>
<edge label="Rv2592c (pp) Rv2593c" source="396" target="448" weight="1.0" weightOut="1.0" weigthIn="1.0" countOut="1.0" countIn="1.0">
<att type="string" name="edge.targetArrowShape" value="DIAMOND"/>
<att type="string" name="shared_name" value="Rv2592c (pp) Rv2593c"/></edge>
<edge label="Rv1416 (pp) Rv2458" source="397" target="97" weight="1.0" weightOut="1.0" weigthIn="1.0" countOut="1.0" countIn="1.0">
<att type="string" name="edge.targetArrowShape" value="DIAMOND"/>
<att type="string" name="shared_name" value="Rv1416 (pp) Rv2458"/></edge>
<edge label="Rv1416 (pp) Rv2554c" source="397" target="307" weight="1.0" weightOut="1.0" weigthIn="1.0" countOut="1.0" countIn="1.0">
<att type="string" name="edge.targetArrowShape" value="DIAMOND"/>
<att type="string" name="shared_name" value="Rv1416 (pp) Rv2554c"/></edge>
<edge label="Rv1416 (pp) Rv1409" source="397" target="408" weight="1.0" weightOut="1.0" weigthIn="1.0" countOut="1.0" countIn="1.0">
<att type="string" name="edge.targetArrowShape" value="DIAMOND"/>
<att type="string" name="shared_name" value="Rv1416 (pp) Rv1409"/></edge>
<edge label="Rv1011 (pp) Rv3715c" source="398" target="160" weight="1.0" weightOut="1.0" weigthIn="1.0" countOut="1.0" countIn="1.0">
<att type="string" name="edge.targetArrowShape" value="DIAMOND"/>
<att type="string" name="shared_name" value="Rv1011 (pp) Rv3715c"/></edge>
<edge label="Rv1011 (pp) Rv3436c" source="398" target="360" weight="1.0" weightOut="1.0" weigthIn="1.0" countOut="1.0" countIn="1.0">
<att type="string" name="edge.targetArrowShape" value="DIAMOND"/>
<att type="string" name="shared_name" value="Rv1011 (pp) Rv3436c"/></edge>
<edge label="Rv1010 (pp) Rv0683" source="399" target="256" weight="1.0" weightOut="1.0" weigthIn="1.0" countOut="1.0" countIn="1.0">
<att type="string" name="edge.targetArrowShape" value="DIAMOND"/>
<att type="string" name="shared_name" value="Rv1010 (pp) Rv0683"/></edge>
<edge label="Rv1010 (pp) Rv3396c" source="399" target="776" weight="1.0" weightOut="1.0" weigthIn="1.0" countOut="1.0" countIn="1.0">
<att type="string" name="edge.targetArrowShape" value="DIAMOND"/>
<att type="string" name="shared_name" value="Rv1010 (pp) Rv3396c"/></edge>
<edge label="Rv1415 (pp) Rv1412" source="400" target="401" weight="1.0" weightOut="1.0" weigthIn="1.0" countOut="1.0" countIn="1.0">
<att type="string" name="edge.targetArrowShape" value="DIAMOND"/>
<att type="string" name="shared_name" value="Rv1415 (pp) Rv1412"/></edge>
<edge label="Rv1412 (pp) Rv1940" source="401" target="98" weight="1.0" weightOut="1.0" weigthIn="1.0" countOut="1.0" countIn="1.0">
<att type="string" name="edge.targetArrowShape" value="DIAMOND"/>
<att type="string" name="shared_name" value="Rv1412 (pp) Rv1940"/></edge>
<edge label="Rv1412 (pp) Rv0906" source="401" target="461" weight="1.0" weightOut="1.0" weigthIn="1.0" countOut="1.0" countIn="1.0">
<att type="string" name="edge.targetArrowShape" value="DIAMOND"/>
<att type="string" name="shared_name" value="Rv1412 (pp) Rv0906"/></edge>
<edge label="Rv1412 (pp) Rv1415" source="401" target="400" weight="1.0" weightOut="1.0" weigthIn="1.0" countOut="1.0" countIn="1.0">
<att type="string" name="edge.targetArrowShape" value="DIAMOND"/>
<att type="string" name="shared_name" value="Rv1412 (pp) Rv1415"/></edge>
<edge label="Rv0038 (pp) Rv0723" source="402" target="790" weight="1.0" weightOut="1.0" weigthIn="1.0" countOut="1.0" countIn="1.0">
<att type="string" name="edge.targetArrowShape" value="DIAMOND"/>
<att type="string" name="shared_name" value="Rv0038 (pp) Rv0723"/></edge>
<edge label="Rv1603 (pp) Rv0013" source="403" target="372" weight="1.0" weightOut="1.0" weigthIn="1.0" countOut="1.0" countIn="1.0">
<att type="string" name="edge.targetArrowShape" value="DIAMOND"/>
<att type="string" name="shared_name" value="Rv1603 (pp) Rv0013"/></edge>
<edge label="Rv1603 (pp) Rv1602" source="403" target="409" weight="1.0" weightOut="1.0" weigthIn="1.0" countOut="1.0" countIn="1.0">
<att type="string" name="edge.targetArrowShape" value="DIAMOND"/>
<att type="string" name="shared_name" value="Rv1603 (pp) Rv1602"/></edge>
<edge label="Rv1606 (pp) Rv3458c" source="404" target="178" weight="1.0" weightOut="1.0" weigthIn="1.0" countOut="1.0" countIn="1.0">
<att type="string" name="edge.targetArrowShape" value="DIAMOND"/>
<att type="string" name="shared_name" value="Rv1606 (pp) Rv3458c"/></edge>
<edge label="Rv1606 (pp) Rv0721" source="404" target="797" weight="1.0" weightOut="1.0" weigthIn="1.0" countOut="1.0" countIn="1.0">
<att type="string" name="edge.targetArrowShape" value="DIAMOND"/>
<att type="string" name="shared_name" value="Rv1606 (pp) Rv0721"/></edge>
<edge label="Rv1605 (pp) Rv1602" source="405" target="409" weight="1.0" weightOut="1.0" weigthIn="1.0" countOut="1.0" countIn="1.0">
<att type="string" name="edge.targetArrowShape" value="DIAMOND"/>
<att type="string" name="shared_name" value="Rv1605 (pp) Rv1602"/></edge>
<edge label="Rv1600 (pp) Rv1599" source="406" target="768" weight="1.0" weightOut="1.0" weigthIn="1.0" countOut="1.0" countIn="1.0">
<att type="string" name="edge.targetArrowShape" value="DIAMOND"/>
<att type="string" name="shared_name" value="Rv1600 (pp) Rv1599"/></edge>
<edge label="Rv0243 (pp) Rv0860" source="407" target="126" weight="1.0" weightOut="1.0" weigthIn="1.0" countOut="1.0" countIn="1.0">
<att type="string" name="edge.targetArrowShape" value="DIAMOND"/>
<att type="string" name="shared_name" value="Rv0243 (pp) Rv0860"/></edge>
<edge label="Rv1409 (pp) Rv3285" source="408" target="156" weight="1.0" weightOut="1.0" weigthIn="1.0" countOut="1.0" countIn="1.0">
<att type="string" name="edge.targetArrowShape" value="DIAMOND"/>
<att type="string" name="shared_name" value="Rv1409 (pp) Rv3285"/></edge>
<edge label="Rv1409 (pp) Rv2501c" source="408" target="60" weight="1.0" weightOut="1.0" weigthIn="1.0" countOut="1.0" countIn="1.0">
<att type="string" name="edge.targetArrowShape" value="DIAMOND"/>
<att type="string" name="shared_name" value="Rv1409 (pp) Rv2501c"/></edge>
<edge label="Rv1409 (pp) Rv2718c" source="408" target="387" weight="1.0" weightOut="1.0" weigthIn="1.0" countOut="1.0" countIn="1.0">
<att type="string" name="edge.targetArrowShape" value="DIAMOND"/>
<att type="string" name="shared_name" value="Rv1409 (pp) Rv2718c"/></edge>
<edge label="Rv1409 (pp) Rv0904c" source="408" target="91" weight="1.0" weightOut="1.0" weigthIn="1.0" countOut="1.0" countIn="1.0">
<att type="string" name="edge.targetArrowShape" value="DIAMOND"/>
<att type="string" name="shared_name" value="Rv1409 (pp) Rv0904c"/></edge>
<edge label="Rv1409 (pp) Rv1416" source="408" target="397" weight="1.0" weightOut="1.0" weigthIn="1.0" countOut="1.0" countIn="1.0">
<att type="string" name="edge.targetArrowShape" value="DIAMOND"/>
<att type="string" name="shared_name" value="Rv1409 (pp) Rv1416"/></edge>
<edge label="Rv1602 (pp) Rv1603" source="409" target="403" weight="1.0" weightOut="1.0" weigthIn="1.0" countOut="1.0" countIn="1.0">
<att type="string" name="edge.targetArrowShape" value="DIAMOND"/>
<att type="string" name="shared_name" value="Rv1602 (pp) Rv1603"/></edge>
<edge label="Rv1602 (pp) Rv1605" source="409" target="405" weight="1.0" weightOut="1.0" weigthIn="1.0" countOut="1.0" countIn="1.0">
<att type="string" name="edge.targetArrowShape" value="DIAMOND"/>
<att type="string" name="shared_name" value="Rv1602 (pp) Rv1605"/></edge>
<edge label="Rv1601 (pp) Rv2462c" source="410" target="326" weight="1.0" weightOut="1.0" weigthIn="1.0" countOut="1.0" countIn="1.0">
<att type="string" name="edge.targetArrowShape" value="DIAMOND"/>
<att type="string" name="shared_name" value="Rv1601 (pp) Rv2462c"/></edge>
<edge label="Rv0041 (pp) Rv3014c" source="411" target="54" weight="1.0" weightOut="1.0" weigthIn="1.0" countOut="1.0" countIn="1.0">
<att type="string" name="edge.targetArrowShape" value="DIAMOND"/>
<att type="string" name="shared_name" value="Rv0041 (pp) Rv3014c"/></edge>
<edge label="Rv0041 (pp) Rv2965c" source="411" target="557" weight="1.0" weightOut="1.0" weigthIn="1.0" countOut="1.0" countIn="1.0">
<att type="string" name="edge.targetArrowShape" value="DIAMOND"/>
<att type="string" name="shared_name" value="Rv0041 (pp) Rv2965c"/></edge>
<edge label="Rv0041 (pp) Rv0734" source="411" target="605" weight="1.0" weightOut="1.0" weigthIn="1.0" countOut="1.0" countIn="1.0">
<att type="string" name="edge.targetArrowShape" value="DIAMOND"/>
<att type="string" name="shared_name" value="Rv0041 (pp) Rv0734"/></edge>
<edge label="Rv0041 (pp) Rv2861c" source="411" target="702" weight="1.0" weightOut="1.0" weigthIn="1.0" countOut="1.0" countIn="1.0">
<att type="string" name="edge.targetArrowShape" value="DIAMOND"/>
<att type="string" name="shared_name" value="Rv0041 (pp) Rv2861c"/></edge>
<edge label="Rv2178c (pp) Rv0948c" source="412" target="641" weight="1.0" weightOut="1.0" weigthIn="1.0" countOut="1.0" countIn="1.0">
<att type="string" name="edge.targetArrowShape" value="DIAMOND"/>
<att type="string" name="shared_name" value="Rv2178c (pp) Rv0948c"/></edge>
<edge label="Rv1475c (pp) Rv0896" source="413" target="93" weight="1.0" weightOut="1.0" weigthIn="1.0" countOut="1.0" countIn="1.0">
<att type="string" name="edge.targetArrowShape" value="DIAMOND"/>
<att type="string" name="shared_name" value="Rv1475c (pp) Rv0896"/></edge>
<edge label="Rv1475c (pp) Rv2221c" source="413" target="202" weight="1.0" weightOut="1.0" weigthIn="1.0" countOut="1.0" countIn="1.0">
<att type="string" name="edge.targetArrowShape" value="DIAMOND"/>
<att type="string" name="shared_name" value="Rv1475c (pp) Rv2221c"/></edge>
<edge label="Rv1475c (pp) Rv0266c" source="413" target="500" weight="1.0" weightOut="1.0" weigthIn="1.0" countOut="1.0" countIn="1.0">
<att type="string" name="edge.targetArrowShape" value="DIAMOND"/>
<att type="string" name="shared_name" value="Rv1475c (pp) Rv0266c"/></edge>
<edge label="Rv2786c (pp) Rv2241" source="414" target="26" weight="1.0" weightOut="1.0" weigthIn="1.0" countOut="1.0" countIn="1.0">
<att type="string" name="edge.targetArrowShape" value="DIAMOND"/>
<att type="string" name="shared_name" value="Rv2786c (pp) Rv2241"/></edge>
<edge label="Rv2786c (pp) Rv1997" source="414" target="168" weight="1.0" weightOut="1.0" weigthIn="1.0" countOut="1.0" countIn="1.0">
<att type="string" name="edge.targetArrowShape" value="DIAMOND"/>
<att type="string" name="shared_name" value="Rv2786c (pp) Rv1997"/></edge>
<edge label="Rv2786c (pp) Rv0629c" source="414" target="640" weight="1.0" weightOut="1.0" weigthIn="1.0" countOut="1.0" countIn="1.0">
<att type="string" name="edge.targetArrowShape" value="DIAMOND"/>
<att type="string" name="shared_name" value="Rv2786c (pp) Rv0629c"/></edge>
<edge label="Rv1003 (pp) Rv1262c" source="415" target="437" weight="1.0" weightOut="1.0" weigthIn="1.0" countOut="1.0" countIn="1.0">
<att type="string" name="edge.targetArrowShape" value="DIAMOND"/>
<att type="string" name="shared_name" value="Rv1003 (pp) Rv1262c"/></edge>
<edge label="Rv1408 (pp) Rv1121" source="416" target="21" weight="1.0" weightOut="1.0" weigthIn="1.0" countOut="1.0" countIn="1.0">
<att type="string" name="edge.targetArrowShape" value="DIAMOND"/>
<att type="string" name="shared_name" value="Rv1408 (pp) Rv1121"/></edge>
<edge label="Rv1408 (pp) Rv1449c" source="416" target="120" weight="1.0" weightOut="1.0" weigthIn="1.0" countOut="1.0" countIn="1.0">
<att type="string" name="edge.targetArrowShape" value="DIAMOND"/>
<att type="string" name="shared_name" value="Rv1408 (pp) Rv1449c"/></edge>
<edge label="Rv1408 (pp) Rv1447c" source="416" target="155" weight="1.0" weightOut="1.0" weigthIn="1.0" countOut="1.0" countIn="1.0">
<att type="string" name="edge.targetArrowShape" value="DIAMOND"/>
<att type="string" name="shared_name" value="Rv1408 (pp) Rv1447c"/></edge>
<edge label="Rv1408 (pp) Rv2166c" source="416" target="4" weight="1.0" weightOut="1.0" weigthIn="1.0" countOut="1.0" countIn="1.0">
<att type="string" name="edge.targetArrowShape" value="DIAMOND"/>
<att type="string" name="shared_name" value="Rv1408 (pp) Rv2166c"/></edge>
<edge label="Rv1408 (pp) Rv1844c" source="416" target="299" weight="1.0" weightOut="1.0" weigthIn="1.0" countOut="1.5" countIn="1.0">
<att type="string" name="edge.targetArrowShape" value="DIAMOND"/>
<att type="string" name="shared_name" value="Rv1408 (pp) Rv1844c"/></edge>
<edge label="Rv2900c (pp) Rv1262c" source="417" target="437" weight="1.0" weightOut="1.0" weigthIn="1.0" countOut="1.0" countIn="1.0">
<att type="string" name="edge.targetArrowShape" value="DIAMOND"/>
<att type="string" name="shared_name" value="Rv2900c (pp) Rv1262c"/></edge>
<edge label="Rv1609 (pp) Rv3228" source="418" target="245" weight="1.0" weightOut="1.0" weigthIn="1.0" countOut="1.0" countIn="1.0">
<att type="string" name="edge.targetArrowShape" value="DIAMOND"/>
<att type="string" name="shared_name" value="Rv1609 (pp) Rv3228"/></edge>
<edge label="Rv1609 (pp) Rv0013" source="418" target="372" weight="1.0" weightOut="1.0" weigthIn="1.0" countOut="1.0" countIn="1.0">
<att type="string" name="edge.targetArrowShape" value="DIAMOND"/>
<att type="string" name="shared_name" value="Rv1609 (pp) Rv0013"/></edge>
<edge label="Rv1609 (pp) Rv1564c" source="418" target="375" weight="1.0" weightOut="1.0" weigthIn="1.0" countOut="1.0" countIn="1.0">
<att type="string" name="edge.targetArrowShape" value="DIAMOND"/>
<att type="string" name="shared_name" value="Rv1609 (pp) Rv1564c"/></edge>
<edge label="Rv1609 (pp) Rv3191c" source="418" target="465" weight="1.0" weightOut="1.0" weigthIn="1.0" countOut="1.0" countIn="1.0">
<att type="string" name="edge.targetArrowShape" value="DIAMOND"/>
<att type="string" name="shared_name" value="Rv1609 (pp) Rv3191c"/></edge>
<edge label="Rv1609 (pp) Rv1611" source="418" target="392" weight="1.0" weightOut="1.0" weigthIn="1.0" countOut="1.0" countIn="1.0">
<att type="string" name="edge.targetArrowShape" value="DIAMOND"/>
<att type="string" name="shared_name" value="Rv1609 (pp) Rv1611"/></edge>
<edge label="Rv1609 (pp) Rv2192c" source="418" target="617" weight="1.0" weightOut="1.0" weigthIn="1.0" countOut="1.0" countIn="1.0">
<att type="string" name="edge.targetArrowShape" value="DIAMOND"/>
<att type="string" name="shared_name" value="Rv1609 (pp) Rv2192c"/></edge>
<edge label="Rv2404c (pp) Rv0085" source="419" target="589" weight="1.0" weightOut="1.0" weigthIn="1.0" countOut="1.0" countIn="1.0">
<att type="string" name="edge.targetArrowShape" value="DIAMOND"/>
<att type="string" name="shared_name" value="Rv2404c (pp) Rv0085"/></edge>
<edge label="Rv2404c (pp) Rv2603c" source="419" target="615" weight="1.0" weightOut="1.0" weigthIn="1.0" countOut="1.0" countIn="1.0">
<att type="string" name="edge.targetArrowShape" value="DIAMOND"/>
<att type="string" name="shared_name" value="Rv2404c (pp) Rv2603c"/></edge>
<edge label="Rv2404c (pp) Rv0640" source="419" target="195" weight="1.0" weightOut="1.0" weigthIn="1.0" countOut="1.0" countIn="1.0">
<att type="string" name="edge.targetArrowShape" value="DIAMOND"/>
<att type="string" name="shared_name" value="Rv2404c (pp) Rv0640"/></edge>
<edge label="Rv2404c (pp) Rv0682" source="419" target="254" weight="1.0" weightOut="1.0" weigthIn="1.0" countOut="1.0" countIn="1.0">
<att type="string" name="edge.targetArrowShape" value="DIAMOND"/>
<att type="string" name="shared_name" value="Rv2404c (pp) Rv0682"/></edge>
<edge label="Rv0933 (pp) Rv2213" source="420" target="137" weight="1.0" weightOut="1.0" weigthIn="1.0" countOut="1.0" countIn="1.0">
<att type="string" name="edge.targetArrowShape" value="DIAMOND"/>
<att type="string" name="shared_name" value="Rv0933 (pp) Rv2213"/></edge>
<edge label="Rv1008 (pp) Rv3646c" source="421" target="205" weight="1.0" weightOut="1.0" weigthIn="1.0" countOut="1.0" countIn="1.0">
<att type="string" name="edge.targetArrowShape" value="DIAMOND"/>
<att type="string" name="shared_name" value="Rv1008 (pp) Rv3646c"/></edge>
<edge label="Rv2139 (pp) Rv1308" source="422" target="744" weight="1.0" weightOut="1.0" weigthIn="1.0" countOut="1.0" countIn="1.0">
<att type="string" name="edge.targetArrowShape" value="DIAMOND"/>
<att type="string" name="shared_name" value="Rv2139 (pp) Rv1308"/></edge>
<edge label="Rv0934 (pp) Rv2462c" source="423" target="326" weight="1.0" weightOut="1.0" weigthIn="1.0" countOut="1.0" countIn="1.0">
<att type="string" name="edge.targetArrowShape" value="DIAMOND"/>
<att type="string" name="shared_name" value="Rv0934 (pp) Rv2462c"/></edge>
<edge label="Rv2363 (pp) Rv3009c" source="424" target="340" weight="1.0" weightOut="1.0" weigthIn="1.0" countOut="1.0" countIn="1.0">
<att type="string" name="edge.targetArrowShape" value="DIAMOND"/>
<att type="string" name="shared_name" value="Rv2363 (pp) Rv3009c"/></edge>
<edge label="Rv1633 (pp) Rv3198c" source="425" target="749" weight="1.0" weightOut="1.0" weigthIn="1.0" countOut="1.0" countIn="1.0">
<att type="string" name="edge.targetArrowShape" value="DIAMOND"/>
<att type="string" name="shared_name" value="Rv1633 (pp) Rv3198c"/></edge>
<edge label="Rv1633 (pp) Rv0353" source="425" target="151" weight="1.0" weightOut="1.0" weigthIn="1.0" countOut="1.0" countIn="1.0">
<att type="string" name="edge.targetArrowShape" value="DIAMOND"/>
<att type="string" name="shared_name" value="Rv1633 (pp) Rv0353"/></edge>
<edge label="Rv1633 (pp) Rv1420" source="425" target="312" weight="1.0" weightOut="1.0" weigthIn="1.0" countOut="1.0" countIn="1.0">
<att type="string" name="edge.targetArrowShape" value="DIAMOND"/>
<att type="string" name="shared_name" value="Rv1633 (pp) Rv1420"/></edge>
<edge label="Rv1633 (pp) Rv1638" source="425" target="426" weight="1.0" weightOut="1.0" weigthIn="1.0" countOut="1.0" countIn="1.5">
<att type="string" name="edge.targetArrowShape" value="DIAMOND"/>
<att type="string" name="shared_name" value="Rv1633 (pp) Rv1638"/></edge>
<edge label="Rv1638 (pp) Rv1007c" source="426" target="596" weight="1.0" weightOut="1.0" weigthIn="1.0" countOut="1.0" countIn="1.0">
<att type="string" name="edge.targetArrowShape" value="DIAMOND"/>
<att type="string" name="shared_name" value="Rv1638 (pp) Rv1007c"/></edge>
<edge label="Rv1638 (pp) Rv0949" source="426" target="385" weight="1.0" weightOut="1.0" weigthIn="1.0" countOut="1.0" countIn="1.5">
<att type="string" name="edge.targetArrowShape" value="DIAMOND"/>
<att type="string" name="shared_name" value="Rv1638 (pp) Rv0949"/></edge>
<edge label="Rv1638 (pp) Rv1020" source="426" target="553" weight="1.0" weightOut="1.0" weigthIn="1.0" countOut="1.0" countIn="1.0">
<att type="string" name="edge.targetArrowShape" value="DIAMOND"/>
<att type="string" name="shared_name" value="Rv1638 (pp) Rv1020"/></edge>
<edge label="Rv1638 (pp) Rv3198c" source="426" target="749" weight="1.0" weightOut="1.0" weigthIn="1.0" countOut="1.0" countIn="1.0">
<att type="string" name="edge.targetArrowShape" value="DIAMOND"/>
<att type="string" name="shared_name" value="Rv1638 (pp) Rv3198c"/></edge>
<edge label="Rv1638 (pp) Rv1633" source="426" target="425" weight="1.0" weightOut="1.0" weigthIn="1.0" countOut="1.5" countIn="1.0">
<att type="string" name="edge.targetArrowShape" value="DIAMOND"/>
<att type="string" name="shared_name" value="Rv1638 (pp) Rv1633"/></edge>
<edge label="Rv0414c (pp) Rv2883c" source="427" target="627" weight="1.0" weightOut="1.0" weigthIn="1.0" countOut="1.0" countIn="1.0">
<att type="string" name="edge.targetArrowShape" value="DIAMOND"/>
<att type="string" name="shared_name" value="Rv0414c (pp) Rv2883c"/></edge>
<edge label="Rv3206c (pp) Rv3323c" source="428" target="446" weight="1.0" weightOut="1.0" weigthIn="1.0" countOut="1.0" countIn="1.0">
<att type="string" name="edge.targetArrowShape" value="DIAMOND"/>
<att type="string" name="shared_name" value="Rv3206c (pp) Rv3323c"/></edge>
<edge label="Rv3206c (pp) Rv3119" source="428" target="629" weight="1.0" weightOut="1.0" weigthIn="1.0" countOut="1.0" countIn="1.0">
<att type="string" name="edge.targetArrowShape" value="DIAMOND"/>
<att type="string" name="shared_name" value="Rv3206c (pp) Rv3119"/></edge>
<edge label="Rv3206c (pp) Rv3025c" source="428" target="460" weight="1.0" weightOut="1.0" weigthIn="1.0" countOut="1.0" countIn="1.0">
<att type="string" name="edge.targetArrowShape" value="DIAMOND"/>
<att type="string" name="shared_name" value="Rv3206c (pp) Rv3025c"/></edge>
<edge label="Rv3206c (pp) Rv0558" source="428" target="630" weight="1.0" weightOut="1.0" weigthIn="1.0" countOut="1.0" countIn="1.0">
<att type="string" name="edge.targetArrowShape" value="DIAMOND"/>
<att type="string" name="shared_name" value="Rv3206c (pp) Rv0558"/></edge>
<edge label="Rv1630 (pp) Rv2783c" source="429" target="468" weight="1.0" weightOut="1.0" weigthIn="1.0" countOut="1.0" countIn="1.0">
<att type="string" name="edge.targetArrowShape" value="DIAMOND"/>
<att type="string" name="shared_name" value="Rv1630 (pp) Rv2783c"/></edge>
<edge label="Rv0928 (pp) Rv2462c" source="430" target="326" weight="1.0" weightOut="1.0" weigthIn="1.0" countOut="1.0" countIn="1.0">
<att type="string" name="edge.targetArrowShape" value="DIAMOND"/>
<att type="string" name="shared_name" value="Rv0928 (pp) Rv2462c"/></edge>
<edge label="Rv0436c (pp) Rv2192c" source="431" target="617" weight="1.0" weightOut="1.0" weigthIn="1.0" countOut="1.0" countIn="1.0">
<att type="string" name="edge.targetArrowShape" value="DIAMOND"/>
<att type="string" name="shared_name" value="Rv0436c (pp) Rv2192c"/></edge>
<edge label="Rv1631 (pp) Rv3411c" source="432" target="304" weight="1.0" weightOut="1.0" weigthIn="1.0" countOut="1.0" countIn="1.0">
<att type="string" name="edge.targetArrowShape" value="DIAMOND"/>
<att type="string" name="shared_name" value="Rv1631 (pp) Rv3411c"/></edge>
<edge label="Rv2043c (pp) Rv2995c" source="433" target="10" weight="1.0" weightOut="1.0" weigthIn="1.0" countOut="1.0" countIn="1.0">
<att type="string" name="edge.targetArrowShape" value="DIAMOND"/>
<att type="string" name="shared_name" value="Rv2043c (pp) Rv2995c"/></edge>
<edge label="Rv0137c (pp) Rv1079" source="434" target="491" weight="1.0" weightOut="1.0" weigthIn="1.0" countOut="1.0" countIn="1.0">
<att type="string" name="edge.targetArrowShape" value="DIAMOND"/>
<att type="string" name="shared_name" value="Rv0137c (pp) Rv1079"/></edge>
<edge label="Rv0137c (pp) Rv1392" source="434" target="647" weight="1.0" weightOut="1.0" weigthIn="1.0" countOut="1.0" countIn="1.0">
<att type="string" name="edge.targetArrowShape" value="DIAMOND"/>
<att type="string" name="shared_name" value="Rv0137c (pp) Rv1392"/></edge>
<edge label="Rv0137c (pp) Rv1470" source="434" target="361" weight="1.0" weightOut="1.0" weigthIn="1.0" countOut="1.0" countIn="1.0">
<att type="string" name="edge.targetArrowShape" value="DIAMOND"/>
<att type="string" name="shared_name" value="Rv0137c (pp) Rv1470"/></edge>
<edge label="Rv0137c (pp) Rv2674" source="434" target="599" weight="1.0" weightOut="1.0" weigthIn="1.0" countOut="1.0" countIn="1.0">
<att type="string" name="edge.targetArrowShape" value="DIAMOND"/>
<att type="string" name="shared_name" value="Rv0137c (pp) Rv2674"/></edge>
<edge label="Rv2594c (pp) Rv2152c" source="435" target="358" weight="1.0" weightOut="1.0" weigthIn="1.0" countOut="1.0" countIn="1.0">
<att type="string" name="edge.targetArrowShape" value="DIAMOND"/>
<att type="string" name="shared_name" value="Rv2594c (pp) Rv2152c"/></edge>
<edge label="Rv2594c (pp) Rv2593c" source="435" target="448" weight="1.0" weightOut="1.0" weigthIn="1.0" countOut="1.0" countIn="1.0">
<att type="string" name="edge.targetArrowShape" value="DIAMOND"/>
<att type="string" name="shared_name" value="Rv2594c (pp) Rv2593c"/></edge>
<edge label="Rv2445c (pp) Rv0992c" source="436" target="115" weight="1.0" weightOut="1.0" weigthIn="1.0" countOut="1.0" countIn="1.0">
<att type="string" name="edge.targetArrowShape" value="DIAMOND"/>
<att type="string" name="shared_name" value="Rv2445c (pp) Rv0992c"/></edge>
<edge label="Rv2445c (pp) Rv2166c" source="436" target="4" weight="1.0" weightOut="1.0" weigthIn="1.0" countOut="1.0" countIn="1.0">
<att type="string" name="edge.targetArrowShape" value="DIAMOND"/>
<att type="string" name="shared_name" value="Rv2445c (pp) Rv2166c"/></edge>
<edge label="Rv2445c (pp) Rv2976c" source="436" target="102" weight="1.0" weightOut="1.0" weigthIn="1.0" countOut="1.0" countIn="1.0">
<att type="string" name="edge.targetArrowShape" value="DIAMOND"/>
<att type="string" name="shared_name" value="Rv2445c (pp) Rv2976c"/></edge>
<edge label="Rv1262c (pp) Rv1003" source="437" target="415" weight="1.0" weightOut="1.0" weigthIn="1.0" countOut="1.0" countIn="1.0">
<att type="string" name="edge.targetArrowShape" value="DIAMOND"/>
<att type="string" name="shared_name" value="Rv1262c (pp) Rv1003"/></edge>
<edge label="Rv1262c (pp) Rv3106" source="437" target="636" weight="1.0" weightOut="1.0" weigthIn="1.0" countOut="1.0" countIn="1.0">
<att type="string" name="edge.targetArrowShape" value="DIAMOND"/>
<att type="string" name="shared_name" value="Rv1262c (pp) Rv3106"/></edge>
<edge label="Rv1262c (pp) Rv2900c" source="437" target="417" weight="1.0" weightOut="1.0" weigthIn="1.0" countOut="1.0" countIn="1.0">
<att type="string" name="edge.targetArrowShape" value="DIAMOND"/>
<att type="string" name="shared_name" value="Rv1262c (pp) Rv2900c"/></edge>
<edge label="Rv2249c (pp) Rv1438" source="438" target="318" weight="1.0" weightOut="1.0" weigthIn="1.0" countOut="1.0" countIn="1.0">
<att type="string" name="edge.targetArrowShape" value="DIAMOND"/>
<att type="string" name="shared_name" value="Rv2249c (pp) Rv1438"/></edge>
<edge label="Rv2359 (pp) Rv3314c" source="439" target="714" weight="1.0" weightOut="1.0" weigthIn="1.0" countOut="1.0" countIn="1.0">
<att type="string" name="edge.targetArrowShape" value="DIAMOND"/>
<att type="string" name="shared_name" value="Rv2359 (pp) Rv3314c"/></edge>
<edge label="Rv2359 (pp) Rv2252" source="439" target="22" weight="1.0" weightOut="1.0" weigthIn="1.0" countOut="1.0" countIn="1.0">
<att type="string" name="edge.targetArrowShape" value="DIAMOND"/>
<att type="string" name="shared_name" value="Rv2359 (pp) Rv2252"/></edge>
<edge label="Rv2359 (pp) Rv1229c" source="439" target="214" weight="1.0" weightOut="1.0" weigthIn="1.0" countOut="1.0" countIn="1.0">
<att type="string" name="edge.targetArrowShape" value="DIAMOND"/>
<att type="string" name="shared_name" value="Rv2359 (pp) Rv1229c"/></edge>
<edge label="Rv2359 (pp) Rv3914" source="439" target="688" weight="1.0" weightOut="1.0" weigthIn="1.0" countOut="1.0" countIn="1.0">
<att type="string" name="edge.targetArrowShape" value="DIAMOND"/>
<att type="string" name="shared_name" value="Rv2359 (pp) Rv3914"/></edge>
<edge label="Rv3028c (pp) Rv3274c" source="440" target="290" weight="1.0" weightOut="1.0" weigthIn="1.0" countOut="1.0" countIn="1.0">
<att type="string" name="edge.targetArrowShape" value="DIAMOND"/>
<att type="string" name="shared_name" value="Rv3028c (pp) Rv3274c"/></edge>
<edge label="Rv3028c (pp) Rv3029c" source="440" target="386" weight="1.0" weightOut="1.0" weigthIn="1.0" countOut="1.0" countIn="1.0">
<att type="string" name="edge.targetArrowShape" value="DIAMOND"/>
<att type="string" name="shared_name" value="Rv3028c (pp) Rv3029c"/></edge>
<edge label="Rv0869c (pp) Rv3100c" source="441" target="69" weight="1.0" weightOut="1.0" weigthIn="1.0" countOut="1.0" countIn="1.0">
<att type="string" name="edge.targetArrowShape" value="DIAMOND"/>
<att type="string" name="shared_name" value="Rv0869c (pp) Rv3100c"/></edge>
<edge label="Rv0917 (pp) Rv0362" source="442" target="131" weight="1.0" weightOut="1.0" weigthIn="1.0" countOut="1.0" countIn="1.0">
<att type="string" name="edge.targetArrowShape" value="DIAMOND"/>
<att type="string" name="shared_name" value="Rv0917 (pp) Rv0362"/></edge>
<edge label="Rv0435c (pp) Rv2115c" source="443" target="566" weight="1.0" weightOut="1.0" weigthIn="1.0" countOut="1.0" countIn="1.0">
<att type="string" name="edge.targetArrowShape" value="DIAMOND"/>
<att type="string" name="shared_name" value="Rv0435c (pp) Rv2115c"/></edge>
<edge label="Rv3859c (pp) Rv2124c" source="444" target="610" weight="1.0" weightOut="1.0" weigthIn="1.0" countOut="1.0" countIn="1.0">
<att type="string" name="edge.targetArrowShape" value="DIAMOND"/>
<att type="string" name="shared_name" value="Rv3859c (pp) Rv2124c"/></edge>
<edge label="Rv3859c (pp) Rv0714" source="444" target="778" weight="1.0" weightOut="1.0" weigthIn="1.0" countOut="1.0" countIn="1.0">
<att type="string" name="edge.targetArrowShape" value="DIAMOND"/>
<att type="string" name="shared_name" value="Rv3859c (pp) Rv0714"/></edge>
<edge label="Rv3859c (pp) Rv3858c" source="444" target="464" weight="1.0" weightOut="1.0" weigthIn="1.0" countOut="1.0" countIn="1.0">
<att type="string" name="edge.targetArrowShape" value="DIAMOND"/>
<att type="string" name="shared_name" value="Rv3859c (pp) Rv3858c"/></edge>
<edge label="Rv1629 (pp) Rv2986c" source="445" target="513" weight="1.0" weightOut="1.0" weigthIn="1.0" countOut="1.0" countIn="1.0">
<att type="string" name="edge.targetArrowShape" value="DIAMOND"/>
<att type="string" name="shared_name" value="Rv1629 (pp) Rv2986c"/></edge>
<edge label="Rv3323c (pp) Rv3116" source="446" target="624" weight="1.0" weightOut="1.0" weigthIn="1.0" countOut="1.0" countIn="1.0">
<att type="string" name="edge.targetArrowShape" value="DIAMOND"/>
<att type="string" name="shared_name" value="Rv3323c (pp) Rv3116"/></edge>
<edge label="Rv3323c (pp) Rv3206c" source="446" target="428" weight="1.0" weightOut="1.0" weigthIn="1.0" countOut="1.0" countIn="1.0">
<att type="string" name="edge.targetArrowShape" value="DIAMOND"/>
<att type="string" name="shared_name" value="Rv3323c (pp) Rv3206c"/></edge>
<edge label="Rv2386c (pp) Rv0013" source="447" target="372" weight="1.0" weightOut="1.0" weigthIn="1.0" countOut="1.0" countIn="1.0">
<att type="string" name="edge.targetArrowShape" value="DIAMOND"/>
<att type="string" name="shared_name" value="Rv2386c (pp) Rv0013"/></edge>
<edge label="Rv2593c (pp) Rv2592c" source="448" target="396" weight="1.0" weightOut="1.0" weigthIn="1.0" countOut="1.0" countIn="1.0">
<att type="string" name="edge.targetArrowShape" value="DIAMOND"/>
<att type="string" name="shared_name" value="Rv2593c (pp) Rv2592c"/></edge>
<edge label="Rv2593c (pp) Rv2594c" source="448" target="435" weight="1.0" weightOut="1.0" weigthIn="1.0" countOut="1.0" countIn="1.0">
<att type="string" name="edge.targetArrowShape" value="DIAMOND"/>
<att type="string" name="shared_name" value="Rv2593c (pp) Rv2594c"/></edge>
<edge label="Rv2193 (pp) Rv3043c" source="449" target="507" weight="1.0" weightOut="1.0" weigthIn="1.0" countOut="1.0" countIn="1.5">
<att type="string" name="edge.targetArrowShape" value="DIAMOND"/>
<att type="string" name="shared_name" value="Rv2193 (pp) Rv3043c"/></edge>
<edge label="Rv2448c (pp) Rv1422" source="450" target="310" weight="1.0" weightOut="1.0" weigthIn="1.0" countOut="1.0" countIn="1.0">
<att type="string" name="edge.targetArrowShape" value="DIAMOND"/>
<att type="string" name="shared_name" value="Rv2448c (pp) Rv1422"/></edge>
<edge label="Rv1658 (pp) Rv0147" source="451" target="78" weight="1.0" weightOut="1.0" weigthIn="1.0" countOut="1.0" countIn="1.0">
<att type="string" name="edge.targetArrowShape" value="DIAMOND"/>
<att type="string" name="shared_name" value="Rv1658 (pp) Rv0147"/></edge>
<edge label="Rv1658 (pp) Rv3710" source="451" target="90" weight="1.0" weightOut="1.0" weigthIn="1.0" countOut="1.0" countIn="1.0">
<att type="string" name="edge.targetArrowShape" value="DIAMOND"/>
<att type="string" name="shared_name" value="Rv1658 (pp) Rv3710"/></edge>
<edge label="Rv0533c (pp) Rv2790c" source="452" target="739" weight="1.0" weightOut="1.0" weigthIn="1.0" countOut="1.0" countIn="1.0">
<att type="string" name="edge.targetArrowShape" value="DIAMOND"/>
<att type="string" name="shared_name" value="Rv0533c (pp) Rv2790c"/></edge>
<edge label="Rv1659 (pp) Rv2299c" source="453" target="296" weight="1.0" weightOut="1.0" weigthIn="1.0" countOut="1.0" countIn="1.0">
<att type="string" name="edge.targetArrowShape" value="DIAMOND"/>
<att type="string" name="shared_name" value="Rv1659 (pp) Rv2299c"/></edge>
[truncated: 202,744 more chars]
